# Supplementary material for: Conductivity and radio frequency performance data for silver nanoparticle inks deposited via aerosol jet deposition and processed under varying conditions
Source: Data Brief. 2020 Sep 24;33:106331. doi: 10.1016/j.dib.2020.106331 (PMC7560714; doi:10.1016/j.dib.2020.106331)
Supplement: Supplementary file 3 [file mmc3.zip › Sintering Study/Clariant Ink/Profilometry Data/CLA_04.ASC]

Wyko ASCII Data File Format 2	1	1
X Size	10
Y Size	18001
Block Name	Type	Length	Value
Wavelength	7	4	1.185746
Aspect	7	4	0.000339
Pixel_size	7	4	0.700000
RAW_DATA	3	720040	
0.000000	0.000000	1.080946
0.000000	0.000237	1.465508
0.000000	0.000474	1.124068
0.000000	0.000712	1.098216
0.000000	0.000949	1.102659
0.000000	0.001186	0.988431
0.000000	0.001423	1.208923
0.000000	0.001660	0.961063
0.000000	0.001897	1.345027
0.000000	0.002135	1.270534
0.000000	0.002372	1.244588
0.000000	0.002609	1.621272
0.000000	0.002846	1.554898
0.000000	0.003083	2.006106
0.000000	0.003320	2.248345
0.000000	0.003558	2.252654
0.000000	0.003795	2.617387
0.000000	0.004032	2.378786
0.000000	0.004269	2.504504
0.000000	0.004506	2.420241
0.000000	0.004744	2.985177
0.000000	0.004981	3.115020
0.000000	0.005218	3.379797
0.000000	0.005455	3.884601
0.000000	0.005692	3.504558
0.000000	0.005929	3.782100
0.000000	0.006167	3.399412
0.000000	0.006404	3.315663
0.000000	0.006641	2.710767
0.000000	0.006878	3.058657
0.000000	0.007115	2.938394
0.000000	0.007352	2.809541
0.000000	0.007590	3.158827
0.000000	0.007827	2.643987
0.000000	0.008064	2.695626
0.000000	0.008301	2.491283
0.000000	0.008538	2.395216
0.000000	0.008775	2.309137
0.000000	0.009013	1.890430
0.000000	0.009250	2.382099
0.000000	0.009487	2.365835
0.000000	0.009724	2.916266
0.000000	0.009961	3.187158
0.000000	0.010199	3.509141
0.000000	0.010436	3.987108
0.000000	0.010673	3.993783
0.000000	0.010910	4.114652
0.000000	0.011147	4.238945
0.000000	0.011384	4.248723
0.000000	0.011622	4.754964
0.000000	0.011859	4.789881
0.000000	0.012096	4.936393
0.000000	0.012333	5.079177
0.000000	0.012570	4.975142
0.000000	0.012807	5.235064
0.000000	0.013045	5.144258
0.000000	0.013282	5.178750
0.000000	0.013519	5.711184
0.000000	0.013756	5.640570
0.000000	0.013993	5.906378
0.000000	0.014231	5.422947
0.000000	0.014468	5.402737
0.000000	0.014705	5.525486
0.000000	0.014942	5.559334
0.000000	0.015179	5.990758
0.000000	0.015416	5.969510
0.000000	0.015654	6.202525
0.000000	0.015891	6.330925
0.000000	0.016128	5.857625
0.000000	0.016365	6.727849
0.000000	0.016602	6.537163
0.000000	0.016839	6.690263
0.000000	0.017077	6.836513
0.000000	0.017314	6.360029
0.000000	0.017551	6.961637
0.000000	0.017788	6.728490
0.000000	0.018025	6.723733
0.000000	0.018262	6.849346
0.000000	0.018500	6.625729
0.000000	0.018737	7.146543
0.000000	0.018974	6.967573
0.000000	0.019211	7.153235
0.000000	0.019448	7.353541
0.000000	0.019686	7.196609
0.000000	0.019923	7.531941
0.000000	0.020160	7.042811
0.000000	0.020397	7.670065
0.000000	0.020634	7.873471
0.000000	0.020871	7.863572
0.000000	0.021109	8.364701
0.000000	0.021346	8.040780
0.000000	0.021583	8.929814
0.000000	0.021820	8.614296
0.000000	0.022057	8.617827
0.000000	0.022294	8.962470
0.000000	0.022532	8.432318
0.000000	0.022769	8.837646
0.000000	0.023006	8.392857
0.000000	0.023243	8.661160
0.000000	0.023480	8.580115
0.000000	0.023718	8.499310
0.000000	0.023955	8.911374
0.000000	0.024192	8.601907
0.000000	0.024429	8.761729
0.000000	0.024666	8.559680
0.000000	0.024903	8.595763
0.000000	0.025141	8.763081
0.000000	0.025378	8.695823
0.000000	0.025615	8.753300
0.000000	0.025852	8.704851
0.000000	0.026089	8.680374
0.000000	0.026326	9.062460
0.000000	0.026564	9.014227
0.000000	0.026801	9.133588
0.000000	0.027038	9.678720
0.000000	0.027275	9.917517
0.000000	0.027512	10.305690
0.000000	0.027750	10.222506
0.000000	0.027987	10.499195
0.000000	0.028224	10.900681
0.000000	0.028461	10.558510
0.000000	0.028698	11.033623
0.000000	0.028935	10.768135
0.000000	0.029173	10.829597
0.000000	0.029410	10.871820
0.000000	0.029647	10.769226
0.000000	0.029884	10.885822
0.000000	0.030121	10.745728
0.000000	0.030358	10.474051
0.000000	0.030596	10.707647
0.000000	0.030833	10.514795
0.000000	0.031070	10.885418
0.000000	0.031307	11.256636
0.000000	0.031544	11.392325
0.000000	0.031781	12.390387
0.000000	0.032019	12.672846
0.000000	0.032256	13.760983
0.000000	0.032493	14.170208
0.000000	0.032730	14.920417
0.000000	0.032967	14.525664
0.000000	0.033205	14.411695
0.000000	0.033442	14.623790
0.000000	0.033679	14.577700
0.000000	0.033916	15.002765
0.000000	0.034153	14.932907
0.000000	0.034390	15.070035
0.000000	0.034628	14.925713
0.000000	0.034865	14.969604
0.000000	0.035102	14.838074
0.000000	0.035339	14.647170
0.000000	0.035576	14.166903
0.000000	0.035813	13.787636
0.000000	0.036051	14.044313
0.000000	0.036288	14.247603
0.000000	0.036525	14.033497
0.000000	0.036762	14.383178
0.000000	0.036999	14.596445
0.000000	0.037237	15.147192
0.000000	0.037474	15.414621
0.000000	0.037711	16.211662
0.000000	0.037948	16.418865
0.000000	0.038185	16.225475
0.000000	0.038422	16.352682
0.000000	0.038660	16.332079
0.000000	0.038897	16.527176
0.000000	0.039134	16.458698
0.000000	0.039371	16.607992
0.000000	0.039608	16.377367
0.000000	0.039845	16.371738
0.000000	0.040083	16.365017
0.000000	0.040320	16.599051
0.000000	0.040557	16.582624
0.000000	0.040794	16.419527
0.000000	0.041031	16.356237
0.000000	0.041269	16.165537
0.000000	0.041506	16.103575
0.000000	0.041743	16.313549
0.000000	0.041980	16.319836
0.000000	0.042217	16.480722
0.000000	0.042454	16.557755
0.000000	0.042692	16.788109
0.000000	0.042929	16.926159
0.000000	0.043166	17.081512
0.000000	0.043403	17.127443
0.000000	0.043640	17.304430
0.000000	0.043877	17.379951
0.000000	0.044115	17.617701
0.000000	0.044352	17.718697
0.000000	0.044589	18.307081
0.000000	0.044826	19.192291
0.000000	0.045063	21.382504
0.000000	0.045300	25.408606
0.000000	0.045538	32.749939
0.000000	0.045775	45.193687
0.000000	0.046012	65.509666
0.000000	0.046249	96.021858
0.000000	0.046486	139.520355
0.000000	0.046724	198.011719
0.000000	0.046961	271.650665
0.000000	0.047198	358.541809
0.000000	0.047435	438.644043
0.000000	0.047672	509.640900
0.000000	0.047909	568.626038
0.000000	0.048147	612.325073
0.000000	0.048384	637.586914
0.000000	0.048621	644.803955
0.000000	0.048858	634.626831
0.000000	0.049095	608.278809
0.000000	0.049332	565.031311
0.000000	0.049570	506.547150
0.000000	0.049807	435.740997
0.000000	0.050044	357.915802
0.000000	0.050281	280.755981
0.000000	0.050518	217.003174
0.000000	0.050756	179.209457
0.000000	0.050993	150.515366
0.000000	0.051230	127.191353
0.000000	0.051467	107.464615
0.000000	0.051704	91.303352
0.000000	0.051941	77.987686
0.000000	0.052179	67.064857
0.000000	0.052416	58.211987
0.000000	0.052653	50.797310
0.000000	0.052890	44.865845
0.000000	0.053127	40.179386
0.000000	0.053364	36.425095
0.000000	0.053602	33.323864
0.000000	0.053839	31.113068
0.000000	0.054076	29.204102
0.000000	0.054313	27.978659
0.000000	0.054550	26.745485
0.000000	0.054787	26.022060
0.000000	0.055025	25.138660
0.000000	0.055262	24.515585
0.000000	0.055499	23.999672
0.000000	0.055736	23.321722
0.000000	0.055973	23.079205
0.000000	0.056211	22.435276
0.000000	0.056448	22.363729
0.000000	0.056685	22.409056
0.000000	0.056922	22.688856
0.000000	0.057159	22.827057
0.000000	0.057396	22.798794
0.000000	0.057634	23.197630
0.000000	0.057871	23.286289
0.000000	0.058108	23.882849
0.000000	0.058345	23.637249
0.000000	0.058582	23.734558
0.000000	0.058819	23.726320
0.000000	0.059057	23.897110
0.000000	0.059294	24.212524
0.000000	0.059531	24.805157
0.000000	0.059768	25.871384
0.000000	0.060005	27.303970
0.000000	0.060243	30.494431
0.000000	0.060480	34.892796
0.000000	0.060717	40.663994
0.000000	0.060954	47.568134
0.000000	0.061191	55.511086
0.000000	0.061428	64.306274
0.000000	0.061666	73.235008
0.000000	0.061903	76.394951
0.000000	0.062140	72.462654
0.000000	0.062377	72.172188
0.000000	0.062614	72.280838
0.000000	0.062851	72.482048
0.000000	0.063089	72.197731
0.000000	0.063326	72.053459
0.000000	0.063563	71.848701
0.000000	0.063800	72.361923
0.000000	0.064037	73.214104
0.000000	0.064275	74.476257
0.000000	0.064512	77.048248
0.000000	0.064749	81.575562
0.000000	0.064986	89.519730
0.000000	0.065223	102.763397
0.000000	0.065460	123.695152
0.000000	0.065698	154.525970
0.000000	0.065935	198.477982
0.000000	0.066172	257.062317
0.000000	0.066409	331.010040
0.000000	0.066646	418.472900
0.000000	0.066883	504.114014
0.000000	0.067121	579.467407
0.000000	0.067358	639.649170
0.000000	0.067595	681.874023
0.000000	0.067832	708.581055
0.000000	0.068069	722.747192
0.000000	0.068306	728.526184
0.000000	0.068544	733.729553
0.000000	0.068781	745.619873
0.000000	0.069018	764.225891
0.000000	0.069255	792.710144
0.000000	0.069492	824.000793
0.000000	0.069730	853.942444
0.000000	0.069967	883.531616
0.000000	0.070204	910.370483
0.000000	0.070441	937.528992
0.000000	0.070678	966.954163
0.000000	0.070915	998.391235
0.000000	0.071153	1033.660156
0.000000	0.071390	1073.468994
0.000000	0.071627	1117.747803
0.000000	0.071864	1166.378174
0.000000	0.072101	1215.100708
0.000000	0.072338	1257.268188
0.000000	0.072576	1293.080200
0.000000	0.072813	1324.861328
0.000000	0.073050	1357.812378
0.000000	0.073287	1393.799927
0.000000	0.073524	1433.218506
0.000000	0.073762	1476.548950
0.000000	0.073999	1513.014771
0.000000	0.074236	1539.596802
0.000000	0.074473	1557.577393
0.000000	0.074710	1570.223877
0.000000	0.074947	1579.382080
0.000000	0.075185	1587.100220
0.000000	0.075422	1594.832886
0.000000	0.075659	1606.097900
0.000000	0.075896	1623.770508
0.000000	0.076133	1644.068970
0.000000	0.076370	1659.985352
0.000000	0.076608	1673.919067
0.000000	0.076845	1690.154297
0.000000	0.077082	1699.480957
0.000000	0.077319	1694.703735
0.000000	0.077556	1673.828003
0.000000	0.077794	1635.058594
0.000000	0.078031	1578.077271
0.000000	0.078268	1506.588379
0.000000	0.078505	1427.302856
0.000000	0.078742	1348.909058
0.000000	0.078979	1281.368286
0.000000	0.079217	1232.542603
0.000000	0.079454	1193.460327
0.000000	0.079691	1163.462402
0.000000	0.079928	1138.942871
0.000000	0.080165	1117.462036
0.000000	0.080402	1094.211792
0.000000	0.080640	1069.776001
0.000000	0.080877	1041.488892
0.000000	0.081114	1009.539185
0.000000	0.081351	974.242920
0.000000	0.081588	937.325562
0.000000	0.081825	899.813110
0.000000	0.082063	865.450684
0.000000	0.082300	837.988525
0.000000	0.082537	821.067383
0.000000	0.082774	801.242371
0.000000	0.083011	786.077209
0.000000	0.083249	768.783936
0.000000	0.083486	747.133667
0.000000	0.083723	719.896667
0.000000	0.083960	687.847046
0.000000	0.084197	653.033142
0.000000	0.084434	618.010986
0.000000	0.084672	588.965820
0.000000	0.084909	570.996033
0.000000	0.085146	567.403381
0.000000	0.085383	566.246155
0.000000	0.085620	563.829773
0.000000	0.085857	559.551086
0.000000	0.086095	551.668091
0.000000	0.086332	537.882507
0.000000	0.086569	517.248840
0.000000	0.086806	489.601929
0.000000	0.087043	454.457581
0.000000	0.087281	411.972931
0.000000	0.087518	363.797852
0.000000	0.087755	312.950897
0.000000	0.087992	265.281464
0.000000	0.088229	229.467377
0.000000	0.088466	209.296616
0.000000	0.088704	200.649933
0.000000	0.088941	200.354370
0.000000	0.089178	206.892853
0.000000	0.089415	219.320572
0.000000	0.089652	234.702347
0.000000	0.089889	241.786041
0.000000	0.090127	246.545654
0.000000	0.090364	248.756866
0.000000	0.090601	253.697266
0.000000	0.090838	266.910950
0.000000	0.091075	278.226837
0.000000	0.091312	279.346497
0.000000	0.091550	270.805450
0.000000	0.091787	253.366837
0.000000	0.092024	228.545059
0.000000	0.092261	198.183273
0.000000	0.092498	165.931000
0.000000	0.092736	138.091141
0.000000	0.092973	120.629868
0.000000	0.093210	108.013557
0.000000	0.093447	96.546524
0.000000	0.093684	86.485703
0.000000	0.093921	78.440559
0.000000	0.094159	71.578773
0.000000	0.094396	65.943954
0.000000	0.094633	61.563328
0.000000	0.094870	58.089348
0.000000	0.095107	55.529026
0.000000	0.095344	53.165348
0.000000	0.095582	51.254459
0.000000	0.095819	49.966240
0.000000	0.096056	48.869862
0.000000	0.096293	48.012825
0.000000	0.096530	47.214283
0.000000	0.096768	46.423409
0.000000	0.097005	45.849178
0.000000	0.097242	45.472176
0.000000	0.097479	45.028046
0.000000	0.097716	44.494633
0.000000	0.097953	43.984989
0.000000	0.098191	43.988220
0.000000	0.098428	43.654026
0.000000	0.098665	43.441658
0.000000	0.098902	43.106106
0.000000	0.099139	42.885483
0.000000	0.099376	42.664322
0.000000	0.099614	42.444996
0.000000	0.099851	42.355560
0.000000	0.100088	42.162140
0.000000	0.100325	42.112926
0.000000	0.100562	41.977722
0.000000	0.100800	42.126091
0.000000	0.101037	42.201111
0.000000	0.101274	42.313538
0.000000	0.101511	42.457981
0.000000	0.101748	42.507515
0.000000	0.101985	42.703480
0.000000	0.102223	42.811813
0.000000	0.102460	42.715401
0.000000	0.102697	42.913357
0.000000	0.102934	43.305027
0.000000	0.103171	44.007240
0.000000	0.103408	44.267265
0.000000	0.103646	44.408951
0.000000	0.103883	44.300171
0.000000	0.104120	44.546761
0.000000	0.104357	44.792400
0.000000	0.104594	45.140228
0.000000	0.104831	44.961075
0.000000	0.105069	44.716362
0.000000	0.105306	44.780487
0.000000	0.105543	44.433807
0.000000	0.105780	44.640686
0.000000	0.106017	44.199947
0.000000	0.106255	44.068710
0.000000	0.106492	43.665474
0.000000	0.106729	43.485291
0.000000	0.106966	43.553596
0.000000	0.107203	43.515575
0.000000	0.107440	43.246429
0.000000	0.107678	43.241264
0.000000	0.107915	43.159294
0.000000	0.108152	43.494720
0.000000	0.108389	43.527779
0.000000	0.108626	43.729691
0.000000	0.108863	43.984024
0.000000	0.109101	44.165531
0.000000	0.109338	44.514782
0.000000	0.109575	44.549778
0.000000	0.109812	44.753368
0.000000	0.110049	45.138645
0.000000	0.110287	45.700470
0.000000	0.110524	46.050079
0.000000	0.110761	46.393982
0.000000	0.110998	46.345337
0.000000	0.111235	46.252338
0.000000	0.111472	46.369911
0.000000	0.111710	46.347191
0.000000	0.111947	46.550632
0.000000	0.112184	46.504139
0.000000	0.112421	46.449402
0.000000	0.112658	46.402279
0.000000	0.112895	46.621750
0.000000	0.113133	46.754723
0.000000	0.113370	46.915798
0.000000	0.113607	46.980503
0.000000	0.113844	47.308914
0.000000	0.114081	47.292667
0.000000	0.114318	47.403633
0.000000	0.114556	47.529160
0.000000	0.114793	47.793724
0.000000	0.115030	47.836700
0.000000	0.115267	47.900940
0.000000	0.115504	48.123047
0.000000	0.115742	48.147568
0.000000	0.115979	48.698372
0.000000	0.116216	49.042469
0.000000	0.116453	49.260227
0.000000	0.116690	49.324558
0.000000	0.116927	49.220367
0.000000	0.117165	48.947063
0.000000	0.117402	49.004791
0.000000	0.117639	49.051392
0.000000	0.117876	49.087074
0.000000	0.118113	48.990791
0.000000	0.118350	48.885666
0.000000	0.118588	48.902142
0.000000	0.118825	48.924995
0.000000	0.119062	48.950695
0.000000	0.119299	49.096939
0.000000	0.119536	48.874561
0.000000	0.119774	48.887707
0.000000	0.120011	48.794968
0.000000	0.120248	48.973511
0.000000	0.120485	48.834488
0.000000	0.120722	49.232162
0.000000	0.120959	49.454185
0.000000	0.121197	49.722462
0.000000	0.121434	50.022640
0.000000	0.121671	49.968357
0.000000	0.121908	50.509624
0.000000	0.122145	50.427822
0.000000	0.122382	50.297558
0.000000	0.122620	50.132336
0.000000	0.122857	50.195976
0.000000	0.123094	50.145546
0.000000	0.123331	50.229347
0.000000	0.123568	50.332684
0.000000	0.123806	50.569786
0.000000	0.124043	50.562469
0.000000	0.124280	50.654510
0.000000	0.124517	50.477615
0.000000	0.124754	50.391823
0.000000	0.124991	50.168873
0.000000	0.125229	50.062401
0.000000	0.125466	50.455494
0.000000	0.125703	50.260960
0.000000	0.125940	50.433048
0.000000	0.126177	50.264694
0.000000	0.126414	50.247658
0.000000	0.126652	50.411316
0.000000	0.126889	50.773537
0.000000	0.127126	51.215179
0.000000	0.127363	51.357258
0.000000	0.127600	51.787525
0.000000	0.127837	52.013885
0.000000	0.128075	52.497280
0.000000	0.128312	52.493435
0.000000	0.128549	52.704361
0.000000	0.128786	52.647388
0.000000	0.129023	52.678448
0.000000	0.129261	52.804558
0.000000	0.129498	52.781273
0.000000	0.129735	52.722485
0.000000	0.129972	52.630337
0.000000	0.130209	52.510387
0.000000	0.130446	52.494492
0.000000	0.130684	52.476044
0.000000	0.130921	52.223747
0.000000	0.131158	52.361885
0.000000	0.131395	52.310608
0.000000	0.131632	52.556469
0.000000	0.131869	52.984299
0.000000	0.132107	53.334522
0.000000	0.132344	53.338524
0.000000	0.132581	53.227325
0.000000	0.132818	53.504890
0.000000	0.133055	53.711102
0.000000	0.133293	53.848103
0.000000	0.133530	54.164925
0.000000	0.133767	54.789009
0.000000	0.134004	55.100872
0.000000	0.134241	55.312366
0.000000	0.134478	55.533939
0.000000	0.134716	55.758759
0.000000	0.134953	55.853714
0.000000	0.135190	56.168072
0.000000	0.135427	56.202873
0.000000	0.135664	56.296562
0.000000	0.135901	56.077888
0.000000	0.136139	55.663723
0.000000	0.136376	55.560600
0.000000	0.136613	55.313072
0.000000	0.136850	55.416924
0.000000	0.137087	55.155926
0.000000	0.137324	55.250439
0.000000	0.137562	55.105068
0.000000	0.137799	55.200581
0.000000	0.138036	54.821781
0.000000	0.138273	54.827957
0.000000	0.138510	54.894974
0.000000	0.138748	55.038177
0.000000	0.138985	55.631783
0.000000	0.139222	55.701752
0.000000	0.139459	56.192112
0.000000	0.139696	56.375446
0.000000	0.139933	56.836842
0.000000	0.140171	56.964916
0.000000	0.140408	57.227795
0.000000	0.140645	57.384869
0.000000	0.140882	57.671616
0.000000	0.141119	57.961395
0.000000	0.141356	57.993713
0.000000	0.141594	58.236897
0.000000	0.141831	58.079227
0.000000	0.142068	58.236328
0.000000	0.142305	57.869122
0.000000	0.142542	57.947933
0.000000	0.142780	57.774086
0.000000	0.143017	57.838497
0.000000	0.143254	57.674831
0.000000	0.143491	57.775452
0.000000	0.143728	58.037880
0.000000	0.143965	58.098061
0.000000	0.144203	58.191322
0.000000	0.144440	58.078987
0.000000	0.144677	58.613556
0.000000	0.144914	58.828808
0.000000	0.145151	59.174702
0.000000	0.145388	58.904156
0.000000	0.145626	59.089054
0.000000	0.145863	59.134773
0.000000	0.146100	59.145168
0.000000	0.146337	59.110878
0.000000	0.146574	58.903416
0.000000	0.146812	58.642323
0.000000	0.147049	58.703876
0.000000	0.147286	58.251949
0.000000	0.147523	58.260605
0.000000	0.147760	58.036198
0.000000	0.147997	58.075825
0.000000	0.148235	57.797310
0.000000	0.148472	58.183311
0.000000	0.148709	58.405682
0.000000	0.148946	58.562725
0.000000	0.149183	58.883526
0.000000	0.149420	58.992115
0.000000	0.149658	59.357101
0.000000	0.149895	59.126259
0.000000	0.150132	59.385746
0.000000	0.150369	59.437782
0.000000	0.150606	59.771873
0.000000	0.150843	59.916588
0.000000	0.151081	60.354233
0.000000	0.151318	60.600956
0.000000	0.151555	60.879215
0.000000	0.151792	61.174946
0.000000	0.152029	61.467251
0.000000	0.152267	61.733074
0.000000	0.152504	61.588497
0.000000	0.152741	61.512680
0.000000	0.152978	61.289383
0.000000	0.153215	61.311813
0.000000	0.153452	61.373829
0.000000	0.153690	61.735977
0.000000	0.153927	62.162643
0.000000	0.154164	62.149624
0.000000	0.154401	62.647453
0.000000	0.154638	62.684361
0.000000	0.154875	62.960403
0.000000	0.155113	62.868149
0.000000	0.155350	63.126904
0.000000	0.155587	63.142452
0.000000	0.155824	63.273514
0.000000	0.156061	63.042194
0.000000	0.156299	63.421329
0.000000	0.156536	63.451653
0.000000	0.156773	63.710842
0.000000	0.157010	63.700191
0.000000	0.157247	63.515903
0.000000	0.157484	63.398476
0.000000	0.157722	63.239864
0.000000	0.157959	62.932625
0.000000	0.158196	62.739922
0.000000	0.158433	62.810482
0.000000	0.158670	62.914078
0.000000	0.158907	63.163387
0.000000	0.159145	63.180237
0.000000	0.159382	62.945515
0.000000	0.159619	62.947948
0.000000	0.159856	62.965408
0.000000	0.160093	62.883709
0.000000	0.160331	62.953747
0.000000	0.160568	63.431931
0.000000	0.160805	63.468109
0.000000	0.161042	63.528687
0.000000	0.161279	63.625847
0.000000	0.161516	63.892853
0.000000	0.161754	64.093269
0.000000	0.161991	64.462914
0.000000	0.162228	64.871681
0.000000	0.162465	65.052742
0.000000	0.162702	65.101265
0.000000	0.162939	65.493713
0.000000	0.163177	65.377213
0.000000	0.163414	65.219940
0.000000	0.163651	65.160278
0.000000	0.163888	65.336998
0.000000	0.164125	65.513008
0.000000	0.164362	65.433189
0.000000	0.164600	65.329613
0.000000	0.164837	65.329659
0.000000	0.165074	65.318756
0.000000	0.165311	65.176857
0.000000	0.165548	65.274391
0.000000	0.165786	65.140091
0.000000	0.166023	65.263603
0.000000	0.166260	65.054192
0.000000	0.166497	65.364342
0.000000	0.166734	65.603111
0.000000	0.166971	65.751877
0.000000	0.167209	65.919495
0.000000	0.167446	65.979645
0.000000	0.167683	66.051270
0.000000	0.167920	66.139786
0.000000	0.168157	66.126427
0.000000	0.168394	66.496277
0.000000	0.168632	66.883629
0.000000	0.168869	66.896217
0.000000	0.169106	66.631760
0.000000	0.169343	66.704170
0.000000	0.169580	66.650452
0.000000	0.169818	66.837494
0.000000	0.170055	66.542961
0.000000	0.170292	66.975868
0.000000	0.170529	66.938400
0.000000	0.170766	66.890617
0.000000	0.171003	66.839424
0.000000	0.171241	66.916603
0.000000	0.171478	67.012695
0.000000	0.171715	66.890038
0.000000	0.171952	67.163719
0.000000	0.172189	67.244514
0.000000	0.172426	67.613007
0.000000	0.172664	67.789001
0.000000	0.172901	68.006943
0.000000	0.173138	68.152031
0.000000	0.173375	68.474159
0.000000	0.173612	68.862000
0.000000	0.173849	69.189896
0.000000	0.174087	69.689072
0.000000	0.174324	69.858513
0.000000	0.174561	70.398735
0.000000	0.174798	70.687347
0.000000	0.175035	70.562767
0.000000	0.175273	70.611610
0.000000	0.175510	70.594940
0.000000	0.175747	70.384636
0.000000	0.175984	70.224518
0.000000	0.176221	70.008476
0.000000	0.176458	69.873741
0.000000	0.176696	69.477127
0.000000	0.176933	69.446777
0.000000	0.177170	69.453491
0.000000	0.177407	69.508797
0.000000	0.177644	69.744598
0.000000	0.177881	69.804512
0.000000	0.178119	70.053688
0.000000	0.178356	70.137909
0.000000	0.178593	70.659966
0.000000	0.178830	70.883476
0.000000	0.179067	71.371208
0.000000	0.179305	71.842896
0.000000	0.179542	71.875427
0.000000	0.179779	71.540405
0.000000	0.180016	70.950645
0.000000	0.180253	70.499153
0.000000	0.180490	70.238602
0.000000	0.180728	70.094589
0.000000	0.180965	69.858932
0.000000	0.181202	70.044029
0.000000	0.181439	70.187759
0.000000	0.181676	70.402611
0.000000	0.181913	70.554657
0.000000	0.182151	70.866898
0.000000	0.182388	71.200127
0.000000	0.182625	70.920959
0.000000	0.182862	71.107483
0.000000	0.183099	71.058189
0.000000	0.183337	71.023758
0.000000	0.183574	71.404449
0.000000	0.183811	71.400696
0.000000	0.184048	72.047379
0.000000	0.184285	72.754845
0.000000	0.184522	73.703697
0.000000	0.184760	75.909096
0.000000	0.184997	78.662231
0.000000	0.185234	83.473709
0.000000	0.185471	89.937225
0.000000	0.185708	98.851082
0.000000	0.185945	109.975723
0.000000	0.186183	123.627388
0.000000	0.186420	138.609970
0.000000	0.186657	150.168335
0.000000	0.186894	157.335861
0.000000	0.187131	162.577850
0.000000	0.187368	166.629501
0.000000	0.187606	170.146301
0.000000	0.187843	172.903381
0.000000	0.188080	175.193420
0.000000	0.188317	176.972885
0.000000	0.188554	178.198181
0.000000	0.188792	179.310928
0.000000	0.189029	179.898804
0.000000	0.189266	180.616013
0.000000	0.189503	181.264008
0.000000	0.189740	181.607620
0.000000	0.189977	181.886261
0.000000	0.190215	181.498871
0.000000	0.190452	181.186768
0.000000	0.190689	180.757553
0.000000	0.190926	180.736404
0.000000	0.191163	180.425278
0.000000	0.191400	180.547318
0.000000	0.191638	180.493683
0.000000	0.191875	180.109879
0.000000	0.192112	179.378357
0.000000	0.192349	179.040192
0.000000	0.192586	178.280029
0.000000	0.192824	178.086105
0.000000	0.193061	177.768265
0.000000	0.193298	177.571518
0.000000	0.193535	177.260956
0.000000	0.193772	177.202225
0.000000	0.194009	176.916336
0.000000	0.194247	176.884018
0.000000	0.194484	176.629044
0.000000	0.194721	176.635696
0.000000	0.194958	176.552536
0.000000	0.195195	176.743164
0.000000	0.195432	176.603317
0.000000	0.195670	176.484619
0.000000	0.195907	176.757217
0.000000	0.196144	176.931931
0.000000	0.196381	177.222870
0.000000	0.196618	176.879440
0.000000	0.196856	176.611572
0.000000	0.197093	176.565720
0.000000	0.197330	176.516403
0.000000	0.197567	176.584976
0.000000	0.197804	176.522919
0.000000	0.198041	176.557648
0.000000	0.198279	176.315369
0.000000	0.198516	176.271515
0.000000	0.198753	175.951065
0.000000	0.198990	175.726166
0.000000	0.199227	175.506226
0.000000	0.199464	175.318420
0.000000	0.199702	175.552979
0.000000	0.199939	175.983704
0.000000	0.200176	175.987549
0.000000	0.200413	176.147339
0.000000	0.200650	176.467087
0.000000	0.200887	176.334000
0.000000	0.201125	176.590210
0.000000	0.201362	176.890930
0.000000	0.201599	177.109406
0.000000	0.201836	177.238235
0.000000	0.202073	177.518860
0.000000	0.202311	177.831726
0.000000	0.202548	178.046387
0.000000	0.202785	178.274429
0.000000	0.203022	178.391113
0.000000	0.203259	178.514236
0.000000	0.203496	178.766632
0.000000	0.203734	178.779190
0.000000	0.203971	179.144104
0.000000	0.204208	179.246994
0.000000	0.204445	179.179703
0.000000	0.204682	178.930664
0.000000	0.204919	178.743896
0.000000	0.205157	178.753296
0.000000	0.205394	178.601700
0.000000	0.205631	178.409302
0.000000	0.205868	178.067627
0.000000	0.206105	177.960724
0.000000	0.206343	177.750061
0.000000	0.206580	177.807037
0.000000	0.206817	178.014404
0.000000	0.207054	178.229233
0.000000	0.207291	177.928909
0.000000	0.207528	177.685196
0.000000	0.207766	177.491852
0.000000	0.208003	177.211197
0.000000	0.208240	176.816650
0.000000	0.208477	176.156662
0.000000	0.208714	175.685425
0.000000	0.208951	174.766373
0.000000	0.209189	173.957550
0.000000	0.209426	172.374786
0.000000	0.209663	170.942993
0.000000	0.209900	169.282944
0.000000	0.210137	167.349579
0.000000	0.210374	165.329193
0.000000	0.210612	162.538177
0.000000	0.210849	159.838852
0.000000	0.211086	156.388733
0.000000	0.211323	152.264542
0.000000	0.211560	147.555145
0.000000	0.211798	141.647385
0.000000	0.212035	135.078934
0.000000	0.212272	127.660774
0.000000	0.212509	119.681114
0.000000	0.212746	112.041573
0.000000	0.212983	105.242546
0.000000	0.213221	100.629364
0.000000	0.213458	97.891586
0.000000	0.213695	95.693802
0.000000	0.213932	93.899078
0.000000	0.214169	92.090385
0.000000	0.214406	90.690262
0.000000	0.214644	89.047897
0.000000	0.214881	88.215752
0.000000	0.215118	87.579742
0.000000	0.215355	87.225571
0.000000	0.215592	86.519341
0.000000	0.215830	86.050125
0.000000	0.216067	85.716492
0.000000	0.216304	85.896729
0.000000	0.216541	85.986420
0.000000	0.216778	86.440323
0.000000	0.217015	86.618736
0.000000	0.217253	86.952202
0.000000	0.217490	86.916695
0.000000	0.217727	86.957954
0.000000	0.217964	86.579239
0.000000	0.218201	86.260887
0.000000	0.218438	86.394035
0.000000	0.218676	86.150078
0.000000	0.218913	86.135590
0.000000	0.219150	85.888000
0.000000	0.219387	85.781914
0.000000	0.219624	86.081657
0.000000	0.219862	86.183533
0.000000	0.220099	86.306023
0.000000	0.220336	86.314453
0.000000	0.220573	86.439651
0.000000	0.220810	86.314476
0.000000	0.221047	86.299843
0.000000	0.221285	86.167984
0.000000	0.221522	86.293900
0.000000	0.221759	86.449287
0.000000	0.221996	86.506920
0.000000	0.222233	86.577393
0.000000	0.222470	86.895363
0.000000	0.222708	86.838943
0.000000	0.222945	86.623161
0.000000	0.223182	86.733597
0.000000	0.223419	86.572426
0.000000	0.223656	86.499069
0.000000	0.223893	86.164772
0.000000	0.224131	86.070206
0.000000	0.224368	86.244736
0.000000	0.224605	86.210999
0.000000	0.224842	86.446030
0.000000	0.225079	86.465042
0.000000	0.225317	86.497765
0.000000	0.225554	86.547714
0.000000	0.225791	86.620934
0.000000	0.226028	86.725792
0.000000	0.226265	86.871986
0.000000	0.226502	87.068871
0.000000	0.226740	87.323601
0.000000	0.226977	87.639427
0.000000	0.227214	88.014427
0.000000	0.227451	88.319031
0.000000	0.227688	88.539474
0.000000	0.227925	88.907234
0.000000	0.228163	89.168373
0.000000	0.228400	89.544128
0.000000	0.228637	89.653862
0.000000	0.228874	89.355576
0.000000	0.229111	89.623322
0.000000	0.229349	89.507439
0.000000	0.229586	89.479935
0.000000	0.229823	89.669296
0.000000	0.230060	89.341507
0.000000	0.230297	89.452164
0.000000	0.230534	89.407204
0.000000	0.230772	88.951881
0.000000	0.231009	88.821892
0.000000	0.231246	88.565826
0.000000	0.231483	88.688011
0.000000	0.231720	88.485168
0.000000	0.231957	88.693092
0.000000	0.232195	88.730209
0.000000	0.232432	89.084442
0.000000	0.232669	89.158401
0.000000	0.232906	89.673035
0.000000	0.233143	90.026405
0.000000	0.233380	90.439636
0.000000	0.233618	90.657829
0.000000	0.233855	91.031334
0.000000	0.234092	91.313042
0.000000	0.234329	91.730972
0.000000	0.234566	91.787231
0.000000	0.234804	92.193497
0.000000	0.235041	92.224739
0.000000	0.235278	92.353294
0.000000	0.235515	92.225121
0.000000	0.235752	92.330765
0.000000	0.235989	92.563293
0.000000	0.236227	92.793808
0.000000	0.236464	92.881584
0.000000	0.236701	92.686974
0.000000	0.236938	92.571335
0.000000	0.237175	92.554344
0.000000	0.237412	92.412170
0.000000	0.237650	92.406624
0.000000	0.237887	92.443985
0.000000	0.238124	92.540245
0.000000	0.238361	92.822807
0.000000	0.238598	93.283157
0.000000	0.238836	93.648216
0.000000	0.239073	93.752258
0.000000	0.239310	93.561172
0.000000	0.239547	93.308281
0.000000	0.239784	93.374039
0.000000	0.240021	93.172318
0.000000	0.240259	93.073830
0.000000	0.240496	92.859756
0.000000	0.240733	93.157692
0.000000	0.240970	93.264755
0.000000	0.241207	93.547844
0.000000	0.241444	93.302361
0.000000	0.241682	93.773628
0.000000	0.241919	94.176949
0.000000	0.242156	94.896523
0.000000	0.242393	95.945786
0.000000	0.242630	96.814346
0.000000	0.242868	98.173378
0.000000	0.243105	99.236588
0.000000	0.243342	99.557983
0.000000	0.243579	99.586967
0.000000	0.243816	99.852364
0.000000	0.244053	100.201935
0.000000	0.244291	100.859253
0.000000	0.244528	101.812874
0.000000	0.244765	103.390472
0.000000	0.245002	105.381424
0.000000	0.245239	107.478821
0.000000	0.245476	109.888359
0.000000	0.245714	111.888618
0.000000	0.245951	112.815765
0.000000	0.246188	112.150070
0.000000	0.246425	110.084679
0.000000	0.246662	106.850281
0.000000	0.246900	103.187546
0.000000	0.247137	101.039886
0.000000	0.247374	99.820793
0.000000	0.247611	98.584885
0.000000	0.247848	97.528358
0.000000	0.248085	96.957581
0.000000	0.248323	96.305328
0.000000	0.248560	96.187225
0.000000	0.248797	96.006561
0.000000	0.249034	95.986740
0.000000	0.249271	95.992722
0.000000	0.249508	96.611015
0.000000	0.249746	96.600975
0.000000	0.249983	97.001625
0.000000	0.250220	96.951843
0.000000	0.250457	97.032585
0.000000	0.250694	97.007225
0.000000	0.250931	97.119278
0.000000	0.251169	97.618263
0.000000	0.251406	97.525963
0.000000	0.251643	97.791061
0.000000	0.251880	97.700554
0.000000	0.252117	97.739960
0.000000	0.252355	97.810249
0.000000	0.252592	98.165138
0.000000	0.252829	98.317863
0.000000	0.253066	98.607872
0.000000	0.253303	99.016685
0.000000	0.253540	99.028397
0.000000	0.253778	98.733772
0.000000	0.254015	98.501221
0.000000	0.254252	98.359146
0.000000	0.254489	98.334068
0.000000	0.254726	98.569168
0.000000	0.254963	98.470078
0.000000	0.255201	98.523941
0.000000	0.255438	98.510025
0.000000	0.255675	99.047951
0.000000	0.255912	99.173698
0.000000	0.256149	99.465927
0.000000	0.256387	99.672600
0.000000	0.256624	100.255569
0.000000	0.256861	100.095413
0.000000	0.257098	100.242363
0.000000	0.257335	100.094849
0.000000	0.257572	100.133720
0.000000	0.257810	99.649017
0.000000	0.258047	99.630310
0.000000	0.258284	99.641655
0.000000	0.258521	99.823135
0.000000	0.258758	99.944046
0.000000	0.258995	100.489349
0.000000	0.259233	100.360825
0.000000	0.259470	100.744339
0.000000	0.259707	100.795837
0.000000	0.259944	101.217705
0.000000	0.260181	101.272018
0.000000	0.260418	101.540535
0.000000	0.260656	101.176590
0.000000	0.260893	101.037903
0.000000	0.261130	101.188141
0.000000	0.261367	101.581833
0.000000	0.261604	102.209518
0.000000	0.261842	102.903671
0.000000	0.262079	104.621819
0.000000	0.262316	107.581795
0.000000	0.262553	112.847610
0.000000	0.262790	121.366707
0.000000	0.263027	133.848434
0.000000	0.263265	152.374100
0.000000	0.263502	176.929642
0.000000	0.263739	207.896667
0.000000	0.263976	243.492188
0.000000	0.264213	279.888977
0.000000	0.264450	302.069580
0.000000	0.264688	309.958344
0.000000	0.264925	304.527466
0.000000	0.265162	286.751923
0.000000	0.265399	258.226868
0.000000	0.265636	224.670639
0.000000	0.265874	193.238525
0.000000	0.266111	170.789719
0.000000	0.266348	159.266861
0.000000	0.266585	149.756317
0.000000	0.266822	141.868561
0.000000	0.267059	134.540283
0.000000	0.267297	129.067642
0.000000	0.267534	123.891380
0.000000	0.267771	119.804909
0.000000	0.268008	116.554123
0.000000	0.268245	114.009956
0.000000	0.268482	111.816307
0.000000	0.268720	109.876534
0.000000	0.268957	108.609222
0.000000	0.269194	107.360619
0.000000	0.269431	106.441856
0.000000	0.269668	105.705589
0.000000	0.269906	104.885818
0.000000	0.270143	104.454834
0.000000	0.270380	104.171791
0.000000	0.270617	104.264854
0.000000	0.270854	104.227898
0.000000	0.271091	104.269272
0.000000	0.271329	104.006836
0.000000	0.271566	104.036674
0.000000	0.271803	104.126816
0.000000	0.272040	104.148270
0.000000	0.272277	104.453423
0.000000	0.272514	104.665001
0.000000	0.272752	104.751350
0.000000	0.272989	104.689247
0.000000	0.273226	104.467552
0.000000	0.273463	104.575401
0.000000	0.273700	104.173866
0.000000	0.273937	104.230042
0.000000	0.274175	104.281731
0.000000	0.274412	104.201591
0.000000	0.274649	104.109207
0.000000	0.274886	103.893311
0.000000	0.275123	103.812309
0.000000	0.275361	103.890320
0.000000	0.275598	104.141930
0.000000	0.275835	104.327042
0.000000	0.276072	104.316238
0.000000	0.276309	104.593643
0.000000	0.276546	104.801811
0.000000	0.276784	105.171692
0.000000	0.277021	105.451797
0.000000	0.277258	105.504494
0.000000	0.277495	105.567665
0.000000	0.277732	105.896606
0.000000	0.277969	106.015068
0.000000	0.278207	106.281090
0.000000	0.278444	106.576828
0.000000	0.278681	106.649200
0.000000	0.278918	107.092255
0.000000	0.279155	107.171516
0.000000	0.279393	107.223686
0.000000	0.279630	107.245445
0.000000	0.279867	107.358704
0.000000	0.280104	107.080765
0.000000	0.280341	107.143593
0.000000	0.280578	107.209236
0.000000	0.280816	107.160545
0.000000	0.281053	107.245789
0.000000	0.281290	107.354378
0.000000	0.281527	107.365311
0.000000	0.281764	107.519501
0.000000	0.282001	107.696236
0.000000	0.282239	107.763367
0.000000	0.282476	107.952560
0.000000	0.282713	107.895203
0.000000	0.282950	107.948318
0.000000	0.283187	107.878891
0.000000	0.283424	107.935417
0.000000	0.283662	108.009537
0.000000	0.283899	108.228218
0.000000	0.284136	108.352692
0.000000	0.284373	108.380302
0.000000	0.284610	108.438026
0.000000	0.284848	108.658012
0.000000	0.285085	109.044395
0.000000	0.285322	109.219994
0.000000	0.285559	109.401382
0.000000	0.285796	109.571663
0.000000	0.286033	109.588882
0.000000	0.286271	109.676857
0.000000	0.286508	109.341072
0.000000	0.286745	109.427338
0.000000	0.286982	108.988220
0.000000	0.287219	108.882156
0.000000	0.287456	108.666588
0.000000	0.287694	108.851814
0.000000	0.287931	108.856392
0.000000	0.288168	109.042572
0.000000	0.288405	109.413857
0.000000	0.288642	109.713440
0.000000	0.288880	109.792862
0.000000	0.289117	109.875359
0.000000	0.289354	109.956932
0.000000	0.289591	110.156593
0.000000	0.289828	109.986099
0.000000	0.290065	110.291634
0.000000	0.290303	110.240059
0.000000	0.290540	110.308968
0.000000	0.290777	110.270248
0.000000	0.291014	110.495697
0.000000	0.291251	110.507828
0.000000	0.291488	110.781738
0.000000	0.291726	111.072128
0.000000	0.291963	111.117813
0.000000	0.292200	111.033043
0.000000	0.292437	111.094139
0.000000	0.292674	111.265350
0.000000	0.292911	111.702858
0.000000	0.293149	112.687691
0.000000	0.293386	114.682236
0.000000	0.293623	118.746964
0.000000	0.293860	125.096069
0.000000	0.294097	135.333572
0.000000	0.294335	150.265503
0.000000	0.294572	171.290298
0.000000	0.294809	198.476471
0.000000	0.295046	231.038559
0.000000	0.295283	266.909943
0.000000	0.295520	296.601715
0.000000	0.295758	310.404236
0.000000	0.295995	309.374359
0.000000	0.296232	295.605286
0.000000	0.296469	271.053192
0.000000	0.296706	238.447571
0.000000	0.296943	205.668732
0.000000	0.297181	183.339767
0.000000	0.297418	174.021591
0.000000	0.297655	166.125854
0.000000	0.297892	158.148239
0.000000	0.298129	149.310043
0.000000	0.298367	141.210922
0.000000	0.298604	135.868866
0.000000	0.298841	131.868683
0.000000	0.299078	128.513580
0.000000	0.299315	126.051361
0.000000	0.299552	124.013550
0.000000	0.299790	122.290649
0.000000	0.300027	120.792618
0.000000	0.300264	119.693306
0.000000	0.300501	118.576836
0.000000	0.300738	117.881432
0.000000	0.300975	117.336975
0.000000	0.301213	116.906334
0.000000	0.301450	116.314651
0.000000	0.301687	116.025017
0.000000	0.301924	115.670815
0.000000	0.302161	115.363449
0.000000	0.302399	115.105446
0.000000	0.302636	114.901810
0.000000	0.302873	115.122971
0.000000	0.303110	115.163841
0.000000	0.303347	115.126976
0.000000	0.303584	115.010765
0.000000	0.303822	115.065575
0.000000	0.304059	115.425049
0.000000	0.304296	115.722771
0.000000	0.304533	115.816246
0.000000	0.304770	116.056297
0.000000	0.305007	116.077148
0.000000	0.305245	116.355034
0.000000	0.305482	116.402527
0.000000	0.305719	116.684578
0.000000	0.305956	116.701561
0.000000	0.306193	116.909500
0.000000	0.306430	116.563774
0.000000	0.306668	116.372047
0.000000	0.306905	115.985970
0.000000	0.307142	115.780678
0.000000	0.307379	115.537071
0.000000	0.307616	115.269424
0.000000	0.307854	115.118004
0.000000	0.308091	114.982231
0.000000	0.308328	114.998726
0.000000	0.308565	114.939095
0.000000	0.308802	114.931953
0.000000	0.309039	115.233597
0.000000	0.309277	115.366035
0.000000	0.309514	115.562836
0.000000	0.309751	115.948311
0.000000	0.309988	116.278038
0.000000	0.310225	116.418564
0.000000	0.310462	116.728340
0.000000	0.310700	117.089348
0.000000	0.310937	117.734787
0.000000	0.311174	117.674576
0.000000	0.311411	118.093033
0.000000	0.311648	118.150162
0.000000	0.311886	118.436279
0.000000	0.312123	118.592453
0.000000	0.312360	118.490852
0.000000	0.312597	118.624420
0.000000	0.312834	118.895134
0.000000	0.313071	118.945717
0.000000	0.313309	118.896706
0.000000	0.313546	119.367508
0.000000	0.313783	119.638405
0.000000	0.314020	119.804237
0.000000	0.314257	119.972054
0.000000	0.314494	120.012459
0.000000	0.314732	120.284561
0.000000	0.314969	120.183144
0.000000	0.315206	120.064163
0.000000	0.315443	120.307594
0.000000	0.315680	120.316483
0.000000	0.315917	120.441971
0.000000	0.316155	120.685089
0.000000	0.316392	120.554703
0.000000	0.316629	120.288834
0.000000	0.316866	120.398453
0.000000	0.317103	120.550896
0.000000	0.317341	120.751869
0.000000	0.317578	121.000847
0.000000	0.317815	121.167831
0.000000	0.318052	121.358696
0.000000	0.318289	121.680923
0.000000	0.318526	121.751755
0.000000	0.318764	121.913071
0.000000	0.319001	121.553413
0.000000	0.319238	121.521141
0.000000	0.319475	121.480865
0.000000	0.319712	121.681435
0.000000	0.319950	121.760155
0.000000	0.320187	121.581467
0.000000	0.320424	121.506966
0.000000	0.320661	121.673668
0.000000	0.320898	121.483498
0.000000	0.321135	121.423058
0.000000	0.321373	121.517929
0.000000	0.321610	121.663239
0.000000	0.321847	121.986320
0.000000	0.322084	122.122345
0.000000	0.322321	122.180435
0.000000	0.322558	122.766571
0.000000	0.322796	122.904427
0.000000	0.323033	123.042931
0.000000	0.323270	123.172386
0.000000	0.323507	123.280716
0.000000	0.323744	123.354179
0.000000	0.323981	123.135597
0.000000	0.324219	123.344940
0.000000	0.324456	123.017738
0.000000	0.324693	122.871239
0.000000	0.324930	122.444778
0.000000	0.325167	122.242813
0.000000	0.325405	122.422577
0.000000	0.325642	122.394478
0.000000	0.325879	122.520287
0.000000	0.326116	122.327217
0.000000	0.326353	122.555046
0.000000	0.326590	122.748917
0.000000	0.326828	123.036163
0.000000	0.327065	123.668327
0.000000	0.327302	123.794083
0.000000	0.327539	124.610558
0.000000	0.327776	124.911087
0.000000	0.328013	125.512970
0.000000	0.328251	125.681221
0.000000	0.328488	126.360519
0.000000	0.328725	126.811020
0.000000	0.328962	127.106270
0.000000	0.329199	127.091064
0.000000	0.329437	127.232895
0.000000	0.329674	126.928886
0.000000	0.329911	126.668365
0.000000	0.330148	126.364334
0.000000	0.330385	126.534065
0.000000	0.330622	126.596054
0.000000	0.330860	126.663704
0.000000	0.331097	126.489212
0.000000	0.331334	126.552956
0.000000	0.331571	126.374275
0.000000	0.331808	126.673836
0.000000	0.332045	126.606293
0.000000	0.332283	126.275345
0.000000	0.332520	126.303970
0.000000	0.332757	126.240318
0.000000	0.332994	126.218445
0.000000	0.333231	126.374969
0.000000	0.333468	126.957535
0.000000	0.333706	127.096870
0.000000	0.333943	127.230316
0.000000	0.334180	127.091232
0.000000	0.334417	127.387444
0.000000	0.334654	127.020233
0.000000	0.334892	126.940536
0.000000	0.335129	126.568336
0.000000	0.335366	126.285927
0.000000	0.335603	126.010384
0.000000	0.335840	126.137009
0.000000	0.336077	126.567459
0.000000	0.336315	126.686287
0.000000	0.336552	126.714020
0.000000	0.336789	126.654808
0.000000	0.337026	126.767448
0.000000	0.337263	127.073654
0.000000	0.337500	127.215042
0.000000	0.337738	128.033203
0.000000	0.337975	128.304474
0.000000	0.338212	128.586975
0.000000	0.338449	128.746506
0.000000	0.338686	128.650024
0.000000	0.338924	128.903809
0.000000	0.339161	129.032028
0.000000	0.339398	129.385986
0.000000	0.339635	129.350708
0.000000	0.339872	129.151520
0.000000	0.340109	128.919739
0.000000	0.340347	129.161255
0.000000	0.340584	129.161972
0.000000	0.340821	129.270782
0.000000	0.341058	129.122009
0.000000	0.341295	128.953308
0.000000	0.341532	129.020264
0.000000	0.341770	128.848236
0.000000	0.342007	129.042999
0.000000	0.342244	129.007721
0.000000	0.342481	128.975113
0.000000	0.342718	128.951294
0.000000	0.342955	128.942764
0.000000	0.343193	129.076874
0.000000	0.343430	129.113876
0.000000	0.343667	129.414078
0.000000	0.343904	129.249893
0.000000	0.344141	129.463837
0.000000	0.344379	129.470413
0.000000	0.344616	129.757416
0.000000	0.344853	129.730637
0.000000	0.345090	130.238083
0.000000	0.345327	130.440125
0.000000	0.345564	130.799194
0.000000	0.345802	130.943375
0.000000	0.346039	131.219208
0.000000	0.346276	131.497986
0.000000	0.346513	131.396683
0.000000	0.346750	131.749268
0.000000	0.346987	131.586258
0.000000	0.347225	131.492874
0.000000	0.347462	131.603729
0.000000	0.347699	131.565262
0.000000	0.347936	131.138519
0.000000	0.348173	131.196152
0.000000	0.348411	131.052551
0.000000	0.348648	131.446823
0.000000	0.348885	131.662003
0.000000	0.349122	131.913498
0.000000	0.349359	132.181824
0.000000	0.349596	132.080246
0.000000	0.349834	132.199554
0.000000	0.350071	132.063751
0.000000	0.350308	132.039917
0.000000	0.350545	132.150467
0.000000	0.350782	132.291077
0.000000	0.351019	132.351089
0.000000	0.351257	132.585510
0.000000	0.351494	132.889404
0.000000	0.351731	133.144028
0.000000	0.351968	133.464447
0.000000	0.352205	133.838470
0.000000	0.352443	134.360901
0.000000	0.352680	134.749451
0.000000	0.352917	134.710510
0.000000	0.353154	134.573761
0.000000	0.353391	134.218475
0.000000	0.353628	133.904327
0.000000	0.353866	133.667587
0.000000	0.354103	133.543655
0.000000	0.354340	133.683334
0.000000	0.354577	133.618210
0.000000	0.354814	133.712646
0.000000	0.355051	133.732681
0.000000	0.355289	134.161880
0.000000	0.355526	134.025665
0.000000	0.355763	134.516891
0.000000	0.356000	134.189072
0.000000	0.356237	134.725845
0.000000	0.356474	134.700775
0.000000	0.356712	134.703308
0.000000	0.356949	135.116455
0.000000	0.357186	135.464539
0.000000	0.357423	135.850250
0.000000	0.357660	135.891708
0.000000	0.357898	136.178528
0.000000	0.358135	136.347321
0.000000	0.358372	136.383118
0.000000	0.358609	136.643951
0.000000	0.358846	136.643311
0.000000	0.359083	136.489151
0.000000	0.359321	136.550339
0.000000	0.359558	136.717819
0.000000	0.359795	136.504501
0.000000	0.360032	136.641113
0.000000	0.360269	136.432159
0.000000	0.360506	136.513763
0.000000	0.360744	136.587784
0.000000	0.360981	137.328171
0.000000	0.361218	137.838028
0.000000	0.361455	138.762115
0.000000	0.361692	140.013260
0.000000	0.361930	141.561386
0.000000	0.362167	143.548813
0.000000	0.362404	145.322113
0.000000	0.362641	146.421677
0.000000	0.362878	146.051270
0.000000	0.363115	143.990158
0.000000	0.363353	141.747925
0.000000	0.363590	141.096283
0.000000	0.363827	140.895294
0.000000	0.364064	140.737289
0.000000	0.364301	140.651993
0.000000	0.364538	140.887741
0.000000	0.364776	140.816071
0.000000	0.365013	140.994354
0.000000	0.365250	140.658554
0.000000	0.365487	140.374969
0.000000	0.365724	139.780945
0.000000	0.365961	139.496643
0.000000	0.366199	139.075333
0.000000	0.366436	139.029556
0.000000	0.366673	138.785782
0.000000	0.366910	138.840164
0.000000	0.367147	139.210159
0.000000	0.367385	139.157852
0.000000	0.367622	139.384598
0.000000	0.367859	139.401398
0.000000	0.368096	139.798737
0.000000	0.368333	139.479630
0.000000	0.368570	139.764145
0.000000	0.368808	139.587082
0.000000	0.369045	139.915268
0.000000	0.369282	139.916931
0.000000	0.369519	140.306137
0.000000	0.369756	140.350845
0.000000	0.369993	140.505676
0.000000	0.370231	140.512253
0.000000	0.370468	140.711411
0.000000	0.370705	140.481186
0.000000	0.370942	140.168625
0.000000	0.371179	139.671005
0.000000	0.371417	139.507233
0.000000	0.371654	139.480927
0.000000	0.371891	139.496323
0.000000	0.372128	139.569962
0.000000	0.372365	139.469482
0.000000	0.372602	140.049713
0.000000	0.372840	140.220657
0.000000	0.373077	140.670288
0.000000	0.373314	140.651337
0.000000	0.373551	140.862289
0.000000	0.373788	140.817978
0.000000	0.374025	140.752472
0.000000	0.374263	140.919281
0.000000	0.374500	140.965149
0.000000	0.374737	140.888580
0.000000	0.374974	141.063843
0.000000	0.375211	141.266144
0.000000	0.375449	141.134811
0.000000	0.375686	141.405884
0.000000	0.375923	141.495636
0.000000	0.376160	141.885452
0.000000	0.376397	142.331970
0.000000	0.376634	142.811142
0.000000	0.376872	142.685760
0.000000	0.377109	142.780350
0.000000	0.377346	142.985382
0.000000	0.377583	143.053726
0.000000	0.377820	143.096252
0.000000	0.378057	143.111176
0.000000	0.378295	143.098511
0.000000	0.378532	142.938843
0.000000	0.378769	143.002609
0.000000	0.379006	143.061478
0.000000	0.379243	142.752457
0.000000	0.379481	143.055435
0.000000	0.379718	142.782623
0.000000	0.379955	143.141983
0.000000	0.380192	143.062790
0.000000	0.380429	143.377777
0.000000	0.380666	143.360626
0.000000	0.380904	143.960220
0.000000	0.381141	143.709305
0.000000	0.381378	143.782227
0.000000	0.381615	143.585861
0.000000	0.381852	143.726349
0.000000	0.382089	143.490417
0.000000	0.382327	143.606964
0.000000	0.382564	143.491318
0.000000	0.382801	143.510132
0.000000	0.383038	143.556671
0.000000	0.383275	143.755753
0.000000	0.383512	143.984024
0.000000	0.383750	143.985458
0.000000	0.383987	144.112473
0.000000	0.384224	144.002792
0.000000	0.384461	144.138657
0.000000	0.384698	144.285507
0.000000	0.384936	144.434113
0.000000	0.385173	144.330368
0.000000	0.385410	144.329697
0.000000	0.385647	144.439255
0.000000	0.385884	144.417145
0.000000	0.386121	144.261139
0.000000	0.386359	144.225067
0.000000	0.386596	144.329956
0.000000	0.386833	144.345840
0.000000	0.387070	144.521027
0.000000	0.387307	144.621811
0.000000	0.387544	145.011520
0.000000	0.387782	145.081802
0.000000	0.388019	145.177444
0.000000	0.388256	145.538818
0.000000	0.388493	145.790512
0.000000	0.388730	145.902664
0.000000	0.388968	145.853546
0.000000	0.389205	145.754990
0.000000	0.389442	145.610107
0.000000	0.389679	145.548874
0.000000	0.389916	145.461823
0.000000	0.390153	145.356949
0.000000	0.390391	145.245422
0.000000	0.390628	145.262192
0.000000	0.390865	145.298920
0.000000	0.391102	145.116074
0.000000	0.391339	145.323547
0.000000	0.391576	145.446274
0.000000	0.391814	145.713455
0.000000	0.392051	145.754898
0.000000	0.392288	145.686539
0.000000	0.392525	145.648743
0.000000	0.392762	145.794830
0.000000	0.393000	146.276215
0.000000	0.393237	146.496368
0.000000	0.393474	147.169250
0.000000	0.393711	147.798950
0.000000	0.393948	148.218475
0.000000	0.394185	148.383469
0.000000	0.394423	148.263779
0.000000	0.394660	148.698624
0.000000	0.394897	148.596466
0.000000	0.395134	148.537033
0.000000	0.395371	148.165512
0.000000	0.395608	148.224182
0.000000	0.395846	147.894287
0.000000	0.396083	147.913696
0.000000	0.396320	147.705902
0.000000	0.396557	147.888046
0.000000	0.396794	147.993683
0.000000	0.397031	148.138336
0.000000	0.397269	148.077148
0.000000	0.397506	148.293198
0.000000	0.397743	148.550156
0.000000	0.397980	148.712830
0.000000	0.398217	148.763824
0.000000	0.398455	148.934692
0.000000	0.398692	148.976242
0.000000	0.398929	149.119568
0.000000	0.399166	149.119720
0.000000	0.399403	148.850754
0.000000	0.399640	148.808075
0.000000	0.399878	148.894501
0.000000	0.400115	148.994019
0.000000	0.400352	149.100952
0.000000	0.400589	149.085999
0.000000	0.400826	149.186661
0.000000	0.401063	149.043091
0.000000	0.401301	148.901199
0.000000	0.401538	149.147141
0.000000	0.401775	149.069550
0.000000	0.402012	149.391022
0.000000	0.402249	149.634125
0.000000	0.402487	149.658218
0.000000	0.402724	149.937057
0.000000	0.402961	149.985657
0.000000	0.403198	150.157913
0.000000	0.403435	149.974091
0.000000	0.403672	150.288406
0.000000	0.403910	150.393723
0.000000	0.404147	150.521408
0.000000	0.404384	150.790787
0.000000	0.404621	150.949448
0.000000	0.404858	151.098694
0.000000	0.405095	151.226135
0.000000	0.405333	151.080109
0.000000	0.405570	150.902863
0.000000	0.405807	150.835693
0.000000	0.406044	151.020676
0.000000	0.406281	150.979645
0.000000	0.406518	151.188797
0.000000	0.406756	151.283890
0.000000	0.406993	151.249512
0.000000	0.407230	151.202393
0.000000	0.407467	151.027649
0.000000	0.407704	151.223206
0.000000	0.407942	151.200958
0.000000	0.408179	151.325150
0.000000	0.408416	151.245865
0.000000	0.408653	151.700974
0.000000	0.408890	151.857910
0.000000	0.409127	152.066895
0.000000	0.409365	152.209473
0.000000	0.409602	152.768066
0.000000	0.409839	153.004700
0.000000	0.410076	153.366592
0.000000	0.410313	153.466568
0.000000	0.410550	153.518158
0.000000	0.410788	153.512161
0.000000	0.411025	153.327759
0.000000	0.411262	153.223236
0.000000	0.411499	153.114227
0.000000	0.411736	152.922318
0.000000	0.411974	153.068466
0.000000	0.412211	153.749115
0.000000	0.412448	154.671646
0.000000	0.412685	155.175171
0.000000	0.412922	156.450302
0.000000	0.413159	158.165588
0.000000	0.413397	160.564713
0.000000	0.413634	163.733093
0.000000	0.413871	167.434998
0.000000	0.414108	171.949265
0.000000	0.414345	176.639359
0.000000	0.414582	181.451233
0.000000	0.414820	182.783066
0.000000	0.415057	184.683609
0.000000	0.415294	188.222702
0.000000	0.415531	194.351089
0.000000	0.415768	204.375992
0.000000	0.416005	219.889923
0.000000	0.416243	242.570984
0.000000	0.416480	273.724976
0.000000	0.416717	314.584412
0.000000	0.416954	365.152252
0.000000	0.417191	421.548859
0.000000	0.417429	469.222351
0.000000	0.417666	504.366211
0.000000	0.417903	524.585693
0.000000	0.418140	528.898865
0.000000	0.418377	516.239502
0.000000	0.418614	487.051819
0.000000	0.418852	444.223785
0.000000	0.419089	392.924561
0.000000	0.419326	340.575134
0.000000	0.419563	295.280396
0.000000	0.419800	266.478577
0.000000	0.420037	249.298340
0.000000	0.420275	233.992035
0.000000	0.420512	220.732193
0.000000	0.420749	209.785873
0.000000	0.420986	200.637650
0.000000	0.421223	193.398453
0.000000	0.421461	187.309357
0.000000	0.421698	182.462265
0.000000	0.421935	178.631821
0.000000	0.422172	175.502014
0.000000	0.422409	172.546906
0.000000	0.422646	170.013092
0.000000	0.422884	167.964203
0.000000	0.423121	166.491135
0.000000	0.423358	165.205048
0.000000	0.423595	164.557922
0.000000	0.423832	163.908478
0.000000	0.424069	163.801147
0.000000	0.424307	163.327835
0.000000	0.424544	162.897369
0.000000	0.424781	162.349976
0.000000	0.425018	161.784073
0.000000	0.425255	161.078705
0.000000	0.425492	160.614014
0.000000	0.425730	160.542770
0.000000	0.425967	160.030975
0.000000	0.426204	160.293884
0.000000	0.426441	160.023773
0.000000	0.426678	160.188507
0.000000	0.426916	160.105438
0.000000	0.427153	160.429901
0.000000	0.427390	161.013580
0.000000	0.427627	161.960236
0.000000	0.427864	163.145294
0.000000	0.428101	165.291183
0.000000	0.428339	167.756485
0.000000	0.428576	171.378830
0.000000	0.428813	174.709473
0.000000	0.429050	177.717529
0.000000	0.429287	181.403732
0.000000	0.429524	183.814850
0.000000	0.429762	182.597183
0.000000	0.429999	179.081421
0.000000	0.430236	174.797684
0.000000	0.430473	171.603867
0.000000	0.430710	169.958649
0.000000	0.430948	168.889984
0.000000	0.431185	167.662109
0.000000	0.431422	166.576004
0.000000	0.431659	165.563385
0.000000	0.431896	164.904999
0.000000	0.432133	164.387939
0.000000	0.432371	164.265076
0.000000	0.432608	163.929916
0.000000	0.432845	163.969803
0.000000	0.433082	164.254486
0.000000	0.433319	164.506836
0.000000	0.433556	164.561356
0.000000	0.433794	164.391266
0.000000	0.434031	164.372757
0.000000	0.434268	164.446289
0.000000	0.434505	164.839554
0.000000	0.434742	165.481598
0.000000	0.434979	166.732208
0.000000	0.435217	169.139572
0.000000	0.435454	172.533325
0.000000	0.435691	177.634277
0.000000	0.435928	184.280457
0.000000	0.436165	192.401611
0.000000	0.436403	201.022110
0.000000	0.436640	208.906403
0.000000	0.436877	213.379684
0.000000	0.437114	211.386337
0.000000	0.437351	204.628265
0.000000	0.437588	198.669449
0.000000	0.437826	195.926010
0.000000	0.438063	194.488342
0.000000	0.438300	192.917664
0.000000	0.438537	191.583008
0.000000	0.438774	190.324707
0.000000	0.439011	188.809097
0.000000	0.439249	187.774124
0.000000	0.439486	186.506226
0.000000	0.439723	185.358490
0.000000	0.439960	184.582581
0.000000	0.440197	183.695389
0.000000	0.440435	183.168900
0.000000	0.440672	182.271164
0.000000	0.440909	181.718811
0.000000	0.441146	180.926834
0.000000	0.441383	180.400986
0.000000	0.441620	179.951126
0.000000	0.441858	179.875488
0.000000	0.442095	179.872787
0.000000	0.442332	180.353256
0.000000	0.442569	180.859482
0.000000	0.442806	181.849060
0.000000	0.443043	183.127762
0.000000	0.443281	183.941757
0.000000	0.443518	184.715195
0.000000	0.443755	185.304474
0.000000	0.443992	182.935715
0.000000	0.444229	179.669830
0.000000	0.444467	179.040237
0.000000	0.444704	179.061722
0.000000	0.444941	179.411331
0.000000	0.445178	180.580948
0.000000	0.445415	182.066788
0.000000	0.445652	183.921341
0.000000	0.445890	186.425629
0.000000	0.446127	189.604919
0.000000	0.446364	192.735016
0.000000	0.446601	195.694992
0.000000	0.446838	199.389236
0.000000	0.447075	203.805756
0.000000	0.447313	208.438919
0.000000	0.447550	213.864334
0.000000	0.447787	219.803635
0.000000	0.448024	226.888153
0.000000	0.448261	234.094833
0.000000	0.448498	241.491760
0.000000	0.448736	248.841080
0.000000	0.448973	255.360992
0.000000	0.449210	260.250854
0.000000	0.449447	263.860718
0.000000	0.449684	266.413757
0.000000	0.449922	268.588928
0.000000	0.450159	270.521179
0.000000	0.450396	272.112518
0.000000	0.450633	273.018524
0.000000	0.450870	273.871338
0.000000	0.451107	274.596741
0.000000	0.451345	274.984436
0.000000	0.451582	274.941589
0.000000	0.451819	274.996063
0.000000	0.452056	275.204620
0.000000	0.452293	275.482635
0.000000	0.452531	275.724060
0.000000	0.452768	275.687866
0.000000	0.453005	275.614349
0.000000	0.453242	275.749542
0.000000	0.453479	275.714294
0.000000	0.453716	275.699738
0.000000	0.453954	275.631805
0.000000	0.454191	274.904144
0.000000	0.454428	273.221405
0.000000	0.454665	271.838745
0.000000	0.454902	269.179413
0.000000	0.455139	265.384705
0.000000	0.455377	260.131226
0.000000	0.455614	253.033936
0.000000	0.455851	244.580521
0.000000	0.456088	233.771912
0.000000	0.456325	221.645233
0.000000	0.456562	211.315079
0.000000	0.456800	204.797806
0.000000	0.457037	200.315216
0.000000	0.457274	196.651581
0.000000	0.457511	193.890778
0.000000	0.457748	191.444473
0.000000	0.457986	189.529861
0.000000	0.458223	188.130341
0.000000	0.458460	187.357620
0.000000	0.458697	187.091614
0.000000	0.458934	187.213486
0.000000	0.459171	187.601929
0.000000	0.459409	188.487411
0.000000	0.459646	190.073135
0.000000	0.459883	191.774414
0.000000	0.460120	193.789917
0.000000	0.460357	195.084015
0.000000	0.460594	194.371094
0.000000	0.460832	193.853897
0.000000	0.461069	193.335159
0.000000	0.461306	192.742065
0.000000	0.461543	192.254089
0.000000	0.461780	192.302399
0.000000	0.462018	191.974258
0.000000	0.462255	191.793411
0.000000	0.462492	191.716263
0.000000	0.462729	191.832443
0.000000	0.462966	192.613159
0.000000	0.463203	193.563156
0.000000	0.463441	195.376572
0.000000	0.463678	197.400421
0.000000	0.463915	199.767441
0.000000	0.464152	202.693359
0.000000	0.464389	206.091492
0.000000	0.464626	209.316238
0.000000	0.464864	211.792831
0.000000	0.465101	212.835861
0.000000	0.465338	213.527054
0.000000	0.465575	213.957779
0.000000	0.465812	214.246857
0.000000	0.466049	214.284775
0.000000	0.466287	214.452469
0.000000	0.466524	214.287933
0.000000	0.466761	213.682144
0.000000	0.466998	213.156662
0.000000	0.467235	212.897339
0.000000	0.467473	212.479340
0.000000	0.467710	212.324081
0.000000	0.467947	212.395035
0.000000	0.468184	212.664169
0.000000	0.468421	212.875854
0.000000	0.468658	214.131210
0.000000	0.468896	215.730118
0.000000	0.469133	218.381317
0.000000	0.469370	221.565811
0.000000	0.469607	225.319870
0.000000	0.469844	229.058731
0.000000	0.470081	233.408218
0.000000	0.470319	238.174118
0.000000	0.470556	243.270569
0.000000	0.470793	248.964325
0.000000	0.471030	254.760773
0.000000	0.471267	261.303406
0.000000	0.471505	267.688873
0.000000	0.471742	273.826508
0.000000	0.471979	278.889771
0.000000	0.472216	281.923492
0.000000	0.472453	282.644409
0.000000	0.472690	280.326355
0.000000	0.472928	275.709015
0.000000	0.473165	268.195404
0.000000	0.473402	257.571716
0.000000	0.473639	244.557465
0.000000	0.473876	231.757126
0.000000	0.474113	225.233521
0.000000	0.474351	221.833801
0.000000	0.474588	217.674515
0.000000	0.474825	212.903366
0.000000	0.475062	208.708939
0.000000	0.475299	206.362488
0.000000	0.475536	204.847610
0.000000	0.475774	204.089981
0.000000	0.476011	204.796555
0.000000	0.476248	206.874161
0.000000	0.476485	210.340118
0.000000	0.476722	215.785828
0.000000	0.476960	223.120819
0.000000	0.477197	232.357574
0.000000	0.477434	242.632874
0.000000	0.477671	252.095886
0.000000	0.477908	260.909821
0.000000	0.478145	269.558502
0.000000	0.478383	277.859955
0.000000	0.478620	286.147827
0.000000	0.478857	293.817444
0.000000	0.479094	300.767212
0.000000	0.479331	308.420929
0.000000	0.479568	315.242126
0.000000	0.479806	321.171234
0.000000	0.480043	327.620178
0.000000	0.480280	334.905701
0.000000	0.480517	343.702026
0.000000	0.480754	353.373535
0.000000	0.480992	363.796753
0.000000	0.481229	375.069122
0.000000	0.481466	386.957306
0.000000	0.481703	397.893097
0.000000	0.481940	402.838257
0.000000	0.482177	400.906219
0.000000	0.482415	393.340790
0.000000	0.482652	381.195129
0.000000	0.482889	366.275360
0.000000	0.483126	349.308014
0.000000	0.483363	329.296265
0.000000	0.483600	306.851196
0.000000	0.483838	285.782227
0.000000	0.484075	270.036682
0.000000	0.484312	262.978790
0.000000	0.484549	263.272339
0.000000	0.484786	269.706451
0.000000	0.485024	284.814484
0.000000	0.485261	309.714386
0.000000	0.485498	347.231812
0.000000	0.485735	396.530426
0.000000	0.485972	457.778503
0.000000	0.486209	520.377197
0.000000	0.486447	573.950256
0.000000	0.486684	616.367615
0.000000	0.486921	646.645325
0.000000	0.487158	665.929443
0.000000	0.487395	673.542908
0.000000	0.487632	669.149170
0.000000	0.487870	655.810913
0.000000	0.488107	635.963257
0.000000	0.488344	612.343445
0.000000	0.488581	588.697937
0.000000	0.488818	574.399231
0.000000	0.489056	579.655579
0.000000	0.489293	603.579895
0.000000	0.489530	637.419861
0.000000	0.489767	678.945862
0.000000	0.490004	718.053101
0.000000	0.490241	745.833374
0.000000	0.490479	760.946594
0.000000	0.490716	763.103821
0.000000	0.490953	753.458679
0.000000	0.491190	732.142639
0.000000	0.491427	699.140503
0.000000	0.491664	656.563171
0.000000	0.491902	608.161987
0.000000	0.492139	560.620361
0.000000	0.492376	520.308777
0.000000	0.492613	495.717163
0.000000	0.492850	494.202209
0.000000	0.493087	492.192444
0.000000	0.493325	494.213043
0.000000	0.493562	500.169067
0.000000	0.493799	510.809662
0.000000	0.494036	523.531860
0.000000	0.494273	537.046753
0.000000	0.494511	547.020386
0.000000	0.494748	553.906921
0.000000	0.494985	559.713989
0.000000	0.495222	566.584290
0.000000	0.495459	576.355164
0.000000	0.495696	586.845947
0.000000	0.495934	594.662231
0.000000	0.496171	603.020386
0.000000	0.496408	612.796326
0.000000	0.496645	622.605164
0.000000	0.496882	634.017700
0.000000	0.497119	648.283386
0.000000	0.497357	661.080383
0.000000	0.497594	671.505249
0.000000	0.497831	677.485107
0.000000	0.498068	677.808472
0.000000	0.498305	676.644287
0.000000	0.498543	674.169495
0.000000	0.498780	671.876587
0.000000	0.499017	673.690491
0.000000	0.499254	681.707214
0.000000	0.499491	693.604797
0.000000	0.499728	707.528564
0.000000	0.499966	720.856873
0.000000	0.500203	734.694824
0.000000	0.500440	746.881592
0.000000	0.500677	754.192627
0.000000	0.500914	755.549927
0.000000	0.501151	753.264832
0.000000	0.501389	747.937622
0.000000	0.501626	740.426392
0.000000	0.501863	732.878479
0.000000	0.502100	728.131958
0.000000	0.502337	732.016174
0.000000	0.502574	749.870728
0.000000	0.502812	785.421387
0.000000	0.503049	825.231445
0.000000	0.503286	859.800110
0.000000	0.503523	888.039734
0.000000	0.503760	907.754456
0.000000	0.503998	918.588806
0.000000	0.504235	921.603149
0.000000	0.504472	918.791016
0.000000	0.504709	911.226074
0.000000	0.504946	900.996704
0.000000	0.505183	890.724854
0.000000	0.505421	883.730957
0.000000	0.505658	881.619324
0.000000	0.505895	883.682251
0.000000	0.506132	890.098389
0.000000	0.506369	897.708618
0.000000	0.506606	909.920288
0.000000	0.506844	930.796326
0.000000	0.507081	957.733032
0.000000	0.507318	988.215210
0.000000	0.507555	1016.444031
0.000000	0.507792	1037.145020
0.000000	0.508030	1051.319946
0.000000	0.508267	1061.628784
0.000000	0.508504	1070.728027
0.000000	0.508741	1083.730591
0.000000	0.508978	1105.576660
0.000000	0.509215	1136.069214
0.000000	0.509453	1163.588623
0.000000	0.509690	1188.281860
0.000000	0.509927	1209.026978
0.000000	0.510164	1224.247681
0.000000	0.510401	1236.113403
0.000000	0.510638	1244.902588
0.000000	0.510876	1249.706787
0.000000	0.511113	1252.419312
0.000000	0.511350	1254.561157
0.000000	0.511587	1257.111084
0.000000	0.511824	1263.534424
0.000000	0.512061	1277.383667
0.000000	0.512299	1301.423096
0.000000	0.512536	1331.362183
0.000000	0.512773	1354.208008
0.000000	0.513010	1368.313721
0.000000	0.513247	1374.319458
0.000000	0.513485	1373.129639
0.000000	0.513722	1364.716309
0.000000	0.513959	1350.053101
0.000000	0.514196	1330.256226
0.000000	0.514433	1308.973877
0.000000	0.514670	1291.006958
0.000000	0.514908	1280.815796
0.000000	0.515145	1283.998657
0.000000	0.515382	1290.229736
0.000000	0.515619	1297.266357
0.000000	0.515856	1307.859741
0.000000	0.516093	1324.963501
0.000000	0.516331	1345.612549
0.000000	0.516568	1364.463135
0.000000	0.516805	1384.494629
0.000000	0.517042	1402.975830
0.000000	0.517279	1413.548096
0.000000	0.517517	1417.015869
0.000000	0.517754	1415.834229
0.000000	0.517991	1414.390015
0.000000	0.518228	1417.145874
0.000000	0.518465	1429.202515
0.000000	0.518702	1456.486450
0.000000	0.518940	1484.007690
0.000000	0.519177	1502.193970
0.000000	0.519414	1512.593384
0.000000	0.519651	1513.642212
0.000000	0.519888	1506.179199
0.000000	0.520125	1492.459229
0.000000	0.520363	1473.489502
0.000000	0.520600	1452.502441
0.000000	0.520837	1434.332153
0.000000	0.521074	1422.646118
0.000000	0.521311	1422.078735
0.000000	0.521549	1437.031006
0.000000	0.521786	1461.171631
0.000000	0.522023	1479.993896
0.000000	0.522260	1491.818115
0.000000	0.522497	1496.479614
0.000000	0.522734	1495.898560
0.000000	0.522972	1491.783813
0.000000	0.523209	1484.914551
0.000000	0.523446	1477.374023
0.000000	0.523683	1471.834595
0.000000	0.523920	1470.976807
0.000000	0.524157	1475.964233
0.000000	0.524395	1475.555420
0.000000	0.524632	1470.291260
0.000000	0.524869	1461.587891
0.000000	0.525106	1450.239380
0.000000	0.525343	1437.612305
0.000000	0.525580	1426.940308
0.000000	0.525818	1421.359131
0.000000	0.526055	1419.114136
0.000000	0.526292	1418.885132
0.000000	0.526529	1421.281250
0.000000	0.526766	1426.630859
0.000000	0.527004	1436.807251
0.000000	0.527241	1448.983276
0.000000	0.527478	1456.828003
0.000000	0.527715	1458.304810
0.000000	0.527952	1456.011963
0.000000	0.528189	1452.040894
0.000000	0.528427	1447.319580
0.000000	0.528664	1445.433960
0.000000	0.528901	1450.643921
0.000000	0.529138	1460.022705
0.000000	0.529375	1468.648315
0.000000	0.529612	1479.929321
0.000000	0.529850	1493.856445
0.000000	0.530087	1511.485229
0.000000	0.530324	1533.305298
0.000000	0.530561	1556.319702
0.000000	0.530798	1578.120483
0.000000	0.531035	1599.120361
0.000000	0.531273	1619.749512
0.000000	0.531510	1640.059814
0.000000	0.531747	1654.045044
0.000000	0.531984	1662.209106
0.000000	0.532221	1666.278076
0.000000	0.532459	1667.225220
0.000000	0.532696	1666.927002
0.000000	0.532933	1668.187500
0.000000	0.533170	1674.707886
0.000000	0.533407	1690.308472
0.000000	0.533644	1713.338623
0.000000	0.533882	1741.277710
0.000000	0.534119	1770.088135
0.000000	0.534356	1792.993042
0.000000	0.534593	1810.113770
0.000000	0.534830	1822.177612
0.000000	0.535067	1830.420532
0.000000	0.535305	1832.893433
0.000000	0.535542	1830.478638
0.000000	0.535779	1823.007568
0.000000	0.536016	1809.831177
0.000000	0.536253	1793.404663
0.000000	0.536491	1775.482178
0.000000	0.536728	1754.338379
0.000000	0.536965	1731.412354
0.000000	0.537202	1709.972534
0.000000	0.537439	1692.773804
0.000000	0.537676	1681.631226
0.000000	0.537914	1673.744385
0.000000	0.538151	1669.690430
0.000000	0.538388	1668.848389
0.000000	0.538625	1669.767090
0.000000	0.538862	1669.329102
0.000000	0.539099	1667.359985
0.000000	0.539337	1665.236572
0.000000	0.539574	1663.767212
0.000000	0.539811	1664.693481
0.000000	0.540048	1669.864014
0.000000	0.540285	1678.850586
0.000000	0.540523	1692.394409
0.000000	0.540760	1710.528442
0.000000	0.540997	1734.063599
0.000000	0.541234	1759.342773
0.000000	0.541471	1781.874268
0.000000	0.541708	1804.757202
0.000000	0.541946	1829.692993
0.000000	0.542183	1854.542847
0.000000	0.542420	1879.416870
0.000000	0.542657	1901.847046
0.000000	0.542894	1922.192993
0.000000	0.543131	1938.868042
0.000000	0.543369	1953.338745
0.000000	0.543606	1967.403320
0.000000	0.543843	1982.901978
0.000000	0.544080	2001.388916
0.000000	0.544317	2019.560913
0.000000	0.544555	2037.540405
0.000000	0.544792	2052.399658
0.000000	0.545029	2065.728516
0.000000	0.545266	2079.106689
0.000000	0.545503	2091.118164
0.000000	0.545740	2098.905762
0.000000	0.545978	2103.198242
0.000000	0.546215	2107.293213
0.000000	0.546452	2114.767578
0.000000	0.546689	2122.621338
0.000000	0.546926	2130.869629
0.000000	0.547163	2140.518555
0.000000	0.547401	2150.736084
0.000000	0.547638	2159.873779
0.000000	0.547875	2168.330811
0.000000	0.548112	2176.487305
0.000000	0.548349	2183.855225
0.000000	0.548586	2188.734375
0.000000	0.548824	2190.118164
0.000000	0.549061	2190.625244
0.000000	0.549298	2191.667725
0.000000	0.549535	2194.095215
0.000000	0.549772	2196.500732
0.000000	0.550010	2197.974854
0.000000	0.550247	2199.193359
0.000000	0.550484	2200.533203
0.000000	0.550721	2201.657471
0.000000	0.550958	2203.785400
0.000000	0.551195	2207.253906
0.000000	0.551433	2211.057373
0.000000	0.551670	2214.055908
0.000000	0.551907	2216.165527
0.000000	0.552144	2217.850586
0.000000	0.552381	2218.569092
0.000000	0.552619	2219.310059
0.000000	0.552856	2219.942383
0.000000	0.553093	2221.077148
0.000000	0.553330	2222.707520
0.000000	0.553567	2224.994873
0.000000	0.553804	2227.406982
0.000000	0.554042	2230.300049
0.000000	0.554279	2231.327148
0.000000	0.554516	2231.412842
0.000000	0.554753	2230.893555
0.000000	0.554990	2230.406982
0.000000	0.555227	2230.466064
0.000000	0.555465	2231.626465
0.000000	0.555702	2231.768311
0.000000	0.555939	2230.718018
0.000000	0.556176	2228.000244
0.000000	0.556413	2223.374756
0.000000	0.556650	2217.614502
0.000000	0.556888	2212.497070
0.000000	0.557125	2208.757813
0.000000	0.557362	2205.812988
0.000000	0.557599	2203.653320
0.000000	0.557836	2199.988525
0.000000	0.558074	2195.171631
0.000000	0.558311	2189.836182
0.000000	0.558548	2183.914795
0.000000	0.558785	2179.390137
0.000000	0.559022	2176.852783
0.000000	0.559259	2175.696289
0.000000	0.559497	2174.781738
0.000000	0.559734	2174.413330
0.000000	0.559971	2175.183105
0.000000	0.560208	2174.543213
0.000000	0.560445	2173.237793
0.000000	0.560682	2171.098389
0.000000	0.560920	2167.856445
0.000000	0.561157	2163.890625
0.000000	0.561394	2158.424072
0.000000	0.561631	2151.821533
0.000000	0.561868	2144.674561
0.000000	0.562105	2138.399902
0.000000	0.562343	2130.594238
0.000000	0.562580	2121.912109
0.000000	0.562817	2113.917236
0.000000	0.563054	2107.429932
0.000000	0.563291	2103.120361
0.000000	0.563529	2101.423584
0.000000	0.563766	2100.169678
0.000000	0.564003	2098.702637
0.000000	0.564240	2097.786865
0.000000	0.564477	2097.334229
0.000000	0.564714	2097.342041
0.000000	0.564952	2098.537109
0.000000	0.565189	2098.650146
0.000000	0.565426	2096.434814
0.000000	0.565663	2094.503418
0.000000	0.565900	2094.223389
0.000000	0.566137	2097.991211
0.000000	0.566375	2103.069336
0.000000	0.566612	2108.327148
0.000000	0.566849	2113.597900
0.000000	0.567086	2115.699951
0.000000	0.567323	2111.869873
0.000000	0.567560	2104.468018
0.000000	0.567798	2096.925049
0.000000	0.568035	2091.836670
0.000000	0.568272	2089.682617
0.000000	0.568509	2088.464111
0.000000	0.568746	2088.251709
0.000000	0.568984	2090.799072
0.000000	0.569221	2095.030518
0.000000	0.569458	2097.207031
0.000000	0.569695	2098.493408
0.000000	0.569932	2099.155518
0.000000	0.570169	2100.685547
0.000000	0.570407	2103.095215
0.000000	0.570644	2106.017578
0.000000	0.570881	2109.178955
0.000000	0.571118	2113.016602
0.000000	0.571355	2118.317383
0.000000	0.571593	2123.509521
0.000000	0.571830	2127.786133
0.000000	0.572067	2133.048828
0.000000	0.572304	2138.234863
0.000000	0.572541	2143.576904
0.000000	0.572778	2149.580078
0.000000	0.573016	2155.544189
0.000000	0.573253	2161.113525
0.000000	0.573490	2167.778320
0.000000	0.573727	2174.250000
0.000000	0.573964	2180.975586
0.000000	0.574201	2188.377441
0.000000	0.574439	2195.594971
0.000000	0.574676	2201.925781
0.000000	0.574913	2207.389160
0.000000	0.575150	2212.551758
0.000000	0.575387	2216.353516
0.000000	0.575624	2219.126709
0.000000	0.575862	2221.798828
0.000000	0.576099	2224.980957
0.000000	0.576336	2229.229248
0.000000	0.576573	2233.393555
0.000000	0.576810	2237.261719
0.000000	0.577048	2239.227783
0.000000	0.577285	2239.511475
0.000000	0.577522	2238.956299
0.000000	0.577759	2237.565674
0.000000	0.577996	2235.418701
0.000000	0.578233	2233.994629
0.000000	0.578471	2233.218018
0.000000	0.578708	2232.322998
0.000000	0.578945	2231.078369
0.000000	0.579182	2230.215820
0.000000	0.579419	2229.020264
0.000000	0.579656	2227.119629
0.000000	0.579894	2224.772461
0.000000	0.580131	2222.872559
0.000000	0.580368	2222.659180
0.000000	0.580605	2222.718262
0.000000	0.580842	2220.859619
0.000000	0.581080	2216.668945
0.000000	0.581317	2212.756592
0.000000	0.581554	2208.933105
0.000000	0.581791	2203.992188
0.000000	0.582028	2198.066650
0.000000	0.582265	2191.270020
0.000000	0.582503	2183.213867
0.000000	0.582740	2175.673340
0.000000	0.582977	2169.174072
0.000000	0.583214	2163.698242
0.000000	0.583451	2158.997803
0.000000	0.583688	2154.601074
0.000000	0.583926	2150.209717
0.000000	0.584163	2144.290771
0.000000	0.584400	2138.005371
0.000000	0.584637	2132.990234
0.000000	0.584874	2129.927734
0.000000	0.585111	2125.158203
0.000000	0.585349	2119.919434
0.000000	0.585586	2114.510010
0.000000	0.585823	2109.541504
0.000000	0.586060	2105.540039
0.000000	0.586297	2103.748291
0.000000	0.586535	2100.610840
0.000000	0.586772	2097.331299
0.000000	0.587009	2095.844971
0.000000	0.587246	2094.586426
0.000000	0.587483	2093.713623
0.000000	0.587720	2093.495605
0.000000	0.587958	2093.924316
0.000000	0.588195	2094.684082
0.000000	0.588432	2095.154541
0.000000	0.588669	2095.294678
0.000000	0.588906	2095.574951
0.000000	0.589143	2094.919922
0.000000	0.589381	2093.114014
0.000000	0.589618	2090.853027
0.000000	0.589855	2090.081299
0.000000	0.590092	2089.760742
0.000000	0.590329	2088.169922
0.000000	0.590567	2085.186035
0.000000	0.590804	2080.365234
0.000000	0.591041	2073.842529
0.000000	0.591278	2065.541016
0.000000	0.591515	2056.150635
0.000000	0.591752	2048.952393
0.000000	0.591990	2041.100464
0.000000	0.592227	2032.402344
0.000000	0.592464	2024.512329
0.000000	0.592701	2020.062378
0.000000	0.592938	2015.240479
0.000000	0.593175	2008.913574
0.000000	0.593413	2001.340698
0.000000	0.593650	1993.656738
0.000000	0.593887	1988.092163
0.000000	0.594124	1983.376343
0.000000	0.594361	1978.121582
0.000000	0.594599	1973.347046
0.000000	0.594836	1968.905029
0.000000	0.595073	1965.954590
0.000000	0.595310	1963.058594
0.000000	0.595547	1960.120239
0.000000	0.595784	1957.499878
0.000000	0.596022	1954.314941
0.000000	0.596259	1950.736816
0.000000	0.596496	1946.844971
0.000000	0.596733	1942.390625
0.000000	0.596970	1936.568481
0.000000	0.597207	1930.119873
0.000000	0.597445	1924.408325
0.000000	0.597682	1918.798950
0.000000	0.597919	1914.819702
0.000000	0.598156	1910.832520
0.000000	0.598393	1906.800293
0.000000	0.598630	1903.532227
0.000000	0.598868	1901.086426
0.000000	0.599105	1899.193359
0.000000	0.599342	1897.868408
0.000000	0.599579	1895.260742
0.000000	0.599816	1892.192993
0.000000	0.600054	1888.651733
0.000000	0.600291	1885.086182
0.000000	0.600528	1882.405273
0.000000	0.600765	1880.602783
0.000000	0.601002	1879.298828
0.000000	0.601239	1879.685547
0.000000	0.601477	1880.526001
0.000000	0.601714	1882.207764
0.000000	0.601951	1885.098999
0.000000	0.602188	1889.002075
0.000000	0.602425	1893.828247
0.000000	0.602662	1898.861328
0.000000	0.602900	1903.866577
0.000000	0.603137	1908.196045
0.000000	0.603374	1908.908325
0.000000	0.603611	1908.659180
0.000000	0.603848	1907.874023
0.000000	0.604086	1906.635132
0.000000	0.604323	1906.948608
0.000000	0.604560	1909.180542
0.000000	0.604797	1911.176758
0.000000	0.605034	1913.715332
0.000000	0.605271	1917.096924
0.000000	0.605509	1921.912720
0.000000	0.605746	1927.649292
0.000000	0.605983	1933.357300
0.000000	0.606220	1939.266113
0.000000	0.606457	1943.570801
0.000000	0.606694	1945.003174
0.000000	0.606932	1944.805420
0.000000	0.607169	1942.922729
0.000000	0.607406	1939.750000
0.000000	0.607643	1935.160156
0.000000	0.607880	1929.822998
0.000000	0.608117	1923.031982
0.000000	0.608355	1915.109619
0.000000	0.608592	1907.096313
0.000000	0.608829	1899.259155
0.000000	0.609066	1891.617554
0.000000	0.609303	1884.028320
0.000000	0.609541	1878.604370
0.000000	0.609778	1873.752930
0.000000	0.610015	1868.202515
0.000000	0.610252	1861.875244
0.000000	0.610489	1854.892090
0.000000	0.610726	1847.813721
0.000000	0.610964	1842.700317
0.000000	0.611201	1839.399292
0.000000	0.611438	1835.784180
0.000000	0.611675	1830.367432
0.000000	0.611912	1824.062866
0.000000	0.612149	1817.488403
0.000000	0.612387	1812.824585
0.000000	0.612624	1810.198242
0.000000	0.612861	1808.120850
0.000000	0.613098	1806.527100
0.000000	0.613335	1803.972412
0.000000	0.613573	1801.562988
0.000000	0.613810	1798.687622
0.000000	0.614047	1795.630493
0.000000	0.614284	1793.481689
0.000000	0.614521	1791.784302
0.000000	0.614758	1792.712646
0.000000	0.614996	1792.824585
0.000000	0.615233	1792.326050
0.000000	0.615470	1792.401489
0.000000	0.615707	1793.257935
0.000000	0.615944	1795.262329
0.000000	0.616181	1798.916626
0.000000	0.616419	1803.352173
0.000000	0.616656	1809.436157
0.000000	0.616893	1816.744263
0.000000	0.617130	1824.430298
0.000000	0.617367	1832.790283
0.000000	0.617604	1840.358643
0.000000	0.617842	1846.437622
0.000000	0.618079	1851.107544
0.000000	0.618316	1852.912964
0.000000	0.618553	1849.088379
0.000000	0.618790	1841.721558
0.000000	0.619028	1832.854858
0.000000	0.619265	1824.921997
0.000000	0.619502	1820.909424
0.000000	0.619739	1821.812744
0.000000	0.619976	1822.388916
0.000000	0.620213	1823.641846
0.000000	0.620451	1827.308105
0.000000	0.620688	1832.700195
0.000000	0.620925	1839.593140
0.000000	0.621162	1847.750610
0.000000	0.621399	1855.721924
0.000000	0.621636	1860.532349
0.000000	0.621874	1862.718140
0.000000	0.622111	1861.463745
0.000000	0.622348	1857.636597
0.000000	0.622585	1852.237671
0.000000	0.622822	1846.279541
0.000000	0.623060	1841.130127
0.000000	0.623297	1835.586548
0.000000	0.623534	1828.340698
0.000000	0.623771	1817.993774
0.000000	0.624008	1804.819824
0.000000	0.624245	1789.126831
0.000000	0.624483	1771.189819
0.000000	0.624720	1753.692871
0.000000	0.624957	1738.396729
0.000000	0.625194	1727.365845
0.000000	0.625431	1720.237183
0.000000	0.625668	1715.629272
0.000000	0.625906	1711.751221
0.000000	0.626143	1709.995605
0.000000	0.626380	1710.022949
0.000000	0.626617	1712.452515
0.000000	0.626854	1715.141479
0.000000	0.627092	1714.457031
0.000000	0.627329	1709.921875
0.000000	0.627566	1703.075928
0.000000	0.627803	1696.785400
0.000000	0.628040	1692.773438
0.000000	0.628277	1691.961304
0.000000	0.628515	1694.528320
0.000000	0.628752	1698.353394
0.000000	0.628989	1702.780884
0.000000	0.629226	1707.561157
0.000000	0.629463	1713.763550
0.000000	0.629700	1720.884033
0.000000	0.629938	1727.396851
0.000000	0.630175	1735.180054
0.000000	0.630412	1743.392090
0.000000	0.630649	1751.739258
0.000000	0.630886	1760.760376
0.000000	0.631123	1770.245728
0.000000	0.631361	1779.934937
0.000000	0.631598	1788.332153
0.000000	0.631835	1796.408325
0.000000	0.632072	1804.797119
0.000000	0.632309	1812.393433
0.000000	0.632547	1820.185303
0.000000	0.632784	1829.190918
0.000000	0.633021	1839.205322
0.000000	0.633258	1850.112671
0.000000	0.633495	1861.495117
0.000000	0.633732	1870.721069
0.000000	0.633970	1873.926392
0.000000	0.634207	1872.894287
0.000000	0.634444	1868.468140
0.000000	0.634681	1861.577026
0.000000	0.634918	1854.883057
0.000000	0.635155	1851.693115
0.000000	0.635393	1851.566895
0.000000	0.635630	1851.739014
0.000000	0.635867	1852.940186
0.000000	0.636104	1857.690063
0.000000	0.636341	1865.820679
0.000000	0.636579	1873.720215
0.000000	0.636816	1876.130615
0.000000	0.637053	1876.217896
0.000000	0.637290	1875.474854
0.000000	0.637527	1873.745361
0.000000	0.637764	1871.543945
0.000000	0.638002	1869.194214
0.000000	0.638239	1865.814453
0.000000	0.638476	1861.134521
0.000000	0.638713	1855.697388
0.000000	0.638950	1849.918701
0.000000	0.639187	1845.524902
0.000000	0.639425	1840.288574
0.000000	0.639662	1835.343018
0.000000	0.639899	1833.112305
0.000000	0.640136	1832.820313
0.000000	0.640373	1833.248047
0.000000	0.640611	1833.414429
0.000000	0.640848	1834.636719
0.000000	0.641085	1835.870972
0.000000	0.641322	1837.299194
0.000000	0.641559	1839.910522
0.000000	0.641796	1843.265381
0.000000	0.642034	1847.205811
0.000000	0.642271	1853.407471
0.000000	0.642508	1860.714600
0.000000	0.642745	1867.347656
0.000000	0.642982	1872.257568
0.000000	0.643219	1873.385742
0.000000	0.643457	1872.821777
0.000000	0.643694	1871.760254
0.000000	0.643931	1870.870605
0.000000	0.644168	1872.277832
0.000000	0.644405	1877.765381
0.000000	0.644642	1886.375854
0.000000	0.644880	1898.237183
0.000000	0.645117	1912.466309
0.000000	0.645354	1929.498169
0.000000	0.645591	1949.234497
0.000000	0.645828	1969.395874
0.000000	0.646066	1984.836670
0.000000	0.646303	1993.883179
0.000000	0.646540	1997.556885
0.000000	0.646777	1997.083618
0.000000	0.647014	1993.029175
0.000000	0.647251	1985.497192
0.000000	0.647489	1975.186890
0.000000	0.647726	1964.192993
0.000000	0.647963	1956.364136
0.000000	0.648200	1952.698975
0.000000	0.648437	1948.140869
0.000000	0.648674	1942.623291
0.000000	0.648912	1937.175415
0.000000	0.649149	1932.847412
0.000000	0.649386	1928.712280
0.000000	0.649623	1924.748657
0.000000	0.649860	1921.207153
0.000000	0.650097	1917.177734
0.000000	0.650335	1913.030762
0.000000	0.650572	1909.011719
0.000000	0.650809	1908.115967
0.000000	0.651046	1909.466431
0.000000	0.651283	1911.397583
0.000000	0.651521	1913.108276
0.000000	0.651758	1915.985107
0.000000	0.651995	1919.850952
0.000000	0.652232	1925.134277
0.000000	0.652469	1930.633545
0.000000	0.652706	1935.510742
0.000000	0.652944	1939.835815
0.000000	0.653181	1942.589355
0.000000	0.653418	1941.365356
0.000000	0.653655	1935.596558
0.000000	0.653892	1925.842651
0.000000	0.654130	1914.248657
0.000000	0.654367	1902.180908
0.000000	0.654604	1891.845093
0.000000	0.654841	1887.200439
0.000000	0.655078	1885.821777
0.000000	0.655315	1884.718628
0.000000	0.655553	1883.208740
0.000000	0.655790	1882.408691
0.000000	0.656027	1883.087646
0.000000	0.656264	1884.854248
0.000000	0.656501	1887.566772
0.000000	0.656738	1891.007324
0.000000	0.656976	1892.239746
0.000000	0.657213	1892.592896
0.000000	0.657450	1892.981201
0.000000	0.657687	1893.538940
0.000000	0.657924	1894.615967
0.000000	0.658162	1896.126465
0.000000	0.658399	1897.028442
0.000000	0.658636	1897.668091
0.000000	0.658873	1896.240234
0.000000	0.659110	1892.594116
0.000000	0.659347	1888.256226
0.000000	0.659585	1883.623901
0.000000	0.659822	1882.092651
0.000000	0.660059	1881.597900
0.000000	0.660296	1881.482178
0.000000	0.660533	1882.825195
0.000000	0.660770	1884.067139
0.000000	0.661008	1885.141602
0.000000	0.661245	1888.285278
0.000000	0.661482	1895.460205
0.000000	0.661719	1908.691895
0.000000	0.661956	1928.824463
0.000000	0.662193	1951.673950
0.000000	0.662431	1967.231201
0.000000	0.662668	1973.254150
0.000000	0.662905	1969.119629
0.000000	0.663142	1954.314697
0.000000	0.663379	1929.239258
0.000000	0.663617	1897.119995
0.000000	0.663854	1863.134033
0.000000	0.664091	1834.387695
0.000000	0.664328	1816.981567
0.000000	0.664565	1812.479614
0.000000	0.664802	1810.317261
0.000000	0.665040	1810.511353
0.000000	0.665277	1810.333130
0.000000	0.665514	1810.632202
0.000000	0.665751	1811.243652
0.000000	0.665988	1811.852051
0.000000	0.666225	1812.645630
0.000000	0.666463	1814.338867
0.000000	0.666700	1818.021118
0.000000	0.666937	1821.922852
0.000000	0.667174	1827.421265
0.000000	0.667411	1834.509644
0.000000	0.667648	1841.915527
0.000000	0.667886	1850.707031
0.000000	0.668123	1861.140015
0.000000	0.668360	1873.376709
0.000000	0.668597	1886.953613
0.000000	0.668834	1898.000122
0.000000	0.669072	1903.488647
0.000000	0.669309	1906.684326
0.000000	0.669546	1908.852783
0.000000	0.669783	1910.025879
0.000000	0.670020	1910.250366
0.000000	0.670257	1910.043213
0.000000	0.670495	1910.089966
0.000000	0.670732	1912.608154
0.000000	0.670969	1916.014771
0.000000	0.671206	1918.678467
0.000000	0.671443	1919.184937
0.000000	0.671681	1918.694580
0.000000	0.671918	1917.187744
0.000000	0.672155	1914.394531
0.000000	0.672392	1910.900757
0.000000	0.672629	1907.157593
0.000000	0.672866	1903.995483
0.000000	0.673104	1905.096924
0.000000	0.673341	1906.451904
0.000000	0.673578	1904.455200
0.000000	0.673815	1899.908203
0.000000	0.674052	1894.764771
0.000000	0.674289	1889.265381
0.000000	0.674527	1886.520264
0.000000	0.674764	1887.700684
0.000000	0.675001	1886.467163
0.000000	0.675238	1884.637451
0.000000	0.675475	1883.242432
0.000000	0.675712	1882.149170
0.000000	0.675950	1883.018311
0.000000	0.676187	1884.049194
0.000000	0.676424	1884.604126
0.000000	0.676661	1884.828735
0.000000	0.676898	1884.836426
0.000000	0.677136	1885.564941
0.000000	0.677373	1883.572388
0.000000	0.677610	1879.316650
0.000000	0.677847	1874.129517
0.000000	0.678084	1868.350952
0.000000	0.678321	1863.153198
0.000000	0.678559	1861.937256
0.000000	0.678796	1861.339478
0.000000	0.679033	1859.685913
0.000000	0.679270	1857.754150
0.000000	0.679507	1856.112793
0.000000	0.679744	1855.070068
0.000000	0.679982	1856.554932
0.000000	0.680219	1861.363037
0.000000	0.680456	1865.693726
0.000000	0.680693	1871.305176
0.000000	0.680930	1877.718384
0.000000	0.681167	1884.556519
0.000000	0.681405	1888.469116
0.000000	0.681642	1889.684692
0.000000	0.681879	1890.692505
0.000000	0.682116	1891.720825
0.000000	0.682353	1894.204102
0.000000	0.682591	1897.937134
0.000000	0.682828	1903.024414
0.000000	0.683065	1909.515381
0.000000	0.683302	1917.147949
0.000000	0.683539	1925.954102
0.000000	0.683776	1934.931885
0.000000	0.684014	1945.310791
0.000000	0.684251	1956.920654
0.000000	0.684488	1968.182129
0.000000	0.684725	1980.219849
0.000000	0.684962	1990.608765
0.000000	0.685199	1999.771240
0.000000	0.685437	2004.366455
0.000000	0.685674	2005.012695
0.000000	0.685911	2003.164673
0.000000	0.686148	1999.042358
0.000000	0.686385	1993.010620
0.000000	0.686623	1986.514893
0.000000	0.686860	1982.242676
0.000000	0.687097	1980.669556
0.000000	0.687334	1980.087158
0.000000	0.687571	1979.742310
0.000000	0.687808	1979.007080
0.000000	0.688046	1977.950439
0.000000	0.688283	1976.923340
0.000000	0.688520	1976.085083
0.000000	0.688757	1976.485962
0.000000	0.688994	1976.773315
0.000000	0.689231	1977.025024
0.000000	0.689469	1978.105835
0.000000	0.689706	1981.161255
0.000000	0.689943	1984.015015
0.000000	0.690180	1987.057983
0.000000	0.690417	1991.555908
0.000000	0.690655	1997.539795
0.000000	0.690892	2002.259521
0.000000	0.691129	2007.011719
0.000000	0.691366	2012.325195
0.000000	0.691603	2017.498779
0.000000	0.691840	2022.148071
0.000000	0.692078	2026.860229
0.000000	0.692315	2031.266724
0.000000	0.692552	2034.246338
0.000000	0.692789	2036.868652
0.000000	0.693026	2038.923462
0.000000	0.693263	2040.914795
0.000000	0.693501	2043.477783
0.000000	0.693738	2043.358276
0.000000	0.693975	2042.187256
0.000000	0.694212	2040.752686
0.000000	0.694449	2039.494751
0.000000	0.694687	2040.498291
0.000000	0.694924	2042.674438
0.000000	0.695161	2045.486938
0.000000	0.695398	2049.238037
0.000000	0.695635	2053.985596
0.000000	0.695872	2059.762695
0.000000	0.696110	2063.427734
0.000000	0.696347	2064.915283
0.000000	0.696584	2065.895508
0.000000	0.696821	2066.509277
0.000000	0.697058	2066.867676
0.000000	0.697295	2065.971924
0.000000	0.697533	2064.640625
0.000000	0.697770	2063.482422
0.000000	0.698007	2065.091797
0.000000	0.698244	2068.943115
0.000000	0.698481	2073.720947
0.000000	0.698718	2078.197021
0.000000	0.698956	2082.436035
0.000000	0.699193	2085.365234
0.000000	0.699430	2084.344727
0.000000	0.699667	2081.985596
0.000000	0.699904	2079.138428
0.000000	0.700141	2076.152344
0.000000	0.700379	2074.119873
0.000000	0.700616	2071.895264
0.000000	0.700853	2069.051758
0.000000	0.701090	2065.469482
0.000000	0.701327	2060.763672
0.000000	0.701565	2055.285889
0.000000	0.701802	2050.298584
0.000000	0.702039	2043.234497
0.000000	0.702276	2034.958130
0.000000	0.702513	2026.657715
0.000000	0.702750	2019.765869
0.000000	0.702988	2014.382324
0.000000	0.703225	2009.631348
0.000000	0.703462	2005.339966
0.000000	0.703699	2002.449707
0.000000	0.703936	1999.137451
0.000000	0.704174	1995.290527
0.000000	0.704411	1990.228638
0.000000	0.704648	1983.962769
0.000000	0.704885	1977.746460
0.000000	0.705122	1973.232910
0.000000	0.705359	1968.875610
0.000000	0.705597	1964.963013
0.000000	0.705834	1961.547119
0.000000	0.706071	1959.020020
0.000000	0.706308	1960.864502
0.000000	0.706545	1966.120483
0.000000	0.706782	1973.472290
0.000000	0.707020	1980.780396
0.000000	0.707257	1988.677490
0.000000	0.707494	1997.671997
0.000000	0.707731	2005.849487
0.000000	0.707968	2008.711914
0.000000	0.708205	2007.223267
0.000000	0.708443	2004.515503
0.000000	0.708680	2003.132446
0.000000	0.708917	2004.896606
0.000000	0.709154	2011.069946
0.000000	0.709391	2018.948975
0.000000	0.709629	2029.741821
0.000000	0.709866	2042.565308
0.000000	0.710103	2058.480957
0.000000	0.710340	2079.581299
0.000000	0.710577	2106.156006
0.000000	0.710814	2136.798828
0.000000	0.711052	2171.723145
0.000000	0.711289	2204.366699
0.000000	0.711526	2225.843994
0.000000	0.711763	2233.879883
0.000000	0.712000	2229.271484
0.000000	0.712237	2214.449219
0.000000	0.712475	2190.940918
0.000000	0.712712	2160.418213
0.000000	0.712949	2127.263184
0.000000	0.713186	2098.425537
0.000000	0.713423	2080.455566
0.000000	0.713661	2073.224854
0.000000	0.713898	2068.178955
0.000000	0.714135	2065.914795
0.000000	0.714372	2064.143799
0.000000	0.714609	2062.714111
0.000000	0.714846	2062.721680
0.000000	0.715084	2063.156738
0.000000	0.715321	2062.590332
0.000000	0.715558	2059.668213
0.000000	0.715795	2055.565430
0.000000	0.716032	2051.049561
0.000000	0.716269	2046.634277
0.000000	0.716507	2044.927246
0.000000	0.716744	2044.327759
0.000000	0.716981	2044.637451
0.000000	0.717218	2046.366333
0.000000	0.717455	2050.553223
0.000000	0.717692	2056.501465
0.000000	0.717930	2058.928711
0.000000	0.718167	2058.561523
0.000000	0.718404	2055.494629
0.000000	0.718641	2049.933838
0.000000	0.718878	2042.108887
0.000000	0.719115	2032.515991
0.000000	0.719353	2024.562134
0.000000	0.719590	2017.917236
0.000000	0.719827	2011.671265
0.000000	0.720064	2005.559937
0.000000	0.720301	2001.592651
0.000000	0.720539	1998.810913
0.000000	0.720776	1996.559082
0.000000	0.721013	1994.795654
0.000000	0.721250	1993.781006
0.000000	0.721487	1992.391602
0.000000	0.721724	1990.562378
0.000000	0.721962	1988.161865
0.000000	0.722199	1985.242188
0.000000	0.722436	1982.036621
0.000000	0.722673	1980.271851
0.000000	0.722910	1978.990356
0.000000	0.723148	1976.505981
0.000000	0.723385	1973.403931
0.000000	0.723622	1969.857056
0.000000	0.723859	1966.193970
0.000000	0.724096	1962.399292
0.000000	0.724333	1958.334351
0.000000	0.724571	1954.351318
0.000000	0.724808	1949.604492
0.000000	0.725045	1945.203735
0.000000	0.725282	1940.495361
0.000000	0.725519	1935.300415
0.000000	0.725756	1930.432739
0.000000	0.725994	1927.324341
0.000000	0.726231	1924.183472
0.000000	0.726468	1920.538696
0.000000	0.726705	1916.033691
0.000000	0.726942	1911.076904
0.000000	0.727179	1906.499512
0.000000	0.727417	1901.457031
0.000000	0.727654	1897.280884
0.000000	0.727891	1893.042969
0.000000	0.728128	1887.684326
0.000000	0.728365	1881.915771
0.000000	0.728603	1876.444702
0.000000	0.728840	1873.352417
0.000000	0.729077	1872.723755
0.000000	0.729314	1871.781250
0.000000	0.729551	1869.908813
0.000000	0.729788	1867.779663
0.000000	0.730026	1866.067139
0.000000	0.730263	1864.410278
0.000000	0.730500	1863.760254
0.000000	0.730737	1864.154053
0.000000	0.730974	1866.553345
0.000000	0.731211	1869.060181
0.000000	0.731449	1868.482910
0.000000	0.731686	1864.799805
0.000000	0.731923	1859.348022
0.000000	0.732160	1852.520386
0.000000	0.732397	1847.311279
0.000000	0.732635	1843.779419
0.000000	0.732872	1839.325439
0.000000	0.733109	1834.423584
0.000000	0.733346	1829.751221
0.000000	0.733583	1826.269409
0.000000	0.733820	1824.315186
0.000000	0.734058	1823.051880
0.000000	0.734295	1821.923584
0.000000	0.734532	1820.972534
0.000000	0.734769	1819.793213
0.000000	0.735006	1820.947388
0.000000	0.735243	1822.809448
0.000000	0.735481	1825.137207
0.000000	0.735718	1827.848877
0.000000	0.735955	1831.507935
0.000000	0.736192	1836.674927
0.000000	0.736429	1843.812378
0.000000	0.736667	1852.840942
0.000000	0.736904	1862.252319
0.000000	0.737141	1870.738770
0.000000	0.737378	1875.523926
0.000000	0.737615	1878.208618
0.000000	0.737852	1880.427368
0.000000	0.738090	1883.926025
0.000000	0.738327	1891.007568
0.000000	0.738564	1894.301147
0.000000	0.738801	1894.691528
0.000000	0.739038	1894.186035
0.000000	0.739275	1892.469238
0.000000	0.739513	1890.557129
0.000000	0.739750	1889.100586
0.000000	0.739987	1887.676758
0.000000	0.740224	1888.116943
0.000000	0.740461	1889.748901
0.000000	0.740698	1892.190918
0.000000	0.740936	1893.224976
0.000000	0.741173	1893.119995
0.000000	0.741410	1892.727417
0.000000	0.741647	1891.997803
0.000000	0.741884	1891.370361
0.000000	0.742122	1891.022095
0.000000	0.742359	1889.971313
0.000000	0.742596	1888.502930
0.000000	0.742833	1885.938354
0.000000	0.743070	1881.987915
0.000000	0.743307	1877.078003
0.000000	0.743545	1871.548340
0.000000	0.743782	1865.637573
0.000000	0.744019	1860.309814
0.000000	0.744256	1857.096191
0.000000	0.744493	1856.176025
0.000000	0.744730	1855.286011
0.000000	0.744968	1855.307251
0.000000	0.745205	1857.484863
0.000000	0.745442	1860.807617
0.000000	0.745679	1864.743652
0.000000	0.745916	1868.113281
0.000000	0.746154	1871.456421
0.000000	0.746391	1875.521240
0.000000	0.746628	1880.597656
0.000000	0.746865	1887.292847
0.000000	0.747102	1893.082520
0.000000	0.747339	1898.468628
0.000000	0.747577	1903.717773
0.000000	0.747814	1909.176147
0.000000	0.748051	1912.937622
0.000000	0.748288	1916.206665
0.000000	0.748525	1917.249878
0.000000	0.748762	1915.987915
0.000000	0.749000	1913.767822
0.000000	0.749237	1911.047241
0.000000	0.749474	1909.102905
0.000000	0.749711	1909.722900
0.000000	0.749948	1909.986816
0.000000	0.750185	1910.196289
0.000000	0.750423	1910.549194
0.000000	0.750660	1911.002075
0.000000	0.750897	1911.863403
0.000000	0.751134	1914.151978
0.000000	0.751371	1916.035645
0.000000	0.751609	1918.005737
0.000000	0.751846	1920.202393
0.000000	0.752083	1921.781494
0.000000	0.752320	1922.380005
0.000000	0.752557	1923.031982
0.000000	0.752794	1923.634644
0.000000	0.753032	1924.346191
0.000000	0.753269	1925.852661
0.000000	0.753506	1926.336792
0.000000	0.753743	1926.823608
0.000000	0.753980	1928.632813
0.000000	0.754218	1932.203369
0.000000	0.754455	1937.461060
0.000000	0.754692	1944.098755
0.000000	0.754929	1952.598145
0.000000	0.755166	1962.579102
0.000000	0.755403	1974.166016
0.000000	0.755641	1985.452271
0.000000	0.755878	1991.590698
0.000000	0.756115	1992.234985
0.000000	0.756352	1988.811157
0.000000	0.756589	1983.395264
0.000000	0.756826	1976.205688
0.000000	0.757064	1968.488770
0.000000	0.757301	1963.782837
0.000000	0.757538	1963.860962
0.000000	0.757775	1965.773926
0.000000	0.758012	1968.679810
0.000000	0.758249	1972.229370
0.000000	0.758487	1977.463745
0.000000	0.758724	1984.361572
0.000000	0.758961	1993.543335
0.000000	0.759198	2003.309326
0.000000	0.759435	2013.379395
0.000000	0.759672	2020.429810
0.000000	0.759910	2023.567505
0.000000	0.760147	2023.788696
0.000000	0.760384	2022.021484
0.000000	0.760621	2019.794189
0.000000	0.760858	2018.890015
0.000000	0.761096	2020.087280
0.000000	0.761333	2024.327759
0.000000	0.761570	2031.070068
0.000000	0.761807	2037.649658
0.000000	0.762044	2044.126831
0.000000	0.762281	2052.276123
0.000000	0.762519	2062.757568
0.000000	0.762756	2074.923828
0.000000	0.762993	2089.708740
0.000000	0.763230	2107.234131
0.000000	0.763467	2127.034912
0.000000	0.763704	2143.801025
0.000000	0.763942	2153.614746
0.000000	0.764179	2157.010498
0.000000	0.764416	2155.941650
0.000000	0.764653	2151.728760
0.000000	0.764890	2145.281494
0.000000	0.765128	2138.155762
0.000000	0.765365	2134.575928
0.000000	0.765602	2135.266357
0.000000	0.765839	2134.840820
0.000000	0.766076	2131.444336
0.000000	0.766313	2127.190918
0.000000	0.766551	2122.239746
0.000000	0.766788	2117.584473
0.000000	0.767025	2116.482178
0.000000	0.767262	2115.951660
0.000000	0.767499	2116.294922
0.000000	0.767736	2116.556152
0.000000	0.767974	2117.076172
0.000000	0.768211	2118.113037
0.000000	0.768448	2119.225830
0.000000	0.768685	2120.610107
0.000000	0.768922	2122.638184
0.000000	0.769159	2125.717285
0.000000	0.769397	2130.741699
0.000000	0.769634	2136.984375
0.000000	0.769871	2141.535400
0.000000	0.770108	2146.740479
0.000000	0.770345	2153.246094
0.000000	0.770583	2160.612549
0.000000	0.770820	2169.670898
0.000000	0.771057	2174.796631
0.000000	0.771294	2173.599121
0.000000	0.771531	2168.032715
0.000000	0.771769	2159.272461
0.000000	0.772006	2148.816895
0.000000	0.772243	2138.242188
0.000000	0.772480	2131.941895
0.000000	0.772717	2128.903320
0.000000	0.772954	2125.077393
0.000000	0.773192	2121.150879
0.000000	0.773429	2117.617676
0.000000	0.773666	2114.393066
0.000000	0.773903	2112.378906
0.000000	0.774140	2111.637451
0.000000	0.774377	2112.165283
0.000000	0.774615	2113.132080
0.000000	0.774852	2114.683838
0.000000	0.775089	2116.881592
0.000000	0.775326	2119.567871
0.000000	0.775563	2120.927002
0.000000	0.775800	2119.365234
0.000000	0.776038	2116.833008
0.000000	0.776275	2114.066650
0.000000	0.776512	2112.152588
0.000000	0.776749	2109.544434
0.000000	0.776986	2107.095215
0.000000	0.777223	2104.969727
0.000000	0.777461	2103.538086
0.000000	0.777698	2102.736816
0.000000	0.777935	2102.656982
0.000000	0.778172	2101.751465
0.000000	0.778409	2100.165283
0.000000	0.778647	2097.935791
0.000000	0.778884	2095.731445
0.000000	0.779121	2093.984131
0.000000	0.779358	2094.501465
0.000000	0.779595	2097.326416
0.000000	0.779832	2101.177246
0.000000	0.780070	2105.982666
0.000000	0.780307	2109.693604
0.000000	0.780544	2112.225342
0.000000	0.780781	2112.712158
0.000000	0.781018	2111.367676
0.000000	0.781255	2109.540283
0.000000	0.781493	2108.335449
0.000000	0.781730	2106.916260
0.000000	0.781967	2104.734863
0.000000	0.782204	2101.591064
0.000000	0.782441	2097.919678
0.000000	0.782679	2094.075928
0.000000	0.782916	2088.843994
0.000000	0.783153	2082.821533
0.000000	0.783390	2078.613525
0.000000	0.783627	2074.574463
0.000000	0.783864	2068.925293
0.000000	0.784102	2062.093750
0.000000	0.784339	2054.287354
0.000000	0.784576	2047.407471
0.000000	0.784813	2043.913208
0.000000	0.785050	2039.248657
0.000000	0.785287	2034.111084
0.000000	0.785525	2029.145386
0.000000	0.785762	2025.853027
0.000000	0.785999	2022.765747
0.000000	0.786236	2019.873901
0.000000	0.786473	2015.595947
0.000000	0.786711	2010.844482
0.000000	0.786948	2005.384155
0.000000	0.787185	2001.066772
0.000000	0.787422	1999.273315
0.000000	0.787659	1998.082886
0.000000	0.787896	1998.004761
0.000000	0.788134	1999.635376
0.000000	0.788371	2003.963379
0.000000	0.788608	2009.889526
0.000000	0.788845	2014.684082
0.000000	0.789082	2018.369751
0.000000	0.789319	2022.217529
0.000000	0.789557	2026.653320
0.000000	0.789794	2032.217651
0.000000	0.790031	2039.114136
0.000000	0.790268	2046.152710
0.000000	0.790505	2053.161621
0.000000	0.790743	2057.435547
0.000000	0.790980	2059.641357
0.000000	0.791217	2059.167480
0.000000	0.791454	2056.902344
0.000000	0.791691	2053.562744
0.000000	0.791928	2050.581299
0.000000	0.792166	2047.349976
0.000000	0.792403	2044.037720
0.000000	0.792640	2039.822266
0.000000	0.792877	2034.746948
0.000000	0.793114	2029.215698
0.000000	0.793351	2023.790039
0.000000	0.793589	2019.426025
0.000000	0.793826	2016.081421
0.000000	0.794063	2014.670288
0.000000	0.794300	2017.104370
0.000000	0.794537	2022.980835
0.000000	0.794774	2030.022949
0.000000	0.795012	2035.221802
0.000000	0.795249	2038.580811
0.000000	0.795486	2040.952026
0.000000	0.795723	2039.840454
0.000000	0.795960	2036.953125
0.000000	0.796197	2032.883545
0.000000	0.796435	2029.144165
0.000000	0.796672	2028.908447
0.000000	0.796909	2029.416626
0.000000	0.797146	2029.668945
0.000000	0.797383	2028.677002
0.000000	0.797621	2027.140015
0.000000	0.797858	2025.098755
0.000000	0.798095	2023.005371
0.000000	0.798332	2021.132568
0.000000	0.798569	2018.095703
0.000000	0.798806	2015.473389
0.000000	0.799044	2014.230835
0.000000	0.799281	2013.255249
0.000000	0.799518	2012.437744
0.000000	0.799755	2013.943848
0.000000	0.799992	2015.867310
0.000000	0.800230	2016.964233
0.000000	0.800467	2017.892212
0.000000	0.800704	2018.628662
0.000000	0.800941	2019.050903
0.000000	0.801178	2018.713501
0.000000	0.801415	2018.213257
0.000000	0.801653	2017.525757
0.000000	0.801890	2017.557007
0.000000	0.802127	2018.200684
0.000000	0.802364	2019.741455
0.000000	0.802601	2022.119873
0.000000	0.802838	2025.611816
0.000000	0.803076	2030.892944
0.000000	0.803313	2038.332153
0.000000	0.803550	2045.315796
0.000000	0.803787	2051.913818
0.000000	0.804024	2058.144775
0.000000	0.804261	2061.252686
0.000000	0.804499	2058.046387
0.000000	0.804736	2049.497070
0.000000	0.804973	2038.349487
0.000000	0.805210	2027.452515
0.000000	0.805447	2020.693970
0.000000	0.805685	2019.873413
0.000000	0.805922	2020.557617
0.000000	0.806159	2022.993530
0.000000	0.806396	2026.175537
0.000000	0.806633	2029.067993
0.000000	0.806870	2030.485840
0.000000	0.807108	2030.095215
0.000000	0.807345	2027.353271
0.000000	0.807582	2023.537354
0.000000	0.807819	2018.384888
0.000000	0.808056	2012.412842
0.000000	0.808293	2007.953491
0.000000	0.808531	2008.173584
0.000000	0.808768	2009.799194
0.000000	0.809005	2009.146851
0.000000	0.809242	2006.439819
0.000000	0.809479	2002.348389
0.000000	0.809717	1997.282471
0.000000	0.809954	1992.321777
0.000000	0.810191	1989.886108
0.000000	0.810428	1988.991211
0.000000	0.810665	1989.575439
0.000000	0.810902	1990.382690
0.000000	0.811140	1990.819946
0.000000	0.811377	1991.425781
0.000000	0.811614	1992.324097
0.000000	0.811851	1994.747437
0.000000	0.812088	1999.170044
0.000000	0.812325	2004.599243
0.000000	0.812563	2010.016235
0.000000	0.812800	2013.491211
0.000000	0.813037	2016.651611
0.000000	0.813274	2019.558105
0.000000	0.813511	2022.640137
0.000000	0.813748	2027.525391
0.000000	0.813986	2032.019409
0.000000	0.814223	2034.543701
0.000000	0.814460	2033.957764
0.000000	0.814697	2033.086426
0.000000	0.814934	2034.622681
0.000000	0.815172	2037.492065
0.000000	0.815409	2040.197632
0.000000	0.815646	2042.123047
0.000000	0.815883	2044.129272
0.000000	0.816120	2046.521973
0.000000	0.816357	2048.979248
0.000000	0.816595	2051.609375
0.000000	0.816832	2054.952148
0.000000	0.817069	2058.505127
0.000000	0.817306	2061.437744
0.000000	0.817543	2062.788330
0.000000	0.817780	2062.285645
0.000000	0.818018	2061.273438
0.000000	0.818255	2060.381836
0.000000	0.818492	2060.599121
0.000000	0.818729	2062.201660
0.000000	0.818966	2063.571045
0.000000	0.819204	2063.883789
0.000000	0.819441	2061.211426
0.000000	0.819678	2057.032471
0.000000	0.819915	2051.781738
0.000000	0.820152	2045.863892
0.000000	0.820389	2042.033447
0.000000	0.820627	2038.849609
0.000000	0.820864	2038.826172
0.000000	0.821101	2039.448975
0.000000	0.821338	2041.266846
0.000000	0.821575	2043.452271
0.000000	0.821812	2042.491211
0.000000	0.822050	2039.152222
0.000000	0.822287	2034.646240
0.000000	0.822524	2029.380127
0.000000	0.822761	2024.444946
0.000000	0.822998	2022.151245
0.000000	0.823236	2022.734741
0.000000	0.823473	2024.293701
0.000000	0.823710	2026.058350
0.000000	0.823947	2028.151489
0.000000	0.824184	2030.523071
0.000000	0.824421	2033.761475
0.000000	0.824659	2037.477417
0.000000	0.824896	2040.614136
0.000000	0.825133	2042.957642
0.000000	0.825370	2042.216553
0.000000	0.825607	2037.768066
0.000000	0.825844	2030.751099
0.000000	0.826082	2023.154785
0.000000	0.826319	2015.902588
0.000000	0.826556	2010.883667
0.000000	0.826793	2006.962280
0.000000	0.827030	2004.216919
0.000000	0.827267	2002.293091
0.000000	0.827505	2002.812012
0.000000	0.827742	2004.987915
0.000000	0.827979	2007.827759
0.000000	0.828216	2011.410645
0.000000	0.828453	2014.653809
0.000000	0.828691	2016.543945
0.000000	0.828928	2018.782104
0.000000	0.829165	2021.104736
0.000000	0.829402	2022.519043
0.000000	0.829639	2022.912476
0.000000	0.829876	2022.747803
0.000000	0.830114	2022.684204
0.000000	0.830351	2024.004150
0.000000	0.830588	2025.867798
0.000000	0.830825	2025.466919
0.000000	0.831062	2024.417969
0.000000	0.831299	2023.207764
0.000000	0.831537	2022.170288
0.000000	0.831774	2021.095093
0.000000	0.832011	2017.040649
0.000000	0.832248	2011.081665
0.000000	0.832485	2003.640015
0.000000	0.832722	1996.344360
0.000000	0.832960	1990.513184
0.000000	0.833197	1983.379517
0.000000	0.833434	1975.200073
0.000000	0.833671	1966.161011
0.000000	0.833908	1955.874146
0.000000	0.834146	1946.046021
0.000000	0.834383	1936.729248
0.000000	0.834620	1926.843628
0.000000	0.834857	1915.920166
0.000000	0.835094	1903.726074
0.000000	0.835331	1891.650391
0.000000	0.835569	1883.067993
0.000000	0.835806	1875.419312
0.000000	0.836043	1868.616211
0.000000	0.836280	1863.367188
0.000000	0.836517	1861.290894
0.000000	0.836754	1858.904785
0.000000	0.836992	1856.446411
0.000000	0.837229	1854.361816
0.000000	0.837466	1852.821899
0.000000	0.837703	1852.426514
0.000000	0.837940	1852.474731
0.000000	0.838178	1853.453003
0.000000	0.838415	1856.065796
0.000000	0.838652	1860.556396
0.000000	0.838889	1865.431396
0.000000	0.839126	1868.926880
0.000000	0.839363	1871.460815
0.000000	0.839601	1872.975342
0.000000	0.839838	1874.502563
0.000000	0.840075	1875.721313
0.000000	0.840312	1877.421753
0.000000	0.840549	1879.662231
0.000000	0.840786	1881.924927
0.000000	0.841024	1884.063110
0.000000	0.841261	1885.359253
0.000000	0.841498	1886.507202
0.000000	0.841735	1885.690674
0.000000	0.841972	1883.114258
0.000000	0.842210	1879.474731
0.000000	0.842447	1875.360596
0.000000	0.842684	1872.157959
0.000000	0.842921	1872.194702
0.000000	0.843158	1875.655884
0.000000	0.843395	1880.511963
0.000000	0.843633	1886.534424
0.000000	0.843870	1893.641113
0.000000	0.844107	1898.550293
0.000000	0.844344	1903.716064
0.000000	0.844581	1909.985229
0.000000	0.844818	1917.970581
0.000000	0.845056	1926.969482
0.000000	0.845293	1936.713257
0.000000	0.845530	1947.648926
0.000000	0.845767	1956.475952
0.000000	0.846004	1961.649536
0.000000	0.846241	1966.559692
0.000000	0.846479	1971.349731
0.000000	0.846716	1975.721191
0.000000	0.846953	1980.859009
0.000000	0.847190	1985.532959
0.000000	0.847427	1989.780762
0.000000	0.847665	1994.484741
0.000000	0.847902	1999.643799
0.000000	0.848139	2004.062988
0.000000	0.848376	2007.668945
0.000000	0.848613	2010.864746
0.000000	0.848850	2013.208740
0.000000	0.849088	2014.263184
0.000000	0.849325	2014.140259
0.000000	0.849562	2012.944336
0.000000	0.849799	2011.383423
0.000000	0.850036	2009.657715
0.000000	0.850273	2009.096924
0.000000	0.850511	2008.953369
0.000000	0.850748	2009.215454
0.000000	0.850985	2010.282227
0.000000	0.851222	2011.256836
0.000000	0.851459	2011.639404
0.000000	0.851697	2011.525757
0.000000	0.851934	2011.044434
0.000000	0.852171	2009.501221
0.000000	0.852408	2008.050049
0.000000	0.852645	2007.051392
0.000000	0.852882	2005.875488
0.000000	0.853120	2003.620361
0.000000	0.853357	2000.626099
0.000000	0.853594	1997.431396
0.000000	0.853831	1995.583862
0.000000	0.854068	1993.073120
0.000000	0.854305	1990.922974
0.000000	0.854543	1988.462891
0.000000	0.854780	1986.336792
0.000000	0.855017	1983.183472
0.000000	0.855254	1978.195068
0.000000	0.855491	1972.919800
0.000000	0.855729	1969.073853
0.000000	0.855966	1969.451538
0.000000	0.856203	1970.921265
0.000000	0.856440	1972.024536
0.000000	0.856677	1972.858032
0.000000	0.856914	1971.587280
0.000000	0.857152	1968.179321
0.000000	0.857389	1963.974487
0.000000	0.857626	1959.376343
0.000000	0.857863	1955.410400
0.000000	0.858100	1954.687744
0.000000	0.858337	1957.572144
0.000000	0.858575	1960.852051
0.000000	0.858812	1963.836548
0.000000	0.859049	1962.082031
0.000000	0.859286	1957.299072
0.000000	0.859523	1950.787231
0.000000	0.859761	1943.226685
0.000000	0.859998	1936.033813
0.000000	0.860235	1931.497559
0.000000	0.860472	1930.420532
0.000000	0.860709	1929.975830
0.000000	0.860946	1930.846191
0.000000	0.861184	1930.983154
0.000000	0.861421	1931.569092
0.000000	0.861658	1932.432861
0.000000	0.861895	1934.542358
0.000000	0.862132	1937.579346
0.000000	0.862369	1941.200317
0.000000	0.862607	1946.248779
0.000000	0.862844	1952.663818
0.000000	0.863081	1959.505615
0.000000	0.863318	1967.360718
0.000000	0.863555	1973.511719
0.000000	0.863792	1978.473633
0.000000	0.864030	1982.413330
0.000000	0.864267	1983.812866
0.000000	0.864504	1982.691528
0.000000	0.864741	1978.947510
0.000000	0.864978	1972.766968
0.000000	0.865215	1965.484131
0.000000	0.865453	1959.278564
0.000000	0.865690	1958.108521
0.000000	0.865927	1959.596680
0.000000	0.866164	1959.523438
0.000000	0.866401	1959.211060
0.000000	0.866639	1959.244385
0.000000	0.866876	1960.357544
0.000000	0.867113	1964.612305
0.000000	0.867350	1968.906860
0.000000	0.867587	1972.067017
0.000000	0.867824	1975.207031
0.000000	0.868062	1979.373291
0.000000	0.868299	1985.200073
0.000000	0.868536	1993.051392
0.000000	0.868773	2002.338257
0.000000	0.869010	2011.720337
0.000000	0.869247	2022.669312
0.000000	0.869485	2033.218262
0.000000	0.869722	2042.982910
0.000000	0.869959	2052.440186
0.000000	0.870196	2062.215576
0.000000	0.870433	2071.704590
0.000000	0.870671	2078.909424
0.000000	0.870908	2084.619629
0.000000	0.871145	2090.088135
0.000000	0.871382	2094.762939
0.000000	0.871619	2098.635742
0.000000	0.871856	2100.467285
0.000000	0.872094	2100.257324
0.000000	0.872331	2098.379150
0.000000	0.872568	2095.104980
0.000000	0.872805	2090.817139
0.000000	0.873042	2088.160400
0.000000	0.873279	2085.783203
0.000000	0.873517	2082.917480
0.000000	0.873754	2079.610840
0.000000	0.873991	2075.582031
0.000000	0.874228	2071.811768
0.000000	0.874465	2069.095215
0.000000	0.874703	2066.989990
0.000000	0.874940	2064.847900
0.000000	0.875177	2063.411621
0.000000	0.875414	2062.654785
0.000000	0.875651	2061.855957
0.000000	0.875888	2060.354492
0.000000	0.876126	2058.120605
0.000000	0.876363	2055.343506
0.000000	0.876600	2051.965576
0.000000	0.876837	2048.645508
0.000000	0.877074	2046.745361
0.000000	0.877312	2046.432739
0.000000	0.877549	2047.064087
0.000000	0.877786	2048.760010
0.000000	0.878023	2049.779053
0.000000	0.878260	2051.755859
0.000000	0.878497	2054.575195
0.000000	0.878735	2058.933350
0.000000	0.878972	2064.150879
0.000000	0.879209	2068.864014
0.000000	0.879446	2074.490479
0.000000	0.879683	2080.198242
0.000000	0.879920	2086.090088
0.000000	0.880158	2092.750000
0.000000	0.880395	2099.746582
0.000000	0.880632	2106.671387
0.000000	0.880869	2113.768555
0.000000	0.881106	2120.266357
0.000000	0.881343	2123.779297
0.000000	0.881581	2126.599365
0.000000	0.881818	2129.168701
0.000000	0.882055	2131.027832
0.000000	0.882292	2132.378174
0.000000	0.882529	2133.619873
0.000000	0.882766	2134.953857
0.000000	0.883004	2137.545410
0.000000	0.883241	2140.312744
0.000000	0.883478	2144.218994
0.000000	0.883715	2147.344727
0.000000	0.883952	2150.202148
0.000000	0.884190	2151.984619
0.000000	0.884427	2152.507568
0.000000	0.884664	2152.644043
0.000000	0.884901	2152.638428
0.000000	0.885138	2152.415527
0.000000	0.885375	2151.443604
0.000000	0.885613	2150.682373
0.000000	0.885850	2151.150635
0.000000	0.886087	2151.792480
0.000000	0.886324	2152.597412
0.000000	0.886561	2153.478516
0.000000	0.886799	2154.898438
0.000000	0.887036	2157.380859
0.000000	0.887273	2161.562744
0.000000	0.887510	2166.510742
0.000000	0.887747	2172.522217
0.000000	0.887984	2180.021240
0.000000	0.888222	2189.389648
0.000000	0.888459	2194.413574
0.000000	0.888696	2193.341797
0.000000	0.888933	2189.052734
0.000000	0.889170	2182.290527
0.000000	0.889407	2173.675537
0.000000	0.889645	2165.560059
0.000000	0.889882	2161.170410
0.000000	0.890119	2158.637451
0.000000	0.890356	2156.463379
0.000000	0.890593	2154.129883
0.000000	0.890830	2151.850098
0.000000	0.891068	2149.177246
0.000000	0.891305	2145.038818
0.000000	0.891542	2139.886475
0.000000	0.891779	2133.849609
0.000000	0.892016	2129.031982
0.000000	0.892254	2124.506348
0.000000	0.892491	2120.678467
0.000000	0.892728	2117.744141
0.000000	0.892965	2116.236572
0.000000	0.893202	2115.993408
0.000000	0.893439	2117.056885
0.000000	0.893677	2119.914795
0.000000	0.893914	2123.456055
0.000000	0.894151	2123.067871
0.000000	0.894388	2121.649902
0.000000	0.894625	2120.002686
0.000000	0.894862	2118.870605
0.000000	0.895100	2121.589600
0.000000	0.895337	2127.089844
0.000000	0.895574	2135.735840
0.000000	0.895811	2148.465820
0.000000	0.896048	2166.014404
0.000000	0.896286	2188.663330
0.000000	0.896523	2216.133301
0.000000	0.896760	2245.865723
0.000000	0.896997	2269.873535
0.000000	0.897234	2285.127441
0.000000	0.897471	2291.194092
0.000000	0.897709	2288.150635
0.000000	0.897946	2276.754150
0.000000	0.898183	2259.273438
0.000000	0.898420	2237.303955
0.000000	0.898657	2212.958252
0.000000	0.898894	2189.424072
0.000000	0.899132	2169.492432
0.000000	0.899369	2157.413818
0.000000	0.899606	2149.495361
0.000000	0.899843	2142.219238
0.000000	0.900080	2136.178467
0.000000	0.900317	2131.705078
0.000000	0.900555	2128.599854
0.000000	0.900792	2125.512939
0.000000	0.901029	2122.298340
0.000000	0.901266	2118.317871
0.000000	0.901503	2112.752197
0.000000	0.901740	2104.833252
0.000000	0.901978	2095.403809
0.000000	0.902215	2085.382568
0.000000	0.902452	2078.212158
0.000000	0.902689	2073.986816
0.000000	0.902926	2071.216064
0.000000	0.903164	2070.063721
0.000000	0.903401	2069.872803
0.000000	0.903638	2067.467529
0.000000	0.903875	2064.308594
0.000000	0.904112	2059.927002
0.000000	0.904349	2054.427490
0.000000	0.904587	2047.583740
0.000000	0.904824	2039.703003
0.000000	0.905061	2031.757202
0.000000	0.905298	2026.305664
0.000000	0.905535	2021.663696
0.000000	0.905773	2017.063965
0.000000	0.906010	2014.328491
0.000000	0.906247	2012.173340
0.000000	0.906484	2010.112427
0.000000	0.906721	2007.962402
0.000000	0.906958	2005.432861
0.000000	0.907196	2001.945435
0.000000	0.907433	1997.422119
0.000000	0.907670	1993.059937
0.000000	0.907907	1990.571045
0.000000	0.908144	1990.954834
0.000000	0.908381	1992.397461
0.000000	0.908619	1995.195557
0.000000	0.908856	1998.975098
0.000000	0.909093	2001.243408
0.000000	0.909330	2003.530762
0.000000	0.909567	2006.427856
0.000000	0.909804	2010.537231
0.000000	0.910042	2018.092285
0.000000	0.910279	2025.701416
0.000000	0.910516	2030.430298
0.000000	0.910753	2035.049805
0.000000	0.910990	2038.742676
0.000000	0.911228	2041.314453
0.000000	0.911465	2043.377808
0.000000	0.911702	2045.270020
0.000000	0.911939	2046.526245
0.000000	0.912176	2047.445435
0.000000	0.912413	2048.148438
0.000000	0.912651	2049.776855
0.000000	0.912888	2051.187256
0.000000	0.913125	2053.010254
0.000000	0.913362	2055.636719
0.000000	0.913599	2058.668945
0.000000	0.913836	2063.082031
0.000000	0.914074	2068.219482
0.000000	0.914311	2071.522461
0.000000	0.914548	2073.852539
0.000000	0.914785	2076.379150
0.000000	0.915022	2079.394043
0.000000	0.915260	2083.160156
0.000000	0.915497	2089.922607
0.000000	0.915734	2097.914307
0.000000	0.915971	2102.230225
0.000000	0.916208	2104.757568
0.000000	0.916445	2107.098633
0.000000	0.916683	2109.813477
0.000000	0.916920	2113.606445
0.000000	0.917157	2120.084229
0.000000	0.917394	2126.071045
0.000000	0.917631	2132.035156
0.000000	0.917868	2136.243164
0.000000	0.918106	2139.407959
0.000000	0.918343	2141.436279
0.000000	0.918580	2142.867188
0.000000	0.918817	2143.776855
0.000000	0.919054	2145.902100
0.000000	0.919291	2150.758301
0.000000	0.919529	2156.442383
0.000000	0.919766	2161.304443
0.000000	0.920003	2165.795654
0.000000	0.920240	2170.035156
0.000000	0.920477	2174.406738
0.000000	0.920715	2178.352783
0.000000	0.920952	2182.076660
0.000000	0.921189	2184.879883
0.000000	0.921426	2187.689453
0.000000	0.921663	2191.591797
0.000000	0.921900	2196.242432
0.000000	0.922138	2201.320557
0.000000	0.922375	2206.154053
0.000000	0.922612	2208.529541
0.000000	0.922849	2207.459473
0.000000	0.923086	2203.144775
0.000000	0.923323	2196.003906
0.000000	0.923561	2187.075684
0.000000	0.923798	2175.708984
0.000000	0.924035	2162.178711
0.000000	0.924272	2148.910400
0.000000	0.924509	2139.906738
0.000000	0.924747	2132.246826
0.000000	0.924984	2123.862305
0.000000	0.925221	2115.233643
0.000000	0.925458	2106.401855
0.000000	0.925695	2097.708252
0.000000	0.925932	2089.457275
0.000000	0.926170	2082.275879
0.000000	0.926407	2076.241943
0.000000	0.926644	2072.292725
0.000000	0.926881	2069.269775
0.000000	0.927118	2067.356445
0.000000	0.927355	2068.600098
0.000000	0.927593	2070.532227
0.000000	0.927830	2072.363770
0.000000	0.928067	2073.478516
0.000000	0.928304	2074.387939
0.000000	0.928541	2074.650635
0.000000	0.928779	2072.183594
0.000000	0.929016	2069.314209
0.000000	0.929253	2069.020996
0.000000	0.929490	2073.029053
0.000000	0.929727	2079.601563
0.000000	0.929964	2089.320313
0.000000	0.930202	2102.173340
0.000000	0.930439	2117.870850
0.000000	0.930676	2134.132324
0.000000	0.930913	2150.264648
0.000000	0.931150	2165.588623
0.000000	0.931387	2173.974854
0.000000	0.931625	2171.154297
0.000000	0.931862	2159.015381
0.000000	0.932099	2139.840576
0.000000	0.932336	2116.369385
0.000000	0.932573	2091.849121
0.000000	0.932810	2070.823730
0.000000	0.933048	2060.101563
0.000000	0.933285	2051.666504
0.000000	0.933522	2042.819092
0.000000	0.933759	2035.049438
0.000000	0.933996	2031.681519
0.000000	0.934234	2031.575195
0.000000	0.934471	2031.739746
0.000000	0.934708	2033.173584
0.000000	0.934945	2035.960449
0.000000	0.935182	2039.686646
0.000000	0.935419	2044.766602
0.000000	0.935657	2050.997314
0.000000	0.935894	2057.159912
0.000000	0.936131	2063.465332
0.000000	0.936368	2070.288330
0.000000	0.936605	2076.916748
0.000000	0.936843	2084.069092
0.000000	0.937080	2090.634766
0.000000	0.937317	2097.387207
0.000000	0.937554	2104.008301
0.000000	0.937791	2108.797363
0.000000	0.938028	2112.610107
0.000000	0.938266	2115.941895
0.000000	0.938503	2118.886230
0.000000	0.938740	2120.878418
0.000000	0.938977	2122.154541
0.000000	0.939214	2123.648438
0.000000	0.939451	2125.827881
0.000000	0.939689	2129.792969
0.000000	0.939926	2134.639893
0.000000	0.940163	2138.847900
0.000000	0.940400	2140.742188
0.000000	0.940637	2140.973877
0.000000	0.940874	2138.915283
0.000000	0.941112	2135.094727
0.000000	0.941349	2130.272461
0.000000	0.941586	2127.079834
0.000000	0.941823	2125.044678
0.000000	0.942060	2123.417969
0.000000	0.942297	2123.128174
0.000000	0.942535	2122.802246
0.000000	0.942772	2121.149414
0.000000	0.943009	2118.408203
0.000000	0.943246	2115.097656
0.000000	0.943483	2112.003906
0.000000	0.943721	2108.813965
0.000000	0.943958	2102.502441
0.000000	0.944195	2094.439453
0.000000	0.944432	2085.712402
0.000000	0.944669	2078.597412
0.000000	0.944906	2071.362549
0.000000	0.945144	2062.528320
0.000000	0.945381	2052.605469
0.000000	0.945618	2043.244141
0.000000	0.945855	2033.306274
0.000000	0.946092	2024.593750
0.000000	0.946329	2018.976440
0.000000	0.946567	2014.481445
0.000000	0.946804	2010.175659
0.000000	0.947041	2007.180542
0.000000	0.947278	2005.591431
0.000000	0.947515	2005.029297
0.000000	0.947753	2004.628540
0.000000	0.947990	2006.297974
0.000000	0.948227	2010.297729
0.000000	0.948464	2016.346558
0.000000	0.948701	2024.026001
0.000000	0.948938	2030.488159
0.000000	0.949176	2030.935425
0.000000	0.949413	2026.493896
0.000000	0.949650	2018.555542
0.000000	0.949887	2007.678711
0.000000	0.950124	1995.346802
0.000000	0.950361	1983.534912
0.000000	0.950599	1975.515503
0.000000	0.950836	1971.997681
0.000000	0.951073	1969.777222
0.000000	0.951310	1969.001343
0.000000	0.951547	1969.976318
0.000000	0.951784	1972.540771
0.000000	0.952022	1977.125732
0.000000	0.952259	1983.654907
0.000000	0.952496	1991.155273
0.000000	0.952733	1997.557495
0.000000	0.952970	2003.599487
0.000000	0.953208	2008.395020
0.000000	0.953445	2012.593384
0.000000	0.953682	2016.732788
0.000000	0.953919	2022.854126
0.000000	0.954156	2033.529907
0.000000	0.954393	2046.042480
0.000000	0.954631	2060.206543
0.000000	0.954868	2072.194336
0.000000	0.955105	2084.532715
0.000000	0.955342	2097.710449
0.000000	0.955579	2108.206055
0.000000	0.955817	2115.337402
0.000000	0.956054	2119.106201
0.000000	0.956291	2121.360107
0.000000	0.956528	2123.589355
0.000000	0.956765	2125.566650
0.000000	0.957002	2125.962158
0.000000	0.957240	2125.749512
0.000000	0.957477	2125.578369
0.000000	0.957714	2127.621826
0.000000	0.957951	2128.209717
0.000000	0.958188	2127.812256
0.000000	0.958425	2126.202881
0.000000	0.958663	2122.700684
0.000000	0.958900	2118.164063
0.000000	0.959137	2113.714355
0.000000	0.959374	2108.862549
0.000000	0.959611	2103.150879
0.000000	0.959848	2097.525635
0.000000	0.960086	2093.376465
0.000000	0.960323	2089.892334
0.000000	0.960560	2087.120850
0.000000	0.960797	2085.771973
0.000000	0.961034	2084.291748
0.000000	0.961271	2082.726807
0.000000	0.961509	2081.016602
0.000000	0.961746	2079.731689
0.000000	0.961983	2078.992676
0.000000	0.962220	2077.714600
0.000000	0.962457	2076.412598
0.000000	0.962695	2075.203613
0.000000	0.962932	2075.342773
0.000000	0.963169	2076.889404
0.000000	0.963406	2078.736572
0.000000	0.963643	2080.434814
0.000000	0.963880	2082.740967
0.000000	0.964118	2085.797852
0.000000	0.964355	2089.549072
0.000000	0.964592	2093.844971
0.000000	0.964829	2098.218506
0.000000	0.965066	2100.101318
0.000000	0.965304	2100.732910
0.000000	0.965541	2101.437012
0.000000	0.965778	2102.053223
0.000000	0.966015	2103.748047
0.000000	0.966252	2105.480713
0.000000	0.966489	2107.720703
0.000000	0.966727	2108.421631
0.000000	0.966964	2108.658691
0.000000	0.967201	2109.774170
0.000000	0.967438	2111.874023
0.000000	0.967675	2116.539551
0.000000	0.967912	2123.974365
0.000000	0.968150	2135.616211
0.000000	0.968387	2151.939209
0.000000	0.968624	2170.417236
0.000000	0.968861	2191.008789
0.000000	0.969098	2211.402832
0.000000	0.969335	2227.633789
0.000000	0.969573	2239.289795
0.000000	0.969810	2245.487061
0.000000	0.970047	2245.260742
0.000000	0.970284	2239.213867
0.000000	0.970521	2228.219971
0.000000	0.970758	2214.147949
0.000000	0.970996	2200.005615
0.000000	0.971233	2190.679443
0.000000	0.971470	2187.732178
0.000000	0.971707	2186.189209
0.000000	0.971944	2185.987305
0.000000	0.972182	2187.315918
0.000000	0.972419	2189.425049
0.000000	0.972656	2192.115723
0.000000	0.972893	2193.165283
0.000000	0.973130	2192.777100
0.000000	0.973368	2191.929199
0.000000	0.973605	2190.655029
0.000000	0.973842	2189.186768
0.000000	0.974079	2188.792725
0.000000	0.974316	2187.977295
0.000000	0.974553	2186.783447
0.000000	0.974791	2185.307861
0.000000	0.975028	2184.176514
0.000000	0.975265	2185.011963
0.000000	0.975502	2186.612305
0.000000	0.975739	2187.544678
0.000000	0.975976	2188.196533
0.000000	0.976214	2189.417725
0.000000	0.976451	2191.385010
0.000000	0.976688	2195.107910
0.000000	0.976925	2200.206543
0.000000	0.977162	2204.714111
0.000000	0.977399	2209.612061
0.000000	0.977637	2214.932129
0.000000	0.977874	2219.676270
0.000000	0.978111	2223.996094
0.000000	0.978348	2228.396484
0.000000	0.978585	2232.634521
0.000000	0.978822	2236.082520
0.000000	0.979060	2236.577393
0.000000	0.979297	2235.739990
0.000000	0.979534	2234.488770
0.000000	0.979771	2233.373779
0.000000	0.980008	2236.106934
0.000000	0.980246	2239.235596
0.000000	0.980483	2241.996826
0.000000	0.980720	2243.765137
0.000000	0.980957	2243.770996
0.000000	0.981194	2243.250977
0.000000	0.981431	2242.115967
0.000000	0.981669	2239.876709
0.000000	0.981906	2237.140137
0.000000	0.982143	2235.178711
0.000000	0.982380	2234.936279
0.000000	0.982617	2235.374512
0.000000	0.982854	2237.064453
0.000000	0.983092	2241.109131
0.000000	0.983329	2247.908691
0.000000	0.983566	2259.265381
0.000000	0.983803	2273.240234
0.000000	0.984040	2288.479248
0.000000	0.984278	2298.635498
0.000000	0.984515	2302.535889
0.000000	0.984752	2300.931641
0.000000	0.984989	2294.480957
0.000000	0.985226	2283.179199
0.000000	0.985463	2267.115967
0.000000	0.985701	2247.717041
0.000000	0.985938	2228.070557
0.000000	0.986175	2211.655029
0.000000	0.986412	2199.257080
0.000000	0.986649	2188.587646
0.000000	0.986886	2177.661133
0.000000	0.987124	2167.052002
0.000000	0.987361	2159.308838
0.000000	0.987598	2154.772705
0.000000	0.987835	2150.930908
0.000000	0.988072	2148.144287
0.000000	0.988310	2146.061035
0.000000	0.988547	2145.066162
0.000000	0.988784	2144.974121
0.000000	0.989021	2146.104980
0.000000	0.989258	2148.568359
0.000000	0.989495	2151.388428
0.000000	0.989733	2155.531494
0.000000	0.989970	2161.263428
0.000000	0.990207	2167.928223
0.000000	0.990444	2175.843506
0.000000	0.990681	2184.734131
0.000000	0.990918	2193.460693
0.000000	0.991156	2201.760010
0.000000	0.991393	2208.034912
0.000000	0.991630	2212.564697
0.000000	0.991867	2216.639648
0.000000	0.992104	2220.208252
0.000000	0.992342	2223.592529
0.000000	0.992579	2227.348145
0.000000	0.992816	2230.164307
0.000000	0.993053	2230.908936
0.000000	0.993290	2231.174805
0.000000	0.993527	2231.594971
0.000000	0.993765	2231.153076
0.000000	0.994002	2230.094727
0.000000	0.994239	2228.791992
0.000000	0.994476	2227.842285
0.000000	0.994713	2229.721680
0.000000	0.994950	2233.598389
0.000000	0.995188	2238.439209
0.000000	0.995425	2242.686768
0.000000	0.995662	2247.707764
0.000000	0.995899	2253.458496
0.000000	0.996136	2259.797607
0.000000	0.996373	2265.975098
0.000000	0.996611	2268.834229
0.000000	0.996848	2267.436768
0.000000	0.997085	2262.261719
0.000000	0.997322	2253.767090
0.000000	0.997559	2242.301025
0.000000	0.997797	2229.200684
0.000000	0.998034	2216.762695
0.000000	0.998271	2207.383545
0.000000	0.998508	2200.928955
0.000000	0.998745	2196.859375
0.000000	0.998982	2195.195068
0.000000	0.999220	2196.158936
0.000000	0.999457	2198.913818
0.000000	0.999694	2204.297607
0.000000	0.999931	2211.790527
0.000000	1.000168	2219.813232
0.000000	1.000405	2225.679688
0.000000	1.000643	2226.994141
0.000000	1.000880	2225.064209
0.000000	1.001117	2221.686523
0.000000	1.001354	2216.507080
0.000000	1.001591	2210.069580
0.000000	1.001829	2204.066895
0.000000	1.002066	2198.491699
0.000000	1.002303	2192.371094
0.000000	1.002540	2186.331787
0.000000	1.002777	2182.793213
0.000000	1.003014	2181.312500
0.000000	1.003252	2181.028076
0.000000	1.003489	2182.098145
0.000000	1.003726	2185.330322
0.000000	1.003963	2191.840332
0.000000	1.004200	2202.509277
0.000000	1.004437	2219.080811
0.000000	1.004675	2242.185059
0.000000	1.004912	2270.244385
0.000000	1.005149	2299.397705
0.000000	1.005386	2332.073730
0.000000	1.005623	2369.148682
0.000000	1.005860	2403.836670
0.000000	1.006098	2426.431152
0.000000	1.006335	2437.815918
0.000000	1.006572	2436.520508
0.000000	1.006809	2423.356445
0.000000	1.007046	2400.968018
0.000000	1.007284	2370.027832
0.000000	1.007521	2333.404053
0.000000	1.007758	2296.331299
0.000000	1.007995	2262.301025
0.000000	1.008232	2240.190918
0.000000	1.008469	2228.023438
0.000000	1.008707	2216.709473
0.000000	1.008944	2208.752930
0.000000	1.009181	2203.706055
0.000000	1.009418	2200.396729
0.000000	1.009655	2197.404297
0.000000	1.009892	2195.375000
0.000000	1.010130	2195.169678
0.000000	1.010367	2196.571533
0.000000	1.010604	2200.269287
0.000000	1.010841	2203.223389
0.000000	1.011078	2205.442139
0.000000	1.011316	2207.505371
0.000000	1.011553	2209.336182
0.000000	1.011790	2211.252686
0.000000	1.012027	2212.504883
0.000000	1.012264	2212.947998
0.000000	1.012501	2212.830566
0.000000	1.012739	2212.287354
0.000000	1.012976	2212.024414
0.000000	1.013213	2211.470947
0.000000	1.013450	2208.625244
0.000000	1.013687	2204.634521
0.000000	1.013924	2198.115479
0.000000	1.014162	2190.343018
0.000000	1.014399	2183.158447
0.000000	1.014636	2175.707275
0.000000	1.014873	2167.476074
0.000000	1.015110	2160.520996
0.000000	1.015347	2154.115479
0.000000	1.015585	2149.229736
0.000000	1.015822	2143.958984
0.000000	1.016059	2138.728516
0.000000	1.016296	2132.552979
0.000000	1.016533	2126.314209
0.000000	1.016770	2120.137207
0.000000	1.017008	2116.104248
0.000000	1.017245	2112.608643
0.000000	1.017482	2109.317871
0.000000	1.017719	2106.066162
0.000000	1.017956	2101.674805
0.000000	1.018194	2096.302734
0.000000	1.018431	2090.328613
0.000000	1.018668	2084.598389
0.000000	1.018905	2078.461914
0.000000	1.019142	2072.529297
0.000000	1.019379	2066.281250
0.000000	1.019617	2061.065918
0.000000	1.019854	2057.560303
0.000000	1.020091	2055.667725
0.000000	1.020328	2053.979736
0.000000	1.020565	2052.827637
0.000000	1.020803	2052.535400
0.000000	1.021040	2053.986572
0.000000	1.021277	2056.277344
0.000000	1.021514	2057.885986
0.000000	1.021751	2059.203369
0.000000	1.021988	2060.349854
0.000000	1.022226	2061.061523
0.000000	1.022463	2061.189697
0.000000	1.022700	2061.812256
0.000000	1.022937	2064.241211
0.000000	1.023174	2069.055176
0.000000	1.023412	2075.005859
0.000000	1.023649	2081.766846
0.000000	1.023886	2088.309570
0.000000	1.024123	2095.971924
0.000000	1.024360	2103.656982
0.000000	1.024597	2110.558838
0.000000	1.024835	2117.349854
0.000000	1.025072	2124.054932
0.000000	1.025309	2130.515137
0.000000	1.025546	2136.407471
0.000000	1.025783	2142.492188
0.000000	1.026020	2149.656738
0.000000	1.026258	2157.862305
0.000000	1.026495	2166.761230
0.000000	1.026732	2177.077148
0.000000	1.026969	2188.706543
0.000000	1.027206	2202.067627
0.000000	1.027443	2215.672363
0.000000	1.027681	2223.022217
0.000000	1.027918	2224.425049
0.000000	1.028155	2222.303711
0.000000	1.028392	2218.296387
0.000000	1.028629	2212.835938
0.000000	1.028866	2209.238281
0.000000	1.029104	2209.681641
0.000000	1.029341	2211.139648
0.000000	1.029578	2212.897705
0.000000	1.029815	2214.214355
0.000000	1.030052	2215.616455
0.000000	1.030290	2216.170898
0.000000	1.030527	2216.631592
0.000000	1.030764	2217.920166
0.000000	1.031001	2219.125244
0.000000	1.031238	2219.764893
0.000000	1.031475	2219.860840
0.000000	1.031713	2219.250732
0.000000	1.031950	2218.440186
0.000000	1.032187	2217.635498
0.000000	1.032424	2218.044678
0.000000	1.032661	2218.580322
0.000000	1.032899	2218.966309
0.000000	1.033136	2219.589111
0.000000	1.033373	2220.421143
0.000000	1.033610	2222.187988
0.000000	1.033847	2225.580811
0.000000	1.034084	2230.649658
0.000000	1.034322	2236.209473
0.000000	1.034559	2241.894043
0.000000	1.034796	2246.325684
0.000000	1.035033	2247.603027
0.000000	1.035270	2244.126709
0.000000	1.035507	2237.865479
0.000000	1.035745	2231.071777
0.000000	1.035982	2226.583008
0.000000	1.036219	2226.836670
0.000000	1.036456	2228.956543
0.000000	1.036693	2233.183105
0.000000	1.036930	2238.792969
0.000000	1.037168	2245.093506
0.000000	1.037405	2249.235840
0.000000	1.037642	2252.071289
0.000000	1.037879	2254.972656
0.000000	1.038116	2258.790527
0.000000	1.038353	2263.699707
0.000000	1.038591	2270.397949
0.000000	1.038828	2280.258789
0.000000	1.039065	2291.851318
0.000000	1.039302	2300.057373
0.000000	1.039539	2305.307861
0.000000	1.039777	2309.042480
0.000000	1.040014	2311.915283
0.000000	1.040251	2315.626709
0.000000	1.040488	2321.794678
0.000000	1.040725	2332.264160
0.000000	1.040962	2347.947021
0.000000	1.041200	2366.729004
0.000000	1.041437	2380.698486
0.000000	1.041674	2387.815918
0.000000	1.041911	2387.932861
0.000000	1.042148	2381.110352
0.000000	1.042385	2367.885010
0.000000	1.042623	2348.531250
0.000000	1.042860	2323.828613
0.000000	1.043097	2297.118164
0.000000	1.043334	2272.102539
0.000000	1.043571	2252.140625
0.000000	1.043809	2236.725342
0.000000	1.044046	2221.939453
0.000000	1.044283	2208.649902
0.000000	1.044520	2196.083496
0.000000	1.044757	2185.703369
0.000000	1.044994	2174.618896
0.000000	1.045232	2162.391113
0.000000	1.045469	2149.343018
0.000000	1.045706	2135.157227
0.000000	1.045943	2122.614990
0.000000	1.046180	2112.934570
0.000000	1.046417	2103.944092
0.000000	1.046655	2096.421143
0.000000	1.046892	2090.195801
0.000000	1.047129	2083.133789
0.000000	1.047366	2075.443359
0.000000	1.047603	2067.053223
0.000000	1.047840	2058.361816
0.000000	1.048078	2048.925781
0.000000	1.048315	2040.610352
0.000000	1.048552	2033.346436
0.000000	1.048789	2026.327515
0.000000	1.049026	2019.938354
0.000000	1.049264	2016.621094
0.000000	1.049501	2015.216675
0.000000	1.049738	2013.248169
0.000000	1.049975	2011.914429
0.000000	1.050212	2010.949829
0.000000	1.050449	2008.481079
0.000000	1.050687	2006.448975
0.000000	1.050924	2007.696655
0.000000	1.051161	2011.681030
0.000000	1.051398	2017.797974
0.000000	1.051635	2027.217163
0.000000	1.051872	2040.919312
0.000000	1.052110	2055.648682
0.000000	1.052347	2072.540283
0.000000	1.052584	2092.983643
0.000000	1.052821	2114.717041
0.000000	1.053058	2134.073242
0.000000	1.053295	2148.179443
0.000000	1.053533	2157.029541
0.000000	1.053770	2162.073242
0.000000	1.054007	2164.439941
0.000000	1.054244	2165.332764
0.000000	1.054481	2167.486084
0.000000	1.054719	2173.421387
0.000000	1.054956	2180.433105
0.000000	1.055193	2189.011230
0.000000	1.055430	2198.337891
0.000000	1.055667	2208.154297
0.000000	1.055905	2218.416260
0.000000	1.056142	2228.587402
0.000000	1.056379	2235.754639
0.000000	1.056616	2238.312988
0.000000	1.056853	2236.281738
0.000000	1.057090	2231.373047
0.000000	1.057328	2225.175537
0.000000	1.057565	2220.078125
0.000000	1.057802	2218.324707
0.000000	1.058039	2220.034912
0.000000	1.058276	2222.618652
0.000000	1.058513	2225.142578
0.000000	1.058751	2226.843506
0.000000	1.058988	2227.145996
0.000000	1.059225	2224.460938
0.000000	1.059462	2219.335693
0.000000	1.059699	2213.838623
0.000000	1.059937	2209.772705
0.000000	1.060174	2208.964844
0.000000	1.060411	2208.841553
0.000000	1.060648	2207.427734
0.000000	1.060885	2205.854248
0.000000	1.061122	2203.991211
0.000000	1.061360	2202.078369
0.000000	1.061597	2201.210693
0.000000	1.061834	2200.386230
0.000000	1.062071	2199.232422
0.000000	1.062308	2197.588379
0.000000	1.062545	2195.168945
0.000000	1.062783	2191.946533
0.000000	1.063020	2188.054443
0.000000	1.063257	2184.165039
0.000000	1.063494	2180.157471
0.000000	1.063731	2175.100342
0.000000	1.063968	2169.111816
0.000000	1.064206	2163.543945
0.000000	1.064443	2159.978516
0.000000	1.064680	2157.542236
0.000000	1.064917	2156.193115
0.000000	1.065154	2156.525146
0.000000	1.065391	2156.857666
0.000000	1.065629	2157.364258
0.000000	1.065866	2157.775635
0.000000	1.066103	2157.990234
0.000000	1.066340	2159.180664
0.000000	1.066577	2161.216553
0.000000	1.066815	2164.142334
0.000000	1.067052	2168.902588
0.000000	1.067289	2172.960205
0.000000	1.067526	2175.378174
0.000000	1.067763	2177.501465
0.000000	1.068000	2180.097412
0.000000	1.068238	2183.135742
0.000000	1.068475	2187.069092
0.000000	1.068712	2190.753906
0.000000	1.068949	2194.457031
0.000000	1.069186	2199.061523
0.000000	1.069424	2203.711670
0.000000	1.069661	2208.425293
0.000000	1.069898	2213.174072
0.000000	1.070135	2218.024170
0.000000	1.070372	2220.979492
0.000000	1.070609	2222.890625
0.000000	1.070847	2224.562744
0.000000	1.071084	2226.568604
0.000000	1.071321	2229.165283
0.000000	1.071558	2233.186768
0.000000	1.071795	2238.158936
0.000000	1.072032	2244.295654
0.000000	1.072270	2250.955566
0.000000	1.072507	2254.349365
0.000000	1.072744	2257.245361
0.000000	1.072981	2259.970703
0.000000	1.073218	2262.652588
0.000000	1.073455	2265.668213
0.000000	1.073693	2269.135498
0.000000	1.073930	2271.421387
0.000000	1.074167	2273.404053
0.000000	1.074404	2274.927734
0.000000	1.074641	2276.450439
0.000000	1.074878	2277.593018
0.000000	1.075116	2278.451904
0.000000	1.075353	2279.011963
0.000000	1.075590	2279.380371
0.000000	1.075827	2279.172363
0.000000	1.076064	2279.084229
0.000000	1.076302	2279.945068
0.000000	1.076539	2279.269287
0.000000	1.076776	2277.428955
0.000000	1.077013	2275.007324
0.000000	1.077250	2273.225830
0.000000	1.077487	2271.791260
0.000000	1.077725	2270.252197
0.000000	1.077962	2267.420898
0.000000	1.078199	2262.909668
0.000000	1.078436	2255.689941
0.000000	1.078673	2246.607422
0.000000	1.078910	2235.670898
0.000000	1.079148	2225.142822
0.000000	1.079385	2217.901367
0.000000	1.079622	2211.514160
0.000000	1.079859	2205.343506
0.000000	1.080096	2198.407715
0.000000	1.080334	2191.769287
0.000000	1.080571	2184.990723
0.000000	1.080808	2179.174805
0.000000	1.081045	2173.178711
0.000000	1.081282	2167.652100
0.000000	1.081519	2164.445557
0.000000	1.081757	2165.363525
0.000000	1.081994	2171.499756
0.000000	1.082231	2184.096191
0.000000	1.082468	2202.465576
0.000000	1.082705	2227.365234
0.000000	1.082942	2258.435059
0.000000	1.083180	2291.264160
0.000000	1.083417	2316.481201
0.000000	1.083654	2333.327148
0.000000	1.083891	2341.748047
0.000000	1.084128	2342.654785
0.000000	1.084365	2337.263672
0.000000	1.084603	2325.385254
0.000000	1.084840	2307.095947
0.000000	1.085077	2284.956055
0.000000	1.085314	2261.905518
0.000000	1.085551	2239.812012
0.000000	1.085788	2220.066895
0.000000	1.086026	2201.960449
0.000000	1.086263	2187.214844
0.000000	1.086500	2173.848145
0.000000	1.086737	2160.256348
0.000000	1.086974	2146.854248
0.000000	1.087212	2137.533691
0.000000	1.087449	2131.343262
0.000000	1.087686	2126.127686
0.000000	1.087923	2121.775879
0.000000	1.088160	2118.663818
0.000000	1.088398	2116.677979
0.000000	1.088635	2115.665527
0.000000	1.088872	2116.038574
0.000000	1.089109	2117.442871
0.000000	1.089346	2117.893066
0.000000	1.089583	2118.448730
0.000000	1.089821	2119.218018
0.000000	1.090058	2119.892334
0.000000	1.090295	2121.304688
0.000000	1.090532	2124.192139
0.000000	1.090769	2127.755127
0.000000	1.091006	2131.520020
0.000000	1.091244	2135.861328
0.000000	1.091481	2139.598877
0.000000	1.091718	2141.708740
0.000000	1.091955	2141.690430
0.000000	1.092192	2139.548828
0.000000	1.092430	2136.692139
0.000000	1.092667	2134.334229
0.000000	1.092904	2131.674805
0.000000	1.093141	2129.583008
0.000000	1.093378	2127.478027
0.000000	1.093615	2125.477783
0.000000	1.093853	2123.237305
0.000000	1.094090	2121.186035
0.000000	1.094327	2120.568359
0.000000	1.094564	2120.869385
0.000000	1.094801	2121.929199
0.000000	1.095038	2124.807617
0.000000	1.095276	2129.066650
0.000000	1.095513	2135.312012
0.000000	1.095750	2143.939697
0.000000	1.095987	2153.232666
0.000000	1.096224	2160.940430
0.000000	1.096461	2165.560059
0.000000	1.096699	2166.827148
0.000000	1.096936	2166.512939
0.000000	1.097173	2164.487549
0.000000	1.097410	2162.279785
0.000000	1.097647	2160.493164
0.000000	1.097885	2162.628174
0.000000	1.098122	2167.596191
0.000000	1.098359	2177.409912
0.000000	1.098596	2188.543945
0.000000	1.098833	2199.258545
0.000000	1.099070	2206.889404
0.000000	1.099308	2210.281982
0.000000	1.099545	2210.062988
0.000000	1.099782	2208.375977
0.000000	1.100019	2207.568848
0.000000	1.100256	2209.719238
0.000000	1.100493	2213.113281
0.000000	1.100731	2216.347412
0.000000	1.100968	2216.760254
0.000000	1.101205	2216.168945
0.000000	1.101442	2214.866699
0.000000	1.101679	2213.112305
0.000000	1.101916	2212.474854
0.000000	1.102154	2210.593018
0.000000	1.102391	2208.135742
0.000000	1.102628	2206.118652
0.000000	1.102865	2207.736816
0.000000	1.103102	2211.161133
0.000000	1.103340	2213.683105
0.000000	1.103577	2214.165039
0.000000	1.103814	2213.245605
0.000000	1.104051	2210.646729
0.000000	1.104288	2206.020752
0.000000	1.104525	2198.028320
0.000000	1.104763	2187.300293
0.000000	1.105000	2176.148926
0.000000	1.105237	2166.305420
0.000000	1.105474	2155.595703
0.000000	1.105711	2143.465576
0.000000	1.105948	2129.949951
0.000000	1.106186	2115.248779
0.000000	1.106423	2102.643555
0.000000	1.106660	2093.945313
0.000000	1.106897	2085.360840
0.000000	1.107134	2078.101563
0.000000	1.107372	2072.798340
0.000000	1.107609	2068.454834
0.000000	1.107846	2065.348145
0.000000	1.108083	2063.764648
0.000000	1.108320	2063.376221
0.000000	1.108557	2064.557129
0.000000	1.108795	2066.568359
0.000000	1.109032	2070.690430
0.000000	1.109269	2076.364502
0.000000	1.109506	2081.721924
0.000000	1.109743	2087.891602
0.000000	1.109980	2094.247559
0.000000	1.110218	2101.361816
0.000000	1.110455	2109.319336
0.000000	1.110692	2118.147461
0.000000	1.110929	2127.315674
0.000000	1.111166	2134.522461
0.000000	1.111403	2140.860596
0.000000	1.111641	2147.930908
0.000000	1.111878	2155.104248
0.000000	1.112115	2161.885498
0.000000	1.112352	2167.266602
0.000000	1.112589	2172.326172
0.000000	1.112827	2178.062012
0.000000	1.113064	2186.080566
0.000000	1.113301	2198.668213
0.000000	1.113538	2212.518066
0.000000	1.113775	2223.695068
0.000000	1.114012	2231.436523
0.000000	1.114250	2236.771973
0.000000	1.114487	2239.346436
0.000000	1.114724	2238.998047
0.000000	1.114961	2236.320801
0.000000	1.115198	2231.962646
0.000000	1.115435	2227.051514
0.000000	1.115673	2223.216309
0.000000	1.115910	2221.703369
0.000000	1.116147	2222.724609
0.000000	1.116384	2223.534912
0.000000	1.116621	2223.081787
0.000000	1.116859	2221.263672
0.000000	1.117096	2219.038086
0.000000	1.117333	2216.130615
0.000000	1.117570	2213.531738
0.000000	1.117807	2211.310791
0.000000	1.118044	2209.266602
0.000000	1.118282	2206.916992
0.000000	1.118519	2204.607422
0.000000	1.118756	2202.205322
0.000000	1.118993	2199.694580
0.000000	1.119230	2196.464355
0.000000	1.119467	2193.632813
0.000000	1.119705	2191.173096
0.000000	1.119942	2188.579834
0.000000	1.120179	2186.226563
0.000000	1.120416	2184.926270
0.000000	1.120653	2184.204834
0.000000	1.120890	2183.952637
0.000000	1.121128	2185.168945
0.000000	1.121365	2188.230713
0.000000	1.121602	2193.162109
0.000000	1.121839	2199.353760
0.000000	1.122076	2205.453857
0.000000	1.122313	2211.271484
0.000000	1.122551	2216.436523
0.000000	1.122788	2221.649414
0.000000	1.123025	2227.480225
0.000000	1.123262	2234.051270
0.000000	1.123499	2241.571045
0.000000	1.123737	2249.923340
0.000000	1.123974	2258.877930
0.000000	1.124211	2268.343262
0.000000	1.124448	2274.877197
0.000000	1.124685	2280.497314
0.000000	1.124923	2286.104248
0.000000	1.125160	2291.715088
0.000000	1.125397	2296.899902
0.000000	1.125634	2301.768799
0.000000	1.125871	2306.889893
0.000000	1.126108	2313.531494
0.000000	1.126346	2321.063965
0.000000	1.126583	2328.562256
0.000000	1.126820	2337.237549
0.000000	1.127057	2347.613037
0.000000	1.127294	2361.065186
0.000000	1.127531	2375.735596
0.000000	1.127769	2388.436768
0.000000	1.128006	2395.383301
0.000000	1.128243	2398.738525
0.000000	1.128480	2400.227295
0.000000	1.128717	2401.085693
0.000000	1.128955	2401.968994
0.000000	1.129192	2405.398193
0.000000	1.129429	2412.280518
0.000000	1.129666	2420.574951
0.000000	1.129903	2422.723389
0.000000	1.130140	2417.982666
0.000000	1.130378	2408.066895
0.000000	1.130615	2395.580811
0.000000	1.130852	2381.510010
0.000000	1.131089	2365.667725
0.000000	1.131326	2349.407227
0.000000	1.131563	2335.347900
0.000000	1.131801	2326.142578
0.000000	1.132038	2317.605225
0.000000	1.132275	2308.944336
0.000000	1.132512	2301.270996
0.000000	1.132749	2297.428467
0.000000	1.132986	2297.389160
0.000000	1.133224	2300.085205
0.000000	1.133461	2305.392578
0.000000	1.133698	2313.347168
0.000000	1.133935	2323.901611
0.000000	1.134172	2335.135742
0.000000	1.134409	2343.644287
0.000000	1.134647	2344.059082
0.000000	1.134884	2336.658203
0.000000	1.135121	2322.052490
0.000000	1.135358	2302.379395
0.000000	1.135595	2280.060303
0.000000	1.135833	2258.917236
0.000000	1.136070	2242.278076
0.000000	1.136307	2233.548828
0.000000	1.136544	2224.833252
0.000000	1.136781	2216.344727
0.000000	1.137018	2209.073975
0.000000	1.137256	2201.548096
0.000000	1.137493	2193.107910
0.000000	1.137730	2185.858887
0.000000	1.137967	2180.924805
0.000000	1.138204	2177.680420
0.000000	1.138441	2174.409180
0.000000	1.138679	2171.282959
0.000000	1.138916	2168.051270
0.000000	1.139153	2165.123291
0.000000	1.139390	2163.325928
0.000000	1.139627	2162.884033
0.000000	1.139865	2163.599365
0.000000	1.140102	2164.482666
0.000000	1.140339	2164.517578
0.000000	1.140576	2164.813477
0.000000	1.140813	2165.622314
0.000000	1.141050	2168.192871
0.000000	1.141288	2172.418457
0.000000	1.141525	2176.009277
0.000000	1.141762	2179.734619
0.000000	1.141999	2184.395020
0.000000	1.142236	2189.784180
0.000000	1.142473	2194.394043
0.000000	1.142711	2198.119385
0.000000	1.142948	2201.513916
0.000000	1.143185	2204.339844
0.000000	1.143422	2206.995117
0.000000	1.143659	2209.319580
0.000000	1.143896	2210.942139
0.000000	1.144134	2212.147949
0.000000	1.144371	2213.412354
0.000000	1.144608	2215.246094
0.000000	1.144845	2217.907227
0.000000	1.145082	2221.357910
0.000000	1.145320	2223.789795
0.000000	1.145557	2226.253662
0.000000	1.145794	2229.237305
0.000000	1.146031	2232.580566
0.000000	1.146268	2235.802979
0.000000	1.146505	2238.977783
0.000000	1.146743	2240.469482
0.000000	1.146980	2241.338379
0.000000	1.147217	2241.440918
0.000000	1.147454	2241.552246
0.000000	1.147691	2242.513428
0.000000	1.147928	2242.729004
0.000000	1.148166	2243.214355
0.000000	1.148403	2244.146729
0.000000	1.148640	2245.508789
0.000000	1.148877	2246.584473
0.000000	1.149114	2246.703125
0.000000	1.149352	2246.775635
0.000000	1.149589	2245.470459
0.000000	1.149826	2243.082031
0.000000	1.150063	2240.292480
0.000000	1.150300	2236.920654
0.000000	1.150537	2235.996094
0.000000	1.150775	2236.069336
0.000000	1.151012	2236.856934
0.000000	1.151249	2236.065186
0.000000	1.151486	2235.147461
0.000000	1.151723	2234.940430
0.000000	1.151960	2237.137207
0.000000	1.152198	2240.211426
0.000000	1.152435	2241.645996
0.000000	1.152672	2241.716309
0.000000	1.152909	2242.438721
0.000000	1.153146	2245.207764
0.000000	1.153383	2250.026611
0.000000	1.153621	2253.706299
0.000000	1.153858	2256.335938
0.000000	1.154095	2259.302490
0.000000	1.154332	2262.712158
0.000000	1.154569	2266.385986
0.000000	1.154807	2270.593018
0.000000	1.155044	2273.771484
0.000000	1.155281	2275.464844
0.000000	1.155518	2277.044434
0.000000	1.155755	2278.796875
0.000000	1.155993	2281.257324
0.000000	1.156230	2286.735352
0.000000	1.156467	2292.319824
0.000000	1.156704	2295.105469
0.000000	1.156941	2297.410156
0.000000	1.157178	2299.905029
0.000000	1.157416	2302.433350
0.000000	1.157653	2304.941162
0.000000	1.157890	2306.523682
0.000000	1.158127	2307.504639
0.000000	1.158364	2308.641602
0.000000	1.158601	2309.628174
0.000000	1.158839	2310.726318
0.000000	1.159076	2312.278809
0.000000	1.159313	2313.086670
0.000000	1.159550	2313.422852
0.000000	1.159787	2313.531738
0.000000	1.160024	2312.286865
0.000000	1.160262	2308.787109
0.000000	1.160499	2304.035645
0.000000	1.160736	2297.828125
0.000000	1.160973	2290.607422
0.000000	1.161210	2284.171631
0.000000	1.161448	2277.477051
0.000000	1.161685	2269.460693
0.000000	1.161922	2259.535400
0.000000	1.162159	2247.858887
0.000000	1.162396	2234.101807
0.000000	1.162633	2219.420166
0.000000	1.162871	2207.923340
0.000000	1.163108	2200.090576
0.000000	1.163345	2194.648682
0.000000	1.163582	2191.567871
0.000000	1.163819	2190.067627
0.000000	1.164056	2190.320313
0.000000	1.164294	2192.519531
0.000000	1.164531	2196.000732
0.000000	1.164768	2200.427246
0.000000	1.165005	2204.471191
0.000000	1.165242	2208.128174
0.000000	1.165480	2211.442383
0.000000	1.165717	2213.651123
0.000000	1.165954	2212.714111
0.000000	1.166191	2208.079346
0.000000	1.166428	2200.242920
0.000000	1.166665	2190.192383
0.000000	1.166903	2180.968262
0.000000	1.167140	2169.578369
0.000000	1.167377	2155.843262
0.000000	1.167614	2141.147217
0.000000	1.167851	2128.904541
0.000000	1.168088	2119.906250
0.000000	1.168326	2111.569092
0.000000	1.168563	2104.580811
0.000000	1.168800	2099.680420
0.000000	1.169037	2094.361572
0.000000	1.169274	2088.240479
0.000000	1.169511	2083.016846
0.000000	1.169749	2079.094727
0.000000	1.169986	2077.772217
0.000000	1.170223	2078.148193
0.000000	1.170460	2079.575684
0.000000	1.170697	2082.677734
0.000000	1.170934	2087.054443
0.000000	1.171172	2093.298340
0.000000	1.171409	2100.099854
0.000000	1.171646	2107.152100
0.000000	1.171883	2113.065674
0.000000	1.172120	2119.173096
0.000000	1.172358	2125.825439
0.000000	1.172595	2132.995605
0.000000	1.172832	2140.712158
0.000000	1.173069	2148.794922
0.000000	1.173306	2156.616455
0.000000	1.173543	2161.559814
0.000000	1.173781	2165.434326
0.000000	1.174018	2169.071777
0.000000	1.174255	2172.341553
0.000000	1.174492	2175.693604
0.000000	1.174729	2179.564697
0.000000	1.174967	2184.586182
0.000000	1.175204	2190.441162
0.000000	1.175441	2198.108398
0.000000	1.175678	2208.138916
0.000000	1.175915	2219.829102
0.000000	1.176152	2232.144287
0.000000	1.176390	2244.863281
0.000000	1.176627	2257.442139
0.000000	1.176864	2267.942139
0.000000	1.177101	2278.072266
0.000000	1.177338	2288.682129
0.000000	1.177575	2298.067383
0.000000	1.177813	2304.979492
0.000000	1.178050	2311.437744
0.000000	1.178287	2317.214355
0.000000	1.178524	2322.014404
0.000000	1.178761	2326.826416
0.000000	1.178998	2332.100586
0.000000	1.179236	2338.276855
0.000000	1.179473	2344.535156
0.000000	1.179710	2350.966064
0.000000	1.179947	2357.055664
0.000000	1.180184	2364.250244
0.000000	1.180421	2372.099854
0.000000	1.180659	2379.997070
0.000000	1.180896	2388.424316
0.000000	1.181133	2397.875244
0.000000	1.181370	2407.930908
0.000000	1.181607	2419.010254
0.000000	1.181845	2431.142334
0.000000	1.182082	2441.491943
0.000000	1.182319	2450.958252
0.000000	1.182556	2458.684814
0.000000	1.182793	2462.911377
0.000000	1.183030	2465.350830
0.000000	1.183268	2466.819336
0.000000	1.183505	2468.074707
0.000000	1.183742	2469.224365
0.000000	1.183979	2472.039307
0.000000	1.184216	2477.693359
0.000000	1.184453	2483.583252
0.000000	1.184691	2487.076416
0.000000	1.184928	2487.824951
0.000000	1.185165	2487.501465
0.000000	1.185402	2486.538818
0.000000	1.185639	2486.547607
0.000000	1.185877	2488.290527
0.000000	1.186114	2489.472656
0.000000	1.186351	2489.918213
0.000000	1.186588	2489.780518
0.000000	1.186825	2488.715820
0.000000	1.187062	2486.138916
0.000000	1.187300	2482.603027
0.000000	1.187537	2477.649414
0.000000	1.187774	2471.580078
0.000000	1.188011	2466.433838
0.000000	1.188248	2461.067383
0.000000	1.188486	2454.188721
0.000000	1.188723	2446.046631
0.000000	1.188960	2436.116211
0.000000	1.189197	2424.218018
0.000000	1.189434	2411.675049
0.000000	1.189671	2401.099121
0.000000	1.189909	2390.110107
0.000000	1.190146	2379.359863
0.000000	1.190383	2370.046631
0.000000	1.190620	2363.165527
0.000000	1.190857	2359.456543
0.000000	1.191094	2359.733154
0.000000	1.191332	2364.614258
0.000000	1.191569	2373.496094
0.000000	1.191806	2385.680176
0.000000	1.192043	2403.954590
0.000000	1.192280	2429.478027
0.000000	1.192517	2461.807861
0.000000	1.192755	2495.463623
0.000000	1.192992	2523.876953
0.000000	1.193229	2546.761475
0.000000	1.193466	2564.122803
0.000000	1.193703	2576.018555
0.000000	1.193941	2582.030273
0.000000	1.194178	2581.714111
0.000000	1.194415	2575.000977
0.000000	1.194652	2560.958740
0.000000	1.194889	2539.033203
0.000000	1.195126	2509.881592
0.000000	1.195364	2474.683594
0.000000	1.195601	2438.410156
0.000000	1.195838	2406.004639
0.000000	1.196075	2382.502930
0.000000	1.196312	2367.696533
0.000000	1.196549	2354.899170
0.000000	1.196787	2343.427734
0.000000	1.197024	2334.360352
0.000000	1.197261	2327.102051
0.000000	1.197498	2321.191895
0.000000	1.197735	2316.993408
0.000000	1.197973	2314.051270
0.000000	1.198210	2311.576172
0.000000	1.198447	2309.949219
0.000000	1.198684	2309.179199
0.000000	1.198921	2310.679688
0.000000	1.199158	2314.915039
0.000000	1.199396	2319.810303
0.000000	1.199633	2325.565918
0.000000	1.199870	2332.204102
0.000000	1.200107	2339.881836
0.000000	1.200344	2347.651611
0.000000	1.200581	2354.795654
0.000000	1.200819	2361.039795
0.000000	1.201056	2363.233643
0.000000	1.201293	2363.927246
0.000000	1.201530	2363.778076
0.000000	1.201767	2363.175293
0.000000	1.202004	2363.740723
0.000000	1.202242	2362.544678
0.000000	1.202479	2360.634277
0.000000	1.202716	2358.711670
0.000000	1.202953	2354.142334
0.000000	1.203190	2348.115967
0.000000	1.203428	2341.219482
0.000000	1.203665	2335.349854
0.000000	1.203902	2326.188477
0.000000	1.204139	2314.724854
0.000000	1.204376	2303.678467
0.000000	1.204613	2295.454590
0.000000	1.204851	2291.660400
0.000000	1.205088	2290.693115
0.000000	1.205325	2291.854736
0.000000	1.205562	2294.699219
0.000000	1.205799	2299.308594
0.000000	1.206036	2305.600098
0.000000	1.206274	2312.513184
0.000000	1.206511	2316.878906
0.000000	1.206748	2320.030518
0.000000	1.206985	2323.677734
0.000000	1.207222	2328.356689
0.000000	1.207459	2334.861816
0.000000	1.207697	2344.630371
0.000000	1.207934	2358.992920
0.000000	1.208171	2374.969482
0.000000	1.208408	2390.460693
0.000000	1.208645	2405.821289
0.000000	1.208883	2421.588867
0.000000	1.209120	2436.947754
0.000000	1.209357	2445.957520
0.000000	1.209594	2446.158691
0.000000	1.209831	2438.546387
0.000000	1.210068	2423.882813
0.000000	1.210306	2403.350342
0.000000	1.210543	2379.854004
0.000000	1.210780	2358.333496
0.000000	1.211017	2343.456055
0.000000	1.211254	2336.217285
0.000000	1.211491	2329.316162
0.000000	1.211729	2322.123779
0.000000	1.211966	2315.152832
0.000000	1.212203	2308.571289
0.000000	1.212440	2303.663818
0.000000	1.212677	2300.395752
0.000000	1.212915	2298.303467
0.000000	1.213152	2296.743652
0.000000	1.213389	2295.288330
0.000000	1.213626	2294.247559
0.000000	1.213863	2293.956055
0.000000	1.214100	2294.498779
0.000000	1.214338	2295.567383
0.000000	1.214575	2295.610596
0.000000	1.214812	2295.760010
0.000000	1.215049	2296.021973
0.000000	1.215286	2296.395508
0.000000	1.215523	2298.058594
0.000000	1.215761	2299.325684
0.000000	1.215998	2299.952393
0.000000	1.216235	2300.290771
0.000000	1.216472	2298.894531
0.000000	1.216709	2295.942139
0.000000	1.216946	2292.015625
0.000000	1.217184	2288.583008
0.000000	1.217421	2285.762207
0.000000	1.217658	2282.831055
0.000000	1.217895	2280.046143
0.000000	1.218132	2279.418945
0.000000	1.218370	2279.945557
0.000000	1.218607	2280.773926
0.000000	1.218844	2282.996582
0.000000	1.219081	2286.552246
0.000000	1.219318	2291.991455
0.000000	1.219555	2299.385742
0.000000	1.219793	2308.518066
0.000000	1.220030	2318.586914
0.000000	1.220267	2329.478271
0.000000	1.220504	2343.166260
0.000000	1.220741	2359.110352
0.000000	1.220978	2374.941895
0.000000	1.221216	2383.269531
0.000000	1.221453	2384.382813
0.000000	1.221690	2381.247559
0.000000	1.221927	2374.085938
0.000000	1.222164	2363.165039
0.000000	1.222402	2349.304199
0.000000	1.222639	2334.697510
0.000000	1.222876	2323.649414
0.000000	1.223113	2314.555420
0.000000	1.223350	2308.211426
0.000000	1.223588	2304.968750
0.000000	1.223825	2303.584473
0.000000	1.224062	2302.072998
0.000000	1.224299	2300.735352
0.000000	1.224536	2301.317383
0.000000	1.224773	2303.197510
0.000000	1.225011	2304.241455
0.000000	1.225248	2305.237793
0.000000	1.225485	2304.449463
0.000000	1.225722	2302.329346
0.000000	1.225959	2299.099121
0.000000	1.226196	2294.622314
0.000000	1.226434	2290.372314
0.000000	1.226671	2284.848877
0.000000	1.226908	2279.230225
0.000000	1.227145	2274.410400
0.000000	1.227382	2270.851318
0.000000	1.227619	2271.091553
0.000000	1.227857	2274.846436
0.000000	1.228094	2279.262207
0.000000	1.228331	2283.584717
0.000000	1.228568	2283.968018
0.000000	1.228805	2279.276611
0.000000	1.229042	2270.870605
0.000000	1.229280	2260.195801
0.000000	1.229517	2249.057129
0.000000	1.229754	2242.013672
0.000000	1.229991	2241.170410
0.000000	1.230228	2240.566650
0.000000	1.230466	2241.486816
0.000000	1.230703	2244.303955
0.000000	1.230940	2249.339111
0.000000	1.231177	2256.215576
0.000000	1.231414	2263.241699
0.000000	1.231651	2268.695313
0.000000	1.231889	2272.444336
0.000000	1.232126	2275.237549
0.000000	1.232363	2277.260986
0.000000	1.232600	2278.809082
0.000000	1.232837	2280.252686
0.000000	1.233074	2281.383545
0.000000	1.233312	2282.948730
0.000000	1.233549	2284.456787
0.000000	1.233786	2284.858643
0.000000	1.234023	2285.029297
0.000000	1.234260	2284.805664
0.000000	1.234498	2283.675781
0.000000	1.234735	2282.506348
0.000000	1.234972	2281.017822
0.000000	1.235209	2279.294189
0.000000	1.235446	2278.384521
0.000000	1.235683	2278.315918
0.000000	1.235921	2277.517822
0.000000	1.236158	2276.238770
0.000000	1.236395	2274.115967
0.000000	1.236632	2270.808838
0.000000	1.236869	2266.081055
0.000000	1.237106	2260.118896
0.000000	1.237344	2254.066895
0.000000	1.237581	2249.165527
0.000000	1.237818	2246.525146
0.000000	1.238055	2246.385498
0.000000	1.238292	2248.107910
0.000000	1.238529	2252.051025
0.000000	1.238767	2258.598877
0.000000	1.239004	2265.933594
0.000000	1.239241	2273.094238
0.000000	1.239478	2277.112305
0.000000	1.239715	2279.102051
0.000000	1.239952	2280.694824
0.000000	1.240190	2282.110352
0.000000	1.240427	2283.956787
0.000000	1.240664	2286.933838
0.000000	1.240901	2288.000000
0.000000	1.241138	2288.136230
0.000000	1.241376	2287.450684
0.000000	1.241613	2285.629639
0.000000	1.241850	2283.177246
0.000000	1.242087	2280.365479
0.000000	1.242324	2277.819824
0.000000	1.242561	2275.404053
0.000000	1.242799	2274.967285
0.000000	1.243036	2276.435059
0.000000	1.243273	2279.135254
0.000000	1.243510	2282.527588
0.000000	1.243747	2287.335449
0.000000	1.243984	2293.002686
0.000000	1.244222	2299.573486
0.000000	1.244459	2306.499756
0.000000	1.244696	2314.828369
0.000000	1.244933	2321.042725
0.000000	1.245170	2324.453613
0.000000	1.245408	2327.566406
0.000000	1.245645	2330.267334
0.000000	1.245882	2332.941162
0.000000	1.246119	2335.040527
0.000000	1.246356	2335.601318
0.000000	1.246593	2335.660400
0.000000	1.246831	2335.568848
0.000000	1.247068	2336.881348
0.000000	1.247305	2340.937988
0.000000	1.247542	2348.281006
0.000000	1.247779	2360.241943
0.000000	1.248016	2376.089844
0.000000	1.248254	2393.981689
0.000000	1.248491	2409.721924
0.000000	1.248728	2419.100586
0.000000	1.248965	2421.986572
0.000000	1.249202	2419.892822
0.000000	1.249439	2414.619385
0.000000	1.249677	2409.858887
0.000000	1.249914	2408.737305
0.000000	1.250151	2409.952881
0.000000	1.250388	2404.581787
0.000000	1.250625	2392.892822
0.000000	1.250863	2377.656982
0.000000	1.251100	2360.543701
0.000000	1.251337	2344.115723
0.000000	1.251574	2331.634033
0.000000	1.251811	2325.803223
0.000000	1.252048	2322.022461
0.000000	1.252286	2318.436279
0.000000	1.252523	2315.056885
0.000000	1.252760	2311.856201
0.000000	1.252997	2309.046387
0.000000	1.253234	2306.505859
0.000000	1.253471	2304.525879
0.000000	1.253709	2301.766357
0.000000	1.253946	2299.508301
0.000000	1.254183	2298.800293
0.000000	1.254420	2298.998047
0.000000	1.254657	2299.728027
0.000000	1.254895	2301.862793
0.000000	1.255132	2304.954102
0.000000	1.255369	2308.270020
0.000000	1.255606	2311.222900
0.000000	1.255843	2311.287842
0.000000	1.256080	2309.830078
0.000000	1.256318	2308.403809
0.000000	1.256555	2306.947021
0.000000	1.256792	2307.414551
0.000000	1.257029	2309.700928
0.000000	1.257266	2313.152588
0.000000	1.257504	2317.500977
0.000000	1.257741	2321.906250
0.000000	1.257978	2326.684082
0.000000	1.258215	2329.504395
0.000000	1.258452	2328.601563
0.000000	1.258689	2326.158447
0.000000	1.258927	2322.599365
0.000000	1.259164	2318.146729
0.000000	1.259401	2314.346680
0.000000	1.259638	2309.866943
0.000000	1.259875	2307.292725
0.000000	1.260112	2305.996338
0.000000	1.260350	2302.945068
0.000000	1.260587	2298.625977
0.000000	1.260824	2293.385010
0.000000	1.261061	2287.419678
0.000000	1.261298	2281.381836
0.000000	1.261536	2276.011963
0.000000	1.261773	2270.031250
0.000000	1.262010	2264.481201
0.000000	1.262247	2259.382324
0.000000	1.262484	2255.467285
0.000000	1.262721	2253.541016
0.000000	1.262959	2252.836914
0.000000	1.263196	2251.583496
0.000000	1.263433	2249.641846
0.000000	1.263670	2248.035645
0.000000	1.263907	2246.528564
0.000000	1.264144	2245.143311
0.000000	1.264382	2244.539795
0.000000	1.264619	2244.543457
0.000000	1.264856	2244.345215
0.000000	1.265093	2244.580078
0.000000	1.265330	2244.936279
0.000000	1.265567	2246.170898
0.000000	1.265805	2247.802246
0.000000	1.266042	2249.395508
0.000000	1.266279	2250.715576
0.000000	1.266516	2252.245850
0.000000	1.266753	2253.133057
0.000000	1.266991	2252.864502
0.000000	1.267228	2252.423584
0.000000	1.267465	2252.495361
0.000000	1.267702	2252.686768
0.000000	1.267939	2251.024170
0.000000	1.268176	2248.640381
0.000000	1.268414	2246.252197
0.000000	1.268651	2245.399170
0.000000	1.268888	2246.889648
0.000000	1.269125	2248.836914
0.000000	1.269362	2250.974609
0.000000	1.269599	2254.773193
0.000000	1.269837	2256.515381
0.000000	1.270074	2257.928955
0.000000	1.270311	2258.885742
0.000000	1.270548	2259.116211
0.000000	1.270785	2258.352539
0.000000	1.271023	2256.241699
0.000000	1.271260	2252.020264
0.000000	1.271497	2247.110840
0.000000	1.271734	2242.986084
0.000000	1.271971	2238.521973
0.000000	1.272208	2233.323486
0.000000	1.272446	2228.894775
0.000000	1.272683	2225.231689
0.000000	1.272920	2223.004395
0.000000	1.273157	2223.292725
0.000000	1.273394	2224.256592
0.000000	1.273631	2225.493408
0.000000	1.273869	2226.627930
0.000000	1.274106	2226.146484
0.000000	1.274343	2225.899170
0.000000	1.274580	2229.510742
0.000000	1.274817	2235.301270
0.000000	1.275054	2241.314697
0.000000	1.275292	2246.758301
0.000000	1.275529	2249.045654
0.000000	1.275766	2243.755859
0.000000	1.276003	2232.402832
0.000000	1.276240	2217.216309
0.000000	1.276477	2201.034180
0.000000	1.276715	2187.672363
0.000000	1.276952	2179.905273
0.000000	1.277189	2172.179443
0.000000	1.277426	2166.485352
0.000000	1.277663	2159.711914
0.000000	1.277901	2152.944824
0.000000	1.278138	2146.247559
0.000000	1.278375	2139.371826
0.000000	1.278612	2131.908936
0.000000	1.278849	2125.016602
0.000000	1.279086	2119.960205
0.000000	1.279324	2117.638672
0.000000	1.279561	2116.051270
0.000000	1.279798	2114.883789
0.000000	1.280035	2114.083496
0.000000	1.280272	2113.774170
0.000000	1.280509	2114.135254
0.000000	1.280747	2117.082031
0.000000	1.280984	2121.599365
0.000000	1.281221	2127.262207
0.000000	1.281458	2133.698730
0.000000	1.281695	2139.785400
0.000000	1.281933	2147.094482
0.000000	1.282170	2154.977051
0.000000	1.282407	2163.253662
0.000000	1.282644	2172.845703
0.000000	1.282881	2183.318115
0.000000	1.283118	2194.247803
0.000000	1.283356	2206.449463
0.000000	1.283593	2217.856689
0.000000	1.283830	2228.237061
0.000000	1.284067	2238.259277
0.000000	1.284304	2245.388916
0.000000	1.284541	2252.375488
0.000000	1.284779	2259.361328
0.000000	1.285016	2266.345215
0.000000	1.285253	2273.026367
0.000000	1.285490	2279.032227
0.000000	1.285727	2284.185059
0.000000	1.285964	2288.537109
0.000000	1.286202	2291.064209
0.000000	1.286439	2292.360596
0.000000	1.286676	2292.769775
0.000000	1.286913	2293.072021
0.000000	1.287150	2293.725586
0.000000	1.287387	2293.350098
0.000000	1.287625	2292.836914
0.000000	1.287862	2291.901123
0.000000	1.288099	2291.449219
0.000000	1.288336	2291.641846
0.000000	1.288573	2291.113770
0.000000	1.288811	2290.156982
0.000000	1.289048	2288.037598
0.000000	1.289285	2286.411133
0.000000	1.289522	2285.359863
0.000000	1.289759	2284.502197
0.000000	1.289997	2284.315430
0.000000	1.290234	2285.150146
0.000000	1.290471	2287.149658
0.000000	1.290708	2291.269775
0.000000	1.290945	2295.095459
0.000000	1.291182	2297.655518
0.000000	1.291420	2298.891113
0.000000	1.291657	2298.320801
0.000000	1.291894	2294.998291
0.000000	1.292131	2289.927734
0.000000	1.292368	2283.477783
0.000000	1.292605	2277.120850
0.000000	1.292843	2274.076904
0.000000	1.293080	2274.751465
0.000000	1.293317	2277.576416
0.000000	1.293554	2280.206055
0.000000	1.293791	2282.460938
0.000000	1.294029	2285.785400
0.000000	1.294266	2289.508057
0.000000	1.294503	2294.171631
0.000000	1.294740	2299.749512
0.000000	1.294977	2305.585693
0.000000	1.295214	2312.300537
0.000000	1.295452	2320.186523
0.000000	1.295689	2328.377930
0.000000	1.295926	2337.733643
0.000000	1.296163	2344.712158
0.000000	1.296400	2346.880615
0.000000	1.296637	2346.776855
0.000000	1.296875	2344.697266
0.000000	1.297112	2341.103027
0.000000	1.297349	2337.666748
0.000000	1.297586	2336.438721
0.000000	1.297823	2338.927979
0.000000	1.298060	2343.117432
0.000000	1.298298	2346.174561
0.000000	1.298535	2347.910400
0.000000	1.298772	2349.407715
0.000000	1.299009	2351.329346
0.000000	1.299246	2354.328125
0.000000	1.299484	2356.811768
0.000000	1.299721	2357.717529
0.000000	1.299958	2357.848877
0.000000	1.300195	2357.755859
0.000000	1.300432	2357.795898
0.000000	1.300669	2357.241699
0.000000	1.300907	2356.328613
0.000000	1.301144	2355.082520
0.000000	1.301381	2354.162598
0.000000	1.301618	2353.414551
0.000000	1.301855	2352.599365
0.000000	1.302092	2351.832275
0.000000	1.302330	2351.790283
0.000000	1.302567	2352.909424
0.000000	1.302804	2356.335449
0.000000	1.303041	2364.224121
0.000000	1.303278	2377.981201
0.000000	1.303516	2395.533936
0.000000	1.303753	2418.140381
0.000000	1.303990	2445.378174
0.000000	1.304227	2474.238037
0.000000	1.304464	2496.964844
0.000000	1.304701	2511.941650
0.000000	1.304939	2518.822754
0.000000	1.305176	2517.879639
0.000000	1.305413	2509.995361
0.000000	1.305650	2495.528320
0.000000	1.305887	2474.227539
0.000000	1.306124	2448.198730
0.000000	1.306362	2421.437744
0.000000	1.306599	2397.791260
0.000000	1.306836	2379.123047
0.000000	1.307073	2363.732178
0.000000	1.307310	2354.315186
0.000000	1.307547	2348.905273
0.000000	1.307785	2344.978271
0.000000	1.308022	2339.897217
0.000000	1.308259	2334.807617
0.000000	1.308496	2330.109375
0.000000	1.308733	2324.922119
0.000000	1.308971	2320.241943
0.000000	1.309208	2315.105713
0.000000	1.309445	2309.689941
0.000000	1.309682	2304.875244
0.000000	1.309919	2299.654053
0.000000	1.310156	2295.552490
0.000000	1.310394	2292.284668
0.000000	1.310631	2288.975830
0.000000	1.310868	2285.645996
0.000000	1.311105	2282.306152
0.000000	1.311342	2278.372314
0.000000	1.311579	2273.782227
0.000000	1.311817	2268.555908
0.000000	1.312054	2263.521973
0.000000	1.312291	2260.047607
0.000000	1.312528	2257.282715
0.000000	1.312765	2254.991699
0.000000	1.313002	2251.798096
0.000000	1.313240	2248.262695
0.000000	1.313477	2244.658936
0.000000	1.313714	2241.527588
0.000000	1.313951	2239.636963
0.000000	1.314188	2237.864258
0.000000	1.314426	2236.078613
0.000000	1.314663	2233.658447
0.000000	1.314900	2229.286621
0.000000	1.315137	2224.415039
0.000000	1.315374	2221.270508
0.000000	1.315611	2219.324707
0.000000	1.315849	2216.962402
0.000000	1.316086	2214.565674
0.000000	1.316323	2212.543945
0.000000	1.316560	2210.688477
0.000000	1.316797	2209.964111
0.000000	1.317034	2208.866943
0.000000	1.317272	2207.268799
0.000000	1.317509	2205.437500
0.000000	1.317746	2203.206543
0.000000	1.317983	2201.438721
0.000000	1.318220	2199.257813
0.000000	1.318458	2197.058838
0.000000	1.318695	2195.481201
0.000000	1.318932	2195.012939
0.000000	1.319169	2196.901367
0.000000	1.319406	2199.929199
0.000000	1.319643	2204.938965
0.000000	1.319881	2211.727051
0.000000	1.320118	2219.223145
0.000000	1.320355	2227.584473
0.000000	1.320592	2236.819336
0.000000	1.320829	2245.943604
0.000000	1.321066	2253.601318
0.000000	1.321304	2261.777588
0.000000	1.321541	2271.101807
0.000000	1.321778	2283.112305
0.000000	1.322015	2292.643799
0.000000	1.322252	2300.762451
0.000000	1.322490	2308.645020
0.000000	1.322727	2316.022705
0.000000	1.322964	2322.432861
0.000000	1.323201	2326.022461
0.000000	1.323438	2328.593750
0.000000	1.323675	2329.170654
0.000000	1.323913	2328.184082
0.000000	1.324150	2325.143799
0.000000	1.324387	2321.081787
0.000000	1.324624	2316.041016
0.000000	1.324861	2312.778076
0.000000	1.325098	2313.452148
0.000000	1.325336	2314.933350
0.000000	1.325573	2317.569580
0.000000	1.325810	2322.100342
0.000000	1.326047	2329.219482
0.000000	1.326284	2338.827393
0.000000	1.326522	2350.975098
0.000000	1.326759	2366.145996
0.000000	1.326996	2380.465576
0.000000	1.327233	2389.496094
0.000000	1.327470	2392.497559
0.000000	1.327707	2390.521240
0.000000	1.327945	2384.243652
0.000000	1.328182	2374.215088
0.000000	1.328419	2361.462402
0.000000	1.328656	2347.678467
0.000000	1.328893	2336.302246
0.000000	1.329130	2330.123535
0.000000	1.329368	2325.385498
0.000000	1.329605	2323.414307
0.000000	1.329842	2323.469238
0.000000	1.330079	2322.700928
0.000000	1.330316	2322.577881
0.000000	1.330554	2325.419434
0.000000	1.330791	2331.219238
0.000000	1.331028	2338.439209
0.000000	1.331265	2346.921631
0.000000	1.331502	2355.188721
0.000000	1.331739	2362.158447
0.000000	1.331977	2369.426025
0.000000	1.332214	2376.322021
0.000000	1.332451	2382.961426
0.000000	1.332688	2388.712402
0.000000	1.332925	2390.994873
0.000000	1.333162	2391.930664
0.000000	1.333400	2392.196045
0.000000	1.333637	2391.374268
0.000000	1.333874	2390.598145
0.000000	1.334111	2389.650146
0.000000	1.334348	2389.179688
0.000000	1.334585	2388.853760
0.000000	1.334823	2389.449463
0.000000	1.335060	2392.327393
0.000000	1.335297	2395.322021
0.000000	1.335534	2396.801270
0.000000	1.335771	2394.761230
0.000000	1.336008	2390.532959
0.000000	1.336246	2384.104736
0.000000	1.336483	2375.190918
0.000000	1.336720	2364.983643
0.000000	1.336957	2353.872559
0.000000	1.337194	2343.657471
0.000000	1.337432	2336.129395
0.000000	1.337669	2330.699219
0.000000	1.337906	2328.011230
0.000000	1.338143	2326.193115
0.000000	1.338380	2325.458252
0.000000	1.338617	2324.359375
0.000000	1.338855	2323.093506
0.000000	1.339092	2321.899170
0.000000	1.339329	2320.665283
0.000000	1.339566	2320.108398
0.000000	1.339803	2319.812500
0.000000	1.340041	2319.289795
0.000000	1.340278	2318.052979
0.000000	1.340515	2313.768066
0.000000	1.340752	2308.810791
0.000000	1.340989	2303.876465
0.000000	1.341226	2301.354980
0.000000	1.341464	2303.798828
0.000000	1.341701	2307.516357
0.000000	1.341938	2313.318359
0.000000	1.342175	2322.410400
0.000000	1.342412	2335.964355
0.000000	1.342649	2352.723633
0.000000	1.342887	2370.316406
0.000000	1.343124	2383.518799
0.000000	1.343361	2390.814697
0.000000	1.343598	2391.797119
0.000000	1.343835	2387.380371
0.000000	1.344072	2377.393311
0.000000	1.344310	2362.466797
0.000000	1.344547	2343.152588
0.000000	1.344784	2322.566162
0.000000	1.345021	2305.165527
0.000000	1.345258	2294.935547
0.000000	1.345495	2291.310791
0.000000	1.345733	2290.694580
0.000000	1.345970	2292.756836
0.000000	1.346207	2294.915039
0.000000	1.346444	2296.828857
0.000000	1.346681	2300.848145
0.000000	1.346919	2307.483887
0.000000	1.347156	2318.817871
0.000000	1.347393	2331.307373
0.000000	1.347630	2345.343750
0.000000	1.347867	2358.298584
0.000000	1.348104	2367.846191
0.000000	1.348342	2373.447998
0.000000	1.348579	2375.003662
0.000000	1.348816	2374.270752
0.000000	1.349053	2374.007568
0.000000	1.349290	2374.526367
0.000000	1.349527	2374.799072
0.000000	1.349765	2375.685059
0.000000	1.350002	2379.351807
0.000000	1.350239	2385.182373
0.000000	1.350476	2387.821289
0.000000	1.350713	2390.154541
0.000000	1.350951	2393.297119
0.000000	1.351188	2397.580811
0.000000	1.351425	2403.923096
0.000000	1.351662	2406.990234
0.000000	1.351899	2408.087158
0.000000	1.352136	2407.618408
0.000000	1.352374	2406.096680
0.000000	1.352611	2403.497803
0.000000	1.352848	2399.823975
0.000000	1.353085	2395.584473
0.000000	1.353322	2390.702148
0.000000	1.353559	2384.504639
0.000000	1.353797	2376.618896
0.000000	1.354034	2367.420410
0.000000	1.354271	2358.933105
0.000000	1.354508	2352.382813
0.000000	1.354745	2346.616455
0.000000	1.354982	2341.696777
0.000000	1.355220	2339.114746
0.000000	1.355457	2339.344727
0.000000	1.355694	2344.061768
0.000000	1.355931	2351.980957
0.000000	1.356168	2363.284668
0.000000	1.356406	2377.040283
0.000000	1.356643	2393.225342
0.000000	1.356880	2413.164551
0.000000	1.357117	2437.890137
0.000000	1.357354	2466.884766
0.000000	1.357592	2497.873779
0.000000	1.357829	2522.197021
0.000000	1.358066	2538.310303
0.000000	1.358303	2544.686768
0.000000	1.358540	2540.666748
0.000000	1.358777	2527.187988
0.000000	1.359015	2505.491699
0.000000	1.359252	2477.876221
0.000000	1.359489	2447.039551
0.000000	1.359726	2415.897461
0.000000	1.359963	2386.949951
0.000000	1.360200	2361.716064
0.000000	1.360438	2343.484131
0.000000	1.360675	2331.403076
0.000000	1.360912	2319.907959
0.000000	1.361149	2308.254395
0.000000	1.361386	2295.770508
0.000000	1.361623	2283.223389
0.000000	1.361861	2270.248291
0.000000	1.362098	2258.721924
0.000000	1.362335	2250.328369
0.000000	1.362572	2243.836914
0.000000	1.362809	2238.986816
0.000000	1.363047	2235.581055
0.000000	1.363284	2233.371582
0.000000	1.363521	2232.424805
0.000000	1.363758	2232.756592
0.000000	1.363995	2234.179932
0.000000	1.364232	2236.159424
0.000000	1.364470	2238.170166
0.000000	1.364707	2240.097656
0.000000	1.364944	2241.797852
0.000000	1.365181	2241.063721
0.000000	1.365418	2238.663818
0.000000	1.365655	2234.966064
0.000000	1.365893	2230.480225
0.000000	1.366130	2227.631592
0.000000	1.366367	2224.978027
0.000000	1.366604	2221.927979
0.000000	1.366841	2217.767334
0.000000	1.367079	2213.307373
0.000000	1.367316	2208.504639
0.000000	1.367553	2205.078369
0.000000	1.367790	2203.446533
0.000000	1.368027	2202.479980
0.000000	1.368264	2202.526611
0.000000	1.368502	2203.187500
0.000000	1.368739	2203.428955
0.000000	1.368976	2204.049072
0.000000	1.369213	2205.413574
0.000000	1.369450	2209.934570
0.000000	1.369687	2214.844482
0.000000	1.369925	2219.481445
0.000000	1.370162	2222.324219
0.000000	1.370399	2225.173096
0.000000	1.370636	2228.099121
0.000000	1.370873	2232.690186
0.000000	1.371110	2238.004395
0.000000	1.371348	2240.848633
0.000000	1.371585	2240.401855
0.000000	1.371822	2238.475830
0.000000	1.372059	2236.545410
0.000000	1.372296	2234.536621
0.000000	1.372534	2231.214111
0.000000	1.372771	2228.064453
0.000000	1.373008	2227.023926
0.000000	1.373245	2228.882080
0.000000	1.373482	2230.713379
0.000000	1.373719	2230.483154
0.000000	1.373957	2230.309326
0.000000	1.374194	2230.859131
0.000000	1.374431	2232.646240
0.000000	1.374668	2235.487549
0.000000	1.374905	2237.020264
0.000000	1.375142	2237.871094
0.000000	1.375380	2237.711182
0.000000	1.375617	2237.197021
0.000000	1.375854	2236.542969
0.000000	1.376091	2237.050537
0.000000	1.376328	2239.360840
0.000000	1.376566	2243.693848
0.000000	1.376803	2248.924316
0.000000	1.377040	2255.469971
0.000000	1.377277	2262.428711
0.000000	1.377514	2269.369385
0.000000	1.377751	2277.119873
0.000000	1.377989	2283.532471
0.000000	1.378226	2288.553223
0.000000	1.378463	2292.179688
0.000000	1.378700	2295.441895
0.000000	1.378937	2298.103760
0.000000	1.379174	2297.766357
0.000000	1.379412	2295.276123
0.000000	1.379649	2293.182373
0.000000	1.379886	2291.397705
0.000000	1.380123	2289.936279
0.000000	1.380360	2289.152588
0.000000	1.380597	2288.512695
0.000000	1.380835	2287.903564
0.000000	1.381072	2288.268066
0.000000	1.381309	2288.918945
0.000000	1.381546	2290.031982
0.000000	1.381783	2291.115723
0.000000	1.382020	2290.896484
0.000000	1.382258	2290.419434
0.000000	1.382495	2289.496338
0.000000	1.382732	2287.862793
0.000000	1.382969	2286.408447
0.000000	1.383206	2285.111328
0.000000	1.383444	2283.205078
0.000000	1.383681	2282.821533
0.000000	1.383918	2283.439209
0.000000	1.384155	2283.478027
0.000000	1.384392	2281.856934
0.000000	1.384629	2280.464600
0.000000	1.384867	2280.237793
0.000000	1.385104	2283.707031
0.000000	1.385341	2287.710938
0.000000	1.385578	2293.883057
0.000000	1.385815	2303.145264
0.000000	1.386052	2316.202148
0.000000	1.386290	2330.951904
0.000000	1.386527	2344.501465
0.000000	1.386764	2352.411865
0.000000	1.387001	2354.263428
0.000000	1.387238	2351.408691
0.000000	1.387476	2344.551025
0.000000	1.387713	2334.446533
0.000000	1.387950	2323.073242
0.000000	1.388187	2313.753174
0.000000	1.388424	2309.445801
0.000000	1.388662	2309.384033
0.000000	1.388898	2310.297607
0.000000	1.389136	2312.201660
0.000000	1.389373	2315.232910
0.000000	1.389610	2318.462158
0.000000	1.389847	2321.863281
0.000000	1.390084	2325.780518
0.000000	1.390322	2329.836670
0.000000	1.390559	2334.614502
0.000000	1.390796	2339.246582
0.000000	1.391033	2342.847168
0.000000	1.391270	2345.914307
0.000000	1.391508	2349.282227
0.000000	1.391745	2352.609619
0.000000	1.391982	2356.619873
0.000000	1.392219	2360.437012
0.000000	1.392456	2363.608887
0.000000	1.392693	2366.535156
0.000000	1.392931	2369.400879
0.000000	1.393168	2371.166260
0.000000	1.393405	2372.947754
0.000000	1.393642	2374.290283
0.000000	1.393879	2375.514893
0.000000	1.394117	2377.520508
0.000000	1.394354	2376.687500
0.000000	1.394591	2373.526611
0.000000	1.394828	2368.688965
0.000000	1.395065	2364.498535
0.000000	1.395302	2361.931152
0.000000	1.395540	2361.868408
0.000000	1.395777	2361.227051
0.000000	1.396014	2360.462158
0.000000	1.396251	2358.807373
0.000000	1.396488	2356.593750
0.000000	1.396725	2353.508301
0.000000	1.396963	2349.564209
0.000000	1.397200	2345.850830
0.000000	1.397437	2343.896973
0.000000	1.397674	2342.037598
0.000000	1.397911	2340.537598
0.000000	1.398148	2339.628662
0.000000	1.398386	2337.917480
0.000000	1.398623	2336.290039
0.000000	1.398860	2334.373779
0.000000	1.399097	2332.327637
0.000000	1.399334	2330.279541
0.000000	1.399571	2329.057373
0.000000	1.399809	2329.207520
0.000000	1.400046	2329.961426
0.000000	1.400283	2331.989746
0.000000	1.400520	2336.092041
0.000000	1.400757	2341.910156
0.000000	1.400995	2349.931396
0.000000	1.401232	2358.590332
0.000000	1.401469	2366.684570
0.000000	1.401706	2375.435547
0.000000	1.401943	2385.028809
0.000000	1.402180	2395.980225
0.000000	1.402418	2405.705322
0.000000	1.402655	2414.937500
0.000000	1.402892	2424.715820
0.000000	1.403129	2433.754883
0.000000	1.403366	2442.628174
0.000000	1.403604	2449.590820
0.000000	1.403841	2455.672119
0.000000	1.404078	2460.799561
0.000000	1.404315	2464.383545
0.000000	1.404552	2466.716064
0.000000	1.404789	2468.693848
0.000000	1.405026	2470.842041
0.000000	1.405264	2474.697998
0.000000	1.405501	2482.223633
0.000000	1.405738	2492.315186
0.000000	1.405975	2504.585449
0.000000	1.406212	2519.214111
0.000000	1.406450	2535.567871
0.000000	1.406687	2549.263916
0.000000	1.406924	2557.645752
0.000000	1.407161	2559.577637
0.000000	1.407398	2556.700928
0.000000	1.407635	2549.699951
0.000000	1.407873	2539.592285
0.000000	1.408110	2526.614990
0.000000	1.408347	2513.421143
0.000000	1.408584	2501.578857
0.000000	1.408821	2492.753418
0.000000	1.409058	2489.003174
0.000000	1.409296	2486.296631
0.000000	1.409533	2482.696045
0.000000	1.409770	2477.961426
0.000000	1.410007	2473.132080
0.000000	1.410244	2468.149414
0.000000	1.410482	2462.668457
0.000000	1.410719	2458.750977
0.000000	1.410956	2455.523682
0.000000	1.411193	2452.692139
0.000000	1.411430	2450.466553
0.000000	1.411667	2450.294434
0.000000	1.411905	2451.290283
0.000000	1.412142	2453.169434
0.000000	1.412379	2455.565918
0.000000	1.412616	2459.013916
0.000000	1.412853	2462.898926
0.000000	1.413091	2466.032471
0.000000	1.413328	2469.017578
0.000000	1.413565	2471.169922
0.000000	1.413802	2472.918945
0.000000	1.414039	2474.402588
0.000000	1.414276	2475.453125
0.000000	1.414513	2475.728760
0.000000	1.414751	2476.078857
0.000000	1.414988	2476.619629
0.000000	1.415225	2477.642334
0.000000	1.415462	2480.802979
0.000000	1.415699	2485.305176
0.000000	1.415937	2490.459717
0.000000	1.416174	2496.469727
0.000000	1.416411	2503.622559
0.000000	1.416648	2510.806885
0.000000	1.416885	2518.041748
0.000000	1.417122	2526.274170
0.000000	1.417360	2533.805420
0.000000	1.417597	2541.068115
0.000000	1.417834	2548.041748
0.000000	1.418071	2553.020264
0.000000	1.418308	2554.125977
0.000000	1.418545	2551.674561
0.000000	1.418783	2546.396240
0.000000	1.419020	2540.403320
0.000000	1.419257	2534.823730
0.000000	1.419494	2527.945557
0.000000	1.419731	2521.343262
0.000000	1.419969	2515.570801
0.000000	1.420206	2510.992432
0.000000	1.420443	2508.321045
0.000000	1.420680	2506.751953
0.000000	1.420917	2503.807617
0.000000	1.421154	2499.682617
0.000000	1.421392	2495.236572
0.000000	1.421629	2490.038818
0.000000	1.421866	2484.518555
0.000000	1.422103	2478.309082
0.000000	1.422340	2470.979004
0.000000	1.422578	2463.059082
0.000000	1.422815	2454.254883
0.000000	1.423052	2446.079346
0.000000	1.423289	2439.884277
0.000000	1.423526	2435.258301
0.000000	1.423763	2432.222656
0.000000	1.424001	2429.059570
0.000000	1.424238	2425.479492
0.000000	1.424475	2421.394287
0.000000	1.424712	2416.924316
0.000000	1.424949	2412.395264
0.000000	1.425186	2408.097900
0.000000	1.425424	2401.506348
0.000000	1.425661	2392.567139
0.000000	1.425898	2381.485840
0.000000	1.426135	2369.237061
0.000000	1.426372	2359.234375
0.000000	1.426610	2352.100586
0.000000	1.426847	2346.624512
0.000000	1.427084	2342.029541
0.000000	1.427321	2338.792969
0.000000	1.427558	2336.270996
0.000000	1.427795	2334.985352
0.000000	1.428033	2335.686768
0.000000	1.428270	2337.602783
0.000000	1.428507	2340.331299
0.000000	1.428744	2343.277588
0.000000	1.428981	2346.652344
0.000000	1.429218	2350.780518
0.000000	1.429456	2354.269531
0.000000	1.429693	2357.175293
0.000000	1.429930	2359.653320
0.000000	1.430167	2362.329102
0.000000	1.430404	2365.066650
0.000000	1.430641	2368.131836
0.000000	1.430879	2371.806152
0.000000	1.431116	2376.941895
0.000000	1.431353	2382.836914
0.000000	1.431590	2388.744629
0.000000	1.431827	2394.287109
0.000000	1.432065	2398.296143
0.000000	1.432302	2401.533691
0.000000	1.432539	2403.856201
0.000000	1.432776	2404.295410
0.000000	1.433013	2404.002686
0.000000	1.433250	2402.908447
0.000000	1.433488	2400.876709
0.000000	1.433725	2398.584717
0.000000	1.433962	2395.361572
0.000000	1.434199	2392.210449
0.000000	1.434436	2390.150146
0.000000	1.434673	2389.400879
0.000000	1.434911	2390.132813
0.000000	1.435148	2392.520264
0.000000	1.435385	2396.909668
0.000000	1.435622	2401.929443
0.000000	1.435859	2408.102295
0.000000	1.436097	2412.722656
0.000000	1.436334	2412.944092
0.000000	1.436571	2410.436279
0.000000	1.436808	2406.409180
0.000000	1.437045	2400.450928
0.000000	1.437282	2393.503906
0.000000	1.437519	2387.372559
0.000000	1.437757	2384.586914
0.000000	1.437994	2385.526367
0.000000	1.438231	2386.743652
0.000000	1.438468	2389.097900
0.000000	1.438705	2392.146973
0.000000	1.438943	2394.720703
0.000000	1.439180	2396.682373
0.000000	1.439417	2398.415283
0.000000	1.439654	2399.738037
0.000000	1.439891	2400.851074
0.000000	1.440128	2401.735107
0.000000	1.440366	2401.527588
0.000000	1.440603	2400.841797
0.000000	1.440840	2399.633301
0.000000	1.441077	2398.136963
0.000000	1.441314	2396.264404
0.000000	1.441552	2394.200195
0.000000	1.441789	2391.917725
0.000000	1.442026	2390.255859
0.000000	1.442263	2388.595703
0.000000	1.442500	2387.358154
0.000000	1.442737	2386.826172
0.000000	1.442975	2386.027832
0.000000	1.443212	2384.433350
0.000000	1.443449	2382.755371
0.000000	1.443686	2381.513428
0.000000	1.443923	2381.464844
0.000000	1.444160	2381.134277
0.000000	1.444398	2380.071533
0.000000	1.444635	2378.353027
0.000000	1.444872	2376.371094
0.000000	1.445109	2375.061279
0.000000	1.445346	2375.619629
0.000000	1.445584	2375.303955
0.000000	1.445821	2374.562988
0.000000	1.446058	2373.829102
0.000000	1.446295	2373.373779
0.000000	1.446532	2374.499756
0.000000	1.446769	2376.231201
0.000000	1.447006	2378.635742
0.000000	1.447244	2382.148438
0.000000	1.447481	2386.689697
0.000000	1.447718	2392.461426
0.000000	1.447955	2399.558105
0.000000	1.448192	2406.963379
0.000000	1.448430	2414.127441
0.000000	1.448667	2419.461670
0.000000	1.448904	2423.917725
0.000000	1.449141	2428.046875
0.000000	1.449378	2430.474365
0.000000	1.449615	2431.521484
0.000000	1.449853	2431.114014
0.000000	1.450090	2430.111084
0.000000	1.450327	2428.135986
0.000000	1.450564	2425.001953
0.000000	1.450801	2420.992676
0.000000	1.451039	2416.979492
0.000000	1.451276	2413.262207
0.000000	1.451513	2412.985352
0.000000	1.451750	2412.696045
0.000000	1.451987	2411.883789
0.000000	1.452224	2409.105469
0.000000	1.452462	2405.118652
0.000000	1.452699	2400.111572
0.000000	1.452936	2393.827881
0.000000	1.453173	2386.448242
0.000000	1.453410	2380.076660
0.000000	1.453647	2375.291260
0.000000	1.453885	2372.537598
0.000000	1.454122	2372.522461
0.000000	1.454359	2375.280518
0.000000	1.454596	2378.027588
0.000000	1.454833	2381.369873
0.000000	1.455070	2384.996826
0.000000	1.455308	2388.649658
0.000000	1.455545	2390.246582
0.000000	1.455782	2389.369629
0.000000	1.456019	2388.525146
0.000000	1.456256	2387.675293
0.000000	1.456493	2387.690674
0.000000	1.456731	2390.069580
0.000000	1.456968	2393.195557
0.000000	1.457205	2395.768799
0.000000	1.457442	2398.993652
0.000000	1.457679	2402.159912
0.000000	1.457917	2405.605713
0.000000	1.458154	2409.173828
0.000000	1.458391	2413.517334
0.000000	1.458628	2417.545410
0.000000	1.458865	2421.186768
0.000000	1.459103	2423.894287
0.000000	1.459340	2425.884033
0.000000	1.459577	2427.329102
0.000000	1.459814	2428.226563
0.000000	1.460051	2428.988525
0.000000	1.460288	2430.063232
0.000000	1.460526	2431.648438
0.000000	1.460763	2433.045654
0.000000	1.461000	2434.354980
0.000000	1.461237	2435.183105
0.000000	1.461474	2435.853516
0.000000	1.461712	2436.454346
0.000000	1.461949	2436.929443
0.000000	1.462186	2437.431885
0.000000	1.462423	2437.356445
0.000000	1.462660	2436.195313
0.000000	1.462897	2434.809814
0.000000	1.463134	2432.428467
0.000000	1.463372	2429.758301
0.000000	1.463609	2426.223877
0.000000	1.463846	2423.189453
0.000000	1.464083	2420.686523
0.000000	1.464320	2418.051270
0.000000	1.464558	2414.312500
0.000000	1.464795	2409.979248
0.000000	1.465032	2404.582031
0.000000	1.465269	2398.482422
0.000000	1.465506	2392.647217
0.000000	1.465743	2388.337158
0.000000	1.465981	2387.235840
0.000000	1.466218	2385.604492
0.000000	1.466455	2382.940186
0.000000	1.466692	2379.307129
0.000000	1.466929	2375.008301
0.000000	1.467166	2371.208740
0.000000	1.467404	2365.441895
0.000000	1.467641	2357.309570
0.000000	1.467878	2347.211670
0.000000	1.468115	2335.746582
0.000000	1.468352	2325.819092
0.000000	1.468590	2318.999512
0.000000	1.468827	2311.527100
0.000000	1.469064	2302.780273
0.000000	1.469301	2292.074951
0.000000	1.469538	2279.399902
0.000000	1.469775	2266.374023
0.000000	1.470013	2254.432861
0.000000	1.470250	2245.301270
0.000000	1.470487	2240.604736
0.000000	1.470724	2238.181396
0.000000	1.470961	2238.290039
0.000000	1.471199	2240.336914
0.000000	1.471436	2244.562988
0.000000	1.471673	2250.257080
0.000000	1.471910	2256.713379
0.000000	1.472147	2264.246094
0.000000	1.472384	2272.886230
0.000000	1.472621	2281.743408
0.000000	1.472859	2289.259277
0.000000	1.473096	2296.699707
0.000000	1.473333	2304.142090
0.000000	1.473570	2310.179199
0.000000	1.473807	2315.354736
0.000000	1.474045	2321.525879
0.000000	1.474282	2328.627197
0.000000	1.474519	2338.274658
0.000000	1.474756	2349.454834
0.000000	1.474993	2362.764893
0.000000	1.475230	2376.695068
0.000000	1.475468	2389.675293
0.000000	1.475705	2402.641602
0.000000	1.475942	2414.779297
0.000000	1.476179	2427.127930
0.000000	1.476416	2438.003174
0.000000	1.476653	2448.630615
0.000000	1.476891	2460.167969
0.000000	1.477128	2471.873779
0.000000	1.477365	2482.836914
0.000000	1.477602	2491.545410
0.000000	1.477839	2498.160645
0.000000	1.478076	2502.818604
0.000000	1.478314	2506.124512
0.000000	1.478551	2507.578857
0.000000	1.478788	2507.243164
0.000000	1.479025	2505.754883
0.000000	1.479262	2504.641846
0.000000	1.479500	2503.177246
0.000000	1.479737	2500.550293
0.000000	1.479974	2496.877197
0.000000	1.480211	2491.814209
0.000000	1.480448	2482.908691
0.000000	1.480685	2470.823486
0.000000	1.480923	2455.553711
0.000000	1.481160	2437.519531
0.000000	1.481397	2421.095215
0.000000	1.481634	2407.612549
0.000000	1.481871	2394.328613
0.000000	1.482108	2382.521484
0.000000	1.482346	2372.569824
0.000000	1.482583	2364.104736
0.000000	1.482820	2357.527100
0.000000	1.483057	2355.180664
0.000000	1.483294	2356.619141
0.000000	1.483532	2359.883789
0.000000	1.483769	2363.156494
0.000000	1.484006	2362.299072
0.000000	1.484243	2358.624023
0.000000	1.484480	2354.102783
0.000000	1.484717	2348.838379
0.000000	1.484954	2346.139404
0.000000	1.485192	2345.162598
0.000000	1.485429	2343.841797
0.000000	1.485666	2343.215332
0.000000	1.485903	2343.795654
0.000000	1.486140	2345.380615
0.000000	1.486378	2347.995605
0.000000	1.486615	2352.012451
0.000000	1.486852	2358.359375
0.000000	1.487089	2366.142578
0.000000	1.487326	2374.873291
0.000000	1.487563	2383.179688
0.000000	1.487801	2391.653076
0.000000	1.488038	2399.926514
0.000000	1.488275	2405.584717
0.000000	1.488512	2409.477051
0.000000	1.488749	2412.718994
0.000000	1.488987	2416.732422
0.000000	1.489224	2422.386719
0.000000	1.489461	2428.632813
0.000000	1.489698	2434.725586
0.000000	1.489935	2441.251953
0.000000	1.490173	2447.746826
0.000000	1.490410	2452.322266
0.000000	1.490647	2454.907959
0.000000	1.490884	2456.553955
0.000000	1.491121	2457.490967
0.000000	1.491358	2457.894287
0.000000	1.491596	2458.452393
0.000000	1.491833	2460.335938
0.000000	1.492070	2461.379395
0.000000	1.492307	2462.017578
0.000000	1.492544	2461.577637
0.000000	1.492781	2460.231934
0.000000	1.493019	2459.266357
0.000000	1.493256	2459.661865
0.000000	1.493493	2463.855469
0.000000	1.493730	2469.386475
0.000000	1.493967	2475.421631
0.000000	1.494205	2478.476074
0.000000	1.494442	2476.956543
0.000000	1.494679	2472.586182
0.000000	1.494916	2466.645508
0.000000	1.495153	2459.836426
0.000000	1.495390	2453.714355
0.000000	1.495627	2452.023926
0.000000	1.495865	2450.199219
0.000000	1.496102	2445.983887
0.000000	1.496339	2440.652832
0.000000	1.496576	2434.587891
0.000000	1.496813	2427.951416
0.000000	1.497051	2422.251709
0.000000	1.497288	2417.252686
0.000000	1.497525	2414.725830
0.000000	1.497762	2414.642822
0.000000	1.497999	2414.552490
0.000000	1.498236	2413.371338
0.000000	1.498474	2412.055420
0.000000	1.498711	2410.397949
0.000000	1.498948	2407.952881
0.000000	1.499185	2404.912354
0.000000	1.499422	2401.407715
0.000000	1.499660	2397.249023
0.000000	1.499897	2392.880371
0.000000	1.500134	2388.159668
0.000000	1.500371	2383.292236
0.000000	1.500608	2377.613525
0.000000	1.500845	2372.260498
0.000000	1.501083	2365.965820
0.000000	1.501320	2359.032471
0.000000	1.501557	2351.009277
0.000000	1.501794	2343.367188
0.000000	1.502031	2335.382324
0.000000	1.502268	2328.644775
0.000000	1.502506	2323.297119
0.000000	1.502743	2318.880127
0.000000	1.502980	2316.272949
0.000000	1.503217	2312.387695
0.000000	1.503454	2307.822998
0.000000	1.503691	2302.825439
0.000000	1.503929	2298.089600
0.000000	1.504166	2295.924805
0.000000	1.504403	2294.081543
0.000000	1.504640	2292.038574
0.000000	1.504877	2289.570068
0.000000	1.505114	2286.298828
0.000000	1.505352	2282.091309
0.000000	1.505589	2276.614990
0.000000	1.505826	2270.462891
0.000000	1.506063	2264.591064
0.000000	1.506300	2257.378418
0.000000	1.506538	2248.976318
0.000000	1.506775	2242.152344
0.000000	1.507012	2236.657227
0.000000	1.507249	2232.676758
0.000000	1.507486	2230.342285
0.000000	1.507723	2230.190186
0.000000	1.507961	2230.585693
0.000000	1.508198	2232.555176
0.000000	1.508435	2235.384277
0.000000	1.508672	2238.863770
0.000000	1.508909	2243.339111
0.000000	1.509147	2246.925049
0.000000	1.509384	2249.872559
0.000000	1.509621	2253.346680
0.000000	1.509858	2257.206055
0.000000	1.510095	2260.170410
0.000000	1.510332	2261.672607
0.000000	1.510569	2262.805176
0.000000	1.510807	2263.432861
0.000000	1.511044	2263.937500
0.000000	1.511281	2264.724365
0.000000	1.511518	2264.596436
0.000000	1.511755	2265.223633
0.000000	1.511993	2265.609375
0.000000	1.512230	2265.159912
0.000000	1.512467	2264.263184
0.000000	1.512704	2263.024902
0.000000	1.512941	2260.551514
0.000000	1.513178	2258.033203
0.000000	1.513416	2257.128662
0.000000	1.513653	2258.081299
0.000000	1.513890	2260.716797
0.000000	1.514127	2265.750000
0.000000	1.514364	2273.624756
0.000000	1.514601	2285.310059
0.000000	1.514839	2301.136719
0.000000	1.515076	2319.751465
0.000000	1.515313	2339.399658
0.000000	1.515550	2354.205811
0.000000	1.515787	2360.574951
0.000000	1.516025	2358.762695
0.000000	1.516262	2350.444824
0.000000	1.516499	2340.912109
0.000000	1.516736	2333.758301
0.000000	1.516973	2330.166992
0.000000	1.517210	2329.182373
0.000000	1.517448	2328.313232
0.000000	1.517685	2328.085205
0.000000	1.517922	2329.644287
0.000000	1.518159	2332.290283
0.000000	1.518396	2335.013428
0.000000	1.518634	2336.832031
0.000000	1.518871	2337.758057
0.000000	1.519108	2338.658936
0.000000	1.519345	2339.089844
0.000000	1.519582	2340.060059
0.000000	1.519819	2341.636719
0.000000	1.520056	2344.701660
0.000000	1.520294	2349.583740
0.000000	1.520531	2355.586426
0.000000	1.520768	2363.571533
0.000000	1.521005	2373.965088
0.000000	1.521242	2387.231689
0.000000	1.521480	2400.045898
0.000000	1.521717	2408.600830
0.000000	1.521954	2413.430908
0.000000	1.522191	2414.275146
0.000000	1.522428	2412.549072
0.000000	1.522666	2408.232666
0.000000	1.522903	2402.083984
0.000000	1.523140	2396.813965
0.000000	1.523377	2395.388428
0.000000	1.523614	2395.570313
0.000000	1.523851	2395.102539
0.000000	1.524089	2394.703613
0.000000	1.524326	2395.076660
0.000000	1.524563	2396.735596
0.000000	1.524800	2401.386230
0.000000	1.525037	2408.556885
0.000000	1.525274	2417.521484
0.000000	1.525512	2426.222412
0.000000	1.525749	2435.217529
0.000000	1.525986	2442.333984
0.000000	1.526223	2447.495850
0.000000	1.526460	2452.245117
0.000000	1.526697	2456.200195
0.000000	1.526935	2458.681885
0.000000	1.527172	2455.875000
0.000000	1.527409	2450.077148
0.000000	1.527646	2442.070313
0.000000	1.527883	2433.400146
0.000000	1.528121	2427.881104
0.000000	1.528358	2422.442871
0.000000	1.528595	2416.351563
0.000000	1.528832	2411.500488
0.000000	1.529069	2409.108398
0.000000	1.529306	2407.850098
0.000000	1.529544	2407.067383
0.000000	1.529781	2404.354980
0.000000	1.530018	2398.488281
0.000000	1.530255	2391.491211
0.000000	1.530492	2382.671631
0.000000	1.530729	2373.253174
0.000000	1.530967	2366.767334
0.000000	1.531204	2362.721436
0.000000	1.531441	2359.511230
0.000000	1.531678	2356.874512
0.000000	1.531915	2356.216797
0.000000	1.532153	2358.151855
0.000000	1.532390	2361.888428
0.000000	1.532627	2366.892334
0.000000	1.532864	2370.528320
0.000000	1.533101	2373.864502
0.000000	1.533338	2375.918213
0.000000	1.533575	2377.387207
0.000000	1.533813	2378.776123
0.000000	1.534050	2380.459717
0.000000	1.534287	2383.484619
0.000000	1.534524	2387.084961
0.000000	1.534761	2391.279053
0.000000	1.534999	2395.811279
0.000000	1.535236	2401.354736
0.000000	1.535473	2407.564697
0.000000	1.535710	2413.635742
0.000000	1.535947	2420.027588
0.000000	1.536184	2426.448730
0.000000	1.536422	2431.948242
0.000000	1.536659	2435.909912
0.000000	1.536896	2439.807373
0.000000	1.537133	2443.072998
0.000000	1.537370	2445.778320
0.000000	1.537608	2446.468994
0.000000	1.537845	2445.458496
0.000000	1.538082	2442.515137
0.000000	1.538319	2437.737061
0.000000	1.538556	2430.772705
0.000000	1.538793	2421.720947
0.000000	1.539031	2411.193848
0.000000	1.539268	2403.601563
0.000000	1.539505	2398.204102
0.000000	1.539742	2394.163330
0.000000	1.539979	2392.645752
0.000000	1.540216	2394.522949
0.000000	1.540454	2398.537842
0.000000	1.540691	2405.947510
0.000000	1.540928	2417.159668
0.000000	1.541165	2426.529541
0.000000	1.541402	2434.665039
0.000000	1.541640	2441.756104
0.000000	1.541877	2446.936279
0.000000	1.542114	2450.724609
0.000000	1.542351	2453.038330
0.000000	1.542588	2453.079590
0.000000	1.542825	2450.354004
0.000000	1.543062	2446.077393
0.000000	1.543300	2441.104248
0.000000	1.543537	2438.935059
0.000000	1.543774	2439.728760
0.000000	1.544011	2440.146240
0.000000	1.544248	2439.443359
0.000000	1.544486	2438.036865
0.000000	1.544723	2435.059326
0.000000	1.544960	2430.476563
0.000000	1.545197	2424.460449
0.000000	1.545434	2417.641113
0.000000	1.545671	2412.756836
0.000000	1.545909	2412.101563
0.000000	1.546146	2412.169189
0.000000	1.546383	2412.014648
0.000000	1.546620	2411.180420
0.000000	1.546857	2410.012695
0.000000	1.547095	2408.489014
0.000000	1.547332	2406.093506
0.000000	1.547569	2402.581299
0.000000	1.547806	2397.920166
0.000000	1.548043	2392.327637
0.000000	1.548280	2386.032959
0.000000	1.548518	2379.734131
0.000000	1.548755	2375.645996
0.000000	1.548992	2372.427979
0.000000	1.549229	2368.920898
0.000000	1.549466	2364.843262
0.000000	1.549703	2361.591797
0.000000	1.549941	2358.478516
0.000000	1.550178	2354.958252
0.000000	1.550415	2350.572754
0.000000	1.550652	2345.007568
0.000000	1.550889	2338.379639
0.000000	1.551127	2331.494873
0.000000	1.551364	2324.847168
0.000000	1.551601	2317.691162
0.000000	1.551838	2309.458252
0.000000	1.552075	2302.369141
0.000000	1.552312	2294.790527
0.000000	1.552549	2284.915039
0.000000	1.552787	2273.607178
0.000000	1.553024	2262.112061
0.000000	1.553261	2252.481445
0.000000	1.553498	2246.253662
0.000000	1.553735	2240.527344
0.000000	1.553973	2235.776367
0.000000	1.554210	2232.988525
0.000000	1.554447	2233.732422
0.000000	1.554684	2236.425781
0.000000	1.554921	2240.260254
0.000000	1.555158	2244.106934
0.000000	1.555396	2248.649170
0.000000	1.555633	2255.351318
0.000000	1.555870	2263.595215
0.000000	1.556107	2271.066895
0.000000	1.556344	2278.550781
0.000000	1.556582	2286.670410
0.000000	1.556819	2295.830566
0.000000	1.557056	2304.721436
0.000000	1.557293	2311.766113
0.000000	1.557530	2319.227051
0.000000	1.557768	2327.552490
0.000000	1.558005	2336.769043
0.000000	1.558242	2345.809082
0.000000	1.558479	2354.681641
0.000000	1.558716	2362.829590
0.000000	1.558953	2368.646973
0.000000	1.559190	2373.429688
0.000000	1.559428	2377.360107
0.000000	1.559665	2378.720215
0.000000	1.559902	2378.055176
0.000000	1.560139	2376.353760
0.000000	1.560376	2373.779785
0.000000	1.560614	2371.647705
0.000000	1.560851	2370.541992
0.000000	1.561088	2369.348877
0.000000	1.561325	2368.380371
0.000000	1.561562	2366.173828
0.000000	1.561799	2362.783691
0.000000	1.562037	2358.314697
0.000000	1.562274	2352.924072
0.000000	1.562511	2347.422119
0.000000	1.562748	2342.651123
0.000000	1.562985	2336.526855
0.000000	1.563222	2329.618652
0.000000	1.563460	2321.777832
0.000000	1.563697	2313.925781
0.000000	1.563934	2306.323242
0.000000	1.564171	2300.895264
0.000000	1.564408	2296.538330
0.000000	1.564646	2293.859131
0.000000	1.564883	2288.591309
0.000000	1.565120	2281.495605
0.000000	1.565357	2273.349854
0.000000	1.565594	2264.439941
0.000000	1.565831	2256.459473
0.000000	1.566069	2251.978027
0.000000	1.566306	2249.055176
0.000000	1.566543	2246.286621
0.000000	1.566780	2244.724365
0.000000	1.567017	2246.082031
0.000000	1.567255	2248.209961
0.000000	1.567492	2250.786133
0.000000	1.567729	2253.009521
0.000000	1.567966	2252.193359
0.000000	1.568203	2247.550781
0.000000	1.568440	2239.501465
0.000000	1.568677	2228.729736
0.000000	1.568915	2215.147217
0.000000	1.569152	2200.448975
0.000000	1.569389	2188.101563
0.000000	1.569626	2179.619141
0.000000	1.569863	2176.545898
0.000000	1.570101	2178.319336
0.000000	1.570338	2183.448242
0.000000	1.570575	2190.144775
0.000000	1.570812	2197.892090
0.000000	1.571049	2206.483887
0.000000	1.571286	2214.383057
0.000000	1.571524	2221.695557
0.000000	1.571761	2226.895020
0.000000	1.571998	2229.886230
0.000000	1.572235	2232.476318
0.000000	1.572472	2234.219482
0.000000	1.572709	2235.446045
0.000000	1.572947	2236.548096
0.000000	1.573184	2237.095215
0.000000	1.573421	2237.274902
0.000000	1.573658	2237.317871
0.000000	1.573895	2237.130127
0.000000	1.574133	2237.015381
0.000000	1.574370	2238.790039
0.000000	1.574607	2240.656494
0.000000	1.574844	2242.828857
0.000000	1.575081	2245.953369
0.000000	1.575318	2250.342529
0.000000	1.575556	2256.753418
0.000000	1.575793	2265.108887
0.000000	1.576030	2275.163330
0.000000	1.576267	2285.302246
0.000000	1.576504	2294.917725
0.000000	1.576741	2303.585693
0.000000	1.576979	2311.380127
0.000000	1.577216	2320.111572
0.000000	1.577453	2330.239502
0.000000	1.577690	2342.164795
0.000000	1.577927	2354.703857
0.000000	1.578164	2367.122559
0.000000	1.578402	2380.075684
0.000000	1.578639	2391.895508
0.000000	1.578876	2401.731934
0.000000	1.579113	2411.243896
0.000000	1.579350	2421.093506
0.000000	1.579588	2432.145752
0.000000	1.579825	2442.127197
0.000000	1.580062	2448.880127
0.000000	1.580299	2455.042480
0.000000	1.580536	2459.669189
0.000000	1.580773	2463.778809
0.000000	1.581011	2467.362793
0.000000	1.581248	2470.775635
0.000000	1.581485	2472.663086
0.000000	1.581722	2474.205811
0.000000	1.581959	2475.308594
0.000000	1.582196	2475.975586
0.000000	1.582434	2476.068115
0.000000	1.582671	2475.906250
0.000000	1.582908	2475.539795
0.000000	1.583145	2474.001709
0.000000	1.583382	2472.117432
0.000000	1.583619	2469.053467
0.000000	1.583857	2464.960693
0.000000	1.584094	2460.186279
0.000000	1.584331	2454.409424
0.000000	1.584568	2449.286133
0.000000	1.584805	2444.799072
0.000000	1.585043	2439.750977
0.000000	1.585280	2433.848877
0.000000	1.585517	2427.308838
0.000000	1.585754	2421.501465
0.000000	1.585991	2415.424316
0.000000	1.586228	2408.813965
0.000000	1.586466	2403.100098
0.000000	1.586703	2396.935547
0.000000	1.586940	2392.073242
0.000000	1.587177	2390.751465
0.000000	1.587414	2391.154053
0.000000	1.587651	2393.448242
0.000000	1.587889	2397.693604
0.000000	1.588126	2403.943359
0.000000	1.588363	2411.759277
0.000000	1.588600	2418.039551
0.000000	1.588837	2424.499023
0.000000	1.589075	2431.896240
0.000000	1.589312	2439.769043
0.000000	1.589549	2447.819824
0.000000	1.589786	2455.446289
0.000000	1.590023	2463.232422
0.000000	1.590261	2470.095459
0.000000	1.590497	2475.120117
0.000000	1.590735	2478.391846
0.000000	1.590972	2481.400146
0.000000	1.591209	2485.242920
0.000000	1.591446	2491.508301
0.000000	1.591683	2499.421875
0.000000	1.591921	2506.687744
0.000000	1.592158	2510.456543
0.000000	1.592395	2508.337402
0.000000	1.592632	2501.526611
0.000000	1.592869	2492.012695
0.000000	1.593107	2481.057861
0.000000	1.593344	2471.094727
0.000000	1.593581	2463.852783
0.000000	1.593818	2462.301514
0.000000	1.594055	2460.622803
0.000000	1.594292	2459.497070
0.000000	1.594530	2458.359619
0.000000	1.594767	2457.931641
0.000000	1.595004	2458.450684
0.000000	1.595241	2459.632080
0.000000	1.595478	2461.280762
0.000000	1.595716	2462.468506
0.000000	1.595953	2463.505859
0.000000	1.596190	2465.017822
0.000000	1.596427	2467.050781
0.000000	1.596664	2469.981201
0.000000	1.596901	2473.283447
0.000000	1.597139	2476.354492
0.000000	1.597376	2478.796875
0.000000	1.597613	2480.334229
0.000000	1.597850	2481.550781
0.000000	1.598087	2482.541992
0.000000	1.598324	2483.468262
0.000000	1.598562	2485.047852
0.000000	1.598799	2482.987549
0.000000	1.599036	2479.086426
0.000000	1.599273	2473.760498
0.000000	1.599510	2467.253174
0.000000	1.599748	2462.843506
0.000000	1.599985	2461.030518
0.000000	1.600222	2460.243164
0.000000	1.600459	2459.247314
0.000000	1.600696	2456.198242
0.000000	1.600933	2451.827881
0.000000	1.601170	2446.816162
0.000000	1.601408	2441.043213
0.000000	1.601645	2436.724854
0.000000	1.601882	2433.549072
0.000000	1.602119	2431.445313
0.000000	1.602356	2430.719482
0.000000	1.602594	2431.911621
0.000000	1.602831	2435.012451
0.000000	1.603068	2440.853027
0.000000	1.603305	2449.004150
0.000000	1.603542	2456.987305
0.000000	1.603779	2463.367676
0.000000	1.604017	2470.392090
0.000000	1.604254	2480.114258
0.000000	1.604491	2487.995850
0.000000	1.604728	2492.858154
0.000000	1.604965	2497.578369
0.000000	1.605203	2505.049805
0.000000	1.605440	2517.796387
0.000000	1.605677	2538.404541
0.000000	1.605914	2561.872803
0.000000	1.606151	2580.989990
0.000000	1.606388	2594.503906
0.000000	1.606626	2601.103271
0.000000	1.606863	2599.480713
0.000000	1.607100	2590.613037
0.000000	1.607337	2574.322021
0.000000	1.607574	2550.920166
0.000000	1.607811	2522.173828
0.000000	1.608049	2492.166992
0.000000	1.608286	2462.996582
0.000000	1.608523	2436.833008
0.000000	1.608760	2419.055908
0.000000	1.608997	2408.121094
0.000000	1.609234	2398.450195
0.000000	1.609472	2390.671875
0.000000	1.609709	2384.976318
0.000000	1.609946	2378.577637
0.000000	1.610183	2372.475586
0.000000	1.610420	2365.613281
0.000000	1.610657	2358.627686
0.000000	1.610895	2351.378662
0.000000	1.611132	2345.451416
0.000000	1.611369	2339.251953
0.000000	1.611606	2335.772705
0.000000	1.611843	2334.480469
0.000000	1.612081	2333.284668
0.000000	1.612318	2331.501953
0.000000	1.612555	2329.765381
0.000000	1.612792	2328.133789
0.000000	1.613029	2325.331787
0.000000	1.613266	2321.674072
0.000000	1.613504	2317.556641
0.000000	1.613741	2314.270996
0.000000	1.613978	2311.655762
0.000000	1.614215	2307.426758
0.000000	1.614452	2302.103760
0.000000	1.614690	2295.665039
0.000000	1.614927	2289.712158
0.000000	1.615164	2285.989502
0.000000	1.615401	2282.832031
0.000000	1.615638	2281.356201
0.000000	1.615875	2282.747070
0.000000	1.616112	2284.277344
0.000000	1.616350	2284.851074
0.000000	1.616587	2285.564209
0.000000	1.616824	2287.453369
0.000000	1.617061	2289.830811
0.000000	1.617298	2291.921631
0.000000	1.617536	2293.411865
0.000000	1.617773	2294.273193
0.000000	1.618010	2294.679688
0.000000	1.618247	2294.656982
0.000000	1.618484	2295.052979
0.000000	1.618721	2296.199951
0.000000	1.618959	2297.615967
0.000000	1.619196	2299.813232
0.000000	1.619433	2303.353516
0.000000	1.619670	2308.928711
0.000000	1.619907	2315.977051
0.000000	1.620144	2323.485107
0.000000	1.620382	2332.200195
0.000000	1.620619	2343.204102
0.000000	1.620856	2356.121338
0.000000	1.621093	2368.667480
0.000000	1.621330	2380.577393
0.000000	1.621568	2392.673340
0.000000	1.621805	2402.631836
0.000000	1.622042	2411.528076
0.000000	1.622279	2419.366455
0.000000	1.622516	2425.857666
0.000000	1.622754	2432.114258
0.000000	1.622991	2437.606445
0.000000	1.623228	2442.512939
0.000000	1.623465	2446.281982
0.000000	1.623702	2449.317383
0.000000	1.623939	2451.911621
0.000000	1.624177	2454.222168
0.000000	1.624414	2455.413086
0.000000	1.624651	2454.765381
0.000000	1.624888	2453.577148
0.000000	1.625125	2451.430176
0.000000	1.625362	2449.504150
0.000000	1.625600	2448.634521
0.000000	1.625837	2447.280762
0.000000	1.626074	2444.893555
0.000000	1.626311	2441.793213
0.000000	1.626548	2438.734131
0.000000	1.626785	2435.557861
0.000000	1.627023	2433.107422
0.000000	1.627260	2430.077393
0.000000	1.627497	2427.096191
0.000000	1.627734	2424.105225
0.000000	1.627971	2423.196533
0.000000	1.628209	2425.053223
0.000000	1.628446	2426.505615
0.000000	1.628683	2425.173340
0.000000	1.628920	2422.294922
0.000000	1.629157	2419.251953
0.000000	1.629394	2417.104736
0.000000	1.629632	2416.346680
0.000000	1.629869	2418.023438
0.000000	1.630106	2418.941162
0.000000	1.630343	2419.162842
0.000000	1.630580	2420.033203
0.000000	1.630817	2421.242676
0.000000	1.631055	2423.285156
0.000000	1.631292	2425.762695
0.000000	1.631529	2428.075439
0.000000	1.631766	2429.438477
0.000000	1.632003	2430.486572
0.000000	1.632240	2431.112549
0.000000	1.632478	2431.386963
0.000000	1.632715	2431.337646
0.000000	1.632952	2427.949463
0.000000	1.633189	2422.653320
0.000000	1.633426	2415.963135
0.000000	1.633664	2408.112549
0.000000	1.633901	2400.329834
0.000000	1.634138	2396.229980
0.000000	1.634375	2395.478516
0.000000	1.634612	2392.100586
0.000000	1.634849	2388.565674
0.000000	1.635087	2384.637451
0.000000	1.635324	2382.084473
0.000000	1.635561	2381.503174
0.000000	1.635798	2381.566162
0.000000	1.636035	2382.372314
0.000000	1.636272	2383.820068
0.000000	1.636510	2385.233643
0.000000	1.636747	2385.994141
0.000000	1.636984	2385.482910
0.000000	1.637221	2383.869141
0.000000	1.637458	2382.521729
0.000000	1.637696	2381.073975
0.000000	1.637933	2379.413818
0.000000	1.638170	2377.112793
0.000000	1.638407	2374.419434
0.000000	1.638644	2372.407959
0.000000	1.638881	2371.127686
0.000000	1.639118	2371.846191
0.000000	1.639356	2373.660156
0.000000	1.639593	2376.510010
0.000000	1.639830	2379.963623
0.000000	1.640067	2385.090088
0.000000	1.640304	2392.639160
0.000000	1.640542	2404.334961
0.000000	1.640779	2420.705811
0.000000	1.641016	2441.255127
0.000000	1.641253	2465.107178
0.000000	1.641490	2488.641602
0.000000	1.641727	2504.256592
0.000000	1.641965	2510.391357
0.000000	1.642202	2506.996826
0.000000	1.642439	2494.378174
0.000000	1.642676	2474.459229
0.000000	1.642913	2449.259521
0.000000	1.643151	2422.449219
0.000000	1.643388	2398.235352
0.000000	1.643625	2382.276123
0.000000	1.643862	2373.570313
0.000000	1.644099	2365.359863
0.000000	1.644336	2358.260010
0.000000	1.644574	2352.473145
0.000000	1.644811	2347.310303
0.000000	1.645048	2342.082275
0.000000	1.645285	2336.190674
0.000000	1.645522	2330.665039
0.000000	1.645759	2324.444580
0.000000	1.645997	2317.489258
0.000000	1.646234	2310.003906
0.000000	1.646471	2303.044189
0.000000	1.646708	2296.784668
0.000000	1.646945	2291.416992
0.000000	1.647183	2285.667969
0.000000	1.647420	2280.684082
0.000000	1.647657	2277.426758
0.000000	1.647894	2276.354736
0.000000	1.648131	2274.948730
0.000000	1.648368	2273.932617
0.000000	1.648605	2273.562744
0.000000	1.648843	2275.396240
0.000000	1.649080	2279.068115
0.000000	1.649317	2285.062256
0.000000	1.649554	2293.470215
0.000000	1.649791	2303.324707
0.000000	1.650029	2313.085205
0.000000	1.650266	2320.369629
0.000000	1.650503	2327.939209
0.000000	1.650740	2335.224365
0.000000	1.650977	2340.956055
0.000000	1.651214	2345.766846
0.000000	1.651452	2350.915527
0.000000	1.651689	2357.362305
0.000000	1.651926	2363.356201
0.000000	1.652163	2369.616211
0.000000	1.652400	2375.329346
0.000000	1.652638	2380.690186
0.000000	1.652875	2385.875488
0.000000	1.653112	2392.369141
0.000000	1.653349	2400.487549
0.000000	1.653586	2409.236572
0.000000	1.653823	2419.399902
0.000000	1.654061	2430.371094
0.000000	1.654298	2441.382080
0.000000	1.654535	2452.001953
0.000000	1.654772	2459.528564
0.000000	1.655009	2463.227051
0.000000	1.655246	2463.393799
0.000000	1.655484	2458.698975
0.000000	1.655721	2449.652344
0.000000	1.655958	2439.427002
0.000000	1.656195	2431.328369
0.000000	1.656432	2426.672363
0.000000	1.656670	2423.654785
0.000000	1.656907	2421.645020
0.000000	1.657144	2419.262695
0.000000	1.657381	2417.379395
0.000000	1.657618	2416.065918
0.000000	1.657855	2416.242432
0.000000	1.658092	2418.571045
0.000000	1.658330	2422.047607
0.000000	1.658567	2425.421631
0.000000	1.658804	2428.970215
0.000000	1.659041	2432.982910
0.000000	1.659278	2437.840332
0.000000	1.659516	2443.115967
0.000000	1.659753	2447.285400
0.000000	1.659990	2450.183838
0.000000	1.660227	2452.367432
0.000000	1.660464	2454.036621
0.000000	1.660702	2452.469482
0.000000	1.660939	2448.509277
0.000000	1.661176	2442.511963
0.000000	1.661413	2435.269043
0.000000	1.661650	2428.946289
0.000000	1.661887	2422.014893
0.000000	1.662125	2416.040283
0.000000	1.662362	2409.931396
0.000000	1.662599	2403.863770
0.000000	1.662836	2398.511475
0.000000	1.663073	2394.075928
0.000000	1.663311	2389.889648
0.000000	1.663548	2386.002930
0.000000	1.663785	2382.738281
0.000000	1.664022	2381.768311
0.000000	1.664259	2382.056396
0.000000	1.664496	2382.662842
0.000000	1.664733	2383.801758
0.000000	1.664971	2385.941406
0.000000	1.665208	2387.864990
0.000000	1.665445	2390.317383
0.000000	1.665682	2392.444824
0.000000	1.665919	2396.002686
0.000000	1.666157	2401.242432
0.000000	1.666394	2407.863037
0.000000	1.666631	2415.456787
0.000000	1.666868	2424.129883
0.000000	1.667105	2433.552734
0.000000	1.667342	2441.498535
0.000000	1.667580	2450.086426
0.000000	1.667817	2458.848145
0.000000	1.668054	2467.128174
0.000000	1.668291	2475.069580
0.000000	1.668528	2482.785889
0.000000	1.668765	2489.484375
0.000000	1.669003	2495.047363
0.000000	1.669240	2497.906250
0.000000	1.669477	2499.703125
0.000000	1.669714	2500.175537
0.000000	1.669951	2499.259277
0.000000	1.670189	2496.881104
0.000000	1.670426	2493.571777
0.000000	1.670663	2491.551758
0.000000	1.670900	2490.409912
0.000000	1.671137	2489.017822
0.000000	1.671374	2488.003662
0.000000	1.671612	2488.136963
0.000000	1.671849	2488.110840
0.000000	1.672086	2488.406982
0.000000	1.672323	2488.933105
0.000000	1.672560	2490.286133
0.000000	1.672798	2492.349365
0.000000	1.673035	2496.986816
0.000000	1.673272	2502.056152
0.000000	1.673509	2503.033691
0.000000	1.673746	2500.320557
0.000000	1.673983	2494.641357
0.000000	1.674220	2486.460205
0.000000	1.674458	2476.789551
0.000000	1.674695	2466.381348
0.000000	1.674932	2459.106201
0.000000	1.675169	2456.106689
0.000000	1.675406	2451.391602
0.000000	1.675644	2444.742920
0.000000	1.675881	2436.464844
0.000000	1.676118	2427.558350
0.000000	1.676355	2419.575195
0.000000	1.676592	2414.029541
0.000000	1.676829	2412.750732
0.000000	1.677067	2410.847900
0.000000	1.677304	2408.706299
0.000000	1.677541	2407.260986
0.000000	1.677778	2406.671143
0.000000	1.678015	2408.582764
0.000000	1.678252	2413.653809
0.000000	1.678490	2422.109863
0.000000	1.678727	2433.979004
0.000000	1.678964	2449.586182
0.000000	1.679201	2466.783447
0.000000	1.679438	2482.821289
0.000000	1.679676	2497.639648
0.000000	1.679913	2510.528564
0.000000	1.680150	2516.656250
0.000000	1.680387	2516.347656
0.000000	1.680624	2511.593994
0.000000	1.680861	2502.070557
0.000000	1.681099	2488.576172
0.000000	1.681336	2472.071777
0.000000	1.681573	2455.766357
0.000000	1.681810	2441.916992
0.000000	1.682047	2430.574707
0.000000	1.682284	2419.045410
0.000000	1.682522	2406.309570
0.000000	1.682759	2392.879395
0.000000	1.682996	2380.173584
0.000000	1.683233	2366.484375
0.000000	1.683470	2354.453369
0.000000	1.683707	2342.665039
0.000000	1.683945	2330.724854
0.000000	1.684182	2320.469482
0.000000	1.684419	2310.037598
0.000000	1.684656	2299.728760
0.000000	1.684893	2290.286377
0.000000	1.685131	2283.571289
0.000000	1.685368	2278.690430
0.000000	1.685605	2274.898438
0.000000	1.685842	2271.414551
0.000000	1.686079	2267.129150
0.000000	1.686316	2262.144287
0.000000	1.686554	2256.404053
0.000000	1.686791	2250.910400
0.000000	1.687028	2245.529785
0.000000	1.687265	2239.900146
0.000000	1.687502	2234.295654
0.000000	1.687739	2229.412842
0.000000	1.687977	2224.169434
0.000000	1.688214	2218.709229
0.000000	1.688451	2214.225586
0.000000	1.688688	2211.956299
0.000000	1.688925	2210.285645
0.000000	1.689162	2209.529053
0.000000	1.689400	2208.878174
0.000000	1.689637	2209.550537
0.000000	1.689874	2210.342041
0.000000	1.690111	2211.092529
0.000000	1.690348	2212.165771
0.000000	1.690586	2213.979004
0.000000	1.690823	2216.739258
0.000000	1.691060	2219.569580
0.000000	1.691297	2222.935059
0.000000	1.691534	2226.744873
0.000000	1.691772	2231.515625
0.000000	1.692009	2238.227539
0.000000	1.692246	2246.926758
0.000000	1.692483	2254.346436
0.000000	1.692720	2260.866455
0.000000	1.692957	2267.939453
0.000000	1.693195	2275.994873
0.000000	1.693432	2283.500732
0.000000	1.693669	2289.501709
0.000000	1.693906	2295.661377
0.000000	1.694143	2302.021973
0.000000	1.694380	2309.402588
0.000000	1.694618	2317.288818
0.000000	1.694855	2324.625977
0.000000	1.695092	2329.027100
0.000000	1.695329	2331.022949
0.000000	1.695566	2331.806641
0.000000	1.695804	2331.371826
0.000000	1.696041	2330.009766
0.000000	1.696278	2327.324219
0.000000	1.696515	2324.156250
0.000000	1.696752	2321.644531
0.000000	1.696989	2317.668457
0.000000	1.697226	2312.060059
0.000000	1.697464	2306.168457
0.000000	1.697701	2300.907715
0.000000	1.697938	2296.380615
0.000000	1.698175	2296.146973
0.000000	1.698412	2298.170898
0.000000	1.698650	2300.830322
0.000000	1.698887	2300.820557
0.000000	1.699124	2300.403564
0.000000	1.699361	2300.574707
0.000000	1.699598	2302.189453
0.000000	1.699835	2306.024170
0.000000	1.700073	2314.041992
0.000000	1.700310	2324.979004
0.000000	1.700547	2332.021729
0.000000	1.700784	2333.347168
0.000000	1.701021	2329.671143
0.000000	1.701259	2322.561768
0.000000	1.701496	2312.072754
0.000000	1.701733	2299.399658
0.000000	1.701970	2286.637451
0.000000	1.702207	2277.479248
0.000000	1.702444	2275.002197
0.000000	1.702682	2279.970703
0.000000	1.702919	2288.032715
0.000000	1.703156	2298.117920
0.000000	1.703393	2310.243652
0.000000	1.703630	2322.852295
0.000000	1.703867	2338.441895
0.000000	1.704105	2357.177002
0.000000	1.704342	2379.437256
0.000000	1.704579	2402.887451
0.000000	1.704816	2428.905762
0.000000	1.705053	2456.058105
0.000000	1.705291	2479.351318
0.000000	1.705528	2496.570801
0.000000	1.705765	2506.487549
0.000000	1.706002	2508.725098
0.000000	1.706239	2504.788818
0.000000	1.706476	2495.026855
0.000000	1.706713	2479.238281
0.000000	1.706951	2458.910889
0.000000	1.707188	2438.083496
0.000000	1.707425	2419.992432
0.000000	1.707662	2406.551514
0.000000	1.707899	2399.586182
0.000000	1.708137	2394.533691
0.000000	1.708374	2390.177734
0.000000	1.708611	2388.266113
0.000000	1.708848	2384.056885
0.000000	1.709085	2377.299072
0.000000	1.709322	2369.267090
0.000000	1.709560	2360.181641
0.000000	1.709797	2351.109863
0.000000	1.710034	2344.782471
0.000000	1.710271	2343.503662
0.000000	1.710508	2345.725098
0.000000	1.710746	2352.168945
0.000000	1.710983	2360.906250
0.000000	1.711220	2372.659180
0.000000	1.711457	2385.948242
0.000000	1.711694	2400.484131
0.000000	1.711931	2416.322021
0.000000	1.712169	2430.738281
0.000000	1.712406	2446.635254
0.000000	1.712643	2464.900391
0.000000	1.712880	2483.206055
0.000000	1.713117	2502.751465
0.000000	1.713354	2521.937256
0.000000	1.713592	2540.031738
0.000000	1.713829	2559.188721
0.000000	1.714066	2578.236328
0.000000	1.714303	2595.670410
0.000000	1.714540	2610.699951
0.000000	1.714777	2623.101074
0.000000	1.715015	2632.303711
0.000000	1.715252	2638.397949
0.000000	1.715489	2641.099609
0.000000	1.715726	2640.387207
0.000000	1.715963	2636.791992
0.000000	1.716200	2630.440430
0.000000	1.716438	2622.474121
0.000000	1.716675	2614.160889
0.000000	1.716912	2606.173096
0.000000	1.717149	2598.479248
0.000000	1.717386	2589.322998
0.000000	1.717624	2579.626953
0.000000	1.717861	2569.352783
0.000000	1.718098	2557.693848
0.000000	1.718335	2544.301514
0.000000	1.718572	2530.542725
0.000000	1.718809	2518.528076
0.000000	1.719047	2504.688477
0.000000	1.719284	2488.447266
0.000000	1.719521	2469.831299
0.000000	1.719758	2450.276367
0.000000	1.719995	2429.967773
0.000000	1.720233	2410.681152
0.000000	1.720470	2392.003662
0.000000	1.720707	2373.427490
0.000000	1.720944	2356.832764
0.000000	1.721181	2342.880615
0.000000	1.721418	2331.627686
0.000000	1.721655	2321.267578
0.000000	1.721893	2314.566406
0.000000	1.722130	2313.209961
0.000000	1.722367	2314.529541
0.000000	1.722604	2318.685547
0.000000	1.722841	2324.103027
0.000000	1.723079	2331.137939
0.000000	1.723316	2336.967773
0.000000	1.723553	2342.770996
0.000000	1.723790	2350.365723
0.000000	1.724027	2358.939453
0.000000	1.724265	2367.840088
0.000000	1.724502	2376.635986
0.000000	1.724739	2383.585449
0.000000	1.724976	2390.656982
0.000000	1.725213	2398.510010
0.000000	1.725450	2406.827393
0.000000	1.725688	2416.212891
0.000000	1.725925	2425.178223
0.000000	1.726162	2432.317627
0.000000	1.726399	2439.587402
0.000000	1.726636	2447.997559
0.000000	1.726873	2457.335693
0.000000	1.727111	2467.173096
0.000000	1.727348	2476.988037
0.000000	1.727585	2486.914795
0.000000	1.727822	2496.431885
0.000000	1.728059	2505.332520
0.000000	1.728297	2514.133057
0.000000	1.728534	2522.031982
0.000000	1.728771	2527.751465
0.000000	1.729008	2533.009521
0.000000	1.729245	2538.454102
0.000000	1.729482	2543.160156
0.000000	1.729720	2548.343262
0.000000	1.729957	2553.146484
0.000000	1.730194	2557.485107
0.000000	1.730431	2561.280029
0.000000	1.730668	2564.145508
0.000000	1.730905	2566.665039
0.000000	1.731143	2568.880615
0.000000	1.731380	2571.599121
0.000000	1.731617	2575.740234
0.000000	1.731854	2582.189453
0.000000	1.732091	2592.590088
0.000000	1.732328	2606.743408
0.000000	1.732566	2619.536377
0.000000	1.732803	2628.422607
0.000000	1.733040	2633.839355
0.000000	1.733277	2635.078857
0.000000	1.733514	2632.544678
0.000000	1.733752	2626.783936
0.000000	1.733989	2618.266113
0.000000	1.734226	2608.810547
0.000000	1.734463	2599.665283
0.000000	1.734700	2593.479004
0.000000	1.734937	2591.914795
0.000000	1.735175	2592.242676
0.000000	1.735412	2591.741455
0.000000	1.735649	2589.521240
0.000000	1.735886	2585.909424
0.000000	1.736123	2580.850098
0.000000	1.736360	2575.243408
0.000000	1.736598	2569.005371
0.000000	1.736835	2562.708740
0.000000	1.737072	2556.494385
0.000000	1.737309	2549.430420
0.000000	1.737546	2541.583740
0.000000	1.737783	2533.227051
0.000000	1.738021	2526.152100
0.000000	1.738258	2520.820801
0.000000	1.738495	2515.501709
0.000000	1.738732	2510.390137
0.000000	1.738969	2504.699463
0.000000	1.739207	2498.495361
0.000000	1.739444	2493.003418
0.000000	1.739681	2487.190674
0.000000	1.739918	2481.327881
0.000000	1.740155	2476.065918
0.000000	1.740392	2472.155762
0.000000	1.740630	2468.581299
0.000000	1.740867	2463.392578
0.000000	1.741104	2457.584717
0.000000	1.741341	2451.227051
0.000000	1.741578	2445.095215
0.000000	1.741815	2441.499268
0.000000	1.742053	2438.973633
0.000000	1.742290	2436.143799
0.000000	1.742527	2433.302246
0.000000	1.742764	2431.408936
0.000000	1.743001	2431.101318
0.000000	1.743239	2430.805420
0.000000	1.743476	2430.962158
0.000000	1.743713	2432.170410
0.000000	1.743950	2434.397461
0.000000	1.744187	2437.882568
0.000000	1.744424	2441.406982
0.000000	1.744661	2444.946533
0.000000	1.744899	2448.410645
0.000000	1.745136	2449.950684
0.000000	1.745373	2449.885254
0.000000	1.745610	2448.396729
0.000000	1.745847	2445.754395
0.000000	1.746085	2442.052979
0.000000	1.746322	2437.926270
0.000000	1.746559	2432.230713
0.000000	1.746796	2425.674072
0.000000	1.747033	2418.952637
0.000000	1.747270	2410.880127
0.000000	1.747508	2402.724121
0.000000	1.747745	2396.319092
0.000000	1.747982	2390.680908
0.000000	1.748219	2384.701416
0.000000	1.748456	2379.558594
0.000000	1.748694	2373.707275
0.000000	1.748931	2367.698242
0.000000	1.749168	2363.922607
0.000000	1.749405	2362.052246
0.000000	1.749642	2361.676270
0.000000	1.749879	2362.927246
0.000000	1.750117	2365.170166
0.000000	1.750354	2368.697021
0.000000	1.750591	2374.763916
0.000000	1.750828	2382.518311
0.000000	1.751065	2389.518799
0.000000	1.751302	2397.984619
0.000000	1.751540	2406.996094
0.000000	1.751777	2417.539795
0.000000	1.752014	2428.769043
0.000000	1.752251	2439.051514
0.000000	1.752488	2444.733643
0.000000	1.752726	2448.091309
0.000000	1.752963	2451.001953
0.000000	1.753200	2453.182617
0.000000	1.753437	2454.476563
0.000000	1.753674	2455.330811
0.000000	1.753911	2455.568848
0.000000	1.754148	2454.968750
0.000000	1.754386	2453.044434
0.000000	1.754623	2449.696045
0.000000	1.754860	2445.142334
0.000000	1.755097	2440.184570
0.000000	1.755334	2434.734375
0.000000	1.755572	2430.320557
0.000000	1.755809	2426.443115
0.000000	1.756046	2421.701904
0.000000	1.756283	2417.245361
0.000000	1.756520	2413.685059
0.000000	1.756757	2411.969238
0.000000	1.756995	2411.132080
0.000000	1.757232	2411.404053
0.000000	1.757469	2410.519775
0.000000	1.757706	2409.337646
0.000000	1.757943	2408.596924
0.000000	1.758181	2408.136475
0.000000	1.758418	2408.795410
0.000000	1.758655	2409.374756
0.000000	1.758892	2410.471924
0.000000	1.759129	2413.196289
0.000000	1.759367	2416.664795
0.000000	1.759604	2420.456787
0.000000	1.759841	2423.674316
0.000000	1.760078	2427.390381
0.000000	1.760315	2431.541504
0.000000	1.760552	2434.646973
0.000000	1.760790	2433.997314
0.000000	1.761027	2431.285889
0.000000	1.761264	2427.310059
0.000000	1.761501	2424.372803
0.000000	1.761738	2424.221924
0.000000	1.761975	2423.960938
0.000000	1.762213	2423.493408
0.000000	1.762450	2420.875488
0.000000	1.762687	2417.953125
0.000000	1.762924	2414.527100
0.000000	1.763161	2410.894775
0.000000	1.763398	2408.809082
0.000000	1.763636	2406.805664
0.000000	1.763873	2404.230469
0.000000	1.764110	2400.754395
0.000000	1.764347	2395.725586
0.000000	1.764584	2389.568848
0.000000	1.764821	2383.486328
0.000000	1.765059	2377.240723
0.000000	1.765296	2372.354004
0.000000	1.765533	2368.815918
0.000000	1.765770	2365.693604
0.000000	1.766007	2364.411377
0.000000	1.766245	2364.054443
0.000000	1.766482	2364.326660
0.000000	1.766719	2365.387939
0.000000	1.766956	2367.163330
0.000000	1.767193	2368.863037
0.000000	1.767430	2371.185303
0.000000	1.767668	2374.886719
0.000000	1.767905	2379.603271
0.000000	1.768142	2385.712646
0.000000	1.768379	2392.992188
0.000000	1.768616	2399.740723
0.000000	1.768854	2405.618652
0.000000	1.769091	2409.969482
0.000000	1.769328	2413.579590
0.000000	1.769565	2416.917725
0.000000	1.769802	2420.580078
0.000000	1.770039	2423.797119
0.000000	1.770276	2427.057129
0.000000	1.770514	2432.609863
0.000000	1.770751	2439.757568
0.000000	1.770988	2447.845947
0.000000	1.771225	2455.573242
0.000000	1.771462	2463.722168
0.000000	1.771700	2471.601318
0.000000	1.771937	2477.740967
0.000000	1.772174	2483.364502
0.000000	1.772411	2489.077393
0.000000	1.772648	2494.791992
0.000000	1.772885	2499.215332
0.000000	1.773123	2501.828613
0.000000	1.773360	2505.298584
0.000000	1.773597	2509.541748
0.000000	1.773834	2514.471680
0.000000	1.774071	2520.007568
0.000000	1.774308	2525.823975
0.000000	1.774546	2533.147461
0.000000	1.774783	2541.800293
0.000000	1.775020	2552.381348
0.000000	1.775257	2565.399170
0.000000	1.775494	2575.649902
0.000000	1.775732	2582.842041
0.000000	1.775969	2587.606689
0.000000	1.776206	2591.901611
0.000000	1.776443	2596.650879
0.000000	1.776680	2599.416992
0.000000	1.776917	2601.638916
0.000000	1.777155	2603.399902
0.000000	1.777392	2604.744873
0.000000	1.777629	2607.091309
0.000000	1.777866	2609.300781
0.000000	1.778103	2610.402588
0.000000	1.778341	2608.504883
0.000000	1.778578	2603.111084
0.000000	1.778815	2595.768066
0.000000	1.779052	2588.390625
0.000000	1.779289	2581.675781
0.000000	1.779526	2575.445801
0.000000	1.779763	2567.873047
0.000000	1.780001	2559.273926
0.000000	1.780238	2551.371094
0.000000	1.780475	2543.720215
0.000000	1.780712	2537.242676
0.000000	1.780949	2530.852539
0.000000	1.781187	2523.253174
0.000000	1.781424	2515.358643
0.000000	1.781661	2506.498291
0.000000	1.781898	2497.882568
0.000000	1.782135	2491.521240
0.000000	1.782372	2485.358643
0.000000	1.782610	2479.213623
0.000000	1.782847	2473.093506
0.000000	1.783084	2467.101807
0.000000	1.783321	2460.261963
0.000000	1.783558	2452.511719
0.000000	1.783795	2444.200684
0.000000	1.784033	2435.251709
0.000000	1.784270	2428.399170
0.000000	1.784507	2425.120605
0.000000	1.784744	2423.823486
0.000000	1.784981	2423.389893
0.000000	1.785219	2423.044434
0.000000	1.785456	2422.680420
0.000000	1.785693	2422.910400
0.000000	1.785930	2423.848877
0.000000	1.786167	2424.948486
0.000000	1.786404	2425.490723
0.000000	1.786642	2425.248779
0.000000	1.786879	2423.694580
0.000000	1.787116	2421.476074
0.000000	1.787353	2419.948975
0.000000	1.787590	2418.800293
0.000000	1.787827	2417.415771
0.000000	1.788065	2415.518311
0.000000	1.788302	2412.977783
0.000000	1.788539	2410.201904
0.000000	1.788776	2407.535645
0.000000	1.789013	2406.206055
0.000000	1.789250	2404.769531
0.000000	1.789488	2403.671387
0.000000	1.789725	2402.549072
0.000000	1.789962	2401.902344
0.000000	1.790199	2402.116943
0.000000	1.790436	2403.391357
0.000000	1.790674	2405.426758
0.000000	1.790911	2407.756836
0.000000	1.791148	2409.898438
0.000000	1.791385	2410.205566
0.000000	1.791622	2407.678711
0.000000	1.791860	2403.483887
0.000000	1.792097	2398.998291
0.000000	1.792334	2395.390869
0.000000	1.792571	2392.433105
0.000000	1.792808	2391.312500
0.000000	1.793045	2393.355713
0.000000	1.793282	2399.479980
0.000000	1.793520	2407.805908
0.000000	1.793757	2417.417969
0.000000	1.793994	2427.846924
0.000000	1.794231	2436.232910
0.000000	1.794468	2439.886230
0.000000	1.794706	2438.192139
0.000000	1.794943	2431.567383
0.000000	1.795180	2422.670654
0.000000	1.795417	2412.006348
0.000000	1.795654	2401.364746
0.000000	1.795891	2393.592529
0.000000	1.796129	2390.560791
0.000000	1.796366	2389.266113
0.000000	1.796603	2388.033447
0.000000	1.796840	2387.577393
0.000000	1.797077	2388.431152
0.000000	1.797315	2391.269043
0.000000	1.797552	2394.576904
0.000000	1.797789	2396.843018
0.000000	1.798026	2397.074707
0.000000	1.798263	2397.475586
0.000000	1.798500	2398.384521
0.000000	1.798738	2399.806152
0.000000	1.798975	2402.946777
0.000000	1.799212	2406.306641
0.000000	1.799449	2409.386963
0.000000	1.799686	2412.449707
0.000000	1.799923	2415.836670
0.000000	1.800161	2418.980713
0.000000	1.800398	2423.536133
0.000000	1.800635	2430.217041
0.000000	1.800872	2437.800781
0.000000	1.801109	2445.739014
0.000000	1.801347	2453.252686
0.000000	1.801584	2461.067383
0.000000	1.801821	2468.786133
0.000000	1.802058	2475.594482
0.000000	1.802295	2480.687012
0.000000	1.802532	2483.472168
0.000000	1.802769	2485.576904
0.000000	1.803007	2488.052979
0.000000	1.803244	2491.101318
0.000000	1.803481	2493.968018
0.000000	1.803718	2495.776123
0.000000	1.803955	2497.668213
0.000000	1.804193	2497.917480
0.000000	1.804430	2495.937744
0.000000	1.804667	2493.547119
0.000000	1.804904	2490.752686
0.000000	1.805141	2488.515625
0.000000	1.805378	2490.499023
0.000000	1.805616	2494.265625
0.000000	1.805853	2499.139404
0.000000	1.806090	2504.650391
0.000000	1.806327	2507.194824
0.000000	1.806564	2507.802002
0.000000	1.806802	2506.589600
0.000000	1.807039	2502.999512
0.000000	1.807276	2498.151123
0.000000	1.807513	2491.728516
0.000000	1.807750	2484.931396
0.000000	1.807987	2480.318359
0.000000	1.808225	2478.858154
0.000000	1.808462	2478.134277
0.000000	1.808699	2476.904785
0.000000	1.808936	2475.528564
0.000000	1.809173	2473.747559
0.000000	1.809410	2472.268311
0.000000	1.809648	2470.358887
0.000000	1.809885	2467.408447
0.000000	1.810122	2464.082031
0.000000	1.810359	2460.169922
0.000000	1.810596	2457.945068
0.000000	1.810834	2455.592041
0.000000	1.811071	2452.665039
0.000000	1.811308	2449.844727
0.000000	1.811545	2447.004883
0.000000	1.811782	2446.068604
0.000000	1.812019	2445.518066
0.000000	1.812256	2444.902344
0.000000	1.812494	2443.617920
0.000000	1.812731	2441.939453
0.000000	1.812968	2439.980957
0.000000	1.813205	2438.416992
0.000000	1.813442	2436.887939
0.000000	1.813680	2435.770020
0.000000	1.813917	2436.054199
0.000000	1.814154	2436.856201
0.000000	1.814391	2437.655273
0.000000	1.814628	2438.472412
0.000000	1.814865	2439.801270
0.000000	1.815103	2441.062744
0.000000	1.815340	2440.870117
0.000000	1.815577	2440.036865
0.000000	1.815814	2439.603271
0.000000	1.816051	2440.001221
0.000000	1.816289	2443.588379
0.000000	1.816526	2451.125977
0.000000	1.816763	2460.375488
0.000000	1.817000	2467.667725
0.000000	1.817237	2471.414551
0.000000	1.817474	2475.084473
0.000000	1.817712	2478.298096
0.000000	1.817949	2482.057861
0.000000	1.818186	2486.427734
0.000000	1.818423	2492.140869
0.000000	1.818660	2495.953369
0.000000	1.818897	2499.252686
0.000000	1.819135	2502.552490
0.000000	1.819372	2505.168457
0.000000	1.819609	2507.636475
0.000000	1.819846	2508.732422
0.000000	1.820083	2509.335205
0.000000	1.820320	2510.183838
0.000000	1.820558	2512.764404
0.000000	1.820795	2515.348633
0.000000	1.821032	2517.648193
0.000000	1.821269	2519.237549
0.000000	1.821506	2520.669678
0.000000	1.821743	2522.036377
0.000000	1.821981	2523.275391
0.000000	1.822218	2524.635254
0.000000	1.822455	2525.571045
0.000000	1.822692	2525.951416
0.000000	1.822929	2524.539551
0.000000	1.823167	2521.354248
0.000000	1.823404	2517.300293
0.000000	1.823641	2512.724609
0.000000	1.823878	2507.973877
0.000000	1.824115	2503.357910
0.000000	1.824353	2500.196533
0.000000	1.824590	2498.444336
0.000000	1.824827	2498.040283
0.000000	1.825064	2497.923096
0.000000	1.825301	2497.994873
0.000000	1.825538	2497.993408
0.000000	1.825776	2497.029053
0.000000	1.826013	2495.928711
0.000000	1.826250	2494.365234
0.000000	1.826487	2492.732178
0.000000	1.826724	2491.173584
0.000000	1.826962	2489.793457
0.000000	1.827199	2487.569824
0.000000	1.827436	2483.729492
0.000000	1.827673	2478.588623
0.000000	1.827910	2472.529297
0.000000	1.828147	2466.937256
0.000000	1.828384	2464.019531
0.000000	1.828622	2462.526123
0.000000	1.828859	2461.484863
0.000000	1.829096	2460.534912
0.000000	1.829333	2459.644043
0.000000	1.829570	2459.279541
0.000000	1.829808	2459.592041
0.000000	1.830045	2459.076660
0.000000	1.830282	2458.479736
0.000000	1.830519	2459.059814
0.000000	1.830756	2462.496826
0.000000	1.830993	2468.449463
0.000000	1.831231	2474.053955
0.000000	1.831468	2480.279053
0.000000	1.831705	2487.361328
0.000000	1.831942	2494.009766
0.000000	1.832179	2500.564453
0.000000	1.832416	2506.524658
0.000000	1.832654	2511.124023
0.000000	1.832891	2514.309326
0.000000	1.833128	2517.726074
0.000000	1.833365	2521.400146
0.000000	1.833602	2522.290283
0.000000	1.833840	2519.817871
0.000000	1.834077	2514.294434
0.000000	1.834314	2506.511719
0.000000	1.834551	2496.637939
0.000000	1.834788	2487.085205
0.000000	1.835025	2477.114258
0.000000	1.835263	2469.360840
0.000000	1.835500	2460.743408
0.000000	1.835737	2450.462158
0.000000	1.835974	2441.788330
0.000000	1.836211	2435.884277
0.000000	1.836448	2429.869629
0.000000	1.836686	2423.332764
0.000000	1.836923	2416.937744
0.000000	1.837160	2411.342285
0.000000	1.837397	2405.672363
0.000000	1.837634	2399.546387
0.000000	1.837871	2392.651855
0.000000	1.838109	2384.301514
0.000000	1.838346	2374.695557
0.000000	1.838583	2363.280273
0.000000	1.838820	2350.695068
0.000000	1.839057	2337.585938
0.000000	1.839295	2325.048096
0.000000	1.839532	2313.120361
0.000000	1.839769	2299.884277
0.000000	1.840006	2286.350830
0.000000	1.840243	2272.811768
0.000000	1.840480	2261.056885
0.000000	1.840718	2251.638428
0.000000	1.840955	2243.492676
0.000000	1.841192	2236.121338
0.000000	1.841429	2227.523926
0.000000	1.841666	2218.437988
0.000000	1.841903	2209.471191
0.000000	1.842141	2203.871826
0.000000	1.842378	2199.923340
0.000000	1.842615	2197.410645
0.000000	1.842852	2197.939697
0.000000	1.843089	2202.823242
0.000000	1.843326	2210.501221
0.000000	1.843564	2220.230469
0.000000	1.843801	2230.149658
0.000000	1.844038	2239.677979
0.000000	1.844275	2249.290527
0.000000	1.844512	2260.654297
0.000000	1.844750	2273.873047
0.000000	1.844987	2287.336914
0.000000	1.845224	2300.741943
0.000000	1.845461	2313.611084
0.000000	1.845698	2326.058350
0.000000	1.845935	2335.674072
0.000000	1.846173	2344.110596
0.000000	1.846410	2351.999268
0.000000	1.846647	2359.791260
0.000000	1.846884	2367.213135
0.000000	1.847121	2374.330811
0.000000	1.847358	2380.476807
0.000000	1.847596	2384.741211
0.000000	1.847833	2388.687500
0.000000	1.848070	2392.843506
0.000000	1.848307	2397.405273
0.000000	1.848544	2401.315186
0.000000	1.848782	2403.828369
0.000000	1.849019	2404.489258
0.000000	1.849256	2402.994873
0.000000	1.849493	2398.702148
0.000000	1.849730	2392.317383
0.000000	1.849967	2384.171143
0.000000	1.850204	2376.255127
0.000000	1.850442	2372.037354
0.000000	1.850679	2371.015137
0.000000	1.850916	2373.414551
0.000000	1.851153	2378.960938
0.000000	1.851390	2387.333740
0.000000	1.851628	2395.271484
0.000000	1.851865	2402.704346
0.000000	1.852102	2411.027344
0.000000	1.852339	2420.172852
0.000000	1.852576	2429.138184
0.000000	1.852813	2437.002441
0.000000	1.853051	2441.826904
0.000000	1.853288	2445.508545
0.000000	1.853525	2448.913574
0.000000	1.853762	2452.567383
0.000000	1.853999	2458.122803
0.000000	1.854237	2465.951172
0.000000	1.854474	2473.416016
0.000000	1.854711	2480.826660
0.000000	1.854948	2487.620850
0.000000	1.855185	2493.364502
0.000000	1.855422	2497.719238
0.000000	1.855660	2502.339600
0.000000	1.855897	2507.382813
0.000000	1.856134	2513.343506
0.000000	1.856371	2520.524414
0.000000	1.856608	2529.049805
0.000000	1.856845	2539.964111
0.000000	1.857083	2552.678711
0.000000	1.857320	2566.543213
0.000000	1.857557	2579.552246
0.000000	1.857794	2587.026123
0.000000	1.858031	2588.353027
0.000000	1.858269	2585.862061
0.000000	1.858506	2580.076172
0.000000	1.858743	2573.106201
0.000000	1.858980	2566.968506
0.000000	1.859217	2566.609619
0.000000	1.859455	2570.618896
0.000000	1.859692	2575.321289
0.000000	1.859929	2580.811035
0.000000	1.860166	2585.965576
0.000000	1.860403	2591.038086
0.000000	1.860640	2593.537842
0.000000	1.860877	2591.463379
0.000000	1.861115	2587.305176
0.000000	1.861352	2582.469238
0.000000	1.861589	2578.440918
0.000000	1.861826	2573.392334
0.000000	1.862063	2567.925049
0.000000	1.862301	2562.617188
0.000000	1.862538	2558.687744
0.000000	1.862775	2556.961182
0.000000	1.863012	2555.962891
0.000000	1.863249	2555.184570
0.000000	1.863486	2554.737793
0.000000	1.863724	2554.442627
0.000000	1.863961	2554.799561
0.000000	1.864198	2557.708008
0.000000	1.864435	2563.222900
0.000000	1.864672	2569.762939
0.000000	1.864910	2577.998779
0.000000	1.865147	2586.457520
0.000000	1.865384	2593.564941
0.000000	1.865621	2600.437744
0.000000	1.865858	2607.689209
0.000000	1.866095	2615.947021
0.000000	1.866332	2624.475098
0.000000	1.866570	2631.396240
0.000000	1.866807	2636.937256
0.000000	1.867044	2642.591553
0.000000	1.867281	2648.401123
0.000000	1.867518	2655.373291
0.000000	1.867756	2662.981934
0.000000	1.867993	2670.501465
0.000000	1.868230	2677.481689
0.000000	1.868467	2684.750732
0.000000	1.868704	2691.304932
0.000000	1.868941	2691.048584
0.000000	1.869179	2687.341797
0.000000	1.869416	2681.159424
0.000000	1.869653	2673.560547
0.000000	1.869890	2667.669678
0.000000	1.870127	2661.495361
0.000000	1.870364	2657.181152
0.000000	1.870602	2653.793457
0.000000	1.870839	2651.426270
0.000000	1.871076	2649.807129
0.000000	1.871313	2647.587646
0.000000	1.871550	2645.805908
0.000000	1.871788	2643.746338
0.000000	1.872025	2641.937988
0.000000	1.872262	2640.143799
0.000000	1.872499	2639.761719
0.000000	1.872736	2640.785889
0.000000	1.872973	2642.437256
0.000000	1.873211	2644.862061
0.000000	1.873448	2647.947754
0.000000	1.873685	2652.502197
0.000000	1.873922	2658.645508
0.000000	1.874159	2664.756348
0.000000	1.874397	2670.866943
0.000000	1.874634	2675.234131
0.000000	1.874871	2678.358643
0.000000	1.875108	2680.904053
0.000000	1.875345	2681.965088
0.000000	1.875582	2680.262451
0.000000	1.875819	2675.939697
0.000000	1.876057	2669.692139
0.000000	1.876294	2663.141846
0.000000	1.876531	2656.727295
0.000000	1.876768	2648.764648
0.000000	1.877005	2639.936523
0.000000	1.877243	2631.803467
0.000000	1.877480	2627.445557
0.000000	1.877717	2625.226074
0.000000	1.877954	2622.842041
0.000000	1.878191	2620.615723
0.000000	1.878428	2618.612061
0.000000	1.878666	2617.598389
0.000000	1.878903	2616.610107
0.000000	1.879140	2615.105957
0.000000	1.879377	2612.796875
0.000000	1.879614	2610.165771
0.000000	1.879851	2607.983154
0.000000	1.880089	2605.557373
0.000000	1.880326	2602.867920
0.000000	1.880563	2598.908447
0.000000	1.880800	2594.002197
0.000000	1.881037	2588.644775
0.000000	1.881275	2582.625488
0.000000	1.881512	2576.825684
0.000000	1.881749	2570.211426
0.000000	1.881986	2561.889404
0.000000	1.882223	2552.313965
0.000000	1.882460	2543.614746
0.000000	1.882698	2536.155762
0.000000	1.882935	2530.333008
0.000000	1.883172	2525.928711
0.000000	1.883409	2523.776123
0.000000	1.883646	2524.784180
0.000000	1.883884	2527.445801
0.000000	1.884121	2531.209961
0.000000	1.884358	2536.603760
0.000000	1.884595	2544.183350
0.000000	1.884832	2552.788086
0.000000	1.885069	2563.132813
0.000000	1.885306	2575.517578
0.000000	1.885544	2588.743896
0.000000	1.885781	2603.818604
0.000000	1.886018	2619.265625
0.000000	1.886255	2633.279053
0.000000	1.886492	2642.552979
0.000000	1.886730	2648.430420
0.000000	1.886967	2653.247803
0.000000	1.887204	2657.543457
0.000000	1.887441	2662.551025
0.000000	1.887678	2667.580811
0.000000	1.887915	2671.624756
0.000000	1.888153	2674.354736
0.000000	1.888390	2676.996338
0.000000	1.888627	2680.091553
0.000000	1.888864	2683.003906
0.000000	1.889101	2686.928711
0.000000	1.889338	2686.841797
0.000000	1.889576	2680.803711
0.000000	1.889813	2670.525391
0.000000	1.890050	2658.979248
0.000000	1.890287	2647.938232
0.000000	1.890524	2639.413330
0.000000	1.890762	2634.120850
0.000000	1.890999	2628.744873
0.000000	1.891236	2623.182373
0.000000	1.891473	2616.985107
0.000000	1.891710	2611.797607
0.000000	1.891947	2606.519287
0.000000	1.892185	2600.034180
0.000000	1.892422	2590.970703
0.000000	1.892659	2580.139893
0.000000	1.892896	2567.364990
0.000000	1.893133	2554.719971
0.000000	1.893371	2543.849609
0.000000	1.893608	2534.001953
0.000000	1.893845	2523.028320
0.000000	1.894082	2511.339355
0.000000	1.894319	2502.147949
0.000000	1.894556	2497.500244
0.000000	1.894794	2493.286133
0.000000	1.895031	2489.474609
0.000000	1.895268	2485.906006
0.000000	1.895505	2483.038330
0.000000	1.895742	2480.505615
0.000000	1.895979	2478.800049
0.000000	1.896217	2478.324219
0.000000	1.896454	2477.906250
0.000000	1.896691	2477.716553
0.000000	1.896928	2478.381348
0.000000	1.897165	2480.005127
0.000000	1.897403	2483.219727
0.000000	1.897640	2487.455566
0.000000	1.897877	2493.185547
0.000000	1.898114	2500.702393
0.000000	1.898351	2510.163574
0.000000	1.898588	2521.303711
0.000000	1.898825	2531.353027
0.000000	1.899063	2539.950684
0.000000	1.899300	2547.759277
0.000000	1.899537	2554.168213
0.000000	1.899774	2558.814697
0.000000	1.900011	2563.173340
0.000000	1.900249	2566.892578
0.000000	1.900486	2568.167480
0.000000	1.900723	2565.963867
0.000000	1.900960	2561.128662
0.000000	1.901197	2553.662598
0.000000	1.901434	2544.625732
0.000000	1.901672	2532.492676
0.000000	1.901909	2518.212158
0.000000	1.902146	2502.383545
0.000000	1.902383	2484.568848
0.000000	1.902620	2465.553223
0.000000	1.902858	2447.371582
0.000000	1.903095	2429.510010
0.000000	1.903332	2408.728760
0.000000	1.903569	2385.045410
0.000000	1.903806	2361.156738
0.000000	1.904043	2340.239258
0.000000	1.904281	2323.530029
0.000000	1.904518	2309.943848
0.000000	1.904755	2301.079834
0.000000	1.904992	2293.734863
0.000000	1.905229	2288.706543
0.000000	1.905466	2285.297607
0.000000	1.905704	2283.707275
0.000000	1.905941	2284.347900
0.000000	1.906178	2287.222900
0.000000	1.906415	2291.911865
0.000000	1.906652	2295.521729
0.000000	1.906890	2299.918213
0.000000	1.907127	2305.932129
0.000000	1.907364	2313.560547
0.000000	1.907601	2322.234131
0.000000	1.907838	2332.611084
0.000000	1.908075	2344.034424
0.000000	1.908312	2354.244629
0.000000	1.908550	2362.356689
0.000000	1.908787	2370.707520
0.000000	1.909024	2378.555420
0.000000	1.909261	2384.951416
0.000000	1.909498	2390.981201
0.000000	1.909736	2395.948242
0.000000	1.909973	2396.487793
0.000000	1.910210	2395.544189
0.000000	1.910447	2393.827393
0.000000	1.910684	2391.791992
0.000000	1.910921	2391.392090
0.000000	1.911159	2390.426514
0.000000	1.911396	2388.975342
0.000000	1.911633	2387.464600
0.000000	1.911870	2386.399414
0.000000	1.912107	2385.227051
0.000000	1.912345	2384.258057
0.000000	1.912582	2382.048096
0.000000	1.912819	2377.117432
0.000000	1.913056	2371.730225
0.000000	1.913293	2365.909668
0.000000	1.913530	2359.965820
0.000000	1.913768	2353.403076
0.000000	1.914005	2347.591797
0.000000	1.914242	2341.800781
0.000000	1.914479	2336.668701
0.000000	1.914716	2332.085693
0.000000	1.914953	2327.525635
0.000000	1.915191	2325.565918
0.000000	1.915428	2328.093994
0.000000	1.915665	2332.555664
0.000000	1.915902	2338.022217
0.000000	1.916139	2344.992188
0.000000	1.916376	2352.534424
0.000000	1.916614	2359.979980
0.000000	1.916851	2366.644287
0.000000	1.917088	2372.134033
0.000000	1.917325	2377.862793
0.000000	1.917562	2384.026611
0.000000	1.917799	2390.362793
0.000000	1.918037	2395.533691
0.000000	1.918274	2400.435547
0.000000	1.918511	2405.955811
0.000000	1.918748	2413.008057
0.000000	1.918985	2420.263428
0.000000	1.919223	2428.842529
0.000000	1.919460	2437.430420
0.000000	1.919697	2444.297607
0.000000	1.919934	2451.551270
0.000000	1.920171	2460.360840
0.000000	1.920408	2470.543213
0.000000	1.920646	2481.310791
0.000000	1.920883	2492.355225
0.000000	1.921120	2502.539795
0.000000	1.921357	2514.048096
0.000000	1.921594	2525.394531
0.000000	1.921832	2534.471680
0.000000	1.922069	2540.639648
0.000000	1.922306	2545.739990
0.000000	1.922543	2550.836914
0.000000	1.922780	2555.718750
0.000000	1.923018	2559.916016
0.000000	1.923254	2563.697266
0.000000	1.923492	2566.647461
0.000000	1.923729	2569.362793
0.000000	1.923966	2572.381104
0.000000	1.924203	2575.645264
0.000000	1.924440	2580.038818
0.000000	1.924678	2584.448975
0.000000	1.924915	2588.868408
0.000000	1.925152	2593.850342
0.000000	1.925389	2599.044678
0.000000	1.925626	2603.164063
0.000000	1.925864	2606.211670
0.000000	1.926101	2608.593262
0.000000	1.926338	2610.505371
0.000000	1.926575	2611.780518
0.000000	1.926812	2612.120605
0.000000	1.927049	2610.870117
0.000000	1.927287	2608.615479
0.000000	1.927524	2605.394043
0.000000	1.927761	2601.973145
0.000000	1.927998	2597.883057
0.000000	1.928235	2592.333740
0.000000	1.928472	2585.594482
0.000000	1.928710	2577.597656
0.000000	1.928947	2567.949463
0.000000	1.929184	2557.553955
0.000000	1.929421	2545.755859
0.000000	1.929658	2532.634766
0.000000	1.929896	2520.169678
0.000000	1.930133	2509.919678
0.000000	1.930370	2501.416992
0.000000	1.930607	2493.500732
0.000000	1.930844	2487.230713
0.000000	1.931081	2485.656006
0.000000	1.931319	2486.999268
0.000000	1.931556	2489.461914
0.000000	1.931793	2489.337891
0.000000	1.932030	2487.425293
0.000000	1.932267	2485.654785
0.000000	1.932505	2483.984375
0.000000	1.932742	2484.008789
0.000000	1.932979	2485.135254
0.000000	1.933216	2487.358154
0.000000	1.933453	2489.211426
0.000000	1.933690	2490.702148
0.000000	1.933927	2491.240723
0.000000	1.934165	2491.260010
0.000000	1.934402	2489.967285
0.000000	1.934639	2487.886963
0.000000	1.934876	2486.172119
0.000000	1.935113	2487.152344
0.000000	1.935351	2488.644043
0.000000	1.935588	2490.022461
0.000000	1.935825	2491.049805
0.000000	1.936062	2493.018555
0.000000	1.936299	2496.184082
0.000000	1.936536	2500.980469
0.000000	1.936774	2506.988770
0.000000	1.937011	2514.834717
0.000000	1.937248	2522.688477
0.000000	1.937485	2527.481689
0.000000	1.937722	2531.416260
0.000000	1.937959	2535.505615
0.000000	1.938197	2539.089355
0.000000	1.938434	2542.716064
0.000000	1.938671	2546.612549
0.000000	1.938908	2551.838867
0.000000	1.939145	2559.236816
0.000000	1.939383	2568.902832
0.000000	1.939620	2580.524170
0.000000	1.939857	2593.182861
0.000000	1.940094	2605.727051
0.000000	1.940331	2616.767578
0.000000	1.940568	2622.808105
0.000000	1.940806	2622.986572
0.000000	1.941043	2620.014160
0.000000	1.941280	2615.971924
0.000000	1.941517	2614.128662
0.000000	1.941754	2616.858643
0.000000	1.941991	2620.938232
0.000000	1.942229	2625.503174
0.000000	1.942466	2630.433594
0.000000	1.942703	2635.718018
0.000000	1.942940	2638.236572
0.000000	1.943177	2639.035645
0.000000	1.943414	2640.053711
0.000000	1.943652	2640.658447
0.000000	1.943889	2641.757568
0.000000	1.944126	2644.194824
0.000000	1.944363	2649.201660
0.000000	1.944600	2655.438232
0.000000	1.944838	2661.285400
0.000000	1.945075	2667.229736
0.000000	1.945312	2670.170898
0.000000	1.945549	2666.783691
0.000000	1.945786	2659.820801
0.000000	1.946023	2649.906006
0.000000	1.946261	2636.745117
0.000000	1.946498	2622.378418
0.000000	1.946735	2611.014404
0.000000	1.946972	2605.383057
0.000000	1.947209	2601.136963
0.000000	1.947446	2597.723877
0.000000	1.947684	2595.746826
0.000000	1.947921	2595.052734
0.000000	1.948158	2594.849854
0.000000	1.948395	2595.122803
0.000000	1.948632	2593.725830
0.000000	1.948869	2590.117188
0.000000	1.949107	2587.121338
0.000000	1.949344	2588.014404
0.000000	1.949581	2591.644043
0.000000	1.949818	2596.652100
0.000000	1.950055	2604.527344
0.000000	1.950293	2615.851318
0.000000	1.950530	2628.459229
0.000000	1.950767	2639.252197
0.000000	1.951004	2649.152588
0.000000	1.951241	2658.135010
0.000000	1.951478	2663.145752
0.000000	1.951716	2666.537598
0.000000	1.951953	2671.487061
0.000000	1.952190	2677.990723
0.000000	1.952427	2684.544922
0.000000	1.952664	2690.302246
0.000000	1.952901	2695.634521
0.000000	1.953139	2700.104980
0.000000	1.953376	2702.452393
0.000000	1.953613	2703.328857
0.000000	1.953850	2702.502441
0.000000	1.954087	2698.870117
0.000000	1.954325	2693.323730
0.000000	1.954562	2686.047119
0.000000	1.954799	2678.630615
0.000000	1.955036	2674.378906
0.000000	1.955273	2670.475342
0.000000	1.955510	2667.728760
0.000000	1.955747	2666.261719
0.000000	1.955985	2664.510010
0.000000	1.956222	2661.829346
0.000000	1.956459	2658.890869
0.000000	1.956696	2656.274414
0.000000	1.956933	2656.111328
0.000000	1.957171	2657.125977
0.000000	1.957408	2659.564697
0.000000	1.957645	2663.773926
0.000000	1.957882	2667.723145
0.000000	1.958119	2671.491455
0.000000	1.958356	2674.258545
0.000000	1.958594	2674.093018
0.000000	1.958831	2672.919434
0.000000	1.959068	2670.456299
0.000000	1.959305	2666.903809
0.000000	1.959542	2663.326416
0.000000	1.959780	2659.311035
0.000000	1.960017	2654.334961
0.000000	1.960254	2651.778809
0.000000	1.960491	2651.133057
0.000000	1.960728	2648.623535
0.000000	1.960966	2645.795898
0.000000	1.961203	2642.348389
0.000000	1.961440	2639.442871
0.000000	1.961677	2636.319092
0.000000	1.961914	2633.155518
0.000000	1.962151	2629.431152
0.000000	1.962389	2624.899170
0.000000	1.962626	2619.861328
0.000000	1.962863	2615.649414
0.000000	1.963100	2613.116699
0.000000	1.963337	2610.714355
0.000000	1.963574	2607.625488
0.000000	1.963812	2603.911133
0.000000	1.964049	2599.746094
0.000000	1.964286	2595.313721
0.000000	1.964523	2592.492676
0.000000	1.964760	2591.529297
0.000000	1.964997	2591.487793
0.000000	1.965235	2592.766113
0.000000	1.965472	2596.040039
0.000000	1.965709	2599.553467
0.000000	1.965946	2602.864014
0.000000	1.966183	2604.787598
0.000000	1.966420	2607.338379
0.000000	1.966658	2610.197021
0.000000	1.966895	2612.648438
0.000000	1.967132	2614.329346
0.000000	1.967369	2615.759766
0.000000	1.967606	2617.495605
0.000000	1.967844	2618.620605
0.000000	1.968081	2619.387451
0.000000	1.968318	2619.705322
0.000000	1.968555	2619.881348
0.000000	1.968792	2619.090576
0.000000	1.969029	2617.972900
0.000000	1.969267	2616.669189
0.000000	1.969504	2616.273682
0.000000	1.969741	2619.554443
0.000000	1.969978	2626.338135
0.000000	1.970215	2636.311523
0.000000	1.970453	2650.041016
0.000000	1.970690	2667.651367
0.000000	1.970927	2687.318848
0.000000	1.971164	2709.552490
0.000000	1.971401	2730.216553
0.000000	1.971638	2745.183594
0.000000	1.971875	2752.815430
0.000000	1.972113	2752.319824
0.000000	1.972350	2745.461182
0.000000	1.972587	2734.392578
0.000000	1.972824	2720.841553
0.000000	1.973061	2706.432617
0.000000	1.973299	2694.440674
0.000000	1.973536	2687.138184
0.000000	1.973773	2685.967529
0.000000	1.974010	2686.592285
0.000000	1.974247	2689.051514
0.000000	1.974484	2692.719238
0.000000	1.974722	2697.187012
0.000000	1.974959	2703.423584
0.000000	1.975196	2710.894775
0.000000	1.975433	2717.754639
0.000000	1.975670	2723.939209
0.000000	1.975907	2730.550537
0.000000	1.976145	2737.280029
0.000000	1.976382	2743.413330
0.000000	1.976619	2748.324463
0.000000	1.976856	2753.097900
0.000000	1.977093	2757.764648
0.000000	1.977331	2759.775146
0.000000	1.977568	2760.590820
0.000000	1.977805	2760.126465
0.000000	1.978042	2759.560303
0.000000	1.978279	2759.498047
0.000000	1.978516	2757.457764
0.000000	1.978754	2754.416016
0.000000	1.978991	2751.200195
0.000000	1.979228	2746.954102
0.000000	1.979465	2741.756592
0.000000	1.979702	2737.396484
0.000000	1.979940	2731.877197
0.000000	1.980177	2724.914551
0.000000	1.980414	2717.966797
0.000000	1.980651	2710.505859
0.000000	1.980888	2700.926270
0.000000	1.981125	2690.013184
0.000000	1.981362	2679.331299
0.000000	1.981600	2671.624512
0.000000	1.981837	2664.346191
0.000000	1.982074	2657.279785
0.000000	1.982311	2649.080078
0.000000	1.982548	2641.088867
0.000000	1.982786	2633.662842
0.000000	1.983023	2626.452148
0.000000	1.983260	2619.717529
0.000000	1.983497	2614.348877
0.000000	1.983734	2610.018555
0.000000	1.983971	2606.353760
0.000000	1.984209	2602.859375
0.000000	1.984446	2599.934082
0.000000	1.984683	2597.681885
0.000000	1.984920	2597.322510
0.000000	1.985157	2598.707764
0.000000	1.985394	2601.788574
0.000000	1.985632	2606.973145
0.000000	1.985869	2610.382080
0.000000	1.986106	2612.730225
0.000000	1.986343	2614.960449
0.000000	1.986580	2616.845703
0.000000	1.986818	2618.760010
0.000000	1.987055	2620.505615
0.000000	1.987292	2619.392578
0.000000	1.987529	2617.614746
0.000000	1.987766	2615.260254
0.000000	1.988003	2613.671387
0.000000	1.988241	2615.378174
0.000000	1.988478	2619.915527
0.000000	1.988715	2627.995361
0.000000	1.988952	2634.716064
0.000000	1.989189	2640.752197
0.000000	1.989427	2647.100342
0.000000	1.989664	2652.969482
0.000000	1.989901	2658.767822
0.000000	1.990138	2665.060303
0.000000	1.990375	2670.849609
0.000000	1.990612	2674.893799
0.000000	1.990849	2678.218506
0.000000	1.991087	2681.620361
0.000000	1.991324	2686.042969
0.000000	1.991561	2690.529785
0.000000	1.991798	2694.686035
0.000000	1.992035	2698.730225
0.000000	1.992273	2702.312988
0.000000	1.992510	2702.225098
0.000000	1.992747	2700.023438
0.000000	1.992984	2696.540039
0.000000	1.993221	2691.905762
0.000000	1.993459	2687.802246
0.000000	1.993696	2683.056396
0.000000	1.993933	2677.788574
0.000000	1.994170	2672.393066
0.000000	1.994407	2667.278809
0.000000	1.994644	2662.719482
0.000000	1.994882	2658.464600
0.000000	1.995119	2654.339355
0.000000	1.995356	2649.786133
0.000000	1.995593	2645.334229
0.000000	1.995830	2641.652344
0.000000	1.996067	2638.761230
0.000000	1.996305	2635.497803
0.000000	1.996542	2632.201660
0.000000	1.996779	2629.102539
0.000000	1.997016	2624.728516
0.000000	1.997253	2617.963867
0.000000	1.997490	2611.406250
0.000000	1.997728	2606.749268
0.000000	1.997965	2602.373779
0.000000	1.998202	2596.535645
0.000000	1.998439	2587.772705
0.000000	1.998676	2576.192139
0.000000	1.998914	2562.037354
0.000000	1.999151	2546.429443
0.000000	1.999388	2532.668213
0.000000	1.999625	2521.239746
0.000000	1.999862	2509.696533
0.000000	2.000099	2498.474854
0.000000	2.000336	2487.775635
0.000000	2.000574	2478.276367
0.000000	2.000811	2468.689453
0.000000	2.001048	2460.726563
0.000000	2.001285	2453.709961
0.000000	2.001522	2447.513916
0.000000	2.001760	2441.765625
0.000000	2.001997	2436.825928
0.000000	2.002234	2432.575928
0.000000	2.002471	2430.684082
0.000000	2.002708	2429.962158
0.000000	2.002945	2428.692627
0.000000	2.003183	2427.282715
0.000000	2.003420	2425.709961
0.000000	2.003657	2424.116943
0.000000	2.003894	2422.334229
0.000000	2.004131	2420.495605
0.000000	2.004369	2419.310303
0.000000	2.004606	2418.616699
0.000000	2.004843	2418.339600
0.000000	2.005080	2419.131104
0.000000	2.005317	2421.394775
0.000000	2.005554	2426.183350
0.000000	2.005792	2433.894775
0.000000	2.006029	2446.209473
0.000000	2.006266	2460.298828
0.000000	2.006503	2475.406738
0.000000	2.006740	2488.545898
0.000000	2.006978	2501.379639
0.000000	2.007215	2513.705811
0.000000	2.007452	2526.136963
0.000000	2.007689	2538.408936
0.000000	2.007926	2545.466064
0.000000	2.008163	2550.298340
0.000000	2.008401	2553.794678
0.000000	2.008638	2556.225830
0.000000	2.008875	2558.014893
0.000000	2.009112	2559.228027
0.000000	2.009349	2557.974121
0.000000	2.009587	2555.410400
0.000000	2.009824	2551.852783
0.000000	2.010061	2547.902832
0.000000	2.010298	2543.554932
0.000000	2.010535	2541.072510
0.000000	2.010772	2537.448242
0.000000	2.011009	2532.213379
0.000000	2.011247	2525.491699
0.000000	2.011484	2518.288086
0.000000	2.011721	2513.077148
0.000000	2.011958	2509.075684
0.000000	2.012195	2504.982910
0.000000	2.012433	2501.945313
0.000000	2.012670	2499.501709
0.000000	2.012907	2496.374268
0.000000	2.013144	2493.700195
0.000000	2.013381	2490.765137
0.000000	2.013618	2487.515137
0.000000	2.013855	2484.371826
0.000000	2.014093	2481.729980
0.000000	2.014330	2482.079590
0.000000	2.014567	2484.209473
0.000000	2.014804	2486.921875
0.000000	2.015041	2490.462402
0.000000	2.015279	2492.474854
0.000000	2.015516	2494.339844
0.000000	2.015753	2496.336914
0.000000	2.015990	2498.518799
0.000000	2.016227	2501.534180
0.000000	2.016464	2503.824951
0.000000	2.016702	2505.000732
0.000000	2.016939	2505.703369
0.000000	2.017176	2506.403320
0.000000	2.017413	2507.220215
0.000000	2.017650	2508.122559
0.000000	2.017888	2508.676758
0.000000	2.018125	2508.544189
0.000000	2.018362	2507.770508
0.000000	2.018599	2506.332764
0.000000	2.018836	2504.390625
0.000000	2.019073	2503.395020
0.000000	2.019310	2502.555664
0.000000	2.019548	2501.932861
0.000000	2.019785	2501.285400
0.000000	2.020022	2501.643066
0.000000	2.020259	2503.088379
0.000000	2.020496	2506.334229
0.000000	2.020734	2512.897461
0.000000	2.020971	2519.777832
0.000000	2.021208	2524.363037
0.000000	2.021445	2527.351074
0.000000	2.021682	2528.584229
0.000000	2.021919	2527.781006
0.000000	2.022157	2524.955322
0.000000	2.022394	2520.823975
0.000000	2.022631	2516.067627
0.000000	2.022868	2511.370605
0.000000	2.023105	2508.912598
0.000000	2.023343	2507.531006
0.000000	2.023580	2506.224854
0.000000	2.023817	2504.500000
0.000000	2.024054	2502.711182
0.000000	2.024291	2500.787598
0.000000	2.024528	2498.958008
0.000000	2.024766	2497.030273
0.000000	2.025003	2497.410645
0.000000	2.025240	2498.768066
0.000000	2.025477	2501.359375
0.000000	2.025714	2504.216309
0.000000	2.025951	2507.343262
0.000000	2.026189	2511.425049
0.000000	2.026426	2516.832520
0.000000	2.026663	2523.909424
0.000000	2.026900	2533.149170
0.000000	2.027137	2543.563721
0.000000	2.027375	2555.698486
0.000000	2.027612	2565.756592
0.000000	2.027849	2573.762207
0.000000	2.028086	2581.994141
0.000000	2.028323	2591.181396
0.000000	2.028560	2600.928955
0.000000	2.028798	2611.351807
0.000000	2.029035	2619.189453
0.000000	2.029272	2626.187988
0.000000	2.029509	2632.220215
0.000000	2.029746	2638.063477
0.000000	2.029984	2643.223145
0.000000	2.030221	2647.511719
0.000000	2.030458	2645.686035
0.000000	2.030695	2640.926025
0.000000	2.030932	2634.945801
0.000000	2.031169	2630.506836
0.000000	2.031407	2630.473633
0.000000	2.031644	2630.015625
0.000000	2.031881	2628.488037
0.000000	2.032118	2624.819580
0.000000	2.032355	2618.966553
0.000000	2.032593	2611.562012
0.000000	2.032830	2602.736084
0.000000	2.033067	2594.391113
0.000000	2.033304	2589.803955
0.000000	2.033541	2585.679688
0.000000	2.033778	2581.805176
0.000000	2.034015	2578.466309
0.000000	2.034253	2576.810303
0.000000	2.034490	2578.185303
0.000000	2.034727	2581.001953
0.000000	2.034964	2583.449463
0.000000	2.035201	2586.049805
0.000000	2.035439	2589.227539
0.000000	2.035676	2591.323730
0.000000	2.035913	2593.687500
0.000000	2.036150	2595.790283
0.000000	2.036387	2597.340576
0.000000	2.036624	2598.711182
0.000000	2.036862	2599.043457
0.000000	2.037099	2598.682617
0.000000	2.037336	2597.891357
0.000000	2.037573	2598.979004
0.000000	2.037810	2602.803955
0.000000	2.038048	2608.069336
0.000000	2.038285	2613.673096
0.000000	2.038522	2619.402832
0.000000	2.038759	2623.226074
0.000000	2.038996	2624.501709
0.000000	2.039233	2624.866455
0.000000	2.039470	2623.893066
0.000000	2.039708	2621.421387
0.000000	2.039945	2617.720703
0.000000	2.040182	2611.813721
0.000000	2.040419	2604.772949
0.000000	2.040656	2598.229492
0.000000	2.040894	2590.056885
0.000000	2.041131	2581.704834
0.000000	2.041368	2574.910400
0.000000	2.041605	2570.582275
0.000000	2.041842	2568.770508
0.000000	2.042079	2568.834473
0.000000	2.042316	2568.355225
0.000000	2.042554	2567.950684
0.000000	2.042791	2567.911621
0.000000	2.043028	2568.518066
0.000000	2.043265	2569.647949
0.000000	2.043502	2570.769287
0.000000	2.043740	2571.593994
0.000000	2.043977	2572.295898
0.000000	2.044214	2571.404297
0.000000	2.044451	2570.100098
0.000000	2.044688	2570.598633
0.000000	2.044925	2575.501221
0.000000	2.045163	2583.754883
0.000000	2.045400	2594.497314
0.000000	2.045637	2607.755615
0.000000	2.045874	2623.095947
0.000000	2.046111	2634.874756
0.000000	2.046349	2640.982178
0.000000	2.046586	2641.229736
0.000000	2.046823	2637.066162
0.000000	2.047060	2628.964355
0.000000	2.047297	2616.499268
0.000000	2.047534	2600.071777
0.000000	2.047772	2581.207764
0.000000	2.048009	2561.180664
0.000000	2.048246	2542.083496
0.000000	2.048483	2526.681885
0.000000	2.048720	2514.695313
0.000000	2.048957	2502.726807
0.000000	2.049195	2491.128418
0.000000	2.049432	2480.956543
0.000000	2.049669	2473.219727
0.000000	2.049906	2466.017822
0.000000	2.050143	2458.751953
0.000000	2.050380	2452.265137
0.000000	2.050618	2445.839600
0.000000	2.050855	2439.949219
0.000000	2.051092	2433.507813
0.000000	2.051329	2426.404297
0.000000	2.051566	2420.304199
0.000000	2.051804	2414.144531
0.000000	2.052041	2407.556885
0.000000	2.052278	2401.311279
0.000000	2.052515	2395.636719
0.000000	2.052752	2390.301025
0.000000	2.052989	2385.583008
0.000000	2.053227	2380.961426
0.000000	2.053464	2377.299072
0.000000	2.053701	2376.147461
0.000000	2.053938	2375.551270
0.000000	2.054175	2377.141846
0.000000	2.054413	2380.304443
0.000000	2.054650	2384.996582
0.000000	2.054887	2391.540283
0.000000	2.055124	2401.584473
0.000000	2.055361	2413.799561
0.000000	2.055598	2426.312500
0.000000	2.055836	2440.550537
0.000000	2.056073	2456.457275
0.000000	2.056310	2474.439697
0.000000	2.056547	2492.076660
0.000000	2.056784	2508.133057
0.000000	2.057022	2522.381104
0.000000	2.057259	2536.172119
0.000000	2.057496	2548.535889
0.000000	2.057733	2560.448975
0.000000	2.057970	2571.698486
0.000000	2.058208	2582.013916
0.000000	2.058444	2590.835449
0.000000	2.058682	2596.860840
0.000000	2.058919	2601.638184
0.000000	2.059156	2604.061035
0.000000	2.059393	2605.260010
0.000000	2.059630	2605.371826
0.000000	2.059868	2605.144531
0.000000	2.060105	2604.936768
0.000000	2.060342	2603.093506
0.000000	2.060579	2600.225342
0.000000	2.060816	2596.083496
0.000000	2.061054	2590.915039
0.000000	2.061291	2584.778076
0.000000	2.061528	2578.365967
0.000000	2.061765	2575.740234
0.000000	2.062002	2575.906738
0.000000	2.062239	2576.857178
0.000000	2.062476	2578.405029
0.000000	2.062714	2579.157471
0.000000	2.062951	2577.061279
0.000000	2.063188	2572.256348
0.000000	2.063425	2564.370117
0.000000	2.063662	2554.521729
0.000000	2.063900	2542.695068
0.000000	2.064137	2530.205811
0.000000	2.064374	2518.911621
0.000000	2.064611	2511.170898
0.000000	2.064848	2505.530273
0.000000	2.065085	2499.378662
0.000000	2.065323	2491.905273
0.000000	2.065560	2484.205078
0.000000	2.065797	2475.951416
0.000000	2.066034	2469.949463
0.000000	2.066271	2465.554443
0.000000	2.066509	2462.843994
0.000000	2.066746	2461.183838
0.000000	2.066983	2459.459229
0.000000	2.067220	2458.064209
0.000000	2.067457	2457.390381
0.000000	2.067694	2457.071289
0.000000	2.067931	2456.456055
0.000000	2.068169	2455.135986
0.000000	2.068406	2452.998779
0.000000	2.068643	2450.492432
0.000000	2.068880	2449.228516
0.000000	2.069117	2448.527588
0.000000	2.069355	2447.022705
0.000000	2.069592	2444.793945
0.000000	2.069829	2442.370117
0.000000	2.070066	2440.958008
0.000000	2.070303	2439.950684
0.000000	2.070540	2438.891602
0.000000	2.070778	2437.974854
0.000000	2.071015	2437.433838
0.000000	2.071252	2437.516357
0.000000	2.071489	2436.173828
0.000000	2.071726	2432.145752
0.000000	2.071964	2426.497314
0.000000	2.072201	2419.342773
0.000000	2.072438	2411.385254
0.000000	2.072675	2405.255127
0.000000	2.072912	2400.820557
0.000000	2.073149	2397.070313
0.000000	2.073387	2395.031250
0.000000	2.073624	2396.718262
0.000000	2.073861	2401.151367
0.000000	2.074098	2407.643555
0.000000	2.074335	2415.279297
0.000000	2.074572	2423.821289
0.000000	2.074810	2433.871826
0.000000	2.075047	2446.717041
0.000000	2.075284	2461.557129
0.000000	2.075521	2478.446289
0.000000	2.075758	2494.348389
0.000000	2.075995	2506.231445
0.000000	2.076233	2516.418457
0.000000	2.076470	2526.798096
0.000000	2.076707	2537.269775
0.000000	2.076944	2547.751465
0.000000	2.077181	2557.658936
0.000000	2.077419	2565.780518
0.000000	2.077656	2569.970215
0.000000	2.077893	2571.404785
0.000000	2.078130	2570.489502
0.000000	2.078367	2568.021973
0.000000	2.078604	2563.613037
0.000000	2.078842	2557.984375
0.000000	2.079079	2551.438965
0.000000	2.079316	2543.823486
0.000000	2.079553	2537.057373
0.000000	2.079790	2534.493408
0.000000	2.080028	2534.176025
0.000000	2.080265	2533.846436
0.000000	2.080502	2534.478760
0.000000	2.080739	2536.392578
0.000000	2.080976	2540.621338
0.000000	2.081213	2544.616211
0.000000	2.081450	2547.431396
0.000000	2.081688	2549.553711
0.000000	2.081925	2549.582275
0.000000	2.082162	2548.244873
0.000000	2.082399	2545.338867
0.000000	2.082636	2541.268066
0.000000	2.082874	2536.809814
0.000000	2.083111	2532.958252
0.000000	2.083348	2529.048828
0.000000	2.083585	2524.783691
0.000000	2.083822	2520.050537
0.000000	2.084059	2515.792236
0.000000	2.084297	2513.984863
0.000000	2.084534	2514.113037
0.000000	2.084771	2515.312744
0.000000	2.085008	2516.744385
0.000000	2.085245	2518.618896
0.000000	2.085483	2520.687988
0.000000	2.085720	2520.817627
0.000000	2.085957	2518.120117
0.000000	2.086194	2514.240479
0.000000	2.086431	2509.403564
0.000000	2.086668	2504.473145
0.000000	2.086905	2502.593994
0.000000	2.087143	2503.490723
0.000000	2.087380	2502.035645
0.000000	2.087617	2500.343506
0.000000	2.087854	2498.730957
0.000000	2.088091	2498.715088
0.000000	2.088329	2500.045410
0.000000	2.088566	2500.966553
0.000000	2.088803	2499.959717
0.000000	2.089040	2497.710205
0.000000	2.089277	2495.520508
0.000000	2.089514	2493.331543
0.000000	2.089751	2489.909424
0.000000	2.089989	2485.436768
0.000000	2.090226	2480.623535
0.000000	2.090463	2476.792480
0.000000	2.090700	2476.033691
0.000000	2.090937	2476.577148
0.000000	2.091175	2477.404053
0.000000	2.091412	2478.385498
0.000000	2.091649	2479.149658
0.000000	2.091886	2480.440918
0.000000	2.092123	2482.923096
0.000000	2.092360	2485.541016
0.000000	2.092598	2488.516357
0.000000	2.092835	2492.809570
0.000000	2.093072	2496.937988
0.000000	2.093309	2499.481445
0.000000	2.093546	2502.841797
0.000000	2.093784	2507.847412
0.000000	2.094021	2512.744141
0.000000	2.094258	2517.309326
0.000000	2.094495	2522.263672
0.000000	2.094732	2527.593018
0.000000	2.094970	2534.079834
0.000000	2.095207	2542.057617
0.000000	2.095444	2552.288574
0.000000	2.095681	2563.699219
0.000000	2.095918	2576.338379
0.000000	2.096155	2590.333984
0.000000	2.096393	2603.833252
0.000000	2.096630	2613.643555
0.000000	2.096867	2622.593994
0.000000	2.097104	2631.726318
0.000000	2.097341	2639.142334
0.000000	2.097578	2645.176270
0.000000	2.097816	2651.762451
0.000000	2.098053	2659.437500
0.000000	2.098290	2666.791992
0.000000	2.098527	2674.051514
0.000000	2.098764	2680.835449
0.000000	2.099001	2687.001221
0.000000	2.099239	2691.124512
0.000000	2.099476	2691.294434
0.000000	2.099713	2689.159668
0.000000	2.099950	2685.687500
0.000000	2.100187	2682.764893
0.000000	2.100425	2680.339844
0.000000	2.100662	2677.542725
0.000000	2.100899	2674.672363
0.000000	2.101136	2672.278564
0.000000	2.101373	2671.586914
0.000000	2.101610	2673.754639
0.000000	2.101848	2680.655029
0.000000	2.102085	2690.096191
0.000000	2.102322	2698.620117
0.000000	2.102559	2703.309082
0.000000	2.102796	2703.454102
0.000000	2.103034	2700.831787
0.000000	2.103271	2696.382568
0.000000	2.103508	2690.108154
0.000000	2.103745	2684.297363
0.000000	2.103982	2679.366211
0.000000	2.104219	2673.443359
0.000000	2.104457	2667.924805
0.000000	2.104694	2664.266846
0.000000	2.104931	2664.453613
0.000000	2.105168	2666.004883
0.000000	2.105405	2666.124756
0.000000	2.105643	2665.915771
0.000000	2.105880	2665.458008
0.000000	2.106117	2665.562988
0.000000	2.106354	2665.943848
0.000000	2.106591	2665.307861
0.000000	2.106828	2663.604736
0.000000	2.107065	2661.179688
0.000000	2.107303	2658.190430
0.000000	2.107540	2655.558838
0.000000	2.107777	2654.681396
0.000000	2.108014	2656.336914
0.000000	2.108251	2659.182617
0.000000	2.108489	2663.047852
0.000000	2.108726	2667.259766
0.000000	2.108963	2670.621338
0.000000	2.109200	2673.051025
0.000000	2.109437	2672.924072
0.000000	2.109674	2667.069580
0.000000	2.109911	2656.486328
0.000000	2.110149	2642.734131
0.000000	2.110386	2628.368408
0.000000	2.110623	2616.306396
0.000000	2.110860	2608.002930
0.000000	2.111097	2600.401367
0.000000	2.111335	2596.532227
0.000000	2.111572	2595.238037
0.000000	2.111809	2595.491211
0.000000	2.112046	2596.489502
0.000000	2.112283	2598.186768
0.000000	2.112520	2601.523926
0.000000	2.112758	2607.726318
0.000000	2.112995	2616.714600
0.000000	2.113232	2623.263672
0.000000	2.113469	2622.961914
0.000000	2.113706	2617.808350
0.000000	2.113944	2609.159424
0.000000	2.114181	2597.990967
0.000000	2.114418	2586.238281
0.000000	2.114655	2575.925293
0.000000	2.114892	2568.345703
0.000000	2.115129	2561.685303
0.000000	2.115366	2554.724609
0.000000	2.115604	2546.880371
0.000000	2.115841	2538.338623
0.000000	2.116078	2530.127197
0.000000	2.116315	2522.645508
0.000000	2.116552	2517.532959
0.000000	2.116790	2513.726318
0.000000	2.117027	2510.994873
0.000000	2.117264	2508.553711
0.000000	2.117501	2506.907471
0.000000	2.117738	2505.954102
0.000000	2.117975	2505.561279
0.000000	2.118213	2505.694336
0.000000	2.118450	2506.309570
0.000000	2.118687	2506.752686
0.000000	2.118924	2507.601074
0.000000	2.119161	2508.884033
0.000000	2.119399	2510.042725
0.000000	2.119636	2511.258057
0.000000	2.119873	2513.826660
0.000000	2.120110	2517.194092
0.000000	2.120347	2521.039063
0.000000	2.120584	2524.705811
0.000000	2.120822	2527.365479
0.000000	2.121059	2529.559082
0.000000	2.121296	2530.974121
0.000000	2.121533	2531.907715
0.000000	2.121770	2532.695801
0.000000	2.122008	2534.294189
0.000000	2.122245	2537.972412
0.000000	2.122482	2543.120361
0.000000	2.122719	2550.147705
0.000000	2.122956	2558.884033
0.000000	2.123193	2567.298828
0.000000	2.123431	2574.439697
0.000000	2.123668	2579.378662
0.000000	2.123905	2583.044922
0.000000	2.124142	2583.383057
0.000000	2.124379	2581.003418
0.000000	2.124616	2576.845459
0.000000	2.124854	2571.786133
0.000000	2.125091	2568.455078
0.000000	2.125328	2570.042236
0.000000	2.125565	2577.612061
0.000000	2.125802	2587.545654
0.000000	2.126040	2598.601807
0.000000	2.126277	2606.601074
0.000000	2.126514	2606.836914
0.000000	2.126751	2601.218262
0.000000	2.126988	2591.155273
0.000000	2.127225	2576.775391
0.000000	2.127463	2559.525635
0.000000	2.127700	2543.832764
0.000000	2.127937	2531.573242
0.000000	2.128174	2518.437988
0.000000	2.128411	2506.576416
0.000000	2.128649	2498.896973
0.000000	2.128886	2491.236572
0.000000	2.129123	2484.733154
0.000000	2.129360	2479.900146
0.000000	2.129597	2476.555664
0.000000	2.129834	2474.163574
0.000000	2.130071	2471.255127
0.000000	2.130309	2468.774902
0.000000	2.130546	2466.416016
0.000000	2.130783	2465.615479
0.000000	2.131020	2463.375488
0.000000	2.131257	2461.555176
0.000000	2.131495	2460.597900
0.000000	2.131732	2461.684814
0.000000	2.131969	2464.237793
0.000000	2.132206	2466.672363
0.000000	2.132443	2469.966064
0.000000	2.132680	2472.642822
0.000000	2.132918	2475.106689
0.000000	2.133155	2477.932617
0.000000	2.133392	2480.171631
0.000000	2.133629	2481.563232
0.000000	2.133866	2482.902344
0.000000	2.134104	2484.630127
0.000000	2.134341	2487.755859
0.000000	2.134578	2493.292725
0.000000	2.134815	2504.534668
0.000000	2.135052	2519.213135
0.000000	2.135289	2535.292725
0.000000	2.135526	2554.003906
0.000000	2.135764	2573.150635
0.000000	2.136001	2588.525391
0.000000	2.136238	2600.699219
0.000000	2.136475	2610.351563
0.000000	2.136712	2617.653076
0.000000	2.136950	2622.730957
0.000000	2.137187	2625.802002
0.000000	2.137424	2627.177246
0.000000	2.137661	2627.732422
0.000000	2.137898	2628.009766
0.000000	2.138135	2628.969971
0.000000	2.138372	2633.368164
0.000000	2.138610	2638.587402
0.000000	2.138847	2642.667725
0.000000	2.139084	2646.932617
0.000000	2.139321	2650.886963
0.000000	2.139558	2654.816406
0.000000	2.139796	2657.640381
0.000000	2.140033	2659.955566
0.000000	2.140270	2661.079346
0.000000	2.140507	2660.851563
0.000000	2.140744	2659.685059
0.000000	2.140981	2658.084473
0.000000	2.141219	2656.730957
0.000000	2.141456	2655.845947
0.000000	2.141693	2654.199219
0.000000	2.141930	2651.943848
0.000000	2.142167	2650.496338
0.000000	2.142405	2649.866211
0.000000	2.142642	2650.736328
0.000000	2.142879	2653.430420
0.000000	2.143116	2659.111328
0.000000	2.143353	2670.751465
0.000000	2.143590	2683.242188
0.000000	2.143828	2692.461426
0.000000	2.144065	2698.941650
0.000000	2.144302	2702.698730
0.000000	2.144539	2703.596924
0.000000	2.144776	2700.782471
0.000000	2.145014	2694.825928
0.000000	2.145251	2685.646729
0.000000	2.145488	2674.232178
0.000000	2.145725	2661.326416
0.000000	2.145962	2648.690674
0.000000	2.146199	2638.998535
0.000000	2.146437	2634.314209
0.000000	2.146674	2632.705566
0.000000	2.146911	2631.158203
0.000000	2.147148	2631.699707
0.000000	2.147385	2634.185303
0.000000	2.147622	2638.365479
0.000000	2.147860	2644.022705
0.000000	2.148097	2650.495361
0.000000	2.148334	2657.772217
0.000000	2.148571	2665.655762
0.000000	2.148808	2674.102051
0.000000	2.149045	2683.098633
0.000000	2.149283	2690.116699
0.000000	2.149520	2694.397217
0.000000	2.149757	2697.740479
0.000000	2.149994	2700.043945
0.000000	2.150231	2701.125488
0.000000	2.150469	2701.097656
0.000000	2.150706	2700.506836
0.000000	2.150943	2698.263672
0.000000	2.151180	2695.141357
0.000000	2.151417	2691.522217
0.000000	2.151654	2688.656250
0.000000	2.151892	2686.176758
0.000000	2.152129	2683.357178
0.000000	2.152366	2681.477539
0.000000	2.152603	2677.713135
0.000000	2.152840	2672.293213
0.000000	2.153078	2666.158447
0.000000	2.153315	2660.923828
0.000000	2.153552	2660.344482
0.000000	2.153789	2662.727539
0.000000	2.154026	2662.981201
0.000000	2.154263	2662.239746
0.000000	2.154500	2662.954102
0.000000	2.154738	2666.245605
0.000000	2.154975	2668.243164
0.000000	2.155212	2667.640625
0.000000	2.155449	2666.151367
0.000000	2.155686	2664.122070
0.000000	2.155924	2662.593994
0.000000	2.156161	2664.068359
0.000000	2.156398	2668.330078
0.000000	2.156635	2676.228516
0.000000	2.156872	2685.281738
0.000000	2.157109	2691.717529
0.000000	2.157346	2697.885742
0.000000	2.157584	2703.411621
0.000000	2.157821	2707.753906
0.000000	2.158058	2712.068359
0.000000	2.158295	2716.303467
0.000000	2.158532	2720.665039
0.000000	2.158770	2726.061523
0.000000	2.159007	2732.098633
0.000000	2.159244	2738.837402
0.000000	2.159481	2743.309082
0.000000	2.159718	2745.034424
0.000000	2.159956	2746.240479
0.000000	2.160193	2746.762695
0.000000	2.160430	2746.913574
0.000000	2.160667	2747.218994
0.000000	2.160904	2746.800537
0.000000	2.161141	2745.176758
0.000000	2.161379	2741.626953
0.000000	2.161616	2736.238770
0.000000	2.161853	2729.617188
0.000000	2.162090	2722.395996
0.000000	2.162327	2715.293213
0.000000	2.162565	2709.035156
0.000000	2.162802	2704.403564
0.000000	2.163039	2699.878662
0.000000	2.163276	2694.193359
0.000000	2.163513	2687.717529
0.000000	2.163750	2680.883301
0.000000	2.163987	2673.931152
0.000000	2.164225	2669.293945
0.000000	2.164462	2668.845703
0.000000	2.164699	2670.284180
0.000000	2.164936	2672.719727
0.000000	2.165173	2675.613037
0.000000	2.165411	2678.351563
0.000000	2.165648	2682.354980
0.000000	2.165885	2686.480957
0.000000	2.166122	2690.590332
0.000000	2.166359	2693.934326
0.000000	2.166596	2696.411133
0.000000	2.166834	2698.167969
0.000000	2.167071	2700.016357
0.000000	2.167308	2701.642090
0.000000	2.167545	2704.392090
0.000000	2.167782	2708.749512
0.000000	2.168020	2715.567871
0.000000	2.168257	2727.205322
0.000000	2.168494	2743.140137
0.000000	2.168731	2763.539063
0.000000	2.168968	2787.930420
0.000000	2.169205	2813.983643
0.000000	2.169443	2839.987549
0.000000	2.169680	2866.079590
0.000000	2.169917	2893.173584
0.000000	2.170154	2921.466797
0.000000	2.170391	2950.477051
0.000000	2.170629	2975.515137
0.000000	2.170866	2993.426758
0.000000	2.171103	3002.231689
0.000000	2.171340	3000.729248
0.000000	2.171577	2988.559570
0.000000	2.171814	2966.963623
0.000000	2.172052	2937.391113
0.000000	2.172289	2902.849365
0.000000	2.172526	2867.550537
0.000000	2.172763	2836.593018
0.000000	2.173000	2814.650146
0.000000	2.173237	2802.075195
0.000000	2.173475	2791.977783
0.000000	2.173712	2784.865967
0.000000	2.173949	2779.915527
0.000000	2.174186	2775.855957
0.000000	2.174423	2773.502930
0.000000	2.174660	2773.052246
0.000000	2.174898	2774.867432
0.000000	2.175135	2777.756104
0.000000	2.175372	2778.461914
0.000000	2.175609	2777.963623
0.000000	2.175846	2777.406982
0.000000	2.176084	2777.639404
0.000000	2.176321	2776.795410
0.000000	2.176558	2774.015625
0.000000	2.176795	2770.053711
0.000000	2.177032	2764.279297
0.000000	2.177269	2756.915527
0.000000	2.177506	2748.565186
0.000000	2.177744	2738.823242
0.000000	2.177981	2727.812256
0.000000	2.178218	2714.890137
0.000000	2.178455	2698.565674
0.000000	2.178692	2678.186523
0.000000	2.178930	2654.686279
0.000000	2.179167	2632.712646
0.000000	2.179404	2613.018066
0.000000	2.179641	2591.083496
0.000000	2.179878	2567.598145
0.000000	2.180115	2546.700439
0.000000	2.180353	2530.055664
0.000000	2.180590	2517.773926
0.000000	2.180827	2507.197510
0.000000	2.181064	2499.123779
0.000000	2.181301	2494.328857
0.000000	2.181539	2492.282959
0.000000	2.181776	2492.667969
0.000000	2.182013	2495.269043
0.000000	2.182250	2499.975586
0.000000	2.182487	2506.540283
0.000000	2.182724	2512.762451
0.000000	2.182961	2517.195801
0.000000	2.183199	2521.241699
0.000000	2.183436	2525.929443
0.000000	2.183673	2530.577148
0.000000	2.183910	2533.324951
0.000000	2.184147	2533.623779
0.000000	2.184385	2532.972412
0.000000	2.184622	2531.302246
0.000000	2.184859	2527.864014
0.000000	2.185096	2522.964844
0.000000	2.185333	2517.557129
0.000000	2.185570	2512.509277
0.000000	2.185807	2506.730957
0.000000	2.186045	2500.641602
0.000000	2.186282	2497.538330
0.000000	2.186519	2496.793213
0.000000	2.186756	2497.104980
0.000000	2.186993	2499.312744
0.000000	2.187231	2502.230713
0.000000	2.187468	2501.927246
0.000000	2.187705	2498.963135
0.000000	2.187942	2494.584961
0.000000	2.188179	2489.135254
0.000000	2.188416	2484.287598
0.000000	2.188654	2482.152344
0.000000	2.188891	2482.233154
0.000000	2.189128	2483.374512
0.000000	2.189365	2486.022705
0.000000	2.189602	2490.971680
0.000000	2.189840	2499.298828
0.000000	2.190077	2511.374268
0.000000	2.190314	2527.636475
0.000000	2.190551	2547.097412
0.000000	2.190788	2568.927002
0.000000	2.191025	2589.586426
0.000000	2.191263	2605.046631
0.000000	2.191500	2613.738770
0.000000	2.191737	2616.008545
0.000000	2.191974	2613.231934
0.000000	2.192211	2607.816162
0.000000	2.192449	2602.924072
0.000000	2.192686	2601.590576
0.000000	2.192923	2604.202148
0.000000	2.193160	2607.014404
0.000000	2.193397	2610.156982
0.000000	2.193635	2613.276367
0.000000	2.193872	2617.017578
0.000000	2.194109	2620.048096
0.000000	2.194346	2622.592529
0.000000	2.194583	2625.104492
0.000000	2.194820	2627.552734
0.000000	2.195058	2630.508789
0.000000	2.195295	2634.299561
0.000000	2.195532	2639.313232
0.000000	2.195769	2646.287598
0.000000	2.196006	2654.859619
0.000000	2.196243	2665.490723
0.000000	2.196481	2677.701172
0.000000	2.196718	2688.900146
0.000000	2.196955	2697.979980
0.000000	2.197192	2701.065186
0.000000	2.197429	2698.285645
0.000000	2.197666	2692.433838
0.000000	2.197904	2682.943604
0.000000	2.198141	2670.856689
0.000000	2.198378	2658.118652
0.000000	2.198615	2648.412354
0.000000	2.198852	2644.259766
0.000000	2.199090	2641.474609
0.000000	2.199327	2639.702637
0.000000	2.199564	2639.535645
0.000000	2.199801	2641.567627
0.000000	2.200038	2644.782227
0.000000	2.200275	2647.022949
0.000000	2.200513	2649.216064
0.000000	2.200750	2651.974609
0.000000	2.200987	2654.541992
0.000000	2.201224	2656.818359
0.000000	2.201461	2658.072998
0.000000	2.201699	2656.600586
0.000000	2.201936	2653.925049
0.000000	2.202173	2650.283936
0.000000	2.202410	2646.718018
0.000000	2.202647	2642.019287
0.000000	2.202884	2635.969971
0.000000	2.203121	2629.559082
0.000000	2.203359	2623.048584
0.000000	2.203596	2618.330078
0.000000	2.203833	2613.658203
0.000000	2.204070	2610.211182
0.000000	2.204307	2607.570801
0.000000	2.204545	2605.461914
0.000000	2.204782	2604.024414
0.000000	2.205019	2603.111816
0.000000	2.205256	2602.304688
0.000000	2.205493	2601.568848
0.000000	2.205730	2600.343750
0.000000	2.205967	2599.518799
0.000000	2.206205	2599.392578
0.000000	2.206442	2600.675781
0.000000	2.206679	2604.421387
0.000000	2.206916	2611.690186
0.000000	2.207153	2618.958984
0.000000	2.207391	2625.745117
0.000000	2.207628	2631.572754
0.000000	2.207865	2636.975586
0.000000	2.208102	2643.505371
0.000000	2.208339	2650.863525
0.000000	2.208576	2656.668945
0.000000	2.208814	2660.879883
0.000000	2.209051	2664.148682
0.000000	2.209288	2665.409180
0.000000	2.209525	2665.379639
0.000000	2.209762	2664.431885
0.000000	2.210000	2663.114014
0.000000	2.210237	2662.445801
0.000000	2.210474	2661.765869
0.000000	2.210711	2660.358643
0.000000	2.210948	2657.276611
0.000000	2.211185	2651.798584
0.000000	2.211422	2644.030029
0.000000	2.211660	2634.493408
0.000000	2.211897	2623.515625
0.000000	2.212134	2614.093994
0.000000	2.212371	2605.150879
0.000000	2.212608	2594.985107
0.000000	2.212846	2586.000732
0.000000	2.213083	2576.197998
0.000000	2.213320	2566.120361
0.000000	2.213557	2556.205566
0.000000	2.213794	2547.477295
0.000000	2.214031	2541.859131
0.000000	2.214269	2539.172119
0.000000	2.214506	2537.387695
0.000000	2.214743	2536.213379
0.000000	2.214980	2536.038330
0.000000	2.215217	2537.822510
0.000000	2.215455	2542.655762
0.000000	2.215692	2549.784424
0.000000	2.215929	2559.132080
0.000000	2.216166	2570.544189
0.000000	2.216403	2581.693848
0.000000	2.216640	2588.848145
0.000000	2.216878	2591.970215
0.000000	2.217115	2591.760986
0.000000	2.217352	2587.913086
0.000000	2.217589	2580.962891
0.000000	2.217826	2571.862549
0.000000	2.218064	2562.421875
0.000000	2.218301	2554.582764
0.000000	2.218538	2550.346436
0.000000	2.218775	2550.247070
0.000000	2.219012	2551.261719
0.000000	2.219249	2553.153809
0.000000	2.219487	2556.293213
0.000000	2.219724	2560.500488
0.000000	2.219961	2567.110107
0.000000	2.220198	2575.922852
0.000000	2.220435	2587.637451
0.000000	2.220672	2603.436768
0.000000	2.220910	2620.379395
0.000000	2.221147	2637.603027
0.000000	2.221384	2654.761475
0.000000	2.221621	2670.442627
0.000000	2.221858	2685.326416
0.000000	2.222095	2697.789307
0.000000	2.222333	2704.805908
0.000000	2.222570	2705.488037
0.000000	2.222807	2700.083984
0.000000	2.223044	2690.468994
0.000000	2.223281	2680.588867
0.000000	2.223519	2674.147461
0.000000	2.223756	2674.572021
0.000000	2.223993	2676.152344
0.000000	2.224230	2678.064209
0.000000	2.224467	2679.680176
0.000000	2.224705	2681.046387
0.000000	2.224941	2683.091797
0.000000	2.225179	2684.476074
0.000000	2.225416	2686.265137
0.000000	2.225653	2688.805420
0.000000	2.225890	2693.786621
0.000000	2.226127	2697.968262
0.000000	2.226365	2699.901611
0.000000	2.226602	2699.328857
0.000000	2.226839	2696.104492
0.000000	2.227076	2690.734131
0.000000	2.227313	2683.319092
0.000000	2.227551	2675.003174
0.000000	2.227788	2667.012695
0.000000	2.228025	2658.652100
0.000000	2.228262	2650.179688
0.000000	2.228499	2642.140625
0.000000	2.228736	2638.274170
0.000000	2.228974	2637.662354
0.000000	2.229211	2639.702393
0.000000	2.229448	2644.998291
0.000000	2.229685	2653.645996
0.000000	2.229922	2665.615479
0.000000	2.230160	2681.408447
0.000000	2.230397	2695.919678
0.000000	2.230634	2711.428467
0.000000	2.230871	2726.377197
0.000000	2.231108	2735.766357
0.000000	2.231345	2740.852539
0.000000	2.231582	2743.231934
0.000000	2.231820	2742.984863
0.000000	2.232057	2741.047119
0.000000	2.232294	2738.346436
0.000000	2.232531	2736.656494
0.000000	2.232768	2738.056641
0.000000	2.233006	2744.442627
0.000000	2.233243	2752.656006
0.000000	2.233480	2760.785889
0.000000	2.233717	2768.414063
0.000000	2.233954	2772.684570
0.000000	2.234191	2773.813965
0.000000	2.234428	2771.739502
0.000000	2.234666	2767.387695
0.000000	2.234903	2761.708984
0.000000	2.235140	2757.502441
0.000000	2.235377	2758.151611
0.000000	2.235614	2761.635498
0.000000	2.235852	2764.931396
0.000000	2.236089	2768.598877
0.000000	2.236326	2770.734863
0.000000	2.236563	2773.342285
0.000000	2.236800	2777.234375
0.000000	2.237037	2782.817871
0.000000	2.237275	2791.744141
0.000000	2.237512	2805.032959
0.000000	2.237749	2820.903564
0.000000	2.237986	2836.898682
0.000000	2.238223	2848.040527
0.000000	2.238461	2852.531982
0.000000	2.238698	2851.998291
0.000000	2.238935	2848.868652
0.000000	2.239172	2845.124512
0.000000	2.239409	2844.205811
0.000000	2.239646	2849.272949
0.000000	2.239884	2858.015869
0.000000	2.240121	2862.351074
0.000000	2.240358	2863.899658
0.000000	2.240595	2865.218750
0.000000	2.240832	2866.425293
0.000000	2.241070	2867.436279
0.000000	2.241307	2869.969727
0.000000	2.241544	2874.294678
0.000000	2.241781	2879.412598
0.000000	2.242018	2882.789307
0.000000	2.242255	2883.395752
0.000000	2.242493	2879.409424
0.000000	2.242730	2872.152344
0.000000	2.242967	2862.982422
0.000000	2.243204	2851.636963
0.000000	2.243441	2839.764160
0.000000	2.243679	2830.752686
0.000000	2.243916	2825.655518
0.000000	2.244153	2820.877930
0.000000	2.244390	2813.754639
0.000000	2.244627	2806.366455
0.000000	2.244864	2799.029785
0.000000	2.245101	2795.010498
0.000000	2.245339	2791.949707
0.000000	2.245576	2788.822998
0.000000	2.245813	2785.979248
0.000000	2.246050	2782.896729
0.000000	2.246287	2779.627930
0.000000	2.246525	2775.751953
0.000000	2.246762	2770.994141
0.000000	2.246999	2766.366699
0.000000	2.247236	2761.393555
0.000000	2.247473	2756.120850
0.000000	2.247710	2750.168701
0.000000	2.247948	2745.015381
0.000000	2.248185	2741.543213
0.000000	2.248422	2737.714600
0.000000	2.248659	2734.475830
0.000000	2.248896	2731.409668
0.000000	2.249134	2727.090088
0.000000	2.249371	2720.393066
0.000000	2.249608	2712.339355
0.000000	2.249845	2704.334717
0.000000	2.250082	2700.846436
0.000000	2.250319	2698.772705
0.000000	2.250556	2697.108887
0.000000	2.250794	2695.812256
0.000000	2.251031	2694.784180
0.000000	2.251268	2693.402100
0.000000	2.251505	2691.521729
0.000000	2.251742	2689.532227
0.000000	2.251980	2687.761963
0.000000	2.252217	2685.966309
0.000000	2.252454	2684.285400
0.000000	2.252691	2682.656006
0.000000	2.252928	2681.421143
0.000000	2.253165	2680.118164
0.000000	2.253402	2679.408203
0.000000	2.253640	2680.005127
0.000000	2.253877	2681.894775
0.000000	2.254114	2684.537354
0.000000	2.254351	2688.466064
0.000000	2.254588	2692.895264
0.000000	2.254826	2697.881836
0.000000	2.255063	2704.604004
0.000000	2.255300	2713.381348
0.000000	2.255537	2724.053223
0.000000	2.255774	2735.699219
0.000000	2.256011	2745.543213
0.000000	2.256249	2756.190186
0.000000	2.256486	2766.886963
0.000000	2.256723	2777.105469
0.000000	2.256960	2786.718262
0.000000	2.257197	2793.987793
0.000000	2.257435	2796.828613
0.000000	2.257672	2798.554688
0.000000	2.257909	2799.122559
0.000000	2.258146	2799.298584
0.000000	2.258383	2799.457275
0.000000	2.258621	2797.977783
0.000000	2.258858	2795.876221
0.000000	2.259095	2793.756104
0.000000	2.259332	2794.151367
0.000000	2.259569	2798.535645
0.000000	2.259806	2803.368408
0.000000	2.260043	2810.014160
0.000000	2.260281	2819.159668
0.000000	2.260518	2829.277344
0.000000	2.260755	2839.489258
0.000000	2.260992	2851.664795
0.000000	2.261229	2867.414795
0.000000	2.261467	2886.719482
0.000000	2.261704	2906.257568
0.000000	2.261941	2919.874512
0.000000	2.262178	2926.152588
0.000000	2.262415	2924.609131
0.000000	2.262652	2915.965332
0.000000	2.262890	2899.936523
0.000000	2.263127	2876.505127
0.000000	2.263364	2845.334961
0.000000	2.263601	2808.447998
0.000000	2.263838	2767.991699
0.000000	2.264076	2726.813477
0.000000	2.264313	2689.806396
0.000000	2.264550	2661.876221
0.000000	2.264787	2639.848145
0.000000	2.265024	2618.111084
0.000000	2.265261	2598.638916
0.000000	2.265499	2581.562500
0.000000	2.265736	2566.555908
0.000000	2.265973	2553.238037
0.000000	2.266210	2541.458496
0.000000	2.266447	2532.158691
0.000000	2.266685	2525.026367
0.000000	2.266922	2519.113037
0.000000	2.267159	2515.000244
0.000000	2.267396	2511.053223
0.000000	2.267633	2505.438232
0.000000	2.267870	2498.305176
0.000000	2.268108	2489.229736
0.000000	2.268345	2477.697266
0.000000	2.268582	2463.640381
0.000000	2.268819	2447.868408
0.000000	2.269056	2428.953857
0.000000	2.269293	2407.745605
0.000000	2.269531	2384.839844
0.000000	2.269768	2363.494385
0.000000	2.270005	2344.392578
0.000000	2.270242	2328.644531
0.000000	2.270479	2315.600342
0.000000	2.270716	2306.939697
0.000000	2.270954	2307.539307
0.000000	2.271191	2315.536621
0.000000	2.271428	2332.878174
0.000000	2.271665	2357.547363
0.000000	2.271902	2387.114746
0.000000	2.272140	2421.590332
0.000000	2.272377	2457.303955
0.000000	2.272614	2494.190430
0.000000	2.272851	2527.528809
0.000000	2.273088	2554.359131
0.000000	2.273325	2574.500977
0.000000	2.273562	2588.635254
0.000000	2.273800	2598.368652
0.000000	2.274037	2604.509766
0.000000	2.274274	2608.057617
0.000000	2.274511	2610.116455
0.000000	2.274748	2612.488770
0.000000	2.274986	2617.750732
0.000000	2.275223	2626.484619
0.000000	2.275460	2635.853271
0.000000	2.275697	2645.672119
0.000000	2.275934	2653.047607
0.000000	2.276171	2659.394287
0.000000	2.276409	2666.037598
0.000000	2.276646	2671.946777
0.000000	2.276883	2677.062256
0.000000	2.277120	2682.108154
0.000000	2.277357	2687.469727
0.000000	2.277595	2692.991699
0.000000	2.277832	2699.031250
0.000000	2.278069	2702.697021
0.000000	2.278306	2705.275635
0.000000	2.278543	2707.447998
0.000000	2.278780	2708.365479
0.000000	2.279017	2707.936523
0.000000	2.279255	2706.761475
0.000000	2.279492	2704.668213
0.000000	2.279729	2703.332764
0.000000	2.279966	2703.847168
0.000000	2.280203	2702.123291
0.000000	2.280441	2699.714844
0.000000	2.280678	2697.185547
0.000000	2.280915	2694.874023
0.000000	2.281152	2694.550049
0.000000	2.281389	2695.702393
0.000000	2.281626	2698.669189
0.000000	2.281864	2704.512207
0.000000	2.282101	2711.445801
0.000000	2.282338	2718.805908
0.000000	2.282575	2724.404053
0.000000	2.282812	2729.721924
0.000000	2.283049	2735.921387
0.000000	2.283287	2741.908447
0.000000	2.283524	2748.501953
0.000000	2.283761	2755.685059
0.000000	2.283998	2762.407471
0.000000	2.284235	2768.761230
0.000000	2.284472	2775.302979
0.000000	2.284710	2781.315430
0.000000	2.284947	2785.119141
0.000000	2.285184	2788.369629
0.000000	2.285421	2790.551514
0.000000	2.285658	2790.954346
0.000000	2.285896	2787.902344
0.000000	2.286133	2782.394043
0.000000	2.286370	2774.614014
0.000000	2.286607	2764.745361
0.000000	2.286844	2754.902832
0.000000	2.287081	2747.982178
0.000000	2.287319	2741.008545
0.000000	2.287556	2736.120850
0.000000	2.287793	2732.701660
0.000000	2.288030	2728.822510
0.000000	2.288267	2725.452881
0.000000	2.288505	2721.749756
0.000000	2.288742	2717.220703
0.000000	2.288979	2712.292236
0.000000	2.289216	2707.610352
0.000000	2.289453	2703.381348
0.000000	2.289690	2699.423340
0.000000	2.289928	2697.196777
0.000000	2.290165	2694.575439
0.000000	2.290402	2691.005859
0.000000	2.290639	2686.215332
0.000000	2.290876	2680.996826
0.000000	2.291114	2675.643555
0.000000	2.291351	2670.874268
0.000000	2.291588	2667.698975
0.000000	2.291825	2664.115234
0.000000	2.292062	2660.320557
0.000000	2.292300	2656.799561
0.000000	2.292536	2654.164551
0.000000	2.292774	2655.734375
0.000000	2.293011	2660.576660
0.000000	2.293248	2667.596191
0.000000	2.293485	2674.592285
0.000000	2.293722	2680.777588
0.000000	2.293960	2685.264404
0.000000	2.294197	2686.455811
0.000000	2.294434	2684.368896
0.000000	2.294671	2680.301270
0.000000	2.294908	2675.127686
0.000000	2.295146	2669.306885
0.000000	2.295383	2663.864990
0.000000	2.295620	2660.541992
0.000000	2.295857	2657.406006
0.000000	2.296094	2653.105713
0.000000	2.296331	2647.737549
0.000000	2.296569	2641.375732
0.000000	2.296806	2634.229980
0.000000	2.297043	2625.239990
0.000000	2.297280	2614.202148
0.000000	2.297517	2601.280518
0.000000	2.297755	2588.370361
0.000000	2.297992	2580.272705
0.000000	2.298229	2573.553467
0.000000	2.298466	2566.791016
0.000000	2.298703	2562.838379
0.000000	2.298940	2562.292725
0.000000	2.299177	2562.308594
0.000000	2.299415	2561.577393
0.000000	2.299652	2560.560303
0.000000	2.299889	2559.196533
0.000000	2.300126	2556.442139
0.000000	2.300363	2552.396729
0.000000	2.300601	2548.517334
0.000000	2.300838	2546.499512
0.000000	2.301075	2547.903320
0.000000	2.301312	2550.719238
0.000000	2.301549	2555.583984
0.000000	2.301786	2562.729004
0.000000	2.302023	2571.790039
0.000000	2.302261	2582.498779
0.000000	2.302498	2594.800537
0.000000	2.302735	2608.242432
0.000000	2.302972	2622.577637
0.000000	2.303209	2634.885742
0.000000	2.303447	2645.831055
0.000000	2.303684	2655.975586
0.000000	2.303921	2664.523926
0.000000	2.304158	2671.353271
0.000000	2.304395	2677.651123
0.000000	2.304632	2683.209229
0.000000	2.304870	2688.140137
0.000000	2.305107	2692.881104
0.000000	2.305344	2696.136963
0.000000	2.305581	2696.726563
0.000000	2.305818	2695.428711
0.000000	2.306056	2693.503906
0.000000	2.306293	2691.668457
0.000000	2.306530	2691.087646
0.000000	2.306767	2692.324707
0.000000	2.307004	2695.122314
0.000000	2.307241	2698.364258
0.000000	2.307479	2701.681641
0.000000	2.307716	2706.136475
0.000000	2.307953	2711.799805
0.000000	2.308190	2718.395996
0.000000	2.308427	2724.560059
0.000000	2.308664	2730.160645
0.000000	2.308902	2736.260498
0.000000	2.309139	2741.711670
0.000000	2.309376	2745.908203
0.000000	2.309613	2747.800049
0.000000	2.309850	2748.405762
0.000000	2.310087	2748.103027
0.000000	2.310325	2747.666260
0.000000	2.310562	2747.746826
0.000000	2.310799	2748.556152
0.000000	2.311036	2749.538086
0.000000	2.311273	2751.608887
0.000000	2.311511	2755.173340
0.000000	2.311748	2759.888184
0.000000	2.311985	2764.386230
0.000000	2.312222	2765.380859
0.000000	2.312459	2761.876221
0.000000	2.312696	2756.456055
0.000000	2.312934	2748.959229
0.000000	2.313171	2739.135986
0.000000	2.313408	2729.314697
0.000000	2.313645	2723.002441
0.000000	2.313882	2720.495117
0.000000	2.314120	2718.721191
0.000000	2.314357	2717.200684
0.000000	2.314594	2716.097900
0.000000	2.314831	2713.505371
0.000000	2.315068	2710.847412
0.000000	2.315305	2709.506836
0.000000	2.315543	2709.043213
0.000000	2.315780	2709.800293
0.000000	2.316017	2712.453369
0.000000	2.316254	2717.130127
0.000000	2.316491	2724.065674
0.000000	2.316729	2733.166992
0.000000	2.316966	2744.514404
0.000000	2.317203	2759.235107
0.000000	2.317440	2776.246094
0.000000	2.317677	2792.280029
0.000000	2.317914	2802.989746
0.000000	2.318151	2808.623047
0.000000	2.318389	2809.534424
0.000000	2.318626	2806.849854
0.000000	2.318863	2801.028076
0.000000	2.319100	2792.898438
0.000000	2.319337	2784.110596
0.000000	2.319575	2777.662354
0.000000	2.319812	2774.485352
0.000000	2.320049	2771.443115
0.000000	2.320286	2770.083740
0.000000	2.320523	2772.845459
0.000000	2.320760	2779.390625
0.000000	2.320997	2790.140869
0.000000	2.321235	2805.693359
0.000000	2.321472	2825.551514
0.000000	2.321709	2848.217529
0.000000	2.321946	2871.797852
0.000000	2.322183	2889.042725
0.000000	2.322421	2897.965088
0.000000	2.322658	2900.641846
0.000000	2.322895	2898.340576
0.000000	2.323132	2891.339844
0.000000	2.323369	2880.580078
0.000000	2.323606	2868.213867
0.000000	2.323844	2857.670654
0.000000	2.324081	2851.897705
0.000000	2.324318	2848.245117
0.000000	2.324555	2846.009033
0.000000	2.324792	2842.358154
0.000000	2.325030	2835.012695
0.000000	2.325267	2824.723877
0.000000	2.325504	2811.984619
0.000000	2.325741	2797.171875
0.000000	2.325978	2780.562988
0.000000	2.326216	2762.568359
0.000000	2.326452	2745.756836
0.000000	2.326690	2730.509033
0.000000	2.326927	2718.079834
0.000000	2.327164	2707.371826
0.000000	2.327401	2696.434326
0.000000	2.327638	2685.845459
0.000000	2.327876	2676.053711
0.000000	2.328113	2665.528809
0.000000	2.328350	2655.493896
0.000000	2.328587	2646.391846
0.000000	2.328824	2637.219238
0.000000	2.329062	2627.250977
0.000000	2.329299	2617.002930
0.000000	2.329536	2607.812500
0.000000	2.329773	2600.330078
0.000000	2.330010	2595.361572
0.000000	2.330247	2593.397705
0.000000	2.330485	2594.250244
0.000000	2.330722	2596.730469
0.000000	2.330959	2600.723145
0.000000	2.331196	2604.854980
0.000000	2.331433	2607.300293
0.000000	2.331670	2606.919678
0.000000	2.331908	2606.355225
0.000000	2.332145	2605.895264
0.000000	2.332382	2606.926270
0.000000	2.332619	2609.314697
0.000000	2.332856	2613.704102
0.000000	2.333093	2618.574463
0.000000	2.333331	2623.958984
0.000000	2.333568	2630.816406
0.000000	2.333805	2638.482178
0.000000	2.334042	2644.266602
0.000000	2.334279	2649.863281
0.000000	2.334517	2656.408691
0.000000	2.334754	2664.105957
0.000000	2.334991	2671.155273
0.000000	2.335228	2678.964111
0.000000	2.335465	2687.379395
0.000000	2.335702	2696.051025
0.000000	2.335940	2703.113037
0.000000	2.336177	2709.608398
0.000000	2.336414	2716.198242
0.000000	2.336651	2722.477539
0.000000	2.336888	2728.382813
0.000000	2.337126	2734.460205
0.000000	2.337363	2740.039307
0.000000	2.337600	2744.544678
0.000000	2.337837	2748.641357
0.000000	2.338074	2752.321045
0.000000	2.338311	2756.314697
0.000000	2.338549	2759.895508
0.000000	2.338786	2763.142578
0.000000	2.339023	2765.652832
0.000000	2.339260	2767.999023
0.000000	2.339497	2770.301025
0.000000	2.339735	2772.692627
0.000000	2.339972	2774.615723
0.000000	2.340209	2775.825439
0.000000	2.340446	2777.309082
0.000000	2.340683	2779.717529
0.000000	2.340920	2783.638672
0.000000	2.341157	2791.083496
0.000000	2.341395	2799.539307
0.000000	2.341632	2808.973633
0.000000	2.341869	2820.144775
0.000000	2.342106	2832.157959
0.000000	2.342343	2841.479736
0.000000	2.342581	2846.930908
0.000000	2.342818	2850.819092
0.000000	2.343055	2853.790039
0.000000	2.343292	2855.885254
0.000000	2.343529	2857.344238
0.000000	2.343766	2857.985107
0.000000	2.344004	2857.904785
0.000000	2.344241	2857.839355
0.000000	2.344478	2857.790771
0.000000	2.344715	2857.929443
0.000000	2.344952	2858.216797
0.000000	2.345190	2857.914551
0.000000	2.345427	2856.590332
0.000000	2.345664	2853.844482
0.000000	2.345901	2850.234863
0.000000	2.346138	2845.992676
0.000000	2.346375	2841.725098
0.000000	2.346612	2838.023193
0.000000	2.346850	2836.734863
0.000000	2.347087	2836.872803
0.000000	2.347324	2837.523926
0.000000	2.347561	2839.122070
0.000000	2.347798	2841.311523
0.000000	2.348036	2843.881348
0.000000	2.348273	2846.668213
0.000000	2.348510	2849.331055
0.000000	2.348747	2851.619141
0.000000	2.348984	2852.806396
0.000000	2.349221	2852.579590
0.000000	2.349458	2851.819092
0.000000	2.349696	2851.263672
0.000000	2.349933	2850.571777
0.000000	2.350170	2849.591309
0.000000	2.350407	2848.979492
0.000000	2.350644	2847.538818
0.000000	2.350882	2844.878906
0.000000	2.351119	2841.652344
0.000000	2.351356	2837.290039
0.000000	2.351593	2832.893799
0.000000	2.351830	2828.337402
0.000000	2.352067	2825.944092
0.000000	2.352305	2824.496582
0.000000	2.352542	2823.216309
0.000000	2.352779	2822.217773
0.000000	2.353016	2821.236328
0.000000	2.353253	2819.881836
0.000000	2.353491	2818.764648
0.000000	2.353728	2818.187012
0.000000	2.353965	2818.096680
0.000000	2.354202	2818.061768
0.000000	2.354439	2818.482178
0.000000	2.354676	2819.142334
0.000000	2.354914	2821.123047
0.000000	2.355151	2822.551758
0.000000	2.355388	2823.534668
0.000000	2.355625	2823.974609
0.000000	2.355862	2824.541260
0.000000	2.356100	2825.208984
0.000000	2.356337	2825.580566
0.000000	2.356574	2826.107910
0.000000	2.356811	2826.059082
0.000000	2.357048	2825.928955
0.000000	2.357285	2825.784668
0.000000	2.357523	2825.709229
0.000000	2.357760	2826.026611
0.000000	2.357997	2827.035400
0.000000	2.358234	2828.860596
0.000000	2.358471	2829.982178
0.000000	2.358708	2830.299072
0.000000	2.358946	2830.766357
0.000000	2.359183	2830.853027
0.000000	2.359420	2831.157471
0.000000	2.359657	2832.576660
0.000000	2.359894	2834.782227
0.000000	2.360132	2837.607178
0.000000	2.360369	2841.061279
0.000000	2.360606	2844.239502
0.000000	2.360843	2846.907715
0.000000	2.361080	2850.041992
0.000000	2.361317	2853.156250
0.000000	2.361555	2855.579834
0.000000	2.361792	2857.595947
0.000000	2.362029	2858.428467
0.000000	2.362266	2858.187988
0.000000	2.362503	2857.556885
0.000000	2.362741	2856.435303
0.000000	2.362978	2855.099121
0.000000	2.363215	2854.804199
0.000000	2.363452	2853.751709
0.000000	2.363689	2851.896973
0.000000	2.363926	2849.631836
0.000000	2.364164	2847.312744
0.000000	2.364401	2845.479736
0.000000	2.364638	2843.848877
0.000000	2.364875	2843.208984
0.000000	2.365112	2844.203369
0.000000	2.365350	2845.447266
0.000000	2.365587	2846.422119
0.000000	2.365824	2847.832520
0.000000	2.366061	2849.098389
0.000000	2.366298	2850.628418
0.000000	2.366535	2852.515625
0.000000	2.366772	2855.459473
0.000000	2.367010	2858.905762
0.000000	2.367247	2863.290527
0.000000	2.367484	2868.232910
0.000000	2.367721	2870.920166
0.000000	2.367958	2873.570557
0.000000	2.368196	2875.458252
0.000000	2.368433	2876.795410
0.000000	2.368670	2876.365723
0.000000	2.368907	2874.337402
0.000000	2.369144	2871.019043
0.000000	2.369381	2867.209229
0.000000	2.369618	2863.671387
0.000000	2.369856	2861.056152
0.000000	2.370093	2857.888428
0.000000	2.370330	2854.542480
0.000000	2.370567	2851.028320
0.000000	2.370804	2847.089600
0.000000	2.371042	2843.307373
0.000000	2.371279	2840.392578
0.000000	2.371516	2835.137207
0.000000	2.371753	2829.392578
0.000000	2.371990	2824.421875
0.000000	2.372227	2820.640869
0.000000	2.372465	2816.075195
0.000000	2.372702	2810.501953
0.000000	2.372939	2804.027100
0.000000	2.373176	2797.846191
0.000000	2.373413	2792.532959
0.000000	2.373651	2787.589355
0.000000	2.373888	2782.736084
0.000000	2.374125	2779.876953
0.000000	2.374362	2777.978271
0.000000	2.374599	2776.833740
0.000000	2.374836	2776.042236
0.000000	2.375073	2774.666260
0.000000	2.375311	2773.583740
0.000000	2.375548	2772.745605
0.000000	2.375785	2772.211182
0.000000	2.376022	2771.175781
0.000000	2.376259	2770.281494
0.000000	2.376497	2769.360840
0.000000	2.376734	2768.129150
0.000000	2.376971	2766.570313
0.000000	2.377208	2765.202148
0.000000	2.377445	2762.639160
0.000000	2.377682	2762.252686
0.000000	2.377920	2762.394531
0.000000	2.378157	2762.287842
0.000000	2.378394	2762.176514
0.000000	2.378631	2762.437256
0.000000	2.378868	2763.696045
0.000000	2.379106	2767.281982
0.000000	2.379343	2773.551514
0.000000	2.379580	2781.614746
0.000000	2.379817	2791.056641
0.000000	2.380054	2802.649170
0.000000	2.380291	2815.771484
0.000000	2.380529	2829.230469
0.000000	2.380766	2835.793457
0.000000	2.381003	2837.134033
0.000000	2.381240	2836.468750
0.000000	2.381477	2833.822021
0.000000	2.381714	2830.157471
0.000000	2.381952	2828.889404
0.000000	2.382189	2828.918945
0.000000	2.382426	2828.026367
0.000000	2.382663	2826.241211
0.000000	2.382900	2823.939941
0.000000	2.383137	2820.539551
0.000000	2.383375	2815.967773
0.000000	2.383612	2810.967773
0.000000	2.383849	2805.521729
0.000000	2.384086	2800.983398
0.000000	2.384323	2797.013672
0.000000	2.384561	2792.457764
0.000000	2.384798	2788.411377
0.000000	2.385035	2784.642822
0.000000	2.385272	2780.254883
0.000000	2.385509	2775.044434
0.000000	2.385746	2769.555420
0.000000	2.385984	2765.448242
0.000000	2.386221	2760.835938
0.000000	2.386458	2755.075439
0.000000	2.386695	2748.200928
0.000000	2.386932	2740.629639
0.000000	2.387170	2733.657715
0.000000	2.387407	2726.861816
0.000000	2.387644	2722.131104
0.000000	2.387881	2718.419922
0.000000	2.388118	2715.373291
0.000000	2.388355	2713.377197
0.000000	2.388592	2712.485596
0.000000	2.388830	2711.197754
0.000000	2.389067	2708.691162
0.000000	2.389304	2705.455811
0.000000	2.389541	2701.909668
0.000000	2.389778	2699.226318
0.000000	2.390016	2698.200439
0.000000	2.390253	2698.060059
0.000000	2.390490	2698.835938
0.000000	2.390727	2701.632813
0.000000	2.390964	2705.305176
0.000000	2.391201	2710.120850
0.000000	2.391439	2715.852295
0.000000	2.391676	2722.952881
0.000000	2.391913	2729.043213
0.000000	2.392150	2733.066162
0.000000	2.392387	2734.773438
0.000000	2.392625	2734.602539
0.000000	2.392862	2733.121582
0.000000	2.393099	2731.983154
0.000000	2.393336	2731.070801
0.000000	2.393573	2730.428955
0.000000	2.393811	2731.565674
0.000000	2.394047	2736.059570
0.000000	2.394285	2740.434570
0.000000	2.394522	2744.962402
0.000000	2.394759	2750.145264
0.000000	2.394996	2755.639404
0.000000	2.395233	2759.538818
0.000000	2.395471	2762.811279
0.000000	2.395708	2767.216797
0.000000	2.395945	2773.486328
0.000000	2.396182	2781.382080
0.000000	2.396419	2789.120117
0.000000	2.396657	2797.636230
0.000000	2.396894	2806.821045
0.000000	2.397131	2811.367920
0.000000	2.397368	2813.990967
0.000000	2.397605	2815.802246
0.000000	2.397842	2817.442871
0.000000	2.398079	2819.218750
0.000000	2.398317	2822.493408
0.000000	2.398554	2824.916748
0.000000	2.398791	2824.509033
0.000000	2.399028	2822.645996
0.000000	2.399265	2821.261475
0.000000	2.399503	2820.901367
0.000000	2.399740	2821.299805
0.000000	2.399977	2820.728760
0.000000	2.400214	2819.925781
0.000000	2.400451	2818.577148
0.000000	2.400688	2816.760010
0.000000	2.400926	2814.276855
0.000000	2.401163	2811.548584
0.000000	2.401400	2809.668945
0.000000	2.401637	2809.193359
0.000000	2.401874	2810.815674
0.000000	2.402112	2814.841553
0.000000	2.402349	2821.589355
0.000000	2.402586	2833.722168
0.000000	2.402823	2849.774902
0.000000	2.403060	2869.224365
0.000000	2.403297	2890.788818
0.000000	2.403535	2910.700684
0.000000	2.403772	2928.025879
0.000000	2.404009	2940.198975
0.000000	2.404246	2945.349365
0.000000	2.404483	2943.553955
0.000000	2.404721	2935.615967
0.000000	2.404958	2922.204834
0.000000	2.405195	2904.018066
0.000000	2.405432	2882.507324
0.000000	2.405669	2862.337402
0.000000	2.405906	2846.532471
0.000000	2.406144	2838.571777
0.000000	2.406381	2837.465820
0.000000	2.406618	2835.942383
0.000000	2.406855	2833.630615
0.000000	2.407092	2832.254150
0.000000	2.407329	2832.400879
0.000000	2.407567	2833.782471
0.000000	2.407804	2836.654297
0.000000	2.408041	2840.243408
0.000000	2.408278	2843.708496
0.000000	2.408515	2845.951904
0.000000	2.408752	2848.602783
0.000000	2.408990	2851.091797
0.000000	2.409227	2853.830322
0.000000	2.409464	2856.059814
0.000000	2.409701	2857.898193
0.000000	2.409938	2859.898193
0.000000	2.410176	2862.301270
0.000000	2.410413	2866.091797
0.000000	2.410650	2870.184814
0.000000	2.410887	2873.939941
0.000000	2.411124	2877.733398
0.000000	2.411361	2882.629150
0.000000	2.411599	2888.866455
0.000000	2.411836	2897.335449
0.000000	2.412073	2906.117432
0.000000	2.412310	2914.666748
0.000000	2.412547	2923.790527
0.000000	2.412785	2931.886230
0.000000	2.413022	2939.384033
0.000000	2.413259	2944.469238
0.000000	2.413496	2946.968262
0.000000	2.413733	2946.545898
0.000000	2.413970	2943.356689
0.000000	2.414207	2938.103271
0.000000	2.414445	2930.969971
0.000000	2.414682	2921.851807
0.000000	2.414919	2910.956543
0.000000	2.415156	2899.998291
0.000000	2.415393	2892.476318
0.000000	2.415631	2887.279785
0.000000	2.415868	2883.429443
0.000000	2.416105	2877.749512
0.000000	2.416342	2870.719727
0.000000	2.416579	2862.832764
0.000000	2.416816	2854.338379
0.000000	2.417053	2846.909424
0.000000	2.417291	2840.927246
0.000000	2.417528	2834.512939
0.000000	2.417765	2828.026611
0.000000	2.418002	2821.904541
0.000000	2.418239	2815.570313
0.000000	2.418477	2809.623535
0.000000	2.418714	2805.271729
0.000000	2.418951	2801.942871
0.000000	2.419188	2800.315918
0.000000	2.419425	2801.066162
0.000000	2.419662	2804.520752
0.000000	2.419900	2809.756104
0.000000	2.420137	2811.718994
0.000000	2.420374	2810.041016
0.000000	2.420611	2807.017578
0.000000	2.420848	2803.619873
0.000000	2.421086	2800.153809
0.000000	2.421323	2800.018311
0.000000	2.421560	2802.789307
0.000000	2.421797	2805.430908
0.000000	2.422034	2806.863525
0.000000	2.422271	2806.756348
0.000000	2.422508	2806.001953
0.000000	2.422746	2805.405518
0.000000	2.422983	2805.238037
0.000000	2.423220	2806.608154
0.000000	2.423457	2809.334717
0.000000	2.423694	2811.608398
0.000000	2.423932	2812.570313
0.000000	2.424169	2813.052734
0.000000	2.424406	2812.727783
0.000000	2.424643	2811.895752
0.000000	2.424880	2809.581055
0.000000	2.425117	2806.573730
0.000000	2.425355	2803.180176
0.000000	2.425592	2799.398438
0.000000	2.425829	2796.458008
0.000000	2.426066	2793.507080
0.000000	2.426303	2792.280029
0.000000	2.426541	2789.740479
0.000000	2.426778	2786.049316
0.000000	2.427015	2782.000488
0.000000	2.427252	2778.775879
0.000000	2.427489	2776.297363
0.000000	2.427727	2775.435791
0.000000	2.427964	2775.177979
0.000000	2.428201	2775.822754
0.000000	2.428438	2777.932617
0.000000	2.428675	2780.975098
0.000000	2.428912	2782.592773
0.000000	2.429150	2781.614746
0.000000	2.429387	2779.333496
0.000000	2.429624	2777.368896
0.000000	2.429861	2777.885986
0.000000	2.430098	2778.194092
0.000000	2.430335	2777.275391
0.000000	2.430573	2775.355957
0.000000	2.430810	2772.046143
0.000000	2.431047	2766.745361
0.000000	2.431284	2759.716309
0.000000	2.431521	2750.368408
0.000000	2.431758	2739.715820
0.000000	2.431996	2729.422607
0.000000	2.432233	2722.271484
0.000000	2.432470	2719.151855
0.000000	2.432707	2718.443359
0.000000	2.432944	2718.140381
0.000000	2.433182	2717.341797
0.000000	2.433419	2714.867676
0.000000	2.433656	2711.699951
0.000000	2.433893	2708.054932
0.000000	2.434130	2704.423584
0.000000	2.434367	2701.784424
0.000000	2.434605	2701.416992
0.000000	2.434842	2702.865967
0.000000	2.435079	2704.350586
0.000000	2.435316	2706.233398
0.000000	2.435553	2709.211670
0.000000	2.435791	2713.316406
0.000000	2.436028	2719.178955
0.000000	2.436265	2726.504150
0.000000	2.436502	2735.774902
0.000000	2.436739	2746.128418
0.000000	2.436976	2756.635986
0.000000	2.437213	2767.377686
0.000000	2.437451	2774.862793
0.000000	2.437688	2773.629395
0.000000	2.437925	2768.746826
0.000000	2.438162	2764.819580
0.000000	2.438399	2767.848877
0.000000	2.438637	2771.420410
0.000000	2.438874	2775.520264
0.000000	2.439111	2778.680664
0.000000	2.439348	2781.283447
0.000000	2.439585	2784.092773
0.000000	2.439822	2787.024658
0.000000	2.440060	2789.843994
0.000000	2.440297	2791.207520
0.000000	2.440534	2792.094971
0.000000	2.440771	2793.445068
0.000000	2.441008	2794.850830
0.000000	2.441246	2795.342529
0.000000	2.441483	2795.244873
0.000000	2.441720	2794.672363
0.000000	2.441957	2793.034912
0.000000	2.442194	2790.388428
0.000000	2.442431	2786.750000
0.000000	2.442668	2783.180420
0.000000	2.442906	2781.033691
0.000000	2.443143	2778.580322
0.000000	2.443380	2775.433838
0.000000	2.443617	2772.435791
0.000000	2.443854	2769.137207
0.000000	2.444092	2765.704346
0.000000	2.444329	2762.712402
0.000000	2.444566	2758.929932
0.000000	2.444803	2756.372559
0.000000	2.445040	2754.618652
0.000000	2.445277	2752.962402
0.000000	2.445514	2751.419678
0.000000	2.445752	2749.340332
0.000000	2.445989	2744.978271
0.000000	2.446226	2738.394287
0.000000	2.446463	2730.745117
0.000000	2.446700	2724.503906
0.000000	2.446938	2719.313965
0.000000	2.447175	2716.037842
0.000000	2.447412	2713.705566
0.000000	2.447649	2710.788818
0.000000	2.447886	2707.595459
0.000000	2.448123	2703.827148
0.000000	2.448361	2699.059570
0.000000	2.448598	2694.110596
0.000000	2.448835	2688.760986
0.000000	2.449072	2683.541260
0.000000	2.449309	2676.971191
0.000000	2.449547	2669.946533
0.000000	2.449784	2663.428223
0.000000	2.450021	2656.195557
0.000000	2.450258	2650.986328
0.000000	2.450495	2648.565186
0.000000	2.450732	2647.980225
0.000000	2.450970	2648.907471
0.000000	2.451207	2650.593262
0.000000	2.451444	2653.212402
0.000000	2.451681	2656.610107
0.000000	2.451918	2659.631836
0.000000	2.452156	2659.501953
0.000000	2.452393	2657.828613
0.000000	2.452630	2657.143066
0.000000	2.452867	2659.511719
0.000000	2.453104	2667.603760
0.000000	2.453341	2677.269287
0.000000	2.453579	2688.879150
0.000000	2.453816	2702.344971
0.000000	2.454053	2715.408936
0.000000	2.454290	2727.002197
0.000000	2.454527	2735.153809
0.000000	2.454765	2742.583740
0.000000	2.455002	2750.006104
0.000000	2.455239	2757.857910
0.000000	2.455476	2765.838623
0.000000	2.455713	2774.542969
0.000000	2.455950	2782.781250
0.000000	2.456187	2790.348633
0.000000	2.456425	2796.552002
0.000000	2.456662	2801.359131
0.000000	2.456899	2805.232422
0.000000	2.457136	2808.285645
0.000000	2.457373	2811.700439
0.000000	2.457611	2817.443848
0.000000	2.457848	2823.894287
0.000000	2.458085	2829.236084
0.000000	2.458322	2834.253174
0.000000	2.458559	2839.892578
0.000000	2.458797	2846.859863
0.000000	2.459034	2853.040527
0.000000	2.459271	2857.273682
0.000000	2.459508	2860.854004
0.000000	2.459745	2865.487305
0.000000	2.459982	2871.636230
0.000000	2.460220	2879.988770
0.000000	2.460457	2889.503418
0.000000	2.460694	2897.458252
0.000000	2.460931	2899.950195
0.000000	2.461168	2896.588867
0.000000	2.461406	2888.095703
0.000000	2.461643	2874.617676
0.000000	2.461880	2858.305420
0.000000	2.462117	2841.464111
0.000000	2.462354	2826.213623
0.000000	2.462591	2815.199463
0.000000	2.462828	2809.287109
0.000000	2.463066	2803.814697
0.000000	2.463303	2798.433105
0.000000	2.463540	2792.960693
0.000000	2.463777	2787.819336
0.000000	2.464014	2783.601807
0.000000	2.464252	2780.102539
0.000000	2.464489	2776.547363
0.000000	2.464726	2773.077637
0.000000	2.464963	2771.153076
0.000000	2.465200	2772.420654
0.000000	2.465437	2774.817139
0.000000	2.465674	2778.063965
0.000000	2.465912	2781.119629
0.000000	2.466149	2785.466797
0.000000	2.466386	2791.729980
0.000000	2.466623	2799.415527
0.000000	2.466860	2806.002686
0.000000	2.467098	2812.097656
0.000000	2.467335	2816.501709
0.000000	2.467572	2819.239014
0.000000	2.467809	2819.950439
0.000000	2.468046	2819.738281
0.000000	2.468283	2818.150635
0.000000	2.468521	2814.580811
0.000000	2.468758	2811.469238
0.000000	2.468995	2809.967529
0.000000	2.469232	2807.604004
0.000000	2.469469	2803.966553
0.000000	2.469707	2801.848145
0.000000	2.469944	2803.337402
0.000000	2.470181	2806.415039
0.000000	2.470418	2812.693848
0.000000	2.470655	2820.947998
0.000000	2.470892	2828.585693
0.000000	2.471129	2836.617920
0.000000	2.471367	2844.728027
0.000000	2.471604	2851.947021
0.000000	2.471841	2857.666504
0.000000	2.472078	2863.420410
0.000000	2.472315	2867.812744
0.000000	2.472553	2871.298828
0.000000	2.472790	2874.331055
0.000000	2.473027	2876.840820
0.000000	2.473264	2878.814209
0.000000	2.473501	2881.505127
0.000000	2.473738	2884.871338
0.000000	2.473976	2888.468994
0.000000	2.474213	2892.082520
0.000000	2.474450	2896.501221
0.000000	2.474687	2901.595459
0.000000	2.474924	2907.362061
0.000000	2.475162	2914.040283
0.000000	2.475399	2922.572021
0.000000	2.475636	2933.085938
0.000000	2.475873	2945.048096
0.000000	2.476110	2955.646973
0.000000	2.476347	2964.792236
0.000000	2.476585	2974.153076
0.000000	2.476822	2983.565918
0.000000	2.477059	2989.549805
0.000000	2.477296	2991.187012
0.000000	2.477533	2987.860107
0.000000	2.477771	2979.419434
0.000000	2.478008	2966.357178
0.000000	2.478245	2948.610596
0.000000	2.478482	2927.698486
0.000000	2.478719	2906.857910
0.000000	2.478956	2891.959229
0.000000	2.479194	2885.417725
0.000000	2.479431	2882.375000
0.000000	2.479668	2884.322998
0.000000	2.479905	2890.580566
0.000000	2.480142	2899.627930
0.000000	2.480379	2906.875000
0.000000	2.480617	2910.329834
0.000000	2.480854	2910.385498
0.000000	2.481091	2907.580811
0.000000	2.481328	2902.015869
0.000000	2.481565	2893.592529
0.000000	2.481802	2882.514893
0.000000	2.482040	2870.629883
0.000000	2.482277	2859.803467
0.000000	2.482514	2850.427490
0.000000	2.482751	2841.766602
0.000000	2.482988	2835.095459
0.000000	2.483226	2829.717529
0.000000	2.483463	2825.793457
0.000000	2.483700	2824.850342
0.000000	2.483937	2825.965576
0.000000	2.484174	2827.239014
0.000000	2.484411	2829.638916
0.000000	2.484648	2832.520508
0.000000	2.484886	2834.094727
0.000000	2.485123	2834.090332
0.000000	2.485360	2833.800293
0.000000	2.485597	2833.686279
0.000000	2.485834	2835.117920
0.000000	2.486072	2838.599609
0.000000	2.486309	2843.363281
0.000000	2.486546	2850.152100
0.000000	2.486783	2858.815918
0.000000	2.487020	2869.833008
0.000000	2.487257	2881.072510
0.000000	2.487495	2887.294678
0.000000	2.487732	2885.162109
0.000000	2.487969	2875.099854
0.000000	2.488206	2859.002441
0.000000	2.488443	2837.057617
0.000000	2.488681	2809.650146
0.000000	2.488918	2781.001221
0.000000	2.489155	2757.453369
0.000000	2.489392	2741.436768
0.000000	2.489629	2727.764404
0.000000	2.489866	2716.699707
0.000000	2.490103	2708.070801
0.000000	2.490341	2701.871826
0.000000	2.490578	2696.614746
0.000000	2.490815	2690.140869
0.000000	2.491052	2681.878418
0.000000	2.491289	2673.168701
0.000000	2.491527	2664.158691
0.000000	2.491764	2656.995117
0.000000	2.492001	2650.676025
0.000000	2.492238	2645.764648
0.000000	2.492475	2643.471680
0.000000	2.492712	2641.716797
0.000000	2.492950	2641.264160
0.000000	2.493187	2643.044434
0.000000	2.493424	2646.734863
0.000000	2.493661	2652.730713
0.000000	2.493898	2661.041992
0.000000	2.494135	2670.039307
0.000000	2.494373	2678.298096
0.000000	2.494610	2686.073730
0.000000	2.494847	2693.835205
0.000000	2.495084	2700.555420
0.000000	2.495321	2707.089844
0.000000	2.495559	2713.791504
0.000000	2.495796	2720.302734
0.000000	2.496033	2727.337891
0.000000	2.496270	2734.992188
0.000000	2.496507	2743.080322
0.000000	2.496744	2748.485840
0.000000	2.496982	2753.005127
0.000000	2.497219	2758.056396
0.000000	2.497456	2763.906006
0.000000	2.497693	2773.052246
0.000000	2.497930	2783.361816
0.000000	2.498168	2792.073486
0.000000	2.498405	2798.802979
0.000000	2.498642	2804.795654
0.000000	2.498879	2811.012451
0.000000	2.499116	2817.894043
0.000000	2.499353	2825.851074
0.000000	2.499591	2834.687744
0.000000	2.499828	2844.989014
0.000000	2.500065	2854.837402
0.000000	2.500302	2862.246826
0.000000	2.500539	2865.958496
0.000000	2.500777	2868.175781
0.000000	2.501014	2869.424561
0.000000	2.501251	2869.861328
0.000000	2.501488	2870.571777
0.000000	2.501725	2870.992920
0.000000	2.501962	2871.031982
0.000000	2.502200	2870.736084
0.000000	2.502437	2870.653076
0.000000	2.502674	2871.441895
0.000000	2.502911	2873.086670
0.000000	2.503148	2875.088623
0.000000	2.503386	2876.842529
0.000000	2.503623	2877.203857
0.000000	2.503860	2877.225342
0.000000	2.504097	2876.826904
0.000000	2.504334	2876.057129
0.000000	2.504571	2875.085693
0.000000	2.504808	2873.458984
0.000000	2.505046	2871.308350
0.000000	2.505283	2870.247803
0.000000	2.505520	2867.188232
0.000000	2.505757	2861.950439
0.000000	2.505994	2856.389648
0.000000	2.506232	2851.817139
0.000000	2.506469	2849.796143
0.000000	2.506706	2849.327148
0.000000	2.506943	2849.287842
0.000000	2.507180	2848.276123
0.000000	2.507417	2845.935303
0.000000	2.507655	2843.199707
0.000000	2.507892	2840.016357
0.000000	2.508129	2836.874512
0.000000	2.508366	2834.688721
0.000000	2.508603	2831.476318
0.000000	2.508841	2828.509521
0.000000	2.509078	2825.922363
0.000000	2.509315	2824.054932
0.000000	2.509552	2822.436279
0.000000	2.509789	2821.563721
0.000000	2.510026	2820.611084
0.000000	2.510263	2818.151123
0.000000	2.510501	2814.207520
0.000000	2.510738	2808.701172
0.000000	2.510975	2802.102539
0.000000	2.511212	2794.604492
0.000000	2.511449	2787.783691
0.000000	2.511687	2782.593994
0.000000	2.511924	2779.817871
0.000000	2.512161	2779.116455
0.000000	2.512398	2779.220459
0.000000	2.512635	2777.981445
0.000000	2.512872	2776.872559
0.000000	2.513109	2776.025146
0.000000	2.513347	2775.709717
0.000000	2.513584	2777.162842
0.000000	2.513821	2778.419189
0.000000	2.514058	2779.223389
0.000000	2.514295	2779.698730
0.000000	2.514533	2780.112305
0.000000	2.514770	2780.854980
0.000000	2.515007	2780.956055
0.000000	2.515244	2781.099121
0.000000	2.515481	2780.030273
0.000000	2.515718	2777.795654
0.000000	2.515956	2774.469482
0.000000	2.516193	2771.347412
0.000000	2.516430	2768.860107
0.000000	2.516667	2763.337158
0.000000	2.516904	2755.552002
0.000000	2.517142	2746.124512
0.000000	2.517379	2736.458252
0.000000	2.517616	2726.747559
0.000000	2.517853	2716.493164
0.000000	2.518090	2707.405518
0.000000	2.518327	2698.192139
0.000000	2.518565	2690.047607
0.000000	2.518802	2682.235352
0.000000	2.519039	2676.162842
0.000000	2.519276	2670.326416
0.000000	2.519513	2664.378662
0.000000	2.519750	2659.837402
0.000000	2.519988	2656.680176
0.000000	2.520225	2655.291016
0.000000	2.520462	2655.111572
0.000000	2.520699	2654.868652
0.000000	2.520936	2655.074707
0.000000	2.521173	2655.343750
0.000000	2.521411	2655.972656
0.000000	2.521648	2656.766846
0.000000	2.521885	2658.475342
0.000000	2.522122	2661.676270
0.000000	2.522359	2667.779053
0.000000	2.522597	2676.519287
0.000000	2.522834	2686.606689
0.000000	2.523071	2695.540527
0.000000	2.523308	2703.886230
0.000000	2.523545	2713.863281
0.000000	2.523782	2725.376221
0.000000	2.524020	2739.214844
0.000000	2.524257	2755.041504
0.000000	2.524494	2770.910889
0.000000	2.524731	2786.308105
0.000000	2.524968	2801.184082
0.000000	2.525206	2814.814697
0.000000	2.525443	2822.969238
0.000000	2.525680	2827.920654
0.000000	2.525917	2831.225586
0.000000	2.526154	2833.442383
0.000000	2.526392	2836.046875
0.000000	2.526629	2842.040771
0.000000	2.526866	2850.777100
0.000000	2.527103	2858.334717
0.000000	2.527340	2866.228516
0.000000	2.527577	2874.028076
0.000000	2.527815	2879.060059
0.000000	2.528052	2883.911133
0.000000	2.528289	2888.088867
0.000000	2.528526	2892.214111
0.000000	2.528763	2896.915527
0.000000	2.529000	2901.392334
0.000000	2.529238	2905.401611
0.000000	2.529475	2908.682861
0.000000	2.529712	2911.118652
0.000000	2.529949	2910.255859
0.000000	2.530186	2905.667480
0.000000	2.530423	2898.206787
0.000000	2.530661	2889.321045
0.000000	2.530898	2881.563477
0.000000	2.531135	2877.454102
0.000000	2.531372	2874.135010
0.000000	2.531609	2870.621094
0.000000	2.531847	2867.140869
0.000000	2.532084	2863.507080
0.000000	2.532321	2859.352539
0.000000	2.532558	2855.126953
0.000000	2.532795	2850.668213
0.000000	2.533032	2845.676270
0.000000	2.533269	2839.633789
0.000000	2.533507	2832.597412
0.000000	2.533744	2824.424316
0.000000	2.533981	2817.491211
0.000000	2.534218	2811.625000
0.000000	2.534455	2807.026367
0.000000	2.534693	2804.540527
0.000000	2.534930	2806.108887
0.000000	2.535167	2812.086182
0.000000	2.535404	2822.840088
0.000000	2.535641	2838.378174
0.000000	2.535878	2857.751709
0.000000	2.536116	2879.141113
0.000000	2.536353	2897.754883
0.000000	2.536590	2913.324463
0.000000	2.536827	2925.855469
0.000000	2.537064	2934.457520
0.000000	2.537302	2940.144531
0.000000	2.537539	2943.172607
0.000000	2.537776	2943.897217
0.000000	2.538013	2943.696289
0.000000	2.538250	2942.644043
0.000000	2.538487	2935.709229
0.000000	2.538724	2923.929443
0.000000	2.538962	2910.643066
0.000000	2.539199	2898.224854
0.000000	2.539436	2888.775391
0.000000	2.539673	2881.832520
0.000000	2.539910	2875.431641
0.000000	2.540148	2868.956055
0.000000	2.540385	2862.088379
0.000000	2.540622	2855.743652
0.000000	2.540859	2850.909912
0.000000	2.541096	2846.059570
0.000000	2.541333	2841.126221
0.000000	2.541571	2837.110840
0.000000	2.541808	2836.892090
0.000000	2.542045	2837.305908
0.000000	2.542282	2839.269287
0.000000	2.542519	2842.964600
0.000000	2.542756	2845.089600
0.000000	2.542994	2845.314941
0.000000	2.543231	2844.694092
0.000000	2.543468	2843.391357
0.000000	2.543705	2839.312500
0.000000	2.543942	2833.265869
0.000000	2.544179	2825.741455
0.000000	2.544417	2816.758789
0.000000	2.544654	2808.395508
0.000000	2.544891	2802.688965
0.000000	2.545128	2800.251465
0.000000	2.545365	2799.273438
0.000000	2.545603	2799.512207
0.000000	2.545840	2802.537842
0.000000	2.546077	2808.575928
0.000000	2.546314	2817.855957
0.000000	2.546551	2828.638672
0.000000	2.546788	2841.085693
0.000000	2.547026	2854.784424
0.000000	2.547263	2870.879883
0.000000	2.547500	2888.033936
0.000000	2.547737	2903.782715
0.000000	2.547974	2917.792725
0.000000	2.548212	2929.602051
0.000000	2.548449	2939.039063
0.000000	2.548686	2944.840088
0.000000	2.548923	2946.534180
0.000000	2.549160	2946.133545
0.000000	2.549397	2944.122803
0.000000	2.549635	2941.103516
0.000000	2.549872	2940.381348
0.000000	2.550109	2939.712158
0.000000	2.550346	2936.805176
0.000000	2.550583	2932.302979
0.000000	2.550821	2926.791260
0.000000	2.551058	2920.306152
0.000000	2.551295	2913.061768
0.000000	2.551532	2904.266846
0.000000	2.551769	2894.332520
0.000000	2.552006	2885.906006
0.000000	2.552243	2878.843262
0.000000	2.552481	2872.474121
0.000000	2.552718	2867.698730
0.000000	2.552955	2863.878418
0.000000	2.553192	2862.196289
0.000000	2.553429	2863.625000
0.000000	2.553667	2866.644531
0.000000	2.553904	2871.779541
0.000000	2.554141	2879.709961
0.000000	2.554378	2889.712891
0.000000	2.554615	2901.384521
0.000000	2.554852	2912.202881
0.000000	2.555090	2922.027344
0.000000	2.555327	2929.719727
0.000000	2.555564	2934.020020
0.000000	2.555801	2933.802246
0.000000	2.556038	2928.123047
0.000000	2.556276	2918.104980
0.000000	2.556513	2903.791992
0.000000	2.556750	2886.802246
0.000000	2.556987	2870.190186
0.000000	2.557224	2856.204346
0.000000	2.557462	2847.338867
0.000000	2.557698	2840.632080
0.000000	2.557936	2836.613770
0.000000	2.558173	2834.261963
0.000000	2.558410	2834.156006
0.000000	2.558647	2835.287109
0.000000	2.558884	2835.419922
0.000000	2.559122	2835.563721
0.000000	2.559359	2837.423096
0.000000	2.559596	2840.247314
0.000000	2.559833	2843.249756
0.000000	2.560070	2844.674316
0.000000	2.560308	2844.897461
0.000000	2.560544	2842.892822
0.000000	2.560782	2839.986084
0.000000	2.561019	2836.519287
0.000000	2.561256	2830.069092
0.000000	2.561493	2822.384277
0.000000	2.561730	2812.596924
0.000000	2.561968	2802.682373
0.000000	2.562205	2793.459717
0.000000	2.562442	2783.220703
0.000000	2.562679	2771.955566
0.000000	2.562916	2760.291016
0.000000	2.563154	2747.120850
0.000000	2.563391	2731.590576
0.000000	2.563628	2715.413574
0.000000	2.563865	2702.197998
0.000000	2.564102	2691.818359
0.000000	2.564339	2684.276367
0.000000	2.564577	2679.677734
0.000000	2.564814	2678.085205
0.000000	2.565051	2678.524170
0.000000	2.565288	2680.930420
0.000000	2.565525	2684.153320
0.000000	2.565763	2688.651367
0.000000	2.566000	2694.622070
0.000000	2.566237	2699.170898
0.000000	2.566474	2704.450928
0.000000	2.566711	2710.281494
0.000000	2.566948	2716.062744
0.000000	2.567185	2722.016357
0.000000	2.567423	2726.335693
0.000000	2.567660	2728.985107
0.000000	2.567897	2730.745850
0.000000	2.568134	2733.076660
0.000000	2.568371	2737.406250
0.000000	2.568609	2743.764648
0.000000	2.568846	2750.164307
0.000000	2.569083	2756.365967
0.000000	2.569320	2762.916016
0.000000	2.569557	2769.349609
0.000000	2.569794	2773.333252
0.000000	2.570032	2777.185791
0.000000	2.570269	2780.615723
0.000000	2.570506	2782.521973
0.000000	2.570743	2784.541260
0.000000	2.570980	2788.547119
0.000000	2.571218	2791.537354
0.000000	2.571455	2794.916016
0.000000	2.571692	2798.633057
0.000000	2.571929	2802.718750
0.000000	2.572166	2807.688721
0.000000	2.572403	2814.432861
0.000000	2.572641	2822.681152
0.000000	2.572878	2833.773926
0.000000	2.573115	2847.974365
0.000000	2.573352	2865.443115
0.000000	2.573589	2885.991211
0.000000	2.573827	2902.243164
0.000000	2.574064	2911.213135
0.000000	2.574301	2912.524170
0.000000	2.574538	2907.066406
0.000000	2.574775	2896.294678
0.000000	2.575012	2881.752441
0.000000	2.575250	2865.209473
0.000000	2.575487	2850.431641
0.000000	2.575724	2842.087402
0.000000	2.575961	2837.959717
0.000000	2.576198	2834.567871
0.000000	2.576436	2832.078857
0.000000	2.576673	2831.391602
0.000000	2.576910	2834.510254
0.000000	2.577147	2835.623047
0.000000	2.577384	2836.599609
0.000000	2.577621	2838.614990
0.000000	2.577858	2840.793945
0.000000	2.578096	2844.027100
0.000000	2.578333	2846.654297
0.000000	2.578570	2847.235107
0.000000	2.578807	2847.476318
0.000000	2.579044	2847.567383
0.000000	2.579282	2847.743652
0.000000	2.579519	2849.700928
0.000000	2.579756	2852.779297
0.000000	2.579993	2854.583008
0.000000	2.580230	2855.311279
0.000000	2.580467	2855.738281
0.000000	2.580704	2856.102783
0.000000	2.580942	2857.022217
0.000000	2.581179	2857.646973
0.000000	2.581416	2858.054932
0.000000	2.581653	2858.343262
0.000000	2.581890	2858.260010
0.000000	2.582128	2858.180176
0.000000	2.582365	2857.655273
0.000000	2.582602	2857.325195
0.000000	2.582839	2857.218262
0.000000	2.583076	2857.778809
0.000000	2.583313	2858.393555
0.000000	2.583551	2857.607910
0.000000	2.583788	2855.628662
0.000000	2.584025	2852.615234
0.000000	2.584262	2848.452637
0.000000	2.584499	2844.111572
0.000000	2.584737	2839.126709
0.000000	2.584974	2833.753662
0.000000	2.585211	2829.246582
0.000000	2.585448	2825.507813
0.000000	2.585685	2824.619629
0.000000	2.585922	2826.418457
0.000000	2.586159	2830.280518
0.000000	2.586397	2834.891602
0.000000	2.586634	2839.284912
0.000000	2.586871	2843.929932
0.000000	2.587108	2849.348145
0.000000	2.587345	2854.984375
0.000000	2.587583	2860.381592
0.000000	2.587820	2866.282715
0.000000	2.588057	2872.185547
0.000000	2.588294	2878.573486
0.000000	2.588531	2884.739258
0.000000	2.588768	2888.892090
0.000000	2.589006	2890.074951
0.000000	2.589243	2889.421387
0.000000	2.589480	2887.815186
0.000000	2.589717	2885.097900
0.000000	2.589954	2881.974609
0.000000	2.590192	2879.170898
0.000000	2.590429	2877.861572
0.000000	2.590666	2877.289063
0.000000	2.590903	2878.310303
0.000000	2.591140	2880.236816
0.000000	2.591377	2883.526123
0.000000	2.591615	2888.558105
0.000000	2.591852	2894.610352
0.000000	2.592089	2899.492432
0.000000	2.592326	2898.816895
0.000000	2.592563	2896.579346
0.000000	2.592800	2892.589355
0.000000	2.593038	2887.107910
0.000000	2.593275	2882.095459
0.000000	2.593512	2876.556396
0.000000	2.593749	2871.860596
0.000000	2.593986	2869.688721
0.000000	2.594223	2870.420654
0.000000	2.594461	2872.620605
0.000000	2.594698	2875.809082
0.000000	2.594935	2879.225586
0.000000	2.595172	2881.388672
0.000000	2.595409	2883.566895
0.000000	2.595647	2885.487305
0.000000	2.595884	2887.329102
0.000000	2.596121	2887.813965
0.000000	2.596358	2886.798584
0.000000	2.596595	2883.944824
0.000000	2.596833	2880.343262
0.000000	2.597070	2876.711182
0.000000	2.597307	2875.115723
0.000000	2.597544	2875.707520
0.000000	2.597781	2877.746094
0.000000	2.598018	2880.761475
0.000000	2.598256	2885.420898
0.000000	2.598493	2889.888672
0.000000	2.598730	2894.420654
0.000000	2.598967	2896.043701
0.000000	2.599204	2895.651855
0.000000	2.599442	2893.608398
0.000000	2.599679	2889.824951
0.000000	2.599916	2885.080811
0.000000	2.600153	2879.798828
0.000000	2.600390	2873.489746
0.000000	2.600627	2868.611084
0.000000	2.600864	2863.404053
0.000000	2.601102	2857.102295
0.000000	2.601339	2850.543457
0.000000	2.601576	2844.386230
0.000000	2.601813	2839.890869
0.000000	2.602050	2835.823975
0.000000	2.602288	2831.557617
0.000000	2.602525	2826.807373
0.000000	2.602762	2821.694092
0.000000	2.602999	2816.887939
0.000000	2.603236	2812.738281
0.000000	2.603473	2809.458008
0.000000	2.603711	2806.484375
0.000000	2.603948	2803.808594
0.000000	2.604185	2801.057617
0.000000	2.604422	2798.375977
0.000000	2.604659	2795.513916
0.000000	2.604897	2793.674072
0.000000	2.605134	2792.867676
0.000000	2.605371	2793.285645
0.000000	2.605608	2795.252441
0.000000	2.605845	2800.098633
0.000000	2.606082	2807.834717
0.000000	2.606319	2817.699219
0.000000	2.606557	2828.113525
0.000000	2.606794	2834.447266
0.000000	2.607031	2835.911865
0.000000	2.607268	2833.051270
0.000000	2.607505	2826.190674
0.000000	2.607743	2815.721680
0.000000	2.607980	2802.730713
0.000000	2.608217	2789.444336
0.000000	2.608454	2777.995850
0.000000	2.608691	2771.409668
0.000000	2.608928	2767.186279
0.000000	2.609165	2764.032471
0.000000	2.609403	2761.803467
0.000000	2.609640	2761.000488
0.000000	2.609877	2760.970215
0.000000	2.610114	2762.073486
0.000000	2.610351	2764.147461
0.000000	2.610589	2767.217285
0.000000	2.610826	2770.548828
0.000000	2.611063	2773.402832
0.000000	2.611300	2776.083740
0.000000	2.611537	2778.907227
0.000000	2.611774	2782.655762
0.000000	2.612012	2787.554443
0.000000	2.612249	2793.789795
0.000000	2.612486	2801.206787
0.000000	2.612723	2809.875488
0.000000	2.612960	2818.504395
0.000000	2.613198	2826.755859
0.000000	2.613435	2832.787598
0.000000	2.613672	2837.915039
0.000000	2.613909	2842.458008
0.000000	2.614146	2845.762207
0.000000	2.614383	2847.508301
0.000000	2.614621	2848.247803
0.000000	2.614858	2846.998047
0.000000	2.615095	2843.556885
0.000000	2.615332	2838.483398
0.000000	2.615569	2833.272461
0.000000	2.615806	2827.425049
0.000000	2.616044	2821.656738
0.000000	2.616281	2816.826660
0.000000	2.616518	2814.208740
0.000000	2.616755	2815.850586
0.000000	2.616992	2819.661377
0.000000	2.617229	2823.740479
0.000000	2.617467	2828.572754
0.000000	2.617704	2834.002197
0.000000	2.617941	2838.165771
0.000000	2.618178	2837.228271
0.000000	2.618415	2833.632324
0.000000	2.618653	2828.695557
0.000000	2.618890	2823.878174
0.000000	2.619127	2821.482422
0.000000	2.619364	2821.459961
0.000000	2.619601	2819.660400
0.000000	2.619838	2817.236572
0.000000	2.620076	2814.473145
0.000000	2.620313	2811.921143
0.000000	2.620550	2810.968750
0.000000	2.620787	2809.398438
0.000000	2.621024	2807.737793
0.000000	2.621262	2805.502930
0.000000	2.621499	2802.133789
0.000000	2.621736	2797.524658
0.000000	2.621973	2791.227295
0.000000	2.622210	2783.579102
0.000000	2.622447	2774.173584
0.000000	2.622685	2763.318359
0.000000	2.622922	2751.453125
0.000000	2.623159	2739.598877
0.000000	2.623396	2728.451416
0.000000	2.623633	2717.812256
0.000000	2.623871	2706.551270
0.000000	2.624108	2695.340088
0.000000	2.624345	2684.579834
0.000000	2.624582	2672.947266
0.000000	2.624819	2661.301270
0.000000	2.625057	2652.043701
0.000000	2.625293	2646.474854
0.000000	2.625531	2644.486084
0.000000	2.625768	2644.103271
0.000000	2.626005	2646.010010
0.000000	2.626242	2650.268555
0.000000	2.626479	2657.111084
0.000000	2.626717	2665.678711
0.000000	2.626954	2675.777588
0.000000	2.627191	2687.739746
0.000000	2.627428	2701.519531
0.000000	2.627665	2714.084961
0.000000	2.627903	2722.375977
0.000000	2.628139	2726.741455
0.000000	2.628377	2727.562256
0.000000	2.628614	2724.817139
0.000000	2.628851	2718.491943
0.000000	2.629088	2710.198730
0.000000	2.629325	2701.953857
0.000000	2.629563	2696.632080
0.000000	2.629800	2694.233887
0.000000	2.630037	2694.082764
0.000000	2.630274	2696.614014
0.000000	2.630511	2700.959961
0.000000	2.630749	2707.471436
0.000000	2.630986	2715.838135
0.000000	2.631223	2724.244141
0.000000	2.631460	2730.770752
0.000000	2.631697	2737.566406
0.000000	2.631934	2744.756592
0.000000	2.632172	2751.871338
0.000000	2.632409	2759.162354
0.000000	2.632646	2767.138428
0.000000	2.632883	2773.626221
0.000000	2.633120	2779.468018
0.000000	2.633358	2785.129883
0.000000	2.633595	2790.993164
0.000000	2.633832	2796.943115
0.000000	2.634069	2802.944092
0.000000	2.634306	2809.177002
0.000000	2.634543	2813.987061
0.000000	2.634780	2817.919678
0.000000	2.635018	2822.012451
0.000000	2.635255	2826.415771
0.000000	2.635492	2831.646484
0.000000	2.635729	2836.730713
0.000000	2.635966	2842.427002
0.000000	2.636204	2848.698486
0.000000	2.636441	2854.511963
0.000000	2.636678	2860.152100
0.000000	2.636915	2865.363770
0.000000	2.637152	2867.682373
0.000000	2.637389	2867.390137
0.000000	2.637627	2865.652344
0.000000	2.637864	2863.636475
0.000000	2.638101	2861.776611
0.000000	2.638338	2860.597656
0.000000	2.638575	2862.807861
0.000000	2.638813	2865.928223
0.000000	2.639050	2865.932617
0.000000	2.639287	2862.499756
0.000000	2.639524	2858.020508
0.000000	2.639761	2853.158936
0.000000	2.639998	2849.024414
0.000000	2.640236	2846.030029
0.000000	2.640473	2844.881592
0.000000	2.640710	2845.770020
0.000000	2.640947	2849.233154
0.000000	2.641184	2854.623047
0.000000	2.641421	2862.592773
0.000000	2.641659	2871.368164
0.000000	2.641896	2877.242676
0.000000	2.642133	2880.981201
0.000000	2.642370	2883.604980
0.000000	2.642607	2885.994385
0.000000	2.642844	2888.330566
0.000000	2.643082	2890.510498
0.000000	2.643319	2893.083008
0.000000	2.643556	2896.611328
0.000000	2.643793	2900.751953
0.000000	2.644030	2905.532959
0.000000	2.644268	2910.391846
0.000000	2.644505	2914.905762
0.000000	2.644742	2918.105225
0.000000	2.644979	2920.817871
0.000000	2.645216	2922.926270
0.000000	2.645453	2923.427734
0.000000	2.645691	2923.120850
0.000000	2.645928	2921.627930
0.000000	2.646165	2918.447266
0.000000	2.646402	2913.483887
0.000000	2.646639	2906.241455
0.000000	2.646877	2898.636719
0.000000	2.647114	2891.011963
0.000000	2.647351	2882.138184
0.000000	2.647588	2873.118408
0.000000	2.647825	2864.573242
0.000000	2.648062	2855.004395
0.000000	2.648299	2845.756348
0.000000	2.648537	2839.749756
0.000000	2.648774	2834.892090
0.000000	2.649011	2831.773926
0.000000	2.649248	2831.481689
0.000000	2.649485	2831.433350
0.000000	2.649723	2830.096436
0.000000	2.649960	2828.288574
0.000000	2.650197	2826.713135
0.000000	2.650434	2825.619873
0.000000	2.650671	2827.141357
0.000000	2.650908	2829.278809
0.000000	2.651146	2829.311523
0.000000	2.651383	2826.787354
0.000000	2.651620	2823.026367
0.000000	2.651857	2818.253174
0.000000	2.652094	2812.728027
0.000000	2.652332	2807.917969
0.000000	2.652569	2804.837402
0.000000	2.652806	2802.185059
0.000000	2.653043	2800.869629
0.000000	2.653280	2798.363525
0.000000	2.653517	2794.764160
0.000000	2.653754	2789.239502
0.000000	2.653992	2782.155762
0.000000	2.654229	2773.734375
0.000000	2.654466	2765.415527
0.000000	2.654703	2756.698975
0.000000	2.654940	2749.428955
0.000000	2.655178	2745.711670
0.000000	2.655415	2744.194092
0.000000	2.655652	2746.312256
0.000000	2.655889	2752.057617
0.000000	2.656126	2757.531006
0.000000	2.656363	2763.226074
0.000000	2.656600	2769.181885
0.000000	2.656838	2774.002441
0.000000	2.657075	2775.025635
0.000000	2.657312	2773.826904
0.000000	2.657549	2770.943604
0.000000	2.657786	2766.629639
0.000000	2.658024	2761.546631
0.000000	2.658261	2756.120850
0.000000	2.658498	2750.103027
0.000000	2.658735	2744.943115
0.000000	2.658972	2740.967773
0.000000	2.659209	2736.779297
0.000000	2.659447	2732.162109
0.000000	2.659684	2727.098877
0.000000	2.659921	2721.077881
0.000000	2.660158	2714.216064
0.000000	2.660395	2706.462402
0.000000	2.660633	2699.058594
0.000000	2.660870	2691.014160
0.000000	2.661107	2683.529785
0.000000	2.661344	2676.400879
0.000000	2.661581	2669.028076
0.000000	2.661819	2662.251221
0.000000	2.662056	2656.190430
0.000000	2.662293	2651.298340
0.000000	2.662530	2646.429932
0.000000	2.662767	2641.052734
0.000000	2.663004	2635.842529
0.000000	2.663242	2631.626709
0.000000	2.663479	2628.822510
0.000000	2.663716	2628.916992
0.000000	2.663953	2633.905762
0.000000	2.664190	2637.645752
0.000000	2.664427	2641.216553
0.000000	2.664665	2645.056885
0.000000	2.664902	2649.867676
0.000000	2.665139	2654.641113
0.000000	2.665376	2659.675781
0.000000	2.665613	2663.378174
0.000000	2.665850	2666.522217
0.000000	2.666088	2670.041992
0.000000	2.666325	2674.594482
0.000000	2.666562	2679.989746
0.000000	2.666799	2685.736328
0.000000	2.667036	2691.889648
0.000000	2.667274	2698.826416
0.000000	2.667511	2706.135986
0.000000	2.667748	2713.211426
0.000000	2.667985	2720.270020
0.000000	2.668222	2726.470459
0.000000	2.668459	2732.113037
0.000000	2.668697	2737.364258
0.000000	2.668934	2743.203125
0.000000	2.669171	2750.048828
0.000000	2.669408	2758.280518
0.000000	2.669645	2765.637207
0.000000	2.669883	2773.758545
0.000000	2.670120	2781.613525
0.000000	2.670357	2789.274902
0.000000	2.670594	2797.250488
0.000000	2.670831	2805.036133
0.000000	2.671068	2810.882080
0.000000	2.671306	2814.078125
0.000000	2.671543	2816.078125
0.000000	2.671780	2818.588135
0.000000	2.672017	2822.452148
0.000000	2.672254	2828.094727
0.000000	2.672492	2834.084229
0.000000	2.672729	2840.133301
0.000000	2.672966	2846.954834
0.000000	2.673203	2853.137451
0.000000	2.673440	2856.484375
0.000000	2.673677	2859.756104
0.000000	2.673914	2863.288086
0.000000	2.674152	2866.531250
0.000000	2.674389	2870.602295
0.000000	2.674626	2875.518066
0.000000	2.674863	2881.438232
0.000000	2.675100	2888.733887
0.000000	2.675338	2898.024902
0.000000	2.675575	2910.441650
0.000000	2.675812	2924.122559
0.000000	2.676049	2936.090820
0.000000	2.676286	2944.616943
0.000000	2.676523	2949.344238
0.000000	2.676760	2951.801758
0.000000	2.676998	2952.150146
0.000000	2.677235	2950.427490
0.000000	2.677472	2946.177734
0.000000	2.677709	2939.667236
0.000000	2.677946	2931.407959
0.000000	2.678184	2922.474365
0.000000	2.678421	2913.461182
0.000000	2.678658	2903.670654
0.000000	2.678895	2894.024902
0.000000	2.679132	2881.936768
0.000000	2.679369	2867.782959
0.000000	2.679607	2852.085205
0.000000	2.679844	2836.831787
0.000000	2.680081	2826.625244
0.000000	2.680318	2818.274658
0.000000	2.680555	2811.442139
0.000000	2.680793	2805.936279
0.000000	2.681030	2801.980469
0.000000	2.681267	2799.735107
0.000000	2.681504	2798.906494
0.000000	2.681741	2799.090576
0.000000	2.681978	2800.388916
0.000000	2.682215	2802.089844
0.000000	2.682453	2803.399658
0.000000	2.682690	2804.117188
0.000000	2.682927	2803.733154
0.000000	2.683164	2802.798096
0.000000	2.683401	2801.009277
0.000000	2.683639	2799.117676
0.000000	2.683876	2798.205078
0.000000	2.684113	2797.317383
0.000000	2.684350	2797.069824
0.000000	2.684587	2796.577393
0.000000	2.684824	2796.369385
0.000000	2.685062	2797.236816
0.000000	2.685299	2799.918945
0.000000	2.685536	2805.467041
0.000000	2.685773	2813.889160
0.000000	2.686010	2824.495850
0.000000	2.686248	2835.265625
0.000000	2.686485	2845.358398
0.000000	2.686722	2852.520020
0.000000	2.686959	2854.928223
0.000000	2.687196	2854.683350
0.000000	2.687433	2853.167236
0.000000	2.687671	2852.675781
0.000000	2.687908	2853.825439
0.000000	2.688145	2852.445313
0.000000	2.688382	2850.019775
0.000000	2.688619	2846.432861
0.000000	2.688857	2841.722412
0.000000	2.689094	2835.750244
0.000000	2.689331	2828.706055
0.000000	2.689568	2821.840820
0.000000	2.689805	2814.145752
0.000000	2.690042	2809.068848
0.000000	2.690280	2805.682129
0.000000	2.690517	2799.088867
0.000000	2.690754	2790.885498
0.000000	2.690991	2784.263184
0.000000	2.691228	2779.374268
0.000000	2.691465	2774.819092
0.000000	2.691703	2770.558594
0.000000	2.691940	2766.177246
0.000000	2.692177	2762.705322
0.000000	2.692414	2760.313721
0.000000	2.692651	2758.492188
0.000000	2.692888	2756.292969
0.000000	2.693126	2753.606201
0.000000	2.693363	2750.382813
0.000000	2.693600	2747.249756
0.000000	2.693837	2745.253906
0.000000	2.694074	2743.618896
0.000000	2.694312	2741.872070
0.000000	2.694549	2741.379639
0.000000	2.694786	2740.045898
0.000000	2.695023	2737.850098
0.000000	2.695260	2736.502686
0.000000	2.695498	2737.830078
0.000000	2.695735	2741.185547
0.000000	2.695972	2746.114746
0.000000	2.696209	2751.305908
0.000000	2.696446	2756.707275
0.000000	2.696683	2762.522461
0.000000	2.696920	2768.109375
0.000000	2.697158	2774.873291
0.000000	2.697395	2782.640869
0.000000	2.697632	2791.646240
0.000000	2.697869	2799.665527
0.000000	2.698106	2804.251709
0.000000	2.698344	2808.771973
0.000000	2.698581	2816.091309
0.000000	2.698818	2826.357422
0.000000	2.699055	2836.775879
0.000000	2.699292	2849.258301
0.000000	2.699529	2863.766113
0.000000	2.699767	2879.630859
0.000000	2.700004	2895.422363
0.000000	2.700241	2910.301758
0.000000	2.700478	2925.394043
0.000000	2.700715	2942.169434
0.000000	2.700953	2959.132080
0.000000	2.701190	2971.224365
0.000000	2.701427	2976.800537
0.000000	2.701664	2977.181152
0.000000	2.701901	2972.697021
0.000000	2.702138	2963.662354
0.000000	2.702375	2949.708008
0.000000	2.702613	2932.135742
0.000000	2.702850	2913.214600
0.000000	2.703087	2896.522705
0.000000	2.703324	2885.372314
0.000000	2.703561	2877.393555
0.000000	2.703799	2870.518066
0.000000	2.704036	2864.633301
0.000000	2.704273	2861.381592
0.000000	2.704510	2859.930420
0.000000	2.704747	2860.055176
0.000000	2.704984	2861.723389
0.000000	2.705221	2864.136719
0.000000	2.705459	2868.640137
0.000000	2.705696	2874.365479
0.000000	2.705933	2881.287109
0.000000	2.706170	2888.078125
0.000000	2.706407	2894.180420
0.000000	2.706645	2900.142578
0.000000	2.706882	2905.717285
0.000000	2.707119	2911.305908
0.000000	2.707356	2914.955566
0.000000	2.707593	2917.591797
0.000000	2.707830	2920.455811
0.000000	2.708068	2924.026855
0.000000	2.708305	2929.476807
0.000000	2.708542	2935.678955
0.000000	2.708779	2942.170898
0.000000	2.709016	2946.942383
0.000000	2.709254	2951.251709
0.000000	2.709491	2954.672363
0.000000	2.709728	2957.948486
0.000000	2.709965	2961.564453
0.000000	2.710202	2965.802734
0.000000	2.710439	2970.208496
0.000000	2.710677	2975.251709
0.000000	2.710914	2980.996826
0.000000	2.711151	2987.423584
0.000000	2.711388	2993.936279
0.000000	2.711625	2998.894775
0.000000	2.711863	3003.814209
0.000000	2.712100	3007.999756
0.000000	2.712337	3011.744629
0.000000	2.712574	3015.653564
0.000000	2.712811	3020.037109
0.000000	2.713048	3023.202637
0.000000	2.713286	3027.324219
0.000000	2.713523	3031.626465
0.000000	2.713760	3037.331055
0.000000	2.713997	3044.943848
0.000000	2.714234	3055.617920
0.000000	2.714471	3069.136963
0.000000	2.714709	3084.453125
0.000000	2.714946	3098.574951
0.000000	2.715183	3104.891602
0.000000	2.715420	3103.148682
0.000000	2.715657	3093.832520
0.000000	2.715894	3078.914795
0.000000	2.716132	3059.580078
0.000000	2.716369	3037.821045
0.000000	2.716606	3017.189209
0.000000	2.716843	2999.559570
0.000000	2.717080	2982.280273
0.000000	2.717318	2968.597656
0.000000	2.717555	2961.448975
0.000000	2.717792	2955.788330
0.000000	2.718029	2951.937988
0.000000	2.718266	2950.110840
0.000000	2.718503	2950.051025
0.000000	2.718741	2951.055176
0.000000	2.718978	2952.256348
0.000000	2.719215	2954.267578
0.000000	2.719452	2956.785156
0.000000	2.719689	2960.828125
0.000000	2.719927	2965.429688
0.000000	2.720164	2970.223389
0.000000	2.720401	2974.648926
0.000000	2.720638	2978.726563
0.000000	2.720875	2981.052979
0.000000	2.721112	2981.031982
0.000000	2.721349	2980.557861
0.000000	2.721587	2980.135498
0.000000	2.721824	2980.909668
0.000000	2.722061	2982.531494
0.000000	2.722298	2984.052246
0.000000	2.722535	2984.942871
0.000000	2.722773	2985.185791
0.000000	2.723010	2984.591553
0.000000	2.723247	2984.374023
0.000000	2.723484	2985.788086
0.000000	2.723721	2988.426025
0.000000	2.723958	2990.599854
0.000000	2.724195	2992.293701
0.000000	2.724433	2993.093994
0.000000	2.724670	2992.208496
0.000000	2.724907	2990.457520
0.000000	2.725144	2987.530029
0.000000	2.725381	2983.266602
0.000000	2.725619	2978.278320
0.000000	2.725856	2972.846436
0.000000	2.726093	2966.634033
0.000000	2.726330	2958.682373
0.000000	2.726567	2950.634277
0.000000	2.726804	2941.843262
0.000000	2.727042	2931.377686
0.000000	2.727279	2920.399170
0.000000	2.727516	2910.869141
0.000000	2.727753	2904.689453
0.000000	2.727990	2900.962891
0.000000	2.728228	2897.914307
0.000000	2.728465	2895.383301
0.000000	2.728702	2893.114502
0.000000	2.728939	2890.773682
0.000000	2.729176	2888.700684
0.000000	2.729414	2885.999512
0.000000	2.729650	2882.250244
0.000000	2.729888	2876.510742
0.000000	2.730125	2870.914063
0.000000	2.730362	2865.642578
0.000000	2.730599	2860.018311
0.000000	2.730836	2854.435059
0.000000	2.731074	2849.979004
0.000000	2.731311	2849.524414
0.000000	2.731548	2851.714844
0.000000	2.731785	2855.227295
0.000000	2.732022	2858.880859
0.000000	2.732260	2858.025635
0.000000	2.732497	2853.490479
0.000000	2.732734	2847.331055
0.000000	2.732971	2839.380127
0.000000	2.733208	2830.510254
0.000000	2.733445	2824.922363
0.000000	2.733683	2819.705566
0.000000	2.733920	2813.332031
0.000000	2.734157	2806.353760
0.000000	2.734394	2800.644775
0.000000	2.734631	2796.656494
0.000000	2.734869	2794.369873
0.000000	2.735106	2793.504883
0.000000	2.735343	2792.440674
0.000000	2.735580	2790.575684
0.000000	2.735817	2788.690674
0.000000	2.736054	2787.035156
0.000000	2.736292	2787.091553
0.000000	2.736529	2787.905518
0.000000	2.736766	2788.330566
0.000000	2.737003	2787.494141
0.000000	2.737240	2786.355225
0.000000	2.737478	2786.156494
0.000000	2.737715	2788.791748
0.000000	2.737952	2793.373291
0.000000	2.738189	2798.015869
0.000000	2.738426	2803.049561
0.000000	2.738663	2807.863525
0.000000	2.738901	2810.421875
0.000000	2.739138	2810.865967
0.000000	2.739375	2810.082031
0.000000	2.739612	2808.353271
0.000000	2.739849	2805.667725
0.000000	2.740086	2803.053955
0.000000	2.740324	2798.344238
0.000000	2.740561	2792.472168
0.000000	2.740798	2785.726074
0.000000	2.741035	2780.713867
0.000000	2.741272	2778.536865
0.000000	2.741509	2777.259277
0.000000	2.741747	2776.726318
0.000000	2.741984	2776.528076
0.000000	2.742221	2777.499756
0.000000	2.742458	2780.058350
0.000000	2.742695	2784.023193
0.000000	2.742933	2789.792480
0.000000	2.743170	2797.585693
0.000000	2.743407	2807.007568
0.000000	2.743644	2818.080811
0.000000	2.743881	2830.509033
0.000000	2.744118	2840.866699
0.000000	2.744355	2849.825439
0.000000	2.744593	2857.788818
0.000000	2.744830	2864.286377
0.000000	2.745067	2867.157715
0.000000	2.745304	2868.233398
0.000000	2.745541	2868.475586
0.000000	2.745779	2868.520996
0.000000	2.746016	2871.565674
0.000000	2.746253	2877.382813
0.000000	2.746490	2884.753418
0.000000	2.746727	2887.626221
0.000000	2.746964	2887.218506
0.000000	2.747202	2885.771973
0.000000	2.747439	2882.715088
0.000000	2.747676	2879.511963
0.000000	2.747913	2876.762207
0.000000	2.748150	2873.486572
0.000000	2.748388	2869.644775
0.000000	2.748625	2865.102539
0.000000	2.748862	2860.726807
0.000000	2.749099	2858.136719
0.000000	2.749336	2854.894775
0.000000	2.749573	2851.595459
0.000000	2.749810	2848.139404
0.000000	2.750048	2845.155518
0.000000	2.750285	2841.816406
0.000000	2.750522	2838.728516
0.000000	2.750759	2836.784668
0.000000	2.750996	2834.470947
0.000000	2.751234	2831.377441
0.000000	2.751471	2828.074219
0.000000	2.751708	2826.119629
0.000000	2.751945	2827.364502
0.000000	2.752182	2830.140137
0.000000	2.752419	2833.852051
0.000000	2.752657	2838.224365
0.000000	2.752894	2842.980225
0.000000	2.753131	2846.053467
0.000000	2.753368	2847.658447
0.000000	2.753605	2848.620117
0.000000	2.753842	2848.904297
0.000000	2.754080	2848.787842
0.000000	2.754317	2848.257324
0.000000	2.754554	2846.753662
0.000000	2.754791	2845.000488
0.000000	2.755028	2843.806396
0.000000	2.755265	2843.868652
0.000000	2.755503	2843.745850
0.000000	2.755740	2844.056885
0.000000	2.755977	2845.497314
0.000000	2.756214	2846.732178
0.000000	2.756451	2846.082764
0.000000	2.756689	2844.689697
0.000000	2.756926	2842.989990
0.000000	2.757163	2841.377930
0.000000	2.757400	2839.942139
0.000000	2.757637	2838.203369
0.000000	2.757874	2836.579346
0.000000	2.758112	2835.321289
0.000000	2.758349	2836.187256
0.000000	2.758586	2838.529053
0.000000	2.758823	2841.008545
0.000000	2.759060	2844.197021
0.000000	2.759298	2849.160156
0.000000	2.759535	2856.361084
0.000000	2.759772	2863.777100
0.000000	2.760009	2871.156982
0.000000	2.760246	2878.508057
0.000000	2.760484	2884.177490
0.000000	2.760721	2882.778809
0.000000	2.760958	2872.072754
0.000000	2.761195	2854.473877
0.000000	2.761432	2832.896729
0.000000	2.761669	2809.974365
0.000000	2.761907	2791.187988
0.000000	2.762144	2778.372559
0.000000	2.762381	2766.249268
0.000000	2.762618	2756.069824
0.000000	2.762855	2747.338623
0.000000	2.763092	2740.907227
0.000000	2.763330	2739.137939
0.000000	2.763567	2738.790771
0.000000	2.763804	2739.909424
0.000000	2.764041	2742.767334
0.000000	2.764278	2746.774658
0.000000	2.764515	2752.037109
0.000000	2.764753	2758.887207
0.000000	2.764990	2767.114746
0.000000	2.765227	2775.781738
0.000000	2.765464	2783.314697
0.000000	2.765701	2791.299316
0.000000	2.765939	2799.672363
0.000000	2.766176	2805.400879
0.000000	2.766413	2807.529297
0.000000	2.766650	2805.631104
0.000000	2.766887	2800.914551
0.000000	2.767124	2794.104980
0.000000	2.767362	2785.023682
0.000000	2.767599	2777.277832
0.000000	2.767836	2772.142578
0.000000	2.768073	2768.280029
0.000000	2.768310	2766.258301
0.000000	2.768548	2766.548584
0.000000	2.768785	2768.493164
0.000000	2.769022	2771.609375
0.000000	2.769259	2776.248291
0.000000	2.769496	2782.553711
0.000000	2.769733	2788.283203
0.000000	2.769970	2792.627441
0.000000	2.770208	2796.626953
0.000000	2.770445	2802.121338
0.000000	2.770682	2809.693359
0.000000	2.770919	2817.786865
0.000000	2.771156	2827.282715
0.000000	2.771394	2836.724365
0.000000	2.771631	2846.524658
0.000000	2.771868	2855.893799
0.000000	2.772105	2865.480957
0.000000	2.772342	2875.832031
0.000000	2.772579	2886.849365
0.000000	2.772816	2898.259521
0.000000	2.773054	2906.720947
0.000000	2.773291	2914.022705
0.000000	2.773528	2922.045898
0.000000	2.773765	2931.256348
0.000000	2.774002	2941.880859
0.000000	2.774240	2950.457764
0.000000	2.774477	2958.484619
0.000000	2.774714	2965.350586
0.000000	2.774951	2969.704834
0.000000	2.775188	2973.021240
0.000000	2.775425	2976.376709
0.000000	2.775663	2980.458984
0.000000	2.775900	2981.495605
0.000000	2.776137	2979.902832
0.000000	2.776374	2976.921875
0.000000	2.776611	2972.407471
0.000000	2.776848	2967.907715
0.000000	2.777086	2965.071045
0.000000	2.777323	2962.248535
0.000000	2.777560	2960.015137
0.000000	2.777797	2957.670410
0.000000	2.778034	2955.686035
0.000000	2.778271	2954.682129
0.000000	2.778509	2955.744141
0.000000	2.778746	2960.433350
0.000000	2.778983	2967.680176
0.000000	2.779220	2977.333740
0.000000	2.779457	2989.394775
0.000000	2.779695	3001.656494
0.000000	2.779932	3008.883057
0.000000	2.780169	3009.155273
0.000000	2.780406	3003.253906
0.000000	2.780643	2991.866699
0.000000	2.780880	2976.001465
0.000000	2.781118	2956.391602
0.000000	2.781355	2935.500244
0.000000	2.781592	2916.428711
0.000000	2.781829	2901.302979
0.000000	2.782066	2891.330078
0.000000	2.782304	2884.039795
0.000000	2.782541	2877.595215
0.000000	2.782778	2871.607178
0.000000	2.783015	2866.204834
0.000000	2.783252	2860.880127
0.000000	2.783489	2855.968018
0.000000	2.783726	2851.595703
0.000000	2.783964	2847.790039
0.000000	2.784201	2843.626709
0.000000	2.784438	2839.310059
0.000000	2.784675	2834.781982
0.000000	2.784912	2832.143311
0.000000	2.785150	2829.924561
0.000000	2.785387	2828.057617
0.000000	2.785624	2827.220215
0.000000	2.785861	2827.580322
0.000000	2.786098	2829.923340
0.000000	2.786335	2833.055176
0.000000	2.786573	2836.073975
0.000000	2.786810	2838.142822
0.000000	2.787047	2838.513672
0.000000	2.787284	2837.769775
0.000000	2.787521	2836.830811
0.000000	2.787759	2836.537842
0.000000	2.787996	2838.226563
0.000000	2.788233	2843.881592
0.000000	2.788470	2856.979492
0.000000	2.788707	2872.515137
0.000000	2.788944	2883.872070
0.000000	2.789182	2889.741943
0.000000	2.789419	2891.287598
0.000000	2.789656	2889.893311
0.000000	2.789893	2886.775146
0.000000	2.790130	2881.794189
0.000000	2.790368	2876.253662
0.000000	2.790605	2873.793945
0.000000	2.790842	2874.609131
0.000000	2.791079	2875.769775
0.000000	2.791316	2876.220459
0.000000	2.791553	2875.435059
0.000000	2.791791	2874.262207
0.000000	2.792027	2872.678467
0.000000	2.792265	2871.211670
0.000000	2.792502	2870.579102
0.000000	2.792739	2869.812256
0.000000	2.792977	2869.353271
0.000000	2.793213	2869.625244
0.000000	2.793451	2870.119141
0.000000	2.793688	2871.676270
0.000000	2.793925	2873.264160
0.000000	2.794163	2872.838623
0.000000	2.794399	2869.801758
0.000000	2.794636	2866.505859
0.000000	2.794874	2864.241211
0.000000	2.795111	2864.826416
0.000000	2.795348	2869.222412
0.000000	2.795585	2874.557861
0.000000	2.795822	2878.942871
0.000000	2.796060	2881.570313
0.000000	2.796297	2882.752197
0.000000	2.796534	2883.019775
0.000000	2.796771	2882.992432
0.000000	2.797008	2881.770264
0.000000	2.797246	2879.463867
0.000000	2.797483	2875.684570
0.000000	2.797720	2871.244385
0.000000	2.797957	2868.180420
0.000000	2.798194	2865.683350
0.000000	2.798431	2862.535156
0.000000	2.798669	2859.741699
0.000000	2.798906	2858.655518
0.000000	2.799143	2858.575195
0.000000	2.799380	2860.769775
0.000000	2.799617	2865.580078
0.000000	2.799855	2870.993164
0.000000	2.800092	2875.930420
0.000000	2.800329	2881.379395
0.000000	2.800566	2886.821777
0.000000	2.800803	2893.575439
0.000000	2.801040	2900.803467
0.000000	2.801278	2908.099609
0.000000	2.801515	2915.285156
0.000000	2.801752	2923.029785
0.000000	2.801989	2931.497559
0.000000	2.802226	2939.196777
0.000000	2.802464	2946.992676
0.000000	2.802701	2953.715088
0.000000	2.802938	2959.173340
0.000000	2.803175	2964.142578
0.000000	2.803412	2968.344482
0.000000	2.803649	2972.874268
0.000000	2.803886	2978.683350
0.000000	2.804124	2987.032227
0.000000	2.804361	2994.676758
0.000000	2.804598	3004.684082
0.000000	2.804835	3019.534912
0.000000	2.805072	3041.783447
0.000000	2.805310	3068.215332
0.000000	2.805547	3093.243896
0.000000	2.805784	3111.607910
0.000000	2.806021	3120.335693
0.000000	2.806258	3119.385010
0.000000	2.806495	3109.810547
0.000000	2.806733	3092.571533
0.000000	2.806970	3069.792236
0.000000	2.807207	3043.298340
0.000000	2.807444	3015.686768
0.000000	2.807681	2990.841309
0.000000	2.807919	2971.298096
0.000000	2.808156	2959.162598
0.000000	2.808393	2954.608887
0.000000	2.808630	2950.244873
0.000000	2.808867	2946.287598
0.000000	2.809104	2942.524414
0.000000	2.809342	2936.839111
0.000000	2.809579	2930.571777
0.000000	2.809816	2924.700195
0.000000	2.810053	2921.092529
0.000000	2.810290	2919.229492
0.000000	2.810528	2920.637695
0.000000	2.810765	2925.911865
0.000000	2.811002	2933.690430
0.000000	2.811239	2944.360107
0.000000	2.811476	2953.576660
0.000000	2.811713	2962.266357
0.000000	2.811951	2970.374756
0.000000	2.812187	2977.801514
0.000000	2.812425	2984.177734
0.000000	2.812662	2990.089111
0.000000	2.812899	2995.989014
0.000000	2.813136	3001.521484
0.000000	2.813373	3007.416504
0.000000	2.813611	3013.540771
0.000000	2.813848	3018.836914
0.000000	2.814085	3023.520508
0.000000	2.814322	3027.679932
0.000000	2.814559	3030.516113
0.000000	2.814796	3032.999756
0.000000	2.815034	3034.622070
0.000000	2.815271	3035.031006
0.000000	2.815508	3032.739990
0.000000	2.815745	3028.100342
0.000000	2.815982	3021.712158
0.000000	2.816220	3013.686768
0.000000	2.816457	3004.964111
0.000000	2.816694	2993.906494
0.000000	2.816931	2981.489746
0.000000	2.817168	2970.920654
0.000000	2.817405	2960.375488
0.000000	2.817643	2949.374268
0.000000	2.817880	2938.552002
0.000000	2.818117	2930.057129
0.000000	2.818354	2921.904785
0.000000	2.818591	2913.807373
0.000000	2.818829	2908.157959
0.000000	2.819066	2903.457520
0.000000	2.819303	2899.520020
0.000000	2.819540	2896.614990
0.000000	2.819777	2894.290039
0.000000	2.820014	2891.998779
0.000000	2.820252	2890.626221
0.000000	2.820489	2889.858398
0.000000	2.820726	2890.905273
0.000000	2.820963	2894.401611
0.000000	2.821200	2900.614746
0.000000	2.821438	2908.354980
0.000000	2.821675	2917.581543
0.000000	2.821912	2927.146484
0.000000	2.822149	2934.330811
0.000000	2.822386	2938.387939
0.000000	2.822623	2938.958740
0.000000	2.822860	2937.138428
0.000000	2.823098	2933.450195
0.000000	2.823335	2927.894287
0.000000	2.823572	2921.610596
0.000000	2.823809	2917.104980
0.000000	2.824046	2911.708984
0.000000	2.824284	2905.830078
0.000000	2.824521	2900.210449
0.000000	2.824758	2896.737793
0.000000	2.824995	2895.701904
0.000000	2.825232	2895.179443
0.000000	2.825469	2895.417725
0.000000	2.825707	2896.416260
0.000000	2.825944	2899.015381
0.000000	2.826181	2902.090576
0.000000	2.826418	2906.388184
0.000000	2.826655	2910.798096
0.000000	2.826892	2916.051025
0.000000	2.827130	2921.948975
0.000000	2.827367	2927.662109
0.000000	2.827604	2932.847656
0.000000	2.827841	2935.674561
0.000000	2.828078	2936.193604
0.000000	2.828315	2934.433838
0.000000	2.828553	2930.899658
0.000000	2.828790	2927.761719
0.000000	2.829027	2926.574707
0.000000	2.829264	2926.629395
0.000000	2.829501	2926.544922
0.000000	2.829739	2925.554932
0.000000	2.829976	2923.752197
0.000000	2.830213	2922.151367
0.000000	2.830450	2920.361084
0.000000	2.830687	2919.415771
0.000000	2.830925	2918.963867
0.000000	2.831161	2919.491211
0.000000	2.831399	2918.931641
0.000000	2.831636	2916.560059
0.000000	2.831873	2912.805420
0.000000	2.832110	2907.989746
0.000000	2.832347	2902.327148
0.000000	2.832585	2895.662354
0.000000	2.832822	2888.543457
0.000000	2.833059	2882.808105
0.000000	2.833296	2879.446777
0.000000	2.833533	2875.677002
0.000000	2.833771	2871.000977
0.000000	2.834008	2866.449951
0.000000	2.834245	2862.073975
0.000000	2.834482	2858.572998
0.000000	2.834719	2856.168945
0.000000	2.834956	2855.264404
0.000000	2.835194	2856.165771
0.000000	2.835431	2857.613037
0.000000	2.835668	2857.660400
0.000000	2.835905	2857.231201
0.000000	2.836142	2857.106934
0.000000	2.836380	2857.854736
0.000000	2.836617	2860.815918
0.000000	2.836854	2866.037598
0.000000	2.837091	2873.927979
0.000000	2.837328	2881.426270
0.000000	2.837565	2889.527588
0.000000	2.837803	2895.731201
0.000000	2.838040	2896.972168
0.000000	2.838277	2895.710938
0.000000	2.838514	2892.974365
0.000000	2.838751	2888.793457
0.000000	2.838989	2884.296387
0.000000	2.839226	2882.031982
0.000000	2.839463	2878.806152
0.000000	2.839700	2874.902344
0.000000	2.839937	2870.166748
0.000000	2.840174	2865.338135
0.000000	2.840412	2861.203857
0.000000	2.840648	2858.550049
0.000000	2.840886	2855.926270
0.000000	2.841123	2853.030762
0.000000	2.841360	2850.346191
0.000000	2.841598	2847.951904
0.000000	2.841834	2847.433594
0.000000	2.842072	2847.719482
0.000000	2.842309	2849.335938
0.000000	2.842546	2852.143066
0.000000	2.842783	2856.256348
0.000000	2.843020	2860.592773
0.000000	2.843257	2864.461670
0.000000	2.843495	2868.269287
0.000000	2.843732	2871.019531
0.000000	2.843969	2873.826904
0.000000	2.844206	2876.443359
0.000000	2.844443	2879.848633
0.000000	2.844681	2883.332031
0.000000	2.844918	2886.492676
0.000000	2.845155	2889.405762
0.000000	2.845392	2891.783936
0.000000	2.845629	2894.176025
0.000000	2.845866	2896.869629
0.000000	2.846104	2900.455811
0.000000	2.846341	2901.190430
0.000000	2.846578	2901.093750
0.000000	2.846815	2900.178955
0.000000	2.847052	2898.402832
0.000000	2.847290	2896.780518
0.000000	2.847527	2894.482666
0.000000	2.847764	2892.072266
0.000000	2.848001	2889.735596
0.000000	2.848238	2888.323730
0.000000	2.848475	2889.926270
0.000000	2.848713	2893.287109
0.000000	2.848950	2895.983643
0.000000	2.849187	2899.766113
0.000000	2.849424	2904.871582
0.000000	2.849661	2911.123535
0.000000	2.849899	2917.430420
0.000000	2.850136	2924.231689
0.000000	2.850373	2932.213623
0.000000	2.850610	2940.307129
0.000000	2.850847	2948.051758
0.000000	2.851084	2955.152832
0.000000	2.851321	2961.979736
0.000000	2.851559	2968.733643
0.000000	2.851796	2973.878174
0.000000	2.852033	2975.168945
0.000000	2.852270	2973.468994
0.000000	2.852507	2970.468262
0.000000	2.852745	2968.453857
0.000000	2.852982	2969.021729
0.000000	2.853219	2970.545410
0.000000	2.853456	2971.831299
0.000000	2.853693	2971.152588
0.000000	2.853930	2968.806885
0.000000	2.854168	2965.198730
0.000000	2.854405	2960.599609
0.000000	2.854642	2955.618408
0.000000	2.854879	2950.574219
0.000000	2.855116	2944.721924
0.000000	2.855354	2939.155273
0.000000	2.855591	2935.031250
0.000000	2.855828	2930.220459
0.000000	2.856065	2924.732666
0.000000	2.856302	2920.005615
0.000000	2.856539	2916.805176
0.000000	2.856777	2915.575928
0.000000	2.857014	2914.898438
0.000000	2.857251	2914.488037
0.000000	2.857488	2913.340576
0.000000	2.857725	2912.201172
0.000000	2.857963	2909.517090
0.000000	2.858200	2904.961182
0.000000	2.858437	2898.843506
0.000000	2.858674	2892.890625
0.000000	2.858911	2886.952393
0.000000	2.859149	2880.355225
0.000000	2.859386	2874.463867
0.000000	2.859622	2870.866211
0.000000	2.859860	2869.289063
0.000000	2.860097	2869.897949
0.000000	2.860334	2871.722900
0.000000	2.860572	2873.874268
0.000000	2.860808	2875.992920
0.000000	2.861046	2878.208740
0.000000	2.861283	2881.299561
0.000000	2.861520	2884.622559
0.000000	2.861757	2887.658691
0.000000	2.861994	2891.157715
0.000000	2.862231	2894.726563
0.000000	2.862469	2898.955811
0.000000	2.862706	2905.054932
0.000000	2.862943	2911.630859
0.000000	2.863180	2918.015137
0.000000	2.863417	2924.482422
0.000000	2.863655	2930.579590
0.000000	2.863892	2936.919922
0.000000	2.864129	2943.239990
0.000000	2.864366	2949.683594
0.000000	2.864603	2954.750244
0.000000	2.864841	2959.335449
0.000000	2.865078	2962.118164
0.000000	2.865315	2962.350830
0.000000	2.865552	2961.922852
0.000000	2.865789	2961.874756
0.000000	2.866026	2964.316406
0.000000	2.866264	2966.725098
0.000000	2.866501	2970.070801
0.000000	2.866738	2974.447754
0.000000	2.866975	2980.692383
0.000000	2.867212	2986.949219
0.000000	2.867450	2993.246338
0.000000	2.867687	2999.311768
0.000000	2.867924	3003.482422
0.000000	2.868161	3007.237549
0.000000	2.868398	3010.559570
0.000000	2.868635	3012.929199
0.000000	2.868873	3012.724854
0.000000	2.869110	3010.657959
0.000000	2.869347	3007.784668
0.000000	2.869584	3005.183838
0.000000	2.869821	3002.049072
0.000000	2.870059	2996.141357
0.000000	2.870296	2987.060303
0.000000	2.870533	2975.706055
0.000000	2.870770	2963.581055
0.000000	2.871007	2953.687500
0.000000	2.871244	2943.830078
0.000000	2.871481	2932.878418
0.000000	2.871719	2922.875488
0.000000	2.871956	2914.371094
0.000000	2.872193	2905.697510
0.000000	2.872430	2897.710449
0.000000	2.872667	2891.118164
0.000000	2.872905	2886.546631
0.000000	2.873142	2883.753906
0.000000	2.873379	2881.943359
0.000000	2.873616	2882.070801
0.000000	2.873853	2885.898926
0.000000	2.874090	2891.287109
0.000000	2.874328	2894.882080
0.000000	2.874565	2898.840332
0.000000	2.874802	2903.834229
0.000000	2.875039	2909.358643
0.000000	2.875276	2915.376953
0.000000	2.875513	2918.716797
0.000000	2.875751	2919.816162
0.000000	2.875988	2919.318359
0.000000	2.876225	2917.216553
0.000000	2.876462	2913.911377
0.000000	2.876699	2910.198730
0.000000	2.876936	2907.453125
0.000000	2.877174	2906.333984
0.000000	2.877411	2905.726318
0.000000	2.877648	2904.570313
0.000000	2.877885	2903.092529
0.000000	2.878122	2902.430176
0.000000	2.878360	2903.277100
0.000000	2.878597	2907.344971
0.000000	2.878834	2914.553955
0.000000	2.879071	2924.406006
0.000000	2.879308	2937.849121
0.000000	2.879545	2950.922852
0.000000	2.879782	2961.514404
0.000000	2.880020	2968.683838
0.000000	2.880257	2972.498047
0.000000	2.880494	2971.982178
0.000000	2.880731	2966.552246
0.000000	2.880968	2957.760254
0.000000	2.881206	2945.854980
0.000000	2.881443	2932.242188
0.000000	2.881680	2921.114014
0.000000	2.881917	2915.479980
0.000000	2.882154	2914.237549
0.000000	2.882391	2913.153564
0.000000	2.882629	2913.707764
0.000000	2.882866	2915.336914
0.000000	2.883103	2919.482666
0.000000	2.883340	2923.320068
0.000000	2.883577	2924.573242
0.000000	2.883815	2925.882324
0.000000	2.884052	2927.534180
0.000000	2.884289	2928.153076
0.000000	2.884526	2927.503174
0.000000	2.884763	2926.831543
0.000000	2.885000	2926.069580
0.000000	2.885238	2926.285889
0.000000	2.885475	2927.108398
0.000000	2.885712	2929.437500
0.000000	2.885949	2932.670410
0.000000	2.886186	2935.269043
0.000000	2.886424	2937.994873
0.000000	2.886661	2941.465820
0.000000	2.886898	2945.731934
0.000000	2.887135	2950.702881
0.000000	2.887372	2957.087402
0.000000	2.887609	2965.392334
0.000000	2.887847	2972.929443
0.000000	2.888084	2980.473145
0.000000	2.888321	2986.582275
0.000000	2.888558	2992.041992
0.000000	2.888795	2996.298340
0.000000	2.889033	2999.118164
0.000000	2.889269	2999.809326
0.000000	2.889507	2997.905273
0.000000	2.889744	2993.638672
0.000000	2.889981	2987.280518
0.000000	2.890218	2980.711182
0.000000	2.890455	2975.641846
0.000000	2.890692	2973.777832
0.000000	2.890930	2973.830322
0.000000	2.891167	2974.906738
0.000000	2.891404	2976.245850
0.000000	2.891641	2976.113037
0.000000	2.891878	2974.966797
0.000000	2.892116	2972.962402
0.000000	2.892353	2970.320557
0.000000	2.892590	2968.052979
0.000000	2.892827	2967.425781
0.000000	2.893064	2970.083984
0.000000	2.893301	2975.247314
0.000000	2.893539	2979.587402
0.000000	2.893776	2984.105225
0.000000	2.894013	2989.956543
0.000000	2.894250	2996.291260
0.000000	2.894487	3002.229248
0.000000	2.894725	3007.886719
0.000000	2.894962	3012.975098
0.000000	2.895199	3015.838623
0.000000	2.895436	3016.682617
0.000000	2.895673	3016.262451
0.000000	2.895911	3014.566650
0.000000	2.896148	3011.884521
0.000000	2.896385	3008.926514
0.000000	2.896622	3006.769775
0.000000	2.896859	3007.853027
0.000000	2.897096	3010.619629
0.000000	2.897334	3014.462646
0.000000	2.897571	3018.389893
0.000000	2.897808	3022.080078
0.000000	2.898045	3024.883545
0.000000	2.898282	3028.410889
0.000000	2.898520	3033.016602
0.000000	2.898757	3038.746826
0.000000	2.898994	3045.274414
0.000000	2.899231	3051.632324
0.000000	2.899468	3056.844727
0.000000	2.899705	3061.843994
0.000000	2.899942	3063.838135
0.000000	2.900180	3063.834473
0.000000	2.900417	3062.803955
0.000000	2.900654	3061.466064
0.000000	2.900891	3060.556641
0.000000	2.901128	3058.929932
0.000000	2.901366	3056.196533
0.000000	2.901603	3052.091309
0.000000	2.901840	3046.645996
0.000000	2.902077	3039.984375
0.000000	2.902314	3032.689209
0.000000	2.902551	3025.905518
0.000000	2.902789	3020.561035
0.000000	2.903026	3014.612549
0.000000	2.903263	3008.373535
0.000000	2.903500	3002.114502
0.000000	2.903737	2996.300537
0.000000	2.903975	2990.837402
0.000000	2.904212	2987.825928
0.000000	2.904449	2985.935059
0.000000	2.904686	2984.753662
0.000000	2.904923	2984.139893
0.000000	2.905160	2984.250732
0.000000	2.905398	2985.316406
0.000000	2.905635	2984.242920
0.000000	2.905872	2983.025391
0.000000	2.906109	2981.770996
0.000000	2.906346	2980.997803
0.000000	2.906584	2981.388428
0.000000	2.906821	2981.583496
0.000000	2.907058	2981.337891
0.000000	2.907295	2980.784912
0.000000	2.907532	2982.273682
0.000000	2.907769	2986.421387
0.000000	2.908007	2992.267822
0.000000	2.908243	2999.853027
0.000000	2.908481	3009.366943
0.000000	2.908718	3019.524170
0.000000	2.908955	3029.744873
0.000000	2.909193	3038.211182
0.000000	2.909429	3041.489502
0.000000	2.909667	3042.629639
0.000000	2.909904	3042.032959
0.000000	2.910141	3040.523926
0.000000	2.910378	3039.296875
0.000000	2.910615	3037.273193
0.000000	2.910852	3034.780518
0.000000	2.911090	3031.780518
0.000000	2.911327	3028.814697
0.000000	2.911564	3024.934326
0.000000	2.911801	3021.695801
0.000000	2.912038	3017.517090
0.000000	2.912276	3012.474854
0.000000	2.912513	3006.849609
0.000000	2.912750	3000.639404
0.000000	2.912987	2996.090576
0.000000	2.913224	2991.956055
0.000000	2.913461	2988.091797
0.000000	2.913699	2984.319336
0.000000	2.913936	2981.047119
0.000000	2.914173	2978.063232
0.000000	2.914410	2975.368652
0.000000	2.914647	2972.710693
0.000000	2.914885	2969.835205
0.000000	2.915122	2967.237061
0.000000	2.915359	2965.078125
0.000000	2.915596	2963.153076
0.000000	2.915833	2961.485596
0.000000	2.916070	2959.859131
0.000000	2.916308	2958.422363
0.000000	2.916545	2957.943359
0.000000	2.916782	2956.616943
0.000000	2.917019	2955.596680
0.000000	2.917256	2954.940918
0.000000	2.917494	2955.097168
0.000000	2.917731	2954.948486
0.000000	2.917968	2952.550537
0.000000	2.918205	2948.184570
0.000000	2.918442	2942.577637
0.000000	2.918679	2935.563477
0.000000	2.918916	2928.831299
0.000000	2.919154	2924.825928
0.000000	2.919391	2920.774170
0.000000	2.919628	2917.553467
0.000000	2.919865	2915.379395
0.000000	2.920102	2913.746338
0.000000	2.920340	2913.338379
0.000000	2.920577	2915.532715
0.000000	2.920814	2921.334473
0.000000	2.921051	2927.615234
0.000000	2.921288	2933.288330
0.000000	2.921525	2936.506348
0.000000	2.921763	2939.500244
0.000000	2.922000	2942.478516
0.000000	2.922237	2945.528809
0.000000	2.922474	2949.333008
0.000000	2.922711	2951.408936
0.000000	2.922949	2951.468506
0.000000	2.923186	2951.010010
0.000000	2.923423	2949.801514
0.000000	2.923660	2949.773926
0.000000	2.923897	2952.910400
0.000000	2.924134	2957.172607
0.000000	2.924372	2961.470703
0.000000	2.924609	2966.412842
0.000000	2.924846	2970.134033
0.000000	2.925083	2973.400391
0.000000	2.925320	2976.959229
0.000000	2.925557	2980.659180
0.000000	2.925795	2982.812500
0.000000	2.926032	2984.951904
0.000000	2.926269	2987.872314
0.000000	2.926506	2992.302246
0.000000	2.926743	2997.789795
0.000000	2.926980	3003.322998
0.000000	2.927217	3006.979492
0.000000	2.927455	3008.106689
0.000000	2.927692	3004.116943
0.000000	2.927929	2995.993408
0.000000	2.928166	2984.285156
0.000000	2.928403	2969.708008
0.000000	2.928641	2955.439697
0.000000	2.928878	2941.934570
0.000000	2.929115	2931.060303
0.000000	2.929352	2921.877441
0.000000	2.929589	2915.703613
0.000000	2.929826	2912.961426
0.000000	2.930064	2911.721680
0.000000	2.930301	2912.306152
0.000000	2.930538	2914.042969
0.000000	2.930775	2915.433105
0.000000	2.931012	2915.864014
0.000000	2.931250	2915.045898
0.000000	2.931487	2914.528564
0.000000	2.931724	2915.965088
0.000000	2.931961	2921.398682
0.000000	2.932198	2930.491455
0.000000	2.932436	2939.963135
0.000000	2.932673	2948.116455
0.000000	2.932910	2956.432373
0.000000	2.933147	2963.537842
0.000000	2.933384	2966.663574
0.000000	2.933621	2967.554688
0.000000	2.933859	2968.065430
0.000000	2.934096	2970.629150
0.000000	2.934333	2976.364258
0.000000	2.934570	2983.723389
0.000000	2.934807	2993.308594
0.000000	2.935045	3005.310059
0.000000	2.935282	3019.631836
0.000000	2.935519	3034.414307
0.000000	2.935756	3043.926514
0.000000	2.935993	3047.363525
0.000000	2.936230	3047.279541
0.000000	2.936468	3044.967529
0.000000	2.936705	3040.551758
0.000000	2.936942	3035.425781
0.000000	2.937179	3033.016113
0.000000	2.937416	3035.419189
0.000000	2.937654	3039.217773
0.000000	2.937890	3042.419189
0.000000	2.938128	3045.093750
0.000000	2.938365	3048.091553
0.000000	2.938602	3051.732666
0.000000	2.938839	3055.892822
0.000000	2.939076	3060.717773
0.000000	2.939313	3066.497803
0.000000	2.939551	3073.629883
0.000000	2.939788	3082.447998
0.000000	2.940025	3092.079346
0.000000	2.940262	3101.137451
0.000000	2.940499	3109.712646
0.000000	2.940737	3117.968262
0.000000	2.940974	3125.604492
0.000000	2.941211	3132.546631
0.000000	2.941448	3137.508301
0.000000	2.941685	3139.499023
0.000000	2.941922	3136.765137
0.000000	2.942160	3130.090576
0.000000	2.942397	3120.024170
0.000000	2.942634	3109.618652
0.000000	2.942871	3101.794922
0.000000	2.943108	3093.751465
0.000000	2.943346	3084.568604
0.000000	2.943583	3075.532227
0.000000	2.943820	3068.253174
0.000000	2.944057	3062.151123
0.000000	2.944294	3057.162109
0.000000	2.944531	3052.692871
0.000000	2.944769	3048.955322
0.000000	2.945006	3047.343994
0.000000	2.945243	3047.947266
0.000000	2.945480	3049.314941
0.000000	2.945717	3049.807861
0.000000	2.945955	3049.804688
0.000000	2.946192	3049.050537
0.000000	2.946429	3046.916504
0.000000	2.946666	3044.385742
0.000000	2.946903	3042.135010
0.000000	2.947140	3040.550049
0.000000	2.947377	3042.061035
0.000000	2.947615	3044.005615
0.000000	2.947852	3045.388184
0.000000	2.948089	3046.933838
0.000000	2.948326	3047.865723
0.000000	2.948563	3046.843262
0.000000	2.948801	3044.833008
0.000000	2.949038	3042.291260
0.000000	2.949275	3038.271973
0.000000	2.949512	3031.770752
0.000000	2.949749	3023.891357
0.000000	2.949986	3016.590820
0.000000	2.950224	3010.790039
0.000000	2.950461	3005.294189
0.000000	2.950698	3000.529053
0.000000	2.950935	2997.027832
0.000000	2.951172	2997.049072
0.000000	2.951410	3000.661865
0.000000	2.951647	3007.557861
0.000000	2.951884	3016.719971
0.000000	2.952121	3026.170166
0.000000	2.952358	3032.466797
0.000000	2.952595	3033.483643
0.000000	2.952833	3029.955811
0.000000	2.953070	3022.772217
0.000000	2.953307	3012.474121
0.000000	2.953544	2999.446045
0.000000	2.953781	2985.430908
0.000000	2.954019	2973.095215
0.000000	2.954256	2962.462891
0.000000	2.954493	2950.373535
0.000000	2.954730	2937.449463
0.000000	2.954967	2925.146240
0.000000	2.955204	2915.938965
0.000000	2.955442	2907.483643
0.000000	2.955678	2899.888428
0.000000	2.955916	2893.330322
0.000000	2.956153	2887.222900
0.000000	2.956390	2881.092285
0.000000	2.956628	2874.889648
0.000000	2.956864	2869.152832
0.000000	2.957102	2866.088867
0.000000	2.957339	2864.267822
0.000000	2.957576	2863.688232
0.000000	2.957814	2864.029053
0.000000	2.958050	2865.608643
0.000000	2.958287	2867.582031
0.000000	2.958525	2868.902832
0.000000	2.958762	2870.103027
0.000000	2.958999	2870.933350
0.000000	2.959236	2871.791016
0.000000	2.959473	2873.250732
0.000000	2.959711	2873.965820
0.000000	2.959948	2874.535156
0.000000	2.960185	2875.272217
0.000000	2.960422	2876.648926
0.000000	2.960659	2879.024170
0.000000	2.960896	2880.659912
0.000000	2.961134	2882.814697
0.000000	2.961371	2885.951416
0.000000	2.961608	2889.519531
0.000000	2.961845	2893.263672
0.000000	2.962082	2897.507568
0.000000	2.962320	2901.476563
0.000000	2.962557	2904.873535
0.000000	2.962794	2908.547363
0.000000	2.963031	2912.937256
0.000000	2.963268	2917.529297
0.000000	2.963506	2922.415283
0.000000	2.963743	2927.219482
0.000000	2.963980	2932.770508
0.000000	2.964217	2939.257568
0.000000	2.964454	2946.991943
0.000000	2.964691	2955.283936
0.000000	2.964929	2962.686768
0.000000	2.965166	2966.472900
0.000000	2.965403	2969.101074
0.000000	2.965640	2971.207031
0.000000	2.965877	2973.134033
0.000000	2.966115	2975.489014
0.000000	2.966352	2977.054932
0.000000	2.966589	2977.207031
0.000000	2.966826	2976.491943
0.000000	2.967063	2975.803711
0.000000	2.967300	2976.425781
0.000000	2.967537	2977.609619
0.000000	2.967775	2978.891113
0.000000	2.968012	2979.891602
0.000000	2.968249	2980.500977
0.000000	2.968486	2978.289795
0.000000	2.968723	2973.717041
0.000000	2.968961	2967.187988
0.000000	2.969198	2960.382813
0.000000	2.969435	2955.970703
0.000000	2.969672	2954.905273
0.000000	2.969909	2955.377930
0.000000	2.970146	2957.148193
0.000000	2.970384	2961.310547
0.000000	2.970621	2968.469971
0.000000	2.970858	2977.418945
0.000000	2.971095	2988.195068
0.000000	2.971332	3001.697510
0.000000	2.971570	3017.863525
0.000000	2.971807	3034.439941
0.000000	2.972044	3046.498779
0.000000	2.972281	3053.237793
0.000000	2.972518	3053.788086
0.000000	2.972755	3047.879639
0.000000	2.972993	3036.256836
0.000000	2.973230	3020.768555
0.000000	2.973467	3002.864258
0.000000	2.973704	2985.487305
0.000000	2.973941	2972.024170
0.000000	2.974178	2963.577148
0.000000	2.974416	2956.494629
0.000000	2.974653	2949.988525
0.000000	2.974890	2943.979004
0.000000	2.975127	2939.912354
0.000000	2.975364	2936.779785
0.000000	2.975601	2933.977539
0.000000	2.975838	2932.001709
0.000000	2.976076	2930.664307
0.000000	2.976313	2930.871826
0.000000	2.976550	2931.942383
0.000000	2.976787	2933.601563
0.000000	2.977024	2936.023438
0.000000	2.977262	2938.027344
0.000000	2.977499	2940.247070
0.000000	2.977736	2942.922852
0.000000	2.977973	2946.016846
0.000000	2.978210	2949.125732
0.000000	2.978447	2953.348389
0.000000	2.978685	2958.275879
0.000000	2.978922	2965.403809
0.000000	2.979159	2977.212646
0.000000	2.979396	2994.252686
0.000000	2.979633	3012.796387
0.000000	2.979871	3031.071045
0.000000	2.980108	3048.145020
0.000000	2.980345	3064.933350
0.000000	2.980582	3074.487549
0.000000	2.980819	3076.695068
0.000000	2.981056	3074.468750
0.000000	2.981294	3069.164551
0.000000	2.981531	3061.345703
0.000000	2.981768	3053.554199
0.000000	2.982005	3049.943115
0.000000	2.982242	3047.521729
0.000000	2.982480	3044.164795
0.000000	2.982717	3040.072266
0.000000	2.982954	3036.728271
0.000000	2.983191	3035.077393
0.000000	2.983428	3034.095215
0.000000	2.983665	3034.618896
0.000000	2.983903	3036.720703
0.000000	2.984140	3039.625732
0.000000	2.984377	3043.517578
0.000000	2.984614	3048.720703
0.000000	2.984851	3052.883789
0.000000	2.985089	3055.594238
0.000000	2.985326	3057.441895
0.000000	2.985563	3058.701416
0.000000	2.985800	3059.049561
0.000000	2.986037	3057.808350
0.000000	2.986274	3054.605957
0.000000	2.986511	3049.438965
0.000000	2.986749	3042.949463
0.000000	2.986986	3036.404053
0.000000	2.987223	3031.866455
0.000000	2.987460	3027.108154
0.000000	2.987697	3021.449463
0.000000	2.987934	3015.443115
0.000000	2.988172	3009.461182
0.000000	2.988409	3003.529053
0.000000	2.988646	2999.480225
0.000000	2.988883	2995.708984
0.000000	2.989120	2992.058105
0.000000	2.989357	2987.756104
0.000000	2.989595	2983.282715
0.000000	2.989832	2978.836670
0.000000	2.990069	2974.779541
0.000000	2.990306	2971.829102
0.000000	2.990543	2970.144775
0.000000	2.990781	2968.406250
0.000000	2.991018	2966.604736
0.000000	2.991255	2963.481934
0.000000	2.991492	2959.009033
0.000000	2.991729	2953.416260
0.000000	2.991966	2946.852539
0.000000	2.992204	2940.348389
0.000000	2.992441	2934.925293
0.000000	2.992678	2930.640625
0.000000	2.992915	2927.584717
0.000000	2.993152	2925.620850
0.000000	2.993390	2923.409668
0.000000	2.993627	2920.879150
0.000000	2.993864	2918.236572
0.000000	2.994101	2915.870605
0.000000	2.994338	2914.468262
0.000000	2.994576	2913.539063
0.000000	2.994812	2912.227295
0.000000	2.995050	2911.288086
0.000000	2.995287	2912.381104
0.000000	2.995524	2914.936768
0.000000	2.995761	2917.602051
0.000000	2.995998	2921.200195
0.000000	2.996236	2925.173828
0.000000	2.996473	2926.709717
0.000000	2.996710	2927.872559
0.000000	2.996947	2928.737305
0.000000	2.997184	2929.311523
0.000000	2.997422	2930.123291
0.000000	2.997659	2931.951660
0.000000	2.997896	2933.215332
0.000000	2.998133	2934.424072
0.000000	2.998370	2934.876953
0.000000	2.998607	2934.947021
0.000000	2.998845	2934.672363
0.000000	2.999082	2933.860107
0.000000	2.999319	2932.457764
0.000000	2.999556	2930.693115
0.000000	2.999793	2929.075439
0.000000	3.000031	2927.158691
0.000000	3.000268	2924.471436
0.000000	3.000505	2921.509033
0.000000	3.000742	2920.485352
0.000000	3.000979	2919.337158
0.000000	3.001216	2916.492432
0.000000	3.001454	2912.516602
0.000000	3.001691	2908.049561
0.000000	3.001928	2904.487061
0.000000	3.002165	2903.662598
0.000000	3.002402	2903.698486
0.000000	3.002640	2905.443604
0.000000	3.002877	2907.105713
0.000000	3.003114	2908.088623
0.000000	3.003351	2910.196533
0.000000	3.003588	2912.789063
0.000000	3.003825	2914.737793
0.000000	3.004063	2915.844482
0.000000	3.004299	2915.248779
0.000000	3.004537	2913.184326
0.000000	3.004774	2910.562256
0.000000	3.005011	2908.085693
0.000000	3.005249	2907.495117
0.000000	3.005485	2907.589600
0.000000	3.005723	2908.480469
0.000000	3.005960	2909.847412
0.000000	3.006197	2910.216553
0.000000	3.006434	2911.141602
0.000000	3.006671	2912.315918
0.000000	3.006908	2913.666504
0.000000	3.007146	2915.249756
0.000000	3.007383	2917.985596
0.000000	3.007620	2920.974854
0.000000	3.007857	2924.250977
0.000000	3.008094	2927.391113
0.000000	3.008332	2930.979004
0.000000	3.008569	2935.406738
0.000000	3.008806	2940.811523
0.000000	3.009043	2947.268311
0.000000	3.009280	2954.637207
0.000000	3.009517	2961.451904
0.000000	3.009755	2968.587402
0.000000	3.009992	2975.227051
0.000000	3.010229	2981.379150
0.000000	3.010466	2985.143066
0.000000	3.010703	2988.922363
0.000000	3.010941	2992.698975
0.000000	3.011178	2996.522461
0.000000	3.011415	3000.368408
0.000000	3.011652	3002.182617
0.000000	3.011889	3002.894043
0.000000	3.012126	3002.428711
0.000000	3.012364	3000.884521
0.000000	3.012601	2997.948730
0.000000	3.012838	2993.265137
0.000000	3.013075	2988.398682
0.000000	3.013312	2985.136230
0.000000	3.013550	2982.338379
0.000000	3.013787	2979.258789
0.000000	3.014024	2973.960205
0.000000	3.014261	2968.753662
0.000000	3.014498	2967.270752
0.000000	3.014735	2967.580322
0.000000	3.014972	2967.772705
0.000000	3.015210	2970.080811
0.000000	3.015447	2974.143066
0.000000	3.015684	2979.628418
0.000000	3.015921	2985.897949
0.000000	3.016158	2991.084717
0.000000	3.016396	2992.918457
0.000000	3.016633	2993.876953
0.000000	3.016870	2995.003662
0.000000	3.017107	2997.555176
0.000000	3.017344	2998.660400
0.000000	3.017581	2999.283447
0.000000	3.017819	2999.894775
0.000000	3.018056	3000.875244
0.000000	3.018293	3003.065430
0.000000	3.018530	3005.285645
0.000000	3.018767	3007.440186
0.000000	3.019005	3008.898438
0.000000	3.019242	3009.972412
0.000000	3.019479	3010.515137
0.000000	3.019716	3010.285400
0.000000	3.019953	3009.098145
0.000000	3.020190	3007.338867
0.000000	3.020428	3005.845459
0.000000	3.020665	3004.886230
0.000000	3.020902	3004.074463
0.000000	3.021139	3003.662842
0.000000	3.021376	3003.326416
0.000000	3.021614	3002.380371
0.000000	3.021851	3000.665771
0.000000	3.022088	2998.143311
0.000000	3.022325	2994.590332
0.000000	3.022562	2987.956543
0.000000	3.022799	2980.018799
0.000000	3.023037	2973.223389
0.000000	3.023273	2968.823730
0.000000	3.023511	2966.441162
0.000000	3.023748	2964.702148
0.000000	3.023985	2964.073975
0.000000	3.024222	2964.648926
0.000000	3.024459	2965.379395
0.000000	3.024697	2967.829590
0.000000	3.024934	2972.427979
0.000000	3.025171	2976.985840
0.000000	3.025408	2982.135254
0.000000	3.025645	2987.340088
0.000000	3.025882	2990.893066
0.000000	3.026120	2991.353027
0.000000	3.026357	2989.904785
0.000000	3.026594	2987.177979
0.000000	3.026831	2984.853760
0.000000	3.027068	2985.333984
0.000000	3.027306	2985.623535
0.000000	3.027543	2985.927734
0.000000	3.027780	2986.438721
0.000000	3.028017	2987.187744
0.000000	3.028254	2988.031982
0.000000	3.028491	2989.385986
0.000000	3.028729	2990.301270
0.000000	3.028966	2990.667480
0.000000	3.029203	2990.833740
0.000000	3.029440	2990.435059
0.000000	3.029677	2989.976318
0.000000	3.029915	2989.865234
0.000000	3.030152	2993.977051
0.000000	3.030389	2999.684326
0.000000	3.030626	3006.552246
0.000000	3.030863	3014.646729
0.000000	3.031101	3023.210205
0.000000	3.031338	3031.291748
0.000000	3.031575	3034.567139
0.000000	3.031812	3035.331299
0.000000	3.032049	3035.015869
0.000000	3.032286	3033.914307
0.000000	3.032524	3032.307129
0.000000	3.032761	3030.198730
0.000000	3.032998	3027.303467
0.000000	3.033235	3023.887695
0.000000	3.033472	3021.251709
0.000000	3.033710	3021.307373
0.000000	3.033947	3021.955811
0.000000	3.034184	3022.565430
0.000000	3.034421	3023.031250
0.000000	3.034658	3023.469971
0.000000	3.034895	3022.781738
0.000000	3.035132	3021.821289
0.000000	3.035370	3021.273193
0.000000	3.035607	3020.740967
0.000000	3.035844	3019.799805
0.000000	3.036081	3018.279297
0.000000	3.036318	3016.427002
0.000000	3.036555	3014.435303
0.000000	3.036793	3012.670166
0.000000	3.037030	3011.892822
0.000000	3.037267	3011.153320
0.000000	3.037504	3010.531738
0.000000	3.037741	3010.830322
0.000000	3.037978	3012.833984
0.000000	3.038216	3013.864990
0.000000	3.038453	3013.488770
0.000000	3.038690	3014.569580
0.000000	3.038927	3016.600586
0.000000	3.039164	3018.556885
0.000000	3.039402	3021.601318
0.000000	3.039639	3026.196777
0.000000	3.039876	3032.000244
0.000000	3.040113	3038.776855
0.000000	3.040350	3046.541504
0.000000	3.040587	3054.120117
0.000000	3.040825	3059.783691
0.000000	3.041062	3065.604980
0.000000	3.041299	3070.985107
0.000000	3.041536	3075.528320
0.000000	3.041773	3080.011475
0.000000	3.042011	3084.287354
0.000000	3.042248	3087.816406
0.000000	3.042485	3089.810547
0.000000	3.042722	3087.874023
0.000000	3.042959	3082.645996
0.000000	3.043196	3074.864258
0.000000	3.043433	3064.984375
0.000000	3.043671	3055.297119
0.000000	3.043908	3047.637451
0.000000	3.044145	3043.394287
0.000000	3.044382	3040.294922
0.000000	3.044619	3036.105713
0.000000	3.044857	3031.516113
0.000000	3.045094	3026.583496
0.000000	3.045331	3021.118408
0.000000	3.045568	3015.219238
0.000000	3.045805	3009.656006
0.000000	3.046042	3007.158691
0.000000	3.046280	3008.267334
0.000000	3.046517	3012.057617
0.000000	3.046754	3017.047363
0.000000	3.046991	3021.992432
0.000000	3.047228	3026.136963
0.000000	3.047466	3029.816650
0.000000	3.047703	3031.980469
0.000000	3.047940	3033.471191
0.000000	3.048177	3035.015625
0.000000	3.048414	3035.557129
0.000000	3.048651	3035.942139
0.000000	3.048889	3035.902588
0.000000	3.049126	3035.672607
0.000000	3.049363	3034.423340
0.000000	3.049600	3030.651123
0.000000	3.049837	3024.376465
0.000000	3.050075	3016.216553
0.000000	3.050312	3005.976563
0.000000	3.050549	2995.065430
0.000000	3.050786	2988.064209
0.000000	3.051023	2982.833252
0.000000	3.051260	2978.686035
0.000000	3.051498	2977.223389
0.000000	3.051734	2978.447021
0.000000	3.051972	2981.020752
0.000000	3.052209	2984.026123
0.000000	3.052446	2985.052734
0.000000	3.052684	2985.680664
0.000000	3.052920	2987.151367
0.000000	3.053158	2989.862793
0.000000	3.053395	2995.171631
0.000000	3.053632	3001.634033
0.000000	3.053869	3009.360352
0.000000	3.054106	3018.255127
0.000000	3.054343	3025.953613
0.000000	3.054581	3029.842285
0.000000	3.054818	3031.308105
0.000000	3.055055	3030.962646
0.000000	3.055292	3029.417969
0.000000	3.055529	3027.719238
0.000000	3.055767	3027.519043
0.000000	3.056004	3028.178711
0.000000	3.056241	3028.352783
0.000000	3.056478	3029.072510
0.000000	3.056715	3030.172363
0.000000	3.056952	3033.011963
0.000000	3.057190	3036.340820
0.000000	3.057427	3039.758789
0.000000	3.057664	3043.214111
0.000000	3.057901	3046.929932
0.000000	3.058138	3049.715332
0.000000	3.058376	3053.202881
0.000000	3.058613	3057.273682
0.000000	3.058850	3063.201172
0.000000	3.059087	3070.238525
0.000000	3.059324	3076.406982
0.000000	3.059561	3080.535156
0.000000	3.059799	3084.366943
0.000000	3.060036	3088.607178
0.000000	3.060273	3093.131592
0.000000	3.060510	3099.211426
0.000000	3.060747	3105.951416
0.000000	3.060985	3112.763184
0.000000	3.061222	3117.389404
0.000000	3.061459	3120.129883
0.000000	3.061696	3121.836914
0.000000	3.061933	3123.283691
0.000000	3.062171	3124.227539
0.000000	3.062407	3126.110840
0.000000	3.062645	3129.706299
0.000000	3.062882	3131.697266
0.000000	3.063119	3132.798584
0.000000	3.063356	3133.138184
0.000000	3.063593	3131.048828
0.000000	3.063831	3126.053223
0.000000	3.064068	3119.869385
0.000000	3.064305	3112.542969
0.000000	3.064542	3107.040283
0.000000	3.064779	3105.047607
0.000000	3.065017	3103.084229
0.000000	3.065254	3101.055176
0.000000	3.065491	3098.858154
0.000000	3.065728	3096.666260
0.000000	3.065965	3094.835449
0.000000	3.066202	3093.537354
0.000000	3.066440	3093.586182
0.000000	3.066677	3095.070801
0.000000	3.066914	3097.415527
0.000000	3.067151	3100.825928
0.000000	3.067388	3104.375000
0.000000	3.067626	3109.025391
0.000000	3.067863	3114.507813
0.000000	3.068100	3119.481934
0.000000	3.068337	3124.705322
0.000000	3.068574	3130.054688
0.000000	3.068811	3135.083740
0.000000	3.069049	3138.679199
0.000000	3.069286	3140.102539
0.000000	3.069523	3139.705078
0.000000	3.069760	3138.260010
0.000000	3.069997	3135.955566
0.000000	3.070235	3134.390625
0.000000	3.070472	3132.873535
0.000000	3.070709	3131.099609
0.000000	3.070946	3129.919922
0.000000	3.071183	3127.960693
0.000000	3.071420	3124.751709
0.000000	3.071658	3120.965088
0.000000	3.071894	3116.632080
0.000000	3.072132	3113.184082
0.000000	3.072369	3110.433105
0.000000	3.072606	3106.880371
0.000000	3.072843	3103.427734
0.000000	3.073080	3100.566162
0.000000	3.073318	3101.084473
0.000000	3.073555	3104.361816
0.000000	3.073792	3110.354980
0.000000	3.074029	3117.958984
0.000000	3.074266	3127.115967
0.000000	3.074503	3136.644043
0.000000	3.074741	3143.401611
0.000000	3.074978	3144.023682
0.000000	3.075215	3138.780029
0.000000	3.075452	3128.864014
0.000000	3.075689	3115.127930
0.000000	3.075927	3097.697998
0.000000	3.076164	3077.640869
0.000000	3.076401	3059.946045
0.000000	3.076638	3045.685303
0.000000	3.076875	3036.093018
0.000000	3.077112	3028.183105
0.000000	3.077350	3021.851563
0.000000	3.077587	3015.838135
0.000000	3.077824	3010.566406
0.000000	3.078061	3006.803955
0.000000	3.078298	3002.864746
0.000000	3.078536	2998.731689
0.000000	3.078773	2994.600098
0.000000	3.079010	2990.981201
0.000000	3.079247	2988.411865
0.000000	3.079484	2986.894775
0.000000	3.079721	2985.596680
0.000000	3.079959	2984.810547
0.000000	3.080196	2982.997559
0.000000	3.080433	2979.253418
0.000000	3.080670	2974.413574
0.000000	3.080907	2969.641357
0.000000	3.081145	2968.149170
0.000000	3.081382	2967.635010
0.000000	3.081619	2967.105469
0.000000	3.081856	2966.534668
0.000000	3.082093	2965.719482
0.000000	3.082330	2964.430176
0.000000	3.082567	2961.854492
0.000000	3.082805	2957.995850
0.000000	3.083042	2953.998291
0.000000	3.083279	2949.711914
0.000000	3.083516	2946.519775
0.000000	3.083753	2945.359863
0.000000	3.083991	2944.647461
0.000000	3.084228	2944.693359
0.000000	3.084465	2945.973145
0.000000	3.084702	2947.781006
0.000000	3.084939	2948.722168
0.000000	3.085176	2948.034668
0.000000	3.085414	2946.818115
0.000000	3.085651	2946.155273
0.000000	3.085888	2948.750732
0.000000	3.086125	2952.057129
0.000000	3.086362	2956.415039
0.000000	3.086599	2962.567139
0.000000	3.086837	2971.850342
0.000000	3.087074	2984.717529
0.000000	3.087311	3001.484131
0.000000	3.087548	3022.124512
0.000000	3.087785	3045.012451
0.000000	3.088022	3068.326660
0.000000	3.088260	3088.160400
0.000000	3.088497	3097.132813
0.000000	3.088734	3096.710449
0.000000	3.088971	3089.350586
0.000000	3.089208	3079.069580
0.000000	3.089446	3067.561279
0.000000	3.089683	3059.622070
0.000000	3.089920	3057.366455
0.000000	3.090157	3060.258057
0.000000	3.090394	3063.239746
0.000000	3.090631	3062.570801
0.000000	3.090868	3060.414551
0.000000	3.091106	3057.724854
0.000000	3.091343	3054.622070
0.000000	3.091580	3051.666260
0.000000	3.091817	3051.044922
0.000000	3.092054	3050.296875
0.000000	3.092292	3049.237549
0.000000	3.092529	3048.068359
0.000000	3.092766	3046.432373
0.000000	3.093003	3044.628662
0.000000	3.093240	3042.532227
0.000000	3.093477	3042.349365
0.000000	3.093715	3043.112793
0.000000	3.093952	3044.301025
0.000000	3.094189	3045.184082
0.000000	3.094426	3045.379639
0.000000	3.094663	3044.927734
0.000000	3.094901	3043.972900
0.000000	3.095138	3043.003906
0.000000	3.095375	3043.557129
0.000000	3.095612	3046.216553
0.000000	3.095849	3048.310547
0.000000	3.096087	3050.587158
0.000000	3.096324	3053.124268
0.000000	3.096561	3056.609863
0.000000	3.096798	3060.610107
0.000000	3.097035	3065.700684
0.000000	3.097272	3071.297852
0.000000	3.097510	3076.237793
0.000000	3.097747	3079.563477
0.000000	3.097984	3082.311768
0.000000	3.098221	3085.495117
0.000000	3.098458	3088.920654
0.000000	3.098696	3091.362061
0.000000	3.098933	3093.016846
0.000000	3.099170	3093.644775
0.000000	3.099407	3093.161133
0.000000	3.099644	3092.619873
0.000000	3.099881	3092.617676
0.000000	3.100119	3091.754883
0.000000	3.100355	3089.391602
0.000000	3.100593	3085.984375
0.000000	3.100830	3082.139648
0.000000	3.101067	3078.950195
0.000000	3.101305	3074.319824
0.000000	3.101541	3067.327393
0.000000	3.101779	3058.531006
0.000000	3.102016	3048.828613
0.000000	3.102253	3040.867676
0.000000	3.102490	3034.577637
0.000000	3.102727	3028.686768
0.000000	3.102964	3023.412354
0.000000	3.103202	3018.964600
0.000000	3.103439	3014.551270
0.000000	3.103676	3011.400879
0.000000	3.103913	3010.970703
0.000000	3.104150	3010.972168
0.000000	3.104388	3009.810791
0.000000	3.104625	3008.849854
0.000000	3.104862	3007.902100
0.000000	3.105099	3007.818115
0.000000	3.105336	3008.407471
0.000000	3.105573	3010.178467
0.000000	3.105811	3013.832520
0.000000	3.106048	3018.023438
0.000000	3.106285	3022.244141
0.000000	3.106522	3025.356201
0.000000	3.106759	3027.959473
0.000000	3.106997	3031.130127
0.000000	3.107234	3034.539307
0.000000	3.107471	3038.197266
0.000000	3.107708	3042.216797
0.000000	3.107945	3046.317139
0.000000	3.108182	3050.059326
0.000000	3.108420	3053.722900
0.000000	3.108657	3056.636719
0.000000	3.108894	3059.479492
0.000000	3.109131	3062.620361
0.000000	3.109368	3065.340088
0.000000	3.109606	3067.873291
0.000000	3.109843	3070.350342
0.000000	3.110080	3073.010010
0.000000	3.110317	3075.692139
0.000000	3.110554	3078.790039
0.000000	3.110791	3080.344482
0.000000	3.111028	3081.390625
0.000000	3.111266	3081.704102
0.000000	3.111503	3081.435547
0.000000	3.111740	3080.629395
0.000000	3.111977	3079.817139
0.000000	3.112214	3078.551514
0.000000	3.112452	3075.996582
0.000000	3.112689	3072.438477
0.000000	3.112926	3068.381836
0.000000	3.113163	3064.054688
0.000000	3.113400	3060.109619
0.000000	3.113637	3057.001953
0.000000	3.113875	3053.605469
0.000000	3.114112	3049.857178
0.000000	3.114349	3048.032715
0.000000	3.114586	3048.583252
0.000000	3.114823	3048.888184
0.000000	3.115061	3048.492920
0.000000	3.115298	3048.709717
0.000000	3.115535	3049.138916
0.000000	3.115772	3049.549805
0.000000	3.116009	3051.249023
0.000000	3.116246	3054.263916
0.000000	3.116484	3058.422363
0.000000	3.116721	3063.767578
0.000000	3.116958	3070.250977
0.000000	3.117195	3077.435791
0.000000	3.117432	3083.767334
0.000000	3.117670	3086.785645
0.000000	3.117907	3084.798584
0.000000	3.118144	3079.096924
0.000000	3.118381	3071.202637
0.000000	3.118618	3061.935059
0.000000	3.118855	3052.847412
0.000000	3.119093	3048.043701
0.000000	3.119329	3045.962891
0.000000	3.119567	3043.350342
0.000000	3.119804	3040.983887
0.000000	3.120041	3038.796875
0.000000	3.120279	3036.938721
0.000000	3.120515	3036.156494
0.000000	3.120753	3035.727051
0.000000	3.120990	3035.375000
0.000000	3.121227	3035.220703
0.000000	3.121464	3035.572510
0.000000	3.121701	3035.584961
0.000000	3.121938	3036.398438
0.000000	3.122176	3038.609863
0.000000	3.122413	3042.892822
0.000000	3.122650	3048.233887
0.000000	3.122887	3053.842285
0.000000	3.123124	3059.239502
0.000000	3.123362	3064.332275
0.000000	3.123599	3068.964600
0.000000	3.123836	3074.608398
0.000000	3.124073	3081.292725
0.000000	3.124310	3088.071289
0.000000	3.124547	3094.453125
0.000000	3.124785	3100.326904
0.000000	3.125022	3105.269287
0.000000	3.125259	3108.704834
0.000000	3.125496	3108.521973
0.000000	3.125733	3106.633301
0.000000	3.125971	3103.162598
0.000000	3.126208	3098.738525
0.000000	3.126445	3096.412842
0.000000	3.126682	3094.295654
0.000000	3.126919	3092.066650
0.000000	3.127156	3088.820313
0.000000	3.127394	3085.419922
0.000000	3.127631	3083.082031
0.000000	3.127868	3084.013916
0.000000	3.128105	3086.421631
0.000000	3.128342	3089.711670
0.000000	3.128580	3093.036621
0.000000	3.128817	3095.597412
0.000000	3.129054	3098.665527
0.000000	3.129291	3101.377930
0.000000	3.129528	3102.963623
0.000000	3.129766	3104.731689
0.000000	3.130002	3106.681885
0.000000	3.130240	3108.494385
0.000000	3.130477	3109.174316
0.000000	3.130714	3108.694580
0.000000	3.130951	3106.168945
0.000000	3.131188	3102.583008
0.000000	3.131426	3098.312500
0.000000	3.131663	3093.767822
0.000000	3.131900	3092.356689
0.000000	3.132137	3094.052979
0.000000	3.132374	3097.815918
0.000000	3.132612	3100.021973
0.000000	3.132849	3101.402344
0.000000	3.133086	3102.440186
0.000000	3.133323	3103.944824
0.000000	3.133560	3105.798096
0.000000	3.133797	3107.985840
0.000000	3.134035	3109.977051
0.000000	3.134272	3111.431885
0.000000	3.134509	3113.431396
0.000000	3.134746	3116.168213
0.000000	3.134983	3116.816406
0.000000	3.135220	3115.890381
0.000000	3.135458	3113.691650
0.000000	3.135695	3110.418213
0.000000	3.135932	3106.388672
0.000000	3.136169	3102.870605
0.000000	3.136406	3099.591553
0.000000	3.136643	3097.434570
0.000000	3.136881	3095.524902
0.000000	3.137118	3093.496826
0.000000	3.137355	3090.724609
0.000000	3.137592	3087.587402
0.000000	3.137829	3084.303711
0.000000	3.138067	3082.976318
0.000000	3.138304	3081.845947
0.000000	3.138541	3080.762695
0.000000	3.138778	3080.332520
0.000000	3.139015	3080.465576
0.000000	3.139252	3082.406982
0.000000	3.139489	3084.360352
0.000000	3.139727	3087.020752
0.000000	3.139964	3090.770752
0.000000	3.140201	3095.013916
0.000000	3.140438	3100.684082
0.000000	3.140675	3106.957275
0.000000	3.140913	3114.190186
0.000000	3.141150	3121.979980
0.000000	3.141387	3127.894775
0.000000	3.141624	3133.216797
0.000000	3.141861	3136.665283
0.000000	3.142098	3136.434326
0.000000	3.142336	3132.179199
0.000000	3.142573	3125.572510
0.000000	3.142810	3116.953857
0.000000	3.143047	3106.938232
0.000000	3.143284	3097.473389
0.000000	3.143522	3091.639648
0.000000	3.143759	3088.010498
0.000000	3.143996	3085.325195
0.000000	3.144233	3084.554932
0.000000	3.144470	3085.209229
0.000000	3.144707	3088.170654
0.000000	3.144945	3093.838867
0.000000	3.145182	3103.581055
0.000000	3.145419	3113.915527
0.000000	3.145656	3122.492188
0.000000	3.145893	3130.163086
0.000000	3.146131	3135.084717
0.000000	3.146368	3135.048096
0.000000	3.146605	3131.099854
0.000000	3.146842	3124.098633
0.000000	3.147079	3114.429688
0.000000	3.147316	3102.908691
0.000000	3.147554	3092.274902
0.000000	3.147791	3084.489258
0.000000	3.148028	3079.017334
0.000000	3.148265	3073.052002
0.000000	3.148502	3065.854248
0.000000	3.148740	3057.787109
0.000000	3.148976	3048.844971
0.000000	3.149214	3040.022949
0.000000	3.149451	3031.395752
0.000000	3.149688	3023.884033
0.000000	3.149925	3019.714600
0.000000	3.150162	3016.718994
0.000000	3.150399	3015.461670
0.000000	3.150637	3017.518066
0.000000	3.150874	3020.406006
0.000000	3.151111	3024.413330
0.000000	3.151348	3028.990967
0.000000	3.151585	3031.655273
0.000000	3.151823	3034.268555
0.000000	3.152060	3036.167725
0.000000	3.152297	3036.137939
0.000000	3.152534	3035.159912
0.000000	3.152771	3034.046387
0.000000	3.153008	3033.709717
0.000000	3.153246	3033.843994
0.000000	3.153483	3034.031982
0.000000	3.153720	3035.067871
0.000000	3.153957	3036.165283
0.000000	3.154194	3036.758057
0.000000	3.154432	3034.788574
0.000000	3.154669	3030.605713
0.000000	3.154906	3025.091553
0.000000	3.155143	3018.925781
0.000000	3.155380	3013.601563
0.000000	3.155617	3013.153076
0.000000	3.155855	3014.137207
0.000000	3.156092	3016.194336
0.000000	3.156329	3019.480469
0.000000	3.156566	3023.478271
0.000000	3.156803	3028.209717
0.000000	3.157041	3034.020020
0.000000	3.157278	3040.713379
0.000000	3.157515	3047.647705
0.000000	3.157752	3055.459717
0.000000	3.157989	3061.864990
0.000000	3.158226	3066.876709
0.000000	3.158463	3071.996338
0.000000	3.158701	3077.400146
0.000000	3.158938	3083.042969
0.000000	3.159175	3089.117188
0.000000	3.159412	3095.557617
0.000000	3.159649	3101.776367
0.000000	3.159887	3108.371094
0.000000	3.160124	3114.842041
0.000000	3.160361	3121.130127
0.000000	3.160598	3127.400391
0.000000	3.160835	3133.790283
0.000000	3.161072	3139.540039
0.000000	3.161310	3144.686768
0.000000	3.161547	3148.652588
0.000000	3.161784	3151.708252
0.000000	3.162021	3154.158936
0.000000	3.162258	3155.725342
0.000000	3.162496	3155.656250
0.000000	3.162733	3154.337891
0.000000	3.162970	3152.608154
0.000000	3.163207	3150.010742
0.000000	3.163444	3148.138184
0.000000	3.163682	3145.545654
0.000000	3.163919	3142.166016
0.000000	3.164156	3137.728760
0.000000	3.164393	3132.263916
0.000000	3.164630	3126.733154
0.000000	3.164867	3122.766846
0.000000	3.165105	3118.444824
0.000000	3.165342	3114.156006
0.000000	3.165579	3109.936523
0.000000	3.165816	3106.435303
0.000000	3.166053	3102.507324
0.000000	3.166291	3098.001465
0.000000	3.166528	3093.971924
0.000000	3.166764	3090.838623
0.000000	3.167002	3089.492188
0.000000	3.167239	3089.885742
0.000000	3.167476	3093.268066
0.000000	3.167714	3095.749756
0.000000	3.167950	3095.703369
0.000000	3.168188	3095.042236
0.000000	3.168425	3094.830811
0.000000	3.168662	3097.592529
0.000000	3.168900	3101.392090
0.000000	3.169136	3103.710693
0.000000	3.169374	3106.692383
0.000000	3.169611	3111.539063
0.000000	3.169848	3118.887451
0.000000	3.170085	3128.520996
0.000000	3.170322	3139.385010
0.000000	3.170559	3149.834473
0.000000	3.170797	3156.040771
0.000000	3.171034	3158.387695
0.000000	3.171271	3157.534180
0.000000	3.171508	3154.445557
0.000000	3.171745	3149.298584
0.000000	3.171983	3142.178467
0.000000	3.172220	3135.021484
0.000000	3.172457	3128.529785
0.000000	3.172694	3124.549316
0.000000	3.172931	3124.503418
0.000000	3.173168	3125.576904
0.000000	3.173406	3127.797363
0.000000	3.173643	3130.815918
0.000000	3.173880	3134.762451
0.000000	3.174117	3138.827881
0.000000	3.174354	3143.722168
0.000000	3.174592	3146.284912
0.000000	3.174829	3148.250000
0.000000	3.175066	3150.252441
0.000000	3.175303	3152.917236
0.000000	3.175540	3156.549805
0.000000	3.175777	3160.700684
0.000000	3.176015	3165.577637
0.000000	3.176252	3170.957764
0.000000	3.176489	3176.640381
0.000000	3.176726	3182.577393
0.000000	3.176963	3187.665527
0.000000	3.177201	3191.220459
0.000000	3.177438	3193.903320
0.000000	3.177675	3196.055908
0.000000	3.177912	3196.803955
0.000000	3.178149	3196.233154
0.000000	3.178386	3193.879395
0.000000	3.178623	3189.586670
0.000000	3.178861	3184.399658
0.000000	3.179098	3179.600830
0.000000	3.179335	3173.483643
0.000000	3.179572	3166.640381
0.000000	3.179809	3159.769287
0.000000	3.180047	3153.382568
0.000000	3.180284	3147.985107
0.000000	3.180521	3143.294189
0.000000	3.180758	3138.804199
0.000000	3.180995	3135.630859
0.000000	3.181232	3132.167480
0.000000	3.181470	3128.174805
0.000000	3.181707	3123.327637
0.000000	3.181944	3119.190430
0.000000	3.182181	3115.706787
0.000000	3.182418	3111.456055
0.000000	3.182656	3106.938477
0.000000	3.182893	3103.916748
0.000000	3.183130	3101.333740
0.000000	3.183367	3098.603516
0.000000	3.183604	3095.570557
0.000000	3.183841	3091.716797
0.000000	3.184079	3086.917480
0.000000	3.184316	3081.590088
0.000000	3.184553	3075.696777
[truncated: 4,970,666 more chars]
