# Supplementary material for: Conductivity and radio frequency performance data for silver nanoparticle inks deposited via aerosol jet deposition and processed under varying conditions
Source: Data Brief. 2020 Sep 24;33:106331. doi: 10.1016/j.dib.2020.106331 (PMC7560714; doi:10.1016/j.dib.2020.106331)
Supplement: Supplementary file 3 [file mmc3.zip › Sintering Study/Clariant Ink/Profilometry Data/CLA_05.ASC]

Wyko ASCII Data File Format 2	1	1
X Size	10
Y Size	18001
Block Name	Type	Length	Value
Wavelength	7	4	1.185746
Aspect	7	4	0.000339
Pixel_size	7	4	0.700000
RAW_DATA	3	720040	
0.000000	0.000000	-232.826157
0.000000	0.000237	-233.376572
0.000000	0.000474	-233.316437
0.000000	0.000712	-233.567429
0.000000	0.000949	-233.757324
0.000000	0.001186	-233.665756
0.000000	0.001423	-234.227264
0.000000	0.001660	-233.730240
0.000000	0.001897	-234.026764
0.000000	0.002135	-233.669556
0.000000	0.002372	-233.601181
0.000000	0.002609	-233.582581
0.000000	0.002846	-232.997131
0.000000	0.003083	-233.057800
0.000000	0.003320	-232.212112
0.000000	0.003558	-231.922333
0.000000	0.003795	-231.764954
0.000000	0.004032	-231.646408
0.000000	0.004269	-231.586578
0.000000	0.004506	-231.723373
0.000000	0.004744	-231.823059
0.000000	0.004981	-232.246262
0.000000	0.005218	-232.625076
0.000000	0.005455	-232.572830
0.000000	0.005692	-232.804977
0.000000	0.005929	-232.967270
0.000000	0.006167	-233.654144
0.000000	0.006404	-233.871674
0.000000	0.006641	-233.679550
0.000000	0.006878	-234.135635
0.000000	0.007115	-233.637436
0.000000	0.007352	-233.705719
0.000000	0.007590	-232.640472
0.000000	0.007827	-232.248978
0.000000	0.008064	-231.626846
0.000000	0.008301	-230.572708
0.000000	0.008538	-230.619980
0.000000	0.008775	-229.557709
0.000000	0.009013	-229.968338
0.000000	0.009250	-231.444000
0.000000	0.009487	-231.512482
0.000000	0.009724	-231.891083
0.000000	0.009961	-232.322220
0.000000	0.010199	-232.290329
0.000000	0.010436	-232.504471
0.000000	0.010673	-232.615860
0.000000	0.010910	-232.749863
0.000000	0.011147	-233.158081
0.000000	0.011384	-233.351578
0.000000	0.011622	-233.665344
0.000000	0.011859	-234.072495
0.000000	0.012096	-233.678467
0.000000	0.012333	-234.018555
0.000000	0.012570	-233.274475
0.000000	0.012807	-232.878235
0.000000	0.013045	-232.394165
0.000000	0.013282	-231.734161
0.000000	0.013519	-231.790878
0.000000	0.013756	-231.392029
0.000000	0.013993	-231.625870
0.000000	0.014231	-231.778549
0.000000	0.014468	-231.338165
0.000000	0.014705	-231.631897
0.000000	0.014942	-231.109329
0.000000	0.015179	-231.223862
0.000000	0.015416	-231.536072
0.000000	0.015654	-231.440109
0.000000	0.015891	-232.261353
0.000000	0.016128	-231.933136
0.000000	0.016365	-232.706421
0.000000	0.016602	-232.882339
0.000000	0.016839	-232.760269
0.000000	0.017077	-232.809067
0.000000	0.017314	-232.309082
0.000000	0.017551	-232.244843
0.000000	0.017788	-231.936401
0.000000	0.018025	-231.891022
0.000000	0.018262	-232.501160
0.000000	0.018500	-232.301880
0.000000	0.018737	-232.698807
0.000000	0.018974	-232.585999
0.000000	0.019211	-232.521896
0.000000	0.019448	-232.250717
0.000000	0.019686	-231.644073
0.000000	0.019923	-231.450409
0.000000	0.020160	-230.743057
0.000000	0.020397	-231.009872
0.000000	0.020634	-230.728836
0.000000	0.020871	-230.750320
0.000000	0.021109	-230.985107
0.000000	0.021346	-231.076355
0.000000	0.021583	-231.989059
0.000000	0.021820	-231.649185
0.000000	0.022057	-232.556778
0.000000	0.022294	-231.932114
0.000000	0.022532	-233.121826
0.000000	0.022769	-232.747360
0.000000	0.023006	-233.278580
0.000000	0.023243	-232.906418
0.000000	0.023480	-232.566772
0.000000	0.023718	-232.768906
0.000000	0.023955	-231.944382
0.000000	0.024192	-232.381119
0.000000	0.024429	-231.919800
0.000000	0.024666	-231.969559
0.000000	0.024903	-231.080597
0.000000	0.025141	-230.703812
0.000000	0.025378	-230.293243
0.000000	0.025615	-229.644562
0.000000	0.025852	-229.901733
0.000000	0.026089	-229.055466
0.000000	0.026326	-230.389343
0.000000	0.026564	-230.548721
0.000000	0.026801	-231.147385
0.000000	0.027038	-230.836716
0.000000	0.027275	-231.414261
0.000000	0.027512	-231.699295
0.000000	0.027750	-231.676590
0.000000	0.027987	-232.449585
0.000000	0.028224	-232.335007
0.000000	0.028461	-233.484787
0.000000	0.028698	-233.587799
0.000000	0.028935	-234.257477
0.000000	0.029173	-234.246704
0.000000	0.029410	-233.855286
0.000000	0.029647	-234.044174
0.000000	0.029884	-232.763519
0.000000	0.030121	-233.052200
0.000000	0.030358	-231.960220
0.000000	0.030596	-231.671432
0.000000	0.030833	-232.017044
0.000000	0.031070	-231.788330
0.000000	0.031307	-231.921310
0.000000	0.031544	-231.683716
0.000000	0.031781	-231.298187
0.000000	0.032019	-231.141663
0.000000	0.032256	-230.756500
0.000000	0.032493	-231.384293
0.000000	0.032730	-230.758163
0.000000	0.032967	-231.182861
0.000000	0.033205	-231.393829
0.000000	0.033442	-231.634903
0.000000	0.033679	-233.005524
0.000000	0.033916	-233.664413
0.000000	0.034153	-234.122604
0.000000	0.034390	-234.202850
0.000000	0.034628	-234.955215
0.000000	0.034865	-234.528992
0.000000	0.035102	-234.808197
0.000000	0.035339	-234.226227
0.000000	0.035576	-233.488785
0.000000	0.035813	-233.604050
0.000000	0.036051	-232.664017
0.000000	0.036288	-232.723251
0.000000	0.036525	-232.129242
0.000000	0.036762	-231.602264
0.000000	0.036999	-231.424576
0.000000	0.037237	-231.027527
0.000000	0.037474	-230.802063
0.000000	0.037711	-231.038315
0.000000	0.037948	-230.799332
0.000000	0.038185	-231.552048
0.000000	0.038422	-231.863037
0.000000	0.038660	-232.537384
0.000000	0.038897	-233.303772
0.000000	0.039134	-233.617813
0.000000	0.039371	-234.027924
0.000000	0.039608	-233.779785
0.000000	0.039845	-233.827133
0.000000	0.040083	-233.710480
0.000000	0.040320	-233.559265
0.000000	0.040557	-234.116425
0.000000	0.040794	-233.558884
0.000000	0.041031	-234.149826
0.000000	0.041269	-233.589630
0.000000	0.041506	-233.399323
0.000000	0.041743	-233.231186
0.000000	0.041980	-232.233765
0.000000	0.042217	-232.246323
0.000000	0.042454	-231.152466
0.000000	0.042692	-231.404449
0.000000	0.042929	-231.142471
0.000000	0.043166	-231.338120
0.000000	0.043403	-231.896713
0.000000	0.043640	-231.592728
0.000000	0.043877	-232.708130
0.000000	0.044115	-232.463913
0.000000	0.044352	-232.983139
0.000000	0.044589	-233.311691
0.000000	0.044826	-233.293671
0.000000	0.045063	-233.996658
0.000000	0.045300	-233.695419
0.000000	0.045538	-234.009964
0.000000	0.045775	-233.801407
0.000000	0.046012	-233.082108
0.000000	0.046249	-232.361526
0.000000	0.046486	-230.942200
0.000000	0.046724	-229.087280
0.000000	0.046961	-226.250290
0.000000	0.047198	-223.746658
0.000000	0.047435	-220.288223
0.000000	0.047672	-216.651031
0.000000	0.047909	-213.565048
0.000000	0.048147	-210.801071
0.000000	0.048384	-208.091080
0.000000	0.048621	-205.866852
0.000000	0.048858	-203.678650
0.000000	0.049095	-201.721512
0.000000	0.049332	-199.718903
0.000000	0.049570	-197.078476
0.000000	0.049807	-193.424484
0.000000	0.050044	-187.565445
0.000000	0.050281	-178.431030
0.000000	0.050518	-163.948242
0.000000	0.050756	-142.942337
0.000000	0.050993	-113.064568
0.000000	0.051230	-74.553596
0.000000	0.051467	-26.951056
0.000000	0.051704	27.086224
0.000000	0.051941	71.209846
0.000000	0.052179	104.039726
0.000000	0.052416	128.748032
0.000000	0.052653	150.145493
0.000000	0.052890	171.171143
0.000000	0.053127	194.716446
0.000000	0.053364	223.994019
0.000000	0.053602	262.508606
0.000000	0.053839	305.803375
0.000000	0.054076	346.517059
0.000000	0.054313	380.014832
0.000000	0.054550	405.428711
0.000000	0.054787	423.127350
0.000000	0.055025	433.382355
0.000000	0.055262	438.318024
0.000000	0.055499	440.137360
0.000000	0.055736	440.478455
0.000000	0.055973	443.827942
0.000000	0.056211	455.317047
0.000000	0.056448	470.669098
0.000000	0.056685	490.297821
0.000000	0.056922	512.280640
0.000000	0.057159	535.288940
0.000000	0.057396	560.348755
0.000000	0.057634	584.271240
0.000000	0.057871	607.412354
0.000000	0.058108	633.160828
0.000000	0.058345	661.329834
0.000000	0.058582	685.635498
0.000000	0.058819	706.893311
0.000000	0.059057	729.030640
0.000000	0.059294	753.250427
0.000000	0.059531	779.564941
0.000000	0.059768	804.177246
0.000000	0.060005	824.769897
0.000000	0.060243	844.802429
0.000000	0.060480	866.197388
0.000000	0.060717	889.163269
0.000000	0.060954	912.006287
0.000000	0.061191	935.833801
0.000000	0.061428	959.911499
0.000000	0.061666	978.821106
0.000000	0.061903	995.105713
0.000000	0.062140	1009.777222
0.000000	0.062377	1023.841187
0.000000	0.062614	1036.390625
0.000000	0.062851	1046.611816
0.000000	0.063089	1055.433594
0.000000	0.063326	1063.387939
0.000000	0.063563	1068.591064
0.000000	0.063800	1072.775024
0.000000	0.064037	1076.119873
0.000000	0.064275	1078.533569
0.000000	0.064512	1081.411621
0.000000	0.064749	1080.796021
0.000000	0.064986	1074.730835
0.000000	0.065223	1064.159668
0.000000	0.065460	1048.316284
0.000000	0.065698	1027.345337
0.000000	0.065935	1003.576050
0.000000	0.066172	974.095032
0.000000	0.066409	937.937012
0.000000	0.066646	898.501404
0.000000	0.066883	853.028687
0.000000	0.067121	804.934143
0.000000	0.067358	757.794495
0.000000	0.067595	708.830994
0.000000	0.067832	655.461731
0.000000	0.068069	599.825684
0.000000	0.068306	545.058411
0.000000	0.068544	495.328064
0.000000	0.068781	451.767517
0.000000	0.069018	410.805481
0.000000	0.069255	368.344788
0.000000	0.069492	325.592560
0.000000	0.069730	283.935059
0.000000	0.069967	245.566833
0.000000	0.070204	206.151291
0.000000	0.070441	161.428665
0.000000	0.070678	112.239891
0.000000	0.070915	59.751751
0.000000	0.071153	7.175249
0.000000	0.071390	-40.623966
0.000000	0.071627	-78.734024
0.000000	0.071864	-101.745369
0.000000	0.072101	-121.129211
0.000000	0.072338	-137.204849
0.000000	0.072576	-150.749634
0.000000	0.072813	-161.590088
0.000000	0.073050	-170.215729
0.000000	0.073287	-176.668869
0.000000	0.073524	-181.963303
0.000000	0.073762	-186.011612
0.000000	0.073999	-189.275131
0.000000	0.074236	-191.812988
0.000000	0.074473	-193.760422
0.000000	0.074710	-195.105392
0.000000	0.074947	-195.947784
0.000000	0.075185	-196.400620
0.000000	0.075422	-196.721603
0.000000	0.075659	-197.070679
0.000000	0.075896	-197.736969
0.000000	0.076133	-199.000153
0.000000	0.076370	-200.736694
0.000000	0.076608	-202.881378
0.000000	0.076845	-205.310486
0.000000	0.077082	-207.603439
0.000000	0.077319	-209.909195
0.000000	0.077556	-211.884781
0.000000	0.077794	-213.424225
0.000000	0.078031	-214.566193
0.000000	0.078268	-215.625900
0.000000	0.078505	-216.218414
0.000000	0.078742	-217.064438
0.000000	0.078979	-217.332657
0.000000	0.079217	-217.511810
0.000000	0.079454	-217.997269
0.000000	0.079691	-218.564529
0.000000	0.079928	-218.831207
0.000000	0.080165	-219.130707
0.000000	0.080402	-218.961746
0.000000	0.080640	-218.679184
0.000000	0.080877	-218.434067
0.000000	0.081114	-218.026230
0.000000	0.081351	-217.985504
0.000000	0.081588	-218.115433
0.000000	0.081825	-218.305603
0.000000	0.082063	-218.908722
0.000000	0.082300	-218.922394
0.000000	0.082537	-218.893616
0.000000	0.082774	-218.671143
0.000000	0.083011	-218.220200
0.000000	0.083249	-218.362518
0.000000	0.083486	-217.735641
0.000000	0.083723	-217.132538
0.000000	0.083960	-215.822250
0.000000	0.084197	-214.787506
0.000000	0.084434	-213.357925
0.000000	0.084672	-212.914230
0.000000	0.084909	-212.176147
0.000000	0.085146	-211.376114
0.000000	0.085383	-210.764587
0.000000	0.085620	-210.110535
0.000000	0.085857	-209.298157
0.000000	0.086095	-208.466370
0.000000	0.086332	-208.014648
0.000000	0.086569	-207.981430
0.000000	0.086806	-207.529541
0.000000	0.087043	-207.381561
0.000000	0.087281	-207.437317
0.000000	0.087518	-207.455811
0.000000	0.087755	-207.550644
0.000000	0.087992	-207.719727
0.000000	0.088229	-207.960419
0.000000	0.088466	-208.026764
0.000000	0.088704	-208.403244
0.000000	0.088941	-208.490356
0.000000	0.089178	-209.005051
0.000000	0.089415	-209.457764
0.000000	0.089652	-209.686966
0.000000	0.089889	-210.014786
0.000000	0.090127	-210.163712
0.000000	0.090364	-210.093307
0.000000	0.090601	-209.659912
0.000000	0.090838	-209.354279
0.000000	0.091075	-208.849350
0.000000	0.091312	-208.548752
0.000000	0.091550	-208.263031
0.000000	0.091787	-208.394211
0.000000	0.092024	-208.481491
0.000000	0.092261	-209.001404
0.000000	0.092498	-209.087372
0.000000	0.092736	-209.185608
0.000000	0.092973	-209.046906
0.000000	0.093210	-209.282578
0.000000	0.093447	-209.186798
0.000000	0.093684	-209.007660
0.000000	0.093921	-209.621735
0.000000	0.094159	-210.074112
0.000000	0.094396	-210.444183
0.000000	0.094633	-210.572266
0.000000	0.094870	-210.665878
0.000000	0.095107	-210.703827
0.000000	0.095344	-210.669571
0.000000	0.095582	-210.434860
0.000000	0.095819	-210.006821
0.000000	0.096056	-209.778824
0.000000	0.096293	-209.672272
0.000000	0.096530	-209.593018
0.000000	0.096768	-209.798538
0.000000	0.097005	-209.806046
0.000000	0.097242	-210.204559
0.000000	0.097479	-210.132660
0.000000	0.097716	-210.168686
0.000000	0.097953	-210.076492
0.000000	0.098191	-209.741165
0.000000	0.098428	-210.034485
0.000000	0.098665	-210.136765
0.000000	0.098902	-210.400909
0.000000	0.099139	-210.579025
0.000000	0.099376	-210.652008
0.000000	0.099614	-210.969452
0.000000	0.099851	-210.913101
0.000000	0.100088	-211.070068
0.000000	0.100325	-210.717194
0.000000	0.100562	-210.705078
0.000000	0.100800	-210.821854
0.000000	0.101037	-210.829575
0.000000	0.101274	-210.964432
0.000000	0.101511	-210.976547
0.000000	0.101748	-210.967194
0.000000	0.101985	-211.041718
0.000000	0.102223	-210.818756
0.000000	0.102460	-210.646225
0.000000	0.102697	-210.289886
0.000000	0.102934	-209.886169
0.000000	0.103171	-209.590256
0.000000	0.103408	-209.562714
0.000000	0.103646	-209.589203
0.000000	0.103883	-209.798431
0.000000	0.104120	-209.823380
0.000000	0.104357	-210.134476
0.000000	0.104594	-210.117935
0.000000	0.104831	-210.607651
0.000000	0.105069	-210.396835
0.000000	0.105306	-210.326508
0.000000	0.105543	-210.436050
0.000000	0.105780	-210.750259
0.000000	0.106017	-211.513397
0.000000	0.106255	-211.968063
0.000000	0.106492	-212.293625
0.000000	0.106729	-212.323883
0.000000	0.106966	-212.272003
0.000000	0.107203	-211.892090
0.000000	0.107440	-211.560303
0.000000	0.107678	-211.554886
0.000000	0.107915	-211.415619
0.000000	0.108152	-211.384201
0.000000	0.108389	-211.581024
0.000000	0.108626	-211.260910
0.000000	0.108863	-211.369705
0.000000	0.109101	-210.700531
0.000000	0.109338	-210.586319
0.000000	0.109575	-210.227798
0.000000	0.109812	-210.013031
0.000000	0.110049	-209.981979
0.000000	0.110287	-210.281860
0.000000	0.110524	-210.796371
0.000000	0.110761	-210.894547
0.000000	0.110998	-211.270432
0.000000	0.111235	-211.064026
0.000000	0.111472	-211.593338
0.000000	0.111710	-211.416168
0.000000	0.111947	-211.724289
0.000000	0.112184	-211.563187
0.000000	0.112421	-212.012482
0.000000	0.112658	-211.982391
0.000000	0.112895	-212.284775
0.000000	0.113133	-212.175964
0.000000	0.113370	-212.231934
0.000000	0.113607	-211.601151
0.000000	0.113844	-211.501923
0.000000	0.114081	-210.891006
0.000000	0.114318	-211.007874
0.000000	0.114556	-210.931595
0.000000	0.114793	-211.028427
0.000000	0.115030	-211.306900
0.000000	0.115267	-211.393967
0.000000	0.115504	-211.755417
0.000000	0.115742	-211.529846
0.000000	0.115979	-211.666214
0.000000	0.116216	-211.811264
0.000000	0.116453	-211.828308
0.000000	0.116690	-212.064529
0.000000	0.116927	-211.654648
0.000000	0.117165	-211.788681
0.000000	0.117402	-211.506378
0.000000	0.117639	-211.520493
0.000000	0.117876	-210.996033
0.000000	0.118113	-210.672638
0.000000	0.118350	-210.359192
0.000000	0.118588	-210.340668
0.000000	0.118825	-210.532272
0.000000	0.119062	-210.944534
0.000000	0.119299	-211.324142
0.000000	0.119536	-211.522598
0.000000	0.119774	-211.760468
0.000000	0.120011	-212.029663
0.000000	0.120248	-211.956757
0.000000	0.120485	-212.263000
0.000000	0.120722	-212.469788
0.000000	0.120959	-212.797318
0.000000	0.121197	-212.978394
0.000000	0.121434	-212.855133
0.000000	0.121671	-212.764847
0.000000	0.121908	-212.456024
0.000000	0.122145	-212.164825
0.000000	0.122382	-211.781250
0.000000	0.122620	-211.444519
0.000000	0.122857	-210.819977
0.000000	0.123094	-210.549957
0.000000	0.123331	-210.565811
0.000000	0.123568	-210.529007
0.000000	0.123806	-210.687531
0.000000	0.124043	-210.801010
0.000000	0.124280	-210.977356
0.000000	0.124517	-211.324997
0.000000	0.124754	-211.583359
0.000000	0.124991	-211.485916
0.000000	0.125229	-211.510254
0.000000	0.125466	-211.430969
0.000000	0.125703	-211.744980
0.000000	0.125940	-212.098251
0.000000	0.126177	-212.226273
0.000000	0.126414	-212.343491
0.000000	0.126652	-212.308487
0.000000	0.126889	-212.463516
0.000000	0.127126	-212.429031
0.000000	0.127363	-211.938919
0.000000	0.127600	-211.721893
0.000000	0.127837	-211.081772
0.000000	0.128075	-211.013885
0.000000	0.128312	-210.836594
0.000000	0.128549	-210.803833
0.000000	0.128786	-210.810806
0.000000	0.129023	-210.743271
0.000000	0.129261	-210.972977
0.000000	0.129498	-211.025894
0.000000	0.129735	-211.263901
0.000000	0.129972	-211.453064
0.000000	0.130209	-211.589539
0.000000	0.130446	-212.154846
0.000000	0.130684	-212.407349
0.000000	0.130921	-212.909561
0.000000	0.131158	-213.022186
0.000000	0.131395	-212.942261
0.000000	0.131632	-212.774933
0.000000	0.131869	-212.521454
0.000000	0.132107	-212.315842
0.000000	0.132344	-212.058121
0.000000	0.132581	-211.768646
0.000000	0.132818	-211.712860
0.000000	0.133055	-211.422043
0.000000	0.133293	-211.867004
0.000000	0.133530	-211.592056
0.000000	0.133767	-211.528854
0.000000	0.134004	-211.320053
0.000000	0.134241	-211.085770
0.000000	0.134478	-210.960831
0.000000	0.134716	-210.720306
0.000000	0.134953	-210.744354
0.000000	0.135190	-210.935577
0.000000	0.135427	-210.937683
0.000000	0.135664	-211.116974
0.000000	0.135901	-210.878250
0.000000	0.136139	-211.560059
0.000000	0.136376	-211.962891
0.000000	0.136613	-212.404160
0.000000	0.136850	-212.365723
0.000000	0.137087	-212.545197
0.000000	0.137324	-212.574997
0.000000	0.137562	-212.559860
0.000000	0.137799	-212.615143
0.000000	0.138036	-212.495804
0.000000	0.138273	-212.321823
0.000000	0.138510	-211.985443
0.000000	0.138748	-211.871475
0.000000	0.138985	-211.642181
0.000000	0.139222	-212.036285
0.000000	0.139459	-212.089569
0.000000	0.139696	-211.770767
0.000000	0.139933	-211.927048
0.000000	0.140171	-211.727448
0.000000	0.140408	-211.653198
0.000000	0.140645	-211.846588
0.000000	0.140882	-211.711533
0.000000	0.141119	-211.974442
0.000000	0.141356	-212.041336
0.000000	0.141594	-212.263443
0.000000	0.141831	-212.514999
0.000000	0.142068	-212.658371
0.000000	0.142305	-212.554962
0.000000	0.142542	-212.928116
0.000000	0.142780	-212.691711
0.000000	0.143017	-212.800781
0.000000	0.143254	-212.666565
0.000000	0.143491	-212.892288
0.000000	0.143728	-212.997086
0.000000	0.143965	-213.083267
0.000000	0.144203	-212.896393
0.000000	0.144440	-212.793488
0.000000	0.144677	-212.295975
0.000000	0.144914	-212.743652
0.000000	0.145151	-212.574402
0.000000	0.145388	-212.601486
0.000000	0.145626	-211.980942
0.000000	0.145863	-211.935562
0.000000	0.146100	-211.666122
0.000000	0.146337	-211.555847
0.000000	0.146574	-211.879166
0.000000	0.146812	-212.041290
0.000000	0.147049	-212.387451
0.000000	0.147286	-212.538528
0.000000	0.147523	-212.832535
0.000000	0.147760	-212.890839
0.000000	0.147997	-212.938339
0.000000	0.148235	-212.854324
0.000000	0.148472	-213.008301
0.000000	0.148709	-213.046402
0.000000	0.148946	-213.083038
0.000000	0.149183	-213.235214
0.000000	0.149420	-213.370682
0.000000	0.149658	-213.224258
0.000000	0.149895	-213.140549
0.000000	0.150132	-212.996780
0.000000	0.150369	-212.668518
0.000000	0.150606	-212.160034
0.000000	0.150843	-212.219376
0.000000	0.151081	-212.021271
0.000000	0.151318	-211.799438
0.000000	0.151555	-211.441696
0.000000	0.151792	-211.449753
0.000000	0.152029	-211.363556
0.000000	0.152267	-211.435379
0.000000	0.152504	-211.076813
0.000000	0.152741	-211.274338
0.000000	0.152978	-211.696518
0.000000	0.153215	-212.084290
0.000000	0.153452	-212.513336
0.000000	0.153690	-212.674835
0.000000	0.153927	-212.833282
0.000000	0.154164	-212.116791
0.000000	0.154401	-211.257492
0.000000	0.154638	-209.414719
0.000000	0.154875	-206.115616
0.000000	0.155113	-200.989868
0.000000	0.155350	-192.051102
0.000000	0.155587	-178.427322
0.000000	0.155824	-158.539093
0.000000	0.156061	-131.829330
0.000000	0.156299	-97.310623
0.000000	0.156536	-56.058716
0.000000	0.156773	-13.036564
0.000000	0.157010	21.000414
0.000000	0.157247	44.074898
0.000000	0.157484	54.629982
0.000000	0.157722	51.778908
0.000000	0.157959	35.683475
0.000000	0.158196	6.888213
0.000000	0.158433	-31.350668
0.000000	0.158670	-72.878975
0.000000	0.158907	-109.662125
0.000000	0.159145	-132.110245
0.000000	0.159382	-145.924225
0.000000	0.159619	-157.209991
0.000000	0.159856	-166.926468
0.000000	0.160093	-174.772598
0.000000	0.160331	-181.466995
0.000000	0.160568	-186.738586
0.000000	0.160805	-191.295334
0.000000	0.161042	-194.744431
0.000000	0.161279	-197.978561
0.000000	0.161516	-200.289856
0.000000	0.161754	-202.254013
0.000000	0.161991	-203.480804
0.000000	0.162228	-204.536896
0.000000	0.162465	-205.758423
0.000000	0.162702	-206.849777
0.000000	0.162939	-207.718567
0.000000	0.163177	-208.622437
0.000000	0.163414	-209.327576
0.000000	0.163651	-209.584808
0.000000	0.163888	-210.001953
0.000000	0.164125	-210.233673
0.000000	0.164362	-210.647003
0.000000	0.164600	-210.761749
0.000000	0.164837	-210.689240
0.000000	0.165074	-210.920364
0.000000	0.165311	-210.733444
0.000000	0.165548	-210.965393
0.000000	0.165786	-210.650726
0.000000	0.166023	-210.380432
0.000000	0.166260	-210.296738
0.000000	0.166497	-209.932037
0.000000	0.166734	-209.905762
0.000000	0.166971	-209.396164
0.000000	0.167209	-209.508408
0.000000	0.167446	-209.671936
0.000000	0.167683	-209.882721
0.000000	0.167920	-209.648300
0.000000	0.168157	-209.816528
0.000000	0.168394	-209.925629
0.000000	0.168632	-210.338913
0.000000	0.168869	-210.569763
0.000000	0.169106	-210.719879
0.000000	0.169343	-211.024017
0.000000	0.169580	-211.232574
0.000000	0.169818	-211.570465
0.000000	0.170055	-211.535995
0.000000	0.170292	-211.714005
0.000000	0.170529	-211.737885
0.000000	0.170766	-211.713226
0.000000	0.171003	-211.512573
0.000000	0.171241	-211.500000
0.000000	0.171478	-211.199951
0.000000	0.171715	-211.223206
0.000000	0.171952	-210.740204
0.000000	0.172189	-210.851028
0.000000	0.172426	-210.617615
0.000000	0.172664	-210.765961
0.000000	0.172901	-210.701691
0.000000	0.173138	-210.775986
0.000000	0.173375	-210.863464
0.000000	0.173612	-210.827515
0.000000	0.173849	-210.897049
0.000000	0.174087	-210.582336
0.000000	0.174324	-210.855408
0.000000	0.174561	-210.406662
0.000000	0.174798	-210.331329
0.000000	0.175035	-210.556183
0.000000	0.175273	-210.613129
0.000000	0.175510	-210.980667
0.000000	0.175747	-211.650513
0.000000	0.175984	-211.610168
0.000000	0.176221	-211.650909
0.000000	0.176458	-211.757416
0.000000	0.176696	-211.667053
0.000000	0.176933	-211.240952
0.000000	0.177170	-210.970810
0.000000	0.177407	-210.402145
0.000000	0.177644	-210.413071
0.000000	0.177881	-210.195282
0.000000	0.178119	-210.362244
0.000000	0.178356	-210.201385
0.000000	0.178593	-210.070023
0.000000	0.178830	-210.344925
0.000000	0.179067	-210.300446
0.000000	0.179305	-210.643356
0.000000	0.179542	-210.639282
0.000000	0.179779	-210.627258
0.000000	0.180016	-210.608475
0.000000	0.180253	-210.467499
0.000000	0.180490	-210.702484
0.000000	0.180728	-210.725983
0.000000	0.180965	-210.780319
0.000000	0.181202	-210.877609
0.000000	0.181439	-211.145203
0.000000	0.181676	-211.456802
0.000000	0.181913	-211.790207
0.000000	0.182151	-211.995392
0.000000	0.182388	-211.922318
0.000000	0.182625	-211.677429
0.000000	0.182862	-211.754700
0.000000	0.183099	-211.564224
0.000000	0.183337	-211.590897
0.000000	0.183574	-211.483078
0.000000	0.183811	-211.481720
0.000000	0.184048	-211.470016
0.000000	0.184285	-211.324860
0.000000	0.184522	-211.414444
0.000000	0.184760	-211.024139
0.000000	0.184997	-211.255844
0.000000	0.185234	-211.052719
0.000000	0.185471	-211.387695
0.000000	0.185708	-211.676697
0.000000	0.185945	-211.784836
0.000000	0.186183	-212.188110
0.000000	0.186420	-212.520355
0.000000	0.186657	-212.639236
0.000000	0.186894	-212.894333
0.000000	0.187131	-212.915527
0.000000	0.187368	-213.292267
0.000000	0.187606	-213.281845
0.000000	0.187843	-213.573730
0.000000	0.188080	-213.297195
0.000000	0.188317	-213.148392
0.000000	0.188554	-212.405853
0.000000	0.188792	-212.173782
0.000000	0.189029	-211.650375
0.000000	0.189266	-211.463623
0.000000	0.189503	-211.408340
0.000000	0.189740	-211.135651
0.000000	0.189977	-211.143021
0.000000	0.190215	-211.213104
0.000000	0.190452	-211.111389
0.000000	0.190689	-211.451645
0.000000	0.190926	-211.637466
0.000000	0.191163	-212.013168
0.000000	0.191400	-212.320129
0.000000	0.191638	-212.772568
0.000000	0.191875	-212.738403
0.000000	0.192112	-212.677460
0.000000	0.192349	-212.842300
0.000000	0.192586	-212.757370
0.000000	0.192824	-212.905334
0.000000	0.193061	-213.172043
0.000000	0.193298	-212.813492
0.000000	0.193535	-213.144302
0.000000	0.193772	-213.079758
0.000000	0.194009	-212.951508
0.000000	0.194247	-212.635620
0.000000	0.194484	-212.263138
0.000000	0.194721	-211.861893
0.000000	0.194958	-212.075348
0.000000	0.195195	-211.842850
0.000000	0.195432	-211.889236
0.000000	0.195670	-212.112839
0.000000	0.195907	-212.144684
0.000000	0.196144	-212.330734
0.000000	0.196381	-212.539459
0.000000	0.196618	-212.629166
0.000000	0.196856	-212.705002
0.000000	0.197093	-212.400497
0.000000	0.197330	-212.454300
0.000000	0.197567	-212.416092
0.000000	0.197804	-212.664551
0.000000	0.198041	-212.849991
0.000000	0.198279	-213.206680
0.000000	0.198516	-213.356659
0.000000	0.198753	-213.634491
0.000000	0.198990	-213.773346
0.000000	0.199227	-213.860641
0.000000	0.199464	-213.628662
0.000000	0.199702	-213.304779
0.000000	0.199939	-213.142639
0.000000	0.200176	-212.675644
0.000000	0.200413	-212.526871
0.000000	0.200650	-212.245483
0.000000	0.200887	-212.091522
0.000000	0.201125	-212.090637
0.000000	0.201362	-212.138443
0.000000	0.201599	-212.243820
0.000000	0.201836	-212.292725
0.000000	0.202073	-212.411987
0.000000	0.202311	-212.729736
0.000000	0.202548	-213.119736
0.000000	0.202785	-213.313492
0.000000	0.203022	-213.884338
0.000000	0.203259	-213.953552
0.000000	0.203496	-213.838165
0.000000	0.203734	-213.772415
0.000000	0.203971	-213.398834
0.000000	0.204208	-213.334137
0.000000	0.204445	-213.239502
0.000000	0.204682	-212.873062
0.000000	0.204919	-213.207428
0.000000	0.205157	-212.912567
0.000000	0.205394	-212.803436
0.000000	0.205631	-212.276993
0.000000	0.205868	-212.304520
0.000000	0.206105	-211.572632
0.000000	0.206343	-211.656601
0.000000	0.206580	-211.257187
0.000000	0.206817	-211.334274
0.000000	0.207054	-211.053009
0.000000	0.207291	-211.011871
0.000000	0.207528	-210.742661
0.000000	0.207766	-210.864487
0.000000	0.208003	-210.434326
0.000000	0.208240	-210.923325
0.000000	0.208477	-210.914169
0.000000	0.208714	-211.604477
0.000000	0.208951	-211.782700
0.000000	0.209189	-212.256470
0.000000	0.209426	-212.523026
0.000000	0.209663	-212.910568
0.000000	0.209900	-213.031647
0.000000	0.210137	-212.861099
0.000000	0.210374	-212.884064
0.000000	0.210612	-212.754288
0.000000	0.210849	-212.720627
0.000000	0.211086	-212.916061
0.000000	0.211323	-212.853104
0.000000	0.211560	-212.878815
0.000000	0.211798	-212.625610
0.000000	0.212035	-212.573669
0.000000	0.212272	-212.370605
0.000000	0.212509	-212.140656
0.000000	0.212746	-212.142227
0.000000	0.212983	-211.905579
0.000000	0.213221	-211.919647
0.000000	0.213458	-211.833344
0.000000	0.213695	-211.883316
0.000000	0.213932	-212.064728
0.000000	0.214169	-211.996643
0.000000	0.214406	-212.023926
0.000000	0.214644	-211.540680
0.000000	0.214881	-211.648590
0.000000	0.215118	-211.295746
0.000000	0.215355	-211.586136
0.000000	0.215592	-211.581497
0.000000	0.215830	-212.002151
0.000000	0.216067	-212.120834
0.000000	0.216304	-212.517395
0.000000	0.216541	-212.569824
0.000000	0.216778	-212.853348
0.000000	0.217015	-212.746109
0.000000	0.217253	-212.462418
0.000000	0.217490	-212.849792
0.000000	0.217727	-212.694901
0.000000	0.217964	-212.083786
0.000000	0.218201	-211.875626
0.000000	0.218438	-211.623184
0.000000	0.218676	-211.098511
0.000000	0.218913	-211.296463
0.000000	0.219150	-211.037003
0.000000	0.219387	-210.920364
0.000000	0.219624	-210.968643
0.000000	0.219862	-210.949646
0.000000	0.220099	-211.228287
0.000000	0.220336	-211.442459
0.000000	0.220573	-211.455292
0.000000	0.220810	-211.624329
0.000000	0.221047	-211.713043
0.000000	0.221285	-212.205780
0.000000	0.221522	-212.251633
0.000000	0.221759	-212.311905
0.000000	0.221996	-212.629639
0.000000	0.222233	-212.829742
0.000000	0.222470	-212.999619
0.000000	0.222708	-212.986023
0.000000	0.222945	-212.880554
0.000000	0.223182	-212.425217
0.000000	0.223419	-212.227570
0.000000	0.223656	-211.463547
0.000000	0.223893	-211.246948
0.000000	0.224131	-210.903717
0.000000	0.224368	-210.941223
0.000000	0.224605	-210.900208
0.000000	0.224842	-210.784027
0.000000	0.225079	-210.724716
0.000000	0.225317	-210.981415
0.000000	0.225554	-211.200439
0.000000	0.225791	-211.496765
0.000000	0.226028	-211.870758
0.000000	0.226265	-211.957886
0.000000	0.226502	-212.367126
0.000000	0.226740	-212.750198
0.000000	0.226977	-213.217453
0.000000	0.227214	-213.991547
0.000000	0.227451	-214.425293
0.000000	0.227688	-214.940872
0.000000	0.227925	-214.642288
0.000000	0.228163	-214.459351
0.000000	0.228400	-214.283325
0.000000	0.228637	-214.000290
0.000000	0.228874	-213.620316
0.000000	0.229111	-213.283981
0.000000	0.229349	-212.894333
0.000000	0.229586	-212.715393
0.000000	0.229823	-212.525467
0.000000	0.230060	-212.332001
0.000000	0.230297	-212.144424
0.000000	0.230534	-211.973938
0.000000	0.230772	-211.831970
0.000000	0.231009	-211.971649
0.000000	0.231246	-211.911591
0.000000	0.231483	-212.248032
0.000000	0.231720	-212.008987
0.000000	0.231957	-212.272079
0.000000	0.232195	-212.209076
0.000000	0.232432	-212.302643
0.000000	0.232669	-212.449051
0.000000	0.232906	-212.652191
0.000000	0.233143	-213.148773
0.000000	0.233380	-213.310669
0.000000	0.233618	-213.703384
0.000000	0.233855	-213.695465
0.000000	0.234092	-213.375092
0.000000	0.234329	-213.471939
0.000000	0.234566	-213.034424
0.000000	0.234804	-212.911606
0.000000	0.235041	-212.644196
0.000000	0.235278	-212.840775
0.000000	0.235515	-213.015991
0.000000	0.235752	-212.409042
0.000000	0.235989	-212.215271
0.000000	0.236227	-211.861206
0.000000	0.236464	-211.605438
0.000000	0.236701	-211.236191
0.000000	0.236938	-211.390945
0.000000	0.237175	-211.130539
0.000000	0.237412	-211.671860
0.000000	0.237650	-211.820145
0.000000	0.237887	-212.154312
0.000000	0.238124	-212.062576
0.000000	0.238361	-212.382843
0.000000	0.238598	-212.882126
0.000000	0.238836	-213.174774
0.000000	0.239073	-213.349197
0.000000	0.239310	-213.262802
0.000000	0.239547	-213.509094
0.000000	0.239784	-213.598206
0.000000	0.240021	-213.624695
0.000000	0.240259	-213.328568
0.000000	0.240496	-212.943069
0.000000	0.240733	-212.845718
0.000000	0.240970	-212.444992
0.000000	0.241207	-212.227142
0.000000	0.241444	-211.846649
0.000000	0.241682	-211.556885
0.000000	0.241919	-211.503464
0.000000	0.242156	-211.222244
0.000000	0.242393	-211.094055
0.000000	0.242630	-210.912842
0.000000	0.242868	-211.196609
0.000000	0.243105	-211.369247
0.000000	0.243342	-212.159805
0.000000	0.243579	-212.472183
0.000000	0.243816	-213.115173
0.000000	0.244053	-213.465073
0.000000	0.244291	-213.970993
0.000000	0.244528	-214.125443
0.000000	0.244765	-214.626495
0.000000	0.245002	-214.486084
0.000000	0.245239	-214.881042
0.000000	0.245476	-214.587952
0.000000	0.245714	-214.535431
0.000000	0.245951	-214.232468
0.000000	0.246188	-213.781250
0.000000	0.246425	-213.183884
0.000000	0.246662	-212.460693
0.000000	0.246900	-211.894730
0.000000	0.247137	-211.175781
0.000000	0.247374	-211.083649
0.000000	0.247611	-210.702408
0.000000	0.247848	-211.021515
0.000000	0.248085	-211.097656
0.000000	0.248323	-211.402786
0.000000	0.248560	-211.696732
0.000000	0.248797	-211.849991
0.000000	0.249034	-212.346054
0.000000	0.249271	-212.580673
0.000000	0.249508	-213.384109
0.000000	0.249746	-213.768677
0.000000	0.249983	-214.162979
0.000000	0.250220	-214.407837
0.000000	0.250457	-214.826218
0.000000	0.250694	-214.532852
0.000000	0.250931	-214.219193
0.000000	0.251169	-213.531860
0.000000	0.251406	-213.459930
0.000000	0.251643	-213.066772
0.000000	0.251880	-212.837860
0.000000	0.252117	-212.187805
0.000000	0.252355	-211.987823
0.000000	0.252592	-211.435883
0.000000	0.252829	-211.286011
0.000000	0.253066	-211.583649
0.000000	0.253303	-211.736618
0.000000	0.253540	-211.855057
0.000000	0.253778	-212.061310
0.000000	0.254015	-212.115921
0.000000	0.254252	-212.869354
0.000000	0.254489	-213.230499
0.000000	0.254726	-213.522781
0.000000	0.254963	-213.850647
0.000000	0.255201	-214.075119
0.000000	0.255438	-214.536011
0.000000	0.255675	-214.721024
0.000000	0.255912	-214.708405
0.000000	0.256149	-214.473160
0.000000	0.256387	-214.248962
0.000000	0.256624	-214.042923
0.000000	0.256861	-213.377090
0.000000	0.257098	-213.236877
0.000000	0.257335	-212.689209
0.000000	0.257572	-212.593079
0.000000	0.257810	-212.372162
0.000000	0.258047	-212.151871
0.000000	0.258284	-211.825012
0.000000	0.258521	-211.774750
0.000000	0.258758	-212.028732
0.000000	0.258995	-211.991821
0.000000	0.259233	-212.029953
0.000000	0.259470	-212.288956
0.000000	0.259707	-212.542587
0.000000	0.259944	-213.152512
0.000000	0.260181	-213.861481
0.000000	0.260418	-214.257721
0.000000	0.260656	-214.649048
0.000000	0.260893	-214.753708
0.000000	0.261130	-214.779251
0.000000	0.261367	-214.467621
0.000000	0.261604	-214.298294
0.000000	0.261842	-214.162354
0.000000	0.262079	-213.938080
0.000000	0.262316	-213.498993
0.000000	0.262553	-213.209229
0.000000	0.262790	-212.713531
0.000000	0.263027	-212.253677
0.000000	0.263265	-211.718719
0.000000	0.263502	-211.362671
0.000000	0.263739	-210.964035
0.000000	0.263976	-210.667923
0.000000	0.264213	-210.029861
0.000000	0.264450	-209.587234
0.000000	0.264688	-209.415634
0.000000	0.264925	-210.539520
0.000000	0.265162	-211.503052
0.000000	0.265399	-211.705292
0.000000	0.265636	-212.088104
0.000000	0.265874	-211.967331
0.000000	0.266111	-211.222443
0.000000	0.266348	-209.039917
0.000000	0.266585	-204.798538
0.000000	0.266822	-197.184097
0.000000	0.267059	-184.799805
0.000000	0.267297	-166.056290
0.000000	0.267534	-139.175781
0.000000	0.267771	-103.160774
0.000000	0.268008	-57.237713
0.000000	0.268245	-2.407687
0.000000	0.268482	50.920361
0.000000	0.268720	94.806984
0.000000	0.268957	127.108498
0.000000	0.269194	146.015854
0.000000	0.269431	151.797958
0.000000	0.269668	142.977692
0.000000	0.269906	118.760841
0.000000	0.270143	81.094490
0.000000	0.270380	33.179253
0.000000	0.270617	-18.950590
0.000000	0.270854	-66.692825
0.000000	0.271091	-99.688370
0.000000	0.271329	-118.469261
0.000000	0.271566	-135.240341
0.000000	0.271803	-149.654846
0.000000	0.272040	-161.173676
0.000000	0.272277	-170.695053
0.000000	0.272514	-177.942780
0.000000	0.272752	-184.388321
0.000000	0.272989	-188.971909
0.000000	0.273226	-193.359787
0.000000	0.273463	-196.300644
0.000000	0.273700	-198.652725
0.000000	0.273937	-200.440887
0.000000	0.274175	-201.909531
0.000000	0.274412	-203.288010
0.000000	0.274649	-204.295715
0.000000	0.274886	-205.476440
0.000000	0.275123	-206.155167
0.000000	0.275361	-206.726364
0.000000	0.275598	-207.242523
0.000000	0.275835	-207.998123
0.000000	0.276072	-208.428604
0.000000	0.276309	-209.281006
0.000000	0.276546	-210.210770
0.000000	0.276784	-210.827667
0.000000	0.277021	-211.818283
0.000000	0.277258	-212.174774
0.000000	0.277495	-212.446411
0.000000	0.277732	-212.375595
0.000000	0.277969	-212.202866
0.000000	0.278207	-212.438644
0.000000	0.278444	-211.894470
0.000000	0.278681	-212.275726
0.000000	0.278918	-212.042999
0.000000	0.279155	-212.268066
0.000000	0.279393	-212.230972
0.000000	0.279630	-212.154541
0.000000	0.279867	-211.794968
0.000000	0.280104	-211.646835
0.000000	0.280341	-211.618744
0.000000	0.280578	-211.486816
0.000000	0.280816	-211.509430
0.000000	0.281053	-211.464905
0.000000	0.281290	-211.850143
0.000000	0.281527	-212.066330
0.000000	0.281764	-212.336075
0.000000	0.282001	-212.647507
0.000000	0.282239	-212.617477
0.000000	0.282476	-212.953537
0.000000	0.282713	-212.919846
0.000000	0.282950	-213.336777
0.000000	0.283187	-213.221771
0.000000	0.283424	-212.906891
0.000000	0.283662	-212.643860
0.000000	0.283899	-212.457397
0.000000	0.284136	-212.247910
0.000000	0.284373	-212.275589
0.000000	0.284610	-212.192154
0.000000	0.284848	-212.364929
0.000000	0.285085	-211.952271
0.000000	0.285322	-212.168427
0.000000	0.285559	-212.072723
0.000000	0.285796	-212.507553
0.000000	0.286033	-212.628204
0.000000	0.286271	-212.650925
0.000000	0.286508	-213.057358
0.000000	0.286745	-212.752136
0.000000	0.286982	-213.051437
0.000000	0.287219	-213.245758
0.000000	0.287456	-213.436295
0.000000	0.287694	-213.122849
0.000000	0.287931	-213.390518
0.000000	0.288168	-213.287231
0.000000	0.288405	-213.408081
0.000000	0.288642	-213.157883
0.000000	0.288880	-213.268524
0.000000	0.289117	-213.276810
0.000000	0.289354	-213.056442
0.000000	0.289591	-213.577347
0.000000	0.289828	-213.624023
0.000000	0.290065	-213.878922
0.000000	0.290303	-213.354706
0.000000	0.290540	-213.006577
0.000000	0.290777	-212.993454
0.000000	0.291014	-212.732742
0.000000	0.291251	-213.082428
0.000000	0.291488	-212.724701
0.000000	0.291726	-212.738953
0.000000	0.291963	-212.666794
0.000000	0.292200	-212.874237
0.000000	0.292437	-213.242722
0.000000	0.292674	-213.148239
0.000000	0.292911	-213.301193
0.000000	0.293149	-213.107956
0.000000	0.293386	-213.301453
0.000000	0.293623	-213.417084
0.000000	0.293860	-213.688705
0.000000	0.294097	-213.858459
0.000000	0.294335	-214.135742
0.000000	0.294572	-214.365250
0.000000	0.294809	-213.898239
0.000000	0.295046	-213.802612
0.000000	0.295283	-213.009232
0.000000	0.295520	-212.869385
0.000000	0.295758	-212.348282
0.000000	0.295995	-212.316330
0.000000	0.296232	-212.568680
0.000000	0.296469	-212.375763
0.000000	0.296706	-212.205139
0.000000	0.296943	-212.551376
0.000000	0.297181	-212.565475
0.000000	0.297418	-212.462967
0.000000	0.297655	-212.486557
0.000000	0.297892	-212.404495
0.000000	0.298129	-212.590744
0.000000	0.298367	-212.456024
0.000000	0.298604	-212.980179
0.000000	0.298841	-212.972534
0.000000	0.299078	-213.147552
0.000000	0.299315	-213.642090
0.000000	0.299552	-214.208145
0.000000	0.299790	-214.570724
0.000000	0.300027	-214.569321
0.000000	0.300264	-215.029968
0.000000	0.300501	-214.851837
0.000000	0.300738	-215.095764
0.000000	0.300975	-214.793350
0.000000	0.301213	-214.774597
0.000000	0.301450	-214.564087
0.000000	0.301687	-214.153046
0.000000	0.301924	-214.153488
0.000000	0.302161	-213.728622
0.000000	0.302399	-213.357422
0.000000	0.302636	-212.942322
0.000000	0.302873	-212.629013
0.000000	0.303110	-212.567917
0.000000	0.303347	-212.172150
0.000000	0.303584	-212.543777
0.000000	0.303822	-212.126633
0.000000	0.304059	-212.604614
0.000000	0.304296	-212.549438
0.000000	0.304533	-212.671234
0.000000	0.304770	-212.989777
0.000000	0.305007	-213.027954
0.000000	0.305245	-213.512558
0.000000	0.305482	-213.842880
0.000000	0.305719	-214.598602
0.000000	0.305956	-215.022964
0.000000	0.306193	-215.059891
0.000000	0.306430	-215.042068
0.000000	0.306668	-215.206284
0.000000	0.306905	-214.939316
0.000000	0.307142	-214.955444
0.000000	0.307379	-214.778366
0.000000	0.307616	-214.643738
0.000000	0.307854	-214.069855
0.000000	0.308091	-213.790253
0.000000	0.308328	-213.589691
0.000000	0.308565	-213.351303
0.000000	0.308802	-213.074127
0.000000	0.309039	-213.006699
0.000000	0.309277	-212.433563
0.000000	0.309514	-212.098007
0.000000	0.309751	-212.053635
0.000000	0.309988	-211.731583
0.000000	0.310225	-212.368622
0.000000	0.310462	-212.777115
0.000000	0.310700	-213.285309
0.000000	0.310937	-213.140747
0.000000	0.311174	-214.022766
0.000000	0.311411	-214.000412
0.000000	0.311648	-214.488098
0.000000	0.311886	-214.645523
0.000000	0.312123	-214.812408
0.000000	0.312360	-215.098495
0.000000	0.312597	-215.845779
0.000000	0.312834	-215.553848
0.000000	0.313071	-215.372162
0.000000	0.313309	-214.816696
0.000000	0.313546	-214.617554
0.000000	0.313783	-214.071579
0.000000	0.314020	-213.675919
0.000000	0.314257	-213.104446
0.000000	0.314494	-212.757553
0.000000	0.314732	-212.685410
0.000000	0.314969	-212.316010
0.000000	0.315206	-212.765457
0.000000	0.315443	-212.732208
0.000000	0.315680	-213.174988
0.000000	0.315917	-213.501053
0.000000	0.316155	-214.060410
0.000000	0.316392	-214.479706
0.000000	0.316629	-214.734161
0.000000	0.316866	-215.535110
0.000000	0.317103	-215.648544
0.000000	0.317341	-216.478043
0.000000	0.317578	-216.422348
0.000000	0.317815	-216.390366
0.000000	0.318052	-216.376617
0.000000	0.318289	-216.010010
0.000000	0.318526	-215.774017
0.000000	0.318764	-215.446777
0.000000	0.319001	-214.921005
0.000000	0.319238	-214.826553
0.000000	0.319475	-214.342682
0.000000	0.319712	-214.324188
0.000000	0.319950	-214.066971
0.000000	0.320187	-213.811615
0.000000	0.320424	-213.938995
0.000000	0.320661	-213.492477
0.000000	0.320898	-213.686020
0.000000	0.321135	-213.700974
0.000000	0.321373	-213.771439
0.000000	0.321610	-214.141403
0.000000	0.321847	-214.195999
0.000000	0.322084	-214.396042
0.000000	0.322321	-214.613770
0.000000	0.322558	-214.590195
0.000000	0.322796	-214.796402
0.000000	0.323033	-214.500351
0.000000	0.323270	-214.657791
0.000000	0.323507	-214.913651
0.000000	0.323744	-214.637009
0.000000	0.323981	-214.411377
0.000000	0.324219	-214.250000
0.000000	0.324456	-213.800095
0.000000	0.324693	-213.681412
0.000000	0.324930	-213.801773
0.000000	0.325167	-213.072189
0.000000	0.325405	-213.556137
0.000000	0.325642	-213.474380
0.000000	0.325879	-213.162704
0.000000	0.326116	-213.364975
0.000000	0.326353	-213.258606
0.000000	0.326590	-213.449585
0.000000	0.326828	-213.953766
0.000000	0.327065	-213.789505
0.000000	0.327302	-214.265915
0.000000	0.327539	-214.416779
0.000000	0.327776	-214.935120
0.000000	0.328013	-214.708923
0.000000	0.328251	-214.921021
0.000000	0.328488	-214.615799
0.000000	0.328725	-214.517197
0.000000	0.328962	-214.529724
0.000000	0.329199	-214.782242
0.000000	0.329437	-214.537262
0.000000	0.329674	-214.742630
0.000000	0.329911	-214.549850
0.000000	0.330148	-214.423035
0.000000	0.330385	-214.128769
0.000000	0.330622	-213.802963
0.000000	0.330860	-213.599640
0.000000	0.331097	-213.555450
0.000000	0.331334	-213.818329
0.000000	0.331571	-213.667282
0.000000	0.331808	-214.303818
0.000000	0.332045	-214.635788
0.000000	0.332283	-214.613815
0.000000	0.332520	-214.577255
0.000000	0.332757	-214.282639
0.000000	0.332994	-214.950195
0.000000	0.333231	-214.894257
0.000000	0.333468	-214.562698
0.000000	0.333706	-214.577225
0.000000	0.333943	-214.356583
0.000000	0.334180	-214.872635
0.000000	0.334417	-214.910843
0.000000	0.334654	-214.786911
0.000000	0.334892	-214.727402
0.000000	0.335129	-214.487381
0.000000	0.335366	-214.192856
0.000000	0.335603	-213.993530
0.000000	0.335840	-213.442825
0.000000	0.336077	-213.674652
0.000000	0.336315	-213.769012
0.000000	0.336552	-214.448578
0.000000	0.336789	-214.728638
0.000000	0.337026	-215.041306
0.000000	0.337263	-215.235428
0.000000	0.337500	-215.161682
0.000000	0.337738	-215.294647
0.000000	0.337975	-214.914581
0.000000	0.338212	-214.874817
0.000000	0.338449	-215.206879
0.000000	0.338686	-215.182190
0.000000	0.338924	-215.382797
0.000000	0.339161	-215.193329
0.000000	0.339398	-215.201111
0.000000	0.339635	-214.802277
0.000000	0.339872	-214.843811
0.000000	0.340109	-214.739868
0.000000	0.340347	-214.365784
0.000000	0.340584	-214.218613
0.000000	0.340821	-214.081360
0.000000	0.341058	-214.327087
0.000000	0.341295	-214.105164
0.000000	0.341532	-214.242111
0.000000	0.341770	-214.010254
0.000000	0.342007	-214.243164
0.000000	0.342244	-213.854538
0.000000	0.342481	-213.927933
0.000000	0.342718	-213.280380
0.000000	0.342955	-213.624283
0.000000	0.343193	-213.668991
0.000000	0.343430	-213.876511
0.000000	0.343667	-214.109970
0.000000	0.343904	-214.212952
0.000000	0.344141	-214.266953
0.000000	0.344379	-213.877136
0.000000	0.344616	-213.756577
0.000000	0.344853	-213.197250
0.000000	0.345090	-212.825348
0.000000	0.345327	-212.451538
0.000000	0.345564	-212.362000
0.000000	0.345802	-212.592819
0.000000	0.346039	-212.906952
0.000000	0.346276	-213.158707
0.000000	0.346513	-213.314651
0.000000	0.346750	-213.347641
0.000000	0.346987	-213.244766
0.000000	0.347225	-213.377762
0.000000	0.347462	-212.920258
0.000000	0.347699	-213.230484
0.000000	0.347936	-213.390701
0.000000	0.348173	-214.009384
0.000000	0.348411	-214.234177
0.000000	0.348648	-215.000885
0.000000	0.348885	-215.194290
0.000000	0.349122	-215.368256
0.000000	0.349359	-215.631210
0.000000	0.349596	-215.367661
0.000000	0.349834	-215.424179
0.000000	0.350071	-215.344406
0.000000	0.350308	-215.500671
0.000000	0.350545	-215.537094
0.000000	0.350782	-215.683060
0.000000	0.351019	-215.803085
0.000000	0.351257	-215.628708
0.000000	0.351494	-215.503418
0.000000	0.351731	-215.185898
0.000000	0.351968	-214.804199
0.000000	0.352205	-214.384552
0.000000	0.352443	-214.448746
0.000000	0.352680	-214.181473
0.000000	0.352917	-214.195526
0.000000	0.353154	-214.390381
0.000000	0.353391	-214.519562
0.000000	0.353628	-214.809280
0.000000	0.353866	-214.760361
0.000000	0.354103	-214.964447
0.000000	0.354340	-214.701721
0.000000	0.354577	-215.067642
0.000000	0.354814	-214.874313
0.000000	0.355051	-215.446808
0.000000	0.355289	-215.581802
0.000000	0.355526	-215.845245
0.000000	0.355763	-216.096329
0.000000	0.356000	-215.940277
0.000000	0.356237	-216.082199
0.000000	0.356474	-215.675018
0.000000	0.356712	-215.319275
0.000000	0.356949	-215.288986
0.000000	0.357186	-215.000717
0.000000	0.357423	-215.187500
0.000000	0.357660	-215.136093
0.000000	0.357898	-214.833313
0.000000	0.358135	-214.649017
0.000000	0.358372	-214.725388
0.000000	0.358609	-214.829285
0.000000	0.358846	-214.954025
0.000000	0.359083	-214.728867
0.000000	0.359321	-214.882675
0.000000	0.359558	-214.830750
0.000000	0.359795	-214.939713
0.000000	0.360032	-215.224091
0.000000	0.360269	-215.441238
0.000000	0.360506	-215.576660
0.000000	0.360744	-215.980347
0.000000	0.360981	-216.026535
0.000000	0.361218	-216.284653
0.000000	0.361455	-216.126419
0.000000	0.361692	-216.128159
0.000000	0.361930	-215.801575
0.000000	0.362167	-215.629852
0.000000	0.362404	-215.030563
0.000000	0.362641	-214.636276
0.000000	0.362878	-214.621643
0.000000	0.363115	-214.654678
0.000000	0.363353	-214.857376
0.000000	0.363590	-214.731522
0.000000	0.363827	-215.101639
0.000000	0.364064	-214.862366
0.000000	0.364301	-214.950089
0.000000	0.364538	-214.766068
0.000000	0.364776	-214.309586
0.000000	0.365013	-214.338058
0.000000	0.365250	-213.923843
0.000000	0.365487	-214.661407
0.000000	0.365724	-214.754196
0.000000	0.365961	-214.879105
0.000000	0.366199	-215.140244
0.000000	0.366436	-215.390900
0.000000	0.366673	-215.232376
0.000000	0.366910	-215.004333
0.000000	0.367147	-214.838776
0.000000	0.367385	-214.514526
0.000000	0.367622	-214.420212
0.000000	0.367859	-214.223709
0.000000	0.368096	-214.425140
0.000000	0.368333	-214.670609
0.000000	0.368570	-214.817398
0.000000	0.368808	-214.841034
0.000000	0.369045	-214.606094
0.000000	0.369282	-214.723083
0.000000	0.369519	-214.607941
0.000000	0.369756	-214.389465
0.000000	0.369993	-214.699997
0.000000	0.370231	-214.833572
0.000000	0.370468	-215.259949
0.000000	0.370705	-215.600677
0.000000	0.370942	-215.453293
0.000000	0.371179	-215.881165
0.000000	0.371417	-215.421295
0.000000	0.371654	-215.619308
0.000000	0.371891	-215.397720
0.000000	0.372128	-215.087189
0.000000	0.372365	-214.650757
0.000000	0.372602	-214.231247
0.000000	0.372840	-213.483307
0.000000	0.373077	-211.360001
0.000000	0.373314	-208.719055
0.000000	0.373551	-202.693924
0.000000	0.373788	-192.184387
0.000000	0.374025	-175.861511
0.000000	0.374263	-151.970642
0.000000	0.374500	-119.344460
0.000000	0.374737	-76.687469
0.000000	0.374974	-24.633526
0.000000	0.375211	32.740658
0.000000	0.375449	83.601898
0.000000	0.375686	126.671440
0.000000	0.375923	159.146652
0.000000	0.376160	178.089447
0.000000	0.376397	182.217499
0.000000	0.376634	170.101288
0.000000	0.376872	144.008408
0.000000	0.377109	106.191536
0.000000	0.377346	57.788918
0.000000	0.377583	4.789068
0.000000	0.377820	-46.567371
0.000000	0.378057	-80.446854
0.000000	0.378295	-103.989777
0.000000	0.378532	-126.995483
0.000000	0.378769	-143.369339
0.000000	0.379006	-156.843414
0.000000	0.379243	-167.407150
0.000000	0.379481	-176.568695
0.000000	0.379718	-184.118164
0.000000	0.379955	-190.059784
0.000000	0.380192	-195.102509
0.000000	0.380429	-198.960495
0.000000	0.380666	-202.272675
0.000000	0.380904	-204.328094
0.000000	0.381141	-206.453049
0.000000	0.381378	-207.807343
0.000000	0.381615	-209.326370
0.000000	0.381852	-210.372879
0.000000	0.382089	-211.239014
0.000000	0.382327	-212.339493
0.000000	0.382564	-212.733917
0.000000	0.382801	-213.881485
0.000000	0.383038	-214.105423
0.000000	0.383275	-214.474014
0.000000	0.383512	-214.653046
0.000000	0.383750	-214.784622
0.000000	0.383987	-215.142654
0.000000	0.384224	-215.023438
0.000000	0.384461	-215.769516
0.000000	0.384698	-216.183762
0.000000	0.384936	-216.341644
0.000000	0.385173	-216.579071
0.000000	0.385410	-216.271835
0.000000	0.385647	-216.618210
0.000000	0.385884	-216.174744
0.000000	0.386121	-216.139877
0.000000	0.386359	-215.819839
0.000000	0.386596	-215.347702
0.000000	0.386833	-215.724564
0.000000	0.387070	-215.516266
0.000000	0.387307	-215.661057
0.000000	0.387544	-215.546616
0.000000	0.387782	-215.387955
0.000000	0.388019	-215.298141
0.000000	0.388256	-214.790527
0.000000	0.388493	-214.600540
0.000000	0.388730	-214.035812
0.000000	0.388968	-214.333847
0.000000	0.389205	-213.830811
0.000000	0.389442	-214.334579
0.000000	0.389679	-214.412842
0.000000	0.389916	-214.516220
0.000000	0.390153	-214.398697
0.000000	0.390391	-214.307709
0.000000	0.390628	-214.754974
0.000000	0.390865	-214.547607
0.000000	0.391102	-215.014969
0.000000	0.391339	-215.452438
0.000000	0.391576	-215.953705
0.000000	0.391814	-216.361847
0.000000	0.392051	-216.386749
0.000000	0.392288	-216.592453
0.000000	0.392525	-216.590912
0.000000	0.392762	-216.227051
0.000000	0.393000	-215.974411
0.000000	0.393237	-215.242050
0.000000	0.393474	-215.146072
0.000000	0.393711	-214.527161
0.000000	0.393948	-214.017059
0.000000	0.394185	-214.161102
0.000000	0.394423	-214.151596
0.000000	0.394660	-214.470627
0.000000	0.394897	-214.629242
0.000000	0.395134	-214.842972
0.000000	0.395371	-215.092209
0.000000	0.395608	-214.989227
0.000000	0.395846	-215.366028
0.000000	0.396083	-215.255890
0.000000	0.396320	-215.006638
0.000000	0.396557	-215.245529
0.000000	0.396794	-215.144363
0.000000	0.397031	-215.542206
0.000000	0.397269	-215.587234
0.000000	0.397506	-215.606201
0.000000	0.397743	-215.823395
0.000000	0.397980	-215.367905
0.000000	0.398217	-215.308945
0.000000	0.398455	-214.695572
0.000000	0.398692	-214.629135
0.000000	0.398929	-214.306137
0.000000	0.399166	-214.112213
0.000000	0.399403	-214.089325
0.000000	0.399640	-213.783325
0.000000	0.399878	-214.306931
0.000000	0.400115	-215.076523
0.000000	0.400352	-215.325531
0.000000	0.400589	-215.612808
0.000000	0.400826	-215.561523
0.000000	0.401063	-215.647873
0.000000	0.401301	-216.247742
0.000000	0.401538	-216.384064
0.000000	0.401775	-216.627716
0.000000	0.402012	-216.483124
0.000000	0.402249	-216.786880
0.000000	0.402487	-216.817108
0.000000	0.402724	-216.433121
0.000000	0.402961	-216.489456
0.000000	0.403198	-216.527161
0.000000	0.403435	-216.299194
0.000000	0.403672	-216.043518
0.000000	0.403910	-216.374435
0.000000	0.404147	-216.073044
0.000000	0.404384	-216.071625
0.000000	0.404621	-215.640991
0.000000	0.404858	-215.500717
0.000000	0.405095	-214.825333
0.000000	0.405333	-214.486252
0.000000	0.405570	-214.422455
0.000000	0.405807	-214.186554
0.000000	0.406044	-214.651077
0.000000	0.406281	-214.867416
0.000000	0.406518	-215.297302
0.000000	0.406756	-215.439941
0.000000	0.406993	-215.628754
0.000000	0.407230	-216.211609
0.000000	0.407467	-216.434326
0.000000	0.407704	-216.495010
0.000000	0.407942	-216.136627
0.000000	0.408179	-216.216949
0.000000	0.408416	-216.040802
0.000000	0.408653	-216.100281
0.000000	0.408890	-216.166412
0.000000	0.409127	-216.227295
0.000000	0.409365	-216.381546
0.000000	0.409602	-216.356155
0.000000	0.409839	-216.117264
0.000000	0.410076	-215.653305
0.000000	0.410313	-215.103516
0.000000	0.410550	-214.270432
0.000000	0.410788	-214.431046
0.000000	0.411025	-214.320663
0.000000	0.411262	-214.795288
0.000000	0.411499	-215.016281
0.000000	0.411736	-215.197235
0.000000	0.411974	-215.687302
0.000000	0.412211	-215.741226
0.000000	0.412448	-216.179886
0.000000	0.412685	-216.152313
0.000000	0.412922	-216.248642
0.000000	0.413159	-216.482574
0.000000	0.413397	-216.490982
0.000000	0.413634	-216.991669
0.000000	0.413871	-217.003555
0.000000	0.414108	-217.212158
0.000000	0.414345	-217.114166
0.000000	0.414582	-216.803467
0.000000	0.414820	-216.642578
0.000000	0.415057	-216.283203
0.000000	0.415294	-215.739105
0.000000	0.415531	-215.528824
0.000000	0.415768	-215.329376
0.000000	0.416005	-215.522644
0.000000	0.416243	-215.267776
0.000000	0.416480	-215.523895
0.000000	0.416717	-215.453506
0.000000	0.416954	-215.529678
0.000000	0.417191	-215.400391
0.000000	0.417429	-215.439148
0.000000	0.417666	-215.789658
0.000000	0.417903	-215.972229
0.000000	0.418140	-216.457352
0.000000	0.418377	-216.870697
0.000000	0.418614	-216.938705
0.000000	0.418852	-217.001801
0.000000	0.419089	-217.055161
0.000000	0.419326	-217.452728
0.000000	0.419563	-217.564682
0.000000	0.419800	-217.092804
0.000000	0.420037	-217.204407
0.000000	0.420275	-216.522964
0.000000	0.420512	-215.795883
0.000000	0.420749	-214.813705
0.000000	0.420986	-213.215012
0.000000	0.421223	-211.367264
0.000000	0.421461	-208.587631
0.000000	0.421698	-205.098511
0.000000	0.421935	-200.878708
0.000000	0.422172	-197.724579
0.000000	0.422409	-193.631378
0.000000	0.422646	-191.170532
0.000000	0.422884	-192.098145
0.000000	0.423121	-193.747406
0.000000	0.423358	-194.042343
0.000000	0.423595	-194.017410
0.000000	0.423832	-194.314972
0.000000	0.424069	-194.635330
0.000000	0.424307	-195.039597
0.000000	0.424544	-194.876205
0.000000	0.424781	-194.967453
0.000000	0.425018	-194.964874
0.000000	0.425255	-195.601593
0.000000	0.425492	-195.910034
0.000000	0.425730	-195.854736
0.000000	0.425967	-195.787842
0.000000	0.426204	-196.203552
0.000000	0.426441	-196.249893
0.000000	0.426678	-196.255936
0.000000	0.426916	-196.327713
0.000000	0.427153	-196.205536
0.000000	0.427390	-195.746124
0.000000	0.427627	-195.548920
0.000000	0.427864	-195.013977
0.000000	0.428101	-194.737885
0.000000	0.428339	-194.118408
0.000000	0.428576	-193.877960
0.000000	0.428813	-193.186966
0.000000	0.429050	-192.547668
0.000000	0.429287	-191.902573
0.000000	0.429524	-191.326492
0.000000	0.429762	-191.140427
0.000000	0.429999	-192.135452
0.000000	0.430236	-192.862839
0.000000	0.430473	-193.484268
0.000000	0.430710	-194.049484
0.000000	0.430948	-194.372559
0.000000	0.431185	-194.159439
0.000000	0.431422	-193.877197
0.000000	0.431659	-193.917740
0.000000	0.431896	-194.074005
0.000000	0.432133	-193.998001
0.000000	0.432371	-194.308792
0.000000	0.432608	-194.297989
0.000000	0.432845	-194.567566
0.000000	0.433082	-194.883499
0.000000	0.433319	-195.233337
0.000000	0.433556	-195.236237
0.000000	0.433794	-195.486115
0.000000	0.434031	-195.505356
0.000000	0.434268	-195.653320
0.000000	0.434505	-195.694183
0.000000	0.434742	-196.233093
0.000000	0.434979	-196.173965
0.000000	0.435217	-196.337173
0.000000	0.435454	-196.122345
0.000000	0.435691	-196.498459
0.000000	0.435928	-196.266205
0.000000	0.436165	-196.378448
0.000000	0.436403	-196.362350
0.000000	0.436640	-196.323044
0.000000	0.436877	-196.484680
0.000000	0.437114	-196.327225
0.000000	0.437351	-195.910660
0.000000	0.437588	-195.421173
0.000000	0.437826	-194.682205
0.000000	0.438063	-193.639709
0.000000	0.438300	-192.392761
0.000000	0.438537	-190.976334
0.000000	0.438774	-189.251572
0.000000	0.439011	-187.150711
0.000000	0.439249	-185.883255
0.000000	0.439486	-185.827530
0.000000	0.439723	-188.844696
0.000000	0.439960	-192.023453
0.000000	0.440197	-194.155304
0.000000	0.440435	-194.622513
0.000000	0.440672	-195.204453
0.000000	0.440909	-195.613007
0.000000	0.441146	-196.172348
0.000000	0.441383	-196.372238
0.000000	0.441620	-196.671036
0.000000	0.441858	-196.457596
0.000000	0.442095	-196.336731
0.000000	0.442332	-195.977890
0.000000	0.442569	-195.537125
0.000000	0.442806	-195.311813
0.000000	0.443043	-195.482391
0.000000	0.443281	-195.480591
0.000000	0.443518	-195.803696
0.000000	0.443755	-195.857391
0.000000	0.443992	-196.600616
0.000000	0.444229	-196.805603
0.000000	0.444467	-197.134338
0.000000	0.444704	-197.168015
0.000000	0.444941	-197.057281
0.000000	0.445178	-196.806412
0.000000	0.445415	-195.887344
0.000000	0.445652	-194.578430
0.000000	0.445890	-191.939056
0.000000	0.446127	-188.617020
0.000000	0.446364	-184.260452
0.000000	0.446601	-178.354202
0.000000	0.446838	-171.594208
0.000000	0.447075	-164.199478
0.000000	0.447313	-159.972488
0.000000	0.447550	-156.389404
0.000000	0.447787	-152.767365
0.000000	0.448024	-148.528717
0.000000	0.448261	-144.268112
0.000000	0.448498	-140.479477
0.000000	0.448736	-136.782501
0.000000	0.448973	-135.505737
0.000000	0.449210	-137.261429
0.000000	0.449447	-141.345276
0.000000	0.449684	-146.654907
0.000000	0.449922	-151.029495
0.000000	0.450159	-152.707123
0.000000	0.450396	-154.397446
0.000000	0.450633	-155.722717
0.000000	0.450870	-157.040909
0.000000	0.451107	-157.864868
0.000000	0.451345	-158.397186
0.000000	0.451582	-158.078354
0.000000	0.451819	-156.534058
0.000000	0.452056	-153.854156
0.000000	0.452293	-150.264389
0.000000	0.452531	-144.809662
0.000000	0.452768	-137.939117
0.000000	0.453005	-129.289703
0.000000	0.453242	-118.886948
0.000000	0.453479	-109.462387
0.000000	0.453716	-102.261131
0.000000	0.453954	-95.601349
0.000000	0.454191	-89.169624
0.000000	0.454428	-82.691467
0.000000	0.454665	-75.871727
0.000000	0.454902	-68.344872
0.000000	0.455139	-60.717407
0.000000	0.455377	-53.154209
0.000000	0.455614	-46.425983
0.000000	0.455851	-43.563583
0.000000	0.456088	-42.445103
0.000000	0.456325	-42.990993
0.000000	0.456562	-44.730133
0.000000	0.456800	-46.924194
0.000000	0.457037	-49.829361
0.000000	0.457274	-51.720203
0.000000	0.457511	-52.791687
0.000000	0.457748	-53.695793
0.000000	0.457986	-54.298668
0.000000	0.458223	-54.594345
0.000000	0.458460	-54.941360
0.000000	0.458697	-54.594402
0.000000	0.458934	-53.394199
0.000000	0.459171	-51.225880
0.000000	0.459409	-48.291286
0.000000	0.459646	-45.125683
0.000000	0.459883	-41.114731
0.000000	0.460120	-37.475414
0.000000	0.460357	-35.173733
0.000000	0.460594	-33.201736
0.000000	0.460832	-30.421259
0.000000	0.461069	-26.469700
0.000000	0.461306	-20.641146
0.000000	0.461543	-12.596667
0.000000	0.461780	-1.448147
0.000000	0.462018	12.345677
0.000000	0.462255	28.470873
0.000000	0.462492	45.607716
0.000000	0.462729	57.099140
0.000000	0.462966	59.475319
0.000000	0.463203	52.611118
0.000000	0.463441	37.816643
0.000000	0.463678	16.608925
0.000000	0.463915	-8.266132
0.000000	0.464152	-33.249821
0.000000	0.464389	-51.952591
0.000000	0.464626	-67.781555
0.000000	0.464864	-84.745300
0.000000	0.465101	-101.947617
0.000000	0.465338	-117.077835
0.000000	0.465575	-127.819489
0.000000	0.465812	-135.789307
0.000000	0.466049	-142.414352
0.000000	0.466287	-148.312439
0.000000	0.466524	-152.934875
0.000000	0.466761	-156.830750
0.000000	0.466998	-159.850998
0.000000	0.467235	-162.328583
0.000000	0.467473	-164.480057
0.000000	0.467710	-165.776749
0.000000	0.467947	-167.370361
0.000000	0.468184	-168.597488
0.000000	0.468421	-169.467850
0.000000	0.468658	-170.106903
0.000000	0.468896	-170.271240
0.000000	0.469133	-170.312332
0.000000	0.469370	-170.326096
0.000000	0.469607	-169.616104
0.000000	0.469844	-168.839569
0.000000	0.470081	-166.954773
0.000000	0.470319	-164.049179
0.000000	0.470556	-158.942444
0.000000	0.470793	-151.024704
0.000000	0.471030	-139.198044
0.000000	0.471267	-123.153831
0.000000	0.471505	-101.662643
0.000000	0.471742	-75.768707
0.000000	0.471979	-47.913837
0.000000	0.472216	-26.359919
0.000000	0.472453	-10.754489
0.000000	0.472690	-0.305825
0.000000	0.472928	6.676721
0.000000	0.473165	15.289206
0.000000	0.473402	28.023357
0.000000	0.473639	49.687145
0.000000	0.473876	87.621696
0.000000	0.474113	139.448151
0.000000	0.474351	202.459198
0.000000	0.474588	263.007996
0.000000	0.474825	318.713745
0.000000	0.475062	370.372528
0.000000	0.475299	416.046295
0.000000	0.475536	453.857147
0.000000	0.475774	484.725067
0.000000	0.476011	509.948181
0.000000	0.476248	530.348206
0.000000	0.476485	550.386292
0.000000	0.476722	572.168945
0.000000	0.476960	597.859070
0.000000	0.477197	631.831604
0.000000	0.477434	675.582458
0.000000	0.477671	708.805847
0.000000	0.477908	728.641479
0.000000	0.478145	733.331055
0.000000	0.478383	723.626587
0.000000	0.478620	699.898071
0.000000	0.478857	662.747864
0.000000	0.479094	613.738770
0.000000	0.479331	556.962830
0.000000	0.479568	498.405579
0.000000	0.479806	446.403320
0.000000	0.480043	409.302032
0.000000	0.480280	389.962952
0.000000	0.480517	372.568848
0.000000	0.480754	353.788483
0.000000	0.480992	334.608948
0.000000	0.481229	314.256989
0.000000	0.481466	293.876953
0.000000	0.481703	274.455566
0.000000	0.481940	259.552338
0.000000	0.482177	254.232086
0.000000	0.482415	262.687225
0.000000	0.482652	274.420410
0.000000	0.482889	281.147186
0.000000	0.483126	282.031006
0.000000	0.483363	276.275421
0.000000	0.483600	264.249756
0.000000	0.483838	247.856781
0.000000	0.484075	228.072708
0.000000	0.484312	206.185013
0.000000	0.484549	189.118576
0.000000	0.484786	183.077667
0.000000	0.485024	187.540283
0.000000	0.485261	194.001190
0.000000	0.485498	203.729019
0.000000	0.485735	217.037338
0.000000	0.485972	234.195999
0.000000	0.486209	254.500900
0.000000	0.486447	269.953705
0.000000	0.486684	277.131073
0.000000	0.486921	276.293793
0.000000	0.487158	269.442566
0.000000	0.487395	257.979279
0.000000	0.487632	241.556625
0.000000	0.487870	222.147156
0.000000	0.488107	204.365906
0.000000	0.488344	192.767059
0.000000	0.488581	187.499832
0.000000	0.488818	185.147842
0.000000	0.489056	185.783340
0.000000	0.489293	187.874207
0.000000	0.489530	190.042313
0.000000	0.489767	193.648270
0.000000	0.490004	198.262558
0.000000	0.490241	203.984772
0.000000	0.490479	211.417007
0.000000	0.490716	217.937134
0.000000	0.490953	223.704803
0.000000	0.491190	227.933945
0.000000	0.491427	230.655060
0.000000	0.491664	230.725815
0.000000	0.491902	223.841904
0.000000	0.492139	212.537415
0.000000	0.492376	202.131119
0.000000	0.492613	198.123779
0.000000	0.492850	205.735016
0.000000	0.493087	220.151718
0.000000	0.493325	240.499161
0.000000	0.493562	265.087036
0.000000	0.493799	290.780182
0.000000	0.494036	310.729767
0.000000	0.494273	325.316803
0.000000	0.494511	335.423859
0.000000	0.494748	343.079742
0.000000	0.494985	351.987701
0.000000	0.495222	366.668793
0.000000	0.495459	391.788971
0.000000	0.495696	425.178040
0.000000	0.495934	468.225494
0.000000	0.496171	522.172241
0.000000	0.496408	586.305847
0.000000	0.496645	661.651917
0.000000	0.496882	746.341187
0.000000	0.497119	825.031555
0.000000	0.497357	895.686340
0.000000	0.497594	956.688782
0.000000	0.497831	1006.788635
0.000000	0.498068	1045.704468
0.000000	0.498305	1073.319336
0.000000	0.498543	1089.778076
0.000000	0.498780	1095.490112
0.000000	0.499017	1090.824219
0.000000	0.499254	1075.869385
0.000000	0.499491	1050.358154
0.000000	0.499728	1015.510559
0.000000	0.499966	976.987610
0.000000	0.500203	944.056519
0.000000	0.500440	924.124756
0.000000	0.500677	915.160583
0.000000	0.500914	902.306396
0.000000	0.501151	887.628662
0.000000	0.501389	873.755859
0.000000	0.501626	863.228821
0.000000	0.501863	858.882080
0.000000	0.502100	858.063354
0.000000	0.502337	851.808350
0.000000	0.502574	842.233276
0.000000	0.502812	830.339111
0.000000	0.503049	817.128662
0.000000	0.503286	803.730774
0.000000	0.503523	793.390015
0.000000	0.503760	789.890015
0.000000	0.503998	794.081177
0.000000	0.504235	793.342590
0.000000	0.504472	787.185486
0.000000	0.504709	778.398071
0.000000	0.504946	770.330017
0.000000	0.505183	766.146301
0.000000	0.505421	768.919800
0.000000	0.505658	775.483765
0.000000	0.505895	784.940918
0.000000	0.506132	798.403992
0.000000	0.506369	807.250488
0.000000	0.506606	808.794312
0.000000	0.506844	802.570679
0.000000	0.507081	789.995544
0.000000	0.507318	772.848022
0.000000	0.507555	752.027954
0.000000	0.507792	732.025391
0.000000	0.508030	718.159973
0.000000	0.508267	714.883728
0.000000	0.508504	714.829468
0.000000	0.508741	716.531006
0.000000	0.508978	721.549744
0.000000	0.509215	729.411316
0.000000	0.509453	738.464722
0.000000	0.509690	746.880493
0.000000	0.509927	757.815369
0.000000	0.510164	773.528442
0.000000	0.510401	793.101990
0.000000	0.510638	816.381592
0.000000	0.510876	844.327393
0.000000	0.511113	876.785400
0.000000	0.511350	907.971497
0.000000	0.511587	930.326538
0.000000	0.511824	944.311035
0.000000	0.512061	950.048279
0.000000	0.512299	948.154785
0.000000	0.512536	940.066040
0.000000	0.512773	927.299011
0.000000	0.513010	913.043274
0.000000	0.513247	900.665039
0.000000	0.513485	892.468506
0.000000	0.513722	884.094482
0.000000	0.513959	877.410156
0.000000	0.514196	876.268860
0.000000	0.514433	877.914001
0.000000	0.514670	882.269287
0.000000	0.514908	890.089050
0.000000	0.515145	903.273621
0.000000	0.515382	916.202820
0.000000	0.515619	921.724487
0.000000	0.515856	921.700378
0.000000	0.516093	918.460754
0.000000	0.516331	914.459045
0.000000	0.516568	911.947083
0.000000	0.516805	911.150146
0.000000	0.517042	912.255188
0.000000	0.517279	919.429504
0.000000	0.517517	927.881348
0.000000	0.517754	934.135498
0.000000	0.517991	941.766235
0.000000	0.518228	954.834106
0.000000	0.518465	977.618774
0.000000	0.518702	1014.667542
0.000000	0.518940	1061.892700
0.000000	0.519177	1119.042480
0.000000	0.519414	1181.568726
0.000000	0.519651	1235.223389
0.000000	0.519888	1278.858154
0.000000	0.520125	1313.521118
0.000000	0.520363	1338.792847
0.000000	0.520600	1355.503174
0.000000	0.520837	1367.132446
0.000000	0.521074	1375.326660
0.000000	0.521311	1380.660889
0.000000	0.521549	1384.222778
0.000000	0.521786	1389.376709
0.000000	0.522023	1398.908813
0.000000	0.522260	1406.896851
0.000000	0.522497	1408.543823
0.000000	0.522734	1406.993652
0.000000	0.522972	1403.580200
0.000000	0.523209	1399.768799
0.000000	0.523446	1397.045776
0.000000	0.523683	1400.234131
0.000000	0.523920	1413.814209
0.000000	0.524157	1435.273438
0.000000	0.524395	1454.563110
0.000000	0.524632	1471.756714
0.000000	0.524869	1487.758179
0.000000	0.525106	1505.596802
0.000000	0.525343	1524.939819
0.000000	0.525580	1543.928833
0.000000	0.525818	1558.744019
0.000000	0.526055	1566.729614
0.000000	0.526292	1570.133057
0.000000	0.526529	1569.735474
0.000000	0.526766	1566.646362
0.000000	0.527004	1562.100220
0.000000	0.527241	1557.839111
0.000000	0.527478	1553.950684
0.000000	0.527715	1548.177246
0.000000	0.527952	1540.961304
0.000000	0.528189	1533.197632
0.000000	0.528427	1527.540771
0.000000	0.528664	1525.509155
0.000000	0.528901	1527.026733
0.000000	0.529138	1530.670410
0.000000	0.529375	1535.014160
0.000000	0.529612	1540.187622
0.000000	0.529850	1546.619751
0.000000	0.530087	1554.651611
0.000000	0.530324	1564.512085
0.000000	0.530561	1572.062622
0.000000	0.530798	1577.725098
0.000000	0.531035	1582.882813
0.000000	0.531273	1587.891113
0.000000	0.531510	1593.656494
0.000000	0.531747	1599.742554
0.000000	0.531984	1605.976196
0.000000	0.532221	1612.574097
0.000000	0.532459	1617.713379
0.000000	0.532696	1621.553223
0.000000	0.532933	1624.310547
0.000000	0.533170	1625.542725
0.000000	0.533407	1625.498169
0.000000	0.533644	1624.549316
0.000000	0.533882	1623.418823
0.000000	0.534119	1622.170044
0.000000	0.534356	1621.244263
0.000000	0.534593	1621.332031
0.000000	0.534830	1621.770752
0.000000	0.535067	1621.986572
0.000000	0.535305	1622.415771
0.000000	0.535542	1623.452026
0.000000	0.535779	1626.126709
0.000000	0.536016	1630.704956
0.000000	0.536253	1636.456055
0.000000	0.536491	1643.559937
0.000000	0.536728	1651.816772
0.000000	0.536965	1657.494507
0.000000	0.537202	1662.283203
0.000000	0.537439	1666.998901
0.000000	0.537676	1671.001343
0.000000	0.537914	1674.704712
0.000000	0.538151	1678.266113
0.000000	0.538388	1682.862671
0.000000	0.538625	1689.418945
0.000000	0.538862	1696.432251
0.000000	0.539099	1703.203857
0.000000	0.539337	1709.963623
0.000000	0.539574	1715.265869
0.000000	0.539811	1720.385254
0.000000	0.540048	1725.640991
0.000000	0.540285	1731.886475
0.000000	0.540523	1738.523560
0.000000	0.540760	1745.260498
0.000000	0.540997	1752.632202
0.000000	0.541234	1760.917847
0.000000	0.541471	1768.531738
0.000000	0.541708	1776.527954
0.000000	0.541946	1784.455566
0.000000	0.542183	1792.239868
0.000000	0.542420	1800.692261
0.000000	0.542657	1809.670776
0.000000	0.542894	1819.716797
0.000000	0.543131	1830.721191
0.000000	0.543369	1841.290405
0.000000	0.543606	1849.991577
0.000000	0.543843	1859.589233
0.000000	0.544080	1870.172852
0.000000	0.544317	1881.261597
0.000000	0.544555	1891.908203
0.000000	0.544792	1902.434448
0.000000	0.545029	1912.914673
0.000000	0.545266	1922.436768
0.000000	0.545503	1929.481812
0.000000	0.545740	1937.230591
0.000000	0.545978	1945.127441
0.000000	0.546215	1952.315674
0.000000	0.546452	1958.893677
0.000000	0.546689	1965.473877
0.000000	0.546926	1971.579590
0.000000	0.547163	1977.660767
0.000000	0.547401	1984.140991
0.000000	0.547638	1989.927856
0.000000	0.547875	1993.860962
0.000000	0.548112	1997.358887
0.000000	0.548349	2000.360107
0.000000	0.548586	2002.449951
0.000000	0.548824	2004.208496
0.000000	0.549061	2005.653198
0.000000	0.549298	2006.441162
0.000000	0.549535	2007.203491
0.000000	0.549772	2007.734131
0.000000	0.550010	2008.403320
0.000000	0.550247	2008.466309
0.000000	0.550484	2008.235474
0.000000	0.550721	2007.919434
0.000000	0.550958	2007.122437
0.000000	0.551195	2005.812134
0.000000	0.551433	2003.979004
0.000000	0.551670	2002.113647
0.000000	0.551907	1999.848877
0.000000	0.552144	1999.205200
0.000000	0.552381	1997.433594
0.000000	0.552619	1993.980591
0.000000	0.552856	1989.979492
0.000000	0.553093	1985.263062
0.000000	0.553330	1980.486206
0.000000	0.553567	1977.002441
0.000000	0.553804	1973.989624
0.000000	0.554042	1972.589844
0.000000	0.554279	1971.421997
0.000000	0.554516	1970.255615
0.000000	0.554753	1969.231567
0.000000	0.554990	1968.389038
0.000000	0.555227	1965.857666
0.000000	0.555465	1960.956909
0.000000	0.555702	1954.257935
0.000000	0.555939	1945.961548
0.000000	0.556176	1936.355591
0.000000	0.556413	1927.847534
0.000000	0.556650	1921.974365
0.000000	0.556888	1917.012817
0.000000	0.557125	1912.258545
0.000000	0.557362	1907.421875
0.000000	0.557599	1903.418335
0.000000	0.557836	1899.713135
0.000000	0.558074	1896.088135
0.000000	0.558311	1893.034790
0.000000	0.558548	1891.144165
0.000000	0.558785	1889.242554
0.000000	0.559022	1887.168457
0.000000	0.559259	1884.413696
0.000000	0.559497	1880.770264
0.000000	0.559734	1876.743896
0.000000	0.559971	1873.074463
0.000000	0.560208	1870.801147
0.000000	0.560445	1868.994751
0.000000	0.560682	1867.842529
0.000000	0.560920	1866.879395
0.000000	0.561157	1866.812744
0.000000	0.561394	1866.036987
0.000000	0.561631	1864.748413
0.000000	0.561868	1863.468872
0.000000	0.562105	1862.772095
0.000000	0.562343	1864.074341
0.000000	0.562580	1865.441528
0.000000	0.562817	1866.012085
0.000000	0.563054	1866.268188
0.000000	0.563291	1866.159302
0.000000	0.563529	1865.811523
0.000000	0.563766	1865.775635
0.000000	0.564003	1866.527710
0.000000	0.564240	1867.210449
0.000000	0.564477	1868.523315
0.000000	0.564714	1870.337402
0.000000	0.564952	1872.616821
0.000000	0.565189	1875.172607
0.000000	0.565426	1878.261597
0.000000	0.565663	1881.856201
0.000000	0.565900	1885.869385
0.000000	0.566137	1889.805786
0.000000	0.566375	1892.672852
0.000000	0.566612	1894.625977
0.000000	0.566849	1896.801636
0.000000	0.567086	1899.104370
0.000000	0.567323	1902.180542
0.000000	0.567560	1906.427002
0.000000	0.567798	1911.688965
0.000000	0.568035	1916.871094
0.000000	0.568272	1921.301636
0.000000	0.568509	1925.786621
0.000000	0.568746	1930.696655
0.000000	0.568984	1935.649292
0.000000	0.569221	1941.169922
0.000000	0.569458	1946.757935
0.000000	0.569695	1951.829834
0.000000	0.569932	1955.164429
0.000000	0.570169	1957.522583
0.000000	0.570407	1958.935059
0.000000	0.570644	1959.989868
0.000000	0.570881	1960.967529
0.000000	0.571118	1962.154175
0.000000	0.571355	1962.964111
0.000000	0.571593	1963.014526
0.000000	0.571830	1962.890991
0.000000	0.572067	1962.700439
0.000000	0.572304	1962.140869
0.000000	0.572541	1961.220215
0.000000	0.572778	1959.669189
0.000000	0.573016	1958.048706
0.000000	0.573253	1954.620972
0.000000	0.573490	1949.352051
0.000000	0.573727	1943.301270
0.000000	0.573964	1938.119629
0.000000	0.574201	1933.403320
0.000000	0.574439	1927.560181
0.000000	0.574676	1921.019043
0.000000	0.574913	1913.543457
0.000000	0.575150	1906.154175
0.000000	0.575387	1899.678833
0.000000	0.575624	1892.735718
0.000000	0.575862	1885.099487
0.000000	0.576099	1878.291626
0.000000	0.576336	1871.703247
0.000000	0.576573	1865.060425
0.000000	0.576810	1858.104004
0.000000	0.577048	1852.059814
0.000000	0.577285	1846.834106
0.000000	0.577522	1843.352783
0.000000	0.577759	1839.792114
0.000000	0.577996	1835.432983
0.000000	0.578233	1830.801025
0.000000	0.578471	1826.498657
0.000000	0.578708	1822.186523
0.000000	0.578945	1818.967651
0.000000	0.579182	1815.618164
0.000000	0.579419	1811.798584
0.000000	0.579656	1808.130493
0.000000	0.579894	1804.023071
0.000000	0.580131	1799.462280
0.000000	0.580368	1794.570801
0.000000	0.580605	1789.010620
0.000000	0.580842	1782.715576
0.000000	0.581080	1775.794434
0.000000	0.581317	1768.887939
0.000000	0.581554	1762.286987
0.000000	0.581791	1755.743164
0.000000	0.582028	1748.554321
0.000000	0.582265	1741.284302
0.000000	0.582503	1733.384644
0.000000	0.582740	1724.287109
0.000000	0.582977	1713.482422
0.000000	0.583214	1701.328003
0.000000	0.583451	1689.093628
0.000000	0.583688	1678.074829
0.000000	0.583926	1667.780396
0.000000	0.584163	1658.507935
0.000000	0.584400	1650.511353
0.000000	0.584637	1643.982910
0.000000	0.584874	1637.710693
0.000000	0.585111	1631.647461
0.000000	0.585349	1626.148315
0.000000	0.585586	1621.351318
0.000000	0.585823	1618.708496
0.000000	0.586060	1617.287109
0.000000	0.586297	1616.335938
0.000000	0.586535	1614.374023
0.000000	0.586772	1612.176758
0.000000	0.587009	1609.481445
0.000000	0.587246	1605.447144
0.000000	0.587483	1600.648438
0.000000	0.587720	1594.712769
0.000000	0.587958	1589.210083
0.000000	0.588195	1584.255493
0.000000	0.588432	1579.846924
0.000000	0.588669	1575.833252
0.000000	0.588906	1572.979248
0.000000	0.589143	1570.874512
0.000000	0.589381	1569.336670
0.000000	0.589618	1568.096802
0.000000	0.589855	1566.502563
0.000000	0.590092	1563.736084
0.000000	0.590329	1558.313354
0.000000	0.590567	1553.760010
0.000000	0.590804	1552.929199
0.000000	0.591041	1556.215820
0.000000	0.591278	1560.679810
0.000000	0.591515	1567.159912
0.000000	0.591752	1574.720703
0.000000	0.591990	1582.681885
0.000000	0.592227	1587.798950
0.000000	0.592464	1590.572266
0.000000	0.592701	1591.946655
0.000000	0.592938	1592.647827
0.000000	0.593175	1593.081055
0.000000	0.593413	1592.515503
0.000000	0.593650	1590.135132
0.000000	0.593887	1586.065308
0.000000	0.594124	1579.863770
0.000000	0.594361	1570.915405
0.000000	0.594599	1559.847534
0.000000	0.594836	1548.736572
0.000000	0.595073	1536.842041
0.000000	0.595310	1524.528442
0.000000	0.595547	1512.724731
0.000000	0.595784	1504.223389
0.000000	0.596022	1498.947388
0.000000	0.596259	1497.008057
0.000000	0.596496	1498.312256
0.000000	0.596733	1503.024902
0.000000	0.596970	1509.756958
0.000000	0.597207	1516.919067
0.000000	0.597445	1523.564575
0.000000	0.597682	1531.309570
0.000000	0.597919	1540.692627
0.000000	0.598156	1551.015381
0.000000	0.598393	1560.280884
0.000000	0.598630	1568.294434
0.000000	0.598868	1573.907715
0.000000	0.599105	1575.448486
0.000000	0.599342	1574.620850
0.000000	0.599579	1572.860229
0.000000	0.599816	1570.609985
0.000000	0.600054	1568.435669
0.000000	0.600291	1566.368530
0.000000	0.600528	1564.816772
0.000000	0.600765	1564.650146
0.000000	0.601002	1566.652588
0.000000	0.601239	1569.374390
0.000000	0.601477	1571.891357
0.000000	0.601714	1574.532471
0.000000	0.601951	1576.408325
0.000000	0.602188	1578.093994
0.000000	0.602425	1579.390259
0.000000	0.602662	1580.267334
0.000000	0.602900	1581.488770
0.000000	0.603137	1583.019287
0.000000	0.603374	1584.698975
0.000000	0.603611	1586.725708
0.000000	0.603848	1589.050171
0.000000	0.604086	1591.599121
0.000000	0.604323	1594.515259
0.000000	0.604560	1597.664551
0.000000	0.604797	1600.858154
0.000000	0.605034	1603.848389
0.000000	0.605271	1606.568848
0.000000	0.605509	1608.645508
0.000000	0.605746	1609.512939
0.000000	0.605983	1609.537109
0.000000	0.606220	1608.243286
0.000000	0.606457	1604.698120
0.000000	0.606694	1598.929688
0.000000	0.606932	1591.538818
0.000000	0.607169	1582.968750
0.000000	0.607406	1574.774658
0.000000	0.607643	1569.170654
0.000000	0.607880	1564.242310
0.000000	0.608117	1559.623779
0.000000	0.608355	1554.314575
0.000000	0.608592	1548.431274
0.000000	0.608829	1540.747925
0.000000	0.609066	1531.887207
0.000000	0.609303	1522.963379
0.000000	0.609541	1513.116333
0.000000	0.609778	1502.375610
0.000000	0.610015	1491.719360
0.000000	0.610252	1481.485840
0.000000	0.610489	1471.789917
0.000000	0.610726	1463.235474
0.000000	0.610964	1454.842285
0.000000	0.611201	1446.575439
0.000000	0.611438	1440.018799
0.000000	0.611675	1435.203003
0.000000	0.611912	1431.108398
0.000000	0.612149	1428.111572
0.000000	0.612387	1426.849731
0.000000	0.612624	1425.896362
0.000000	0.612861	1425.755493
0.000000	0.613098	1427.002319
0.000000	0.613335	1430.107422
0.000000	0.613573	1434.761230
0.000000	0.613810	1441.405518
0.000000	0.614047	1449.541382
0.000000	0.614284	1457.710083
0.000000	0.614521	1464.272339
0.000000	0.614758	1471.769531
0.000000	0.614996	1480.428345
0.000000	0.615233	1489.795288
0.000000	0.615470	1498.844116
0.000000	0.615707	1507.484253
0.000000	0.615944	1514.948730
0.000000	0.616181	1521.282227
0.000000	0.616419	1527.877686
0.000000	0.616656	1535.135498
0.000000	0.616893	1543.191650
0.000000	0.617130	1551.987793
0.000000	0.617367	1560.881226
0.000000	0.617604	1569.014893
0.000000	0.617842	1576.709595
0.000000	0.618079	1584.312134
0.000000	0.618316	1591.088623
0.000000	0.618553	1597.163330
0.000000	0.618790	1602.352783
0.000000	0.619028	1607.368286
0.000000	0.619265	1612.593994
0.000000	0.619502	1618.023560
0.000000	0.619739	1622.739624
0.000000	0.619976	1626.375122
0.000000	0.620213	1629.659424
0.000000	0.620451	1632.487671
0.000000	0.620688	1634.972412
0.000000	0.620925	1636.488037
0.000000	0.621162	1636.536377
0.000000	0.621399	1635.655029
0.000000	0.621636	1634.109985
0.000000	0.621874	1632.455933
0.000000	0.622111	1631.619995
0.000000	0.622348	1630.169189
0.000000	0.622585	1628.384644
0.000000	0.622822	1625.551392
0.000000	0.623060	1622.126343
0.000000	0.623297	1618.439209
0.000000	0.623534	1614.056030
0.000000	0.623771	1607.777588
0.000000	0.624008	1600.387329
0.000000	0.624245	1592.339111
0.000000	0.624483	1583.388672
0.000000	0.624720	1573.091553
0.000000	0.624957	1563.756348
0.000000	0.625194	1556.181641
0.000000	0.625431	1551.763428
0.000000	0.625668	1551.533569
0.000000	0.625906	1552.372070
0.000000	0.626143	1553.626587
0.000000	0.626380	1555.970337
0.000000	0.626617	1558.997070
0.000000	0.626854	1562.027954
0.000000	0.627092	1563.056396
0.000000	0.627329	1562.471924
0.000000	0.627566	1560.048584
0.000000	0.627803	1556.279541
0.000000	0.628040	1550.710938
0.000000	0.628277	1543.148804
0.000000	0.628515	1535.162720
0.000000	0.628752	1526.926025
0.000000	0.628989	1519.410156
0.000000	0.629226	1513.255493
0.000000	0.629463	1507.713989
0.000000	0.629700	1502.909912
0.000000	0.629938	1499.515625
0.000000	0.630175	1497.401123
0.000000	0.630412	1495.111572
0.000000	0.630649	1492.942993
0.000000	0.630886	1490.863647
0.000000	0.631123	1489.484009
0.000000	0.631361	1488.733276
0.000000	0.631598	1487.593384
0.000000	0.631835	1486.920288
0.000000	0.632072	1487.682861
0.000000	0.632309	1489.433105
0.000000	0.632547	1492.780396
0.000000	0.632784	1497.327515
0.000000	0.633021	1503.429321
0.000000	0.633258	1510.608521
0.000000	0.633495	1518.121094
0.000000	0.633732	1526.073608
0.000000	0.633970	1533.645386
0.000000	0.634207	1539.701294
0.000000	0.634444	1544.812988
0.000000	0.634681	1548.664307
0.000000	0.634918	1550.505249
0.000000	0.635155	1551.603516
0.000000	0.635393	1551.864258
0.000000	0.635630	1551.556030
0.000000	0.635867	1550.696655
0.000000	0.636104	1548.062988
0.000000	0.636341	1544.121704
0.000000	0.636579	1539.044067
0.000000	0.636816	1533.652710
0.000000	0.637053	1527.588501
0.000000	0.637290	1520.977417
0.000000	0.637527	1513.135376
0.000000	0.637764	1504.647217
0.000000	0.638002	1496.686768
0.000000	0.638239	1489.023071
0.000000	0.638476	1482.376465
0.000000	0.638713	1476.606079
0.000000	0.638950	1470.790527
0.000000	0.639187	1465.558716
0.000000	0.639425	1461.567383
0.000000	0.639662	1458.480713
0.000000	0.639899	1456.143799
0.000000	0.640136	1454.488037
0.000000	0.640373	1453.179932
0.000000	0.640611	1452.726929
0.000000	0.640848	1452.798706
0.000000	0.641085	1452.804810
0.000000	0.641322	1453.378052
0.000000	0.641559	1455.426758
0.000000	0.641796	1457.157837
0.000000	0.642034	1459.247437
0.000000	0.642271	1461.910889
0.000000	0.642508	1464.981934
0.000000	0.642745	1468.402100
0.000000	0.642982	1471.156738
0.000000	0.643219	1472.629883
0.000000	0.643457	1474.601318
0.000000	0.643694	1478.308838
0.000000	0.643931	1483.420288
0.000000	0.644168	1489.382080
0.000000	0.644405	1493.014648
0.000000	0.644642	1495.045654
0.000000	0.644880	1495.121948
0.000000	0.645117	1493.743530
0.000000	0.645354	1491.574829
0.000000	0.645591	1488.078247
0.000000	0.645828	1485.000488
0.000000	0.646066	1483.112793
0.000000	0.646303	1480.997925
0.000000	0.646540	1478.911621
0.000000	0.646777	1477.907471
0.000000	0.647014	1477.862305
0.000000	0.647251	1479.950806
0.000000	0.647489	1484.198120
0.000000	0.647726	1488.660034
0.000000	0.647963	1493.314941
0.000000	0.648200	1500.427612
0.000000	0.648437	1507.358887
0.000000	0.648674	1513.984863
0.000000	0.648912	1520.583130
0.000000	0.649149	1526.028198
0.000000	0.649386	1531.183350
0.000000	0.649623	1536.391113
0.000000	0.649860	1541.981323
0.000000	0.650097	1547.603027
0.000000	0.650335	1553.900269
0.000000	0.650572	1559.402954
0.000000	0.650809	1562.750977
0.000000	0.651046	1562.506592
0.000000	0.651283	1561.179810
0.000000	0.651521	1562.001587
0.000000	0.651758	1567.339966
0.000000	0.651995	1574.880371
0.000000	0.652232	1582.795532
0.000000	0.652469	1590.495728
0.000000	0.652706	1598.740479
0.000000	0.652944	1606.866821
0.000000	0.653181	1614.326416
0.000000	0.653418	1621.119751
0.000000	0.653655	1625.064209
0.000000	0.653892	1626.341675
0.000000	0.654130	1626.566284
0.000000	0.654367	1625.718750
0.000000	0.654604	1623.605103
0.000000	0.654841	1622.272949
0.000000	0.655078	1621.252808
0.000000	0.655315	1619.011841
0.000000	0.655553	1616.054077
0.000000	0.655790	1612.487061
0.000000	0.656027	1609.588989
0.000000	0.656264	1607.132568
0.000000	0.656501	1605.015137
0.000000	0.656738	1604.005737
0.000000	0.656976	1604.154663
0.000000	0.657213	1605.568848
0.000000	0.657450	1607.642578
0.000000	0.657687	1611.569702
0.000000	0.657924	1616.451904
0.000000	0.658162	1619.825562
0.000000	0.658399	1622.495117
0.000000	0.658636	1623.619019
0.000000	0.658873	1622.043945
0.000000	0.659110	1618.718872
0.000000	0.659347	1613.986328
0.000000	0.659585	1608.720215
0.000000	0.659822	1604.384521
0.000000	0.660059	1600.972534
0.000000	0.660296	1597.847168
0.000000	0.660533	1594.338013
0.000000	0.660770	1590.646240
0.000000	0.661008	1585.478638
0.000000	0.661245	1578.988647
0.000000	0.661482	1570.935303
0.000000	0.661719	1562.988770
0.000000	0.661956	1555.203735
0.000000	0.662193	1547.122314
0.000000	0.662431	1538.512207
0.000000	0.662668	1529.295654
0.000000	0.662905	1520.440063
0.000000	0.663142	1511.300415
0.000000	0.663379	1502.244141
0.000000	0.663617	1493.830933
0.000000	0.663854	1488.347168
0.000000	0.664091	1484.385498
0.000000	0.664328	1481.076416
0.000000	0.664565	1477.831299
0.000000	0.664802	1474.895386
0.000000	0.665040	1473.144897
0.000000	0.665277	1472.234497
0.000000	0.665514	1471.512207
0.000000	0.665751	1471.143677
0.000000	0.665988	1470.821167
0.000000	0.666225	1470.980713
0.000000	0.666463	1470.758545
0.000000	0.666700	1470.158081
0.000000	0.666937	1470.094604
0.000000	0.667174	1471.396362
0.000000	0.667411	1473.506226
0.000000	0.667648	1475.398682
0.000000	0.667886	1476.849731
0.000000	0.668123	1478.033813
0.000000	0.668360	1479.188477
0.000000	0.668597	1480.740234
0.000000	0.668834	1482.574463
0.000000	0.669072	1484.753418
0.000000	0.669309	1487.533813
0.000000	0.669546	1491.721802
0.000000	0.669783	1496.932983
0.000000	0.670020	1504.315674
0.000000	0.670257	1514.000122
0.000000	0.670495	1525.024170
0.000000	0.670732	1536.813599
0.000000	0.670969	1549.400757
0.000000	0.671206	1560.795532
0.000000	0.671443	1574.266724
0.000000	0.671681	1589.630981
0.000000	0.671918	1607.095215
0.000000	0.672155	1626.361572
0.000000	0.672392	1645.634155
0.000000	0.672629	1659.370361
0.000000	0.672866	1669.670044
0.000000	0.673104	1678.752197
0.000000	0.673341	1686.737183
0.000000	0.673578	1692.955444
0.000000	0.673815	1697.395630
0.000000	0.674052	1700.255615
0.000000	0.674289	1702.297363
0.000000	0.674527	1703.853271
0.000000	0.674764	1705.507935
0.000000	0.675001	1705.408325
0.000000	0.675238	1704.596191
0.000000	0.675475	1703.713501
0.000000	0.675712	1703.762939
0.000000	0.675950	1704.214111
0.000000	0.676187	1704.512695
0.000000	0.676424	1703.512207
0.000000	0.676661	1701.838501
0.000000	0.676898	1699.055786
0.000000	0.677136	1695.711914
0.000000	0.677373	1690.826782
0.000000	0.677610	1685.165649
0.000000	0.677847	1678.882324
0.000000	0.678084	1672.333496
0.000000	0.678321	1665.229858
0.000000	0.678559	1659.307861
0.000000	0.678796	1654.463379
0.000000	0.679033	1649.991211
0.000000	0.679270	1646.059204
0.000000	0.679507	1644.588623
0.000000	0.679744	1645.548096
0.000000	0.679982	1650.326050
0.000000	0.680219	1656.240845
0.000000	0.680456	1661.953003
0.000000	0.680693	1667.793945
0.000000	0.680930	1674.158081
0.000000	0.681167	1681.351807
0.000000	0.681405	1689.549438
0.000000	0.681642	1697.779907
0.000000	0.681879	1705.855713
0.000000	0.682116	1714.313843
0.000000	0.682353	1721.876465
0.000000	0.682591	1728.239014
0.000000	0.682828	1734.662231
0.000000	0.683065	1740.591675
0.000000	0.683302	1746.500244
0.000000	0.683539	1752.939209
0.000000	0.683776	1759.868164
0.000000	0.684014	1767.679321
0.000000	0.684251	1776.557861
0.000000	0.684488	1786.927368
0.000000	0.684725	1795.795898
0.000000	0.684962	1803.099976
0.000000	0.685199	1809.987671
0.000000	0.685437	1816.154541
0.000000	0.685674	1821.956665
0.000000	0.685911	1827.679810
0.000000	0.686148	1834.091553
0.000000	0.686385	1840.564331
0.000000	0.686623	1846.960205
0.000000	0.686860	1852.095825
0.000000	0.687097	1856.090210
0.000000	0.687334	1859.128906
0.000000	0.687571	1860.626587
0.000000	0.687808	1861.414673
0.000000	0.688046	1862.065308
0.000000	0.688283	1863.055420
0.000000	0.688520	1864.458862
0.000000	0.688757	1865.411743
0.000000	0.688994	1865.689087
0.000000	0.689231	1865.767822
0.000000	0.689469	1864.907715
0.000000	0.689706	1863.210449
0.000000	0.689943	1860.103760
0.000000	0.690180	1856.655884
0.000000	0.690417	1853.408936
0.000000	0.690655	1849.437622
0.000000	0.690892	1845.583618
0.000000	0.691129	1842.067383
0.000000	0.691366	1837.826904
0.000000	0.691603	1832.968262
0.000000	0.691840	1827.048828
0.000000	0.692078	1819.962402
0.000000	0.692315	1811.871094
0.000000	0.692552	1805.642090
0.000000	0.692789	1800.959229
0.000000	0.693026	1797.147217
0.000000	0.693263	1794.021362
0.000000	0.693501	1792.643066
0.000000	0.693738	1792.034668
0.000000	0.693975	1790.951416
0.000000	0.694212	1789.560425
0.000000	0.694449	1787.484253
0.000000	0.694687	1785.272583
0.000000	0.694924	1783.218018
0.000000	0.695161	1781.436646
0.000000	0.695398	1780.197266
0.000000	0.695635	1780.012329
0.000000	0.695872	1780.743286
0.000000	0.696110	1782.036011
0.000000	0.696347	1782.712891
0.000000	0.696584	1783.596191
0.000000	0.696821	1784.420654
0.000000	0.697058	1785.738037
0.000000	0.697295	1785.060913
0.000000	0.697533	1783.310791
0.000000	0.697770	1780.973511
0.000000	0.698007	1779.246094
0.000000	0.698244	1778.406616
0.000000	0.698481	1777.359985
0.000000	0.698718	1776.545166
0.000000	0.698956	1775.814697
0.000000	0.699193	1775.253662
0.000000	0.699430	1775.305054
0.000000	0.699667	1776.266113
0.000000	0.699904	1777.280640
0.000000	0.700141	1777.903564
0.000000	0.700379	1778.525391
0.000000	0.700616	1779.056641
0.000000	0.700853	1779.387695
0.000000	0.701090	1779.517700
0.000000	0.701327	1778.960083
0.000000	0.701565	1777.851318
0.000000	0.701802	1776.141235
0.000000	0.702039	1773.835693
0.000000	0.702276	1771.978638
0.000000	0.702513	1769.726685
0.000000	0.702750	1768.301147
0.000000	0.702988	1767.024048
0.000000	0.703225	1766.159912
0.000000	0.703462	1765.859863
0.000000	0.703699	1766.130859
0.000000	0.703936	1767.170532
0.000000	0.704174	1769.101440
0.000000	0.704411	1771.207764
0.000000	0.704648	1773.015381
0.000000	0.704885	1773.734375
0.000000	0.705122	1773.762695
0.000000	0.705359	1773.173584
0.000000	0.705597	1770.254028
0.000000	0.705834	1766.158203
0.000000	0.706071	1760.894409
0.000000	0.706308	1755.926880
0.000000	0.706545	1751.362427
0.000000	0.706782	1746.326538
0.000000	0.707020	1741.989624
0.000000	0.707257	1739.047485
0.000000	0.707494	1736.051514
0.000000	0.707731	1733.752686
0.000000	0.707968	1731.314697
0.000000	0.708205	1728.961548
0.000000	0.708443	1726.466919
0.000000	0.708680	1724.366211
0.000000	0.708917	1722.750122
0.000000	0.709154	1721.218262
0.000000	0.709391	1720.680664
0.000000	0.709629	1720.928833
0.000000	0.709866	1721.295044
0.000000	0.710103	1721.522827
0.000000	0.710340	1721.095215
0.000000	0.710577	1720.364502
0.000000	0.710814	1719.384766
0.000000	0.711052	1717.408569
0.000000	0.711289	1715.687256
0.000000	0.711526	1714.587646
0.000000	0.711763	1714.108521
0.000000	0.712000	1713.858276
0.000000	0.712237	1713.545776
0.000000	0.712475	1713.371338
0.000000	0.712712	1713.420532
0.000000	0.712949	1714.232544
0.000000	0.713186	1716.641235
0.000000	0.713423	1718.556152
0.000000	0.713661	1720.033569
0.000000	0.713898	1719.541626
0.000000	0.714135	1718.000854
0.000000	0.714372	1715.735107
0.000000	0.714609	1712.412476
0.000000	0.714846	1708.357544
0.000000	0.715084	1703.946289
0.000000	0.715321	1699.808228
0.000000	0.715558	1695.327148
0.000000	0.715795	1690.439941
0.000000	0.716032	1684.732300
0.000000	0.716269	1677.486084
0.000000	0.716507	1670.545776
0.000000	0.716744	1663.754272
0.000000	0.716981	1657.994385
0.000000	0.717218	1653.834351
0.000000	0.717455	1651.303589
0.000000	0.717692	1650.782715
0.000000	0.717930	1652.723511
0.000000	0.718167	1654.818848
0.000000	0.718404	1656.879395
0.000000	0.718641	1657.018555
0.000000	0.718878	1656.333740
0.000000	0.719115	1655.628174
0.000000	0.719353	1655.059570
0.000000	0.719590	1655.002808
0.000000	0.719827	1655.602539
0.000000	0.720064	1656.448364
0.000000	0.720301	1656.671875
0.000000	0.720539	1653.548096
0.000000	0.720776	1646.649536
0.000000	0.721013	1637.253662
0.000000	0.721250	1625.141235
0.000000	0.721487	1610.972900
0.000000	0.721724	1596.777832
0.000000	0.721962	1586.588745
0.000000	0.722199	1576.995972
0.000000	0.722436	1567.701294
0.000000	0.722673	1559.059448
0.000000	0.722910	1552.828613
0.000000	0.723148	1546.923218
0.000000	0.723385	1540.693359
0.000000	0.723622	1534.370483
0.000000	0.723859	1528.271606
0.000000	0.724096	1523.754517
0.000000	0.724333	1520.256348
0.000000	0.724571	1517.991089
0.000000	0.724808	1516.031250
0.000000	0.725045	1514.363770
0.000000	0.725282	1513.343750
0.000000	0.725519	1513.089111
0.000000	0.725756	1512.734741
0.000000	0.725994	1512.628052
0.000000	0.726231	1512.807617
0.000000	0.726468	1513.340454
0.000000	0.726705	1514.426636
0.000000	0.726942	1516.500244
0.000000	0.727179	1519.711060
0.000000	0.727417	1522.547729
0.000000	0.727654	1524.871094
0.000000	0.727891	1527.514160
0.000000	0.728128	1529.834106
0.000000	0.728365	1531.704834
0.000000	0.728603	1533.060425
0.000000	0.728840	1533.173340
0.000000	0.729077	1531.660645
0.000000	0.729314	1528.090454
0.000000	0.729551	1522.549683
0.000000	0.729788	1515.841797
0.000000	0.730026	1507.561890
0.000000	0.730263	1501.772949
0.000000	0.730500	1497.630493
0.000000	0.730737	1495.911499
0.000000	0.730974	1495.871826
0.000000	0.731211	1498.197388
0.000000	0.731449	1502.924927
0.000000	0.731686	1510.196777
0.000000	0.731923	1519.133545
0.000000	0.732160	1528.202515
0.000000	0.732397	1533.131958
0.000000	0.732635	1535.596924
0.000000	0.732872	1536.948730
0.000000	0.733109	1537.125122
0.000000	0.733346	1535.284424
0.000000	0.733583	1532.477417
0.000000	0.733820	1528.401123
0.000000	0.734058	1524.000122
0.000000	0.734295	1518.318726
0.000000	0.734532	1511.491943
0.000000	0.734769	1503.716431
0.000000	0.735006	1494.999390
0.000000	0.735243	1489.412842
0.000000	0.735481	1482.687622
0.000000	0.735718	1474.911255
0.000000	0.735955	1466.716064
0.000000	0.736192	1459.768677
0.000000	0.736429	1454.991821
0.000000	0.736667	1453.137329
0.000000	0.736904	1454.434082
0.000000	0.737141	1456.929565
0.000000	0.737378	1459.888062
0.000000	0.737615	1462.957520
0.000000	0.737852	1465.498779
0.000000	0.738090	1467.830933
0.000000	0.738327	1470.905273
0.000000	0.738564	1472.753052
0.000000	0.738801	1473.064819
0.000000	0.739038	1473.092651
0.000000	0.739275	1472.271240
0.000000	0.739513	1469.977417
0.000000	0.739750	1468.141968
0.000000	0.739987	1466.424683
0.000000	0.740224	1465.750488
0.000000	0.740461	1465.779541
0.000000	0.740698	1466.309448
0.000000	0.740936	1468.988403
0.000000	0.741173	1474.256958
0.000000	0.741410	1481.706421
0.000000	0.741647	1491.266968
0.000000	0.741884	1501.909546
0.000000	0.742122	1511.790894
0.000000	0.742359	1522.951416
0.000000	0.742596	1535.681274
0.000000	0.742833	1550.048218
0.000000	0.743070	1565.604614
0.000000	0.743307	1579.667847
0.000000	0.743545	1592.593994
0.000000	0.743782	1604.424927
0.000000	0.744019	1614.493408
0.000000	0.744256	1623.360107
0.000000	0.744493	1630.651367
0.000000	0.744730	1635.618652
0.000000	0.744968	1638.618530
0.000000	0.745205	1640.064453
0.000000	0.745442	1639.314087
0.000000	0.745679	1635.881836
0.000000	0.745916	1630.233154
0.000000	0.746154	1622.853882
0.000000	0.746391	1614.949341
0.000000	0.746628	1606.578979
0.000000	0.746865	1597.917480
0.000000	0.747102	1588.405396
0.000000	0.747339	1578.575928
0.000000	0.747577	1569.616333
0.000000	0.747814	1560.298340
0.000000	0.748051	1551.548950
0.000000	0.748288	1543.988892
0.000000	0.748525	1536.299927
0.000000	0.748762	1529.208740
0.000000	0.749000	1524.590454
0.000000	0.749237	1521.505005
0.000000	0.749474	1519.356934
0.000000	0.749711	1517.719360
0.000000	0.749948	1517.354370
0.000000	0.750185	1517.930542
0.000000	0.750423	1518.585938
0.000000	0.750660	1519.656128
0.000000	0.750897	1521.379395
0.000000	0.751134	1524.101929
0.000000	0.751371	1527.396606
0.000000	0.751609	1530.653564
0.000000	0.751846	1533.368408
0.000000	0.752083	1535.688354
0.000000	0.752320	1537.847168
0.000000	0.752557	1540.152466
0.000000	0.752794	1542.957031
0.000000	0.753032	1546.618286
0.000000	0.753269	1550.971069
0.000000	0.753506	1555.663696
0.000000	0.753743	1560.177368
0.000000	0.753980	1564.596436
0.000000	0.754218	1569.172607
0.000000	0.754455	1573.723999
0.000000	0.754692	1578.847900
0.000000	0.754929	1584.467896
0.000000	0.755166	1590.761719
0.000000	0.755403	1598.026245
0.000000	0.755641	1606.642944
0.000000	0.755878	1616.190063
0.000000	0.756115	1626.261108
0.000000	0.756352	1636.130005
0.000000	0.756589	1645.509277
0.000000	0.756826	1655.079956
0.000000	0.757064	1664.550049
0.000000	0.757301	1673.090210
0.000000	0.757538	1681.671265
0.000000	0.757775	1688.989258
0.000000	0.758012	1694.468140
0.000000	0.758249	1699.460449
0.000000	0.758487	1703.630615
0.000000	0.758724	1707.287964
0.000000	0.758961	1711.017944
0.000000	0.759198	1715.753540
0.000000	0.759435	1721.010742
0.000000	0.759672	1724.466431
0.000000	0.759910	1726.880615
0.000000	0.760147	1728.731323
0.000000	0.760384	1729.804443
0.000000	0.760621	1730.513428
0.000000	0.760858	1730.831787
0.000000	0.761096	1730.287598
0.000000	0.761333	1729.080688
0.000000	0.761570	1727.878784
0.000000	0.761807	1727.063110
0.000000	0.762044	1727.513184
0.000000	0.762281	1729.333740
0.000000	0.762519	1731.897461
0.000000	0.762756	1734.192749
0.000000	0.762993	1737.057983
0.000000	0.763230	1739.473389
0.000000	0.763467	1741.195923
0.000000	0.763704	1742.353516
0.000000	0.763942	1742.375732
0.000000	0.764179	1741.579956
0.000000	0.764416	1740.115112
0.000000	0.764653	1738.063843
0.000000	0.764890	1735.796387
0.000000	0.765128	1733.112427
0.000000	0.765365	1730.191162
0.000000	0.765602	1727.118042
0.000000	0.765839	1723.990112
0.000000	0.766076	1721.027954
0.000000	0.766313	1719.415405
0.000000	0.766551	1716.896118
0.000000	0.766788	1713.911255
0.000000	0.767025	1711.793213
0.000000	0.767262	1709.676758
0.000000	0.767499	1707.448486
0.000000	0.767736	1704.587646
0.000000	0.767974	1700.911621
0.000000	0.768211	1696.625732
0.000000	0.768448	1692.234253
0.000000	0.768685	1686.729248
0.000000	0.768922	1680.022949
0.000000	0.769159	1672.785645
0.000000	0.769397	1667.657959
0.000000	0.769634	1663.696289
0.000000	0.769871	1659.952759
0.000000	0.770108	1658.201782
0.000000	0.770345	1657.871216
0.000000	0.770583	1657.265015
0.000000	0.770820	1656.903198
0.000000	0.771057	1657.208740
0.000000	0.771294	1657.627930
0.000000	0.771531	1657.707764
0.000000	0.771769	1657.869019
0.000000	0.772006	1658.210693
0.000000	0.772243	1658.590698
0.000000	0.772480	1659.094727
0.000000	0.772717	1659.793091
0.000000	0.772954	1660.984009
0.000000	0.773192	1661.257813
0.000000	0.773429	1660.548828
0.000000	0.773666	1659.633911
0.000000	0.773903	1659.031616
0.000000	0.774140	1659.657349
0.000000	0.774377	1661.544067
0.000000	0.774615	1663.277100
0.000000	0.774852	1665.278198
0.000000	0.775089	1667.224609
0.000000	0.775326	1668.883911
0.000000	0.775563	1670.520020
0.000000	0.775800	1671.338867
0.000000	0.776038	1671.915649
0.000000	0.776275	1672.531494
0.000000	0.776512	1673.230835
0.000000	0.776749	1674.138916
0.000000	0.776986	1676.412720
0.000000	0.777223	1678.456665
0.000000	0.777461	1677.827393
0.000000	0.777698	1676.253906
0.000000	0.777935	1674.215454
0.000000	0.778172	1671.683594
0.000000	0.778409	1670.278320
0.000000	0.778647	1669.118774
0.000000	0.778884	1668.124146
0.000000	0.779121	1667.461914
0.000000	0.779358	1667.789551
0.000000	0.779595	1668.897095
0.000000	0.779832	1670.387329
0.000000	0.780070	1672.296509
0.000000	0.780307	1675.240112
0.000000	0.780544	1678.707642
0.000000	0.780781	1681.155273
0.000000	0.781018	1684.073120
0.000000	0.781255	1686.728516
0.000000	0.781493	1689.836182
0.000000	0.781730	1693.036865
0.000000	0.781967	1696.543335
0.000000	0.782204	1700.059082
0.000000	0.782441	1703.370728
0.000000	0.782679	1706.250610
0.000000	0.782916	1709.087646
0.000000	0.783153	1710.837891
0.000000	0.783390	1712.293213
0.000000	0.783627	1713.954102
0.000000	0.783864	1715.604004
0.000000	0.784102	1717.128418
0.000000	0.784339	1718.651611
0.000000	0.784576	1719.569092
0.000000	0.784813	1720.119263
0.000000	0.785050	1721.290039
0.000000	0.785287	1722.720337
0.000000	0.785525	1724.097412
0.000000	0.785762	1724.582642
0.000000	0.785999	1724.187378
0.000000	0.786236	1723.103516
0.000000	0.786473	1722.550659
0.000000	0.786711	1722.076416
0.000000	0.786948	1721.302612
0.000000	0.787185	1719.842285
0.000000	0.787422	1718.427246
0.000000	0.787659	1716.743286
0.000000	0.787896	1715.084106
0.000000	0.788134	1713.757813
0.000000	0.788371	1712.937378
0.000000	0.788608	1711.780396
0.000000	0.788845	1710.242676
0.000000	0.789082	1709.129883
0.000000	0.789319	1708.152954
0.000000	0.789557	1706.743286
0.000000	0.789794	1704.468506
0.000000	0.790031	1701.955200
0.000000	0.790268	1699.237793
0.000000	0.790505	1696.946045
0.000000	0.790743	1696.174683
0.000000	0.790980	1696.834839
0.000000	0.791217	1698.889526
0.000000	0.791454	1702.688599
0.000000	0.791691	1708.691528
0.000000	0.791928	1714.984741
0.000000	0.792166	1721.147217
0.000000	0.792403	1726.803223
0.000000	0.792640	1731.423950
0.000000	0.792877	1734.988403
0.000000	0.793114	1737.317017
0.000000	0.793351	1738.224976
0.000000	0.793589	1737.677856
0.000000	0.793826	1736.660278
0.000000	0.794063	1736.311768
0.000000	0.794300	1738.571167
0.000000	0.794537	1740.486206
0.000000	0.794774	1742.248169
0.000000	0.795012	1745.187744
0.000000	0.795249	1750.272461
0.000000	0.795486	1756.531250
0.000000	0.795723	1763.051636
0.000000	0.795960	1769.776489
0.000000	0.796197	1776.349487
0.000000	0.796435	1781.636230
0.000000	0.796672	1786.552612
0.000000	0.796909	1790.846558
0.000000	0.797146	1794.253906
0.000000	0.797383	1796.279175
0.000000	0.797621	1797.074585
0.000000	0.797858	1796.508057
0.000000	0.798095	1794.890137
0.000000	0.798332	1793.228027
0.000000	0.798569	1791.012939
0.000000	0.798806	1788.225464
0.000000	0.799044	1785.730103
0.000000	0.799281	1782.826050
0.000000	0.799518	1780.579102
0.000000	0.799755	1778.917969
0.000000	0.799992	1777.152832
0.000000	0.800230	1774.828247
0.000000	0.800467	1771.533813
0.000000	0.800704	1766.711670
0.000000	0.800941	1760.684448
0.000000	0.801178	1753.260132
0.000000	0.801415	1744.103760
0.000000	0.801653	1734.717896
0.000000	0.801890	1724.571533
0.000000	0.802127	1714.650269
0.000000	0.802364	1706.627197
0.000000	0.802601	1698.277344
0.000000	0.802838	1690.430176
0.000000	0.803076	1685.165649
0.000000	0.803313	1680.151367
0.000000	0.803550	1675.460083
0.000000	0.803787	1671.296265
0.000000	0.804024	1668.348145
0.000000	0.804261	1666.422974
0.000000	0.804499	1665.247559
0.000000	0.804736	1663.508545
0.000000	0.804973	1662.656738
0.000000	0.805210	1661.521240
0.000000	0.805447	1659.754517
0.000000	0.805685	1657.912598
0.000000	0.805922	1656.002197
0.000000	0.806159	1654.761108
0.000000	0.806396	1654.669189
0.000000	0.806633	1653.709961
0.000000	0.806870	1652.119141
0.000000	0.807108	1649.870483
0.000000	0.807345	1647.536865
0.000000	0.807582	1645.326538
0.000000	0.807819	1644.253662
0.000000	0.808056	1644.762573
0.000000	0.808293	1646.146973
0.000000	0.808531	1649.428711
0.000000	0.808768	1653.499756
0.000000	0.809005	1658.598145
0.000000	0.809242	1662.743042
0.000000	0.809479	1667.456055
0.000000	0.809717	1673.131226
0.000000	0.809954	1679.277100
0.000000	0.810191	1686.052979
0.000000	0.810428	1692.945435
0.000000	0.810665	1699.236450
0.000000	0.810902	1705.378906
0.000000	0.811140	1709.513184
0.000000	0.811377	1712.798462
0.000000	0.811614	1715.268311
0.000000	0.811851	1716.970337
0.000000	0.812088	1717.979980
0.000000	0.812325	1717.210693
0.000000	0.812563	1715.007813
0.000000	0.812800	1712.267212
0.000000	0.813037	1708.944702
0.000000	0.813274	1707.611328
0.000000	0.813511	1707.428833
0.000000	0.813748	1709.408081
0.000000	0.813986	1711.687256
0.000000	0.814223	1713.490479
0.000000	0.814460	1713.455688
0.000000	0.814697	1711.914185
0.000000	0.814934	1709.179321
0.000000	0.815172	1704.928345
0.000000	0.815409	1700.138306
0.000000	0.815646	1695.162476
0.000000	0.815883	1689.314453
0.000000	0.816120	1682.574219
0.000000	0.816357	1675.532471
0.000000	0.816595	1669.155273
0.000000	0.816832	1664.243042
0.000000	0.817069	1660.976440
0.000000	0.817306	1658.585815
0.000000	0.817543	1657.744629
0.000000	0.817780	1659.619751
0.000000	0.818018	1662.295288
0.000000	0.818255	1663.045898
0.000000	0.818492	1662.771851
0.000000	0.818729	1662.301880
0.000000	0.818966	1661.589966
0.000000	0.819204	1661.341064
0.000000	0.819441	1662.497314
0.000000	0.819678	1662.645508
0.000000	0.819915	1661.812622
0.000000	0.820152	1660.328247
0.000000	0.820389	1657.860474
0.000000	0.820627	1654.860962
0.000000	0.820864	1651.605835
0.000000	0.821101	1648.517944
0.000000	0.821338	1646.258545
0.000000	0.821575	1643.380371
0.000000	0.821812	1639.827881
0.000000	0.822050	1635.821045
0.000000	0.822287	1631.370850
0.000000	0.822524	1628.083740
0.000000	0.822761	1624.401489
0.000000	0.822998	1620.247803
0.000000	0.823236	1615.552490
0.000000	0.823473	1610.742065
0.000000	0.823710	1605.524658
0.000000	0.823947	1600.324219
0.000000	0.824184	1594.841919
0.000000	0.824421	1588.281860
0.000000	0.824659	1581.326660
0.000000	0.824896	1574.118286
0.000000	0.825133	1567.304077
0.000000	0.825370	1560.195923
0.000000	0.825607	1552.929810
0.000000	0.825844	1545.914795
0.000000	0.826082	1538.627319
0.000000	0.826319	1531.067261
0.000000	0.826556	1523.811157
0.000000	0.826793	1518.258423
0.000000	0.827030	1513.426025
0.000000	0.827267	1510.359863
0.000000	0.827505	1508.906860
0.000000	0.827742	1508.369141
0.000000	0.827979	1509.942871
0.000000	0.828216	1513.462891
0.000000	0.828453	1518.412720
0.000000	0.828691	1524.054810
0.000000	0.828928	1529.828247
0.000000	0.829165	1536.602051
0.000000	0.829402	1544.380981
0.000000	0.829639	1553.212524
0.000000	0.829876	1560.269653
0.000000	0.830114	1565.957153
0.000000	0.830351	1571.792480
0.000000	0.830588	1577.815674
0.000000	0.830825	1582.982178
0.000000	0.831062	1587.238892
0.000000	0.831299	1591.350464
0.000000	0.831537	1595.668457
0.000000	0.831774	1600.299438
0.000000	0.832011	1605.420532
0.000000	0.832248	1610.884033
0.000000	0.832485	1615.827881
0.000000	0.832722	1620.145996
0.000000	0.832960	1623.334473
0.000000	0.833197	1625.727661
0.000000	0.833434	1626.840332
0.000000	0.833671	1626.209717
0.000000	0.833908	1624.524414
0.000000	0.834146	1621.689331
0.000000	0.834383	1618.210938
0.000000	0.834620	1614.440430
0.000000	0.834857	1609.422607
0.000000	0.835094	1602.707520
0.000000	0.835331	1593.957031
0.000000	0.835569	1583.148193
0.000000	0.835806	1570.167114
0.000000	0.836043	1554.860962
0.000000	0.836280	1539.508545
0.000000	0.836517	1525.896851
0.000000	0.836754	1512.826538
0.000000	0.836992	1501.931396
0.000000	0.837229	1493.337769
0.000000	0.837466	1486.997192
0.000000	0.837703	1481.585938
0.000000	0.837940	1476.480835
0.000000	0.838178	1471.872803
0.000000	0.838415	1467.606201
0.000000	0.838652	1464.145386
0.000000	0.838889	1461.359619
0.000000	0.839126	1459.216553
0.000000	0.839363	1457.541504
0.000000	0.839601	1455.894653
0.000000	0.839838	1453.826050
0.000000	0.840075	1452.113525
0.000000	0.840312	1450.463257
0.000000	0.840549	1448.903076
0.000000	0.840786	1447.186157
0.000000	0.841024	1445.159180
0.000000	0.841261	1442.559204
0.000000	0.841498	1439.303711
0.000000	0.841735	1434.692261
0.000000	0.841972	1430.238159
0.000000	0.842210	1426.536743
0.000000	0.842447	1423.859863
0.000000	0.842684	1423.283325
0.000000	0.842921	1426.006226
0.000000	0.843158	1428.376709
0.000000	0.843395	1430.098633
0.000000	0.843633	1431.319702
0.000000	0.843870	1432.420288
0.000000	0.844107	1431.952637
0.000000	0.844344	1430.055542
0.000000	0.844581	1426.869263
0.000000	0.844818	1422.541260
0.000000	0.845056	1417.105347
0.000000	0.845293	1411.940796
0.000000	0.845530	1408.320923
0.000000	0.845767	1404.548462
0.000000	0.846004	1400.538086
0.000000	0.846241	1397.705566
0.000000	0.846479	1397.611572
0.000000	0.846716	1401.452148
0.000000	0.846953	1409.289917
0.000000	0.847190	1419.452637
0.000000	0.847427	1431.200562
0.000000	0.847665	1444.117554
0.000000	0.847902	1457.326904
0.000000	0.848139	1470.152588
0.000000	0.848376	1482.927612
0.000000	0.848613	1496.193726
0.000000	0.848850	1509.099121
0.000000	0.849088	1522.408936
0.000000	0.849325	1535.388916
0.000000	0.849562	1547.807007
0.000000	0.849799	1560.925171
0.000000	0.850036	1575.400146
0.000000	0.850273	1590.557373
0.000000	0.850511	1605.436523
0.000000	0.850748	1617.631836
0.000000	0.850985	1628.608154
0.000000	0.851222	1639.594604
0.000000	0.851459	1649.163696
0.000000	0.851697	1657.657471
0.000000	0.851934	1664.239502
0.000000	0.852171	1669.795532
0.000000	0.852408	1673.574463
0.000000	0.852645	1676.536743
0.000000	0.852882	1678.480103
0.000000	0.853120	1679.200195
0.000000	0.853357	1678.643188
0.000000	0.853594	1677.303223
0.000000	0.853831	1675.024170
0.000000	0.854068	1672.316040
0.000000	0.854305	1669.388794
0.000000	0.854543	1667.568970
0.000000	0.854780	1666.106201
0.000000	0.855017	1665.252197
0.000000	0.855254	1664.613770
0.000000	0.855491	1664.001465
0.000000	0.855729	1663.342773
0.000000	0.855966	1663.053711
0.000000	0.856203	1663.168823
0.000000	0.856440	1664.014893
0.000000	0.856677	1665.088745
0.000000	0.856914	1665.888062
0.000000	0.857152	1665.728638
0.000000	0.857389	1663.586792
0.000000	0.857626	1660.029541
0.000000	0.857863	1655.495117
0.000000	0.858100	1650.387939
0.000000	0.858337	1646.609009
0.000000	0.858575	1646.263062
0.000000	0.858812	1647.467041
0.000000	0.859049	1649.064697
0.000000	0.859286	1651.601074
0.000000	0.859523	1655.327515
0.000000	0.859761	1659.441895
0.000000	0.859998	1663.307007
0.000000	0.860235	1667.130859
0.000000	0.860472	1670.676758
0.000000	0.860709	1674.225342
0.000000	0.860946	1677.849976
0.000000	0.861184	1681.875244
0.000000	0.861421	1685.520630
0.000000	0.861658	1688.822998
0.000000	0.861895	1692.070679
0.000000	0.862132	1695.186035
0.000000	0.862369	1697.580322
0.000000	0.862607	1699.868286
0.000000	0.862844	1701.720093
0.000000	0.863081	1702.197876
0.000000	0.863318	1702.592773
0.000000	0.863555	1703.084595
0.000000	0.863792	1703.151245
0.000000	0.864030	1703.025757
0.000000	0.864267	1703.001587
0.000000	0.864504	1704.138916
0.000000	0.864741	1706.046143
0.000000	0.864978	1708.884277
0.000000	0.865215	1712.433838
0.000000	0.865453	1715.734375
0.000000	0.865690	1719.787109
0.000000	0.865927	1725.287109
0.000000	0.866164	1732.033813
0.000000	0.866401	1740.547852
0.000000	0.866639	1749.484131
0.000000	0.866876	1757.154541
0.000000	0.867113	1764.896118
0.000000	0.867350	1772.688843
0.000000	0.867587	1777.530396
0.000000	0.867824	1777.902466
0.000000	0.868062	1776.467285
0.000000	0.868299	1773.969727
0.000000	0.868536	1770.741211
0.000000	0.868773	1770.749023
0.000000	0.869010	1771.781494
0.000000	0.869247	1772.595947
0.000000	0.869485	1773.551025
0.000000	0.869722	1774.973511
0.000000	0.869959	1777.121704
0.000000	0.870196	1780.032227
0.000000	0.870433	1782.533813
0.000000	0.870671	1783.481201
0.000000	0.870908	1783.561035
0.000000	0.871145	1783.193237
0.000000	0.871382	1781.648438
0.000000	0.871619	1779.227661
0.000000	0.871856	1776.221680
0.000000	0.872094	1773.125244
0.000000	0.872331	1771.211182
0.000000	0.872568	1768.821167
0.000000	0.872805	1766.871948
0.000000	0.873042	1765.541016
0.000000	0.873279	1764.320068
0.000000	0.873517	1762.860474
0.000000	0.873754	1760.531860
0.000000	0.873991	1757.433228
0.000000	0.874228	1754.201294
0.000000	0.874465	1751.038208
0.000000	0.874703	1747.074707
0.000000	0.874940	1742.810181
0.000000	0.875177	1737.858643
0.000000	0.875414	1733.095459
0.000000	0.875651	1730.043701
0.000000	0.875888	1727.372559
0.000000	0.876126	1725.167725
0.000000	0.876363	1722.830078
0.000000	0.876600	1719.699341
0.000000	0.876837	1715.728394
0.000000	0.877074	1711.183960
0.000000	0.877312	1705.930176
0.000000	0.877549	1701.113403
0.000000	0.877786	1696.476685
0.000000	0.878023	1691.854370
0.000000	0.878260	1688.031250
0.000000	0.878497	1684.073120
0.000000	0.878735	1679.724731
0.000000	0.878972	1676.097168
0.000000	0.879209	1671.680176
0.000000	0.879446	1667.269287
0.000000	0.879683	1663.136719
0.000000	0.879920	1661.027100
0.000000	0.880158	1659.863159
0.000000	0.880395	1658.561646
0.000000	0.880632	1657.103394
0.000000	0.880869	1655.647949
0.000000	0.881106	1654.904785
0.000000	0.881343	1654.526489
0.000000	0.881581	1655.111450
0.000000	0.881818	1657.471069
0.000000	0.882055	1660.505981
0.000000	0.882292	1662.497559
0.000000	0.882529	1664.849121
0.000000	0.882766	1666.110962
0.000000	0.883004	1667.361816
0.000000	0.883241	1668.631836
0.000000	0.883478	1670.638550
0.000000	0.883715	1671.367676
0.000000	0.883952	1671.027466
0.000000	0.884190	1669.389282
0.000000	0.884427	1666.261963
0.000000	0.884664	1662.113525
0.000000	0.884901	1658.448364
0.000000	0.885138	1654.134399
0.000000	0.885375	1648.022949
0.000000	0.885613	1640.654053
0.000000	0.885850	1632.772705
0.000000	0.886087	1625.771118
0.000000	0.886324	1620.750488
0.000000	0.886561	1617.896606
0.000000	0.886799	1616.861328
0.000000	0.887036	1616.618286
0.000000	0.887273	1616.591187
0.000000	0.887510	1615.884888
0.000000	0.887747	1615.161499
0.000000	0.887984	1614.627075
0.000000	0.888222	1614.349487
0.000000	0.888459	1613.153076
0.000000	0.888696	1611.062378
0.000000	0.888933	1608.418091
0.000000	0.889170	1605.030396
0.000000	0.889407	1600.401489
0.000000	0.889645	1596.292603
0.000000	0.889882	1593.215088
0.000000	0.890119	1589.826904
0.000000	0.890356	1586.083008
0.000000	0.890593	1582.245117
0.000000	0.890830	1579.011108
0.000000	0.891068	1577.132202
0.000000	0.891305	1576.635620
0.000000	0.891542	1577.147461
0.000000	0.891779	1578.020630
0.000000	0.892016	1580.063232
0.000000	0.892254	1583.607910
0.000000	0.892491	1589.030762
0.000000	0.892728	1595.354248
0.000000	0.892965	1602.761963
0.000000	0.893202	1610.231934
0.000000	0.893439	1616.529053
0.000000	0.893677	1620.926758
0.000000	0.893914	1624.421509
0.000000	0.894151	1627.354858
0.000000	0.894388	1630.187256
0.000000	0.894625	1633.443726
0.000000	0.894862	1638.253906
0.000000	0.895100	1643.605347
0.000000	0.895337	1648.328369
0.000000	0.895574	1651.895996
0.000000	0.895811	1655.722900
0.000000	0.896048	1659.184326
0.000000	0.896286	1662.097290
0.000000	0.896523	1663.330322
0.000000	0.896760	1663.766357
0.000000	0.896997	1663.590210
0.000000	0.897234	1663.682861
0.000000	0.897471	1664.125366
0.000000	0.897709	1664.960083
0.000000	0.897946	1666.883301
0.000000	0.898183	1669.025513
0.000000	0.898420	1671.339844
0.000000	0.898657	1672.119385
0.000000	0.898894	1671.682007
0.000000	0.899132	1669.944336
0.000000	0.899369	1667.621460
0.000000	0.899606	1664.394409
0.000000	0.899843	1661.283569
0.000000	0.900080	1657.853027
0.000000	0.900317	1652.870728
0.000000	0.900555	1646.537720
0.000000	0.900792	1639.844604
0.000000	0.901029	1632.737427
0.000000	0.901266	1624.067627
0.000000	0.901503	1614.295776
0.000000	0.901740	1604.971436
0.000000	0.901978	1595.056396
0.000000	0.902215	1584.858521
0.000000	0.902452	1576.363770
0.000000	0.902689	1568.242188
0.000000	0.902926	1560.736816
0.000000	0.903164	1553.937378
0.000000	0.903401	1549.451904
0.000000	0.903638	1548.651367
0.000000	0.903875	1550.443604
0.000000	0.904112	1554.196045
0.000000	0.904349	1558.576538
0.000000	0.904587	1563.791138
0.000000	0.904824	1568.878906
0.000000	0.905061	1573.178711
0.000000	0.905298	1576.409180
0.000000	0.905535	1578.232300
0.000000	0.905773	1579.848877
0.000000	0.906010	1580.354980
0.000000	0.906247	1580.433228
0.000000	0.906484	1580.223999
0.000000	0.906721	1578.194824
0.000000	0.906958	1574.435425
0.000000	0.907196	1570.757202
0.000000	0.907433	1568.963501
0.000000	0.907670	1566.822510
0.000000	0.907907	1564.538330
0.000000	0.908144	1562.233765
0.000000	0.908381	1560.061279
0.000000	0.908619	1558.791382
0.000000	0.908856	1557.947632
0.000000	0.909093	1558.284058
0.000000	0.909330	1559.353271
0.000000	0.909567	1559.819336
0.000000	0.909804	1559.578125
0.000000	0.910042	1557.565063
0.000000	0.910279	1553.986450
0.000000	0.910516	1549.189087
0.000000	0.910753	1543.640991
0.000000	0.910990	1538.368774
0.000000	0.911228	1533.557495
0.000000	0.911465	1528.216309
0.000000	0.911702	1522.235229
0.000000	0.911939	1515.119751
0.000000	0.912176	1507.111938
0.000000	0.912413	1498.637695
0.000000	0.912651	1489.951660
0.000000	0.912888	1480.402832
0.000000	0.913125	1469.772705
0.000000	0.913362	1459.159180
0.000000	0.913599	1451.681641
0.000000	0.913836	1445.055542
0.000000	0.914074	1438.800537
0.000000	0.914311	1432.694336
0.000000	0.914548	1425.720825
0.000000	0.914785	1417.928101
0.000000	0.915022	1409.649048
0.000000	0.915260	1401.864746
0.000000	0.915497	1393.871582
0.000000	0.915734	1384.575806
0.000000	0.915971	1373.910400
0.000000	0.916208	1363.783447
0.000000	0.916445	1354.195557
0.000000	0.916683	1344.342651
0.000000	0.916920	1335.297119
0.000000	0.917157	1328.092896
0.000000	0.917394	1323.013672
0.000000	0.917631	1320.107178
0.000000	0.917868	1318.304077
0.000000	0.918106	1317.369019
0.000000	0.918343	1316.769775
0.000000	0.918580	1316.929077
0.000000	0.918817	1317.450928
0.000000	0.919054	1318.329468
0.000000	0.919291	1319.743164
0.000000	0.919529	1322.062256
0.000000	0.919766	1325.102051
0.000000	0.920003	1329.186035
0.000000	0.920240	1335.019775
0.000000	0.920477	1342.797363
0.000000	0.920715	1350.434082
0.000000	0.920952	1359.511597
0.000000	0.921189	1369.916016
0.000000	0.921426	1380.450317
0.000000	0.921663	1391.397217
0.000000	0.921900	1402.287354
0.000000	0.922138	1411.642578
0.000000	0.922375	1420.787842
0.000000	0.922612	1429.924927
0.000000	0.922849	1438.039795
0.000000	0.923086	1445.205200
0.000000	0.923323	1451.796143
0.000000	0.923561	1457.874756
0.000000	0.923798	1463.289673
0.000000	0.924035	1468.287231
0.000000	0.924272	1473.165039
0.000000	0.924509	1477.652588
0.000000	0.924747	1481.869263
0.000000	0.924984	1486.217529
0.000000	0.925221	1491.850708
0.000000	0.925458	1498.327881
0.000000	0.925695	1505.009766
0.000000	0.925932	1511.232422
0.000000	0.926170	1518.068359
0.000000	0.926407	1525.688354
0.000000	0.926644	1533.754517
0.000000	0.926881	1543.207031
0.000000	0.927118	1553.569458
0.000000	0.927355	1565.302002
0.000000	0.927593	1575.208252
0.000000	0.927830	1584.233521
0.000000	0.928067	1592.598755
0.000000	0.928304	1599.295532
0.000000	0.928541	1605.282593
0.000000	0.928779	1611.507080
0.000000	0.929016	1617.864136
0.000000	0.929253	1625.170898
0.000000	0.929490	1634.378296
0.000000	0.929727	1647.291260
0.000000	0.929964	1662.300537
0.000000	0.930202	1676.439941
0.000000	0.930439	1689.414429
0.000000	0.930676	1700.782227
0.000000	0.930913	1710.367554
0.000000	0.931150	1718.063110
0.000000	0.931387	1723.598755
0.000000	0.931625	1727.631592
0.000000	0.931862	1730.397217
0.000000	0.932099	1731.527954
0.000000	0.932336	1731.015259
0.000000	0.932573	1728.407959
0.000000	0.932810	1723.832275
0.000000	0.933048	1716.969604
0.000000	0.933285	1709.268799
0.000000	0.933522	1701.522949
0.000000	0.933759	1694.958984
0.000000	0.933996	1691.018433
0.000000	0.934234	1688.441406
0.000000	0.934471	1685.846313
0.000000	0.934708	1682.802734
0.000000	0.934945	1679.940552
0.000000	0.935182	1677.165649
0.000000	0.935419	1674.370605
0.000000	0.935657	1671.349365
0.000000	0.935894	1667.716309
0.000000	0.936131	1663.920410
0.000000	0.936368	1660.055908
0.000000	0.936605	1657.027954
0.000000	0.936843	1656.866699
0.000000	0.937080	1657.747070
0.000000	0.937317	1659.802124
0.000000	0.937554	1662.447754
0.000000	0.937791	1664.282959
0.000000	0.938028	1665.732544
0.000000	0.938266	1666.741943
0.000000	0.938503	1667.372437
0.000000	0.938740	1668.036255
0.000000	0.938977	1670.910522
0.000000	0.939214	1675.838257
0.000000	0.939451	1681.979248
0.000000	0.939689	1687.091675
0.000000	0.939926	1690.527588
0.000000	0.940163	1694.122070
0.000000	0.940400	1697.601074
0.000000	0.940637	1701.016846
0.000000	0.940874	1702.823730
0.000000	0.941112	1703.541870
0.000000	0.941349	1703.425171
0.000000	0.941586	1702.912354
0.000000	0.941823	1701.994995
0.000000	0.942060	1700.674316
0.000000	0.942297	1698.473022
0.000000	0.942535	1696.259644
0.000000	0.942772	1693.711060
0.000000	0.943009	1691.316040
0.000000	0.943246	1688.437744
0.000000	0.943483	1685.105957
0.000000	0.943721	1681.330688
0.000000	0.943958	1677.231934
0.000000	0.944195	1671.960327
0.000000	0.944432	1665.663452
0.000000	0.944669	1658.587402
0.000000	0.944906	1651.446899
0.000000	0.945144	1644.443237
0.000000	0.945381	1639.176147
0.000000	0.945618	1633.278809
0.000000	0.945855	1627.260132
0.000000	0.946092	1623.299316
0.000000	0.946329	1622.119385
0.000000	0.946567	1622.554077
0.000000	0.946804	1623.793457
0.000000	0.947041	1624.358521
0.000000	0.947278	1624.349487
0.000000	0.947515	1623.841919
0.000000	0.947753	1622.530029
0.000000	0.947990	1619.383545
0.000000	0.948227	1614.170898
0.000000	0.948464	1607.312866
0.000000	0.948701	1598.566162
0.000000	0.948938	1589.533569
0.000000	0.949176	1582.426392
0.000000	0.949413	1575.541260
0.000000	0.949650	1569.090210
0.000000	0.949887	1561.812988
0.000000	0.950124	1553.686035
0.000000	0.950361	1545.549438
0.000000	0.950599	1539.357422
0.000000	0.950836	1535.186035
0.000000	0.951073	1531.942749
0.000000	0.951310	1530.638672
0.000000	0.951547	1531.521973
0.000000	0.951784	1533.147705
0.000000	0.952022	1535.894043
0.000000	0.952259	1539.985718
0.000000	0.952496	1544.857178
0.000000	0.952733	1548.773682
0.000000	0.952970	1553.494019
0.000000	0.953208	1558.887695
0.000000	0.953445	1564.270508
0.000000	0.953682	1568.534546
0.000000	0.953919	1571.536133
0.000000	0.954156	1574.042603
0.000000	0.954393	1576.392212
0.000000	0.954631	1578.323364
0.000000	0.954868	1578.848022
0.000000	0.955105	1578.248535
0.000000	0.955342	1576.946655
0.000000	0.955579	1575.245361
0.000000	0.955817	1574.504028
0.000000	0.956054	1574.039917
0.000000	0.956291	1575.385864
0.000000	0.956528	1577.678955
0.000000	0.956765	1579.987671
0.000000	0.957002	1581.755737
0.000000	0.957240	1582.284058
0.000000	0.957477	1582.506714
0.000000	0.957714	1582.135132
0.000000	0.957951	1581.316772
0.000000	0.958188	1580.778320
0.000000	0.958425	1580.833496
0.000000	0.958663	1581.443359
0.000000	0.958900	1583.158447
0.000000	0.959137	1585.404541
0.000000	0.959374	1587.898193
0.000000	0.959611	1591.283325
0.000000	0.959848	1595.063232
0.000000	0.960086	1599.011963
0.000000	0.960323	1603.208008
0.000000	0.960560	1607.456055
0.000000	0.960797	1609.601074
0.000000	0.961034	1610.811646
0.000000	0.961271	1612.444824
0.000000	0.961509	1614.386719
0.000000	0.961746	1615.937744
0.000000	0.961983	1618.130737
0.000000	0.962220	1621.200195
0.000000	0.962457	1625.093506
0.000000	0.962695	1629.786743
0.000000	0.962932	1635.010986
0.000000	0.963169	1641.086426
0.000000	0.963406	1646.265015
0.000000	0.963643	1651.256714
0.000000	0.963880	1653.682617
0.000000	0.964118	1654.061890
0.000000	0.964355	1653.813354
0.000000	0.964592	1653.380127
0.000000	0.964829	1653.912354
0.000000	0.965066	1658.752197
0.000000	0.965304	1665.259155
0.000000	0.965541	1670.913452
0.000000	0.965778	1674.971191
0.000000	0.966015	1679.254761
0.000000	0.966252	1683.453613
0.000000	0.966489	1687.328003
0.000000	0.966727	1690.022705
0.000000	0.966964	1691.206787
0.000000	0.967201	1691.029541
0.000000	0.967438	1690.633301
0.000000	0.967675	1690.912476
0.000000	0.967912	1691.205933
0.000000	0.968150	1691.665405
0.000000	0.968387	1692.808716
0.000000	0.968624	1694.656128
0.000000	0.968861	1696.212891
0.000000	0.969098	1698.031616
0.000000	0.969335	1700.565430
0.000000	0.969573	1703.872803
0.000000	0.969810	1707.450195
0.000000	0.970047	1711.317871
0.000000	0.970284	1714.832642
0.000000	0.970521	1717.791260
0.000000	0.970758	1720.119263
0.000000	0.970996	1721.896729
0.000000	0.971233	1722.518677
0.000000	0.971470	1722.394165
0.000000	0.971707	1722.363403
0.000000	0.971944	1722.311035
0.000000	0.972182	1722.193115
0.000000	0.972419	1721.312622
0.000000	0.972656	1719.671997
0.000000	0.972893	1717.177246
0.000000	0.973130	1713.888306
0.000000	0.973368	1710.390991
0.000000	0.973605	1706.324341
0.000000	0.973842	1702.404053
0.000000	0.974079	1698.005371
0.000000	0.974316	1692.944458
0.000000	0.974553	1687.893677
0.000000	0.974791	1681.607178
0.000000	0.975028	1675.278809
0.000000	0.975265	1668.376099
0.000000	0.975502	1661.736084
0.000000	0.975739	1654.922119
0.000000	0.975976	1648.961060
0.000000	0.976214	1643.435669
0.000000	0.976451	1638.960815
0.000000	0.976688	1635.013916
0.000000	0.976925	1631.365479
0.000000	0.977162	1627.888428
0.000000	0.977399	1624.594238
0.000000	0.977637	1620.798462
0.000000	0.977874	1617.062622
0.000000	0.978111	1615.086548
0.000000	0.978348	1614.343384
0.000000	0.978585	1614.016113
0.000000	0.978822	1613.279785
0.000000	0.979060	1611.254517
0.000000	0.979297	1608.180420
0.000000	0.979534	1604.520752
0.000000	0.979771	1600.592651
0.000000	0.980008	1596.182739
0.000000	0.980246	1591.998901
0.000000	0.980483	1587.621948
0.000000	0.980720	1583.773193
0.000000	0.980957	1580.624268
0.000000	0.981194	1578.941650
0.000000	0.981431	1578.095215
0.000000	0.981669	1579.148438
0.000000	0.981906	1581.113892
0.000000	0.982143	1582.479736
0.000000	0.982380	1583.258545
0.000000	0.982617	1583.169678
0.000000	0.982854	1583.245972
0.000000	0.983092	1583.302246
0.000000	0.983329	1583.571899
0.000000	0.983566	1584.343262
0.000000	0.983803	1586.047852
0.000000	0.984040	1589.464844
0.000000	0.984278	1592.753174
0.000000	0.984515	1596.266235
0.000000	0.984752	1600.589600
0.000000	0.984989	1605.283691
0.000000	0.985226	1609.812988
0.000000	0.985463	1613.946045
0.000000	0.985701	1617.562988
0.000000	0.985938	1619.963501
0.000000	0.986175	1621.362915
0.000000	0.986412	1621.977661
0.000000	0.986649	1622.256104
0.000000	0.986886	1622.609131
0.000000	0.987124	1624.827637
0.000000	0.987361	1627.543823
0.000000	0.987598	1629.541016
0.000000	0.987835	1631.937256
0.000000	0.988072	1635.101807
0.000000	0.988310	1639.787598
0.000000	0.988547	1645.866333
0.000000	0.988784	1652.865234
0.000000	0.989021	1661.297607
0.000000	0.989258	1670.368896
0.000000	0.989495	1679.287231
0.000000	0.989733	1687.818970
0.000000	0.989970	1695.381470
0.000000	0.990207	1702.774170
0.000000	0.990444	1710.271606
0.000000	0.990681	1717.206299
0.000000	0.990918	1723.661011
0.000000	0.991156	1729.902466
0.000000	0.991393	1736.365723
0.000000	0.991630	1743.254761
0.000000	0.991867	1750.126953
0.000000	0.992104	1756.954834
0.000000	0.992342	1763.645630
0.000000	0.992579	1770.759033
0.000000	0.992816	1777.441406
0.000000	0.993053	1781.657349
0.000000	0.993290	1784.547119
0.000000	0.993527	1786.205078
0.000000	0.993765	1787.086792
0.000000	0.994002	1787.157593
0.000000	0.994239	1786.826782
0.000000	0.994476	1786.920776
0.000000	0.994713	1788.001099
0.000000	0.994950	1790.025757
0.000000	0.995188	1792.291138
0.000000	0.995425	1792.587280
0.000000	0.995662	1792.143677
0.000000	0.995899	1790.567627
0.000000	0.996136	1787.261597
0.000000	0.996373	1782.948486
0.000000	0.996611	1777.297607
0.000000	0.996848	1770.583008
0.000000	0.997085	1765.267456
0.000000	0.997322	1761.438599
0.000000	0.997559	1758.080933
0.000000	0.997797	1754.771973
0.000000	0.998034	1751.509766
0.000000	0.998271	1748.140503
0.000000	0.998508	1744.608887
0.000000	0.998745	1741.339722
0.000000	0.998982	1738.026733
0.000000	0.999220	1733.851318
0.000000	0.999457	1729.573853
0.000000	0.999694	1725.386230
0.000000	0.999931	1720.729736
0.000000	1.000168	1715.252563
0.000000	1.000405	1710.192017
0.000000	1.000643	1704.512573
0.000000	1.000880	1697.779907
0.000000	1.001117	1690.265747
0.000000	1.001354	1682.754517
0.000000	1.001591	1675.425171
0.000000	1.001829	1669.232666
0.000000	1.002066	1665.117920
0.000000	1.002303	1662.919312
0.000000	1.002540	1661.039307
0.000000	1.002777	1659.257568
0.000000	1.003014	1657.401855
0.000000	1.003252	1653.818970
0.000000	1.003489	1648.604492
0.000000	1.003726	1642.771118
0.000000	1.003963	1637.275391
0.000000	1.004200	1631.968628
0.000000	1.004437	1627.099609
0.000000	1.004675	1623.546387
0.000000	1.004912	1621.442505
0.000000	1.005149	1620.114502
0.000000	1.005386	1619.302368
0.000000	1.005623	1618.731079
0.000000	1.005860	1618.739014
0.000000	1.006098	1619.675537
0.000000	1.006335	1622.222900
0.000000	1.006572	1625.407104
0.000000	1.006809	1628.990967
0.000000	1.007046	1632.337891
0.000000	1.007284	1635.551147
0.000000	1.007521	1637.349487
0.000000	1.007758	1639.582031
0.000000	1.007995	1642.678101
0.000000	1.008232	1647.337036
0.000000	1.008469	1652.415405
0.000000	1.008707	1657.792603
0.000000	1.008944	1664.185181
0.000000	1.009181	1671.420410
0.000000	1.009418	1679.829956
0.000000	1.009655	1688.547241
0.000000	1.009892	1697.083130
0.000000	1.010130	1703.826904
0.000000	1.010367	1709.391724
0.000000	1.010604	1715.266724
0.000000	1.010841	1720.719849
0.000000	1.011078	1726.098267
0.000000	1.011316	1731.278809
0.000000	1.011553	1736.242065
0.000000	1.011790	1741.070068
0.000000	1.012027	1745.941162
0.000000	1.012264	1750.023193
0.000000	1.012501	1752.793579
0.000000	1.012739	1754.683350
0.000000	1.012976	1756.838989
0.000000	1.013213	1758.883911
0.000000	1.013450	1758.860962
0.000000	1.013687	1755.992920
0.000000	1.013924	1750.876343
0.000000	1.014162	1743.757568
0.000000	1.014399	1736.099609
0.000000	1.014636	1729.460205
0.000000	1.014873	1722.921509
0.000000	1.015110	1719.517456
0.000000	1.015347	1717.837158
0.000000	1.015585	1717.033936
0.000000	1.015822	1716.427979
0.000000	1.016059	1715.695923
0.000000	1.016296	1714.690186
0.000000	1.016533	1713.239624
0.000000	1.016770	1710.082275
0.000000	1.017008	1705.931030
0.000000	1.017245	1700.986450
0.000000	1.017482	1695.232056
0.000000	1.017719	1690.232178
0.000000	1.017956	1684.021240
0.000000	1.018194	1676.031616
0.000000	1.018431	1666.175049
0.000000	1.018668	1655.030029
0.000000	1.018905	1643.843628
0.000000	1.019142	1634.584351
0.000000	1.019379	1626.896484
0.000000	1.019617	1620.269043
0.000000	1.019854	1613.705322
0.000000	1.020091	1607.494995
0.000000	1.020328	1600.999512
0.000000	1.020565	1594.611816
0.000000	1.020803	1590.048706
0.000000	1.021040	1587.151733
0.000000	1.021277	1585.345337
0.000000	1.021514	1585.347290
0.000000	1.021751	1586.519653
0.000000	1.021988	1589.861572
0.000000	1.022226	1594.031494
0.000000	1.022463	1598.323364
0.000000	1.022700	1604.202759
0.000000	1.022937	1611.182373
0.000000	1.023174	1619.499878
0.000000	1.023412	1627.823975
0.000000	1.023649	1634.951660
0.000000	1.023886	1641.617554
0.000000	1.024123	1647.176392
0.000000	1.024360	1651.145508
0.000000	1.024597	1654.588745
0.000000	1.024835	1657.944336
0.000000	1.025072	1660.945190
0.000000	1.025309	1663.322998
0.000000	1.025546	1664.955933
0.000000	1.025783	1666.015747
0.000000	1.026020	1666.980103
0.000000	1.026258	1668.741089
0.000000	1.026495	1670.624634
0.000000	1.026732	1673.018311
0.000000	1.026969	1675.716187
0.000000	1.027206	1678.863525
0.000000	1.027443	1682.462158
0.000000	1.027681	1686.808960
0.000000	1.027918	1692.201172
0.000000	1.028155	1697.537109
0.000000	1.028392	1702.726074
0.000000	1.028629	1706.846191
0.000000	1.028866	1707.005737
0.000000	1.029104	1703.722900
0.000000	1.029341	1698.481079
0.000000	1.029578	1692.094604
0.000000	1.029815	1687.964600
0.000000	1.030052	1685.007446
0.000000	1.030290	1682.866821
0.000000	1.030527	1680.277710
0.000000	1.030764	1676.824829
0.000000	1.031001	1671.000854
0.000000	1.031238	1664.292725
0.000000	1.031475	1658.613159
0.000000	1.031713	1652.910645
0.000000	1.031950	1647.056030
0.000000	1.032187	1641.292358
0.000000	1.032424	1636.343018
0.000000	1.032661	1632.401123
0.000000	1.032899	1628.101196
0.000000	1.033136	1623.443604
0.000000	1.033373	1618.572876
0.000000	1.033610	1613.443359
0.000000	1.033847	1607.847412
0.000000	1.034084	1602.173096
0.000000	1.034322	1596.204346
0.000000	1.034559	1592.112061
0.000000	1.034796	1590.767334
0.000000	1.035033	1590.819336
0.000000	1.035270	1591.665283
0.000000	1.035507	1592.808350
0.000000	1.035745	1593.666626
0.000000	1.035982	1593.995117
0.000000	1.036219	1593.947754
0.000000	1.036456	1593.386230
0.000000	1.036693	1592.252808
0.000000	1.036930	1590.955566
0.000000	1.037168	1590.124756
0.000000	1.037405	1589.840820
0.000000	1.037642	1590.301147
0.000000	1.037879	1591.303101
0.000000	1.038116	1593.788330
0.000000	1.038353	1596.671143
0.000000	1.038591	1599.820068
0.000000	1.038828	1602.071655
0.000000	1.039065	1603.692383
0.000000	1.039302	1605.009277
0.000000	1.039539	1605.793579
0.000000	1.039777	1606.222534
0.000000	1.040014	1605.924438
0.000000	1.040251	1605.428345
0.000000	1.040488	1605.811035
0.000000	1.040725	1606.335083
0.000000	1.040962	1606.561035
0.000000	1.041200	1606.751953
0.000000	1.041437	1607.403320
0.000000	1.041674	1608.729370
0.000000	1.041911	1609.783936
0.000000	1.042148	1609.684082
0.000000	1.042385	1608.423828
0.000000	1.042623	1607.180054
0.000000	1.042860	1606.105591
0.000000	1.043097	1605.085693
0.000000	1.043334	1604.079102
0.000000	1.043571	1602.387451
0.000000	1.043809	1600.488403
0.000000	1.044046	1597.778809
0.000000	1.044283	1594.270508
0.000000	1.044520	1590.169922
0.000000	1.044757	1585.414917
0.000000	1.044994	1580.290527
0.000000	1.045232	1576.538574
0.000000	1.045469	1573.194336
0.000000	1.045706	1570.974487
0.000000	1.045943	1570.135986
0.000000	1.046180	1571.506104
0.000000	1.046417	1574.502808
0.000000	1.046655	1579.267090
0.000000	1.046892	1584.145508
0.000000	1.047129	1589.701904
0.000000	1.047366	1596.497437
0.000000	1.047603	1603.931519
0.000000	1.047840	1611.884766
0.000000	1.048078	1618.663330
0.000000	1.048315	1624.761108
0.000000	1.048552	1629.661865
0.000000	1.048789	1632.772583
0.000000	1.049026	1633.592529
0.000000	1.049264	1631.297607
0.000000	1.049501	1625.669556
0.000000	1.049738	1616.824585
0.000000	1.049975	1606.470337
0.000000	1.050212	1595.592041
0.000000	1.050449	1584.832642
0.000000	1.050687	1573.705566
0.000000	1.050924	1563.486572
0.000000	1.051161	1554.567017
0.000000	1.051398	1547.702148
0.000000	1.051635	1543.853394
0.000000	1.051872	1542.176880
0.000000	1.052110	1542.510254
0.000000	1.052347	1544.561035
0.000000	1.052584	1548.378906
0.000000	1.052821	1553.852661
0.000000	1.053058	1559.827759
0.000000	1.053295	1566.051758
0.000000	1.053533	1571.558960
0.000000	1.053770	1573.749146
0.000000	1.054007	1573.615845
0.000000	1.054244	1572.299072
0.000000	1.054481	1569.213623
0.000000	1.054719	1565.519775
0.000000	1.054956	1561.357544
0.000000	1.055193	1556.971680
0.000000	1.055430	1554.743164
0.000000	1.055667	1554.509644
0.000000	1.055905	1554.485596
0.000000	1.056142	1555.411621
0.000000	1.056379	1557.013916
0.000000	1.056616	1559.416626
0.000000	1.056853	1562.070923
0.000000	1.057090	1565.960693
0.000000	1.057328	1568.553467
0.000000	1.057565	1570.471558
0.000000	1.057802	1572.140747
0.000000	1.058039	1574.712402
0.000000	1.058276	1579.396973
0.000000	1.058513	1585.169678
0.000000	1.058751	1591.239258
0.000000	1.058988	1597.114868
0.000000	1.059225	1603.748535
0.000000	1.059462	1610.871948
0.000000	1.059699	1618.502808
0.000000	1.059937	1625.613892
0.000000	1.060174	1632.205444
0.000000	1.060411	1638.647705
0.000000	1.060648	1644.357300
0.000000	1.060885	1647.914063
0.000000	1.061122	1650.767700
0.000000	1.061360	1653.299438
0.000000	1.061597	1655.671753
0.000000	1.061834	1658.382202
0.000000	1.062071	1661.257080
0.000000	1.062308	1662.931763
0.000000	1.062545	1663.565308
0.000000	1.062783	1663.012573
0.000000	1.063020	1661.449707
0.000000	1.063257	1658.912109
0.000000	1.063494	1656.010010
0.000000	1.063731	1654.025513
0.000000	1.063968	1652.895508
0.000000	1.064206	1652.088013
0.000000	1.064443	1650.976807
0.000000	1.064680	1649.260376
0.000000	1.064917	1647.384399
0.000000	1.065154	1644.863525
0.000000	1.065391	1642.198730
0.000000	1.065629	1641.142578
0.000000	1.065866	1639.785645
0.000000	1.066103	1637.812866
0.000000	1.066340	1635.306763
0.000000	1.066577	1632.903687
0.000000	1.066815	1630.942139
0.000000	1.067052	1629.180542
0.000000	1.067289	1627.263672
0.000000	1.067526	1626.191650
0.000000	1.067763	1626.496948
0.000000	1.068000	1627.428833
0.000000	1.068238	1628.487549
0.000000	1.068475	1629.588989
0.000000	1.068712	1630.967529
0.000000	1.068949	1632.691284
0.000000	1.069186	1633.316040
0.000000	1.069424	1632.579590
0.000000	1.069661	1631.151733
0.000000	1.069898	1629.081909
0.000000	1.070135	1626.869873
0.000000	1.070372	1624.516357
0.000000	1.070609	1622.128662
0.000000	1.070847	1619.700806
0.000000	1.071084	1618.442505
0.000000	1.071321	1619.158936
0.000000	1.071558	1623.079346
0.000000	1.071795	1629.423828
0.000000	1.072032	1638.321777
0.000000	1.072270	1647.564941
0.000000	1.072507	1655.302490
0.000000	1.072744	1661.195923
0.000000	1.072981	1665.708618
0.000000	1.073218	1669.271606
0.000000	1.073455	1671.388306
0.000000	1.073693	1672.060181
0.000000	1.073930	1671.214233
0.000000	1.074167	1668.602905
0.000000	1.074404	1663.842407
0.000000	1.074641	1656.949951
0.000000	1.074878	1649.477783
0.000000	1.075116	1642.544800
0.000000	1.075353	1636.939575
0.000000	1.075590	1632.153442
0.000000	1.075827	1628.612427
0.000000	1.076064	1625.265259
0.000000	1.076302	1621.884399
0.000000	1.076539	1618.323975
0.000000	1.076776	1613.614136
0.000000	1.077013	1608.218872
0.000000	1.077250	1602.674072
0.000000	1.077487	1597.193115
0.000000	1.077725	1594.646240
0.000000	1.077962	1594.158936
0.000000	1.078199	1595.256836
0.000000	1.078436	1597.887451
0.000000	1.078673	1601.084351
0.000000	1.078910	1604.423950
0.000000	1.079148	1607.119629
0.000000	1.079385	1608.556396
0.000000	1.079622	1608.249023
0.000000	1.079859	1606.155151
0.000000	1.080096	1602.368408
0.000000	1.080334	1597.503418
0.000000	1.080571	1591.604614
0.000000	1.080808	1585.324219
0.000000	1.081045	1578.817139
0.000000	1.081282	1573.879761
0.000000	1.081519	1569.661743
0.000000	1.081757	1565.710693
0.000000	1.081994	1562.756714
0.000000	1.082231	1561.392578
0.000000	1.082468	1561.164307
0.000000	1.082705	1561.268066
0.000000	1.082942	1562.053589
0.000000	1.083180	1563.390625
0.000000	1.083417	1565.153320
0.000000	1.083654	1566.760254
0.000000	1.083891	1568.773315
0.000000	1.084128	1571.579468
0.000000	1.084365	1575.318970
0.000000	1.084603	1580.675659
0.000000	1.084840	1587.871216
0.000000	1.085077	1594.677124
0.000000	1.085314	1599.359253
0.000000	1.085551	1603.294678
0.000000	1.085788	1607.679077
0.000000	1.086026	1612.323242
0.000000	1.086263	1617.501587
0.000000	1.086500	1622.608398
0.000000	1.086737	1627.590576
0.000000	1.086974	1633.109497
0.000000	1.087212	1637.873901
0.000000	1.087449	1641.291870
0.000000	1.087686	1645.025757
0.000000	1.087923	1648.631592
0.000000	1.088160	1652.104736
0.000000	1.088398	1655.515991
0.000000	1.088635	1659.471558
0.000000	1.088872	1663.269653
0.000000	1.089109	1664.630493
0.000000	1.089346	1664.280396
0.000000	1.089583	1662.597290
0.000000	1.089821	1660.071289
0.000000	1.090058	1656.081421
0.000000	1.090295	1651.798462
0.000000	1.090532	1646.691406
0.000000	1.090769	1641.840454
0.000000	1.091006	1638.477417
0.000000	1.091244	1635.200195
0.000000	1.091481	1632.870850
0.000000	1.091718	1630.326050
0.000000	1.091955	1627.144165
0.000000	1.092192	1622.657471
0.000000	1.092430	1617.221802
0.000000	1.092667	1611.048462
0.000000	1.092904	1605.755737
0.000000	1.093141	1601.173950
0.000000	1.093378	1595.601196
0.000000	1.093615	1589.476929
0.000000	1.093853	1582.938477
0.000000	1.094090	1576.518433
0.000000	1.094327	1571.379028
0.000000	1.094564	1566.000977
0.000000	1.094801	1559.914429
0.000000	1.095038	1553.342285
0.000000	1.095276	1547.358154
0.000000	1.095513	1542.391968
0.000000	1.095750	1539.348145
0.000000	1.095987	1538.699707
0.000000	1.096224	1538.353149
0.000000	1.096461	1537.775879
0.000000	1.096699	1537.419922
0.000000	1.096936	1537.783447
0.000000	1.097173	1538.635742
0.000000	1.097410	1540.307861
0.000000	1.097647	1542.474731
0.000000	1.097885	1544.611450
0.000000	1.098122	1546.140869
0.000000	1.098359	1546.596680
0.000000	1.098596	1546.519531
0.000000	1.098833	1545.907471
0.000000	1.099070	1545.281616
0.000000	1.099308	1544.237671
0.000000	1.099545	1542.034668
0.000000	1.099782	1539.089355
0.000000	1.100019	1535.906616
0.000000	1.100256	1534.596436
0.000000	1.100493	1534.049561
0.000000	1.100731	1533.692261
0.000000	1.100968	1532.496948
0.000000	1.101205	1530.055786
0.000000	1.101442	1526.222534
0.000000	1.101679	1522.033203
0.000000	1.101916	1518.009155
0.000000	1.102154	1517.821533
0.000000	1.102391	1519.415161
0.000000	1.102628	1522.008179
0.000000	1.102865	1526.052734
0.000000	1.103102	1531.421509
0.000000	1.103340	1537.017456
0.000000	1.103577	1539.622681
0.000000	1.103814	1538.448364
0.000000	1.104051	1535.429321
0.000000	1.104288	1531.176270
0.000000	1.104525	1526.441162
0.000000	1.104763	1522.543091
0.000000	1.105000	1519.818726
0.000000	1.105237	1521.513306
0.000000	1.105474	1523.868286
0.000000	1.105711	1526.511108
0.000000	1.105948	1530.638550
0.000000	1.106186	1536.462891
0.000000	1.106423	1544.445923
0.000000	1.106660	1553.678101
0.000000	1.106897	1563.062378
0.000000	1.107134	1572.362305
0.000000	1.107372	1580.231323
0.000000	1.107609	1587.183960
0.000000	1.107846	1593.152710
0.000000	1.108083	1598.930054
0.000000	1.108320	1604.223755
0.000000	1.108557	1609.416870
0.000000	1.108795	1615.555542
0.000000	1.109032	1622.456177
0.000000	1.109269	1630.431274
0.000000	1.109506	1638.944214
0.000000	1.109743	1646.592163
0.000000	1.109980	1652.253662
0.000000	1.110218	1657.874146
0.000000	1.110455	1663.427734
0.000000	1.110692	1668.262573
0.000000	1.110929	1671.372437
0.000000	1.111166	1672.924072
0.000000	1.111403	1674.452759
0.000000	1.111641	1676.768799
0.000000	1.111878	1679.354614
0.000000	1.112115	1682.132446
0.000000	1.112352	1685.126221
0.000000	1.112589	1688.577515
0.000000	1.112827	1692.688354
0.000000	1.113064	1697.592163
0.000000	1.113301	1702.238525
0.000000	1.113538	1706.453735
0.000000	1.113775	1709.907837
0.000000	1.114012	1712.970825
0.000000	1.114250	1715.747437
0.000000	1.114487	1717.080811
0.000000	1.114724	1716.754272
0.000000	1.114961	1714.983765
0.000000	1.115198	1711.847534
0.000000	1.115435	1706.682373
0.000000	1.115673	1700.402466
0.000000	1.115910	1695.170166
0.000000	1.116147	1690.788452
0.000000	1.116384	1685.776367
0.000000	1.116621	1680.679932
0.000000	1.116859	1676.462036
0.000000	1.117096	1673.112427
0.000000	1.117333	1670.785034
0.000000	1.117570	1669.057495
0.000000	1.117807	1667.772217
0.000000	1.118044	1666.830078
0.000000	1.118282	1665.608643
0.000000	1.118519	1663.110596
0.000000	1.118756	1660.203979
0.000000	1.118993	1657.484741
0.000000	1.119230	1655.809326
0.000000	1.119467	1654.175659
0.000000	1.119705	1651.750732
0.000000	1.119942	1648.327393
0.000000	1.120179	1644.395142
0.000000	1.120416	1640.666382
0.000000	1.120653	1637.542725
0.000000	1.120890	1635.291504
0.000000	1.121128	1633.274658
0.000000	1.121365	1632.000366
0.000000	1.121602	1630.497314
0.000000	1.121839	1628.862305
0.000000	1.122076	1627.130493
0.000000	1.122313	1625.530029
0.000000	1.122551	1624.482300
0.000000	1.122788	1624.578125
0.000000	1.123025	1626.040894
0.000000	1.123262	1628.423584
0.000000	1.123499	1631.670776
0.000000	1.123737	1635.646362
0.000000	1.123974	1639.884033
0.000000	1.124211	1644.325439
0.000000	1.124448	1648.502808
0.000000	1.124685	1651.550781
0.000000	1.124923	1653.827515
0.000000	1.125160	1655.385010
0.000000	1.125397	1656.544922
0.000000	1.125634	1657.157837
0.000000	1.125871	1656.823486
0.000000	1.126108	1655.026367
0.000000	1.126346	1652.386597
0.000000	1.126583	1648.988647
0.000000	1.126820	1645.807983
0.000000	1.127057	1641.671265
0.000000	1.127294	1636.988770
0.000000	1.127531	1631.650146
0.000000	1.127769	1626.213623
0.000000	1.128006	1622.262817
0.000000	1.128243	1619.430298
0.000000	1.128480	1617.243652
0.000000	1.128717	1615.171875
0.000000	1.128955	1612.805542
0.000000	1.129192	1611.006592
0.000000	1.129429	1609.740845
0.000000	1.129666	1610.074463
0.000000	1.129903	1612.328735
0.000000	1.130140	1615.511719
0.000000	1.130378	1619.501221
0.000000	1.130615	1623.179443
0.000000	1.130852	1626.526855
0.000000	1.131089	1630.931396
0.000000	1.131326	1636.725342
0.000000	1.131563	1643.424438
0.000000	1.131801	1650.414917
0.000000	1.132038	1656.733154
0.000000	1.132275	1662.937256
0.000000	1.132512	1668.382324
0.000000	1.132749	1672.302856
0.000000	1.132986	1674.730957
0.000000	1.133224	1676.432495
0.000000	1.133461	1677.797241
0.000000	1.133698	1679.251831
0.000000	1.133935	1680.969604
0.000000	1.134172	1682.462769
0.000000	1.134409	1682.940552
0.000000	1.134647	1683.423096
0.000000	1.134884	1683.033691
0.000000	1.135121	1682.237427
0.000000	1.135358	1681.082275
0.000000	1.135595	1679.776001
0.000000	1.135833	1678.785522
0.000000	1.136070	1677.819946
0.000000	1.136307	1677.840210
0.000000	1.136544	1677.771362
0.000000	1.136781	1677.125122
0.000000	1.137018	1675.004028
0.000000	1.137256	1671.142822
0.000000	1.137493	1666.115356
0.000000	1.137730	1659.893799
0.000000	1.137967	1653.379639
0.000000	1.138204	1648.500610
0.000000	1.138441	1643.138794
0.000000	1.138679	1636.737183
0.000000	1.138916	1629.120850
0.000000	1.139153	1621.767944
0.000000	1.139390	1614.422241
0.000000	1.139627	1606.958862
0.000000	1.139865	1599.533569
0.000000	1.140102	1592.714722
0.000000	1.140339	1586.361938
0.000000	1.140576	1581.271484
0.000000	1.140813	1577.208740
0.000000	1.141050	1573.935059
0.000000	1.141288	1571.100220
0.000000	1.141525	1567.544067
0.000000	1.141762	1563.294922
0.000000	1.141999	1558.329712
0.000000	1.142236	1552.827393
0.000000	1.142473	1547.535767
0.000000	1.142711	1542.654053
0.000000	1.142948	1537.899414
0.000000	1.143185	1533.342651
0.000000	1.143422	1528.699951
0.000000	1.143659	1524.548462
0.000000	1.143896	1520.766968
0.000000	1.144134	1517.845581
0.000000	1.144371	1515.075928
0.000000	1.144608	1512.719360
0.000000	1.144845	1511.686890
0.000000	1.145082	1511.192261
0.000000	1.145320	1512.084961
0.000000	1.145557	1513.713867
0.000000	1.145794	1516.420044
0.000000	1.146031	1520.001587
0.000000	1.146268	1522.621582
0.000000	1.146505	1525.121948
0.000000	1.146743	1526.904785
0.000000	1.146980	1529.045166
0.000000	1.147217	1532.477783
0.000000	1.147454	1537.399414
0.000000	1.147691	1543.540039
0.000000	1.147928	1550.135376
0.000000	1.148166	1556.436646
0.000000	1.148403	1562.263672
0.000000	1.148640	1567.457397
0.000000	1.148877	1572.627197
0.000000	1.149114	1577.449951
0.000000	1.149352	1582.200317
0.000000	1.149589	1586.903564
0.000000	1.149826	1590.572998
0.000000	1.150063	1593.998535
0.000000	1.150300	1596.759155
0.000000	1.150537	1598.509644
0.000000	1.150775	1598.653564
0.000000	1.151012	1597.595581
0.000000	1.151249	1595.700439
0.000000	1.151486	1592.675171
0.000000	1.151723	1589.150635
0.000000	1.151960	1584.772583
0.000000	1.152198	1579.871216
0.000000	1.152435	1574.863037
0.000000	1.152672	1572.750122
0.000000	1.152909	1571.010986
0.000000	1.153146	1569.665283
0.000000	1.153383	1569.366699
0.000000	1.153621	1568.001465
0.000000	1.153858	1565.790161
0.000000	1.154095	1562.776978
0.000000	1.154332	1559.200073
0.000000	1.154569	1554.888306
0.000000	1.154807	1549.977173
0.000000	1.155044	1545.885010
0.000000	1.155281	1542.368774
0.000000	1.155518	1538.402466
0.000000	1.155755	1534.024414
0.000000	1.155993	1529.911499
0.000000	1.156230	1526.264771
0.000000	1.156467	1522.872437
0.000000	1.156704	1520.438110
0.000000	1.156941	1517.813721
0.000000	1.157178	1514.919067
0.000000	1.157416	1509.569824
0.000000	1.157653	1503.837769
0.000000	1.157890	1501.373535
0.000000	1.158127	1501.262085
0.000000	1.158364	1501.670166
0.000000	1.158601	1502.354248
0.000000	1.158839	1503.819458
0.000000	1.159076	1506.361450
0.000000	1.159313	1510.760254
0.000000	1.159550	1516.314453
0.000000	1.159787	1522.875244
0.000000	1.160024	1530.183350
0.000000	1.160262	1538.749146
0.000000	1.160499	1547.556030
0.000000	1.160736	1558.021973
0.000000	1.160973	1570.604980
0.000000	1.161210	1585.252563
0.000000	1.161448	1601.566895
0.000000	1.161685	1617.812622
0.000000	1.161922	1632.411377
0.000000	1.162159	1643.955688
0.000000	1.162396	1653.883545
0.000000	1.162633	1662.307129
0.000000	1.162871	1669.017822
0.000000	1.163108	1673.013916
0.000000	1.163345	1674.372559
0.000000	1.163582	1673.611084
0.000000	1.163819	1671.078857
0.000000	1.164056	1667.637695
0.000000	1.164294	1665.946777
0.000000	1.164531	1665.499268
0.000000	1.164768	1664.024170
0.000000	1.165005	1661.798584
0.000000	1.165242	1659.735962
0.000000	1.165480	1658.026123
0.000000	1.165717	1656.560303
0.000000	1.165954	1654.922241
0.000000	1.166191	1652.764160
0.000000	1.166428	1649.955322
0.000000	1.166665	1646.593506
0.000000	1.166903	1642.750366
0.000000	1.167140	1638.443970
0.000000	1.167377	1633.501099
0.000000	1.167614	1626.222412
0.000000	1.167851	1617.194092
0.000000	1.168088	1606.749634
0.000000	1.168326	1593.985229
0.000000	1.168563	1578.957397
0.000000	1.168800	1563.603394
0.000000	1.169037	1549.043945
0.000000	1.169274	1534.100830
0.000000	1.169511	1518.996094
0.000000	1.169749	1504.823364
0.000000	1.169986	1491.594604
0.000000	1.170223	1478.318481
0.000000	1.170460	1465.964478
0.000000	1.170697	1453.907593
0.000000	1.170934	1443.778198
0.000000	1.171172	1434.738037
0.000000	1.171409	1429.182373
0.000000	1.171646	1426.651123
0.000000	1.171883	1426.189331
0.000000	1.172120	1427.100830
0.000000	1.172358	1428.908203
0.000000	1.172595	1429.494141
0.000000	1.172832	1429.935913
0.000000	1.173069	1429.690918
0.000000	1.173306	1430.686646
0.000000	1.173543	1432.846191
0.000000	1.173781	1436.374023
0.000000	1.174018	1440.988525
0.000000	1.174255	1447.430176
0.000000	1.174492	1456.315063
0.000000	1.174729	1467.065308
0.000000	1.174967	1478.605713
0.000000	1.175204	1488.853760
0.000000	1.175441	1494.759277
0.000000	1.175678	1498.967163
0.000000	1.175915	1503.563232
0.000000	1.176152	1509.237671
0.000000	1.176390	1518.122925
0.000000	1.176627	1527.601196
0.000000	1.176864	1536.845215
0.000000	1.177101	1545.659180
0.000000	1.177338	1553.085571
0.000000	1.177575	1559.987061
0.000000	1.177813	1566.553955
0.000000	1.178050	1572.486450
0.000000	1.178287	1577.590088
0.000000	1.178524	1581.431885
0.000000	1.178761	1584.209106
0.000000	1.178998	1586.414673
0.000000	1.179236	1587.609131
0.000000	1.179473	1587.369263
0.000000	1.179710	1587.027832
0.000000	1.179947	1586.049805
0.000000	1.180184	1585.000610
0.000000	1.180421	1584.138428
0.000000	1.180659	1582.791260
0.000000	1.180896	1581.310547
0.000000	1.181133	1580.631226
0.000000	1.181370	1581.375732
0.000000	1.181607	1584.003418
0.000000	1.181845	1588.496216
0.000000	1.182082	1594.555298
0.000000	1.182319	1599.778076
0.000000	1.182556	1605.296875
0.000000	1.182793	1610.832886
0.000000	1.183030	1616.578247
0.000000	1.183268	1621.519287
0.000000	1.183505	1625.867188
0.000000	1.183742	1630.024536
0.000000	1.183979	1634.188599
0.000000	1.184216	1638.061890
0.000000	1.184453	1642.041748
0.000000	1.184691	1645.403198
0.000000	1.184928	1648.103149
0.000000	1.185165	1649.740479
0.000000	1.185402	1650.547363
0.000000	1.185639	1650.935547
0.000000	1.185877	1650.266479
0.000000	1.186114	1649.007935
0.000000	1.186351	1647.539063
0.000000	1.186588	1646.213623
0.000000	1.186825	1644.952881
0.000000	1.187062	1642.617432
0.000000	1.187300	1639.357300
0.000000	1.187537	1634.291016
0.000000	1.187774	1628.095581
0.000000	1.188011	1620.771118
0.000000	1.188248	1614.636963
0.000000	1.188486	1609.062500
0.000000	1.188723	1604.413940
0.000000	1.188960	1600.467285
0.000000	1.189197	1597.443726
0.000000	1.189434	1594.306396
0.000000	1.189671	1591.450195
0.000000	1.189909	1585.959351
0.000000	1.190146	1578.239624
0.000000	1.190383	1569.106812
0.000000	1.190620	1559.170776
0.000000	1.190857	1550.464600
0.000000	1.191094	1545.868408
0.000000	1.191332	1541.858032
0.000000	1.191569	1539.015869
0.000000	1.191806	1537.630859
0.000000	1.192043	1537.539795
0.000000	1.192280	1537.762451
0.000000	1.192517	1537.754395
0.000000	1.192755	1538.462891
0.000000	1.192992	1539.921265
0.000000	1.193229	1542.144897
0.000000	1.193466	1544.617554
0.000000	1.193703	1547.846924
0.000000	1.193941	1550.936768
0.000000	1.194178	1553.730957
0.000000	1.194415	1556.018311
0.000000	1.194652	1557.066406
0.000000	1.194889	1555.656006
0.000000	1.195126	1552.827026
0.000000	1.195364	1548.918823
0.000000	1.195601	1544.476685
0.000000	1.195838	1539.503906
0.000000	1.196075	1533.195923
0.000000	1.196312	1526.147827
0.000000	1.196549	1519.193481
0.000000	1.196787	1513.110840
0.000000	1.197024	1507.336426
0.000000	1.197261	1502.949219
0.000000	1.197498	1499.296875
0.000000	1.197735	1496.132813
0.000000	1.197973	1493.447388
0.000000	1.198210	1491.397461
0.000000	1.198447	1489.728882
0.000000	1.198684	1489.118042
0.000000	1.198921	1490.323853
0.000000	1.199158	1494.229004
0.000000	1.199396	1500.531006
0.000000	1.199633	1508.386841
0.000000	1.199870	1518.249756
0.000000	1.200107	1528.639771
0.000000	1.200344	1537.468872
0.000000	1.200581	1546.407471
0.000000	1.200819	1556.494629
0.000000	1.201056	1566.537842
0.000000	1.201293	1575.831909
0.000000	1.201530	1584.115601
0.000000	1.201767	1589.794067
0.000000	1.202004	1594.957764
0.000000	1.202242	1599.643555
0.000000	1.202479	1601.095825
0.000000	1.202716	1601.700806
0.000000	1.202953	1601.498779
0.000000	1.203190	1601.315918
0.000000	1.203428	1600.578247
0.000000	1.203665	1599.098389
0.000000	1.203902	1597.609375
0.000000	1.204139	1597.403564
0.000000	1.204376	1597.950073
0.000000	1.204613	1599.834473
0.000000	1.204851	1602.216187
0.000000	1.205088	1605.208618
0.000000	1.205325	1608.953125
0.000000	1.205562	1612.637329
0.000000	1.205799	1614.867554
0.000000	1.206036	1616.058228
0.000000	1.206274	1616.466187
0.000000	1.206511	1616.048828
0.000000	1.206748	1615.062012
0.000000	1.206985	1613.343018
0.000000	1.207222	1610.789307
0.000000	1.207459	1608.349365
0.000000	1.207697	1605.709595
0.000000	1.207934	1602.799683
0.000000	1.208171	1601.131104
0.000000	1.208408	1600.606567
0.000000	1.208645	1600.507690
0.000000	1.208883	1599.879395
0.000000	1.209120	1598.209717
0.000000	1.209357	1595.998535
0.000000	1.209594	1594.062622
0.000000	1.209831	1591.912231
0.000000	1.210068	1589.880005
0.000000	1.210306	1587.318848
0.000000	1.210543	1585.134888
0.000000	1.210780	1582.418457
0.000000	1.211017	1578.951050
0.000000	1.211254	1574.783813
0.000000	1.211491	1570.129028
0.000000	1.211729	1565.960571
0.000000	1.211966	1561.564331
0.000000	1.212203	1557.292847
0.000000	1.212440	1551.960693
0.000000	1.212677	1546.141968
0.000000	1.212915	1540.681396
0.000000	1.213152	1536.530762
0.000000	1.213389	1533.462036
0.000000	1.213626	1532.547241
0.000000	1.213863	1533.117432
0.000000	1.214100	1534.640015
0.000000	1.214338	1537.376953
0.000000	1.214575	1541.568115
0.000000	1.214812	1546.314087
0.000000	1.215049	1552.112061
0.000000	1.215286	1559.199585
0.000000	1.215523	1567.146973
0.000000	1.215761	1574.846313
0.000000	1.215998	1582.984619
0.000000	1.216235	1590.711426
0.000000	1.216472	1597.412476
0.000000	1.216709	1604.814819
0.000000	1.216946	1612.726196
0.000000	1.217184	1620.594360
0.000000	1.217421	1628.119141
0.000000	1.217658	1633.588867
0.000000	1.217895	1636.472168
0.000000	1.218132	1638.266602
0.000000	1.218370	1639.117188
0.000000	1.218607	1638.936523
0.000000	1.218844	1636.805664
0.000000	1.219081	1632.838745
0.000000	1.219318	1627.176758
0.000000	1.219555	1620.731689
0.000000	1.219793	1615.546509
0.000000	1.220030	1610.712280
0.000000	1.220267	1605.641846
0.000000	1.220504	1602.070923
0.000000	1.220741	1601.521240
0.000000	1.220978	1601.887939
0.000000	1.221216	1602.960571
0.000000	1.221453	1605.248779
0.000000	1.221690	1608.558716
0.000000	1.221927	1613.072632
0.000000	1.222164	1618.637573
0.000000	1.222402	1625.958862
0.000000	1.222639	1634.996582
0.000000	1.222876	1645.853638
0.000000	1.223113	1658.255371
0.000000	1.223350	1671.153687
0.000000	1.223588	1684.566772
0.000000	1.223825	1695.878418
0.000000	1.224062	1706.427612
0.000000	1.224299	1715.959473
0.000000	1.224536	1724.121460
0.000000	1.224773	1730.853394
0.000000	1.225011	1736.545898
0.000000	1.225248	1740.719849
0.000000	1.225485	1743.353271
0.000000	1.225722	1745.277344
0.000000	1.225959	1747.060913
0.000000	1.226196	1750.135986
0.000000	1.226434	1753.677124
0.000000	1.226671	1756.918213
0.000000	1.226908	1759.073364
0.000000	1.227145	1760.599487
0.000000	1.227382	1761.424683
0.000000	1.227619	1760.814575
0.000000	1.227857	1758.151489
0.000000	1.228094	1752.665283
0.000000	1.228331	1745.462891
0.000000	1.228568	1737.154419
0.000000	1.228805	1729.961304
0.000000	1.229042	1722.293335
0.000000	1.229280	1715.650879
0.000000	1.229517	1710.091797
0.000000	1.229754	1705.227905
0.000000	1.229991	1700.478027
0.000000	1.230228	1695.227783
0.000000	1.230466	1691.541504
0.000000	1.230703	1688.827393
0.000000	1.230940	1687.219604
0.000000	1.231177	1685.798218
0.000000	1.231414	1684.309937
0.000000	1.231651	1681.799927
0.000000	1.231889	1679.089600
0.000000	1.232126	1676.653442
0.000000	1.232363	1674.670410
0.000000	1.232600	1675.157471
0.000000	1.232837	1675.715576
0.000000	1.233074	1676.687256
0.000000	1.233312	1677.892090
0.000000	1.233549	1679.447388
0.000000	1.233786	1681.295532
0.000000	1.234023	1681.997681
0.000000	1.234260	1681.690063
0.000000	1.234498	1680.498413
0.000000	1.234735	1678.781128
0.000000	1.234972	1677.117310
0.000000	1.235209	1676.511108
0.000000	1.235446	1676.023804
0.000000	1.235683	1675.502075
0.000000	1.235921	1675.271362
0.000000	1.236158	1676.264648
0.000000	1.236395	1676.959839
0.000000	1.236632	1677.595825
0.000000	1.236869	1678.698975
0.000000	1.237106	1679.727905
0.000000	1.237344	1681.588379
0.000000	1.237581	1683.849854
0.000000	1.237818	1686.252319
0.000000	1.238055	1689.206665
0.000000	1.238292	1692.224731
0.000000	1.238529	1694.756836
0.000000	1.238767	1696.254150
0.000000	1.239004	1696.846191
0.000000	1.239241	1697.035889
0.000000	1.239478	1697.330688
0.000000	1.239715	1697.829712
0.000000	1.239952	1699.136597
0.000000	1.240190	1702.196167
0.000000	1.240427	1707.012817
0.000000	1.240664	1710.885132
0.000000	1.240901	1714.523438
0.000000	1.241138	1718.111206
0.000000	1.241376	1721.516235
0.000000	1.241613	1725.014526
0.000000	1.241850	1729.532471
0.000000	1.242087	1734.048828
0.000000	1.242324	1738.794922
0.000000	1.242561	1744.318115
0.000000	1.242799	1749.733154
0.000000	1.243036	1754.627686
0.000000	1.243273	1758.641602
0.000000	1.243510	1760.662354
0.000000	1.243747	1760.577148
0.000000	1.243984	1758.990112
0.000000	1.244222	1756.370972
0.000000	1.244459	1753.485352
0.000000	1.244696	1749.400146
0.000000	1.244933	1743.863892
0.000000	1.245170	1736.638672
0.000000	1.245408	1729.468384
0.000000	1.245645	1721.236328
0.000000	1.245882	1711.660889
0.000000	1.246119	1700.927002
0.000000	1.246356	1690.106812
0.000000	1.246593	1678.725342
0.000000	1.246831	1668.945679
0.000000	1.247068	1660.694458
0.000000	1.247305	1655.255127
0.000000	1.247542	1652.075073
0.000000	1.247779	1649.161255
0.000000	1.248016	1646.418335
0.000000	1.248254	1644.331665
0.000000	1.248491	1642.518311
0.000000	1.248728	1640.309814
0.000000	1.248965	1638.122192
0.000000	1.249202	1635.671509
0.000000	1.249439	1632.921021
0.000000	1.249677	1629.493774
0.000000	1.249914	1625.654053
0.000000	1.250151	1621.364502
0.000000	1.250388	1616.883179
0.000000	1.250625	1612.523682
0.000000	1.250863	1607.778931
0.000000	1.251100	1603.234131
0.000000	1.251337	1599.354492
0.000000	1.251574	1595.931152
0.000000	1.251811	1593.257935
0.000000	1.252048	1590.696533
0.000000	1.252286	1585.843506
0.000000	1.252523	1579.973389
0.000000	1.252760	1573.218262
0.000000	1.252997	1566.052856
0.000000	1.253234	1561.811890
0.000000	1.253471	1557.617798
0.000000	1.253709	1553.060669
0.000000	1.253946	1547.861084
0.000000	1.254183	1542.290771
0.000000	1.254420	1536.842896
0.000000	1.254657	1532.214355
0.000000	1.254895	1528.281860
0.000000	1.255132	1525.616089
0.000000	1.255369	1524.613037
0.000000	1.255606	1524.716675
0.000000	1.255843	1524.161377
0.000000	1.256080	1523.448486
0.000000	1.256318	1523.049316
0.000000	1.256555	1523.024170
0.000000	1.256792	1523.368652
0.000000	1.257029	1524.506836
0.000000	1.257266	1526.802734
0.000000	1.257504	1530.160034
0.000000	1.257741	1534.837158
0.000000	1.257978	1541.188232
0.000000	1.258215	1548.890259
0.000000	1.258452	1558.115967
0.000000	1.258689	1568.321289
0.000000	1.258927	1578.352173
0.000000	1.259164	1588.309204
0.000000	1.259401	1598.286987
0.000000	1.259638	1607.391724
0.000000	1.259875	1615.198364
0.000000	1.260112	1622.416138
0.000000	1.260350	1629.085938
0.000000	1.260587	1635.026367
0.000000	1.260824	1639.488281
0.000000	1.261061	1642.776611
0.000000	1.261298	1644.981934
0.000000	1.261536	1647.424561
0.000000	1.261773	1650.932373
0.000000	1.262010	1655.486084
0.000000	1.262247	1660.997314
0.000000	1.262484	1667.283081
0.000000	1.262721	1674.041382
0.000000	1.262959	1681.560547
0.000000	1.263196	1689.862671
0.000000	1.263433	1697.219727
0.000000	1.263670	1703.350464
0.000000	1.263907	1706.782227
0.000000	1.264144	1707.355713
0.000000	1.264382	1706.840210
0.000000	1.264619	1705.410522
0.000000	1.264856	1702.972778
0.000000	1.265093	1702.047852
0.000000	1.265330	1701.661621
0.000000	1.265567	1700.707275
0.000000	1.265805	1699.243652
0.000000	1.266042	1697.849365
0.000000	1.266279	1696.522339
0.000000	1.266516	1695.726685
0.000000	1.266753	1695.763184
0.000000	1.266991	1695.744629
0.000000	1.267228	1695.516357
0.000000	1.267465	1695.111084
0.000000	1.267702	1694.050537
0.000000	1.267939	1691.505981
0.000000	1.268176	1687.469849
0.000000	1.268414	1682.471313
0.000000	1.268651	1677.811035
0.000000	1.268888	1673.782593
0.000000	1.269125	1671.360229
0.000000	1.269362	1670.064087
0.000000	1.269599	1669.464355
0.000000	1.269837	1668.263794
0.000000	1.270074	1664.990112
0.000000	1.270311	1660.945068
0.000000	1.270548	1656.075684
0.000000	1.270785	1651.209229
0.000000	1.271023	1648.156982
0.000000	1.271260	1646.694214
0.000000	1.271497	1646.718506
0.000000	1.271734	1648.364502
0.000000	1.271971	1649.934082
0.000000	1.272208	1651.181396
0.000000	1.272446	1652.943115
0.000000	1.272683	1654.835449
0.000000	1.272920	1656.299072
0.000000	1.273157	1657.731323
0.000000	1.273394	1658.226685
0.000000	1.273631	1657.641357
0.000000	1.273869	1656.423096
0.000000	1.274106	1654.888794
0.000000	1.274343	1653.911499
0.000000	1.274580	1654.150635
0.000000	1.274817	1654.517822
0.000000	1.275054	1654.682495
0.000000	1.275292	1654.641357
0.000000	1.275529	1654.955444
0.000000	1.275766	1655.865112
0.000000	1.276003	1656.504517
0.000000	1.276240	1656.483887
0.000000	1.276477	1653.917114
0.000000	1.276715	1648.915039
0.000000	1.276952	1642.167236
0.000000	1.277189	1633.728027
0.000000	1.277426	1626.486328
0.000000	1.277663	1620.032837
0.000000	1.277901	1613.725952
0.000000	1.278138	1607.918457
0.000000	1.278375	1601.676758
0.000000	1.278612	1595.318970
0.000000	1.278849	1589.269287
0.000000	1.279086	1583.086548
0.000000	1.279324	1575.710815
0.000000	1.279561	1567.224976
0.000000	1.279798	1557.955200
0.000000	1.280035	1551.486328
0.000000	1.280272	1545.469482
0.000000	1.280509	1539.037109
0.000000	1.280747	1532.095093
0.000000	1.280984	1524.877563
0.000000	1.281221	1519.285034
0.000000	1.281458	1512.551880
0.000000	1.281695	1503.260254
0.000000	1.281933	1492.428101
0.000000	1.282170	1480.209839
0.000000	1.282407	1469.108154
0.000000	1.282644	1458.692139
0.000000	1.282881	1449.796997
0.000000	1.283118	1440.895996
0.000000	1.283356	1432.453369
0.000000	1.283593	1424.010376
0.000000	1.283830	1415.277100
0.000000	1.284067	1407.631958
0.000000	1.284304	1402.910156
0.000000	1.284541	1399.762695
0.000000	1.284779	1397.919678
0.000000	1.285016	1397.314575
0.000000	1.285253	1398.231689
0.000000	1.285490	1399.968750
0.000000	1.285727	1402.997314
0.000000	1.285964	1407.755737
0.000000	1.286202	1413.717529
0.000000	1.286439	1420.414673
0.000000	1.286676	1427.933960
0.000000	1.286913	1433.656128
0.000000	1.287150	1437.638062
0.000000	1.287387	1438.314209
0.000000	1.287625	1437.151611
0.000000	1.287862	1434.382080
0.000000	1.288099	1429.637573
0.000000	1.288336	1423.882568
0.000000	1.288573	1418.334961
0.000000	1.288811	1411.359253
0.000000	1.289048	1404.616333
0.000000	1.289285	1398.079956
0.000000	1.289522	1392.143188
0.000000	1.289759	1386.784912
0.000000	1.289997	1382.636353
0.000000	1.290234	1380.341675
0.000000	1.290471	1382.294556
0.000000	1.290708	1386.711914
0.000000	1.290945	1391.867554
0.000000	1.291182	1396.745728
0.000000	1.291420	1402.559448
0.000000	1.291657	1407.885010
0.000000	1.291894	1413.623413
0.000000	1.292131	1421.153687
0.000000	1.292368	1430.775757
0.000000	1.292605	1444.110352
0.000000	1.292843	1460.958862
0.000000	1.293080	1480.603149
0.000000	1.293317	1501.920044
0.000000	1.293554	1521.736938
0.000000	1.293791	1540.657959
0.000000	1.294029	1560.364380
0.000000	1.294266	1580.288696
0.000000	1.294503	1597.632446
0.000000	1.294740	1612.892090
0.000000	1.294977	1628.680786
0.000000	1.295214	1645.031372
0.000000	1.295452	1659.690796
0.000000	1.295689	1672.510010
0.000000	1.295926	1684.261963
0.000000	1.296163	1694.580933
0.000000	1.296400	1704.104614
0.000000	1.296637	1712.910034
0.000000	1.296875	1721.075928
0.000000	1.297112	1727.700317
0.000000	1.297349	1733.813599
0.000000	1.297586	1739.504761
0.000000	1.297823	1744.698608
0.000000	1.298060	1748.785400
0.000000	1.298298	1751.237671
0.000000	1.298535	1752.868774
0.000000	1.298772	1753.545532
0.000000	1.299009	1753.471436
0.000000	1.299246	1752.107788
0.000000	1.299484	1749.400757
0.000000	1.299721	1744.990723
0.000000	1.299958	1739.332520
0.000000	1.300195	1732.623535
0.000000	1.300432	1725.485229
0.000000	1.300669	1719.284668
0.000000	1.300907	1714.002686
0.000000	1.301144	1708.038086
0.000000	1.301381	1700.702881
0.000000	1.301618	1692.404663
0.000000	1.301855	1683.786865
0.000000	1.302092	1675.991211
0.000000	1.302330	1669.774780
0.000000	1.302567	1667.240479
0.000000	1.302804	1669.668457
0.000000	1.303041	1675.494751
0.000000	1.303278	1684.687134
0.000000	1.303516	1696.730713
0.000000	1.303753	1711.678711
0.000000	1.303990	1728.084717
0.000000	1.304227	1744.213745
0.000000	1.304464	1759.747192
0.000000	1.304701	1773.627075
0.000000	1.304939	1783.151123
0.000000	1.305176	1789.798584
0.000000	1.305413	1795.735474
0.000000	1.305650	1800.862183
0.000000	1.305887	1805.413574
0.000000	1.306124	1809.196289
0.000000	1.306362	1810.339355
0.000000	1.306599	1809.578491
0.000000	1.306836	1806.499268
0.000000	1.307073	1801.091797
0.000000	1.307310	1793.671997
0.000000	1.307547	1784.528687
0.000000	1.307785	1774.517456
0.000000	1.308022	1763.589111
0.000000	1.308259	1751.484497
0.000000	1.308496	1738.617065
0.000000	1.308733	1725.260864
0.000000	1.308971	1712.755615
0.000000	1.309208	1700.929321
0.000000	1.309445	1689.951172
0.000000	1.309682	1680.203125
0.000000	1.309919	1673.952026
0.000000	1.310156	1668.369507
0.000000	1.310394	1662.947144
0.000000	1.310631	1657.751831
0.000000	1.310868	1652.978271
0.000000	1.311105	1649.187378
0.000000	1.311342	1645.835693
0.000000	1.311579	1642.959106
0.000000	1.311817	1639.530518
0.000000	1.312054	1635.555298
0.000000	1.312291	1631.906494
0.000000	1.312528	1629.582520
0.000000	1.312765	1629.255859
0.000000	1.313002	1630.084351
0.000000	1.313240	1632.200928
0.000000	1.313477	1634.801025
0.000000	1.313714	1638.429565
0.000000	1.313951	1642.584351
0.000000	1.314188	1646.652954
0.000000	1.314426	1650.206665
0.000000	1.314663	1652.340698
0.000000	1.314900	1653.810303
0.000000	1.315137	1654.568848
0.000000	1.315374	1654.842041
0.000000	1.315611	1655.143066
0.000000	1.315849	1656.248657
0.000000	1.316086	1659.741333
0.000000	1.316323	1665.238403
0.000000	1.316560	1673.061279
0.000000	1.316797	1682.297729
0.000000	1.317034	1691.882324
0.000000	1.317272	1702.369995
0.000000	1.317509	1713.211060
0.000000	1.317746	1725.028198
0.000000	1.317983	1737.460449
0.000000	1.318220	1748.999878
0.000000	1.318458	1760.303345
0.000000	1.318695	1771.961304
0.000000	1.318932	1783.332397
0.000000	1.319169	1794.310059
0.000000	1.319406	1804.492554
0.000000	1.319643	1812.931519
0.000000	1.319881	1820.468994
0.000000	1.320118	1826.880005
0.000000	1.320355	1831.570190
0.000000	1.320592	1832.650269
0.000000	1.320829	1831.997070
0.000000	1.321066	1830.015015
0.000000	1.321304	1828.169678
0.000000	1.321541	1826.986450
0.000000	1.321778	1824.485107
0.000000	1.322015	1821.274536
0.000000	1.322252	1817.657715
0.000000	1.322490	1813.606201
0.000000	1.322727	1809.361816
0.000000	1.322964	1804.949585
0.000000	1.323201	1800.758545
0.000000	1.323438	1798.613892
0.000000	1.323675	1795.763794
0.000000	1.323913	1792.189819
0.000000	1.324150	1789.338135
0.000000	1.324387	1786.109985
0.000000	1.324624	1780.983154
0.000000	1.324861	1775.031006
0.000000	1.325098	1768.492065
0.000000	1.325336	1763.002930
0.000000	1.325573	1757.673340
0.000000	1.325810	1751.539551
0.000000	1.326047	1744.727295
0.000000	1.326284	1738.273560
0.000000	1.326522	1732.525391
0.000000	1.326759	1726.699097
0.000000	1.326996	1720.441772
0.000000	1.327233	1714.739380
0.000000	1.327470	1709.999878
0.000000	1.327707	1704.428467
0.000000	1.327945	1698.300781
0.000000	1.328182	1693.012451
0.000000	1.328419	1688.381958
0.000000	1.328656	1684.614990
0.000000	1.328893	1682.163208
0.000000	1.329130	1682.766968
0.000000	1.329368	1686.351196
0.000000	1.329605	1688.725830
0.000000	1.329842	1690.151978
0.000000	1.330079	1692.229126
0.000000	1.330316	1695.436523
0.000000	1.330554	1698.894287
0.000000	1.330791	1702.026855
0.000000	1.331028	1705.698975
0.000000	1.331265	1709.668213
0.000000	1.331502	1712.503418
0.000000	1.331739	1714.755127
0.000000	1.331977	1717.582642
0.000000	1.332214	1718.224609
0.000000	1.332451	1716.173706
0.000000	1.332688	1712.909180
0.000000	1.332925	1707.926147
0.000000	1.333162	1702.536011
0.000000	1.333400	1698.303223
0.000000	1.333637	1693.409424
0.000000	1.333874	1688.754028
0.000000	1.334111	1684.776489
0.000000	1.334348	1681.143188
0.000000	1.334585	1677.813354
0.000000	1.334823	1674.821655
0.000000	1.335060	1672.290649
0.000000	1.335297	1669.103394
0.000000	1.335534	1666.079346
0.000000	1.335771	1662.890991
0.000000	1.336008	1660.328003
0.000000	1.336246	1658.251709
0.000000	1.336483	1656.156616
0.000000	1.336720	1654.890259
0.000000	1.336957	1654.009888
0.000000	1.337194	1654.159790
0.000000	1.337432	1655.020508
0.000000	1.337669	1656.710693
0.000000	1.337906	1659.295044
0.000000	1.338143	1662.747070
0.000000	1.338380	1666.558228
0.000000	1.338617	1670.589478
0.000000	1.338855	1674.150879
0.000000	1.339092	1675.681396
0.000000	1.339329	1674.783203
0.000000	1.339566	1673.437500
0.000000	1.339803	1673.098022
0.000000	1.340041	1672.959106
0.000000	1.340278	1672.532349
0.000000	1.340515	1672.180054
0.000000	1.340752	1671.666504
0.000000	1.340989	1672.055786
0.000000	1.341226	1673.382202
0.000000	1.341464	1674.809814
0.000000	1.341701	1676.103394
0.000000	1.341938	1675.277954
0.000000	1.342175	1673.158691
0.000000	1.342412	1670.368164
0.000000	1.342649	1666.791626
0.000000	1.342887	1663.119507
0.000000	1.343124	1660.365845
0.000000	1.343361	1657.758911
0.000000	1.343598	1654.888184
0.000000	1.343835	1652.754517
0.000000	1.344072	1651.370605
0.000000	1.344310	1651.028320
0.000000	1.344547	1653.487305
0.000000	1.344784	1658.381836
0.000000	1.345021	1664.650024
0.000000	1.345258	1672.484375
0.000000	1.345495	1680.343628
0.000000	1.345733	1688.475098
0.000000	1.345970	1696.105225
0.000000	1.346207	1701.932983
0.000000	1.346444	1706.398193
0.000000	1.346681	1709.588623
0.000000	1.346919	1711.947632
0.000000	1.347156	1713.660278
0.000000	1.347393	1714.745239
0.000000	1.347630	1715.165039
0.000000	1.347867	1715.305298
0.000000	1.348104	1716.088501
0.000000	1.348342	1717.592529
0.000000	1.348579	1719.345337
0.000000	1.348816	1720.801147
0.000000	1.349053	1722.948730
0.000000	1.349290	1725.654419
0.000000	1.349527	1727.467529
0.000000	1.349765	1729.160767
0.000000	1.350002	1730.536865
0.000000	1.350239	1731.237061
0.000000	1.350476	1730.042725
0.000000	1.350713	1728.210938
0.000000	1.350951	1725.187622
0.000000	1.351188	1721.702515
0.000000	1.351425	1717.251099
0.000000	1.351662	1713.330200
0.000000	1.351899	1710.166504
0.000000	1.352136	1706.970337
0.000000	1.352374	1704.473267
0.000000	1.352611	1702.418701
0.000000	1.352848	1700.365723
0.000000	1.353085	1698.438599
0.000000	1.353322	1696.866699
0.000000	1.353559	1695.365723
0.000000	1.353797	1694.098633
0.000000	1.354034	1692.117432
0.000000	1.354271	1689.801392
0.000000	1.354508	1687.345215
0.000000	1.354745	1684.862793
0.000000	1.354982	1682.012085
0.000000	1.355220	1678.959717
0.000000	1.355457	1675.775635
0.000000	1.355694	1673.980835
0.000000	1.355931	1672.254883
0.000000	1.356168	1670.474121
0.000000	1.356406	1668.109253
0.000000	1.356643	1664.745483
0.000000	1.356880	1660.264526
0.000000	1.357117	1655.250244
0.000000	1.357354	1650.260010
0.000000	1.357592	1645.894165
0.000000	1.357829	1642.012451
0.000000	1.358066	1638.054443
0.000000	1.358303	1633.780273
0.000000	1.358540	1629.551270
0.000000	1.358777	1625.119385
0.000000	1.359015	1620.689331
0.000000	1.359252	1616.805542
0.000000	1.359489	1612.636719
0.000000	1.359726	1607.547119
0.000000	1.359963	1601.553833
0.000000	1.360200	1595.278809
0.000000	1.360438	1588.382446
0.000000	1.360675	1581.103760
0.000000	1.360912	1576.448730
0.000000	1.361149	1573.434326
0.000000	1.361386	1571.251343
0.000000	1.361623	1569.451050
0.000000	1.361861	1568.129395
0.000000	1.362098	1567.243408
0.000000	1.362335	1565.772461
0.000000	1.362572	1564.785156
0.000000	1.362809	1564.225586
0.000000	1.363047	1564.181030
0.000000	1.363284	1564.512939
0.000000	1.363521	1565.692871
0.000000	1.363758	1567.820801
0.000000	1.363995	1570.946533
0.000000	1.364232	1573.960693
0.000000	1.364470	1576.782471
0.000000	1.364707	1579.941284
0.000000	1.364944	1583.845703
0.000000	1.365181	1587.901489
0.000000	1.365418	1590.259521
0.000000	1.365655	1592.386475
0.000000	1.365893	1594.445923
0.000000	1.366130	1597.028320
0.000000	1.366367	1599.918213
0.000000	1.366604	1603.143677
0.000000	1.366841	1606.850952
0.000000	1.367079	1611.154419
0.000000	1.367316	1616.585327
0.000000	1.367553	1622.847656
0.000000	1.367790	1628.786621
0.000000	1.368027	1633.897461
0.000000	1.368264	1637.218140
0.000000	1.368502	1640.065308
0.000000	1.368739	1642.932861
0.000000	1.368976	1645.261841
0.000000	1.369213	1647.938599
0.000000	1.369450	1650.983765
0.000000	1.369687	1654.327026
0.000000	1.369925	1657.448975
0.000000	1.370162	1659.177734
0.000000	1.370399	1658.866211
0.000000	1.370636	1657.475952
0.000000	1.370873	1656.279297
0.000000	1.371110	1656.404785
0.000000	1.371348	1658.119995
0.000000	1.371585	1660.145752
0.000000	1.371822	1661.981934
0.000000	1.372059	1664.404541
0.000000	1.372296	1667.474976
0.000000	1.372534	1671.861206
0.000000	1.372771	1677.852173
0.000000	1.373008	1685.857910
0.000000	1.373245	1696.993774
0.000000	1.373482	1711.307495
0.000000	1.373719	1728.181030
0.000000	1.373957	1747.624512
0.000000	1.374194	1760.301636
0.000000	1.374431	1763.454712
0.000000	1.374668	1758.333740
0.000000	1.374905	1750.632935
0.000000	1.375142	1741.053589
0.000000	1.375380	1731.328369
0.000000	1.375617	1725.150879
0.000000	1.375854	1727.181152
0.000000	1.376091	1730.874634
0.000000	1.376328	1735.938843
0.000000	1.376566	1740.869995
0.000000	1.376803	1746.534912
0.000000	1.377040	1752.278564
0.000000	1.377277	1757.235718
0.000000	1.377514	1762.229370
0.000000	1.377751	1766.075928
0.000000	1.377989	1767.985840
0.000000	1.378226	1768.743408
0.000000	1.378463	1769.152832
0.000000	1.378700	1769.580200
0.000000	1.378937	1770.109741
0.000000	1.379174	1770.257080
0.000000	1.379412	1769.586182
0.000000	1.379649	1766.920410
0.000000	1.379886	1762.846802
0.000000	1.380123	1757.377808
0.000000	1.380360	1751.490234
0.000000	1.380597	1746.850464
0.000000	1.380835	1743.035522
0.000000	1.381072	1739.357666
0.000000	1.381309	1735.025391
0.000000	1.381546	1729.825684
0.000000	1.381783	1724.086792
0.000000	1.382020	1718.344849
0.000000	1.382258	1712.357056
0.000000	1.382495	1706.275635
0.000000	1.382732	1701.375488
0.000000	1.382969	1698.682495
0.000000	1.383206	1695.840942
0.000000	1.383444	1692.184204
0.000000	1.383681	1688.428467
0.000000	1.383918	1684.895508
0.000000	1.384155	1682.312744
0.000000	1.384392	1681.054199
0.000000	1.384629	1679.994019
0.000000	1.384867	1679.413940
0.000000	1.385104	1678.772705
0.000000	1.385341	1678.758179
0.000000	1.385578	1679.609497
0.000000	1.385815	1681.424927
0.000000	1.386052	1684.257080
0.000000	1.386290	1687.129761
0.000000	1.386527	1690.228882
0.000000	1.386764	1693.388062
0.000000	1.387001	1696.810059
0.000000	1.387238	1700.963257
0.000000	1.387476	1704.874146
0.000000	1.387713	1708.184570
0.000000	1.387950	1712.319702
0.000000	1.388187	1716.852173
0.000000	1.388424	1722.558838
0.000000	1.388662	1729.116211
0.000000	1.388898	1736.729736
0.000000	1.389136	1744.300781
0.000000	1.389373	1752.551880
0.000000	1.389610	1760.906128
0.000000	1.389847	1769.253418
0.000000	1.390084	1776.175171
0.000000	1.390322	1780.812622
0.000000	1.390559	1783.003540
0.000000	1.390796	1783.732300
0.000000	1.391033	1783.441895
0.000000	1.391270	1782.071167
0.000000	1.391508	1780.568970
0.000000	1.391745	1778.892944
0.000000	1.391982	1777.478516
0.000000	1.392219	1776.245361
0.000000	1.392456	1773.980347
0.000000	1.392693	1767.187256
0.000000	1.392931	1757.792236
0.000000	1.393168	1746.342407
0.000000	1.393405	1734.429565
0.000000	1.393642	1724.014771
0.000000	1.393879	1713.639404
0.000000	1.394117	1702.681885
0.000000	1.394354	1691.111816
0.000000	1.394591	1679.805664
0.000000	1.394828	1669.237305
0.000000	1.395065	1657.734253
0.000000	1.395302	1646.194824
0.000000	1.395540	1638.280884
0.000000	1.395777	1632.629272
0.000000	1.396014	1628.189209
0.000000	1.396251	1623.841431
0.000000	1.396488	1618.751099
0.000000	1.396725	1612.728149
0.000000	1.396963	1606.065796
0.000000	1.397200	1599.921509
0.000000	1.397437	1595.915405
0.000000	1.397674	1592.016235
0.000000	1.397911	1588.278442
0.000000	1.398148	1585.149170
0.000000	1.398386	1582.487305
0.000000	1.398623	1580.996460
0.000000	1.398860	1580.046021
0.000000	1.399097	1579.095459
0.000000	1.399334	1578.959229
0.000000	1.399571	1579.767578
0.000000	1.399809	1581.392944
0.000000	1.400046	1583.924072
0.000000	1.400283	1587.431763
0.000000	1.400520	1591.600830
0.000000	1.400757	1595.486084
0.000000	1.400995	1600.328491
0.000000	1.401232	1605.819336
0.000000	1.401469	1612.059326
0.000000	1.401706	1619.189697
0.000000	1.401943	1626.279785
0.000000	1.402180	1632.548462
0.000000	1.402418	1637.453613
0.000000	1.402655	1641.014526
0.000000	1.402892	1643.988037
0.000000	1.403129	1646.894775
0.000000	1.403366	1649.474854
0.000000	1.403604	1652.343384
0.000000	1.403841	1655.766357
0.000000	1.404078	1659.349243
0.000000	1.404315	1663.333740
0.000000	1.404552	1667.384155
0.000000	1.404789	1670.679077
0.000000	1.405026	1673.152710
0.000000	1.405264	1675.075806
0.000000	1.405501	1675.139038
0.000000	1.405738	1672.671875
0.000000	1.405975	1669.103516
0.000000	1.406212	1664.244629
0.000000	1.406450	1658.256348
0.000000	1.406687	1654.197998
0.000000	1.406924	1651.165894
0.000000	1.407161	1647.613647
0.000000	1.407398	1643.857788
0.000000	1.407635	1640.235474
0.000000	1.407873	1637.324951
0.000000	1.408110	1634.949219
0.000000	1.408347	1632.875000
0.000000	1.408584	1630.714478
0.000000	1.408821	1627.947021
0.000000	1.409058	1625.163574
0.000000	1.409296	1622.989746
0.000000	1.409533	1621.546509
0.000000	1.409770	1620.167236
0.000000	1.410007	1618.261230
0.000000	1.410244	1615.016724
0.000000	1.410482	1611.644897
0.000000	1.410719	1608.376587
0.000000	1.410956	1606.426758
0.000000	1.411193	1604.907227
0.000000	1.411430	1603.537109
0.000000	1.411667	1602.099609
0.000000	1.411905	1599.750977
0.000000	1.412142	1597.256836
0.000000	1.412379	1594.274170
0.000000	1.412616	1591.020386
0.000000	1.412853	1588.052612
0.000000	1.413091	1586.107544
0.000000	1.413328	1586.032593
0.000000	1.413565	1586.759399
0.000000	1.413802	1588.039673
0.000000	1.414039	1589.423096
0.000000	1.414276	1590.404663
0.000000	1.414513	1591.073242
0.000000	1.414751	1591.536255
0.000000	1.414988	1591.789185
0.000000	1.415225	1591.703003
0.000000	1.415462	1591.391724
0.000000	1.415699	1590.617188
0.000000	1.415937	1588.795166
0.000000	1.416174	1586.115356
0.000000	1.416411	1582.968872
0.000000	1.416648	1579.921631
0.000000	1.416885	1578.283447
0.000000	1.417122	1576.420532
0.000000	1.417360	1573.833862
0.000000	1.417597	1570.690918
0.000000	1.417834	1567.262329
0.000000	1.418071	1564.391235
0.000000	1.418308	1564.423828
0.000000	1.418545	1564.550171
0.000000	1.418783	1565.778320
0.000000	1.419020	1567.275513
0.000000	1.419257	1568.743530
0.000000	1.419494	1570.478760
0.000000	1.419731	1572.177734
0.000000	1.419969	1574.256836
0.000000	1.420206	1576.412964
0.000000	1.420443	1578.333496
0.000000	1.420680	1580.214111
0.000000	1.420917	1581.450928
0.000000	1.421154	1583.190674
0.000000	1.421392	1585.443970
0.000000	1.421629	1587.855835
0.000000	1.421866	1590.672119
0.000000	1.422103	1594.751343
0.000000	1.422340	1599.589111
0.000000	1.422578	1604.598145
0.000000	1.422815	1609.630127
0.000000	1.423052	1614.641602
0.000000	1.423289	1620.178223
0.000000	1.423526	1625.900513
0.000000	1.423763	1632.370483
0.000000	1.424001	1636.941040
0.000000	1.424238	1640.317871
0.000000	1.424475	1643.214355
0.000000	1.424712	1646.187500
0.000000	1.424949	1648.136108
0.000000	1.425186	1649.809937
0.000000	1.425424	1651.211548
0.000000	1.425661	1652.890625
0.000000	1.425898	1656.063477
0.000000	1.426135	1658.668335
0.000000	1.426372	1661.966431
0.000000	1.426610	1666.623169
0.000000	1.426847	1672.706909
0.000000	1.427084	1679.875122
0.000000	1.427321	1687.026123
0.000000	1.427558	1691.768311
0.000000	1.427795	1694.329346
0.000000	1.428033	1696.888550
0.000000	1.428270	1699.770386
0.000000	1.428507	1704.551025
0.000000	1.428744	1709.848267
0.000000	1.428981	1715.442505
0.000000	1.429218	1721.484131
0.000000	1.429456	1727.145508
0.000000	1.429693	1732.313354
0.000000	1.429930	1736.070435
0.000000	1.430167	1737.216187
0.000000	1.430404	1736.547852
0.000000	1.430641	1734.280762
0.000000	1.430879	1730.260620
0.000000	1.431116	1725.192017
0.000000	1.431353	1719.453491
0.000000	1.431590	1713.069336
0.000000	1.431827	1706.174438
0.000000	1.432065	1700.085327
0.000000	1.432302	1697.120972
0.000000	1.432539	1695.716064
0.000000	1.432776	1695.367798
0.000000	1.433013	1695.660645
0.000000	1.433250	1696.097534
0.000000	1.433488	1695.080078
0.000000	1.433725	1693.386719
0.000000	1.433962	1691.949707
0.000000	1.434199	1691.746582
0.000000	1.434436	1693.908447
0.000000	1.434673	1696.310303
0.000000	1.434911	1698.608521
0.000000	1.435148	1697.304565
0.000000	1.435385	1693.505005
0.000000	1.435622	1687.476929
0.000000	1.435859	1679.568970
0.000000	1.436097	1670.187134
0.000000	1.436334	1662.420288
0.000000	1.436571	1654.916748
0.000000	1.436808	1646.547485
0.000000	1.437045	1637.373047
0.000000	1.437282	1628.381836
0.000000	1.437519	1619.317993
0.000000	1.437757	1610.581665
0.000000	1.437994	1602.513306
0.000000	1.438231	1596.072754
0.000000	1.438468	1592.048584
0.000000	1.438705	1589.381470
0.000000	1.438943	1587.420654
0.000000	1.439180	1585.402466
0.000000	1.439417	1583.008545
0.000000	1.439654	1580.081909
0.000000	1.439891	1577.156128
0.000000	1.440128	1574.134521
0.000000	1.440366	1571.716064
0.000000	1.440603	1570.051880
0.000000	1.440840	1569.055786
0.000000	1.441077	1568.874390
0.000000	1.441314	1569.156494
0.000000	1.441552	1570.252930
0.000000	1.441789	1572.132935
0.000000	1.442026	1574.590454
0.000000	1.442263	1578.334351
0.000000	1.442500	1581.832031
0.000000	1.442737	1585.049561
0.000000	1.442975	1588.225220
0.000000	1.443212	1591.272583
0.000000	1.443449	1593.891602
0.000000	1.443686	1596.549194
0.000000	1.443923	1599.027710
0.000000	1.444160	1602.082153
0.000000	1.444398	1605.490967
0.000000	1.444635	1608.729858
0.000000	1.444872	1612.088745
0.000000	1.445109	1614.765381
0.000000	1.445346	1616.682983
0.000000	1.445584	1618.418701
0.000000	1.445821	1620.339966
0.000000	1.446058	1622.671997
0.000000	1.446295	1624.858887
0.000000	1.446532	1626.536865
0.000000	1.446769	1626.988281
0.000000	1.447006	1626.779663
0.000000	1.447244	1626.365845
0.000000	1.447481	1626.177002
0.000000	1.447718	1626.819336
0.000000	1.447955	1628.044434
0.000000	1.448192	1630.258667
0.000000	1.448430	1633.531494
0.000000	1.448667	1637.672485
0.000000	1.448904	1641.625854
0.000000	1.449141	1644.246460
0.000000	1.449378	1645.140381
0.000000	1.449615	1645.375000
0.000000	1.449853	1645.189575
0.000000	1.450090	1645.124146
0.000000	1.450327	1645.612671
0.000000	1.450564	1646.680664
0.000000	1.450801	1646.931885
0.000000	1.451039	1645.986938
0.000000	1.451276	1644.457153
0.000000	1.451513	1644.092773
0.000000	1.451750	1642.026611
0.000000	1.451987	1639.211792
0.000000	1.452224	1635.272949
0.000000	1.452462	1631.254150
0.000000	1.452699	1628.059570
0.000000	1.452936	1624.801025
0.000000	1.453173	1622.155640
0.000000	1.453410	1620.113647
0.000000	1.453647	1618.543335
0.000000	1.453885	1618.279907
0.000000	1.454122	1618.921265
0.000000	1.454359	1621.058960
0.000000	1.454596	1623.718628
0.000000	1.454833	1626.614014
0.000000	1.455070	1629.963257
0.000000	1.455308	1633.548706
0.000000	1.455545	1633.942139
0.000000	1.455782	1632.973633
0.000000	1.456019	1630.915527
0.000000	1.456256	1628.059082
0.000000	1.456493	1625.888062
0.000000	1.456731	1625.198120
0.000000	1.456968	1624.516846
0.000000	1.457205	1623.102905
0.000000	1.457442	1621.180298
0.000000	1.457679	1619.021729
0.000000	1.457917	1617.179688
0.000000	1.458154	1616.222046
0.000000	1.458391	1615.113403
0.000000	1.458628	1613.987915
0.000000	1.458865	1612.760498
0.000000	1.459103	1611.844238
0.000000	1.459340	1611.414673
0.000000	1.459577	1611.244141
0.000000	1.459814	1611.046021
0.000000	1.460051	1611.339233
0.000000	1.460288	1611.405029
0.000000	1.460526	1610.615967
0.000000	1.460763	1608.754639
0.000000	1.461000	1606.559326
0.000000	1.461237	1604.640503
0.000000	1.461474	1603.540771
0.000000	1.461712	1602.949707
0.000000	1.461949	1603.118774
0.000000	1.462186	1604.024902
0.000000	1.462423	1604.740723
0.000000	1.462660	1605.383423
0.000000	1.462897	1606.433594
0.000000	1.463134	1608.720215
0.000000	1.463372	1611.326660
0.000000	1.463609	1613.397217
0.000000	1.463846	1613.637817
0.000000	1.464083	1613.690552
0.000000	1.464320	1614.317383
0.000000	1.464558	1617.204224
0.000000	1.464795	1621.703247
0.000000	1.465032	1627.614868
0.000000	1.465269	1634.614868
0.000000	1.465506	1641.175293
0.000000	1.465743	1647.764404
0.000000	1.465981	1654.264038
0.000000	1.466218	1660.774658
0.000000	1.466455	1667.603760
0.000000	1.466692	1674.639160
0.000000	1.466929	1680.855103
0.000000	1.467166	1684.964233
0.000000	1.467404	1686.865479
0.000000	1.467641	1688.354858
0.000000	1.467878	1689.585205
0.000000	1.468115	1691.230469
0.000000	1.468352	1694.076172
0.000000	1.468590	1697.368774
0.000000	1.468827	1700.351563
0.000000	1.469064	1702.701904
0.000000	1.469301	1703.999878
0.000000	1.469538	1705.225342
0.000000	1.469775	1706.472168
0.000000	1.470013	1708.577393
0.000000	1.470250	1711.641968
0.000000	1.470487	1714.240967
0.000000	1.470724	1716.588867
0.000000	1.470961	1719.046265
0.000000	1.471199	1721.728882
0.000000	1.471436	1724.711914
0.000000	1.471673	1727.527344
0.000000	1.471910	1730.131592
0.000000	1.472147	1731.846802
0.000000	1.472384	1732.228027
0.000000	1.472621	1732.214478
0.000000	1.472859	1731.606689
0.000000	1.473096	1729.987671
0.000000	1.473333	1728.330200
0.000000	1.473570	1726.229492
0.000000	1.473807	1723.914795
0.000000	1.474045	1721.418335
0.000000	1.474282	1719.517944
0.000000	1.474519	1718.486816
0.000000	1.474756	1718.141113
0.000000	1.474993	1718.052612
0.000000	1.475230	1717.449341
0.000000	1.475468	1715.999878
0.000000	1.475705	1713.773071
0.000000	1.475942	1710.555786
0.000000	1.476179	1706.710815
0.000000	1.476416	1703.302490
0.000000	1.476653	1699.603638
0.000000	1.476891	1697.005615
0.000000	1.477128	1695.010864
0.000000	1.477365	1692.468140
0.000000	1.477602	1688.960938
0.000000	1.477839	1683.700317
0.000000	1.478076	1677.172607
0.000000	1.478314	1668.906982
0.000000	1.478551	1659.889893
0.000000	1.478788	1651.736938
0.000000	1.479025	1643.564819
0.000000	1.479262	1635.408203
0.000000	1.479500	1627.666016
0.000000	1.479737	1620.367920
0.000000	1.479974	1613.641846
0.000000	1.480211	1606.626587
0.000000	1.480448	1600.394653
0.000000	1.480685	1594.717651
0.000000	1.480923	1589.325806
0.000000	1.481160	1585.373779
0.000000	1.481397	1581.675171
0.000000	1.481634	1578.285400
0.000000	1.481871	1574.647583
0.000000	1.482108	1571.312134
0.000000	1.482346	1567.302856
0.000000	1.482583	1563.001587
0.000000	1.482820	1559.823608
0.000000	1.483057	1557.969116
0.000000	1.483294	1556.310425
0.000000	1.483532	1554.342285
0.000000	1.483769	1551.436035
0.000000	1.484006	1548.258545
0.000000	1.484243	1544.421021
0.000000	1.484480	1541.022339
0.000000	1.484717	1539.217529
0.000000	1.484954	1538.167603
0.000000	1.485192	1539.296387
0.000000	1.485429	1543.962769
0.000000	1.485666	1551.114990
0.000000	1.485903	1559.624756
0.000000	1.486140	1568.019043
0.000000	1.486378	1572.652466
0.000000	1.486615	1576.480835
0.000000	1.486852	1580.263550
0.000000	1.487089	1584.632080
0.000000	1.487326	1589.391357
0.000000	1.487563	1591.277832
0.000000	1.487801	1590.455688
0.000000	1.488038	1587.109009
0.000000	1.488275	1581.577881
0.000000	1.488512	1574.363281
0.000000	1.488749	1566.235840
0.000000	1.488987	1556.626831
0.000000	1.489224	1547.364624
0.000000	1.489461	1539.072754
0.000000	1.489698	1530.224731
0.000000	1.489935	1521.643066
0.000000	1.490173	1515.030518
0.000000	1.490410	1510.461792
0.000000	1.490647	1509.769897
0.000000	1.490884	1511.626709
0.000000	1.491121	1515.895264
0.000000	1.491358	1521.990967
0.000000	1.491596	1529.245483
0.000000	1.491833	1537.319580
0.000000	1.492070	1543.827271
0.000000	1.492307	1549.742188
0.000000	1.492544	1554.812988
0.000000	1.492781	1559.203613
0.000000	1.493019	1562.287354
0.000000	1.493256	1564.460449
0.000000	1.493493	1566.081543
0.000000	1.493730	1566.715210
0.000000	1.493967	1566.456055
0.000000	1.494205	1565.722290
0.000000	1.494442	1564.769165
0.000000	1.494679	1563.906860
0.000000	1.494916	1563.236938
0.000000	1.495153	1563.355469
0.000000	1.495390	1564.485352
0.000000	1.495627	1566.432251
0.000000	1.495865	1568.573486
0.000000	1.496102	1571.340942
0.000000	1.496339	1574.686279
0.000000	1.496576	1578.787964
0.000000	1.496813	1582.841187
0.000000	1.497051	1587.605103
0.000000	1.497288	1593.008057
0.000000	1.497525	1598.933716
0.000000	1.497762	1605.324829
0.000000	1.497999	1611.194824
0.000000	1.498236	1617.537720
0.000000	1.498474	1623.607788
0.000000	1.498711	1628.447388
0.000000	1.498948	1631.817627
0.000000	1.499185	1632.702515
0.000000	1.499422	1632.619751
0.000000	1.499660	1631.523315
0.000000	1.499897	1629.973145
0.000000	1.500134	1629.215942
0.000000	1.500371	1627.102173
0.000000	1.500608	1622.896484
0.000000	1.500845	1616.496216
0.000000	1.501083	1608.306641
0.000000	1.501320	1598.102295
0.000000	1.501557	1586.636230
0.000000	1.501794	1574.571045
0.000000	1.502031	1564.947998
0.000000	1.502268	1559.293945
0.000000	1.502506	1556.744751
0.000000	1.502743	1556.724121
0.000000	1.502980	1556.336792
0.000000	1.503217	1555.561279
0.000000	1.503454	1555.521118
0.000000	1.503691	1556.789795
0.000000	1.503929	1558.592529
0.000000	1.504166	1560.361816
0.000000	1.504403	1562.286743
0.000000	1.504640	1564.862549
0.000000	1.504877	1567.162109
0.000000	1.505114	1570.316650
0.000000	1.505352	1574.622070
0.000000	1.505589	1579.065063
0.000000	1.505826	1583.231567
0.000000	1.506063	1587.608032
0.000000	1.506300	1592.152100
0.000000	1.506538	1593.851440
0.000000	1.506775	1594.073364
0.000000	1.507012	1593.300049
0.000000	1.507249	1591.641357
0.000000	1.507486	1589.761353
0.000000	1.507723	1588.848145
0.000000	1.507961	1587.390015
0.000000	1.508198	1585.490356
0.000000	1.508435	1582.912109
0.000000	1.508672	1580.057983
0.000000	1.508909	1576.525146
0.000000	1.509147	1573.750854
0.000000	1.509384	1571.978882
0.000000	1.509621	1570.162598
0.000000	1.509858	1568.285278
0.000000	1.510095	1566.486694
0.000000	1.510332	1563.757446
0.000000	1.510569	1561.120972
0.000000	1.510807	1559.507568
0.000000	1.511044	1560.640747
0.000000	1.511281	1563.423584
0.000000	1.511518	1566.738281
0.000000	1.511755	1571.463379
0.000000	1.511993	1577.610596
0.000000	1.512230	1584.979492
0.000000	1.512467	1593.263916
0.000000	1.512704	1601.686523
0.000000	1.512941	1610.227539
0.000000	1.513178	1618.327881
0.000000	1.513416	1625.863281
0.000000	1.513653	1631.969238
0.000000	1.513890	1637.014282
0.000000	1.514127	1640.238892
0.000000	1.514364	1642.062988
0.000000	1.514601	1642.926514
0.000000	1.514839	1643.257202
0.000000	1.515076	1643.185791
0.000000	1.515313	1643.352051
0.000000	1.515550	1643.543457
0.000000	1.515787	1644.962402
0.000000	1.516025	1645.498657
0.000000	1.516262	1645.396118
0.000000	1.516499	1645.210815
0.000000	1.516736	1645.664063
0.000000	1.516973	1646.855591
0.000000	1.517210	1648.686157
0.000000	1.517448	1650.110352
0.000000	1.517685	1651.217041
0.000000	1.517922	1652.213745
0.000000	1.518159	1652.464844
0.000000	1.518396	1651.725098
0.000000	1.518634	1650.326416
0.000000	1.518871	1648.594604
0.000000	1.519108	1647.182495
0.000000	1.519345	1646.416016
0.000000	1.519582	1646.711670
0.000000	1.519819	1648.049316
0.000000	1.520056	1649.213867
0.000000	1.520294	1650.007324
0.000000	1.520531	1650.739502
0.000000	1.520768	1651.281494
0.000000	1.521005	1651.900635
0.000000	1.521242	1652.532959
0.000000	1.521480	1653.969849
0.000000	1.521717	1656.389038
0.000000	1.521954	1659.056641
0.000000	1.522191	1660.447266
0.000000	1.522428	1661.709717
0.000000	1.522666	1663.225220
0.000000	1.522903	1665.731201
0.000000	1.523140	1668.458740
0.000000	1.523377	1670.189575
0.000000	1.523614	1671.642334
0.000000	1.523851	1672.283813
0.000000	1.524089	1672.856445
0.000000	1.524326	1673.350830
0.000000	1.524563	1674.174072
0.000000	1.524800	1676.019775
0.000000	1.525037	1678.365356
0.000000	1.525274	1681.485107
0.000000	1.525512	1685.621094
0.000000	1.525749	1690.590698
0.000000	1.525986	1695.526733
0.000000	1.526223	1700.592407
0.000000	1.526460	1705.814209
0.000000	1.526697	1710.935181
0.000000	1.526935	1716.129517
0.000000	1.527172	1720.915161
0.000000	1.527409	1724.384644
0.000000	1.527646	1726.831543
0.000000	1.527883	1727.868774
0.000000	1.528121	1727.512695
0.000000	1.528358	1725.961792
0.000000	1.528595	1723.095947
0.000000	1.528832	1719.420654
0.000000	1.529069	1715.451172
0.000000	1.529306	1710.950928
0.000000	1.529544	1704.559326
0.000000	1.529781	1696.162842
0.000000	1.530018	1686.530029
0.000000	1.530255	1675.985596
0.000000	1.530492	1667.878662
0.000000	1.530729	1660.013550
0.000000	1.530967	1652.094238
0.000000	1.531204	1645.017090
0.000000	1.531441	1638.206787
0.000000	1.531678	1632.244263
0.000000	1.531915	1627.339722
0.000000	1.532153	1622.601196
0.000000	1.532390	1617.649048
0.000000	1.532627	1612.951782
0.000000	1.532864	1609.117432
0.000000	1.533101	1608.039917
0.000000	1.533338	1609.996338
0.000000	1.533575	1614.075439
0.000000	1.533813	1619.600098
0.000000	1.534050	1624.980835
0.000000	1.534287	1629.748413
0.000000	1.534524	1634.098877
0.000000	1.534761	1637.254517
0.000000	1.534999	1639.781616
0.000000	1.535236	1643.132690
0.000000	1.535473	1647.855225
0.000000	1.535710	1654.054321
0.000000	1.535947	1660.591675
0.000000	1.536184	1666.169434
0.000000	1.536422	1671.244751
0.000000	1.536659	1675.943481
0.000000	1.536896	1678.834839
0.000000	1.537133	1680.843872
0.000000	1.537370	1682.182617
0.000000	1.537608	1683.495483
0.000000	1.537845	1684.971436
0.000000	1.538082	1686.283813
0.000000	1.538319	1687.422485
0.000000	1.538556	1688.475586
0.000000	1.538793	1689.035034
0.000000	1.539031	1688.699585
0.000000	1.539268	1687.971680
0.000000	1.539505	1686.947510
0.000000	1.539742	1686.856934
0.000000	1.539979	1687.240356
0.000000	1.540216	1687.927734
0.000000	1.540454	1688.944946
0.000000	1.540691	1689.918213
0.000000	1.540928	1690.561523
0.000000	1.541165	1691.185425
0.000000	1.541402	1691.852295
0.000000	1.541640	1692.338745
0.000000	1.541877	1692.974243
0.000000	1.542114	1692.707642
0.000000	1.542351	1691.540649
0.000000	1.542588	1689.166138
0.000000	1.542825	1685.486206
0.000000	1.543062	1681.140015
0.000000	1.543300	1676.658569
0.000000	1.543537	1671.911865
0.000000	1.543774	1668.963013
0.000000	1.544011	1667.534424
0.000000	1.544248	1666.078125
0.000000	1.544486	1664.249512
0.000000	1.544723	1661.455078
0.000000	1.544960	1658.359741
0.000000	1.545197	1655.595825
0.000000	1.545434	1652.739746
0.000000	1.545671	1650.326172
0.000000	1.545909	1648.269287
0.000000	1.546146	1646.532349
0.000000	1.546383	1644.743896
0.000000	1.546620	1642.066162
0.000000	1.546857	1638.801392
0.000000	1.547095	1634.268433
0.000000	1.547332	1628.882935
0.000000	1.547569	1621.201782
0.000000	1.547806	1611.715820
0.000000	1.548043	1600.899536
0.000000	1.548280	1591.122437
0.000000	1.548518	1581.844116
0.000000	1.548755	1574.066650
0.000000	1.548992	1568.780396
0.000000	1.549229	1563.376221
0.000000	1.549466	1558.062988
0.000000	1.549703	1553.737427
0.000000	1.549941	1552.564331
0.000000	1.550178	1553.015869
0.000000	1.550415	1555.314209
0.000000	1.550652	1557.741699
0.000000	1.550889	1561.246704
0.000000	1.551127	1566.013550
0.000000	1.551364	1569.571777
0.000000	1.551601	1572.401001
0.000000	1.551838	1574.937012
0.000000	1.552075	1576.818970
0.000000	1.552312	1577.483521
0.000000	1.552549	1576.936646
0.000000	1.552787	1576.286987
0.000000	1.553024	1575.431519
0.000000	1.553261	1575.173584
0.000000	1.553498	1575.399292
0.000000	1.553735	1575.873047
0.000000	1.553973	1576.965332
0.000000	1.554210	1579.773926
0.000000	1.554447	1584.136475
0.000000	1.554684	1589.654541
0.000000	1.554921	1594.504272
0.000000	1.555158	1599.504028
0.000000	1.555396	1605.317993
0.000000	1.555633	1612.638184
0.000000	1.555870	1620.299683
0.000000	1.556107	1627.655396
0.000000	1.556344	1635.473511
0.000000	1.556582	1644.471069
0.000000	1.556819	1653.150269
0.000000	1.557056	1660.781616
0.000000	1.557293	1666.669067
0.000000	1.557530	1670.488281
0.000000	1.557768	1671.546265
0.000000	1.558005	1668.990967
0.000000	1.558242	1664.940552
0.000000	1.558479	1660.141602
0.000000	1.558716	1658.284790
0.000000	1.558953	1658.337646
0.000000	1.559190	1658.395874
0.000000	1.559428	1658.651978
0.000000	1.559665	1660.529175
0.000000	1.559902	1661.305542
0.000000	1.560139	1661.235718
0.000000	1.560376	1660.605225
0.000000	1.560614	1658.912476
0.000000	1.560851	1654.413818
0.000000	1.561088	1648.814453
0.000000	1.561325	1642.985229
0.000000	1.561562	1640.818726
0.000000	1.561799	1639.250854
0.000000	1.562037	1637.232544
0.000000	1.562274	1635.435791
0.000000	1.562511	1634.120361
0.000000	1.562748	1632.729004
0.000000	1.562985	1630.018799
0.000000	1.563222	1625.841187
0.000000	1.563460	1620.403809
0.000000	1.563697	1614.419800
0.000000	1.563934	1609.222534
0.000000	1.564171	1603.064453
0.000000	1.564408	1597.854370
0.000000	1.564646	1593.056396
0.000000	1.564883	1589.941772
0.000000	1.565120	1587.354492
0.000000	1.565357	1586.005371
0.000000	1.565594	1585.977539
0.000000	1.565831	1587.027100
0.000000	1.566069	1589.173462
0.000000	1.566306	1592.101685
0.000000	1.566543	1595.533691
0.000000	1.566780	1597.930908
0.000000	1.567017	1599.705566
0.000000	1.567255	1601.630493
0.000000	1.567492	1603.476563
0.000000	1.567729	1605.785400
0.000000	1.567966	1608.171875
0.000000	1.568203	1610.982422
0.000000	1.568440	1614.693359
0.000000	1.568677	1618.772949
0.000000	1.568915	1623.214111
0.000000	1.569152	1627.699829
0.000000	1.569389	1632.685303
0.000000	1.569626	1636.971436
0.000000	1.569863	1640.112549
0.000000	1.570101	1642.137329
0.000000	1.570338	1643.104980
0.000000	1.570575	1642.758423
0.000000	1.570812	1640.795288
0.000000	1.571049	1637.401611
0.000000	1.571286	1632.801147
0.000000	1.571524	1628.578735
0.000000	1.571761	1625.328979
0.000000	1.571998	1622.527344
0.000000	1.572235	1621.280273
0.000000	1.572472	1621.312012
0.000000	1.572709	1620.540283
0.000000	1.572947	1620.112183
0.000000	1.573184	1620.406616
0.000000	1.573421	1622.293823
0.000000	1.573658	1624.910278
0.000000	1.573895	1627.914063
0.000000	1.574133	1631.049683
0.000000	1.574370	1634.769531
0.000000	1.574607	1639.260132
0.000000	1.574844	1643.911377
0.000000	1.575081	1647.909058
0.000000	1.575318	1651.127319
0.000000	1.575556	1653.935791
0.000000	1.575793	1655.986694
0.000000	1.576030	1657.530762
0.000000	1.576267	1657.008423
0.000000	1.576504	1655.300537
0.000000	1.576741	1652.906372
0.000000	1.576979	1650.367676
0.000000	1.577216	1646.662231
0.000000	1.577453	1641.868164
0.000000	1.577690	1636.152954
0.000000	1.577927	1629.530518
0.000000	1.578164	1623.787476
0.000000	1.578402	1619.052246
0.000000	1.578639	1614.881836
0.000000	1.578876	1611.111816
0.000000	1.579113	1606.313965
0.000000	1.579350	1601.718506
0.000000	1.579588	1598.022339
0.000000	1.579825	1595.065308
0.000000	1.580062	1591.919678
0.000000	1.580299	1588.869629
0.000000	1.580536	1586.148804
0.000000	1.580773	1584.049805
0.000000	1.581011	1582.909546
0.000000	1.581248	1582.716675
0.000000	1.581485	1583.934326
0.000000	1.581722	1586.881348
0.000000	1.581959	1590.478516
0.000000	1.582196	1594.542847
0.000000	1.582434	1599.852539
0.000000	1.582671	1605.956177
0.000000	1.582908	1613.546875
0.000000	1.583145	1620.713989
0.000000	1.583382	1627.529907
0.000000	1.583619	1634.837524
0.000000	1.583857	1642.536011
0.000000	1.584094	1649.408203
0.000000	1.584331	1656.300659
0.000000	1.584568	1662.183228
0.000000	1.584805	1668.465698
0.000000	1.585043	1674.531860
0.000000	1.585280	1680.785400
0.000000	1.585517	1686.839233
0.000000	1.585754	1692.450928
0.000000	1.585991	1696.575317
0.000000	1.586228	1698.851318
0.000000	1.586466	1699.191772
0.000000	1.586703	1698.418945
0.000000	1.586940	1696.442627
0.000000	1.587177	1693.069946
0.000000	1.587414	1687.910889
0.000000	1.587651	1680.539673
0.000000	1.587889	1672.366089
0.000000	1.588126	1664.479248
0.000000	1.588363	1656.463989
0.000000	1.588600	1648.902466
0.000000	1.588837	1642.201904
0.000000	1.589075	1636.692261
0.000000	1.589312	1632.357666
0.000000	1.589549	1629.163208
0.000000	1.589786	1628.839966
0.000000	1.590023	1631.544067
0.000000	1.590261	1636.069092
0.000000	1.590497	1641.296997
0.000000	1.590735	1645.578491
0.000000	1.590972	1647.705688
0.000000	1.591209	1649.005371
0.000000	1.591446	1649.894775
0.000000	1.591683	1650.272339
0.000000	1.591921	1650.570557
0.000000	1.592158	1650.651123
0.000000	1.592395	1650.497192
0.000000	1.592632	1650.104980
0.000000	1.592869	1649.006226
0.000000	1.593107	1647.863892
0.000000	1.593344	1646.555542
0.000000	1.593581	1645.462402
0.000000	1.593818	1645.216797
0.000000	1.594055	1645.563354
0.000000	1.594292	1647.380859
0.000000	1.594530	1647.710327
0.000000	1.594767	1647.631348
0.000000	1.595004	1647.956909
0.000000	1.595241	1648.182007
0.000000	1.595478	1648.497925
0.000000	1.595716	1648.726685
0.000000	1.595953	1648.307373
0.000000	1.596190	1647.644043
0.000000	1.596427	1646.799927
0.000000	1.596664	1645.957275
0.000000	1.596901	1644.573242
0.000000	1.597139	1642.610229
0.000000	1.597376	1640.358154
0.000000	1.597613	1637.853394
0.000000	1.597850	1635.843750
0.000000	1.598087	1634.675171
0.000000	1.598324	1634.685791
0.000000	1.598562	1636.852783
0.000000	1.598799	1640.028320
0.000000	1.599036	1645.231079
0.000000	1.599273	1650.256714
0.000000	1.599510	1651.994263
0.000000	1.599748	1650.807739
0.000000	1.599985	1648.488892
0.000000	1.600222	1645.567505
0.000000	1.600459	1642.875977
0.000000	1.600696	1643.172607
0.000000	1.600933	1645.800537
0.000000	1.601170	1648.438965
0.000000	1.601408	1651.177246
0.000000	1.601645	1654.732300
0.000000	1.601882	1659.347168
0.000000	1.602119	1665.104248
0.000000	1.602356	1671.048218
0.000000	1.602594	1677.724609
0.000000	1.602831	1685.153687
0.000000	1.603068	1692.167603
0.000000	1.603305	1698.843994
0.000000	1.603542	1705.370850
0.000000	1.603779	1710.475586
0.000000	1.604017	1713.261841
0.000000	1.604254	1715.378296
0.000000	1.604491	1717.046997
0.000000	1.604728	1718.155640
0.000000	1.604965	1719.815796
0.000000	1.605203	1720.833130
0.000000	1.605440	1720.812378
0.000000	1.605677	1720.004639
0.000000	1.605914	1719.211914
0.000000	1.606151	1718.664429
0.000000	1.606388	1718.567261
0.000000	1.606626	1718.470215
0.000000	1.606863	1718.233032
0.000000	1.607100	1717.449219
0.000000	1.607337	1716.433228
0.000000	1.607574	1715.146362
0.000000	1.607811	1713.901611
0.000000	1.608049	1713.001587
0.000000	1.608286	1711.267578
0.000000	1.608523	1708.115479
0.000000	1.608760	1705.119019
0.000000	1.608997	1702.284180
0.000000	1.609234	1699.045898
0.000000	1.609472	1695.970703
0.000000	1.609709	1694.773804
0.000000	1.609946	1694.477783
0.000000	1.610183	1694.932861
0.000000	1.610420	1695.775146
0.000000	1.610657	1696.793335
0.000000	1.610895	1698.071533
0.000000	1.611132	1698.787964
0.000000	1.611369	1698.801147
0.000000	1.611606	1697.619995
0.000000	1.611843	1695.644653
0.000000	1.612081	1693.849487
0.000000	1.612318	1690.487793
0.000000	1.612555	1686.165771
0.000000	1.612792	1681.526611
0.000000	1.613029	1677.432983
0.000000	1.613266	1674.642822
0.000000	1.613504	1673.590820
0.000000	1.613741	1671.999023
0.000000	1.613978	1670.567871
0.000000	1.614215	1669.111816
0.000000	1.614452	1666.647339
0.000000	1.614690	1662.891113
0.000000	1.614927	1658.218994
0.000000	1.615164	1652.105957
0.000000	1.615401	1645.409058
0.000000	1.615638	1638.804932
0.000000	1.615875	1631.389282
0.000000	1.616112	1623.448975
0.000000	1.616350	1613.998413
0.000000	1.616587	1604.212646
0.000000	1.616824	1594.357910
0.000000	1.617061	1584.709717
0.000000	1.617298	1576.019287
0.000000	1.617536	1570.198975
0.000000	1.617773	1566.943970
0.000000	1.618010	1565.885864
0.000000	1.618247	1567.205811
0.000000	1.618484	1568.489136
0.000000	1.618721	1571.060791
0.000000	1.618959	1574.310547
0.000000	1.619196	1578.060791
0.000000	1.619433	1580.801636
0.000000	1.619670	1583.861572
0.000000	1.619907	1587.117310
0.000000	1.620144	1590.838623
0.000000	1.620382	1595.186523
0.000000	1.620619	1599.928833
0.000000	1.620856	1605.390381
0.000000	1.621093	1610.634033
0.000000	1.621330	1615.150635
0.000000	1.621568	1619.290039
0.000000	1.621805	1623.073364
0.000000	1.622042	1627.016724
0.000000	1.622279	1630.418579
0.000000	1.622516	1633.400635
0.000000	1.622754	1635.741943
0.000000	1.622991	1637.120728
0.000000	1.623228	1637.980713
0.000000	1.623465	1638.813721
0.000000	1.623702	1639.507080
0.000000	1.623939	1640.276855
0.000000	1.624177	1640.335449
0.000000	1.624414	1639.712769
0.000000	1.624651	1638.589355
0.000000	1.624888	1637.184448
0.000000	1.625125	1635.146729
0.000000	1.625362	1632.765259
0.000000	1.625600	1630.628174
0.000000	1.625837	1628.621460
0.000000	1.626074	1626.737915
0.000000	1.626311	1626.058105
0.000000	1.626548	1625.346924
0.000000	1.626785	1624.413086
0.000000	1.627023	1623.845581
0.000000	1.627260	1623.572754
0.000000	1.627497	1624.159668
0.000000	1.627734	1626.435303
0.000000	1.627971	1629.612793
0.000000	1.628209	1633.784058
0.000000	1.628446	1638.505005
0.000000	1.628683	1643.761108
0.000000	1.628920	1649.503906
0.000000	1.629157	1655.647217
0.000000	1.629394	1661.580078
0.000000	1.629632	1667.632813
0.000000	1.629869	1673.534790
0.000000	1.630106	1679.003052
0.000000	1.630343	1683.274292
0.000000	1.630580	1687.311035
0.000000	1.630817	1691.278442
0.000000	1.631055	1694.830444
0.000000	1.631292	1697.825317
0.000000	1.631529	1699.986816
0.000000	1.631766	1701.047607
0.000000	1.632003	1701.150024
0.000000	1.632240	1700.513550
0.000000	1.632478	1699.561279
0.000000	1.632715	1698.670288
0.000000	1.632952	1697.297119
0.000000	1.633189	1696.631714
0.000000	1.633426	1696.697510
0.000000	1.633664	1697.592407
0.000000	1.633901	1699.833862
0.000000	1.634138	1702.139282
0.000000	1.634375	1704.792847
0.000000	1.634612	1707.776123
0.000000	1.634849	1711.238647
0.000000	1.635087	1712.593140
0.000000	1.635324	1712.856079
0.000000	1.635561	1712.189575
0.000000	1.635798	1710.789063
0.000000	1.636035	1709.094604
0.000000	1.636272	1707.034546
0.000000	1.636510	1703.640747
0.000000	1.636747	1697.567505
0.000000	1.636984	1689.745605
0.000000	1.637221	1681.411011
0.000000	1.637458	1673.067261
0.000000	1.637696	1664.155151
0.000000	1.637933	1655.213135
0.000000	1.638170	1646.940552
0.000000	1.638407	1639.193359
0.000000	1.638644	1631.436279
0.000000	1.638881	1623.490845
0.000000	1.639118	1617.022949
0.000000	1.639356	1611.509888
0.000000	1.639593	1606.789917
0.000000	1.639830	1603.946167
0.000000	1.640067	1600.832275
0.000000	1.640304	1596.677856
0.000000	1.640542	1591.670654
0.000000	1.640779	1586.416260
0.000000	1.641016	1582.398315
0.000000	1.641253	1580.559204
0.000000	1.641490	1581.290771
0.000000	1.641727	1582.905151
0.000000	1.641965	1584.074341
0.000000	1.642202	1585.441528
0.000000	1.642439	1587.294678
0.000000	1.642676	1591.227539
0.000000	1.642913	1596.564575
0.000000	1.643151	1603.512939
0.000000	1.643388	1612.316528
0.000000	1.643625	1622.600952
0.000000	1.643862	1633.097778
0.000000	1.644099	1643.623291
0.000000	1.644336	1653.962524
0.000000	1.644574	1662.440796
0.000000	1.644811	1669.730713
0.000000	1.645048	1677.008301
0.000000	1.645285	1683.570923
0.000000	1.645522	1689.903198
0.000000	1.645759	1696.245117
0.000000	1.645997	1700.973511
0.000000	1.646234	1704.619751
0.000000	1.646471	1707.317993
0.000000	1.646708	1708.912476
0.000000	1.646945	1709.946533
0.000000	1.647183	1711.078003
0.000000	1.647420	1712.069580
0.000000	1.647657	1713.437988
0.000000	1.647894	1715.459839
0.000000	1.648131	1719.549561
0.000000	1.648368	1724.417603
0.000000	1.648605	1729.726440
0.000000	1.648843	1733.741821
0.000000	1.649080	1736.056396
0.000000	1.649317	1736.029663
0.000000	1.649554	1734.430786
0.000000	1.649791	1730.708496
0.000000	1.650029	1725.282349
0.000000	1.650266	1718.256592
0.000000	1.650503	1710.735718
0.000000	1.650740	1702.485718
0.000000	1.650977	1694.270020
0.000000	1.651214	1688.076660
0.000000	1.651452	1682.661377
0.000000	1.651689	1676.715088
0.000000	1.651926	1669.952515
0.000000	1.652163	1662.735718
0.000000	1.652400	1655.252197
0.000000	1.652638	1649.561646
0.000000	1.652875	1644.102661
0.000000	1.653112	1638.810547
0.000000	1.653349	1633.411743
0.000000	1.653586	1628.287476
0.000000	1.653823	1623.627319
0.000000	1.654061	1620.231689
0.000000	1.654298	1619.597656
0.000000	1.654535	1619.353760
0.000000	1.654772	1619.039063
0.000000	1.655009	1617.372559
0.000000	1.655246	1615.837280
0.000000	1.655484	1615.583252
0.000000	1.655721	1617.663086
0.000000	1.655958	1620.364624
0.000000	1.656195	1623.146606
0.000000	1.656432	1626.134766
0.000000	1.656670	1629.545288
0.000000	1.656907	1632.832031
0.000000	1.657144	1635.419189
0.000000	1.657381	1636.390747
0.000000	1.657618	1636.967407
0.000000	1.657855	1637.380249
0.000000	1.658092	1639.198608
0.000000	1.658330	1640.179443
0.000000	1.658567	1639.889526
0.000000	1.658804	1638.887451
0.000000	1.659041	1637.418701
0.000000	1.659278	1635.023071
0.000000	1.659516	1631.631958
0.000000	1.659753	1628.346802
0.000000	1.659990	1624.290527
0.000000	1.660227	1619.590088
0.000000	1.660464	1615.312744
0.000000	1.660702	1612.832886
0.000000	1.660939	1610.580566
0.000000	1.661176	1608.700684
0.000000	1.661413	1608.311035
0.000000	1.661650	1608.581299
0.000000	1.661887	1608.758911
0.000000	1.662125	1609.472656
0.000000	1.662362	1611.583740
0.000000	1.662599	1615.170410
0.000000	1.662836	1619.943970
0.000000	1.663073	1626.425415
0.000000	1.663311	1635.179321
0.000000	1.663548	1645.748169
0.000000	1.663785	1658.284790
0.000000	1.664022	1669.687012
0.000000	1.664259	1680.079468
0.000000	1.664496	1687.581665
0.000000	1.664733	1692.713623
0.000000	1.664971	1697.425659
0.000000	1.665208	1701.873291
0.000000	1.665445	1706.095459
0.000000	1.665682	1708.783936
0.000000	1.665919	1709.968140
0.000000	1.666157	1710.496582
0.000000	1.666394	1710.686646
0.000000	1.666631	1710.618164
0.000000	1.666868	1710.214722
0.000000	1.667105	1710.314453
0.000000	1.667342	1709.615479
0.000000	1.667580	1708.033569
0.000000	1.667817	1705.461792
0.000000	1.668054	1701.553223
0.000000	1.668291	1696.365112
0.000000	1.668528	1689.432129
0.000000	1.668765	1681.849976
0.000000	1.669003	1674.117065
0.000000	1.669240	1666.423218
0.000000	1.669477	1659.217163
0.000000	1.669714	1651.841064
0.000000	1.669951	1644.429932
0.000000	1.670189	1638.292969
0.000000	1.670426	1632.709473
0.000000	1.670663	1627.149780
0.000000	1.670900	1620.731445
0.000000	1.671137	1612.650146
0.000000	1.671374	1602.635986
0.000000	1.671612	1591.998413
0.000000	1.671849	1581.330322
0.000000	1.672086	1569.443481
0.000000	1.672323	1557.717896
0.000000	1.672560	1546.532593
0.000000	1.672798	1534.342896
0.000000	1.673035	1522.441284
0.000000	1.673272	1511.316895
0.000000	1.673509	1501.202759
0.000000	1.673746	1493.025757
0.000000	1.673983	1486.671509
0.000000	1.674220	1483.562500
0.000000	1.674458	1483.927734
0.000000	1.674695	1486.902100
0.000000	1.674932	1492.311401
0.000000	1.675169	1498.422485
0.000000	1.675406	1504.060181
0.000000	1.675644	1507.425903
0.000000	1.675881	1510.709473
0.000000	1.676118	1513.869629
0.000000	1.676355	1517.147827
0.000000	1.676592	1520.804077
0.000000	1.676829	1523.131104
0.000000	1.677067	1524.928345
0.000000	1.677304	1526.433350
0.000000	1.677541	1527.385986
0.000000	1.677778	1528.250366
0.000000	1.678015	1527.225952
0.000000	1.678252	1525.139160
0.000000	1.678490	1522.427734
0.000000	1.678727	1519.817505
0.000000	1.678964	1518.873047
0.000000	1.679201	1520.686401
0.000000	1.679438	1524.642212
0.000000	1.679676	1529.562622
0.000000	1.679913	1534.993896
0.000000	1.680150	1540.226807
0.000000	1.680387	1545.695190
0.000000	1.680624	1552.782471
0.000000	1.680861	1561.577881
0.000000	1.681099	1571.356567
0.000000	1.681336	1582.481567
0.000000	1.681573	1594.457642
0.000000	1.681810	1606.364014
0.000000	1.682047	1618.095947
0.000000	1.682284	1628.126221
0.000000	1.682522	1635.860962
0.000000	1.682759	1640.556030
0.000000	1.682996	1643.321777
0.000000	1.683233	1644.844727
0.000000	1.683470	1645.036011
0.000000	1.683707	1644.901123
0.000000	1.683945	1643.838257
0.000000	1.684182	1641.032837
0.000000	1.684419	1636.130371
0.000000	1.684656	1629.205322
0.000000	1.684893	1620.822632
0.000000	1.685131	1611.576294
0.000000	1.685368	1601.585083
0.000000	1.685605	1591.553711
0.000000	1.685842	1582.626587
0.000000	1.686079	1575.089844
0.000000	1.686316	1568.380615
0.000000	1.686554	1562.867920
0.000000	1.686791	1558.171997
0.000000	1.687028	1553.646118
0.000000	1.687265	1548.575562
0.000000	1.687502	1541.927368
0.000000	1.687739	1534.413208
0.000000	1.687977	1526.393311
0.000000	1.688214	1519.269043
0.000000	1.688451	1515.632935
0.000000	1.688688	1514.949707
0.000000	1.688925	1516.374268
0.000000	1.689162	1518.045776
0.000000	1.689400	1519.124756
0.000000	1.689637	1518.627075
0.000000	1.689874	1517.110596
0.000000	1.690111	1515.182007
0.000000	1.690348	1512.607910
0.000000	1.690586	1511.060303
0.000000	1.690823	1510.455078
0.000000	1.691060	1510.049927
0.000000	1.691297	1509.921753
0.000000	1.691534	1509.572021
0.000000	1.691772	1509.400757
0.000000	1.692009	1510.135742
0.000000	1.692246	1512.677368
0.000000	1.692483	1516.698608
0.000000	1.692720	1521.672119
0.000000	1.692957	1527.851318
0.000000	1.693195	1534.823608
0.000000	1.693432	1542.802612
0.000000	1.693669	1552.021851
0.000000	1.693906	1561.606934
0.000000	1.694143	1570.052002
0.000000	1.694380	1576.388062
0.000000	1.694618	1581.267090
0.000000	1.694855	1585.076660
0.000000	1.695092	1588.022461
0.000000	1.695329	1589.517578
0.000000	1.695566	1589.187500
0.000000	1.695804	1587.322510
0.000000	1.696041	1584.566528
0.000000	1.696278	1581.770508
0.000000	1.696515	1581.001953
0.000000	1.696752	1584.082642
0.000000	1.696989	1589.109863
0.000000	1.697226	1595.068970
0.000000	1.697464	1601.729736
0.000000	1.697701	1606.567383
0.000000	1.697938	1611.617188
0.000000	1.698175	1617.185181
0.000000	1.698412	1623.048462
0.000000	1.698650	1627.100586
0.000000	1.698887	1629.761841
0.000000	1.699124	1631.803711
0.000000	1.699361	1633.338379
0.000000	1.699598	1634.009277
0.000000	1.699835	1633.846558
0.000000	1.700073	1632.700806
0.000000	1.700310	1630.991577
0.000000	1.700547	1629.003784
0.000000	1.700784	1626.988037
0.000000	1.701021	1625.987061
0.000000	1.701259	1625.725952
0.000000	1.701496	1626.829590
0.000000	1.701733	1629.718140
0.000000	1.701970	1632.845093
0.000000	1.702207	1636.696289
0.000000	1.702444	1639.646729
0.000000	1.702682	1642.215088
0.000000	1.702919	1644.263184
0.000000	1.703156	1646.063721
0.000000	1.703393	1647.938721
0.000000	1.703630	1649.743530
0.000000	1.703867	1651.317261
0.000000	1.704105	1652.593994
0.000000	1.704342	1653.710083
0.000000	1.704579	1654.493042
0.000000	1.704816	1654.311401
0.000000	1.705053	1652.816040
0.000000	1.705291	1650.248291
0.000000	1.705528	1647.384766
0.000000	1.705765	1639.493286
0.000000	1.706002	1629.006348
0.000000	1.706239	1618.650757
0.000000	1.706476	1611.370605
0.000000	1.706713	1605.121704
0.000000	1.706951	1599.016602
0.000000	1.707188	1594.339111
0.000000	1.707425	1589.626343
0.000000	1.707662	1585.579468
0.000000	1.707899	1583.426758
0.000000	1.708137	1585.560059
0.000000	1.708374	1590.425415
0.000000	1.708611	1594.932617
0.000000	1.708848	1597.280640
0.000000	1.709085	1599.625977
0.000000	1.709322	1602.469116
0.000000	1.709560	1605.949463
0.000000	1.709797	1610.157104
0.000000	1.710034	1612.919800
0.000000	1.710271	1614.424438
0.000000	1.710508	1615.527832
0.000000	1.710746	1615.788208
0.000000	1.710983	1615.118042
0.000000	1.711220	1613.344482
0.000000	1.711457	1610.364624
0.000000	1.711694	1606.188477
0.000000	1.711931	1601.092285
0.000000	1.712169	1596.968018
0.000000	1.712406	1593.766846
0.000000	1.712643	1591.311279
0.000000	1.712880	1590.984375
0.000000	1.713117	1591.935669
0.000000	1.713354	1594.367798
0.000000	1.713592	1598.590454
0.000000	1.713829	1603.889648
0.000000	1.714066	1608.872070
0.000000	1.714303	1612.381470
0.000000	1.714540	1615.076294
0.000000	1.714777	1617.092407
0.000000	1.715015	1617.785278
0.000000	1.715252	1616.607178
0.000000	1.715489	1614.391357
0.000000	1.715726	1611.683838
0.000000	1.715963	1609.769775
0.000000	1.716200	1610.252686
0.000000	1.716438	1610.461182
0.000000	1.716675	1612.020142
0.000000	1.716912	1615.089966
0.000000	1.717149	1618.773560
0.000000	1.717386	1624.521118
0.000000	1.717624	1632.494263
0.000000	1.717861	1643.704102
0.000000	1.718098	1658.318359
0.000000	1.718335	1675.514160
0.000000	1.718572	1693.683228
0.000000	1.718809	1708.329102
0.000000	1.719047	1718.707520
0.000000	1.719284	1725.270752
0.000000	1.719521	1729.511719
0.000000	1.719758	1731.870728
0.000000	1.719995	1732.115234
0.000000	1.720233	1730.871094
0.000000	1.720470	1728.991577
0.000000	1.720707	1726.864258
0.000000	1.720944	1724.079468
0.000000	1.721181	1720.856445
0.000000	1.721418	1716.501709
0.000000	1.721655	1710.892578
0.000000	1.721893	1704.207642
0.000000	1.722130	1695.641113
0.000000	1.722367	1686.220703
0.000000	1.722604	1678.006592
0.000000	1.722841	1671.562500
0.000000	1.723079	1666.040283
0.000000	1.723316	1661.572754
0.000000	1.723553	1657.989624
0.000000	1.723790	1655.547607
0.000000	1.724027	1653.127686
0.000000	1.724265	1651.883545
0.000000	1.724502	1651.422974
0.000000	1.724739	1651.556274
0.000000	1.724976	1652.559937
0.000000	1.725213	1654.200562
0.000000	1.725450	1656.188477
0.000000	1.725688	1658.546875
0.000000	1.725925	1661.504028
0.000000	1.726162	1664.279663
0.000000	1.726399	1665.576904
0.000000	1.726636	1666.330200
0.000000	1.726873	1666.745361
0.000000	1.727111	1667.315674
0.000000	1.727348	1668.174194
0.000000	1.727585	1669.279541
0.000000	1.727822	1669.415039
0.000000	1.728059	1669.108032
0.000000	1.728297	1668.398438
0.000000	1.728534	1666.455444
0.000000	1.728771	1662.948120
0.000000	1.729008	1658.383301
0.000000	1.729245	1652.697876
0.000000	1.729482	1647.067627
0.000000	1.729720	1641.715576
0.000000	1.729957	1637.514648
0.000000	1.730194	1634.352539
0.000000	1.730431	1633.348511
0.000000	1.730668	1633.908081
0.000000	1.730905	1634.619507
0.000000	1.731143	1634.406738
0.000000	1.731380	1633.743530
0.000000	1.731617	1632.550171
0.000000	1.731854	1631.033325
0.000000	1.732091	1629.591919
0.000000	1.732328	1627.492432
0.000000	1.732566	1624.451660
0.000000	1.732803	1621.542725
0.000000	1.733040	1619.601196
0.000000	1.733277	1619.951660
0.000000	1.733514	1622.101318
0.000000	1.733752	1625.080933
0.000000	1.733989	1628.212036
0.000000	1.734226	1631.450562
0.000000	1.734463	1633.783569
0.000000	1.734700	1631.949585
0.000000	1.734937	1629.908936
0.000000	1.735175	1630.252930
0.000000	1.735412	1633.150879
0.000000	1.735649	1635.902588
0.000000	1.735886	1638.043945
0.000000	1.736123	1639.828735
0.000000	1.736360	1641.163086
0.000000	1.736598	1642.682495
0.000000	1.736835	1644.047119
0.000000	1.737072	1644.876831
0.000000	1.737309	1645.515869
0.000000	1.737546	1645.249390
0.000000	1.737783	1644.004517
0.000000	1.738021	1642.038330
0.000000	1.738258	1639.927246
0.000000	1.738495	1638.150635
0.000000	1.738732	1637.993042
0.000000	1.738969	1637.842773
0.000000	1.739207	1637.027344
0.000000	1.739444	1634.136719
0.000000	1.739681	1630.157349
0.000000	1.739918	1625.782227
0.000000	1.740155	1622.072021
0.000000	1.740392	1619.899292
0.000000	1.740630	1617.662964
0.000000	1.740867	1616.449585
0.000000	1.741104	1615.856079
0.000000	1.741341	1615.730957
0.000000	1.741578	1615.220215
0.000000	1.741815	1614.364502
0.000000	1.742053	1613.310669
0.000000	1.742290	1611.718262
0.000000	1.742527	1608.781982
0.000000	1.742764	1604.629761
0.000000	1.743001	1599.795166
0.000000	1.743239	1595.218994
0.000000	1.743476	1591.475220
0.000000	1.743713	1588.686768
0.000000	1.743950	1587.308716
0.000000	1.744187	1587.350464
0.000000	1.744424	1588.186523
0.000000	1.744661	1590.724487
0.000000	1.744899	1593.542480
0.000000	1.745136	1594.557007
0.000000	1.745373	1594.566406
0.000000	1.745610	1593.036133
0.000000	1.745847	1590.628906
0.000000	1.746085	1587.794922
0.000000	1.746322	1584.862183
0.000000	1.746559	1581.405029
0.000000	1.746796	1578.052612
0.000000	1.747033	1575.896362
0.000000	1.747270	1575.819214
0.000000	1.747508	1576.698364
0.000000	1.747745	1578.622803
0.000000	1.747982	1581.611084
0.000000	1.748219	1586.316528
0.000000	1.748456	1591.086426
0.000000	1.748694	1596.301392
0.000000	1.748931	1601.567627
0.000000	1.749168	1606.193726
0.000000	1.749405	1608.139526
0.000000	1.749642	1609.676880
0.000000	1.749879	1611.180786
0.000000	1.750117	1612.064209
0.000000	1.750354	1612.337646
0.000000	1.750591	1611.314209
0.000000	1.750828	1609.316284
0.000000	1.751065	1606.979858
0.000000	1.751302	1605.087158
0.000000	1.751540	1602.673950
0.000000	1.751777	1600.008179
0.000000	1.752014	1596.949463
0.000000	1.752251	1593.070435
0.000000	1.752488	1587.581909
0.000000	1.752726	1580.744141
0.000000	1.752963	1572.858643
0.000000	1.753200	1564.634155
0.000000	1.753437	1557.899414
0.000000	1.753674	1552.866211
0.000000	1.753911	1548.487915
0.000000	1.754148	1544.505615
0.000000	1.754386	1542.831055
0.000000	1.754623	1543.987793
0.000000	1.754860	1545.979736
0.000000	1.755097	1549.125854
0.000000	1.755334	1551.820801
0.000000	1.755572	1553.827515
0.000000	1.755809	1554.581909
0.000000	1.756046	1554.560059
0.000000	1.756283	1554.096802
0.000000	1.756520	1553.835205
0.000000	1.756757	1553.484497
0.000000	1.756995	1551.791016
0.000000	1.757232	1549.372803
0.000000	1.757469	1547.342041
0.000000	1.757706	1545.664795
0.000000	1.757943	1544.650513
0.000000	1.758181	1544.323975
0.000000	1.758418	1545.003052
0.000000	1.758655	1545.840088
0.000000	1.758892	1546.900391
0.000000	1.759129	1546.696533
0.000000	1.759367	1546.479980
0.000000	1.759604	1546.695435
0.000000	1.759841	1548.469482
0.000000	1.760078	1551.852905
0.000000	1.760315	1556.454346
0.000000	1.760552	1561.661499
0.000000	1.760790	1567.623413
0.000000	1.761027	1574.908936
0.000000	1.761264	1582.660522
0.000000	1.761501	1590.023682
0.000000	1.761738	1596.216797
0.000000	1.761975	1601.447144
0.000000	1.762213	1606.347168
0.000000	1.762450	1610.848267
0.000000	1.762687	1614.859741
0.000000	1.762924	1617.174438
0.000000	1.763161	1618.158691
0.000000	1.763398	1618.128662
0.000000	1.763636	1617.078735
0.000000	1.763873	1615.028564
0.000000	1.764110	1612.024780
0.000000	1.764347	1607.538208
0.000000	1.764584	1603.030640
0.000000	1.764821	1598.347534
0.000000	1.765059	1592.739868
0.000000	1.765296	1586.232178
0.000000	1.765533	1579.915039
0.000000	1.765770	1574.824707
0.000000	1.766007	1571.840942
0.000000	1.766245	1569.049561
0.000000	1.766482	1566.819946
0.000000	1.766719	1564.315674
0.000000	1.766956	1561.951416
0.000000	1.767193	1559.656616
0.000000	1.767430	1557.715454
0.000000	1.767668	1557.972290
0.000000	1.767905	1560.603149
0.000000	1.768142	1565.536011
0.000000	1.768379	1572.536621
0.000000	1.768616	1579.629639
0.000000	1.768854	1587.767334
0.000000	1.769091	1595.989136
0.000000	1.769328	1603.205078
0.000000	1.769565	1611.182007
0.000000	1.769802	1619.835083
0.000000	1.770039	1630.120972
0.000000	1.770276	1640.976074
0.000000	1.770514	1651.574829
0.000000	1.770751	1659.719604
0.000000	1.770988	1667.520996
0.000000	1.771225	1675.325928
0.000000	1.771462	1683.383057
0.000000	1.771700	1690.817871
0.000000	1.771937	1698.388916
0.000000	1.772174	1706.451904
0.000000	1.772411	1713.198486
0.000000	1.772648	1718.554199
0.000000	1.772885	1722.021118
0.000000	1.773123	1724.425781
0.000000	1.773360	1725.909546
0.000000	1.773597	1726.741699
0.000000	1.773834	1727.182007
0.000000	1.774071	1728.412720
0.000000	1.774308	1732.362549
0.000000	1.774546	1737.460571
0.000000	1.774783	1741.556152
0.000000	1.775020	1745.934937
0.000000	1.775257	1750.468140
0.000000	1.775494	1755.346191
0.000000	1.775732	1760.838623
0.000000	1.775969	1765.820679
0.000000	1.776206	1770.202026
0.000000	1.776443	1773.553833
0.000000	1.776680	1776.216431
0.000000	1.776917	1778.350098
0.000000	1.777155	1780.020630
0.000000	1.777392	1781.536255
0.000000	1.777629	1782.940552
0.000000	1.777866	1783.619019
0.000000	1.778103	1783.153442
0.000000	1.778341	1781.614380
0.000000	1.778578	1779.105591
0.000000	1.778815	1775.513550
0.000000	1.779052	1771.595459
0.000000	1.779289	1766.547729
0.000000	1.779526	1760.890503
0.000000	1.779763	1754.715332
0.000000	1.780001	1747.559937
0.000000	1.780238	1739.166138
0.000000	1.780475	1730.747437
0.000000	1.780712	1723.174561
0.000000	1.780949	1717.480225
0.000000	1.781187	1713.437866
0.000000	1.781424	1710.698730
0.000000	1.781661	1708.682983
0.000000	1.781898	1707.462402
0.000000	1.782135	1707.072021
0.000000	1.782372	1707.268799
0.000000	1.782610	1708.262329
0.000000	1.782847	1709.272583
0.000000	1.783084	1710.342773
0.000000	1.783321	1712.019165
0.000000	1.783558	1714.121826
0.000000	1.783795	1715.949707
0.000000	1.784033	1717.269287
0.000000	1.784270	1718.853516
0.000000	1.784507	1720.305176
0.000000	1.784744	1721.474365
0.000000	1.784981	1722.369629
0.000000	1.785219	1723.169800
0.000000	1.785456	1724.951294
0.000000	1.785693	1727.234009
0.000000	1.785930	1729.003418
0.000000	1.786167	1731.051758
0.000000	1.786404	1734.326538
0.000000	1.786642	1738.769287
0.000000	1.786879	1742.890381
0.000000	1.787116	1746.225708
0.000000	1.787353	1749.567871
0.000000	1.787590	1753.287231
0.000000	1.787827	1757.391846
0.000000	1.788065	1761.374390
0.000000	1.788302	1765.671875
0.000000	1.788539	1769.510254
0.000000	1.788776	1773.201660
0.000000	1.789013	1776.989136
0.000000	1.789250	1780.426514
0.000000	1.789488	1783.828735
0.000000	1.789725	1787.558716
0.000000	1.789962	1791.982056
0.000000	1.790199	1797.409912
0.000000	1.790436	1803.439453
0.000000	1.790674	1808.911621
0.000000	1.790911	1813.510986
0.000000	1.791148	1817.094604
0.000000	1.791385	1819.086670
0.000000	1.791622	1819.817261
0.000000	1.791860	1818.128784
0.000000	1.792097	1814.065796
0.000000	1.792334	1806.809082
0.000000	1.792571	1796.188599
0.000000	1.792808	1782.773926
0.000000	1.793045	1767.154907
0.000000	1.793282	1754.013184
0.000000	1.793520	1742.544678
0.000000	1.793757	1730.293335
0.000000	1.793994	1718.124146
0.000000	1.794231	1706.539429
0.000000	1.794468	1695.056396
0.000000	1.794706	1685.972412
0.000000	1.794943	1679.509766
0.000000	1.795180	1676.792969
0.000000	1.795417	1676.738281
0.000000	1.795654	1679.836670
0.000000	1.795891	1686.008911
0.000000	1.796129	1693.358398
0.000000	1.796366	1699.668457
0.000000	1.796603	1704.261475
0.000000	1.796840	1709.722656
0.000000	1.797077	1715.575073
0.000000	1.797315	1721.731323
0.000000	1.797552	1727.300415
0.000000	1.797789	1729.518433
0.000000	1.798026	1730.541748
0.000000	1.798263	1729.854248
0.000000	1.798500	1727.787842
0.000000	1.798738	1725.185059
0.000000	1.798975	1723.843384
0.000000	1.799212	1722.174438
0.000000	1.799449	1720.800049
0.000000	1.799686	1719.608032
0.000000	1.799923	1718.435303
0.000000	1.800161	1717.189209
0.000000	1.800398	1716.091187
0.000000	1.800635	1715.427979
0.000000	1.800872	1714.686035
0.000000	1.801109	1712.796631
0.000000	1.801347	1709.790771
0.000000	1.801584	1705.686157
0.000000	1.801821	1700.752930
0.000000	1.802058	1695.883057
0.000000	1.802295	1691.460938
0.000000	1.802532	1688.620483
0.000000	1.802769	1686.760864
0.000000	1.803007	1685.170776
0.000000	1.803244	1684.537476
0.000000	1.803481	1684.206299
0.000000	1.803718	1683.979248
0.000000	1.803955	1684.048096
0.000000	1.804193	1684.760376
0.000000	1.804430	1686.834473
0.000000	1.804667	1689.974854
0.000000	1.804904	1693.174683
0.000000	1.805141	1696.430298
0.000000	1.805378	1699.826904
0.000000	1.805616	1703.050903
0.000000	1.805853	1705.642456
0.000000	1.806090	1708.017822
0.000000	1.806327	1708.610352
0.000000	1.806564	1708.621338
0.000000	1.806802	1708.595337
0.000000	1.807039	1709.536133
0.000000	1.807276	1711.738281
0.000000	1.807513	1715.166992
0.000000	1.807750	1719.166138
0.000000	1.807987	1724.273315
0.000000	1.808225	1728.728271
0.000000	1.808462	1731.737793
0.000000	1.808699	1734.206543
0.000000	1.808936	1735.980591
0.000000	1.809173	1736.507324
0.000000	1.809410	1736.305054
0.000000	1.809648	1734.446533
0.000000	1.809885	1730.247559
0.000000	1.810122	1724.204834
0.000000	1.810359	1716.478638
0.000000	1.810596	1708.336060
0.000000	1.810834	1700.327515
0.000000	1.811071	1690.875610
0.000000	1.811308	1680.874756
0.000000	1.811545	1672.437988
0.000000	1.811782	1666.491333
0.000000	1.812019	1661.764160
0.000000	1.812256	1657.179810
0.000000	1.812494	1653.310913
0.000000	1.812731	1649.802124
0.000000	1.812968	1647.060669
0.000000	1.813205	1645.432617
0.000000	1.813442	1645.039063
0.000000	1.813680	1646.451294
0.000000	1.813917	1650.036377
0.000000	1.814154	1654.428345
0.000000	1.814391	1659.177734
0.000000	1.814628	1663.752197
0.000000	1.814865	1667.339111
0.000000	1.815103	1669.626099
0.000000	1.815340	1671.836060
0.000000	1.815577	1673.577759
0.000000	1.815814	1674.470703
0.000000	1.816051	1674.537109
0.000000	1.816289	1674.104736
0.000000	1.816526	1673.068359
0.000000	1.816763	1672.322510
0.000000	1.817000	1671.570557
0.000000	1.817237	1670.360474
0.000000	1.817474	1668.596069
0.000000	1.817712	1667.418823
0.000000	1.817949	1666.408447
0.000000	1.818186	1665.090820
0.000000	1.818423	1663.578125
0.000000	1.818660	1661.987793
0.000000	1.818897	1660.673218
0.000000	1.819135	1659.603149
0.000000	1.819372	1657.733276
0.000000	1.819609	1655.458862
0.000000	1.819846	1652.750854
0.000000	1.820083	1650.731323
0.000000	1.820320	1648.163330
0.000000	1.820558	1645.050537
0.000000	1.820795	1642.351563
0.000000	1.821032	1640.734009
0.000000	1.821269	1641.684937
0.000000	1.821506	1643.899048
0.000000	1.821743	1646.222168
0.000000	1.821981	1648.245850
0.000000	1.822218	1650.416870
0.000000	1.822455	1651.539795
0.000000	1.822692	1652.424438
0.000000	1.822929	1653.280640
0.000000	1.823167	1655.090698
0.000000	1.823404	1658.202026
0.000000	1.823641	1662.089355
0.000000	1.823878	1665.668213
0.000000	1.824115	1669.156128
0.000000	1.824353	1669.786743
0.000000	1.824590	1668.541382
0.000000	1.824827	1665.624146
0.000000	1.825064	1661.280884
0.000000	1.825301	1655.560791
0.000000	1.825538	1649.643555
0.000000	1.825776	1644.479858
0.000000	1.826013	1640.450317
0.000000	1.826250	1637.164429
0.000000	1.826487	1634.401733
0.000000	1.826724	1632.619141
0.000000	1.826962	1632.102295
0.000000	1.827199	1632.322388
0.000000	1.827436	1633.502319
0.000000	1.827673	1634.099243
0.000000	1.827910	1634.814209
0.000000	1.828147	1635.522827
0.000000	1.828384	1636.315552
0.000000	1.828622	1636.769897
0.000000	1.828859	1636.677612
0.000000	1.829096	1635.720825
0.000000	1.829333	1633.627441
0.000000	1.829570	1630.943115
0.000000	1.829808	1627.846313
0.000000	1.830045	1624.723999
0.000000	1.830282	1621.783203
0.000000	1.830519	1618.876221
0.000000	1.830756	1618.003662
0.000000	1.830993	1617.682251
0.000000	1.831231	1617.669434
0.000000	1.831468	1617.616211
0.000000	1.831705	1615.659180
0.000000	1.831942	1612.515869
0.000000	1.832179	1608.359863
0.000000	1.832416	1603.522705
0.000000	1.832654	1599.573486
0.000000	1.832891	1596.832764
0.000000	1.833128	1594.601807
0.000000	1.833365	1593.307373
0.000000	1.833602	1593.921265
0.000000	1.833840	1595.010376
0.000000	1.834077	1595.257690
0.000000	1.834314	1594.810303
0.000000	1.834551	1594.529297
0.000000	1.834788	1595.244385
0.000000	1.835025	1596.828979
0.000000	1.835263	1598.861816
0.000000	1.835500	1601.356323
0.000000	1.835737	1603.928467
0.000000	1.835974	1606.640625
0.000000	1.836211	1609.775269
0.000000	1.836448	1612.357788
0.000000	1.836686	1614.443237
0.000000	1.836923	1616.435791
0.000000	1.837160	1617.733154
0.000000	1.837397	1618.041992
0.000000	1.837634	1616.825439
0.000000	1.837871	1614.447144
0.000000	1.838109	1610.292114
0.000000	1.838346	1605.088379
0.000000	1.838583	1598.650757
0.000000	1.838820	1593.851196
0.000000	1.839057	1589.181396
0.000000	1.839295	1585.975830
0.000000	1.839532	1584.349609
0.000000	1.839769	1583.703979
0.000000	1.840006	1583.443848
0.000000	1.840243	1585.206787
0.000000	1.840480	1587.302979
0.000000	1.840718	1589.124512
0.000000	1.840955	1590.661621
0.000000	1.841192	1592.784180
0.000000	1.841429	1595.038208
0.000000	1.841666	1597.040161
0.000000	1.841903	1598.863403
0.000000	1.842141	1600.083130
0.000000	1.842378	1600.619263
0.000000	1.842615	1600.271606
0.000000	1.842852	1599.205933
0.000000	1.843089	1596.982910
0.000000	1.843326	1593.757935
0.000000	1.843564	1589.573242
0.000000	1.843801	1584.473877
0.000000	1.844038	1577.915161
0.000000	1.844275	1569.401001
0.000000	1.844512	1560.017944
0.000000	1.844750	1549.573486
0.000000	1.844987	1539.832031
0.000000	1.845224	1530.876465
0.000000	1.845461	1521.836548
0.000000	1.845698	1514.635132
0.000000	1.845935	1510.839966
0.000000	1.846173	1508.945313
0.000000	1.846410	1508.043213
0.000000	1.846647	1507.092407
0.000000	1.846884	1506.342163
0.000000	1.847121	1506.081299
0.000000	1.847358	1506.514160
0.000000	1.847596	1507.148315
0.000000	1.847833	1508.260498
0.000000	1.848070	1509.962769
0.000000	1.848307	1511.812378
0.000000	1.848544	1514.723511
0.000000	1.848782	1519.359497
0.000000	1.849019	1525.403687
0.000000	1.849256	1532.693970
0.000000	1.849493	1539.901489
0.000000	1.849730	1545.678345
0.000000	1.849967	1548.199219
0.000000	1.850204	1548.961426
0.000000	1.850442	1548.901245
0.000000	1.850679	1548.397095
0.000000	1.850916	1548.995239
0.000000	1.851153	1551.393311
0.000000	1.851390	1553.249756
0.000000	1.851628	1554.630371
0.000000	1.851865	1555.015747
0.000000	1.852102	1555.256348
0.000000	1.852339	1556.019531
0.000000	1.852576	1556.866699
0.000000	1.852813	1558.148071
0.000000	1.853051	1559.319580
0.000000	1.853288	1559.897217
0.000000	1.853525	1559.990845
0.000000	1.853762	1559.495728
0.000000	1.853999	1558.341064
0.000000	1.854237	1556.873901
0.000000	1.854474	1555.383179
0.000000	1.854711	1553.472412
0.000000	1.854948	1552.359253
0.000000	1.855185	1550.882324
0.000000	1.855422	1550.298462
0.000000	1.855660	1550.339722
0.000000	1.855897	1551.567993
0.000000	1.856134	1553.318848
0.000000	1.856371	1555.480469
0.000000	1.856608	1558.509521
0.000000	1.856845	1562.666870
0.000000	1.857083	1568.440918
0.000000	1.857320	1573.845947
0.000000	1.857557	1578.444458
0.000000	1.857794	1580.006226
0.000000	1.858031	1579.953369
0.000000	1.858269	1579.272705
0.000000	1.858506	1578.173218
0.000000	1.858743	1578.923828
0.000000	1.858980	1581.303589
0.000000	1.859217	1583.774658
0.000000	1.859455	1587.147461
0.000000	1.859692	1591.380981
0.000000	1.859929	1596.483398
0.000000	1.860166	1602.857178
0.000000	1.860403	1610.179810
0.000000	1.860640	1617.609375
0.000000	1.860877	1623.685791
0.000000	1.861115	1628.462036
0.000000	1.861352	1632.261719
0.000000	1.861589	1635.062134
0.000000	1.861826	1635.865967
0.000000	1.862063	1634.417847
0.000000	1.862301	1631.033936
0.000000	1.862538	1626.256470
0.000000	1.862775	1620.349976
0.000000	1.863012	1612.664307
0.000000	1.863249	1603.336182
0.000000	1.863486	1594.313843
0.000000	1.863724	1584.483765
0.000000	1.863961	1573.823242
0.000000	1.864198	1565.083130
0.000000	1.864435	1556.875488
0.000000	1.864672	1548.646118
0.000000	1.864910	1540.795288
0.000000	1.865147	1536.290283
0.000000	1.865384	1535.604126
0.000000	1.865621	1538.666992
0.000000	1.865858	1543.218750
0.000000	1.866095	1550.025879
0.000000	1.866332	1558.614990
0.000000	1.866570	1567.925171
0.000000	1.866807	1576.813965
0.000000	1.867044	1584.981689
0.000000	1.867281	1592.092529
0.000000	1.867518	1596.369751
0.000000	1.867756	1596.861206
0.000000	1.867993	1595.665894
0.000000	1.868230	1593.130371
0.000000	1.868467	1589.523804
0.000000	1.868704	1586.688354
0.000000	1.868941	1583.353271
0.000000	1.869179	1580.947632
0.000000	1.869416	1579.763062
0.000000	1.869653	1578.251221
0.000000	1.869890	1575.464844
0.000000	1.870127	1572.042969
0.000000	1.870364	1568.217651
0.000000	1.870602	1565.118164
0.000000	1.870839	1561.959839
0.000000	1.871076	1558.784668
0.000000	1.871313	1554.947021
0.000000	1.871550	1552.045410
0.000000	1.871788	1549.215210
0.000000	1.872025	1547.647949
0.000000	1.872262	1547.103271
0.000000	1.872499	1547.399414
0.000000	1.872736	1548.903564
0.000000	1.872973	1551.680664
0.000000	1.873211	1554.493164
0.000000	1.873448	1557.728760
0.000000	1.873685	1560.931885
0.000000	1.873922	1564.123047
0.000000	1.874159	1567.342285
0.000000	1.874397	1570.398560
0.000000	1.874634	1573.954468
0.000000	1.874871	1577.213745
0.000000	1.875108	1580.067383
0.000000	1.875345	1582.658813
0.000000	1.875582	1585.152100
0.000000	1.875819	1587.121704
0.000000	1.876057	1588.530518
0.000000	1.876294	1589.523682
0.000000	1.876531	1590.552246
0.000000	1.876768	1591.988892
0.000000	1.877005	1594.204346
0.000000	1.877243	1596.435181
0.000000	1.877480	1598.950073
0.000000	1.877717	1602.133301
0.000000	1.877954	1605.021729
0.000000	1.878191	1607.745117
0.000000	1.878428	1610.395752
0.000000	1.878666	1613.518677
0.000000	1.878903	1617.609253
0.000000	1.879140	1623.054810
0.000000	1.879377	1629.946411
0.000000	1.879614	1638.144531
0.000000	1.879851	1647.370605
0.000000	1.880089	1656.228638
0.000000	1.880326	1664.779053
0.000000	1.880563	1672.800903
0.000000	1.880800	1679.787231
0.000000	1.881037	1685.573486
0.000000	1.881275	1689.769043
0.000000	1.881512	1691.778442
0.000000	1.881749	1692.173462
0.000000	1.881986	1691.394653
0.000000	1.882223	1689.589600
0.000000	1.882460	1686.098022
0.000000	1.882698	1681.509644
0.000000	1.882935	1676.239014
0.000000	1.883172	1670.475586
0.000000	1.883409	1665.253540
0.000000	1.883646	1659.047852
0.000000	1.883884	1652.011230
0.000000	1.884121	1643.922607
0.000000	1.884358	1636.516235
0.000000	1.884595	1629.593872
0.000000	1.884832	1623.690063
0.000000	1.885069	1621.267700
0.000000	1.885306	1620.193848
0.000000	1.885544	1620.029541
0.000000	1.885781	1619.747192
0.000000	1.886018	1619.723999
0.000000	1.886255	1619.991211
0.000000	1.886492	1620.943115
0.000000	1.886730	1621.633911
0.000000	1.886967	1622.436523
0.000000	1.887204	1623.039307
0.000000	1.887441	1623.395020
0.000000	1.887678	1623.735596
0.000000	1.887915	1624.318604
0.000000	1.888153	1625.397217
0.000000	1.888390	1626.582275
0.000000	1.888627	1627.184570
0.000000	1.888864	1627.703125
0.000000	1.889101	1627.312622
0.000000	1.889338	1627.249634
0.000000	1.889576	1627.957764
0.000000	1.889813	1625.987305
0.000000	1.890050	1623.377075
0.000000	1.890287	1621.792480
0.000000	1.890524	1620.911743
0.000000	1.890762	1621.223145
0.000000	1.890999	1622.573608
0.000000	1.891236	1624.497803
0.000000	1.891473	1626.829956
0.000000	1.891710	1628.865723
0.000000	1.891947	1632.269409
0.000000	1.892185	1636.823486
0.000000	1.892422	1641.404419
0.000000	1.892659	1644.138428
0.000000	1.892896	1645.316650
0.000000	1.893133	1644.261963
0.000000	1.893371	1642.251221
0.000000	1.893608	1639.513062
0.000000	1.893845	1636.468506
0.000000	1.894082	1634.190796
0.000000	1.894319	1630.956909
0.000000	1.894556	1627.174316
0.000000	1.894794	1623.545532
0.000000	1.895031	1620.304688
0.000000	1.895268	1617.044922
0.000000	1.895505	1613.679688
0.000000	1.895742	1610.356812
0.000000	1.895979	1608.331177
0.000000	1.896217	1604.984741
0.000000	1.896454	1601.451050
0.000000	1.896691	1598.416992
0.000000	1.896928	1596.284790
0.000000	1.897165	1595.713135
0.000000	1.897403	1596.834229
0.000000	1.897640	1598.942871
0.000000	1.897877	1601.938232
0.000000	1.898114	1605.269897
0.000000	1.898351	1609.043823
0.000000	1.898588	1612.602173
0.000000	1.898825	1615.497559
0.000000	1.899063	1618.391357
0.000000	1.899300	1620.638062
0.000000	1.899537	1622.547241
0.000000	1.899774	1623.952881
0.000000	1.900011	1624.552124
0.000000	1.900249	1624.530029
0.000000	1.900486	1623.132568
0.000000	1.900723	1621.114868
0.000000	1.900960	1618.380737
0.000000	1.901197	1614.929565
0.000000	1.901434	1611.115723
0.000000	1.901672	1607.758057
0.000000	1.901909	1607.304932
0.000000	1.902146	1607.898926
0.000000	1.902383	1608.800537
0.000000	1.902620	1609.770020
0.000000	1.902858	1612.076416
0.000000	1.903095	1614.603760
0.000000	1.903332	1616.458252
0.000000	1.903569	1617.555542
0.000000	1.903806	1617.012085
0.000000	1.904043	1615.498901
0.000000	1.904281	1613.256226
0.000000	1.904518	1611.032837
0.000000	1.904755	1609.091797
0.000000	1.904992	1607.624634
0.000000	1.905229	1608.039063
0.000000	1.905466	1609.247925
0.000000	1.905704	1611.807495
0.000000	1.905941	1615.050903
0.000000	1.906178	1618.278442
0.000000	1.906415	1620.589233
0.000000	1.906652	1620.967529
0.000000	1.906890	1620.682617
0.000000	1.907127	1620.190918
0.000000	1.907364	1619.522949
0.000000	1.907601	1619.329468
0.000000	1.907838	1619.401001
0.000000	1.908075	1619.111694
0.000000	1.908312	1618.174194
0.000000	1.908550	1616.941284
0.000000	1.908787	1615.214478
0.000000	1.909024	1613.683350
0.000000	1.909261	1613.077881
0.000000	1.909498	1612.648682
0.000000	1.909736	1612.186523
0.000000	1.909973	1611.947876
0.000000	1.910210	1612.184082
0.000000	1.910447	1612.159058
0.000000	1.910684	1612.345093
0.000000	1.910921	1612.421143
0.000000	1.911159	1612.233276
0.000000	1.911396	1612.428711
0.000000	1.911633	1613.723755
0.000000	1.911870	1616.717529
0.000000	1.912107	1620.850586
0.000000	1.912345	1625.084717
0.000000	1.912582	1629.879517
0.000000	1.912819	1635.418091
0.000000	1.913056	1640.826538
0.000000	1.913293	1646.465698
0.000000	1.913530	1651.304321
0.000000	1.913768	1655.219238
0.000000	1.914005	1657.496582
0.000000	1.914242	1658.326172
0.000000	1.914479	1657.772705
0.000000	1.914716	1656.143799
0.000000	1.914953	1653.628540
0.000000	1.915191	1651.614990
0.000000	1.915428	1649.500854
0.000000	1.915665	1647.757080
0.000000	1.915902	1646.362915
0.000000	1.916139	1645.722534
0.000000	1.916376	1645.906494
0.000000	1.916614	1646.852417
0.000000	1.916851	1647.512573
0.000000	1.917088	1646.736572
0.000000	1.917325	1644.474731
0.000000	1.917562	1641.029175
0.000000	1.917799	1636.954102
0.000000	1.918037	1633.287964
0.000000	1.918274	1629.577271
0.000000	1.918511	1625.401245
0.000000	1.918748	1621.135254
0.000000	1.918985	1618.448730
0.000000	1.919223	1617.688965
0.000000	1.919460	1617.980957
0.000000	1.919697	1619.009766
0.000000	1.919934	1620.456909
0.000000	1.920171	1622.505127
0.000000	1.920408	1624.291016
0.000000	1.920646	1624.780029
0.000000	1.920883	1623.962769
0.000000	1.921120	1622.467896
0.000000	1.921357	1620.354614
0.000000	1.921594	1618.643433
0.000000	1.921832	1617.939819
0.000000	1.922069	1617.961182
0.000000	1.922306	1619.410767
0.000000	1.922543	1620.688110
0.000000	1.922780	1621.620117
0.000000	1.923018	1622.488159
0.000000	1.923254	1622.239014
0.000000	1.923492	1620.936401
0.000000	1.923729	1618.880615
0.000000	1.923966	1616.610474
0.000000	1.924203	1614.383667
0.000000	1.924440	1612.722534
0.000000	1.924678	1611.759521
0.000000	1.924915	1611.912842
0.000000	1.925152	1611.687012
0.000000	1.925389	1610.837158
0.000000	1.925626	1609.038452
0.000000	1.925864	1607.267334
0.000000	1.926101	1605.275024
0.000000	1.926338	1604.446167
0.000000	1.926575	1604.149536
0.000000	1.926812	1604.309692
0.000000	1.927049	1605.433960
0.000000	1.927287	1607.744507
0.000000	1.927524	1610.407227
0.000000	1.927761	1613.840454
0.000000	1.927998	1616.620483
0.000000	1.928235	1618.766846
0.000000	1.928472	1621.116943
0.000000	1.928710	1623.984375
0.000000	1.928947	1627.580688
0.000000	1.929184	1631.743652
0.000000	1.929421	1635.794067
0.000000	1.929658	1640.119629
0.000000	1.929896	1644.984009
0.000000	1.930133	1650.606079
0.000000	1.930370	1656.281128
0.000000	1.930607	1661.593018
0.000000	1.930844	1665.991821
0.000000	1.931081	1669.448730
0.000000	1.931319	1672.750977
0.000000	1.931556	1675.802856
0.000000	1.931793	1678.797974
0.000000	1.932030	1682.109497
0.000000	1.932267	1685.799194
0.000000	1.932505	1689.725464
0.000000	1.932742	1694.889038
0.000000	1.932979	1700.641235
0.000000	1.933216	1708.015625
0.000000	1.933453	1716.818237
0.000000	1.933690	1727.101807
0.000000	1.933927	1739.257935
0.000000	1.934165	1752.766357
0.000000	1.934402	1765.799927
0.000000	1.934639	1776.620728
0.000000	1.934876	1786.285278
0.000000	1.935113	1794.508057
0.000000	1.935351	1801.057495
0.000000	1.935588	1806.381470
0.000000	1.935825	1810.274048
0.000000	1.936062	1812.933960
0.000000	1.936299	1814.362793
0.000000	1.936536	1814.595337
0.000000	1.936774	1813.580811
0.000000	1.937011	1811.553223
0.000000	1.937248	1809.041016
0.000000	1.937485	1806.004272
0.000000	1.937722	1802.171021
0.000000	1.937959	1797.898071
0.000000	1.938197	1794.433960
0.000000	1.938434	1791.465088
0.000000	1.938671	1788.024292
0.000000	1.938908	1784.240356
0.000000	1.939145	1781.289917
0.000000	1.939383	1779.432007
0.000000	1.939620	1778.399780
0.000000	1.939857	1778.578857
0.000000	1.940094	1779.418823
0.000000	1.940331	1781.220825
0.000000	1.940568	1782.987427
0.000000	1.940806	1784.503174
0.000000	1.941043	1785.717529
0.000000	1.941280	1784.858887
0.000000	1.941517	1784.195313
0.000000	1.941754	1783.929321
0.000000	1.941991	1785.536133
0.000000	1.942229	1790.350586
0.000000	1.942466	1796.248779
0.000000	1.942703	1801.674805
0.000000	1.942940	1807.848267
0.000000	1.943177	1814.121460
0.000000	1.943414	1820.120361
0.000000	1.943652	1822.544800
0.000000	1.943889	1824.000488
0.000000	1.944126	1824.810913
0.000000	1.944363	1825.372070
0.000000	1.944600	1827.070068
0.000000	1.944838	1828.693604
0.000000	1.945075	1828.895752
0.000000	1.945312	1828.115112
0.000000	1.945549	1826.727783
0.000000	1.945786	1824.415283
0.000000	1.946023	1821.360352
0.000000	1.946261	1817.772705
0.000000	1.946498	1813.618408
0.000000	1.946735	1809.693237
0.000000	1.946972	1805.557983
0.000000	1.947209	1799.881470
0.000000	1.947446	1792.833740
0.000000	1.947684	1784.879028
0.000000	1.947921	1777.281616
0.000000	1.948158	1771.471069
0.000000	1.948395	1766.016479
0.000000	1.948632	1761.974365
0.000000	1.948869	1760.601318
0.000000	1.949107	1762.482544
0.000000	1.949344	1765.828857
0.000000	1.949581	1769.384399
0.000000	1.949818	1770.540283
0.000000	1.950055	1768.172974
0.000000	1.950293	1764.927856
0.000000	1.950530	1761.428589
0.000000	1.950767	1759.951538
0.000000	1.951004	1758.485107
0.000000	1.951241	1756.275269
0.000000	1.951478	1752.733398
0.000000	1.951716	1748.465454
0.000000	1.951953	1743.747559
0.000000	1.952190	1737.181152
0.000000	1.952427	1728.769287
0.000000	1.952664	1719.067749
0.000000	1.952901	1709.805054
0.000000	1.953139	1702.251343
0.000000	1.953376	1695.502441
0.000000	1.953613	1689.064941
0.000000	1.953850	1684.116455
0.000000	1.954087	1682.176147
0.000000	1.954325	1680.991821
0.000000	1.954562	1679.931274
0.000000	1.954799	1679.535767
0.000000	1.955036	1679.618652
0.000000	1.955273	1679.962158
0.000000	1.955510	1680.207153
0.000000	1.955747	1680.956665
0.000000	1.955985	1681.594849
0.000000	1.956222	1681.331421
0.000000	1.956459	1680.934570
0.000000	1.956696	1680.209595
0.000000	1.956933	1678.794678
0.000000	1.957171	1676.300293
0.000000	1.957408	1672.105103
0.000000	1.957645	1666.126099
0.000000	1.957882	1659.351074
0.000000	1.958119	1652.617432
0.000000	1.958356	1644.836304
0.000000	1.958594	1635.497192
0.000000	1.958831	1626.817993
0.000000	1.959068	1618.180420
0.000000	1.959305	1608.438965
0.000000	1.959542	1597.813232
0.000000	1.959780	1587.603638
0.000000	1.960017	1578.336304
0.000000	1.960254	1570.762451
0.000000	1.960491	1563.998291
0.000000	1.960728	1557.812622
0.000000	1.960966	1551.618652
0.000000	1.961203	1545.720459
0.000000	1.961440	1540.485107
0.000000	1.961677	1538.350342
0.000000	1.961914	1538.147583
0.000000	1.962151	1538.692383
0.000000	1.962389	1539.360596
0.000000	1.962626	1539.098877
0.000000	1.962863	1537.114380
0.000000	1.963100	1534.674805
0.000000	1.963337	1531.998169
0.000000	1.963574	1529.867188
0.000000	1.963812	1528.386475
0.000000	1.964049	1526.684570
0.000000	1.964286	1525.101685
0.000000	1.964523	1523.538452
0.000000	1.964760	1522.882080
0.000000	1.964997	1523.776245
0.000000	1.965235	1524.960327
0.000000	1.965472	1526.388306
0.000000	1.965709	1527.841187
0.000000	1.965946	1529.167847
0.000000	1.966183	1530.171875
0.000000	1.966420	1531.117065
0.000000	1.966658	1531.540161
0.000000	1.966895	1529.782959
0.000000	1.967132	1527.080933
0.000000	1.967369	1524.285278
0.000000	1.967606	1521.303101
0.000000	1.967844	1520.694092
0.000000	1.968081	1520.237915
0.000000	1.968318	1520.552612
0.000000	1.968555	1523.149048
0.000000	1.968792	1528.656860
0.000000	1.969029	1536.103516
0.000000	1.969267	1544.352905
0.000000	1.969504	1552.816772
0.000000	1.969741	1562.418335
0.000000	1.969978	1573.099487
0.000000	1.970215	1585.358521
0.000000	1.970453	1599.281982
0.000000	1.970690	1615.958130
0.000000	1.970927	1634.508057
0.000000	1.971164	1655.109985
0.000000	1.971401	1677.243530
0.000000	1.971638	1699.903687
0.000000	1.971875	1725.760254
0.000000	1.972113	1747.250366
0.000000	1.972350	1766.281372
0.000000	1.972587	1775.489258
0.000000	1.972824	1774.394165
0.000000	1.973061	1763.634521
0.000000	1.973299	1746.830444
0.000000	1.973536	1725.076904
0.000000	1.973773	1703.683594
0.000000	1.974010	1688.290771
0.000000	1.974247	1677.550537
0.000000	1.974484	1667.331177
0.000000	1.974722	1657.302368
0.000000	1.974959	1646.655273
0.000000	1.975196	1636.140625
0.000000	1.975433	1626.576172
0.000000	1.975670	1618.552734
0.000000	1.975907	1612.474854
0.000000	1.976145	1607.882690
0.000000	1.976382	1604.143066
0.000000	1.976619	1599.640747
0.000000	1.976856	1594.169922
0.000000	1.977093	1587.740845
0.000000	1.977331	1580.258667
0.000000	1.977568	1573.247559
0.000000	1.977805	1567.058716
0.000000	1.978042	1561.256104
0.000000	1.978279	1556.049438
0.000000	1.978516	1553.283691
0.000000	1.978754	1552.133667
0.000000	1.978991	1551.640137
0.000000	1.979228	1553.665894
0.000000	1.979465	1557.573608
0.000000	1.979702	1562.161133
0.000000	1.979940	1565.465698
0.000000	1.980177	1568.994263
0.000000	1.980414	1572.985474
0.000000	1.980651	1577.301147
0.000000	1.980888	1578.527100
0.000000	1.981125	1578.551880
0.000000	1.981362	1579.569580
0.000000	1.981600	1580.894165
0.000000	1.981837	1582.201050
0.000000	1.982074	1585.241089
0.000000	1.982311	1590.158813
0.000000	1.982548	1596.074951
0.000000	1.982786	1602.901611
0.000000	1.983023	1608.743286
0.000000	1.983260	1613.593872
0.000000	1.983497	1617.542725
0.000000	1.983734	1621.756470
0.000000	1.983971	1626.148071
0.000000	1.984209	1630.741089
0.000000	1.984446	1635.407227
0.000000	1.984683	1640.207764
0.000000	1.984920	1644.411621
0.000000	1.985157	1648.440063
0.000000	1.985394	1651.983276
0.000000	1.985632	1654.978516
0.000000	1.985869	1654.750000
0.000000	1.986106	1653.842529
0.000000	1.986343	1654.596680
0.000000	1.986580	1656.163940
0.000000	1.986818	1658.374634
0.000000	1.987055	1661.189941
0.000000	1.987292	1665.323975
0.000000	1.987529	1671.138672
0.000000	1.987766	1678.456665
0.000000	1.988003	1687.371582
0.000000	1.988241	1698.123413
0.000000	1.988478	1710.967529
0.000000	1.988715	1723.857666
0.000000	1.988952	1735.007690
0.000000	1.989189	1746.316162
0.000000	1.989427	1759.664917
0.000000	1.989664	1772.960083
0.000000	1.989901	1786.177612
0.000000	1.990138	1798.311279
0.000000	1.990375	1807.614868
0.000000	1.990612	1814.730103
0.000000	1.990849	1820.022949
0.000000	1.991087	1820.153076
0.000000	1.991324	1816.961304
0.000000	1.991561	1812.322388
0.000000	1.991798	1806.908447
0.000000	1.992035	1800.073364
0.000000	1.992273	1791.068481
0.000000	1.992510	1779.139282
0.000000	1.992747	1765.188843
0.000000	1.992984	1751.937134
0.000000	1.993221	1743.079590
0.000000	1.993459	1735.387817
0.000000	1.993696	1727.965576
0.000000	1.993933	1720.656616
0.000000	1.994170	1713.761108
0.000000	1.994407	1707.455933
0.000000	1.994644	1701.549561
0.000000	1.994882	1696.463745
0.000000	1.995119	1692.043213
0.000000	1.995356	1687.787109
0.000000	1.995593	1684.206299
0.000000	1.995830	1681.389771
0.000000	1.996067	1680.541016
0.000000	1.996305	1681.283936
0.000000	1.996542	1683.172241
0.000000	1.996779	1686.223022
0.000000	1.997016	1689.507935
0.000000	1.997253	1693.841919
0.000000	1.997490	1700.007446
0.000000	1.997728	1708.792725
0.000000	1.997965	1719.941162
0.000000	1.998202	1732.578491
0.000000	1.998439	1746.211914
0.000000	1.998676	1760.063232
0.000000	1.998914	1773.573853
0.000000	1.999151	1788.968140
0.000000	1.999388	1805.856079
0.000000	1.999625	1822.726929
0.000000	1.999862	1838.528198
0.000000	2.000099	1851.552612
0.000000	2.000336	1862.468018
0.000000	2.000574	1867.540771
0.000000	2.000811	1868.511108
0.000000	2.001048	1866.645264
0.000000	2.001285	1862.604370
0.000000	2.001522	1858.410278
0.000000	2.001760	1853.130371
0.000000	2.001997	1846.296265
0.000000	2.002234	1837.637207
0.000000	2.002471	1827.740723
0.000000	2.002708	1818.186401
0.000000	2.002945	1813.178955
0.000000	2.003183	1808.447021
0.000000	2.003420	1803.633423
0.000000	2.003657	1799.665527
0.000000	2.003894	1796.955933
0.000000	2.004131	1794.261597
0.000000	2.004369	1791.610718
0.000000	2.004606	1788.465454
0.000000	2.004843	1785.321289
0.000000	2.005080	1782.522217
0.000000	2.005317	1780.939453
0.000000	2.005554	1780.824951
0.000000	2.005792	1780.632813
0.000000	2.006029	1780.396362
0.000000	2.006266	1780.594849
0.000000	2.006503	1781.525146
0.000000	2.006740	1780.831665
0.000000	2.006978	1778.859253
0.000000	2.007215	1775.776611
0.000000	2.007452	1771.561768
0.000000	2.007689	1766.122559
0.000000	2.007926	1759.063965
0.000000	2.008163	1750.790894
0.000000	2.008401	1742.280151
0.000000	2.008638	1733.085083
0.000000	2.008875	1723.086548
0.000000	2.009112	1713.494507
0.000000	2.009349	1703.458252
0.000000	2.009587	1692.453369
0.000000	2.009824	1679.640503
0.000000	2.010061	1665.617920
0.000000	2.010298	1653.555542
0.000000	2.010535	1643.515137
0.000000	2.010772	1633.693359
0.000000	2.011009	1623.847900
0.000000	2.011247	1613.255249
0.000000	2.011484	1602.086426
0.000000	2.011721	1591.577148
0.000000	2.011958	1583.384033
0.000000	2.012195	1576.071289
0.000000	2.012433	1568.409302
0.000000	2.012670	1560.943604
0.000000	2.012907	1553.895630
0.000000	2.013144	1547.144653
0.000000	2.013381	1540.355957
0.000000	2.013618	1533.373779
0.000000	2.013855	1526.851563
0.000000	2.014093	1521.998047
0.000000	2.014330	1518.548462
0.000000	2.014567	1515.993408
0.000000	2.014804	1514.428223
0.000000	2.015041	1513.239502
0.000000	2.015279	1511.477173
0.000000	2.015516	1509.260864
0.000000	2.015753	1506.291138
0.000000	2.015990	1502.842651
0.000000	2.016227	1498.462036
0.000000	2.016464	1494.751465
0.000000	2.016702	1492.098999
0.000000	2.016939	1490.774536
0.000000	2.017176	1489.922974
0.000000	2.017413	1489.983032
0.000000	2.017650	1491.154419
0.000000	2.017888	1493.118042
0.000000	2.018125	1496.113281
0.000000	2.018362	1501.200317
0.000000	2.018599	1507.208008
0.000000	2.018836	1511.542725
0.000000	2.019073	1517.231079
0.000000	2.019310	1523.952515
0.000000	2.019548	1531.965088
0.000000	2.019785	1539.917114
0.000000	2.020022	1549.683472
0.000000	2.020259	1561.076050
0.000000	2.020496	1571.837646
0.000000	2.020734	1583.392822
0.000000	2.020971	1593.817749
0.000000	2.021208	1604.317871
0.000000	2.021445	1615.065674
0.000000	2.021682	1626.055298
0.000000	2.021919	1637.297729
0.000000	2.022157	1647.581787
0.000000	2.022394	1656.665527
0.000000	2.022631	1661.960938
0.000000	2.022868	1665.758667
0.000000	2.023105	1667.856323
0.000000	2.023343	1667.612061
0.000000	2.023580	1665.318237
0.000000	2.023817	1661.039551
0.000000	2.024054	1655.700806
0.000000	2.024291	1650.721558
0.000000	2.024528	1644.671875
0.000000	2.024766	1637.818604
0.000000	2.025003	1632.104126
0.000000	2.025240	1628.197632
0.000000	2.025477	1625.125610
0.000000	2.025714	1622.428711
0.000000	2.025951	1620.227173
0.000000	2.026189	1620.206299
0.000000	2.026426	1622.045410
0.000000	2.026663	1624.382324
0.000000	2.026900	1627.390625
0.000000	2.027137	1629.957031
0.000000	2.027375	1631.757446
0.000000	2.027612	1632.372437
0.000000	2.027849	1632.166016
0.000000	2.028086	1631.205811
0.000000	2.028323	1630.074463
0.000000	2.028560	1628.511108
0.000000	2.028798	1626.345703
0.000000	2.029035	1622.433350
0.000000	2.029272	1616.508179
0.000000	2.029509	1610.122070
0.000000	2.029746	1604.708740
0.000000	2.029984	1598.564209
0.000000	2.030221	1591.525269
0.000000	2.030458	1584.496826
0.000000	2.030695	1578.252563
0.000000	2.030932	1572.274780
0.000000	2.031169	1567.974976
0.000000	2.031407	1565.047974
0.000000	2.031644	1562.814331
0.000000	2.031881	1563.276489
0.000000	2.032118	1563.618408
0.000000	2.032355	1563.420654
0.000000	2.032593	1562.574951
0.000000	2.032830	1561.701172
0.000000	2.033067	1561.787354
0.000000	2.033304	1562.785522
0.000000	2.033541	1565.463501
0.000000	2.033778	1568.696411
0.000000	2.034015	1572.807495
0.000000	2.034253	1577.074829
0.000000	2.034490	1580.929199
0.000000	2.034727	1584.495972
0.000000	2.034964	1586.688354
0.000000	2.035201	1588.612427
0.000000	2.035439	1590.224609
0.000000	2.035676	1590.869263
0.000000	2.035913	1590.634155
0.000000	2.036150	1589.432861
0.000000	2.036387	1587.130737
0.000000	2.036624	1584.526489
0.000000	2.036862	1582.014526
0.000000	2.037099	1580.742798
0.000000	2.037336	1579.302612
0.000000	2.037573	1577.691040
0.000000	2.037810	1576.204102
0.000000	2.038048	1575.561523
0.000000	2.038285	1576.023071
0.000000	2.038522	1577.682617
0.000000	2.038759	1580.427124
0.000000	2.038996	1584.273560
0.000000	2.039233	1589.248047
0.000000	2.039470	1593.080566
0.000000	2.039708	1596.100952
0.000000	2.039945	1598.971069
0.000000	2.040182	1601.328979
0.000000	2.040419	1602.959961
0.000000	2.040656	1604.537964
0.000000	2.040894	1606.274902
0.000000	2.041131	1607.976074
0.000000	2.041368	1608.894653
0.000000	2.041605	1609.089355
0.000000	2.041842	1608.518188
0.000000	2.042079	1606.937988
0.000000	2.042316	1604.180542
0.000000	2.042554	1600.432129
0.000000	2.042791	1597.222778
0.000000	2.043028	1594.598389
0.000000	2.043265	1593.077637
0.000000	2.043502	1592.303345
0.000000	2.043740	1592.354492
0.000000	2.043977	1593.056274
0.000000	2.044214	1594.477905
0.000000	2.044451	1596.830566
0.000000	2.044688	1599.964355
0.000000	2.044925	1604.784424
0.000000	2.045163	1611.386108
0.000000	2.045400	1619.316406
0.000000	2.045637	1627.055054
0.000000	2.045874	1634.238037
0.000000	2.046111	1639.461914
0.000000	2.046349	1643.015625
0.000000	2.046586	1644.079590
0.000000	2.046823	1643.164795
0.000000	2.047060	1640.599121
0.000000	2.047297	1637.842163
0.000000	2.047534	1634.308594
0.000000	2.047772	1629.851318
0.000000	2.048009	1625.060547
0.000000	2.048246	1621.148804
0.000000	2.048483	1619.402466
0.000000	2.048720	1619.732544
0.000000	2.048957	1621.909424
0.000000	2.049195	1625.687134
0.000000	2.049432	1630.824951
0.000000	2.049669	1636.874878
0.000000	2.049906	1643.327637
0.000000	2.050143	1649.877441
0.000000	2.050380	1657.274292
0.000000	2.050618	1665.831787
0.000000	2.050855	1674.726563
0.000000	2.051092	1683.794922
0.000000	2.051329	1689.347412
0.000000	2.051566	1690.801514
0.000000	2.051804	1690.467529
0.000000	2.052041	1688.104614
0.000000	2.052278	1685.759521
0.000000	2.052515	1681.581787
0.000000	2.052752	1675.443237
0.000000	2.052989	1667.756348
0.000000	2.053227	1659.866577
0.000000	2.053464	1653.656860
0.000000	2.053701	1648.647095
0.000000	2.053938	1645.514160
0.000000	2.054175	1644.528442
0.000000	2.054413	1645.249390
0.000000	2.054650	1647.705444
0.000000	2.054887	1651.908081
0.000000	2.055124	1657.700562
0.000000	2.055361	1665.227173
0.000000	2.055598	1671.171387
0.000000	2.055836	1676.691650
0.000000	2.056073	1680.599976
0.000000	2.056310	1682.472412
0.000000	2.056547	1683.342529
0.000000	2.056784	1683.161133
0.000000	2.057022	1682.294800
0.000000	2.057259	1681.031494
0.000000	2.057496	1678.703003
0.000000	2.057733	1675.141602
0.000000	2.057970	1670.495605
0.000000	2.058208	1665.858276
0.000000	2.058444	1661.064453
0.000000	2.058682	1657.171997
0.000000	2.058919	1653.178955
0.000000	2.059156	1649.725586
0.000000	2.059393	1647.083984
0.000000	2.059630	1644.983032
0.000000	2.059868	1642.946655
0.000000	2.060105	1640.909668
0.000000	2.060342	1639.114136
0.000000	2.060579	1637.499023
0.000000	2.060816	1635.209717
0.000000	2.061054	1631.614624
0.000000	2.061291	1626.654907
0.000000	2.061528	1620.691284
0.000000	2.061765	1614.046509
0.000000	2.062002	1608.199951
0.000000	2.062239	1604.397949
0.000000	2.062476	1602.174194
0.000000	2.062714	1603.007568
0.000000	2.062951	1605.212646
0.000000	2.063188	1607.855713
0.000000	2.063425	1610.989868
0.000000	2.063662	1614.735840
0.000000	2.063900	1619.269531
0.000000	2.064137	1623.839478
0.000000	2.064374	1627.619507
0.000000	2.064611	1629.536377
0.000000	2.064848	1630.776978
0.000000	2.065085	1631.207397
0.000000	2.065323	1631.115845
0.000000	2.065560	1630.479736
0.000000	2.065797	1629.301392
0.000000	2.066034	1628.571289
0.000000	2.066271	1627.342163
0.000000	2.066509	1625.471436
0.000000	2.066746	1623.089722
0.000000	2.066983	1620.739502
0.000000	2.067220	1618.276245
0.000000	2.067457	1616.052002
0.000000	2.067694	1614.192871
0.000000	2.067931	1612.573120
0.000000	2.068169	1611.533203
0.000000	2.068406	1610.907104
0.000000	2.068643	1610.482300
0.000000	2.068880	1610.245972
0.000000	2.069117	1610.147705
0.000000	2.069355	1610.216553
0.000000	2.069592	1610.200806
0.000000	2.069829	1609.701538
0.000000	2.070066	1608.211792
0.000000	2.070303	1606.015991
0.000000	2.070540	1603.383057
0.000000	2.070778	1601.274292
0.000000	2.071015	1599.362549
0.000000	2.071252	1597.657837
0.000000	2.071489	1596.877930
0.000000	2.071726	1596.852417
0.000000	2.071964	1596.845337
0.000000	2.072201	1596.192017
0.000000	2.072438	1595.465820
0.000000	2.072675	1594.829346
0.000000	2.072912	1594.976685
0.000000	2.073149	1595.172485
0.000000	2.073387	1595.633057
0.000000	2.073624	1596.576416
0.000000	2.073861	1598.658936
0.000000	2.074098	1601.339111
0.000000	2.074335	1604.153076
0.000000	2.074572	1606.139160
0.000000	2.074810	1606.373779
0.000000	2.075047	1604.669556
0.000000	2.075284	1601.418701
0.000000	2.075521	1596.409546
0.000000	2.075758	1590.893311
0.000000	2.075995	1583.844971
0.000000	2.076233	1576.894653
0.000000	2.076470	1569.531006
0.000000	2.076707	1561.663940
0.000000	2.076944	1555.944214
0.000000	2.077181	1554.072876
0.000000	2.077419	1553.191772
0.000000	2.077656	1551.633423
0.000000	2.077893	1550.718140
0.000000	2.078130	1550.730347
0.000000	2.078367	1551.443726
0.000000	2.078604	1552.837280
0.000000	2.078842	1554.631226
0.000000	2.079079	1556.416504
0.000000	2.079316	1558.286377
0.000000	2.079553	1560.248169
0.000000	2.079790	1563.178589
0.000000	2.080028	1566.856934
0.000000	2.080265	1570.018921
0.000000	2.080502	1573.535767
0.000000	2.080739	1576.841431
0.000000	2.080976	1580.070679
0.000000	2.081213	1583.010010
0.000000	2.081450	1585.469727
0.000000	2.081688	1587.435059
0.000000	2.081925	1589.333618
0.000000	2.082162	1592.036133
0.000000	2.082399	1594.751465
0.000000	2.082636	1597.761475
0.000000	2.082874	1601.847046
0.000000	2.083111	1607.885620
0.000000	2.083348	1613.866333
0.000000	2.083585	1619.464600
0.000000	2.083822	1625.075806
0.000000	2.084059	1631.084839
0.000000	2.084297	1637.081055
0.000000	2.084534	1643.269287
0.000000	2.084771	1647.561401
0.000000	2.085008	1650.684570
0.000000	2.085245	1651.954468
0.000000	2.085483	1651.093384
0.000000	2.085720	1647.716553
0.000000	2.085957	1642.859253
0.000000	2.086194	1636.349365
0.000000	2.086431	1629.415649
0.000000	2.086668	1624.422119
0.000000	2.086905	1621.934570
0.000000	2.087143	1620.893311
0.000000	2.087380	1620.028564
0.000000	2.087617	1620.005249
0.000000	2.087854	1620.835815
0.000000	2.088091	1621.602783
0.000000	2.088329	1622.422974
0.000000	2.088566	1623.421387
0.000000	2.088803	1623.995972
0.000000	2.089040	1624.269531
0.000000	2.089277	1624.635010
0.000000	2.089514	1625.009033
0.000000	2.089751	1625.171387
0.000000	2.089989	1624.414917
0.000000	2.090226	1623.034546
0.000000	2.090463	1621.288818
0.000000	2.090700	1620.115112
0.000000	2.090937	1618.805298
0.000000	2.091175	1617.755737
0.000000	2.091412	1617.302368
0.000000	2.091649	1617.450928
0.000000	2.091886	1618.696289
0.000000	2.092123	1621.269287
0.000000	2.092360	1624.833130
0.000000	2.092598	1629.418945
0.000000	2.092835	1635.067749
0.000000	2.093072	1641.226074
0.000000	2.093309	1645.917480
0.000000	2.093546	1649.347900
0.000000	2.093784	1652.229492
0.000000	2.094021	1654.788574
0.000000	2.094258	1657.919556
0.000000	2.094495	1661.929565
0.000000	2.094732	1665.246338
0.000000	2.094970	1668.656128
0.000000	2.095207	1671.257202
0.000000	2.095444	1673.684814
0.000000	2.095681	1676.331055
0.000000	2.095918	1678.444824
0.000000	2.096155	1680.189331
0.000000	2.096393	1680.285034
0.000000	2.096630	1679.075562
0.000000	2.096867	1676.928101
0.000000	2.097104	1674.455566
0.000000	2.097341	1672.600952
0.000000	2.097578	1672.215088
0.000000	2.097816	1671.920654
0.000000	2.098053	1671.848511
0.000000	2.098290	1672.040527
0.000000	2.098527	1672.813354
0.000000	2.098764	1674.010864
0.000000	2.099001	1676.413574
0.000000	2.099239	1681.583984
0.000000	2.099476	1687.033936
0.000000	2.099713	1691.969971
0.000000	2.099950	1696.506958
0.000000	2.100187	1698.213623
0.000000	2.100425	1699.679565
0.000000	2.100662	1700.271851
0.000000	2.100899	1699.856934
0.000000	2.101136	1699.566650
0.000000	2.101373	1698.019165
0.000000	2.101610	1695.500610
0.000000	2.101848	1692.701660
0.000000	2.102085	1689.462769
0.000000	2.102322	1685.812378
0.000000	2.102559	1681.369751
0.000000	2.102796	1675.846191
0.000000	2.103034	1668.974976
0.000000	2.103271	1661.052979
0.000000	2.103508	1652.015747
0.000000	2.103745	1643.150391
0.000000	2.103982	1634.801758
0.000000	2.104219	1627.142578
0.000000	2.104457	1619.652222
0.000000	2.104694	1615.332764
0.000000	2.104931	1613.014526
0.000000	2.105168	1612.229492
0.000000	2.105405	1612.900635
0.000000	2.105643	1613.912598
0.000000	2.105880	1613.756714
0.000000	2.106117	1611.993774
0.000000	2.106354	1609.032837
0.000000	2.106591	1605.454834
0.000000	2.106828	1601.012817
0.000000	2.107065	1596.277466
0.000000	2.107303	1592.487549
0.000000	2.107540	1589.760254
0.000000	2.107777	1587.226685
0.000000	2.108014	1584.374512
0.000000	2.108251	1580.413940
0.000000	2.108489	1574.727905
0.000000	2.108726	1568.544067
0.000000	2.108963	1562.059937
0.000000	2.109200	1556.040894
0.000000	2.109437	1552.982788
0.000000	2.109674	1551.415161
0.000000	2.109911	1549.137451
0.000000	2.110149	1546.740601
0.000000	2.110386	1544.115601
0.000000	2.110623	1541.529175
0.000000	2.110860	1538.926025
0.000000	2.111097	1535.935913
0.000000	2.111335	1532.628052
0.000000	2.111572	1529.659058
0.000000	2.111809	1527.394165
0.000000	2.112046	1526.923096
0.000000	2.112283	1527.928711
0.000000	2.112520	1529.563599
0.000000	2.112758	1531.322144
0.000000	2.112995	1532.130005
0.000000	2.113232	1532.585205
0.000000	2.113469	1532.611084
0.000000	2.113706	1532.533081
0.000000	2.113944	1531.036865
0.000000	2.114181	1528.577393
0.000000	2.114418	1526.241455
0.000000	2.114655	1524.831787
0.000000	2.114892	1523.770996
0.000000	2.115129	1523.317261
0.000000	2.115366	1523.835449
0.000000	2.115604	1523.336914
0.000000	2.115841	1521.507202
0.000000	2.116078	1517.211426
0.000000	2.116315	1511.132446
0.000000	2.116552	1503.571167
0.000000	2.116790	1494.536133
0.000000	2.117027	1486.140259
0.000000	2.117264	1479.637817
0.000000	2.117501	1475.006592
0.000000	2.117738	1470.133545
0.000000	2.117975	1465.109375
0.000000	2.118213	1460.574463
0.000000	2.118450	1456.641113
0.000000	2.118687	1453.964722
0.000000	2.118924	1452.765991
0.000000	2.119161	1453.636108
0.000000	2.119399	1456.169800
0.000000	2.119636	1460.131226
0.000000	2.119873	1466.194336
0.000000	2.120110	1474.114014
0.000000	2.120347	1482.918823
0.000000	2.120584	1493.118774
0.000000	2.120822	1503.599854
0.000000	2.121059	1513.157959
0.000000	2.121296	1522.485352
0.000000	2.121533	1532.606689
0.000000	2.121770	1543.315674
0.000000	2.122008	1552.973511
0.000000	2.122245	1557.951050
0.000000	2.122482	1558.892944
0.000000	2.122719	1556.008179
0.000000	2.122956	1550.011841
0.000000	2.123193	1543.920654
0.000000	2.123431	1537.496216
0.000000	2.123668	1528.992188
0.000000	2.123905	1519.213623
0.000000	2.124142	1508.618530
0.000000	2.124379	1497.533081
0.000000	2.124616	1486.380371
0.000000	2.124854	1476.631470
0.000000	2.125091	1469.174316
0.000000	2.125328	1463.097412
0.000000	2.125565	1458.419922
0.000000	2.125802	1455.169800
0.000000	2.126040	1452.777100
0.000000	2.126277	1450.943481
0.000000	2.126514	1449.838013
0.000000	2.126751	1448.579590
0.000000	2.126988	1447.224243
0.000000	2.127225	1446.487671
0.000000	2.127463	1446.887085
0.000000	2.127700	1449.752930
0.000000	2.127937	1455.793945
0.000000	2.128174	1464.826538
0.000000	2.128411	1475.566040
0.000000	2.128649	1486.361572
0.000000	2.128886	1497.852173
0.000000	2.129123	1509.569214
0.000000	2.129360	1519.072021
0.000000	2.129597	1527.487305
0.000000	2.129834	1535.650024
0.000000	2.130071	1544.372437
0.000000	2.130309	1554.002563
0.000000	2.130546	1562.048218
0.000000	2.130783	1569.489746
0.000000	2.131020	1576.179077
0.000000	2.131257	1583.181396
0.000000	2.131495	1590.554077
0.000000	2.131732	1597.374023
0.000000	2.131969	1603.314697
0.000000	2.132206	1607.263550
0.000000	2.132443	1609.320068
0.000000	2.132680	1608.703125
0.000000	2.132918	1606.800293
0.000000	2.133155	1603.680664
0.000000	2.133392	1600.306396
0.000000	2.133629	1595.967651
0.000000	2.133866	1590.671631
0.000000	2.134104	1584.733154
0.000000	2.134341	1578.076782
0.000000	2.134578	1570.606812
0.000000	2.134815	1563.437378
0.000000	2.135052	1558.879150
0.000000	2.135289	1556.684448
0.000000	2.135526	1555.344116
0.000000	2.135764	1555.277344
0.000000	2.136001	1555.646606
0.000000	2.136238	1557.373291
0.000000	2.136475	1560.258057
0.000000	2.136712	1563.884644
0.000000	2.136950	1567.995483
0.000000	2.137187	1572.525879
0.000000	2.137424	1576.297729
0.000000	2.137661	1579.117188
0.000000	2.137898	1581.988281
0.000000	2.138135	1584.808838
0.000000	2.138372	1587.512939
0.000000	2.138610	1590.790283
0.000000	2.138847	1595.219604
0.000000	2.139084	1599.383301
0.000000	2.139321	1603.608887
0.000000	2.139558	1607.873901
0.000000	2.139796	1611.789063
0.000000	2.140033	1616.061646
0.000000	2.140270	1620.200195
0.000000	2.140507	1624.408691
0.000000	2.140744	1628.633179
0.000000	2.140981	1632.663574
0.000000	2.141219	1636.501587
0.000000	2.141456	1639.898315
0.000000	2.141693	1642.370850
0.000000	2.141930	1644.089966
0.000000	2.142167	1645.309692
0.000000	2.142405	1646.466064
0.000000	2.142642	1648.132813
0.000000	2.142879	1649.858643
0.000000	2.143116	1651.801270
0.000000	2.143353	1653.396606
0.000000	2.143590	1654.450928
0.000000	2.143828	1653.628662
0.000000	2.144065	1650.228394
0.000000	2.144302	1645.668457
0.000000	2.144539	1639.792114
0.000000	2.144776	1633.460571
0.000000	2.145014	1626.709351
0.000000	2.145251	1623.509521
0.000000	2.145488	1622.326294
0.000000	2.145725	1621.682251
0.000000	2.145962	1620.518433
0.000000	2.146199	1618.809204
0.000000	2.146437	1616.681152
0.000000	2.146674	1614.552734
0.000000	2.146911	1612.889038
0.000000	2.147148	1611.450195
0.000000	2.147385	1609.391602
0.000000	2.147622	1607.355957
0.000000	2.147860	1605.692749
0.000000	2.148097	1604.998779
0.000000	2.148334	1603.870850
0.000000	2.148571	1603.582520
0.000000	2.148808	1604.250977
0.000000	2.149045	1604.622925
0.000000	2.149283	1602.821777
0.000000	2.149520	1598.416016
0.000000	2.149757	1592.812500
0.000000	2.149994	1586.001099
0.000000	2.150231	1579.023560
0.000000	2.150469	1571.426636
0.000000	2.150706	1562.677734
0.000000	2.150943	1553.561646
0.000000	2.151180	1544.279907
0.000000	2.151417	1535.733398
0.000000	2.151654	1529.119263
0.000000	2.151892	1524.499268
0.000000	2.152129	1522.039917
0.000000	2.152366	1520.425537
0.000000	2.152603	1519.182007
0.000000	2.152840	1518.302979
0.000000	2.153078	1518.058350
0.000000	2.153315	1518.757202
0.000000	2.153552	1520.360962
0.000000	2.153789	1522.444946
0.000000	2.154026	1525.392578
0.000000	2.154263	1529.537598
0.000000	2.154500	1534.380615
0.000000	2.154738	1539.287354
0.000000	2.154975	1541.940186
0.000000	2.155212	1543.744019
0.000000	2.155449	1544.606201
0.000000	2.155686	1544.165771
0.000000	2.155924	1542.645264
0.000000	2.156161	1539.057617
0.000000	2.156398	1533.052368
0.000000	2.156635	1525.153076
0.000000	2.156872	1514.885986
0.000000	2.157109	1504.447754
0.000000	2.157346	1493.641968
0.000000	2.157584	1483.018555
0.000000	2.157821	1476.402222
0.000000	2.158058	1472.140503
0.000000	2.158295	1471.316528
0.000000	2.158532	1472.827637
0.000000	2.158770	1474.770508
0.000000	2.159007	1477.224365
0.000000	2.159244	1480.477539
0.000000	2.159481	1481.306641
0.000000	2.159718	1481.295166
0.000000	2.159956	1481.457520
0.000000	2.160193	1481.983154
0.000000	2.160430	1484.557983
0.000000	2.160667	1489.990601
0.000000	2.160904	1494.911133
0.000000	2.161141	1498.919800
0.000000	2.161379	1502.755737
0.000000	2.161616	1507.110474
0.000000	2.161853	1511.971680
0.000000	2.162090	1516.580444
0.000000	2.162327	1520.653198
0.000000	2.162565	1525.279419
0.000000	2.162802	1530.120361
0.000000	2.163039	1535.269531
0.000000	2.163276	1540.285278
0.000000	2.163513	1544.539185
0.000000	2.163750	1548.820068
0.000000	2.163987	1552.570190
0.000000	2.164225	1555.427612
0.000000	2.164462	1556.796753
0.000000	2.164699	1556.748413
0.000000	2.164936	1555.949585
0.000000	2.165173	1554.436157
0.000000	2.165411	1552.524658
0.000000	2.165648	1551.390259
0.000000	2.165885	1549.972778
0.000000	2.166122	1548.178833
0.000000	2.166359	1545.864258
0.000000	2.166596	1542.380493
0.000000	2.166834	1537.961426
0.000000	2.167071	1532.339844
0.000000	2.167308	1525.604736
0.000000	2.167545	1519.189819
0.000000	2.167782	1514.501587
0.000000	2.168020	1511.213623
0.000000	2.168257	1508.136353
0.000000	2.168494	1504.947632
0.000000	2.168731	1501.785156
0.000000	2.168968	1499.259155
0.000000	2.169205	1497.940918
0.000000	2.169443	1495.513184
0.000000	2.169680	1492.703369
0.000000	2.169917	1489.547241
0.000000	2.170154	1486.454468
0.000000	2.170391	1481.440918
0.000000	2.170629	1475.510376
0.000000	2.170866	1468.435791
0.000000	2.171103	1461.999023
0.000000	2.171340	1457.562744
0.000000	2.171577	1454.839233
0.000000	2.171814	1453.976929
0.000000	2.172052	1454.829468
0.000000	2.172289	1458.624390
0.000000	2.172526	1464.289307
0.000000	2.172763	1471.761963
0.000000	2.173000	1480.348877
0.000000	2.173237	1489.830444
0.000000	2.173475	1499.550903
0.000000	2.173712	1507.360718
0.000000	2.173949	1515.403076
0.000000	2.174186	1523.184448
0.000000	2.174423	1530.340576
0.000000	2.174660	1537.991089
0.000000	2.174898	1546.074097
0.000000	2.175135	1553.154419
0.000000	2.175372	1558.887451
0.000000	2.175609	1564.497803
0.000000	2.175846	1570.122437
0.000000	2.176084	1576.300781
0.000000	2.176321	1582.725708
0.000000	2.176558	1590.251953
0.000000	2.176795	1598.577881
0.000000	2.177032	1607.515137
0.000000	2.177269	1615.063232
0.000000	2.177506	1621.817261
0.000000	2.177744	1628.180298
0.000000	2.177981	1634.324829
0.000000	2.178218	1639.812500
0.000000	2.178455	1643.358765
0.000000	2.178692	1645.807251
0.000000	2.178930	1647.664429
0.000000	2.179167	1649.528076
0.000000	2.179404	1651.680664
0.000000	2.179641	1654.290161
0.000000	2.179878	1656.292969
0.000000	2.180115	1658.913574
0.000000	2.180353	1662.069580
0.000000	2.180590	1665.743286
0.000000	2.180827	1670.956177
0.000000	2.181064	1675.145630
0.000000	2.181301	1679.050781
0.000000	2.181539	1683.227417
0.000000	2.181776	1687.374023
0.000000	2.182013	1691.616943
0.000000	2.182250	1695.780273
0.000000	2.182487	1698.753296
0.000000	2.182724	1700.564941
0.000000	2.182961	1701.600220
0.000000	2.183199	1700.901123
0.000000	2.183436	1698.235474
0.000000	2.183673	1693.587036
0.000000	2.183910	1687.203491
0.000000	2.184147	1679.739380
0.000000	2.184385	1671.018555
0.000000	2.184622	1662.036377
0.000000	2.184859	1655.291138
0.000000	2.185096	1649.680664
0.000000	2.185333	1643.011719
0.000000	2.185570	1636.485352
0.000000	2.185807	1628.546753
0.000000	2.186045	1619.844238
0.000000	2.186282	1610.320557
0.000000	2.186519	1601.742798
0.000000	2.186756	1593.927490
0.000000	2.186993	1587.048706
0.000000	2.187231	1581.146851
0.000000	2.187468	1576.093384
0.000000	2.187705	1573.267944
0.000000	2.187942	1571.160522
0.000000	2.188179	1569.298828
0.000000	2.188416	1567.754883
0.000000	2.188654	1565.492554
0.000000	2.188891	1563.068237
0.000000	2.189128	1560.163330
0.000000	2.189365	1556.774170
0.000000	2.189602	1554.079102
0.000000	2.189840	1551.981323
0.000000	2.190077	1550.465332
0.000000	2.190314	1549.458374
0.000000	2.190551	1549.054565
0.000000	2.190788	1548.537964
0.000000	2.191025	1547.355835
0.000000	2.191263	1545.667114
0.000000	2.191500	1543.300903
0.000000	2.191737	1540.254395
0.000000	2.191974	1536.236694
0.000000	2.192211	1532.147095
0.000000	2.192449	1528.149780
0.000000	2.192686	1524.468140
0.000000	2.192923	1521.368408
0.000000	2.193160	1519.628540
0.000000	2.193397	1519.178101
0.000000	2.193635	1519.780884
0.000000	2.193872	1521.166626
0.000000	2.194109	1523.287720
0.000000	2.194346	1527.046021
0.000000	2.194583	1532.923828
0.000000	2.194820	1540.037720
0.000000	2.195058	1546.454346
0.000000	2.195295	1552.895020
0.000000	2.195532	1558.839966
0.000000	2.195769	1563.829468
0.000000	2.196006	1566.799316
0.000000	2.196243	1567.738525
0.000000	2.196481	1567.073730
0.000000	2.196718	1565.094116
0.000000	2.196955	1562.913940
0.000000	2.197192	1561.593506
0.000000	2.197429	1561.186157
0.000000	2.197666	1562.701416
0.000000	2.197904	1566.719238
0.000000	2.198141	1573.169067
0.000000	2.198378	1580.304565
0.000000	2.198615	1586.904785
0.000000	2.198852	1594.338989
0.000000	2.199090	1601.762817
0.000000	2.199327	1609.063599
0.000000	2.199564	1615.698486
0.000000	2.199801	1620.591187
0.000000	2.200038	1623.034302
0.000000	2.200275	1623.744263
0.000000	2.200513	1622.833252
0.000000	2.200750	1621.217407
0.000000	2.200987	1618.419800
0.000000	2.201224	1613.625732
0.000000	2.201461	1607.569214
0.000000	2.201699	1600.779419
0.000000	2.201936	1594.146606
0.000000	2.202173	1587.294678
0.000000	2.202410	1581.302612
0.000000	2.202647	1577.846436
0.000000	2.202884	1575.087524
0.000000	2.203121	1572.439331
0.000000	2.203359	1569.730713
0.000000	2.203596	1567.016357
0.000000	2.203833	1564.346680
0.000000	2.204070	1561.512939
0.000000	2.204307	1558.636963
0.000000	2.204545	1556.167480
0.000000	2.204782	1553.164063
0.000000	2.205019	1548.993652
0.000000	2.205256	1543.555542
0.000000	2.205493	1536.637939
0.000000	2.205730	1529.299438
0.000000	2.205967	1520.968994
0.000000	2.206205	1514.716919
0.000000	2.206442	1509.696411
0.000000	2.206679	1506.867798
0.000000	2.206916	1506.595459
0.000000	2.207153	1505.784180
0.000000	2.207391	1504.948120
0.000000	2.207628	1504.543701
0.000000	2.207865	1504.463135
0.000000	2.208102	1505.477051
0.000000	2.208339	1507.058105
0.000000	2.208576	1508.797241
0.000000	2.208814	1511.165771
0.000000	2.209051	1514.546509
0.000000	2.209288	1518.802490
0.000000	2.209525	1524.557129
0.000000	2.209762	1530.623657
0.000000	2.210000	1537.135864
0.000000	2.210237	1543.222656
0.000000	2.210474	1546.439453
0.000000	2.210711	1549.571655
0.000000	2.210948	1552.527344
0.000000	2.211185	1556.162354
0.000000	2.211422	1561.284668
0.000000	2.211660	1567.463257
0.000000	2.211897	1575.130005
0.000000	2.212134	1583.504150
0.000000	2.212371	1592.251465
0.000000	2.212608	1601.410034
0.000000	2.212846	1610.328735
0.000000	2.213083	1617.934204
0.000000	2.213320	1623.047485
0.000000	2.213557	1627.510376
0.000000	2.213794	1632.108398
0.000000	2.214031	1636.550903
0.000000	2.214269	1640.022095
0.000000	2.214506	1642.548706
0.000000	2.214743	1644.460815
0.000000	2.214980	1645.797485
0.000000	2.215217	1646.911865
0.000000	2.215455	1647.622559
0.000000	2.215692	1648.524048
0.000000	2.215929	1650.975708
0.000000	2.216166	1654.596436
0.000000	2.216403	1658.742432
0.000000	2.216640	1663.507446
0.000000	2.216878	1667.948730
0.000000	2.217115	1671.560547
0.000000	2.217352	1674.957764
0.000000	2.217589	1678.573975
0.000000	2.217826	1682.381348
0.000000	2.218064	1685.995972
0.000000	2.218301	1689.064697
0.000000	2.218538	1692.278442
0.000000	2.218775	1695.565308
0.000000	2.219012	1699.358032
0.000000	2.219249	1704.307373
0.000000	2.219487	1710.585571
0.000000	2.219724	1717.796021
0.000000	2.219961	1724.823364
0.000000	2.220198	1728.663330
0.000000	2.220435	1730.998291
0.000000	2.220672	1731.130737
0.000000	2.220910	1727.980103
0.000000	2.221147	1723.077637
0.000000	2.221384	1717.708984
0.000000	2.221621	1712.308716
0.000000	2.221858	1706.973633
0.000000	2.222095	1700.831665
0.000000	2.222333	1695.462769
0.000000	2.222570	1689.610352
0.000000	2.222807	1684.928833
0.000000	2.223044	1681.422607
0.000000	2.223281	1678.641479
0.000000	2.223519	1678.195923
0.000000	2.223756	1678.997437
0.000000	2.223993	1680.189697
0.000000	2.224230	1680.888062
0.000000	2.224467	1678.711548
0.000000	2.224705	1675.021362
0.000000	2.224941	1670.365967
0.000000	2.225179	1665.492065
0.000000	2.225416	1662.016846
0.000000	2.225653	1658.927002
0.000000	2.225890	1657.297363
0.000000	2.226127	1656.053589
0.000000	2.226365	1656.142090
0.000000	2.226602	1656.465454
0.000000	2.226839	1656.300293
0.000000	2.227076	1653.973145
0.000000	2.227313	1650.257080
0.000000	2.227551	1646.188354
0.000000	2.227788	1644.942261
0.000000	2.228025	1645.018677
0.000000	2.228262	1646.445801
0.000000	2.228499	1649.264404
0.000000	2.228736	1653.013184
0.000000	2.228974	1657.325562
0.000000	2.229211	1661.233643
0.000000	2.229448	1664.664429
0.000000	2.229685	1666.684692
0.000000	2.229922	1667.946411
0.000000	2.230160	1668.798950
0.000000	2.230397	1668.766602
0.000000	2.230634	1666.917358
0.000000	2.230871	1664.000854
0.000000	2.231108	1660.104004
0.000000	2.231345	1655.343994
0.000000	2.231582	1652.169312
0.000000	2.231820	1649.836670
0.000000	2.232057	1649.449951
0.000000	2.232294	1650.202515
0.000000	2.232531	1653.305908
0.000000	2.232768	1656.079590
0.000000	2.233006	1658.353394
0.000000	2.233243	1660.477051
0.000000	2.233480	1662.856567
0.000000	2.233717	1665.569946
0.000000	2.233954	1668.218384
0.000000	2.234191	1670.893921
0.000000	2.234428	1673.588013
0.000000	2.234666	1676.172485
0.000000	2.234903	1679.479370
0.000000	2.235140	1682.858887
0.000000	2.235377	1685.578979
0.000000	2.235614	1687.963867
0.000000	2.235852	1689.735596
0.000000	2.236089	1690.964966
0.000000	2.236326	1691.360229
0.000000	2.236563	1690.875000
0.000000	2.236800	1689.609619
0.000000	2.237037	1687.332764
0.000000	2.237275	1684.329834
0.000000	2.237512	1680.689453
0.000000	2.237749	1675.799316
0.000000	2.237986	1671.509033
0.000000	2.238223	1667.304565
0.000000	2.238461	1661.907837
0.000000	2.238698	1656.133545
0.000000	2.238935	1650.660889
0.000000	2.239172	1645.840454
0.000000	2.239409	1642.349243
0.000000	2.239646	1639.432129
0.000000	2.239884	1636.421509
0.000000	2.240121	1633.763794
0.000000	2.240358	1631.745728
0.000000	2.240595	1627.592285
0.000000	2.240832	1621.600342
0.000000	2.241070	1614.800903
0.000000	2.241307	1607.715454
0.000000	2.241544	1604.267212
0.000000	2.241781	1602.442261
0.000000	2.242018	1601.075073
0.000000	2.242255	1599.987183
0.000000	2.242493	1599.705933
0.000000	2.242730	1600.141968
0.000000	2.242967	1600.311768
0.000000	2.243204	1601.262085
0.000000	2.243441	1602.583618
0.000000	2.243679	1604.394043
0.000000	2.243916	1606.141479
0.000000	2.244153	1607.100098
0.000000	2.244390	1607.417603
0.000000	2.244627	1606.871704
0.000000	2.244864	1604.781250
0.000000	2.245101	1602.725586
0.000000	2.245339	1601.770752
0.000000	2.245576	1604.266235
0.000000	2.245813	1607.989258
0.000000	2.246050	1613.490601
0.000000	2.246287	1620.422607
0.000000	2.246525	1627.720215
0.000000	2.246762	1635.209473
0.000000	2.246999	1641.760254
0.000000	2.247236	1645.231445
0.000000	2.247473	1646.377197
0.000000	2.247710	1646.343018
0.000000	2.247948	1645.760742
0.000000	2.248185	1644.896240
0.000000	2.248422	1644.178833
0.000000	2.248659	1644.017700
0.000000	2.248896	1643.880981
0.000000	2.249134	1644.320557
0.000000	2.249371	1644.578491
0.000000	2.249608	1643.197021
0.000000	2.249845	1639.699829
0.000000	2.250082	1634.601807
0.000000	2.250319	1629.320923
0.000000	2.250556	1626.004150
0.000000	2.250794	1622.788208
0.000000	2.251031	1619.145630
0.000000	2.251268	1615.050171
0.000000	2.251505	1611.508667
0.000000	2.251742	1608.980591
0.000000	2.251980	1606.946289
0.000000	2.252217	1605.948608
0.000000	2.252454	1605.798950
0.000000	2.252691	1606.265625
0.000000	2.252928	1608.054565
0.000000	2.253165	1610.498169
0.000000	2.253402	1613.328247
0.000000	2.253640	1616.715576
0.000000	2.253877	1620.308228
0.000000	2.254114	1624.319702
0.000000	2.254351	1627.000854
0.000000	2.254588	1629.626831
0.000000	2.254826	1631.858521
0.000000	2.255063	1633.599854
0.000000	2.255300	1635.745850
0.000000	2.255537	1637.265747
0.000000	2.255774	1638.199341
0.000000	2.256011	1638.399170
0.000000	2.256249	1638.142334
0.000000	2.256486	1638.134399
0.000000	2.256723	1638.869507
0.000000	2.256960	1639.595215
0.000000	2.257197	1640.594116
0.000000	2.257435	1641.657349
0.000000	2.257672	1643.062378
0.000000	2.257909	1644.642700
0.000000	2.258146	1645.919922
0.000000	2.258383	1647.337280
0.000000	2.258621	1649.402710
0.000000	2.258858	1652.945923
0.000000	2.259095	1659.725220
0.000000	2.259332	1667.684448
0.000000	2.259569	1674.747803
0.000000	2.259806	1678.553467
0.000000	2.260043	1677.188843
0.000000	2.260281	1672.963623
0.000000	2.260518	1667.802856
0.000000	2.260755	1663.172729
0.000000	2.260992	1661.708984
0.000000	2.261229	1660.231567
0.000000	2.261467	1659.043335
0.000000	2.261704	1657.749268
0.000000	2.261941	1656.223633
0.000000	2.262178	1653.444336
0.000000	2.262415	1649.965576
0.000000	2.262652	1645.686401
0.000000	2.262890	1640.669067
0.000000	2.263127	1635.749390
0.000000	2.263364	1631.310669
0.000000	2.263601	1626.508911
0.000000	2.263838	1620.738403
0.000000	2.264076	1614.082031
0.000000	2.264313	1607.361206
0.000000	2.264550	1602.235107
0.000000	2.264787	1599.164795
0.000000	2.265024	1596.788452
0.000000	2.265261	1594.923950
0.000000	2.265499	1593.682007
0.000000	2.265736	1593.365234
0.000000	2.265973	1593.022827
0.000000	2.266210	1591.318604
0.000000	2.266447	1589.668579
0.000000	2.266685	1588.067627
0.000000	2.266922	1587.658447
0.000000	2.267159	1588.878784
0.000000	2.267396	1590.512573
0.000000	2.267633	1592.823120
0.000000	2.267870	1595.441162
0.000000	2.268108	1597.835327
0.000000	2.268345	1600.187500
0.000000	2.268582	1603.296265
0.000000	2.268819	1607.089355
0.000000	2.269056	1609.718140
0.000000	2.269293	1612.195923
0.000000	2.269531	1614.141357
0.000000	2.269768	1615.296997
0.000000	2.270005	1615.924561
0.000000	2.270242	1616.213867
0.000000	2.270479	1616.025635
0.000000	2.270716	1615.860718
0.000000	2.270954	1615.545898
0.000000	2.271191	1614.583008
0.000000	2.271428	1613.881470
0.000000	2.271665	1613.723999
0.000000	2.271902	1615.033447
0.000000	2.272140	1617.994873
0.000000	2.272377	1621.725830
0.000000	2.272614	1625.940308
0.000000	2.272851	1631.459839
0.000000	2.273088	1638.005493
0.000000	2.273325	1644.862793
0.000000	2.273562	1649.825439
0.000000	2.273800	1651.842285
0.000000	2.274037	1652.420410
0.000000	2.274274	1651.574463
0.000000	2.274511	1649.564087
0.000000	2.274748	1646.531982
0.000000	2.274986	1642.968872
0.000000	2.275223	1639.814819
0.000000	2.275460	1636.829346
0.000000	2.275697	1633.984497
0.000000	2.275934	1631.841064
0.000000	2.276171	1630.083740
0.000000	2.276409	1628.816284
0.000000	2.276646	1627.845703
0.000000	2.276883	1627.155884
0.000000	2.277120	1627.041016
0.000000	2.277357	1626.902100
0.000000	2.277595	1625.745605
0.000000	2.277832	1624.209229
0.000000	2.278069	1621.855835
0.000000	2.278306	1619.944458
0.000000	2.278543	1618.765381
0.000000	2.278780	1619.108643
0.000000	2.279017	1620.623169
0.000000	2.279255	1623.805054
0.000000	2.279492	1628.425781
0.000000	2.279729	1631.929688
0.000000	2.279966	1635.207642
0.000000	2.280203	1638.525269
0.000000	2.280441	1641.226929
0.000000	2.280678	1644.144043
0.000000	2.280915	1647.295288
0.000000	2.281152	1651.624634
0.000000	2.281389	1656.543335
0.000000	2.281626	1659.874756
0.000000	2.281864	1661.944580
0.000000	2.282101	1662.948975
0.000000	2.282338	1663.189697
0.000000	2.282575	1663.179199
0.000000	2.282812	1662.868652
0.000000	2.283049	1663.410278
0.000000	2.283287	1663.717163
0.000000	2.283524	1663.779785
0.000000	2.283761	1663.278442
0.000000	2.283998	1661.237549
0.000000	2.284235	1658.523926
0.000000	2.284472	1653.938232
0.000000	2.284710	1648.223389
0.000000	2.284947	1642.342041
0.000000	2.285184	1637.298950
0.000000	2.285421	1632.948364
0.000000	2.285658	1630.435547
0.000000	2.285896	1630.934326
0.000000	2.286133	1632.856445
0.000000	2.286370	1634.339355
0.000000	2.286607	1635.090210
0.000000	2.286844	1635.083862
0.000000	2.287081	1634.243286
0.000000	2.287319	1633.303711
0.000000	2.287556	1632.108032
0.000000	2.287793	1630.641724
0.000000	2.288030	1629.882324
0.000000	2.288267	1629.232056
0.000000	2.288505	1627.550781
0.000000	2.288742	1625.512329
0.000000	2.288979	1623.114502
0.000000	2.289216	1621.077148
0.000000	2.289453	1619.729004
0.000000	2.289690	1617.491455
0.000000	2.289928	1614.156250
0.000000	2.290165	1610.033203
0.000000	2.290402	1605.371948
0.000000	2.290639	1599.634888
0.000000	2.290876	1593.578247
0.000000	2.291114	1586.998901
0.000000	2.291351	1580.653442
0.000000	2.291588	1575.913696
0.000000	2.291825	1571.544189
0.000000	2.292062	1569.074463
0.000000	2.292300	1568.947021
0.000000	2.292536	1570.739136
0.000000	2.292774	1574.684814
0.000000	2.293011	1580.352905
0.000000	2.293248	1586.033325
0.000000	2.293485	1589.405273
0.000000	2.293722	1592.421021
0.000000	2.293960	1595.727539
0.000000	2.294197	1598.889648
0.000000	2.294434	1602.054932
0.000000	2.294671	1603.686157
0.000000	2.294908	1603.498535
0.000000	2.295146	1602.567383
0.000000	2.295383	1601.494995
0.000000	2.295620	1601.634277
0.000000	2.295857	1601.959595
0.000000	2.296094	1602.611572
0.000000	2.296331	1602.904663
0.000000	2.296569	1600.991577
0.000000	2.296806	1597.371948
0.000000	2.297043	1592.612183
0.000000	2.297280	1587.076294
0.000000	2.297517	1583.064087
0.000000	2.297755	1579.520874
0.000000	2.297992	1577.230347
0.000000	2.298229	1574.743652
0.000000	2.298466	1572.119019
0.000000	2.298703	1569.937378
0.000000	2.298940	1568.088379
0.000000	2.299177	1567.317505
0.000000	2.299415	1567.157959
0.000000	2.299652	1567.579224
0.000000	2.299889	1568.639282
0.000000	2.300126	1570.475098
0.000000	2.300363	1573.046265
0.000000	2.300601	1575.641357
0.000000	2.300838	1577.866699
0.000000	2.301075	1579.091431
0.000000	2.301312	1580.420532
0.000000	2.301549	1581.548950
0.000000	2.301786	1582.862793
0.000000	2.302023	1584.842041
0.000000	2.302261	1585.119019
0.000000	2.302498	1583.831299
0.000000	2.302735	1581.841553
0.000000	2.302972	1579.382080
0.000000	2.303209	1576.463257
0.000000	2.303447	1574.050415
0.000000	2.303684	1571.487793
0.000000	2.303921	1568.017822
0.000000	2.304158	1563.460083
0.000000	2.304395	1557.927246
0.000000	2.304632	1550.773560
0.000000	2.304870	1543.403564
0.000000	2.305107	1535.773071
0.000000	2.305344	1528.823486
0.000000	2.305581	1523.110352
0.000000	2.305818	1518.479736
0.000000	2.306056	1513.558960
0.000000	2.306293	1507.642822
0.000000	2.306530	1501.086426
0.000000	2.306767	1494.176147
0.000000	2.307004	1487.362549
0.000000	2.307241	1482.927002
0.000000	2.307479	1481.858643
0.000000	2.307716	1482.320313
0.000000	2.307953	1483.698853
0.000000	2.308190	1486.468140
0.000000	2.308427	1489.788086
0.000000	2.308664	1493.797363
0.000000	2.308902	1497.873657
0.000000	2.309139	1499.932617
0.000000	2.309376	1501.375977
0.000000	2.309613	1502.967529
0.000000	2.309850	1505.081421
0.000000	2.310087	1508.592407
0.000000	2.310325	1512.747803
0.000000	2.310562	1516.925171
0.000000	2.310799	1521.293457
0.000000	2.311036	1525.160522
0.000000	2.311273	1528.685059
0.000000	2.311511	1532.319946
0.000000	2.311748	1535.335327
0.000000	2.311985	1538.450317
0.000000	2.312222	1542.024780
0.000000	2.312459	1546.477051
0.000000	2.312696	1550.678711
0.000000	2.312934	1553.301758
0.000000	2.313171	1554.037964
0.000000	2.313408	1554.087158
0.000000	2.313645	1554.356079
0.000000	2.313882	1554.748169
0.000000	2.314120	1556.869873
0.000000	2.314357	1560.097290
0.000000	2.314594	1564.246948
0.000000	2.314831	1568.396118
0.000000	2.315068	1572.009399
0.000000	2.315305	1574.540527
0.000000	2.315543	1576.836182
0.000000	2.315780	1579.123291
0.000000	2.316017	1581.216064
0.000000	2.316254	1583.369385
0.000000	2.316491	1585.683960
0.000000	2.316729	1588.923828
0.000000	2.316966	1593.862061
0.000000	2.317203	1600.083862
0.000000	2.317440	1607.229370
0.000000	2.317677	1614.987671
0.000000	2.317914	1622.864258
0.000000	2.318151	1628.872803
0.000000	2.318389	1632.524658
0.000000	2.318626	1633.648560
0.000000	2.318863	1633.172241
0.000000	2.319100	1630.699097
0.000000	2.319337	1626.151611
0.000000	2.319575	1620.890747
0.000000	2.319812	1614.556641
0.000000	2.320049	1607.310669
0.000000	2.320286	1598.546509
0.000000	2.320523	1588.483154
0.000000	2.320760	1579.297974
0.000000	2.320997	1571.671997
0.000000	2.321235	1565.222290
0.000000	2.321472	1559.656006
0.000000	2.321709	1554.912598
0.000000	2.321946	1550.342773
0.000000	2.322183	1545.348877
0.000000	2.322421	1539.582642
0.000000	2.322658	1534.228027
0.000000	2.322895	1528.994019
0.000000	2.323132	1523.504150
0.000000	2.323369	1519.267090
0.000000	2.323606	1516.281494
0.000000	2.323844	1513.781738
0.000000	2.324081	1511.941650
0.000000	2.324318	1511.307007
0.000000	2.324555	1512.406738
0.000000	2.324792	1514.485229
0.000000	2.325030	1516.801025
0.000000	2.325267	1519.393677
0.000000	2.325504	1522.377441
0.000000	2.325741	1525.669067
0.000000	2.325978	1529.453735
0.000000	2.326216	1532.377075
0.000000	2.326452	1533.158325
0.000000	2.326690	1530.727417
0.000000	2.326927	1527.264526
0.000000	2.327164	1524.243652
0.000000	2.327401	1521.902954
0.000000	2.327638	1519.617310
0.000000	2.327876	1517.332764
0.000000	2.328113	1515.352783
0.000000	2.328350	1514.326294
0.000000	2.328587	1514.242798
0.000000	2.328824	1514.392822
0.000000	2.329062	1513.996094
0.000000	2.329299	1513.733276
0.000000	2.329536	1513.623657
0.000000	2.329773	1513.604614
0.000000	2.330010	1513.900879
0.000000	2.330247	1514.287354
0.000000	2.330485	1515.995972
0.000000	2.330722	1518.400879
0.000000	2.330959	1521.705811
0.000000	2.331196	1525.873291
0.000000	2.331433	1529.163208
0.000000	2.331670	1530.488403
0.000000	2.331908	1530.549438
0.000000	2.332145	1529.132324
0.000000	2.332382	1528.481079
0.000000	2.332619	1527.941772
0.000000	2.332856	1526.964478
0.000000	2.333093	1527.192627
0.000000	2.333331	1528.319458
0.000000	2.333568	1529.652588
0.000000	2.333805	1531.452026
0.000000	2.334042	1532.531372
0.000000	2.334279	1533.539917
0.000000	2.334517	1532.806885
0.000000	2.334754	1530.243530
0.000000	2.334991	1526.286133
0.000000	2.335228	1521.210083
0.000000	2.335465	1515.738037
0.000000	2.335702	1511.153198
0.000000	2.335940	1508.394531
0.000000	2.336177	1507.223145
0.000000	2.336414	1507.839233
0.000000	2.336651	1511.097168
0.000000	2.336888	1516.975464
0.000000	2.337126	1525.085449
0.000000	2.337363	1535.150513
0.000000	2.337600	1545.966309
0.000000	2.337837	1554.150146
0.000000	2.338074	1559.779907
0.000000	2.338311	1565.435669
0.000000	2.338549	1572.276367
0.000000	2.338786	1580.066772
0.000000	2.339023	1589.609497
0.000000	2.339260	1601.498169
0.000000	2.339497	1611.167358
0.000000	2.339735	1620.901611
0.000000	2.339972	1630.733398
0.000000	2.340209	1640.699463
0.000000	2.340446	1649.125732
0.000000	2.340683	1655.322876
0.000000	2.340920	1659.122803
0.000000	2.341157	1660.726196
0.000000	2.341395	1660.028320
0.000000	2.341632	1656.762695
0.000000	2.341869	1652.709229
0.000000	2.342106	1648.517456
0.000000	2.342343	1646.464233
0.000000	2.342581	1646.223389
0.000000	2.342818	1646.039063
0.000000	2.343055	1645.197144
0.000000	2.343292	1644.285278
0.000000	2.343529	1643.917114
0.000000	2.343766	1643.611328
0.000000	2.344004	1642.738403
0.000000	2.344241	1642.139160
0.000000	2.344478	1641.718506
0.000000	2.344715	1641.708252
0.000000	2.344952	1641.559204
0.000000	2.345190	1641.135620
0.000000	2.345427	1641.486938
0.000000	2.345664	1640.369507
0.000000	2.345901	1636.721558
0.000000	2.346138	1632.788330
0.000000	2.346375	1629.448730
0.000000	2.346612	1626.805176
0.000000	2.346850	1624.147339
0.000000	2.347087	1622.167969
0.000000	2.347324	1621.079224
0.000000	2.347561	1621.294922
0.000000	2.347798	1624.118164
0.000000	2.348036	1630.566040
0.000000	2.348273	1640.621338
0.000000	2.348510	1651.913696
0.000000	2.348747	1663.001831
0.000000	2.348984	1675.844971
0.000000	2.349221	1688.103516
0.000000	2.349458	1698.994751
0.000000	2.349696	1708.616211
0.000000	2.349933	1717.032471
0.000000	2.350170	1723.415161
0.000000	2.350407	1728.830688
0.000000	2.350644	1733.594482
0.000000	2.350882	1736.932861
0.000000	2.351119	1738.772827
0.000000	2.351356	1739.533447
0.000000	2.351593	1738.898682
0.000000	2.351830	1737.003906
0.000000	2.352067	1733.366333
0.000000	2.352305	1727.501587
0.000000	2.352542	1720.070435
0.000000	2.352779	1710.973633
0.000000	2.353016	1700.293335
0.000000	2.353253	1688.913818
0.000000	2.353491	1677.421875
0.000000	2.353728	1664.593994
0.000000	2.353965	1651.026367
0.000000	2.354202	1638.128784
0.000000	2.354439	1625.168823
0.000000	2.354676	1612.358643
0.000000	2.354914	1600.185547
0.000000	2.355151	1588.548950
0.000000	2.355388	1577.944824
0.000000	2.355625	1568.483765
0.000000	2.355862	1560.450562
0.000000	2.356100	1552.817261
0.000000	2.356337	1545.895386
0.000000	2.356574	1540.305908
0.000000	2.356811	1533.925171
0.000000	2.357048	1526.620361
0.000000	2.357285	1518.217896
0.000000	2.357523	1509.610352
0.000000	2.357760	1502.026367
0.000000	2.357997	1494.404785
0.000000	2.358234	1486.488403
0.000000	2.358471	1478.056030
0.000000	2.358708	1469.923706
0.000000	2.358946	1461.278931
0.000000	2.359183	1453.757568
0.000000	2.359420	1448.433594
0.000000	2.359657	1443.138428
0.000000	2.359894	1437.874512
0.000000	2.360132	1432.646484
0.000000	2.360369	1428.552002
0.000000	2.360606	1425.218872
0.000000	2.360843	1421.102539
0.000000	2.361080	1416.934814
0.000000	2.361317	1412.545776
0.000000	2.361555	1408.283813
0.000000	2.361792	1404.674072
0.000000	2.362029	1401.074341
0.000000	2.362266	1397.124146
0.000000	2.362503	1393.286499
0.000000	2.362741	1391.102295
0.000000	2.362978	1390.814575
0.000000	2.363215	1392.333496
0.000000	2.363452	1395.452026
0.000000	2.363689	1399.371948
0.000000	2.363926	1403.718506
0.000000	2.364164	1408.376953
0.000000	2.364401	1413.409546
0.000000	2.364638	1419.173462
0.000000	2.364875	1426.518433
0.000000	2.365112	1435.122559
0.000000	2.365350	1445.331421
0.000000	2.365587	1455.348267
0.000000	2.365824	1464.382813
0.000000	2.366061	1470.485718
0.000000	2.366298	1473.926147
0.000000	2.366535	1476.007935
0.000000	2.366772	1476.506104
0.000000	2.367010	1475.540527
0.000000	2.367247	1472.868042
0.000000	2.367484	1469.336304
0.000000	2.367721	1466.404297
0.000000	2.367958	1463.765747
0.000000	2.368196	1460.963379
0.000000	2.368433	1458.764893
0.000000	2.368670	1457.375122
0.000000	2.368907	1456.757080
0.000000	2.369144	1457.223633
0.000000	2.369381	1459.794678
0.000000	2.369618	1463.969727
0.000000	2.369856	1469.113892
0.000000	2.370093	1474.975830
0.000000	2.370330	1480.872192
0.000000	2.370567	1487.405029
0.000000	2.370804	1495.283081
0.000000	2.371042	1502.490723
0.000000	2.371279	1508.650391
0.000000	2.371516	1513.595337
0.000000	2.371753	1518.855103
0.000000	2.371990	1523.869141
0.000000	2.372227	1529.510132
0.000000	2.372465	1535.534668
0.000000	2.372702	1541.484253
0.000000	2.372939	1547.071533
0.000000	2.373176	1551.012939
0.000000	2.373413	1554.241333
0.000000	2.373651	1556.600342
0.000000	2.373888	1558.867310
0.000000	2.374125	1561.430786
0.000000	2.374362	1564.241577
0.000000	2.374599	1567.024292
0.000000	2.374836	1570.355835
0.000000	2.375073	1574.672363
0.000000	2.375311	1580.190918
0.000000	2.375548	1587.832886
0.000000	2.375785	1594.834351
0.000000	2.376022	1598.628052
0.000000	2.376259	1601.575073
0.000000	2.376497	1604.441772
0.000000	2.376734	1606.592041
0.000000	2.376971	1608.842041
0.000000	2.377208	1611.050293
0.000000	2.377445	1614.259888
0.000000	2.377682	1615.134521
0.000000	2.377920	1614.952393
0.000000	2.378157	1614.495239
0.000000	2.378394	1614.081421
0.000000	2.378631	1615.920776
0.000000	2.378868	1619.540039
0.000000	2.379106	1624.643066
0.000000	2.379343	1630.514771
0.000000	2.379580	1635.670898
0.000000	2.379817	1641.205811
0.000000	2.380054	1646.400635
0.000000	2.380291	1650.993652
0.000000	2.380529	1653.923218
0.000000	2.380766	1655.928711
0.000000	2.381003	1657.798706
0.000000	2.381240	1660.059204
0.000000	2.381477	1663.261230
0.000000	2.381714	1667.186646
0.000000	2.381952	1670.915649
0.000000	2.382189	1674.897705
0.000000	2.382426	1678.932129
0.000000	2.382663	1683.103271
0.000000	2.382900	1686.086792
0.000000	2.383137	1687.946655
0.000000	2.383375	1689.000732
0.000000	2.383612	1688.839355
0.000000	2.383849	1687.532715
0.000000	2.384086	1684.588501
0.000000	2.384323	1680.207764
0.000000	2.384561	1673.782349
0.000000	2.384798	1666.231689
0.000000	2.385035	1659.441162
0.000000	2.385272	1653.983521
0.000000	2.385509	1650.170776
0.000000	2.385746	1648.823364
0.000000	2.385984	1649.263428
0.000000	2.386221	1651.076904
0.000000	2.386458	1653.323975
0.000000	2.386695	1655.458862
0.000000	2.386932	1656.461670
0.000000	2.387170	1657.707031
0.000000	2.387407	1659.012695
0.000000	2.387644	1661.207886
0.000000	2.387881	1664.774048
0.000000	2.388118	1669.273438
0.000000	2.388355	1673.794678
0.000000	2.388592	1678.448730
0.000000	2.388830	1681.880737
0.000000	2.389067	1685.164673
0.000000	2.389304	1688.468750
0.000000	2.389541	1691.694580
0.000000	2.389778	1695.054321
0.000000	2.390016	1697.364624
0.000000	2.390253	1698.837646
0.000000	2.390490	1699.104858
0.000000	2.390727	1697.463135
0.000000	2.390964	1694.988647
0.000000	2.391201	1691.300781
0.000000	2.391439	1687.299927
0.000000	2.391676	1683.859497
0.000000	2.391913	1680.079224
0.000000	2.392150	1675.691406
0.000000	2.392387	1671.509888
0.000000	2.392625	1668.841797
0.000000	2.392862	1668.568848
0.000000	2.393099	1670.190430
0.000000	2.393336	1673.333374
0.000000	2.393573	1678.742554
0.000000	2.393811	1685.847900
0.000000	2.394047	1694.158081
0.000000	2.394285	1703.530029
0.000000	2.394522	1713.579834
0.000000	2.394759	1722.103882
0.000000	2.394996	1730.215942
0.000000	2.395233	1738.344971
0.000000	2.395471	1744.823730
0.000000	2.395708	1748.444824
0.000000	2.395945	1750.432495
0.000000	2.396182	1751.260498
0.000000	2.396419	1750.832642
0.000000	2.396657	1749.069824
0.000000	2.396894	1747.360107
0.000000	2.397131	1746.563843
0.000000	2.397368	1748.197266
0.000000	2.397605	1749.933228
0.000000	2.397842	1751.325195
0.000000	2.398079	1752.386719
0.000000	2.398317	1752.678345
0.000000	2.398554	1749.296509
0.000000	2.398791	1743.177856
0.000000	2.399028	1735.304199
0.000000	2.399265	1727.732178
0.000000	2.399503	1721.192627
0.000000	2.399740	1713.840820
0.000000	2.399977	1705.709961
0.000000	2.400214	1698.944580
0.000000	2.400451	1692.421875
0.000000	2.400688	1686.478638
0.000000	2.400926	1680.917847
0.000000	2.401163	1674.628784
0.000000	2.401400	1668.288086
0.000000	2.401637	1662.853394
0.000000	2.401874	1657.208618
0.000000	2.402112	1651.286499
0.000000	2.402349	1644.580322
0.000000	2.402586	1637.744507
0.000000	2.402823	1632.140747
0.000000	2.403060	1626.494507
0.000000	2.403297	1621.545532
0.000000	2.403535	1617.315918
0.000000	2.403772	1614.265625
0.000000	2.404009	1611.832397
0.000000	2.404246	1609.391968
0.000000	2.404483	1606.933594
0.000000	2.404721	1604.272827
0.000000	2.404958	1602.155640
0.000000	2.405195	1601.164307
0.000000	2.405432	1602.007813
0.000000	2.405669	1603.627075
0.000000	2.405906	1606.168701
0.000000	2.406144	1609.329468
0.000000	2.406381	1612.817749
0.000000	2.406618	1615.762207
0.000000	2.406855	1618.326294
0.000000	2.407092	1619.962646
0.000000	2.407329	1620.046387
0.000000	2.407567	1619.405151
0.000000	2.407804	1617.334351
0.000000	2.408041	1615.065918
0.000000	2.408278	1613.466797
0.000000	2.408515	1614.001099
0.000000	2.408752	1615.097168
0.000000	2.408990	1616.176758
0.000000	2.409227	1616.299561
0.000000	2.409464	1615.553711
0.000000	2.409701	1613.789185
0.000000	2.409938	1611.232422
0.000000	2.410176	1607.411743
0.000000	2.410413	1602.254639
0.000000	2.410650	1596.255981
0.000000	2.410887	1589.033325
0.000000	2.411124	1581.616699
0.000000	2.411361	1573.304565
0.000000	2.411599	1565.119385
0.000000	2.411836	1558.007690
0.000000	2.412073	1551.416870
0.000000	2.412310	1544.817627
0.000000	2.412547	1538.606567
0.000000	2.412785	1532.091797
0.000000	2.413022	1525.069946
0.000000	2.413259	1518.860596
0.000000	2.413496	1513.274292
0.000000	2.413733	1508.473145
0.000000	2.413970	1504.618896
0.000000	2.414207	1501.010986
0.000000	2.414445	1498.758423
0.000000	2.414682	1497.048462
0.000000	2.414919	1496.479248
0.000000	2.415156	1496.548462
0.000000	2.415393	1497.427490
0.000000	2.415631	1499.252197
0.000000	2.415868	1501.982910
0.000000	2.416105	1505.402466
0.000000	2.416342	1507.432007
0.000000	2.416579	1509.278564
0.000000	2.416816	1511.310303
0.000000	2.417053	1513.933838
0.000000	2.417291	1517.433105
0.000000	2.417528	1520.958740
0.000000	2.417765	1524.582764
0.000000	2.418002	1527.653809
0.000000	2.418239	1530.617310
0.000000	2.418477	1533.460205
0.000000	2.418714	1536.754272
0.000000	2.418951	1541.144287
0.000000	2.419188	1543.889526
0.000000	2.419425	1545.773926
0.000000	2.419662	1546.918091
0.000000	2.419900	1546.867310
0.000000	2.420137	1545.460571
0.000000	2.420374	1542.757324
0.000000	2.420611	1539.172241
0.000000	2.420848	1536.192261
0.000000	2.421086	1534.017578
0.000000	2.421323	1531.464722
0.000000	2.421560	1529.380981
0.000000	2.421797	1527.090820
0.000000	2.422034	1525.159302
0.000000	2.422271	1523.609863
0.000000	2.422508	1523.451294
0.000000	2.422746	1525.420410
0.000000	2.422983	1528.666748
0.000000	2.423220	1532.642456
0.000000	2.423457	1536.686035
0.000000	2.423694	1540.332764
0.000000	2.423932	1542.540283
0.000000	2.424169	1544.298218
0.000000	2.424406	1546.500000
0.000000	2.424643	1549.490356
0.000000	2.424880	1553.228516
0.000000	2.425117	1557.373779
0.000000	2.425355	1561.040405
0.000000	2.425592	1564.281494
0.000000	2.425829	1567.526123
0.000000	2.426066	1571.191162
0.000000	2.426303	1575.147949
0.000000	2.426541	1577.714600
0.000000	2.426778	1579.206787
0.000000	2.427015	1580.477661
0.000000	2.427252	1580.232910
0.000000	2.427489	1577.915405
0.000000	2.427727	1574.404663
0.000000	2.427964	1570.690186
0.000000	2.428201	1567.780029
0.000000	2.428438	1563.807739
0.000000	2.428675	1559.328491
0.000000	2.428912	1553.199829
0.000000	2.429150	1545.872803
0.000000	2.429387	1537.682373
0.000000	2.429624	1528.248535
0.000000	2.429861	1518.427856
0.000000	2.430098	1509.243530
0.000000	2.430335	1502.417725
0.000000	2.430573	1497.111816
0.000000	2.430810	1494.059814
0.000000	2.431047	1491.838989
0.000000	2.431284	1490.221558
0.000000	2.431521	1490.617065
0.000000	2.431758	1492.038940
0.000000	2.431996	1494.410156
0.000000	2.432233	1496.809204
0.000000	2.432470	1497.870117
0.000000	2.432707	1497.347778
0.000000	2.432944	1495.753540
0.000000	2.433182	1493.534302
0.000000	2.433419	1491.521118
0.000000	2.433656	1489.907593
0.000000	2.433893	1488.904663
0.000000	2.434130	1488.705688
0.000000	2.434367	1489.458496
0.000000	2.434605	1490.271973
0.000000	2.434842	1491.276611
0.000000	2.435079	1492.709229
0.000000	2.435316	1494.413818
0.000000	2.435553	1496.188232
0.000000	2.435791	1497.919678
0.000000	2.436028	1498.989502
0.000000	2.436265	1499.746948
0.000000	2.436502	1500.455200
0.000000	2.436739	1500.419922
0.000000	2.436976	1499.931763
0.000000	2.437213	1499.225220
0.000000	2.437451	1498.345459
0.000000	2.437688	1497.015259
0.000000	2.437925	1495.966797
0.000000	2.438162	1495.483765
0.000000	2.438399	1496.067261
0.000000	2.438637	1496.822388
0.000000	2.438874	1497.864990
0.000000	2.439111	1499.050415
0.000000	2.439348	1499.856934
0.000000	2.439585	1500.258423
0.000000	2.439822	1501.368164
0.000000	2.440060	1502.751465
0.000000	2.440297	1504.171631
0.000000	2.440534	1505.732788
0.000000	2.440771	1507.891235
0.000000	2.441008	1509.250366
0.000000	2.441246	1510.670776
0.000000	2.441483	1511.336548
0.000000	2.441720	1512.102417
0.000000	2.441957	1512.865356
0.000000	2.442194	1513.250732
0.000000	2.442431	1512.156006
0.000000	2.442668	1509.996094
0.000000	2.442906	1507.322144
0.000000	2.443143	1505.269165
0.000000	2.443380	1504.275269
0.000000	2.443617	1503.248535
0.000000	2.443854	1502.324097
0.000000	2.444092	1502.315674
0.000000	2.444329	1501.783325
0.000000	2.444566	1500.405151
0.000000	2.444803	1497.874512
0.000000	2.445040	1494.541138
0.000000	2.445277	1491.190674
0.000000	2.445514	1487.924927
0.000000	2.445752	1483.995483
0.000000	2.445989	1479.027466
0.000000	2.446226	1473.561157
0.000000	2.446463	1469.073120
0.000000	2.446700	1465.004639
0.000000	2.446938	1460.977539
0.000000	2.447175	1457.564453
0.000000	2.447412	1453.634277
0.000000	2.447649	1450.332642
0.000000	2.447886	1447.741211
0.000000	2.448123	1445.897827
0.000000	2.448361	1443.949707
0.000000	2.448598	1441.873779
0.000000	2.448835	1439.565796
0.000000	2.449072	1437.195190
0.000000	2.449309	1435.423218
0.000000	2.449547	1435.839355
0.000000	2.449784	1435.653809
0.000000	2.450021	1434.913818
0.000000	2.450258	1432.823486
0.000000	2.450495	1429.000488
0.000000	2.450732	1424.172852
0.000000	2.450970	1418.390381
0.000000	2.451207	1413.037598
0.000000	2.451444	1408.487305
0.000000	2.451681	1404.710205
0.000000	2.451918	1402.086548
0.000000	2.452156	1399.217163
0.000000	2.452393	1396.330200
0.000000	2.452630	1392.840088
0.000000	2.452867	1390.031006
0.000000	2.453104	1387.692993
0.000000	2.453341	1385.987793
0.000000	2.453579	1385.337891
0.000000	2.453816	1385.433228
0.000000	2.454053	1386.290283
0.000000	2.454290	1388.142090
0.000000	2.454527	1391.188110
0.000000	2.454765	1395.216064
0.000000	2.455002	1398.991333
0.000000	2.455239	1402.595215
0.000000	2.455476	1406.771362
0.000000	2.455713	1411.924194
0.000000	2.455950	1417.928467
0.000000	2.456187	1424.825928
0.000000	2.456425	1430.529297
0.000000	2.456662	1435.590820
0.000000	2.456899	1440.425171
0.000000	2.457136	1445.267578
0.000000	2.457373	1450.255859
0.000000	2.457611	1455.646606
0.000000	2.457848	1461.556030
0.000000	2.458085	1466.852661
0.000000	2.458322	1471.231567
0.000000	2.458559	1475.538208
0.000000	2.458797	1480.319336
0.000000	2.459034	1485.752686
0.000000	2.459271	1490.875244
0.000000	2.459508	1495.765991
0.000000	2.459745	1501.001953
0.000000	2.459982	1506.066284
0.000000	2.460220	1510.033325
0.000000	2.460457	1514.140259
0.000000	2.460694	1518.400879
0.000000	2.460931	1522.462524
0.000000	2.461168	1525.346558
0.000000	2.461406	1526.947998
0.000000	2.461643	1525.583984
0.000000	2.461880	1521.961792
0.000000	2.462117	1516.063110
0.000000	2.462354	1508.602905
0.000000	2.462591	1500.071289
0.000000	2.462828	1493.219849
0.000000	2.463066	1488.955811
0.000000	2.463303	1486.106323
0.000000	2.463540	1485.342651
0.000000	2.463777	1485.464233
0.000000	2.464014	1486.038696
0.000000	2.464252	1486.894165
0.000000	2.464489	1487.445068
0.000000	2.464726	1486.976685
0.000000	2.464963	1485.798218
0.000000	2.465200	1484.194580
0.000000	2.465437	1483.859619
0.000000	2.465674	1483.491211
0.000000	2.465912	1482.596924
0.000000	2.466149	1481.123901
0.000000	2.466386	1479.632813
0.000000	2.466623	1478.933472
0.000000	2.466860	1480.147339
0.000000	2.467098	1483.401978
0.000000	2.467335	1488.582886
0.000000	2.467572	1494.459106
0.000000	2.467809	1501.005127
0.000000	2.468046	1508.389404
0.000000	2.468283	1515.886353
0.000000	2.468521	1523.213135
0.000000	2.468758	1530.707642
0.000000	2.468995	1538.130005
0.000000	2.469232	1545.373291
0.000000	2.469469	1552.358765
0.000000	2.469707	1559.163330
0.000000	2.469944	1565.901611
0.000000	2.470181	1572.840942
0.000000	2.470418	1580.027710
0.000000	2.470655	1586.785400
0.000000	2.470892	1594.023315
0.000000	2.471129	1601.586304
0.000000	2.471367	1609.264404
0.000000	2.471604	1617.130737
0.000000	2.471841	1625.272583
0.000000	2.472078	1633.877808
0.000000	2.472315	1641.154663
0.000000	2.472553	1645.300659
0.000000	2.472790	1646.982422
0.000000	2.473027	1646.209351
0.000000	2.473264	1643.903687
0.000000	2.473501	1639.846313
0.000000	2.473738	1635.049683
0.000000	2.473976	1629.919800
0.000000	2.474213	1625.853516
0.000000	2.474450	1622.244019
0.000000	2.474687	1619.284058
0.000000	2.474924	1615.932007
0.000000	2.475162	1611.748535
0.000000	2.475399	1606.153320
0.000000	2.475636	1599.474121
0.000000	2.475873	1592.295288
0.000000	2.476110	1583.880005
0.000000	2.476347	1575.919067
0.000000	2.476585	1569.521484
0.000000	2.476822	1563.979614
0.000000	2.477059	1559.471558
0.000000	2.477296	1556.472168
0.000000	2.477533	1555.474976
0.000000	2.477771	1554.763550
0.000000	2.478008	1553.562988
0.000000	2.478245	1552.297119
0.000000	2.478482	1550.949097
0.000000	2.478719	1549.285156
0.000000	2.478956	1547.586792
0.000000	2.479194	1545.805298
0.000000	2.479431	1543.771240
0.000000	2.479668	1541.792358
0.000000	2.479905	1539.802124
0.000000	2.480142	1538.195313
0.000000	2.480379	1535.290771
0.000000	2.480617	1531.347900
0.000000	2.480854	1526.371094
0.000000	2.481091	1522.025269
0.000000	2.481328	1518.929077
0.000000	2.481565	1516.159668
0.000000	2.481802	1512.923950
0.000000	2.482040	1508.762085
0.000000	2.482277	1503.863281
0.000000	2.482514	1499.105957
0.000000	2.482751	1494.823853
0.000000	2.482988	1490.375732
0.000000	2.483226	1486.307129
0.000000	2.483463	1482.677368
0.000000	2.483700	1479.381348
0.000000	2.483937	1475.782837
0.000000	2.484174	1472.191772
0.000000	2.484411	1468.455933
0.000000	2.484648	1464.316162
0.000000	2.484886	1460.522095
0.000000	2.485123	1456.533691
0.000000	2.485360	1453.028564
0.000000	2.485597	1449.733032
0.000000	2.485834	1446.951416
0.000000	2.486072	1444.479248
0.000000	2.486309	1442.557129
0.000000	2.486546	1440.551514
0.000000	2.486783	1438.291870
0.000000	2.487020	1435.510864
0.000000	2.487257	1432.826294
0.000000	2.487495	1430.644653
0.000000	2.487732	1429.589722
0.000000	2.487969	1428.398926
0.000000	2.488206	1426.330444
0.000000	2.488443	1423.630615
0.000000	2.488681	1420.615723
0.000000	2.488918	1417.411499
0.000000	2.489155	1414.288330
0.000000	2.489392	1411.888916
0.000000	2.489629	1409.258179
0.000000	2.489866	1406.006958
0.000000	2.490103	1402.880371
0.000000	2.490341	1399.851807
0.000000	2.490578	1396.822266
0.000000	2.490815	1394.362915
0.000000	2.491052	1392.865356
0.000000	2.491289	1392.363647
0.000000	2.491527	1392.968994
0.000000	2.491764	1395.812866
0.000000	2.492001	1399.489258
0.000000	2.492238	1404.247314
0.000000	2.492475	1407.114380
0.000000	2.492712	1410.187988
0.000000	2.492950	1413.411743
0.000000	2.493187	1416.626587
0.000000	2.493424	1419.938599
0.000000	2.493661	1423.844238
0.000000	2.493898	1427.875122
0.000000	2.494135	1430.920166
0.000000	2.494373	1434.651733
0.000000	2.494610	1438.940063
0.000000	2.494847	1443.182129
0.000000	2.495084	1446.791626
0.000000	2.495321	1449.615845
0.000000	2.495559	1451.389648
0.000000	2.495796	1451.171997
0.000000	2.496033	1450.318359
0.000000	2.496270	1448.419800
0.000000	2.496507	1446.501465
0.000000	2.496744	1444.840942
0.000000	2.496982	1444.943237
0.000000	2.497219	1445.841675
0.000000	2.497456	1446.910645
0.000000	2.497693	1448.294434
0.000000	2.497930	1449.972534
0.000000	2.498168	1451.874756
0.000000	2.498405	1453.402588
0.000000	2.498642	1454.661133
0.000000	2.498879	1455.655273
0.000000	2.499116	1456.413330
0.000000	2.499353	1456.383057
0.000000	2.499591	1456.015991
0.000000	2.499828	1455.577759
0.000000	2.500065	1455.472290
0.000000	2.500302	1455.732178
0.000000	2.500539	1455.509766
0.000000	2.500777	1455.043335
0.000000	2.501014	1454.267944
0.000000	2.501251	1453.908569
0.000000	2.501488	1454.022827
0.000000	2.501725	1454.066528
0.000000	2.501962	1455.672974
0.000000	2.502200	1458.766479
0.000000	2.502437	1462.054199
0.000000	2.502674	1465.720947
0.000000	2.502911	1469.348145
0.000000	2.503148	1473.026855
0.000000	2.503386	1476.561035
0.000000	2.503623	1480.203491
0.000000	2.503860	1484.772461
0.000000	2.504097	1490.617310
0.000000	2.504334	1498.117432
0.000000	2.504571	1507.370483
0.000000	2.504808	1516.812378
0.000000	2.505046	1524.938721
0.000000	2.505283	1530.694824
0.000000	2.505520	1534.953979
0.000000	2.505757	1538.896851
0.000000	2.505994	1541.882446
0.000000	2.506232	1544.530273
0.000000	2.506469	1547.654907
0.000000	2.506706	1550.141846
0.000000	2.506943	1552.544067
0.000000	2.507180	1555.201050
0.000000	2.507417	1557.711426
0.000000	2.507655	1560.613525
0.000000	2.507892	1563.829712
0.000000	2.508129	1566.632446
0.000000	2.508366	1569.356201
0.000000	2.508603	1572.102295
0.000000	2.508841	1574.829346
0.000000	2.509078	1577.587280
0.000000	2.509315	1580.286743
0.000000	2.509552	1582.354126
0.000000	2.509789	1583.508545
0.000000	2.510026	1584.446289
0.000000	2.510263	1585.295654
0.000000	2.510501	1587.506714
0.000000	2.510738	1590.745972
0.000000	2.510975	1595.512329
0.000000	2.511212	1602.441772
0.000000	2.511449	1610.476318
0.000000	2.511687	1618.376221
0.000000	2.511924	1623.879395
0.000000	2.512161	1623.443726
0.000000	2.512398	1616.597046
0.000000	2.512635	1605.088867
0.000000	2.512872	1592.346313
0.000000	2.513109	1581.219238
0.000000	2.513347	1575.939941
0.000000	2.513584	1576.818115
0.000000	2.513821	1578.081909
0.000000	2.514058	1579.703247
0.000000	2.514295	1582.355347
0.000000	2.514533	1586.007202
0.000000	2.514770	1590.299316
0.000000	2.515007	1596.166138
0.000000	2.515244	1604.401855
0.000000	2.515481	1613.982666
0.000000	2.515718	1625.474487
0.000000	2.515956	1638.916382
0.000000	2.516193	1654.744873
0.000000	2.516430	1671.488037
0.000000	2.516667	1687.151001
0.000000	2.516904	1695.946167
0.000000	2.517142	1697.435669
0.000000	2.517379	1691.944336
0.000000	2.517616	1680.851563
0.000000	2.517853	1664.375122
0.000000	2.518090	1643.739136
0.000000	2.518327	1622.724976
0.000000	2.518565	1604.682251
0.000000	2.518802	1593.953247
0.000000	2.519039	1588.947510
0.000000	2.519276	1585.464966
0.000000	2.519513	1582.072021
0.000000	2.519750	1579.706055
0.000000	2.519988	1577.801880
0.000000	2.520225	1575.491577
0.000000	2.520462	1573.253540
0.000000	2.520699	1570.784058
0.000000	2.520936	1569.152344
0.000000	2.521173	1567.648682
0.000000	2.521411	1565.545654
0.000000	2.521648	1562.640381
0.000000	2.521885	1559.050415
0.000000	2.522122	1556.049561
0.000000	2.522359	1554.066650
0.000000	2.522597	1552.447021
0.000000	2.522834	1551.620239
0.000000	2.523071	1548.553467
0.000000	2.523308	1543.854126
0.000000	2.523545	1538.007935
0.000000	2.523782	1531.604126
0.000000	2.524020	1525.780884
0.000000	2.524257	1523.974365
0.000000	2.524494	1523.755859
0.000000	2.524731	1524.255737
0.000000	2.524968	1525.457764
0.000000	2.525206	1527.989868
0.000000	2.525443	1531.399536
0.000000	2.525680	1535.442383
0.000000	2.525917	1538.783813
0.000000	2.526154	1540.504761
0.000000	2.526392	1540.834961
0.000000	2.526629	1539.900635
0.000000	2.526866	1538.217529
0.000000	2.527103	1535.960693
0.000000	2.527340	1533.658447
0.000000	2.527577	1531.312744
0.000000	2.527815	1530.162598
0.000000	2.528052	1529.970459
0.000000	2.528289	1530.620605
0.000000	2.528526	1531.883301
0.000000	2.528763	1533.312988
0.000000	2.529000	1533.802002
0.000000	2.529238	1533.958130
0.000000	2.529475	1533.519165
0.000000	2.529712	1533.388306
0.000000	2.529949	1533.692139
0.000000	2.530186	1534.797974
0.000000	2.530423	1536.433105
0.000000	2.530661	1538.501221
0.000000	2.530898	1540.732788
0.000000	2.531135	1542.942017
0.000000	2.531372	1544.814331
0.000000	2.531609	1546.541748
0.000000	2.531847	1547.995972
0.000000	2.532084	1549.690552
0.000000	2.532321	1551.803833
0.000000	2.532558	1554.012329
0.000000	2.532795	1556.687866
0.000000	2.533032	1559.331055
0.000000	2.533269	1561.767090
0.000000	2.533507	1564.186523
0.000000	2.533744	1566.313843
0.000000	2.533981	1568.380371
0.000000	2.534218	1570.301270
0.000000	2.534455	1572.396362
0.000000	2.534693	1575.030029
0.000000	2.534930	1577.848633
0.000000	2.535167	1581.078369
0.000000	2.535404	1584.668701
0.000000	2.535641	1590.077148
0.000000	2.535878	1595.626831
0.000000	2.536116	1599.826782
0.000000	2.536353	1602.716919
0.000000	2.536590	1604.874023
0.000000	2.536827	1605.818359
0.000000	2.537064	1606.403198
0.000000	2.537302	1606.287598
0.000000	2.537539	1604.017944
0.000000	2.537776	1600.123657
0.000000	2.538013	1595.171021
0.000000	2.538250	1589.619019
0.000000	2.538487	1583.179810
0.000000	2.538724	1576.727539
0.000000	2.538962	1572.293579
0.000000	2.539199	1568.840088
0.000000	2.539436	1565.161987
0.000000	2.539673	1562.150879
0.000000	2.539910	1558.978394
0.000000	2.540148	1556.573242
0.000000	2.540385	1554.031860
0.000000	2.540622	1551.129883
0.000000	2.540859	1548.035767
0.000000	2.541096	1544.607178
0.000000	2.541333	1541.237793
0.000000	2.541571	1538.010864
0.000000	2.541808	1535.023560
0.000000	2.542045	1533.336914
0.000000	2.542282	1531.535278
0.000000	2.542519	1529.538818
0.000000	2.542756	1527.591553
0.000000	2.542994	1525.898193
0.000000	2.543231	1524.016602
0.000000	2.543468	1520.152222
0.000000	2.543705	1515.006836
0.000000	2.543942	1509.117676
0.000000	2.544179	1503.290649
0.000000	2.544417	1499.024536
0.000000	2.544654	1495.986938
0.000000	2.544891	1493.842896
0.000000	2.545128	1491.662476
0.000000	2.545365	1489.405762
0.000000	2.545603	1487.250977
0.000000	2.545840	1484.980957
0.000000	2.546077	1482.817627
0.000000	2.546314	1480.830200
0.000000	2.546551	1478.088501
0.000000	2.546788	1473.909912
0.000000	2.547026	1468.317383
0.000000	2.547263	1461.728394
0.000000	2.547500	1456.394897
0.000000	2.547737	1452.320679
0.000000	2.547974	1448.788452
0.000000	2.548212	1445.205933
0.000000	2.548449	1441.280273
0.000000	2.548686	1437.194824
0.000000	2.548923	1433.040039
0.000000	2.549160	1429.191528
0.000000	2.549397	1424.869263
0.000000	2.549635	1420.316650
0.000000	2.549872	1416.229126
0.000000	2.550109	1413.083374
0.000000	2.550346	1412.737549
0.000000	2.550583	1412.873047
0.000000	2.550821	1413.323853
0.000000	2.551058	1412.367676
0.000000	2.551295	1408.740845
0.000000	2.551532	1404.120483
0.000000	2.551769	1398.481201
0.000000	2.552006	1392.294189
0.000000	2.552243	1387.351807
0.000000	2.552481	1383.282959
0.000000	2.552718	1379.224243
0.000000	2.552955	1376.024658
0.000000	2.553192	1372.896606
0.000000	2.553429	1368.730347
0.000000	2.553667	1363.651245
0.000000	2.553904	1357.904541
0.000000	2.554141	1351.731079
0.000000	2.554378	1346.429199
0.000000	2.554615	1343.699707
0.000000	2.554852	1341.642212
0.000000	2.555090	1338.673828
0.000000	2.555327	1335.990723
0.000000	2.555564	1333.421387
0.000000	2.555801	1331.420654
0.000000	2.556038	1330.469604
0.000000	2.556276	1330.187378
0.000000	2.556513	1330.152344
0.000000	2.556750	1330.904541
0.000000	2.556987	1332.150757
0.000000	2.557224	1333.833496
0.000000	2.557462	1336.038818
0.000000	2.557698	1339.249268
0.000000	2.557936	1342.749146
0.000000	2.558173	1347.009277
0.000000	2.558410	1352.234131
0.000000	2.558647	1358.531006
0.000000	2.558884	1365.866211
0.000000	2.559122	1374.303101
0.000000	2.559359	1379.660400
0.000000	2.559596	1382.223267
0.000000	2.559833	1384.137451
0.000000	2.560070	1385.738892
0.000000	2.560308	1387.585693
0.000000	2.560544	1391.018311
0.000000	2.560782	1394.684692
0.000000	2.561019	1398.701782
0.000000	2.561256	1403.032837
0.000000	2.561493	1407.592163
0.000000	2.561730	1412.485840
0.000000	2.561968	1417.523193
0.000000	2.562205	1422.697998
0.000000	2.562442	1427.355469
0.000000	2.562679	1430.937134
0.000000	2.562916	1433.890625
0.000000	2.563154	1436.374023
0.000000	2.563391	1438.592529
0.000000	2.563628	1440.178223
0.000000	2.563865	1441.391724
0.000000	2.564102	1443.138550
0.000000	2.564339	1444.752319
0.000000	2.564577	1446.005127
0.000000	2.564814	1447.279785
0.000000	2.565051	1448.368652
0.000000	2.565288	1449.918457
0.000000	2.565525	1451.136963
0.000000	2.565763	1452.440674
0.000000	2.566000	1454.173584
0.000000	2.566237	1455.847778
0.000000	2.566474	1458.307983
0.000000	2.566711	1461.560669
0.000000	2.566948	1465.683960
0.000000	2.567185	1469.486694
0.000000	2.567423	1473.800293
0.000000	2.567660	1478.885498
0.000000	2.567897	1483.777222
0.000000	2.568134	1488.230225
0.000000	2.568371	1493.389038
0.000000	2.568609	1498.982544
0.000000	2.568846	1505.408691
0.000000	2.569083	1512.380371
0.000000	2.569320	1519.356201
0.000000	2.569557	1525.544312
0.000000	2.569794	1531.150391
0.000000	2.570032	1535.119751
0.000000	2.570269	1536.111328
0.000000	2.570506	1535.869385
0.000000	2.570743	1533.590454
0.000000	2.570980	1529.226807
0.000000	2.571218	1522.943359
0.000000	2.571455	1515.135010
0.000000	2.571692	1506.310303
0.000000	2.571929	1495.744019
0.000000	2.572166	1484.749268
0.000000	2.572403	1473.811035
0.000000	2.572641	1464.329834
0.000000	2.572878	1456.280029
0.000000	2.573115	1448.125366
0.000000	2.573352	1439.625732
0.000000	2.573589	1436.666016
0.000000	2.573827	1434.427612
0.000000	2.574064	1433.561035
0.000000	2.574301	1433.329712
0.000000	2.574538	1434.012085
0.000000	2.574775	1434.769043
0.000000	2.575012	1435.826904
0.000000	2.575250	1436.950317
0.000000	2.575487	1438.152832
0.000000	2.575724	1439.948120
0.000000	2.575961	1441.395386
0.000000	2.576198	1442.995850
0.000000	2.576436	1443.842285
0.000000	2.576673	1444.644043
0.000000	2.576910	1445.597290
0.000000	2.577147	1446.329224
0.000000	2.577384	1447.814209
0.000000	2.577621	1450.301636
0.000000	2.577858	1453.841309
0.000000	2.578096	1457.780884
0.000000	2.578333	1460.415527
0.000000	2.578570	1462.343506
0.000000	2.578807	1464.511230
0.000000	2.579044	1466.818604
0.000000	2.579282	1469.374634
0.000000	2.579519	1472.121094
0.000000	2.579756	1475.304810
0.000000	2.579993	1476.931519
0.000000	2.580230	1477.647461
0.000000	2.580467	1477.722168
0.000000	2.580704	1477.140747
0.000000	2.580942	1476.562622
0.000000	2.581179	1475.733276
0.000000	2.581416	1475.011841
0.000000	2.581653	1475.372803
0.000000	2.581890	1475.815430
0.000000	2.582128	1476.106323
0.000000	2.582365	1476.495972
0.000000	2.582602	1476.775269
0.000000	2.582839	1477.124512
0.000000	2.583076	1477.644409
0.000000	2.583313	1478.823242
0.000000	2.583551	1480.539063
0.000000	2.583788	1483.228271
0.000000	2.584025	1486.542603
0.000000	2.584262	1490.056152
0.000000	2.584499	1493.060669
0.000000	2.584737	1495.586426
0.000000	2.584974	1497.965210
0.000000	2.585211	1500.447754
0.000000	2.585448	1503.393555
0.000000	2.585685	1506.730591
0.000000	2.585922	1509.781616
0.000000	2.586159	1512.238892
0.000000	2.586397	1513.859619
0.000000	2.586634	1512.692505
0.000000	2.586871	1509.636719
0.000000	2.587108	1504.926025
0.000000	2.587345	1499.025879
0.000000	2.587583	1493.923584
0.000000	2.587820	1489.290039
0.000000	2.588057	1483.078735
0.000000	2.588294	1475.474854
0.000000	2.588531	1466.139282
0.000000	2.588768	1455.312012
0.000000	2.589006	1444.321045
0.000000	2.589243	1434.698730
0.000000	2.589480	1425.646606
0.000000	2.589717	1415.773438
0.000000	2.589954	1405.244873
0.000000	2.590192	1394.671875
0.000000	2.590429	1384.489624
0.000000	2.590666	1376.122803
0.000000	2.590903	1367.921753
0.000000	2.591140	1360.666870
0.000000	2.591377	1353.290527
0.000000	2.591615	1346.481323
0.000000	2.591852	1339.834839
0.000000	2.592089	1333.031982
0.000000	2.592326	1326.482056
0.000000	2.592563	1319.151855
0.000000	2.592800	1311.581177
0.000000	2.593038	1305.085938
0.000000	2.593275	1298.301636
0.000000	2.593512	1290.998901
0.000000	2.593749	1283.094116
0.000000	2.593986	1275.172119
0.000000	2.594223	1266.688721
0.000000	2.594461	1258.880981
0.000000	2.594698	1251.048950
0.000000	2.594935	1243.524414
0.000000	2.595172	1238.315308
0.000000	2.595409	1234.787842
0.000000	2.595647	1233.160034
0.000000	2.595884	1234.772095
0.000000	2.596121	1237.083496
0.000000	2.596358	1240.437866
0.000000	2.596595	1242.656372
0.000000	2.596833	1246.206909
0.000000	2.597070	1251.617554
0.000000	2.597307	1259.701538
0.000000	2.597544	1268.443115
0.000000	2.597781	1276.831787
0.000000	2.598018	1284.390381
0.000000	2.598256	1291.369629
0.000000	2.598493	1297.568481
0.000000	2.598730	1303.057739
0.000000	2.598967	1306.503906
0.000000	2.599204	1309.563843
0.000000	2.599442	1311.497681
0.000000	2.599679	1313.083618
0.000000	2.599916	1314.840210
0.000000	2.600153	1316.485718
0.000000	2.600390	1318.240723
0.000000	2.600627	1320.961426
0.000000	2.600864	1324.773804
0.000000	2.601102	1329.377319
0.000000	2.601339	1334.526367
0.000000	2.601576	1340.054565
0.000000	2.601813	1346.503540
0.000000	2.602050	1353.545898
0.000000	2.602288	1360.552368
0.000000	2.602525	1367.818481
0.000000	2.602762	1375.732422
0.000000	2.602999	1383.765015
0.000000	2.603236	1391.413330
0.000000	2.603473	1397.881958
0.000000	2.603711	1402.622803
0.000000	2.603948	1406.378906
0.000000	2.604185	1409.280151
0.000000	2.604422	1411.652222
0.000000	2.604659	1413.527832
0.000000	2.604897	1414.755249
0.000000	2.605134	1415.979126
0.000000	2.605371	1417.433838
0.000000	2.605608	1419.994629
0.000000	2.605845	1422.717529
0.000000	2.606082	1426.544556
0.000000	2.606319	1431.177734
0.000000	2.606557	1437.067261
0.000000	2.606794	1444.081421
0.000000	2.607031	1451.120605
0.000000	2.607268	1457.250977
0.000000	2.607505	1462.291504
0.000000	2.607743	1467.373657
0.000000	2.607980	1472.504395
0.000000	2.608217	1477.808105
0.000000	2.608454	1483.626953
0.000000	2.608691	1489.892212
0.000000	2.608928	1494.890869
0.000000	2.609165	1499.552612
0.000000	2.609403	1502.703369
0.000000	2.609640	1505.260132
0.000000	2.609877	1507.969727
0.000000	2.610114	1511.919800
0.000000	2.610351	1516.394287
0.000000	2.610589	1517.585938
0.000000	2.610826	1517.311768
0.000000	2.611063	1516.814209
0.000000	2.611300	1515.541992
0.000000	2.611537	1511.812500
0.000000	2.611774	1506.879517
0.000000	2.612012	1500.414063
0.000000	2.612249	1493.333130
0.000000	2.612486	1485.741455
0.000000	2.612723	1477.969116
0.000000	2.612960	1468.515381
0.000000	2.613198	1457.470093
0.000000	2.613435	1446.030640
0.000000	2.613672	1434.433960
0.000000	2.613909	1423.706543
0.000000	2.614146	1413.940552
0.000000	2.614383	1405.078125
0.000000	2.614621	1396.780518
0.000000	2.614858	1389.151611
0.000000	2.615095	1383.100586
0.000000	2.615332	1378.600708
0.000000	2.615569	1374.859131
0.000000	2.615806	1371.185303
0.000000	2.616044	1367.326782
0.000000	2.616281	1361.857422
0.000000	2.616518	1355.159790
0.000000	2.616755	1348.186768
0.000000	2.616992	1343.014282
0.000000	2.617229	1339.806885
0.000000	2.617467	1337.254150
0.000000	2.617704	1335.232300
0.000000	2.617941	1333.443237
0.000000	2.618178	1331.450806
0.000000	2.618415	1328.490601
0.000000	2.618653	1325.595093
0.000000	2.618890	1324.066284
0.000000	2.619127	1324.187500
0.000000	2.619364	1324.893921
0.000000	2.619601	1326.683960
0.000000	2.619838	1329.616577
0.000000	2.620076	1334.600586
0.000000	2.620313	1341.658447
0.000000	2.620550	1350.082153
0.000000	2.620787	1359.505127
0.000000	2.621024	1370.300171
0.000000	2.621262	1382.623169
0.000000	2.621499	1392.990112
0.000000	2.621736	1401.718018
0.000000	2.621973	1410.596313
0.000000	2.622210	1419.189331
0.000000	2.622447	1427.623169
0.000000	2.622685	1434.784790
0.000000	2.622922	1440.390259
0.000000	2.623159	1444.336426
0.000000	2.623396	1446.958008
0.000000	2.623633	1448.776978
0.000000	2.623871	1450.343506
0.000000	2.624108	1451.465210
0.000000	2.624345	1451.315430
0.000000	2.624582	1449.579834
0.000000	2.624819	1446.793457
0.000000	2.625057	1443.286011
0.000000	2.625293	1439.994385
0.000000	2.625531	1438.655762
0.000000	2.625768	1439.153564
0.000000	2.626005	1440.357422
0.000000	2.626242	1441.838257
0.000000	2.626479	1443.834595
0.000000	2.626717	1446.078735
0.000000	2.626954	1448.043579
0.000000	2.627191	1450.077026
0.000000	2.627428	1453.084106
0.000000	2.627665	1456.446899
0.000000	2.627903	1460.296509
0.000000	2.628139	1464.346313
0.000000	2.628377	1469.460449
0.000000	2.628614	1476.061523
0.000000	2.628851	1485.004395
0.000000	2.629088	1495.191895
0.000000	2.629325	1506.538086
0.000000	2.629563	1518.205933
0.000000	2.629800	1529.231934
0.000000	2.630037	1538.479614
0.000000	2.630274	1546.789917
0.000000	2.630511	1554.742554
0.000000	2.630749	1561.378662
0.000000	2.630986	1566.838013
0.000000	2.631223	1571.198364
0.000000	2.631460	1574.700073
0.000000	2.631697	1577.610474
0.000000	2.631934	1579.108154
0.000000	2.632172	1579.581299
0.000000	2.632409	1579.465576
0.000000	2.632646	1578.491699
0.000000	2.632883	1576.882935
0.000000	2.633120	1574.899292
0.000000	2.633358	1571.612915
0.000000	2.633595	1567.820068
0.000000	2.633832	1564.751465
0.000000	2.634069	1562.421021
0.000000	2.634306	1559.417114
0.000000	2.634543	1556.077637
0.000000	2.634780	1553.133301
0.000000	2.635018	1549.991943
0.000000	2.635255	1546.296265
0.000000	2.635492	1542.346558
0.000000	2.635729	1538.763916
0.000000	2.635966	1535.732056
0.000000	2.636204	1533.917480
0.000000	2.636441	1532.616089
0.000000	2.636678	1531.896729
0.000000	2.636915	1531.792725
0.000000	2.637152	1531.813110
0.000000	2.637389	1531.801025
0.000000	2.637627	1532.464111
0.000000	2.637864	1532.966187
0.000000	2.638101	1533.835571
0.000000	2.638338	1534.870728
0.000000	2.638575	1536.742432
0.000000	2.638813	1540.323853
0.000000	2.639050	1545.087036
0.000000	2.639287	1552.793091
0.000000	2.639524	1564.010864
0.000000	2.639761	1580.259399
0.000000	2.639998	1601.447388
0.000000	2.640236	1624.869263
0.000000	2.640473	1648.676758
0.000000	2.640710	1664.333252
0.000000	2.640947	1670.942505
0.000000	2.641184	1667.657227
0.000000	2.641421	1654.936157
0.000000	2.641659	1635.596680
0.000000	2.641896	1613.213623
0.000000	2.642133	1592.424194
0.000000	2.642370	1581.048462
0.000000	2.642607	1574.366821
0.000000	2.642844	1569.863159
0.000000	2.643082	1567.300293
0.000000	2.643319	1565.655151
0.000000	2.643556	1562.126099
0.000000	2.643793	1558.623535
0.000000	2.644030	1555.549072
0.000000	2.644268	1552.780396
0.000000	2.644505	1551.342529
0.000000	2.644742	1550.226440
0.000000	2.644979	1550.195679
0.000000	2.645216	1550.786377
0.000000	2.645453	1551.461060
0.000000	2.645691	1552.241577
0.000000	2.645928	1552.886230
0.000000	2.646165	1553.494995
0.000000	2.646402	1553.795532
0.000000	2.646639	1553.876587
0.000000	2.646877	1553.127319
0.000000	2.647114	1551.589600
0.000000	2.647351	1549.522827
0.000000	2.647588	1547.518799
0.000000	2.647825	1546.102295
0.000000	2.648062	1545.182007
0.000000	2.648299	1545.094849
0.000000	2.648537	1545.267212
0.000000	2.648774	1545.420776
0.000000	2.649011	1545.022705
0.000000	2.649248	1544.542114
0.000000	2.649485	1544.154053
0.000000	2.649723	1543.704956
0.000000	2.649960	1544.269409
0.000000	2.650197	1545.826172
0.000000	2.650434	1547.175415
0.000000	2.650671	1548.870728
0.000000	2.650908	1551.122192
0.000000	2.651146	1552.690796
0.000000	2.651383	1553.582031
0.000000	2.651620	1554.649048
0.000000	2.651857	1556.475342
0.000000	2.652094	1560.130493
0.000000	2.652332	1565.752197
0.000000	2.652569	1571.478394
0.000000	2.652806	1575.997437
0.000000	2.653043	1580.750366
0.000000	2.653280	1584.900391
0.000000	2.653517	1587.800049
0.000000	2.653754	1590.148804
0.000000	2.653992	1591.358276
0.000000	2.654229	1591.825684
0.000000	2.654466	1590.539185
0.000000	2.654703	1588.217285
0.000000	2.654940	1585.170044
0.000000	2.655178	1581.354858
0.000000	2.655415	1578.051880
0.000000	2.655652	1573.243652
0.000000	2.655889	1567.043579
0.000000	2.656126	1559.796631
0.000000	2.656363	1552.225342
0.000000	2.656600	1544.330688
0.000000	2.656838	1535.957520
0.000000	2.657075	1530.068848
0.000000	2.657312	1526.148560
0.000000	2.657549	1523.032349
0.000000	2.657786	1521.131348
0.000000	2.658024	1520.071655
0.000000	2.658261	1519.766113
0.000000	2.658498	1520.323242
0.000000	2.658735	1521.695923
0.000000	2.658972	1522.591309
0.000000	2.659209	1523.773926
0.000000	2.659447	1525.106079
0.000000	2.659684	1526.949707
0.000000	2.659921	1529.310181
0.000000	2.660158	1532.044922
0.000000	2.660395	1534.614380
0.000000	2.660633	1537.066650
0.000000	2.660870	1539.709351
0.000000	2.661107	1542.379395
0.000000	2.661344	1544.548828
0.000000	2.661581	1546.431641
0.000000	2.661819	1548.399414
0.000000	2.662056	1550.703491
0.000000	2.662293	1553.432495
0.000000	2.662530	1556.000488
0.000000	2.662767	1557.755615
0.000000	2.663004	1558.271484
0.000000	2.663242	1558.493164
0.000000	2.663479	1557.835083
0.000000	2.663716	1557.150513
0.000000	2.663953	1555.221069
0.000000	2.664190	1552.457764
0.000000	2.664427	1549.016846
0.000000	2.664665	1545.377563
0.000000	2.664902	1539.060913
0.000000	2.665139	1530.852295
0.000000	2.665376	1520.623169
0.000000	2.665613	1509.989502
0.000000	2.665850	1498.197998
0.000000	2.666088	1486.043335
0.000000	2.666325	1475.173828
0.000000	2.666562	1466.185303
0.000000	2.666799	1458.497803
0.000000	2.667036	1451.905640
0.000000	2.667274	1446.026367
0.000000	2.667511	1441.555054
0.000000	2.667748	1437.622437
0.000000	2.667985	1434.673950
0.000000	2.668222	1434.265015
0.000000	2.668459	1435.717163
0.000000	2.668697	1438.197388
0.000000	2.668934	1441.501465
0.000000	2.669171	1444.785400
0.000000	2.669408	1447.814087
0.000000	2.669645	1451.388672
0.000000	2.669883	1455.524536
0.000000	2.670120	1460.351196
0.000000	2.670357	1465.967407
0.000000	2.670594	1471.436890
0.000000	2.670831	1476.961060
0.000000	2.671068	1482.228882
0.000000	2.671306	1486.890137
0.000000	2.671543	1490.707520
0.000000	2.671780	1493.592041
0.000000	2.672017	1495.384277
0.000000	2.672254	1496.104614
0.000000	2.672492	1496.443359
0.000000	2.672729	1496.892456
0.000000	2.672966	1496.717163
0.000000	2.673203	1496.612427
0.000000	2.673440	1495.236816
0.000000	2.673677	1493.452271
0.000000	2.673914	1491.132202
0.000000	2.674152	1489.042358
0.000000	2.674389	1487.483154
0.000000	2.674626	1487.545654
0.000000	2.674863	1487.782471
0.000000	2.675100	1487.798340
0.000000	2.675338	1486.544922
0.000000	2.675575	1484.448120
0.000000	2.675812	1481.670654
0.000000	2.676049	1478.326416
0.000000	2.676286	1475.062134
0.000000	2.676523	1472.531616
0.000000	2.676760	1469.984985
0.000000	2.676998	1466.923706
0.000000	2.677235	1463.405884
0.000000	2.677472	1458.891968
0.000000	2.677709	1452.765381
0.000000	2.677946	1445.617798
0.000000	2.678184	1438.081055
0.000000	2.678421	1431.136719
0.000000	2.678658	1426.659302
0.000000	2.678895	1422.093262
0.000000	2.679132	1417.758423
0.000000	2.679369	1413.489502
0.000000	2.679607	1410.068115
0.000000	2.679844	1407.155884
0.000000	2.680081	1404.702637
0.000000	2.680318	1401.882202
0.000000	2.680555	1399.429810
0.000000	2.680793	1395.942627
0.000000	2.681030	1392.237427
0.000000	2.681267	1388.525269
0.000000	2.681504	1385.199097
0.000000	2.681741	1383.165283
0.000000	2.681978	1382.337036
0.000000	2.682215	1381.567871
0.000000	2.682453	1380.981689
0.000000	2.682690	1380.599976
0.000000	2.682927	1380.833862
0.000000	2.683164	1381.150757
0.000000	2.683401	1382.000366
0.000000	2.683639	1383.379517
0.000000	2.683876	1385.637207
0.000000	2.684113	1388.970093
0.000000	2.684350	1393.267822
0.000000	2.684587	1397.742920
0.000000	2.684824	1401.202637
0.000000	2.685062	1404.924683
0.000000	2.685299	1408.842896
0.000000	2.685536	1413.159912
0.000000	2.685773	1418.334839
0.000000	2.686010	1424.068726
0.000000	2.686248	1430.103149
0.000000	2.686485	1436.587524
0.000000	2.686722	1443.116211
0.000000	2.686959	1448.853271
0.000000	2.687196	1453.685303
0.000000	2.687433	1457.456299
0.000000	2.687671	1460.244873
0.000000	2.687908	1462.868286
0.000000	2.688145	1465.891357
0.000000	2.688382	1469.788086
0.000000	2.688619	1474.753418
0.000000	2.688857	1480.407349
0.000000	2.689094	1486.382202
0.000000	2.689331	1491.621826
0.000000	2.689568	1496.972046
0.000000	2.689805	1502.454346
0.000000	2.690042	1507.702759
0.000000	2.690280	1511.357056
0.000000	2.690517	1514.857788
0.000000	2.690754	1518.374512
0.000000	2.690991	1522.028564
0.000000	2.691228	1524.661621
0.000000	2.691465	1525.792236
0.000000	2.691703	1526.085449
0.000000	2.691940	1525.096313
0.000000	2.692177	1523.197876
0.000000	2.692414	1520.402100
0.000000	2.692651	1518.154297
0.000000	2.692888	1517.483154
0.000000	2.693126	1517.304077
0.000000	2.693363	1517.517822
0.000000	2.693600	1517.870117
0.000000	2.693837	1518.820190
0.000000	2.694074	1520.465820
0.000000	2.694312	1522.517700
0.000000	2.694549	1525.146973
0.000000	2.694786	1527.903198
0.000000	2.695023	1531.274658
0.000000	2.695260	1535.483154
0.000000	2.695498	1539.583008
0.000000	2.695735	1543.634766
0.000000	2.695972	1546.939209
0.000000	2.696209	1549.865479
0.000000	2.696446	1551.707397
0.000000	2.696683	1552.489868
0.000000	2.696920	1552.286255
0.000000	2.697158	1551.579834
0.000000	2.697395	1550.287231
0.000000	2.697632	1548.227051
0.000000	2.697869	1544.903687
0.000000	2.698106	1541.364868
0.000000	2.698344	1537.069702
0.000000	2.698581	1533.707031
0.000000	2.698818	1531.062622
0.000000	2.699055	1529.441650
0.000000	2.699292	1529.063477
0.000000	2.699529	1528.466797
0.000000	2.699767	1527.203369
0.000000	2.700004	1525.837280
0.000000	2.700241	1524.401978
0.000000	2.700478	1523.085205
0.000000	2.700715	1522.817017
0.000000	2.700953	1523.407837
0.000000	2.701190	1524.453613
0.000000	2.701427	1524.751343
0.000000	2.701664	1524.422363
0.000000	2.701901	1523.915161
0.000000	2.702138	1523.277710
0.000000	2.702375	1522.735352
0.000000	2.702613	1523.040527
0.000000	2.702850	1524.340698
0.000000	2.703087	1525.984985
0.000000	2.703324	1527.836548
0.000000	2.703561	1529.812378
0.000000	2.703799	1531.635498
0.000000	2.704036	1533.451416
0.000000	2.704273	1535.011230
0.000000	2.704510	1534.483643
0.000000	2.704747	1532.534668
0.000000	2.704984	1529.918335
0.000000	2.705221	1526.697510
0.000000	2.705459	1525.091553
0.000000	2.705696	1524.557373
0.000000	2.705933	1524.896484
0.000000	2.706170	1525.666382
0.000000	2.706407	1526.682007
0.000000	2.706645	1527.212769
0.000000	2.706882	1527.245117
0.000000	2.707119	1526.957031
0.000000	2.707356	1525.889404
0.000000	2.707593	1525.136719
0.000000	2.707830	1525.414673
0.000000	2.708068	1526.593994
0.000000	2.708305	1529.083740
0.000000	2.708542	1532.107422
0.000000	2.708779	1535.847778
0.000000	2.709016	1539.295044
0.000000	2.709254	1542.425537
0.000000	2.709491	1544.935669
0.000000	2.709728	1546.255615
0.000000	2.709965	1546.075073
0.000000	2.710202	1544.885010
0.000000	2.710439	1542.423096
0.000000	2.710677	1538.982300
0.000000	2.710914	1534.689209
0.000000	2.711151	1530.197754
0.000000	2.711388	1526.180542
0.000000	2.711625	1521.458130
0.000000	2.711863	1516.267944
0.000000	2.712100	1510.673340
0.000000	2.712337	1504.707031
0.000000	2.712574	1498.268799
0.000000	2.712811	1492.585693
0.000000	2.713048	1489.944214
0.000000	2.713286	1489.177246
0.000000	2.713523	1489.256470
0.000000	2.713760	1490.325195
0.000000	2.713997	1493.517944
0.000000	2.714234	1496.337891
0.000000	2.714471	1497.500610
0.000000	2.714709	1497.876099
0.000000	2.714946	1498.158569
0.000000	2.715183	1498.929688
0.000000	2.715420	1500.596313
0.000000	2.715657	1502.964966
0.000000	2.715894	1505.800537
0.000000	2.716132	1509.298828
0.000000	2.716369	1513.832520
0.000000	2.716606	1518.574707
0.000000	2.716843	1522.682495
0.000000	2.717080	1526.326660
0.000000	2.717318	1528.684692
0.000000	2.717555	1530.508423
0.000000	2.717792	1530.555054
0.000000	2.718029	1528.496460
0.000000	2.718266	1525.634277
0.000000	2.718503	1521.748169
0.000000	2.718741	1517.784058
0.000000	2.718978	1516.798950
0.000000	2.719215	1515.334351
0.000000	2.719452	1513.320801
0.000000	2.719689	1511.154907
0.000000	2.719927	1508.868896
0.000000	2.720164	1505.520752
0.000000	2.720401	1501.291748
0.000000	2.720638	1497.072021
0.000000	2.720875	1493.225098
0.000000	2.721112	1489.272461
0.000000	2.721349	1486.653564
0.000000	2.721587	1483.872437
0.000000	2.721824	1481.269897
0.000000	2.722061	1478.565430
0.000000	2.722298	1475.688354
0.000000	2.722535	1472.556030
0.000000	2.722773	1469.446777
0.000000	2.723010	1465.794312
0.000000	2.723247	1461.885376
0.000000	2.723484	1457.446777
0.000000	2.723721	1452.855835
0.000000	2.723958	1448.065796
0.000000	2.724195	1443.553589
0.000000	2.724433	1439.220337
0.000000	2.724670	1435.567993
0.000000	2.724907	1433.217407
0.000000	2.725144	1430.809937
0.000000	2.725381	1428.394409
0.000000	2.725619	1426.188843
0.000000	2.725856	1424.450317
0.000000	2.726093	1424.292847
0.000000	2.726330	1425.208252
0.000000	2.726567	1426.311401
0.000000	2.726804	1427.339722
0.000000	2.727042	1428.709717
0.000000	2.727279	1429.960693
0.000000	2.727516	1429.510376
0.000000	2.727753	1428.372803
0.000000	2.727990	1426.389404
0.000000	2.728228	1424.118652
0.000000	2.728465	1422.355103
0.000000	2.728702	1421.343506
0.000000	2.728939	1421.069458
0.000000	2.729176	1421.708618
0.000000	2.729414	1423.118896
0.000000	2.729650	1424.691284
0.000000	2.729888	1426.569824
0.000000	2.730125	1428.960083
0.000000	2.730362	1430.186157
0.000000	2.730599	1430.727417
0.000000	2.730836	1430.317627
0.000000	2.731074	1429.285034
0.000000	2.731311	1427.981445
0.000000	2.731548	1426.886841
0.000000	2.731785	1426.448364
0.000000	2.732022	1427.864258
0.000000	2.732260	1430.572266
0.000000	2.732497	1434.564331
0.000000	2.732734	1439.421021
0.000000	2.732971	1445.033203
0.000000	2.733208	1449.202881
0.000000	2.733445	1450.719604
0.000000	2.733683	1452.201538
0.000000	2.733920	1452.257568
0.000000	2.734157	1450.682251
0.000000	2.734394	1447.590454
0.000000	2.734631	1443.086548
0.000000	2.734869	1437.403442
0.000000	2.735106	1430.798462
0.000000	2.735343	1424.039185
0.000000	2.735580	1417.897461
0.000000	2.735817	1412.102417
0.000000	2.736054	1408.304443
0.000000	2.736292	1407.499390
0.000000	2.736529	1407.713867
0.000000	2.736766	1408.828003
0.000000	2.737003	1408.347168
0.000000	2.737240	1408.369873
0.000000	2.737478	1409.650635
0.000000	2.737715	1412.294678
0.000000	2.737952	1415.094971
0.000000	2.738189	1417.003662
0.000000	2.738426	1418.081421
0.000000	2.738663	1418.720947
0.000000	2.738901	1419.508301
0.000000	2.739138	1420.439697
0.000000	2.739375	1421.464233
0.000000	2.739612	1422.583984
0.000000	2.739849	1423.605713
0.000000	2.740086	1422.565552
0.000000	2.740324	1420.269653
0.000000	2.740561	1417.148193
0.000000	2.740798	1412.968994
0.000000	2.741035	1407.794800
0.000000	2.741272	1402.131958
0.000000	2.741509	1396.449219
0.000000	2.741747	1390.297974
0.000000	2.741984	1383.624512
0.000000	2.742221	1377.642334
0.000000	2.742458	1372.865723
0.000000	2.742695	1369.622925
0.000000	2.742933	1367.420654
0.000000	2.743170	1364.217529
0.000000	2.743407	1360.632202
0.000000	2.743644	1357.779541
0.000000	2.743881	1356.854492
0.000000	2.744118	1356.972412
0.000000	2.744355	1357.270874
0.000000	2.744593	1358.902588
0.000000	2.744830	1361.907104
0.000000	2.745067	1364.513062
0.000000	2.745304	1367.645264
0.000000	2.745541	1370.663086
0.000000	2.745779	1373.382568
0.000000	2.746016	1375.410522
0.000000	2.746253	1376.785156
0.000000	2.746490	1378.133545
0.000000	2.746727	1379.814697
0.000000	2.746964	1381.622314
0.000000	2.747202	1384.201050
0.000000	2.747439	1388.060181
0.000000	2.747676	1392.163818
0.000000	2.747913	1396.439453
0.000000	2.748150	1400.616943
0.000000	2.748388	1404.717163
0.000000	2.748625	1408.103027
0.000000	2.748862	1410.352539
0.000000	2.749099	1410.597412
0.000000	2.749336	1410.253784
0.000000	2.749573	1409.072510
0.000000	2.749810	1407.361450
0.000000	2.750048	1405.755859
0.000000	2.750285	1404.212158
0.000000	2.750522	1403.174683
0.000000	2.750759	1403.083984
0.000000	2.750996	1403.614136
0.000000	2.751234	1404.012207
0.000000	2.751471	1404.575806
0.000000	2.751708	1405.584717
0.000000	2.751945	1407.003540
0.000000	2.752182	1409.413452
0.000000	2.752419	1413.163818
0.000000	2.752657	1413.016357
0.000000	2.752894	1410.863281
0.000000	2.753131	1407.841309
0.000000	2.753368	1403.977295
0.000000	2.753605	1400.543457
0.000000	2.753842	1399.657837
0.000000	2.754080	1399.288452
0.000000	2.754317	1399.901611
0.000000	2.754554	1401.644897
0.000000	2.754791	1404.171265
0.000000	2.755028	1407.480103
0.000000	2.755265	1410.867798
0.000000	2.755503	1412.972046
0.000000	2.755740	1413.085327
0.000000	2.755977	1412.972290
0.000000	2.756214	1412.638062
0.000000	2.756451	1413.583252
0.000000	2.756689	1416.449341
0.000000	2.756926	1419.921997
0.000000	2.757163	1422.398682
0.000000	2.757400	1422.329468
0.000000	2.757637	1422.087158
0.000000	2.757874	1423.161621
0.000000	2.758112	1424.395020
0.000000	2.758349	1424.832642
0.000000	2.758586	1422.164307
0.000000	2.758823	1416.521118
0.000000	2.759060	1409.703613
0.000000	2.759298	1402.611816
0.000000	2.759535	1398.614990
0.000000	2.759772	1396.735596
0.000000	2.760009	1396.874023
0.000000	2.760246	1398.170654
0.000000	2.760484	1400.379517
0.000000	2.760721	1401.768188
0.000000	2.760958	1403.663330
0.000000	2.761195	1408.241333
0.000000	2.761432	1415.118652
0.000000	2.761669	1422.767090
0.000000	2.761907	1430.593628
0.000000	2.762144	1439.264526
0.000000	2.762381	1447.670898
0.000000	2.762618	1455.662720
0.000000	2.762855	1463.006836
0.000000	2.763092	1468.904053
0.000000	2.763330	1472.258911
0.000000	2.763567	1472.857544
0.000000	2.763804	1470.864014
0.000000	2.764041	1466.626221
0.000000	2.764278	1460.572266
0.000000	2.764515	1452.843018
0.000000	2.764753	1443.995850
0.000000	2.764990	1437.044922
0.000000	2.765227	1430.326294
0.000000	2.765464	1425.314087
0.000000	2.765701	1421.725708
0.000000	2.765939	1418.281860
0.000000	2.766176	1415.181519
0.000000	2.766413	1412.865112
0.000000	2.766650	1411.038208
0.000000	2.766887	1409.750610
0.000000	2.767124	1409.053955
0.000000	2.767362	1409.123047
0.000000	2.767599	1409.761475
0.000000	2.767836	1410.751343
0.000000	2.768073	1411.976440
0.000000	2.768310	1413.783569
0.000000	2.768548	1416.358032
0.000000	2.768785	1418.831421
0.000000	2.769022	1421.216919
0.000000	2.769259	1422.526367
0.000000	2.769496	1422.857788
0.000000	2.769733	1422.015381
0.000000	2.769970	1420.363281
0.000000	2.770208	1418.106934
0.000000	2.770445	1415.746216
0.000000	2.770682	1413.194702
0.000000	2.770919	1410.346191
0.000000	2.771156	1407.074951
0.000000	2.771394	1403.367554
0.000000	2.771631	1400.196777
0.000000	2.771868	1396.501709
0.000000	2.772105	1391.595337
0.000000	2.772342	1386.604980
0.000000	2.772579	1382.334473
0.000000	2.772816	1380.275513
0.000000	2.773054	1379.130981
0.000000	2.773291	1379.452759
0.000000	2.773528	1381.520264
0.000000	2.773765	1385.042236
0.000000	2.774002	1389.979614
0.000000	2.774240	1395.954102
0.000000	2.774477	1402.625366
0.000000	2.774714	1409.119263
0.000000	2.774951	1415.279175
0.000000	2.775188	1421.476929
0.000000	2.775425	1428.605103
0.000000	2.775663	1435.718506
0.000000	2.775900	1442.644897
0.000000	2.776137	1449.073364
0.000000	2.776374	1454.690674
0.000000	2.776611	1459.326904
0.000000	2.776848	1463.094482
0.000000	2.777086	1466.874146
0.000000	2.777323	1470.344116
0.000000	2.777560	1472.886597
0.000000	2.777797	1474.338501
0.000000	2.778034	1475.274292
0.000000	2.778271	1474.698730
0.000000	2.778509	1473.422485
0.000000	2.778746	1471.206787
0.000000	2.778983	1468.305664
0.000000	2.779220	1463.920288
0.000000	2.779457	1458.768066
0.000000	2.779695	1452.841553
0.000000	2.779932	1446.347656
0.000000	2.780169	1441.045166
0.000000	2.780406	1436.562866
0.000000	2.780643	1433.193726
0.000000	2.780880	1430.691406
0.000000	2.781118	1428.974854
0.000000	2.781355	1428.138184
0.000000	2.781592	1427.964233
0.000000	2.781829	1428.408569
0.000000	2.782066	1429.135742
0.000000	2.782304	1429.295166
0.000000	2.782541	1429.266479
0.000000	2.782778	1429.507080
0.000000	2.783015	1429.431030
0.000000	2.783252	1429.931763
0.000000	2.783489	1430.971558
0.000000	2.783726	1431.995850
0.000000	2.783964	1433.630981
0.000000	2.784201	1435.765503
0.000000	2.784438	1437.876709
0.000000	2.784675	1439.780151
0.000000	2.784912	1441.066406
0.000000	2.785150	1442.577637
0.000000	2.785387	1444.356812
0.000000	2.785624	1446.553955
0.000000	2.785861	1448.927979
0.000000	2.786098	1451.321533
0.000000	2.786335	1453.192627
0.000000	2.786573	1455.213501
0.000000	2.786810	1457.118896
0.000000	2.787047	1458.641235
0.000000	2.787284	1460.020264
0.000000	2.787521	1461.534546
0.000000	2.787759	1463.359131
0.000000	2.787996	1465.300659
0.000000	2.788233	1467.026733
0.000000	2.788470	1469.049927
0.000000	2.788707	1471.283203
0.000000	2.788944	1474.464600
0.000000	2.789182	1476.633057
0.000000	2.789419	1478.688721
0.000000	2.789656	1480.862427
0.000000	2.789893	1483.131226
0.000000	2.790130	1485.801025
0.000000	2.790368	1487.800049
0.000000	2.790605	1489.465698
0.000000	2.790842	1490.555908
0.000000	2.791079	1490.721313
0.000000	2.791316	1490.260376
0.000000	2.791553	1489.410889
0.000000	2.791791	1488.940430
0.000000	2.792027	1488.921143
0.000000	2.792265	1487.851929
0.000000	2.792502	1486.584717
0.000000	2.792739	1485.763916
0.000000	2.792977	1486.255371
0.000000	2.793213	1488.110474
0.000000	2.793451	1491.446777
0.000000	2.793688	1497.866211
0.000000	2.793925	1505.167603
0.000000	2.794163	1513.070313
0.000000	2.794399	1521.407593
0.000000	2.794636	1529.176147
0.000000	2.794874	1534.807495
0.000000	2.795111	1539.539307
0.000000	2.795348	1543.020752
0.000000	2.795585	1545.309570
0.000000	2.795822	1545.938721
0.000000	2.796060	1544.906982
0.000000	2.796297	1543.091553
0.000000	2.796534	1540.670898
0.000000	2.796771	1538.402588
0.000000	2.797008	1536.866943
0.000000	2.797246	1536.271851
0.000000	2.797483	1536.270752
0.000000	2.797720	1537.388428
0.000000	2.797957	1539.688721
0.000000	2.798194	1542.250122
0.000000	2.798431	1543.660889
0.000000	2.798669	1544.898682
0.000000	2.798906	1545.532227
0.000000	2.799143	1545.365234
0.000000	2.799380	1544.832397
0.000000	2.799617	1543.914429
0.000000	2.799855	1541.501099
0.000000	2.800092	1538.554932
0.000000	2.800329	1534.877075
0.000000	2.800566	1530.111938
0.000000	2.800803	1525.317261
0.000000	2.801040	1520.050659
0.000000	2.801278	1513.535156
0.000000	2.801515	1505.104248
0.000000	2.801752	1493.584595
0.000000	2.801989	1479.943604
0.000000	2.802226	1465.908447
0.000000	2.802464	1454.355225
0.000000	2.802701	1444.156372
0.000000	2.802938	1434.843018
0.000000	2.803175	1425.219849
0.000000	2.803412	1415.236694
0.000000	2.803649	1407.054932
0.000000	2.803886	1399.707031
0.000000	2.804124	1391.908691
0.000000	2.804361	1384.108032
0.000000	2.804598	1377.125244
0.000000	2.804835	1371.388550
0.000000	2.805072	1368.325317
0.000000	2.805310	1366.296631
0.000000	2.805547	1365.609375
0.000000	2.805784	1366.666748
0.000000	2.806021	1368.961060
0.000000	2.806258	1372.378784
0.000000	2.806495	1376.373535
0.000000	2.806733	1380.695801
0.000000	2.806970	1385.785889
0.000000	2.807207	1390.961914
0.000000	2.807444	1395.742676
0.000000	2.807681	1399.795410
0.000000	2.807919	1402.993774
0.000000	2.808156	1405.575562
0.000000	2.808393	1408.633789
0.000000	2.808630	1412.367065
0.000000	2.808867	1416.822876
0.000000	2.809104	1421.965210
0.000000	2.809342	1428.371948
0.000000	2.809579	1434.791382
0.000000	2.809816	1439.466309
0.000000	2.810053	1443.186157
0.000000	2.810290	1445.797852
0.000000	2.810528	1448.033081
0.000000	2.810765	1449.732056
0.000000	2.811002	1451.645996
0.000000	2.811239	1455.063721
0.000000	2.811476	1460.363281
0.000000	2.811713	1468.666504
0.000000	2.811951	1481.602417
0.000000	2.812187	1495.088745
0.000000	2.812425	1508.124512
0.000000	2.812662	1520.796509
0.000000	2.812899	1529.537720
0.000000	2.813136	1535.471680
0.000000	2.813373	1540.654175
0.000000	2.813611	1545.548950
0.000000	2.813848	1550.083862
0.000000	2.814085	1554.448975
0.000000	2.814322	1558.358765
0.000000	2.814559	1562.258789
0.000000	2.814796	1565.664063
0.000000	2.815034	1569.362061
0.000000	2.815271	1573.420776
0.000000	2.815508	1577.783081
0.000000	2.815745	1583.357422
0.000000	2.815982	1591.474976
0.000000	2.816220	1602.125244
0.000000	2.816457	1616.755371
0.000000	2.816694	1633.616089
0.000000	2.816931	1649.650635
0.000000	2.817168	1662.574585
0.000000	2.817405	1666.922974
0.000000	2.817643	1662.297852
0.000000	2.817880	1651.109375
0.000000	2.818117	1633.263428
0.000000	2.818354	1610.346191
0.000000	2.818591	1585.617676
0.000000	2.818829	1563.186401
0.000000	2.819066	1547.263916
0.000000	2.819303	1537.615845
0.000000	2.819540	1528.510986
0.000000	2.819777	1519.265259
0.000000	2.820014	1510.074829
0.000000	2.820252	1500.912109
0.000000	2.820489	1492.170532
0.000000	2.820726	1485.295288
0.000000	2.820963	1479.833252
0.000000	2.821200	1475.280273
0.000000	2.821438	1471.352539
0.000000	2.821675	1468.620361
0.000000	2.821912	1466.812622
0.000000	2.822149	1466.108887
0.000000	2.822386	1466.051880
0.000000	2.822623	1466.623413
0.000000	2.822860	1467.898926
0.000000	2.823098	1469.188232
0.000000	2.823335	1471.101440
0.000000	2.823572	1473.532593
0.000000	2.823809	1474.663940
0.000000	2.824046	1475.504517
0.000000	2.824284	1476.483765
0.000000	2.824521	1477.738647
0.000000	2.824758	1480.403442
0.000000	2.824995	1483.650269
0.000000	2.825232	1487.522461
0.000000	2.825469	1491.642334
0.000000	2.825707	1496.189331
0.000000	2.825944	1500.477173
0.000000	2.826181	1504.418945
0.000000	2.826418	1507.604248
0.000000	2.826655	1511.116577
0.000000	2.826892	1515.217651
0.000000	2.827130	1519.733032
0.000000	2.827367	1525.003418
0.000000	2.827604	1528.867188
0.000000	2.827841	1530.209839
0.000000	2.828078	1531.085327
0.000000	2.828315	1531.676758
0.000000	2.828553	1532.218140
0.000000	2.828790	1533.940796
0.000000	2.829027	1535.511841
0.000000	2.829264	1536.727173
0.000000	2.829501	1538.360962
0.000000	2.829739	1540.352173
0.000000	2.829976	1541.876221
0.000000	2.830213	1543.535034
0.000000	2.830450	1545.198242
0.000000	2.830687	1547.273926
0.000000	2.830925	1549.593384
0.000000	2.831161	1551.498169
0.000000	2.831399	1551.377075
0.000000	2.831636	1549.054810
0.000000	2.831873	1545.561035
0.000000	2.832110	1540.113403
0.000000	2.832347	1533.470825
0.000000	2.832585	1525.789063
0.000000	2.832822	1518.508301
0.000000	2.833059	1510.797363
0.000000	2.833296	1502.260864
0.000000	2.833533	1494.338623
0.000000	2.833771	1486.073242
0.000000	2.834008	1477.308716
0.000000	2.834245	1468.511963
0.000000	2.834482	1460.893311
0.000000	2.834719	1453.684937
0.000000	2.834956	1446.497925
0.000000	2.835194	1438.896729
0.000000	2.835431	1430.800537
0.000000	2.835668	1422.150879
0.000000	2.835905	1414.254761
0.000000	2.836142	1405.887085
0.000000	2.836380	1397.840698
0.000000	2.836617	1388.999512
0.000000	2.836854	1379.710693
0.000000	2.837091	1369.916748
0.000000	2.837328	1361.324219
0.000000	2.837565	1353.015503
0.000000	2.837803	1345.484619
0.000000	2.838040	1338.148560
0.000000	2.838277	1330.906616
0.000000	2.838514	1324.298706
0.000000	2.838751	1319.250610
0.000000	2.838989	1315.433838
0.000000	2.839226	1312.658691
0.000000	2.839463	1310.296997
0.000000	2.839700	1307.930420
0.000000	2.839937	1305.425415
0.000000	2.840174	1303.474609
0.000000	2.840412	1301.786987
0.000000	2.840648	1301.344360
0.000000	2.840886	1302.801636
0.000000	2.841123	1306.131714
0.000000	2.841360	1310.785645
0.000000	2.841598	1316.039429
0.000000	2.841834	1321.639160
0.000000	2.842072	1326.166748
0.000000	2.842309	1330.265625
0.000000	2.842546	1332.880005
0.000000	2.842783	1334.656128
0.000000	2.843020	1336.193848
0.000000	2.843257	1338.219604
0.000000	2.843495	1341.618774
0.000000	2.843732	1346.960815
0.000000	2.843969	1353.057495
0.000000	2.844206	1358.741821
0.000000	2.844443	1363.820435
0.000000	2.844681	1368.095215
0.000000	2.844918	1369.960449
0.000000	2.845155	1370.839233
0.000000	2.845392	1371.272461
0.000000	2.845629	1371.407104
0.000000	2.845866	1372.989136
0.000000	2.846104	1376.148193
0.000000	2.846341	1378.294922
0.000000	2.846578	1379.737427
0.000000	2.846815	1379.983643
0.000000	2.847052	1379.569458
0.000000	2.847290	1379.010376
0.000000	2.847527	1379.011719
0.000000	2.847764	1379.096924
0.000000	2.848001	1379.143188
0.000000	2.848238	1379.406372
0.000000	2.848475	1380.145996
0.000000	2.848713	1382.073853
0.000000	2.848950	1384.615845
0.000000	2.849187	1387.693481
0.000000	2.849424	1389.342163
0.000000	2.849661	1390.734131
0.000000	2.849899	1391.808960
0.000000	2.850136	1392.781372
0.000000	2.850373	1393.771973
0.000000	2.850610	1395.029907
0.000000	2.850847	1396.065552
0.000000	2.851084	1397.096069
0.000000	2.851321	1397.739746
0.000000	2.851559	1398.221313
0.000000	2.851796	1398.664063
0.000000	2.852033	1399.067627
0.000000	2.852270	1399.532837
0.000000	2.852507	1399.763794
0.000000	2.852745	1399.906128
0.000000	2.852982	1399.466064
0.000000	2.853219	1398.523926
0.000000	2.853456	1396.801392
0.000000	2.853693	1394.153320
0.000000	2.853930	1390.471558
0.000000	2.854168	1385.932495
0.000000	2.854405	1380.990723
0.000000	2.854642	1376.717651
0.000000	2.854879	1371.480713
0.000000	2.855116	1365.284424
0.000000	2.855354	1358.451782
0.000000	2.855591	1350.805298
0.000000	2.855828	1341.787720
0.000000	2.856065	1333.512939
0.000000	2.856302	1328.087769
0.000000	2.856539	1324.021484
0.000000	2.856777	1320.333374
0.000000	2.857014	1317.013306
0.000000	2.857251	1313.621338
0.000000	2.857488	1310.381104
0.000000	2.857725	1307.355225
0.000000	2.857963	1304.197266
0.000000	2.858200	1299.808838
0.000000	2.858437	1293.983398
0.000000	2.858674	1287.516113
0.000000	2.858911	1280.534912
0.000000	2.859149	1274.532837
0.000000	2.859386	1269.314819
0.000000	2.859622	1264.962646
0.000000	2.859860	1262.681885
0.000000	2.860097	1262.452637
0.000000	2.860334	1265.236206
0.000000	2.860572	1269.672485
0.000000	2.860808	1275.184448
0.000000	2.861046	1280.736938
0.000000	2.861283	1287.312500
0.000000	2.861520	1295.169556
0.000000	2.861757	1303.283936
0.000000	2.861994	1311.278809
0.000000	2.862231	1317.543457
0.000000	2.862469	1324.245728
0.000000	2.862706	1330.720703
0.000000	2.862943	1336.733643
0.000000	2.863180	1341.316895
0.000000	2.863417	1344.388916
0.000000	2.863655	1346.714111
0.000000	2.863892	1348.329956
0.000000	2.864129	1349.835571
0.000000	2.864366	1351.773071
0.000000	2.864603	1353.725342
0.000000	2.864841	1356.097046
0.000000	2.865078	1359.399780
0.000000	2.865315	1362.630127
0.000000	2.865552	1365.906616
0.000000	2.865789	1369.675781
0.000000	2.866026	1373.845581
0.000000	2.866264	1377.885132
0.000000	2.866501	1379.873291
0.000000	2.866738	1381.420898
0.000000	2.866975	1382.432495
0.000000	2.867212	1382.933350
0.000000	2.867450	1383.425537
0.000000	2.867687	1383.174194
0.000000	2.867924	1382.009644
0.000000	2.868161	1379.542847
0.000000	2.868398	1375.933228
0.000000	2.868635	1371.811523
0.000000	2.868873	1367.178101
0.000000	2.869110	1362.327393
0.000000	2.869347	1358.309937
0.000000	2.869584	1355.170898
0.000000	2.869821	1352.340088
0.000000	2.870059	1349.467773
0.000000	2.870296	1346.225708
0.000000	2.870533	1341.745605
0.000000	2.870770	1335.774658
0.000000	2.871007	1328.898193
0.000000	2.871244	1321.494263
0.000000	2.871481	1313.596558
0.000000	2.871719	1304.997559
0.000000	2.871956	1298.149902
0.000000	2.872193	1293.384277
0.000000	2.872430	1290.286743
0.000000	2.872667	1288.013916
0.000000	2.872905	1286.405273
0.000000	2.873142	1285.308716
0.000000	2.873379	1283.869995
0.000000	2.873616	1281.412842
0.000000	2.873853	1277.628296
0.000000	2.874090	1272.982422
0.000000	2.874328	1268.114136
0.000000	2.874565	1263.310791
0.000000	2.874802	1256.651489
0.000000	2.875039	1248.042236
0.000000	2.875276	1237.911133
0.000000	2.875513	1227.230225
0.000000	2.875751	1217.485596
0.000000	2.875988	1208.175415
0.000000	2.876225	1199.271606
0.000000	2.876462	1192.114380
0.000000	2.876699	1185.035400
0.000000	2.876936	1179.979492
0.000000	2.877174	1177.503174
0.000000	2.877411	1176.043457
0.000000	2.877648	1176.763184
0.000000	2.877885	1179.388916
0.000000	2.878122	1184.313477
0.000000	2.878360	1191.009033
0.000000	2.878597	1199.927856
0.000000	2.878834	1210.696289
0.000000	2.879071	1222.329834
0.000000	2.879308	1234.012329
0.000000	2.879545	1245.797852
0.000000	2.879782	1257.101929
0.000000	2.880020	1269.009277
0.000000	2.880257	1281.969971
0.000000	2.880494	1295.924561
0.000000	2.880731	1310.352539
0.000000	2.880968	1325.341553
0.000000	2.881206	1341.498657
0.000000	2.881443	1355.955933
0.000000	2.881680	1367.625732
0.000000	2.881917	1377.309937
0.000000	2.882154	1387.642090
0.000000	2.882391	1398.846436
0.000000	2.882629	1410.825439
0.000000	2.882866	1423.962280
0.000000	2.883103	1437.167114
0.000000	2.883340	1447.626587
0.000000	2.883577	1456.749268
0.000000	2.883815	1465.363770
0.000000	2.884052	1473.981934
0.000000	2.884289	1482.131226
0.000000	2.884526	1488.934082
0.000000	2.884763	1494.123779
0.000000	2.885000	1498.957153
0.000000	2.885238	1503.178345
0.000000	2.885475	1506.629639
0.000000	2.885712	1509.622070
0.000000	2.885949	1511.957520
0.000000	2.886186	1513.630981
0.000000	2.886424	1514.601685
0.000000	2.886661	1514.200562
0.000000	2.886898	1512.376465
0.000000	2.887135	1509.405518
0.000000	2.887372	1505.308228
0.000000	2.887609	1500.817017
0.000000	2.887847	1496.276978
0.000000	2.888084	1492.315186
0.000000	2.888321	1489.556519
0.000000	2.888558	1487.225464
0.000000	2.888795	1485.163940
0.000000	2.889033	1483.137085
0.000000	2.889269	1481.313965
0.000000	2.889507	1480.026733
0.000000	2.889744	1478.424561
0.000000	2.889981	1475.703735
0.000000	2.890218	1471.337158
0.000000	2.890455	1464.448120
0.000000	2.890692	1457.646240
0.000000	2.890930	1450.374268
0.000000	2.891167	1445.034912
0.000000	2.891404	1441.504639
0.000000	2.891641	1438.653931
0.000000	2.891878	1436.180420
0.000000	2.892116	1433.842163
0.000000	2.892353	1431.248657
0.000000	2.892590	1429.105347
0.000000	2.892827	1427.663208
0.000000	2.893064	1426.064575
0.000000	2.893301	1424.524536
0.000000	2.893539	1422.921387
0.000000	2.893776	1421.993408
0.000000	2.894013	1421.511841
0.000000	2.894250	1420.842529
0.000000	2.894487	1420.067871
0.000000	2.894725	1419.188110
0.000000	2.894962	1418.611694
0.000000	2.895199	1417.942383
0.000000	2.895436	1417.656250
0.000000	2.895673	1418.752930
0.000000	2.895911	1419.907959
0.000000	2.896148	1421.534302
0.000000	2.896385	1424.031128
0.000000	2.896622	1427.012573
0.000000	2.896859	1430.621338
0.000000	2.897096	1433.128052
0.000000	2.897334	1434.709717
0.000000	2.897571	1436.226685
0.000000	2.897808	1438.101685
0.000000	2.898045	1439.890869
0.000000	2.898282	1440.624268
0.000000	2.898520	1440.917847
0.000000	2.898757	1440.730591
0.000000	2.898994	1439.695190
0.000000	2.899231	1439.196533
0.000000	2.899468	1438.252197
0.000000	2.899705	1437.689087
0.000000	2.899942	1437.654053
0.000000	2.900180	1437.685547
0.000000	2.900417	1438.045044
0.000000	2.900654	1439.004028
0.000000	2.900891	1440.555298
0.000000	2.901128	1443.094482
0.000000	2.901366	1446.059204
0.000000	2.901603	1449.615112
0.000000	2.901840	1453.760498
0.000000	2.902077	1453.994507
0.000000	2.902314	1451.607544
0.000000	2.902551	1450.198975
0.000000	2.902789	1451.748901
0.000000	2.903026	1454.963867
0.000000	2.903263	1458.269775
0.000000	2.903500	1462.327271
0.000000	2.903737	1465.039185
0.000000	2.903975	1465.694458
0.000000	2.904212	1465.517456
0.000000	2.904449	1464.447021
0.000000	2.904686	1462.636230
0.000000	2.904923	1461.158569
0.000000	2.905160	1460.614380
0.000000	2.905398	1460.530884
0.000000	2.905635	1459.798218
0.000000	2.905872	1458.426025
0.000000	2.906109	1455.831177
0.000000	2.906346	1451.500000
0.000000	2.906584	1445.921631
0.000000	2.906821	1439.538330
0.000000	2.907058	1434.998657
0.000000	2.907295	1432.084106
0.000000	2.907532	1430.166260
0.000000	2.907769	1428.930542
0.000000	2.908007	1428.541138
0.000000	2.908243	1427.373657
0.000000	2.908481	1424.727417
0.000000	2.908718	1421.336792
0.000000	2.908955	1417.724121
0.000000	2.909193	1415.000488
0.000000	2.909429	1413.723877
0.000000	2.909667	1412.365356
0.000000	2.909904	1411.428467
0.000000	2.910141	1410.883545
0.000000	2.910378	1411.354370
0.000000	2.910615	1413.497559
0.000000	2.910852	1416.833618
0.000000	2.911090	1422.091675
0.000000	2.911327	1428.862427
0.000000	2.911564	1433.661865
0.000000	2.911801	1439.174561
0.000000	2.912038	1446.435669
0.000000	2.912276	1450.456177
0.000000	2.912513	1447.243286
0.000000	2.912750	1438.660278
0.000000	2.912987	1427.139526
0.000000	2.913224	1416.607056
0.000000	2.913461	1411.963257
0.000000	2.913699	1409.332153
0.000000	2.913936	1406.649902
0.000000	2.914173	1404.288940
0.000000	2.914410	1402.414185
0.000000	2.914647	1399.657837
0.000000	2.914885	1395.841187
0.000000	2.915122	1391.861328
0.000000	2.915359	1387.283203
0.000000	2.915596	1384.176025
0.000000	2.915833	1381.521240
0.000000	2.916070	1379.440308
0.000000	2.916308	1377.530640
0.000000	2.916545	1375.919922
0.000000	2.916782	1375.380615
0.000000	2.917019	1375.233276
0.000000	2.917256	1374.407593
0.000000	2.917494	1371.783447
0.000000	2.917731	1366.323853
0.000000	2.917968	1359.267944
0.000000	2.918205	1352.994019
0.000000	2.918442	1347.259888
0.000000	2.918679	1342.547974
0.000000	2.918916	1338.946289
0.000000	2.919154	1336.569214
0.000000	2.919391	1335.773193
0.000000	2.919628	1335.319092
0.000000	2.919865	1334.076904
0.000000	2.920102	1332.599976
0.000000	2.920340	1330.664185
0.000000	2.920577	1328.586426
0.000000	2.920814	1326.638672
0.000000	2.921051	1325.638184
0.000000	2.921288	1324.374634
0.000000	2.921525	1323.457275
0.000000	2.921763	1323.074219
0.000000	2.922000	1323.422241
0.000000	2.922237	1326.136719
0.000000	2.922474	1329.147583
0.000000	2.922711	1332.301392
0.000000	2.922949	1335.921631
0.000000	2.923186	1339.608521
0.000000	2.923423	1343.682251
0.000000	2.923660	1348.117432
0.000000	2.923897	1352.521973
0.000000	2.924134	1356.867554
0.000000	2.924372	1361.385132
0.000000	2.924609	1366.677124
0.000000	2.924846	1371.621338
0.000000	2.925083	1376.868164
0.000000	2.925320	1381.757202
0.000000	2.925557	1386.603271
0.000000	2.925795	1390.680786
0.000000	2.926032	1394.760254
0.000000	2.926269	1399.307129
0.000000	2.926506	1404.397217
0.000000	2.926743	1410.991943
0.000000	2.926980	1417.013428
0.000000	2.927217	1421.422485
0.000000	2.927455	1425.340332
0.000000	2.927692	1427.865112
0.000000	2.927929	1429.069214
0.000000	2.928166	1429.485229
0.000000	2.928403	1427.704712
0.000000	2.928641	1425.124512
0.000000	2.928878	1421.780151
0.000000	2.929115	1418.905396
0.000000	2.929352	1419.491821
0.000000	2.929589	1421.463013
0.000000	2.929826	1422.948608
0.000000	2.930064	1424.747559
0.000000	2.930301	1426.931885
0.000000	2.930538	1428.926514
0.000000	2.930775	1430.737671
0.000000	2.931012	1432.271851
0.000000	2.931250	1433.703979
0.000000	2.931487	1435.359985
0.000000	2.931724	1436.603394
0.000000	2.931961	1437.633423
0.000000	2.932198	1438.660034
0.000000	2.932436	1439.630493
0.000000	2.932673	1440.570068
0.000000	2.932910	1440.852295
0.000000	2.933147	1440.673096
0.000000	2.933384	1439.530518
0.000000	2.933621	1437.211914
0.000000	2.933859	1434.091553
0.000000	2.934096	1430.902344
0.000000	2.934333	1428.454590
0.000000	2.934570	1426.714233
0.000000	2.934807	1425.340942
0.000000	2.935045	1424.168579
0.000000	2.935282	1423.832886
0.000000	2.935519	1423.590332
0.000000	2.935756	1422.624268
0.000000	2.935993	1421.318970
0.000000	2.936230	1420.090332
0.000000	2.936468	1419.229614
0.000000	2.936705	1418.021729
0.000000	2.936942	1415.834595
0.000000	2.937179	1413.286621
0.000000	2.937416	1409.995850
0.000000	2.937654	1406.267212
0.000000	2.937890	1402.882568
0.000000	2.938128	1399.368408
0.000000	2.938365	1397.331787
0.000000	2.938602	1396.684204
0.000000	2.938839	1397.215332
0.000000	2.939076	1398.838013
0.000000	2.939313	1400.396484
0.000000	2.939551	1401.032593
0.000000	2.939788	1401.371338
0.000000	2.940025	1402.224854
0.000000	2.940262	1403.674072
0.000000	2.940499	1405.477905
0.000000	2.940737	1406.692871
0.000000	2.940974	1406.789673
0.000000	2.941211	1405.481079
0.000000	2.941448	1403.130859
0.000000	2.941685	1399.560547
0.000000	2.941922	1395.613647
0.000000	2.942160	1390.495850
0.000000	2.942397	1384.409424
0.000000	2.942634	1377.638428
0.000000	2.942871	1370.406006
0.000000	2.943108	1362.961304
0.000000	2.943346	1356.396973
0.000000	2.943583	1350.304077
0.000000	2.943820	1343.803833
0.000000	2.944057	1336.578125
0.000000	2.944294	1328.470825
0.000000	2.944531	1319.898193
0.000000	2.944769	1311.741821
0.000000	2.945006	1304.461426
0.000000	2.945243	1298.266968
0.000000	2.945480	1292.348633
0.000000	2.945717	1287.297363
0.000000	2.945955	1282.596802
0.000000	2.946192	1278.289063
0.000000	2.946429	1275.008423
0.000000	2.946666	1271.666260
0.000000	2.946903	1268.584839
0.000000	2.947140	1265.995972
0.000000	2.947377	1263.297119
0.000000	2.947615	1260.746826
0.000000	2.947852	1258.523315
0.000000	2.948089	1256.568481
0.000000	2.948326	1255.040771
0.000000	2.948563	1255.401245
0.000000	2.948801	1255.655884
0.000000	2.949038	1254.680542
0.000000	2.949275	1252.884277
0.000000	2.949512	1250.722900
0.000000	2.949749	1249.886719
0.000000	2.949986	1250.317261
0.000000	2.950224	1251.762207
0.000000	2.950461	1254.352417
0.000000	2.950698	1258.345581
0.000000	2.950935	1263.135254
0.000000	2.951172	1267.251831
0.000000	2.951410	1269.046997
0.000000	2.951647	1270.348877
0.000000	2.951884	1271.699463
0.000000	2.952121	1273.077515
0.000000	2.952358	1275.196411
0.000000	2.952595	1275.729614
0.000000	2.952833	1275.838501
0.000000	2.953070	1275.680664
0.000000	2.953307	1276.247070
0.000000	2.953544	1277.253662
0.000000	2.953781	1277.799438
0.000000	2.954019	1277.499634
0.000000	2.954256	1274.998413
0.000000	2.954493	1270.832153
0.000000	2.954730	1266.201050
0.000000	2.954967	1261.843506
0.000000	2.955204	1257.105469
0.000000	2.955442	1252.694458
0.000000	2.955678	1249.256836
0.000000	2.955916	1246.344849
0.000000	2.956153	1243.824097
0.000000	2.956390	1242.741577
0.000000	2.956628	1243.376709
0.000000	2.956864	1244.698242
0.000000	2.957102	1246.213379
0.000000	2.957339	1247.233032
0.000000	2.957576	1248.396362
0.000000	2.957814	1250.734985
0.000000	2.958050	1254.968262
0.000000	2.958287	1262.331177
0.000000	2.958525	1271.399292
0.000000	2.958762	1281.609863
0.000000	2.958999	1289.690552
0.000000	2.959236	1296.668579
0.000000	2.959473	1301.563843
0.000000	2.959711	1301.517578
0.000000	2.959948	1299.363892
0.000000	2.960185	1295.209229
0.000000	2.960422	1289.658203
0.000000	2.960659	1284.506714
0.000000	2.960896	1282.524292
0.000000	2.961134	1281.066040
0.000000	2.961371	1280.267456
0.000000	2.961608	1281.135742
0.000000	2.961845	1282.247314
0.000000	2.962082	1282.612915
0.000000	2.962320	1282.878052
0.000000	2.962557	1283.311523
0.000000	2.962794	1282.658813
0.000000	2.963031	1281.170410
0.000000	2.963268	1278.621094
0.000000	2.963506	1274.437378
0.000000	2.963743	1268.232056
0.000000	2.963980	1260.729370
0.000000	2.964217	1251.619019
0.000000	2.964454	1241.579590
0.000000	2.964691	1233.373779
0.000000	2.964929	1225.922119
0.000000	2.965166	1219.338989
0.000000	2.965403	1212.809326
0.000000	2.965640	1206.542480
0.000000	2.965877	1201.117554
0.000000	2.966115	1196.281250
0.000000	2.966352	1191.432007
0.000000	2.966589	1186.512451
0.000000	2.966826	1182.531860
0.000000	2.967063	1180.679321
0.000000	2.967300	1181.839478
0.000000	2.967537	1184.893433
0.000000	2.967775	1187.382935
0.000000	2.968012	1189.496948
0.000000	2.968249	1191.319946
0.000000	2.968486	1192.825073
0.000000	2.968723	1193.631958
0.000000	2.968961	1194.115723
0.000000	2.969198	1193.620605
0.000000	2.969435	1191.914063
0.000000	2.969672	1189.604370
0.000000	2.969909	1186.930054
0.000000	2.970146	1184.795410
0.000000	2.970384	1184.365356
0.000000	2.970621	1183.581177
0.000000	2.970858	1182.817505
0.000000	2.971095	1182.229004
0.000000	2.971332	1181.613892
0.000000	2.971570	1180.896606
0.000000	2.971807	1180.746826
0.000000	2.972044	1180.990723
0.000000	2.972281	1182.140503
0.000000	2.972518	1183.456055
0.000000	2.972755	1184.381470
0.000000	2.972993	1184.729126
0.000000	2.973230	1185.329956
0.000000	2.973467	1186.212891
0.000000	2.973704	1187.029907
0.000000	2.973941	1188.266113
0.000000	2.974178	1189.796265
0.000000	2.974416	1191.096436
0.000000	2.974653	1191.496216
0.000000	2.974890	1192.278442
0.000000	2.975127	1193.295044
0.000000	2.975364	1193.960449
0.000000	2.975601	1194.103271
0.000000	2.975838	1193.758057
0.000000	2.976076	1192.450317
0.000000	2.976313	1190.311157
0.000000	2.976550	1186.188721
0.000000	2.976787	1181.084595
0.000000	2.977024	1175.332397
0.000000	2.977262	1169.640991
0.000000	2.977499	1164.468506
0.000000	2.977736	1159.847656
0.000000	2.977973	1156.435791
0.000000	2.978210	1155.367920
0.000000	2.978447	1156.000610
0.000000	2.978685	1157.782471
0.000000	2.978922	1160.308350
0.000000	2.979159	1164.101929
0.000000	2.979396	1168.220947
0.000000	2.979633	1172.669312
0.000000	2.979871	1178.213989
0.000000	2.980108	1184.908813
0.000000	2.980345	1192.274536
0.000000	2.980582	1200.138062
0.000000	2.980819	1208.540161
0.000000	2.981056	1216.403198
0.000000	2.981294	1224.573242
0.000000	2.981531	1232.473999
0.000000	2.981768	1240.480347
0.000000	2.982005	1248.617310
0.000000	2.982242	1256.299927
0.000000	2.982480	1263.326172
0.000000	2.982717	1269.567993
0.000000	2.982954	1276.088379
0.000000	2.983191	1283.069580
0.000000	2.983428	1290.693359
0.000000	2.983665	1299.220093
0.000000	2.983903	1307.722290
0.000000	2.984140	1317.445435
0.000000	2.984377	1327.585693
0.000000	2.984614	1335.939819
0.000000	2.984851	1342.272461
0.000000	2.985089	1347.149536
0.000000	2.985326	1351.000000
0.000000	2.985563	1352.763306
0.000000	2.985800	1353.052490
0.000000	2.986037	1352.286621
0.000000	2.986274	1350.890869
0.000000	2.986511	1350.353027
0.000000	2.986749	1350.745728
0.000000	2.986986	1351.357178
0.000000	2.987223	1351.789429
0.000000	2.987460	1352.980225
0.000000	2.987697	1355.631836
0.000000	2.987934	1359.034302
0.000000	2.988172	1362.957764
0.000000	2.988409	1367.455444
0.000000	2.988646	1372.528564
0.000000	2.988883	1376.694336
0.000000	2.989120	1380.316772
0.000000	2.989357	1382.810913
0.000000	2.989595	1386.152466
0.000000	2.989832	1390.258789
0.000000	2.990069	1396.591187
0.000000	2.990306	1404.347534
0.000000	2.990543	1412.665039
0.000000	2.990781	1420.068726
0.000000	2.991018	1427.707153
0.000000	2.991255	1434.943481
0.000000	2.991492	1441.466675
0.000000	2.991729	1447.934204
0.000000	2.991966	1454.519653
0.000000	2.992204	1459.534058
0.000000	2.992441	1463.819946
0.000000	2.992678	1466.624512
0.000000	2.992915	1468.123901
0.000000	2.993152	1468.874023
0.000000	2.993390	1470.034058
0.000000	2.993627	1472.089478
0.000000	2.993864	1474.515381
0.000000	2.994101	1477.197754
0.000000	2.994338	1480.466187
0.000000	2.994576	1483.759155
0.000000	2.994812	1486.816284
0.000000	2.995050	1490.188232
0.000000	2.995287	1493.645508
0.000000	2.995524	1496.967773
0.000000	2.995761	1499.459473
0.000000	2.995998	1500.944946
0.000000	2.996236	1500.384766
0.000000	2.996473	1497.643677
0.000000	2.996710	1492.760376
0.000000	2.996947	1485.994507
0.000000	2.997184	1478.072021
0.000000	2.997422	1471.719849
0.000000	2.997659	1467.544434
0.000000	2.997896	1464.172485
0.000000	2.998133	1461.365112
0.000000	2.998370	1458.653687
0.000000	2.998607	1455.984253
0.000000	2.998845	1453.290283
0.000000	2.999082	1449.912109
0.000000	2.999319	1446.325684
0.000000	2.999556	1443.090454
0.000000	2.999793	1441.295776
0.000000	3.000031	1439.712891
0.000000	3.000268	1438.009155
0.000000	3.000505	1436.583374
0.000000	3.000742	1435.596191
0.000000	3.000979	1435.047119
0.000000	3.001216	1435.235962
0.000000	3.001454	1434.932129
0.000000	3.001691	1434.537109
0.000000	3.001928	1432.902100
0.000000	3.002165	1430.494629
0.000000	3.002402	1427.298584
0.000000	3.002640	1423.755493
0.000000	3.002877	1421.479980
0.000000	3.003114	1419.673584
0.000000	3.003351	1418.173096
0.000000	3.003588	1417.014771
0.000000	3.003825	1415.474243
0.000000	3.004063	1413.778687
0.000000	3.004299	1412.795898
0.000000	3.004537	1411.833374
0.000000	3.004774	1410.906982
0.000000	3.005011	1409.822021
0.000000	3.005249	1409.149292
0.000000	3.005485	1408.769653
0.000000	3.005723	1409.531372
0.000000	3.005960	1411.301025
0.000000	3.006197	1412.908813
0.000000	3.006434	1414.601318
0.000000	3.006671	1416.780884
0.000000	3.006908	1419.862915
0.000000	3.007146	1423.144043
0.000000	3.007383	1426.350952
0.000000	3.007620	1430.037109
0.000000	3.007857	1434.120605
0.000000	3.008094	1437.833252
0.000000	3.008332	1441.062500
0.000000	3.008569	1443.678589
0.000000	3.008806	1445.432739
0.000000	3.009043	1445.374146
0.000000	3.009280	1444.192017
0.000000	3.009517	1442.202515
0.000000	3.009755	1440.506348
0.000000	3.009992	1438.276123
0.000000	3.010229	1435.852539
0.000000	3.010466	1432.987427
0.000000	3.010703	1428.716187
0.000000	3.010941	1423.573608
0.000000	3.011178	1419.152954
0.000000	3.011415	1416.083618
0.000000	3.011652	1412.675659
0.000000	3.011889	1409.009277
0.000000	3.012126	1405.106079
0.000000	3.012364	1400.095581
0.000000	3.012601	1393.107056
0.000000	3.012838	1384.336670
0.000000	3.013075	1374.267822
0.000000	3.013312	1365.232300
0.000000	3.013550	1357.342407
0.000000	3.013787	1349.309937
0.000000	3.014024	1340.529297
0.000000	3.014261	1331.542236
0.000000	3.014498	1323.831421
0.000000	3.014735	1317.573730
0.000000	3.014972	1312.865723
0.000000	3.015210	1308.606079
0.000000	3.015447	1304.919922
0.000000	3.015684	1301.396118
0.000000	3.015921	1298.287354
0.000000	3.016158	1295.800293
0.000000	3.016396	1293.108765
0.000000	3.016633	1288.728760
0.000000	3.016870	1283.645630
0.000000	3.017107	1278.141235
0.000000	3.017344	1271.614624
0.000000	3.017581	1265.485718
0.000000	3.017819	1259.691772
0.000000	3.018056	1254.529663
0.000000	3.018293	1249.680054
0.000000	3.018530	1245.652222
0.000000	3.018767	1241.988281
0.000000	3.019005	1238.827637
0.000000	3.019242	1236.096802
0.000000	3.019479	1234.351807
0.000000	3.019716	1233.918091
0.000000	3.019953	1234.463379
0.000000	3.020190	1236.290283
0.000000	3.020428	1239.118652
0.000000	3.020665	1242.419434
0.000000	3.020902	1244.711060
0.000000	3.021139	1246.536865
0.000000	3.021376	1247.538452
0.000000	3.021614	1247.903564
0.000000	3.021851	1247.557373
0.000000	3.022088	1246.649658
0.000000	3.022325	1245.802490
0.000000	3.022562	1245.229248
0.000000	3.022799	1245.762085
0.000000	3.023037	1247.466187
0.000000	3.023273	1249.809692
0.000000	3.023511	1252.268066
0.000000	3.023748	1254.494385
0.000000	3.023985	1256.375610
0.000000	3.024222	1257.952515
0.000000	3.024459	1259.194214
0.000000	3.024697	1260.358398
0.000000	3.024934	1262.099243
0.000000	3.025171	1263.965454
0.000000	3.025408	1266.288574
0.000000	3.025645	1268.503662
0.000000	3.025882	1270.113159
0.000000	3.026120	1271.604980
0.000000	3.026357	1271.709473
0.000000	3.026594	1271.161987
0.000000	3.026831	1270.828125
0.000000	3.027068	1271.495117
0.000000	3.027306	1273.279175
0.000000	3.027543	1275.534180
0.000000	3.027780	1277.432739
0.000000	3.028017	1278.135498
0.000000	3.028254	1277.357056
0.000000	3.028491	1275.091797
0.000000	3.028729	1270.820557
0.000000	3.028966	1265.008545
0.000000	3.029203	1257.818115
0.000000	3.029440	1250.415405
0.000000	3.029677	1243.841675
0.000000	3.029915	1238.668457
0.000000	3.030152	1233.818115
0.000000	3.030389	1228.720581
0.000000	3.030626	1224.122681
0.000000	3.030863	1221.155884
0.000000	3.031101	1218.618530
0.000000	3.031338	1216.214966
0.000000	3.031575	1214.051514
0.000000	3.031812	1212.545532
0.000000	3.032049	1212.413452
0.000000	3.032286	1213.896606
0.000000	3.032524	1216.816406
0.000000	3.032761	1220.542358
0.000000	3.032998	1225.088989
0.000000	3.033235	1230.662598
0.000000	3.033472	1236.809082
0.000000	3.033710	1243.264282
0.000000	3.033947	1248.904419
0.000000	3.034184	1253.720459
0.000000	3.034421	1258.880005
0.000000	3.034658	1264.992798
0.000000	3.034895	1272.008057
0.000000	3.035132	1278.559204
0.000000	3.035370	1283.075806
0.000000	3.035607	1286.931274
0.000000	3.035844	1290.642700
0.000000	3.036081	1294.010498
0.000000	3.036318	1297.053589
0.000000	3.036555	1299.049316
0.000000	3.036793	1300.492920
0.000000	3.037030	1300.966064
0.000000	3.037267	1300.706909
0.000000	3.037504	1300.650635
0.000000	3.037741	1299.862061
0.000000	3.037978	1299.372803
0.000000	3.038216	1299.429565
0.000000	3.038453	1301.361450
0.000000	3.038690	1303.537476
0.000000	3.038927	1306.404785
0.000000	3.039164	1309.315674
0.000000	3.039402	1312.439453
0.000000	3.039639	1316.168091
0.000000	3.039876	1320.689941
0.000000	3.040113	1325.552856
0.000000	3.040350	1330.852051
0.000000	3.040587	1335.458984
0.000000	3.040825	1336.235596
0.000000	3.041062	1332.587036
0.000000	3.041299	1327.332886
0.000000	3.041536	1321.994141
0.000000	3.041773	1319.125488
0.000000	3.042011	1317.296875
0.000000	3.042248	1316.132690
0.000000	3.042485	1315.540771
0.000000	3.042722	1316.945801
0.000000	3.042959	1318.663818
0.000000	3.043196	1320.694580
0.000000	3.043433	1323.383179
0.000000	3.043671	1326.330811
0.000000	3.043908	1328.982910
0.000000	3.044145	1332.483521
0.000000	3.044382	1336.296509
0.000000	3.044619	1339.838989
0.000000	3.044857	1342.646851
0.000000	3.045094	1345.631714
0.000000	3.045331	1348.300903
0.000000	3.045568	1351.238770
0.000000	3.045805	1354.541504
0.000000	3.046042	1357.649170
0.000000	3.046280	1360.078125
0.000000	3.046517	1362.327515
0.000000	3.046754	1363.494019
0.000000	3.046991	1364.298218
0.000000	3.047228	1364.954712
0.000000	3.047466	1366.210327
0.000000	3.047703	1368.095581
0.000000	3.047940	1370.347900
0.000000	3.048177	1373.010986
0.000000	3.048414	1375.476807
0.000000	3.048651	1378.313110
0.000000	3.048889	1380.873779
0.000000	3.049126	1383.462891
0.000000	3.049363	1385.800171
0.000000	3.049600	1387.854370
0.000000	3.049837	1389.852173
0.000000	3.050075	1392.020752
0.000000	3.050312	1394.311768
0.000000	3.050549	1396.864014
0.000000	3.050786	1398.550903
0.000000	3.051023	1398.814697
0.000000	3.051260	1398.610352
0.000000	3.051498	1397.766602
0.000000	3.051734	1396.384155
0.000000	3.051972	1394.839233
0.000000	3.052209	1393.158691
0.000000	3.052446	1391.597656
0.000000	3.052684	1389.663208
0.000000	3.052920	1387.078247
0.000000	3.053158	1384.184204
0.000000	3.053395	1380.859009
0.000000	3.053632	1377.460449
0.000000	3.053869	1374.218262
0.000000	3.054106	1371.337036
0.000000	3.054343	1367.541992
0.000000	3.054581	1362.906006
0.000000	3.054818	1357.626831
0.000000	3.055055	1351.915649
0.000000	3.055292	1347.801636
0.000000	3.055529	1345.806885
0.000000	3.055767	1345.034668
0.000000	3.056004	1345.321411
0.000000	3.056241	1346.314453
0.000000	3.056478	1348.076904
0.000000	3.056715	1350.234619
0.000000	3.056952	1354.139893
0.000000	3.057190	1358.863647
0.000000	3.057427	1362.948975
0.000000	3.057664	1363.781372
0.000000	3.057901	1363.564697
0.000000	3.058138	1362.551270
0.000000	3.058376	1361.805664
0.000000	3.058613	1361.713013
0.000000	3.058850	1360.087769
0.000000	3.059087	1358.017212
0.000000	3.059324	1355.637939
0.000000	3.059561	1353.530151
0.000000	3.059799	1351.726074
0.000000	3.060036	1350.989136
0.000000	3.060273	1352.294556
0.000000	3.060510	1354.562988
0.000000	3.060747	1357.149414
0.000000	3.060985	1359.194824
0.000000	3.061222	1361.263306
0.000000	3.061459	1363.089600
0.000000	3.061696	1364.398071
0.000000	3.061933	1365.653076
0.000000	3.062171	1366.617310
0.000000	3.062407	1366.939209
0.000000	3.062645	1366.420898
0.000000	3.062882	1365.289429
0.000000	3.063119	1364.327515
0.000000	3.063356	1363.506958
0.000000	3.063593	1363.149292
0.000000	3.063831	1362.831177
0.000000	3.064068	1362.225220
0.000000	3.064305	1361.621826
0.000000	3.064542	1360.973633
0.000000	3.064779	1360.960571
0.000000	3.065017	1361.509766
0.000000	3.065254	1362.341797
0.000000	3.065491	1363.089355
0.000000	3.065728	1363.197754
0.000000	3.065965	1362.817261
0.000000	3.066202	1361.399292
0.000000	3.066440	1358.926758
0.000000	3.066677	1355.719482
0.000000	3.066914	1351.944458
0.000000	3.067151	1348.552856
0.000000	3.067388	1346.029297
0.000000	3.067626	1343.465820
0.000000	3.067863	1340.485474
0.000000	3.068100	1337.201538
0.000000	3.068337	1333.776367
0.000000	3.068574	1330.434326
0.000000	3.068811	1327.220703
0.000000	3.069049	1324.721069
0.000000	3.069286	1323.319214
0.000000	3.069523	1322.898438
0.000000	3.069760	1324.022827
0.000000	3.069997	1326.232910
0.000000	3.070235	1329.356323
0.000000	3.070472	1332.946411
0.000000	3.070709	1336.430054
0.000000	3.070946	1340.720581
0.000000	3.071183	1346.284180
0.000000	3.071420	1353.038818
0.000000	3.071658	1360.158325
0.000000	3.071894	1367.623413
0.000000	3.072132	1374.549438
0.000000	3.072369	1380.406006
0.000000	3.072606	1384.500488
0.000000	3.072843	1385.582031
0.000000	3.073080	1383.774902
0.000000	3.073318	1380.335327
0.000000	3.073555	1375.817627
0.000000	3.073792	1370.691895
0.000000	3.074029	1369.397705
0.000000	3.074266	1368.447632
0.000000	3.074503	1366.961792
0.000000	3.074741	1365.689697
0.000000	3.074978	1364.515503
0.000000	3.075215	1363.758545
0.000000	3.075452	1362.366089
0.000000	3.075689	1360.096924
0.000000	3.075927	1358.202637
0.000000	3.076164	1356.512573
0.000000	3.076401	1353.592041
0.000000	3.076638	1350.533447
0.000000	3.076875	1347.401855
0.000000	3.077112	1343.416504
0.000000	3.077350	1339.039063
0.000000	3.077587	1334.216675
0.000000	3.077824	1329.582275
0.000000	3.078061	1325.117920
0.000000	3.078298	1320.954102
0.000000	3.078536	1319.052002
0.000000	3.078773	1317.930664
0.000000	3.079010	1317.516113
0.000000	3.079247	1317.652344
0.000000	3.079484	1317.372803
0.000000	3.079721	1317.107788
0.000000	3.079959	1316.806641
0.000000	3.080196	1316.048706
0.000000	3.080433	1314.931396
0.000000	3.080670	1313.040039
0.000000	3.080907	1309.957275
0.000000	3.081145	1306.876587
0.000000	3.081382	1305.132690
0.000000	3.081619	1306.184692
0.000000	3.081856	1308.676270
0.000000	3.082093	1311.736206
0.000000	3.082330	1315.212036
0.000000	3.082567	1317.945435
0.000000	3.082805	1318.928955
0.000000	3.083042	1319.602783
0.000000	3.083279	1320.980957
0.000000	3.083516	1323.874268
0.000000	3.083753	1328.890625
0.000000	3.083991	1333.911743
0.000000	3.084228	1338.437622
0.000000	3.084465	1342.041382
0.000000	3.084702	1344.062378
0.000000	3.084939	1345.243652
0.000000	3.085176	1345.468994
0.000000	3.085414	1345.172974
0.000000	3.085651	1344.846924
0.000000	3.085888	1344.138916
0.000000	3.086125	1343.391602
0.000000	3.086362	1341.952637
0.000000	3.086599	1339.978271
0.000000	3.086837	1337.387939
0.000000	3.087074	1334.103882
0.000000	3.087311	1330.191528
0.000000	3.087548	1326.243774
0.000000	3.087785	1321.074341
0.000000	3.088022	1315.833862
0.000000	3.088260	1310.802002
0.000000	3.088497	1306.526489
0.000000	3.088734	1302.217651
0.000000	3.088971	1298.509277
0.000000	3.089208	1295.068115
0.000000	3.089446	1293.221436
0.000000	3.089683	1291.836304
0.000000	3.089920	1290.287476
0.000000	3.090157	1288.673340
0.000000	3.090394	1287.504028
0.000000	3.090631	1286.725464
0.000000	3.090868	1286.540039
0.000000	3.091106	1286.675415
0.000000	3.091343	1287.215088
0.000000	3.091580	1288.969482
0.000000	3.091817	1291.385864
0.000000	3.092054	1293.950439
0.000000	3.092292	1296.469238
0.000000	3.092529	1299.102417
0.000000	3.092766	1301.885986
0.000000	3.093003	1304.477051
0.000000	3.093240	1306.881226
0.000000	3.093477	1308.744873
0.000000	3.093715	1310.327515
0.000000	3.093952	1311.427124
0.000000	3.094189	1312.458740
0.000000	3.094426	1313.255249
0.000000	3.094663	1313.293091
0.000000	3.094901	1312.811035
0.000000	3.095138	1311.994019
0.000000	3.095375	1311.921509
0.000000	3.095612	1312.103149
0.000000	3.095849	1312.097900
0.000000	3.096087	1312.756592
0.000000	3.096324	1313.566284
0.000000	3.096561	1313.699463
0.000000	3.096798	1313.406128
0.000000	3.097035	1312.745361
0.000000	3.097272	1311.455078
0.000000	3.097510	1310.166260
0.000000	3.097747	1308.704346
0.000000	3.097984	1308.713745
0.000000	3.098221	1308.302856
0.000000	3.098458	1307.427612
0.000000	3.098696	1306.331543
0.000000	3.098933	1305.445068
0.000000	3.099170	1305.266724
0.000000	3.099407	1305.012207
0.000000	3.099644	1305.023071
0.000000	3.099881	1305.585449
0.000000	3.100119	1309.182861
0.000000	3.100355	1313.979004
0.000000	3.100593	1320.578613
0.000000	3.100830	1326.919312
0.000000	3.101067	1332.157593
0.000000	3.101305	1337.324707
0.000000	3.101541	1342.719727
0.000000	3.101779	1348.217041
0.000000	3.102016	1353.125610
0.000000	3.102253	1358.865845
0.000000	3.102490	1365.453857
0.000000	3.102727	1372.961548
0.000000	3.102964	1380.397217
0.000000	3.103202	1388.494019
0.000000	3.103439	1395.756104
0.000000	3.103676	1402.441895
0.000000	3.103913	1408.728516
0.000000	3.104150	1413.734741
0.000000	3.104388	1418.078857
0.000000	3.104625	1422.601318
0.000000	3.104862	1426.371948
0.000000	3.105099	1430.164551
0.000000	3.105336	1433.831909
0.000000	3.105573	1437.828247
0.000000	3.105811	1442.355835
0.000000	3.106048	1446.596802
0.000000	3.106285	1450.644043
0.000000	3.106522	1454.938477
0.000000	3.106759	1459.154053
0.000000	3.106997	1462.648071
0.000000	3.107234	1465.701538
0.000000	3.107471	1468.349365
0.000000	3.107708	1469.402832
0.000000	3.107945	1469.277222
0.000000	3.108182	1468.388184
0.000000	3.108420	1466.408447
0.000000	3.108657	1464.072632
0.000000	3.108894	1462.457153
0.000000	3.109131	1461.447998
0.000000	3.109368	1461.111572
0.000000	3.109606	1460.834106
0.000000	3.109843	1461.255859
0.000000	3.110080	1462.361938
0.000000	3.110317	1462.718872
0.000000	3.110554	1462.666138
0.000000	3.110791	1462.236938
0.000000	3.111028	1461.387085
0.000000	3.111266	1460.112549
0.000000	3.111503	1459.172607
0.000000	3.111740	1458.979248
0.000000	3.111977	1459.419312
0.000000	3.112214	1458.616089
0.000000	3.112452	1456.478638
0.000000	3.112689	1454.453003
0.000000	3.112926	1454.406494
0.000000	3.113163	1453.640747
0.000000	3.113400	1452.209595
0.000000	3.113637	1449.827026
0.000000	3.113875	1446.733643
0.000000	3.114112	1442.510010
0.000000	3.114349	1438.379272
0.000000	3.114586	1434.673828
0.000000	3.114823	1430.631470
0.000000	3.115061	1426.327148
0.000000	3.115298	1422.603638
0.000000	3.115535	1418.870605
0.000000	3.115772	1415.721924
0.000000	3.116009	1412.891968
0.000000	3.116246	1410.543945
0.000000	3.116484	1408.547363
0.000000	3.116721	1406.839111
0.000000	3.116958	1405.700928
0.000000	3.117195	1403.004395
0.000000	3.117432	1399.603760
0.000000	3.117670	1396.344238
0.000000	3.117907	1394.628174
0.000000	3.118144	1395.631958
0.000000	3.118381	1398.270874
0.000000	3.118618	1404.003052
0.000000	3.118855	1411.654175
0.000000	3.119093	1422.155396
0.000000	3.119329	1436.591309
0.000000	3.119567	1455.294556
0.000000	3.119804	1476.808838
0.000000	3.120041	1498.271118
0.000000	3.120279	1519.235352
0.000000	3.120515	1534.045288
0.000000	3.120753	1542.957642
0.000000	3.120990	1545.105347
0.000000	3.121227	1541.456909
0.000000	3.121464	1529.629639
0.000000	3.121701	1508.753296
0.000000	3.121938	1480.301270
0.000000	3.122176	1445.705688
0.000000	3.122413	1409.541870
0.000000	3.122650	1377.707031
0.000000	3.122887	1357.870117
0.000000	3.123124	1345.375366
0.000000	3.123362	1334.625732
0.000000	3.123599	1324.578613
0.000000	3.123836	1313.622803
0.000000	3.124073	1302.795044
0.000000	3.124310	1291.937744
0.000000	3.124547	1282.824463
0.000000	3.124785	1275.023926
0.000000	3.125022	1267.955444
0.000000	3.125259	1261.506226
0.000000	3.125496	1256.045166
0.000000	3.125733	1251.804321
0.000000	3.125971	1247.384277
0.000000	3.126208	1242.790405
0.000000	3.126445	1238.430054
0.000000	3.126682	1234.622314
0.000000	3.126919	1230.350586
0.000000	3.127156	1226.535034
0.000000	3.127394	1222.940063
0.000000	3.127631	1219.223999
0.000000	3.127868	1215.457642
0.000000	3.128105	1211.792969
0.000000	3.128342	1208.817261
0.000000	3.128580	1207.890259
0.000000	3.128817	1207.910278
0.000000	3.129054	1208.613892
0.000000	3.129291	1210.508301
0.000000	3.129528	1212.804077
0.000000	3.129766	1215.577148
0.000000	3.130002	1218.258911
0.000000	3.130240	1219.551392
0.000000	3.130477	1220.316528
0.000000	3.130714	1221.025391
0.000000	3.130951	1222.096680
0.000000	3.131188	1224.481812
0.000000	3.131426	1229.004150
0.000000	3.131663	1235.500000
0.000000	3.131900	1244.972290
0.000000	3.132137	1256.905273
0.000000	3.132374	1270.642212
0.000000	3.132612	1285.315796
0.000000	3.132849	1297.056885
0.000000	3.133086	1300.081665
0.000000	3.133323	1294.376221
0.000000	3.133560	1281.951172
0.000000	3.133797	1262.230225
0.000000	3.134035	1234.740356
0.000000	3.134272	1200.596924
0.000000	3.134509	1164.751221
0.000000	3.134746	1132.684692
0.000000	3.134983	1106.438110
0.000000	3.135220	1084.525391
0.000000	3.135458	1066.505371
0.000000	3.135695	1052.577271
0.000000	3.135932	1043.247803
0.000000	3.136169	1036.905762
0.000000	3.136406	1032.998535
0.000000	3.136643	1030.845581
0.000000	3.136881	1029.710083
0.000000	3.137118	1030.199463
0.000000	3.137355	1032.116455
0.000000	3.137592	1035.257324
0.000000	3.137829	1039.656860
0.000000	3.138067	1045.598999
0.000000	3.138304	1051.919434
0.000000	3.138541	1056.855225
0.000000	3.138778	1062.511597
0.000000	3.139015	1070.932861
0.000000	3.139252	1080.886230
0.000000	3.139489	1092.098877
0.000000	3.139727	1102.783325
0.000000	3.139964	1115.135498
0.000000	3.140201	1127.886719
0.000000	3.140438	1141.376465
0.000000	3.140675	1155.788208
0.000000	3.140913	1170.739624
0.000000	3.141150	1185.261230
0.000000	3.141387	1199.166870
0.000000	3.141624	1212.403320
0.000000	3.141861	1224.111938
0.000000	3.142098	1235.096436
0.000000	3.142336	1245.340698
0.000000	3.142573	1254.687622
0.000000	3.142810	1264.404175
0.000000	3.143047	1274.950928
0.000000	3.143284	1286.445557
0.000000	3.143522	1298.697266
0.000000	3.143759	1310.064331
0.000000	3.143996	1320.261597
0.000000	3.144233	1328.177002
0.000000	3.144470	1334.014282
0.000000	3.144707	1335.781250
0.000000	3.144945	1334.217407
0.000000	3.145182	1330.521362
0.000000	3.145419	1325.553833
0.000000	3.145656	1322.016235
0.000000	3.145893	1319.937134
0.000000	3.146131	1318.022461
0.000000	3.146368	1315.339600
0.000000	3.146605	1311.655273
0.000000	3.146842	1306.791382
0.000000	3.147079	1300.313721
0.000000	3.147316	1291.831055
0.000000	3.147554	1281.183105
0.000000	3.147791	1269.580078
0.000000	3.148028	1259.125366
0.000000	3.148265	1247.365845
0.000000	3.148502	1235.559204
0.000000	3.148740	1224.445068
0.000000	3.148976	1214.033691
0.000000	3.149214	1204.414063
0.000000	3.149451	1195.156250
0.000000	3.149688	1185.929443
0.000000	3.149925	1177.513550
0.000000	3.150162	1170.843140
0.000000	3.150399	1164.392334
0.000000	3.150637	1159.722046
0.000000	3.150874	1155.623413
0.000000	3.151111	1152.298340
0.000000	3.151348	1149.390259
0.000000	3.151585	1147.317261
0.000000	3.151823	1146.550415
0.000000	3.152060	1147.064331
0.000000	3.152297	1150.093872
0.000000	3.152534	1154.943481
0.000000	3.152771	1160.738647
0.000000	3.153008	1164.072998
0.000000	3.153246	1167.268311
0.000000	3.153483	1170.811768
0.000000	3.153720	1175.133301
0.000000	3.153957	1180.057007
0.000000	3.154194	1185.348633
0.000000	3.154432	1191.675293
0.000000	3.154669	1198.291992
0.000000	3.154906	1203.250244
0.000000	3.155143	1207.124146
0.000000	3.155380	1210.596680
0.000000	3.155617	1213.455322
0.000000	3.155855	1215.651245
0.000000	3.156092	1217.561401
0.000000	3.156329	1219.019409
0.000000	3.156566	1221.234985
0.000000	3.156803	1223.146484
0.000000	3.157041	1225.112549
0.000000	3.157278	1227.880005
0.000000	3.157515	1231.214233
0.000000	3.157752	1235.558228
0.000000	3.157989	1239.257202
0.000000	3.158226	1243.168823
0.000000	3.158463	1247.721680
0.000000	3.158701	1252.341187
0.000000	3.158938	1257.208740
0.000000	3.159175	1262.649048
0.000000	3.159412	1268.603638
0.000000	3.159649	1274.261597
0.000000	3.159887	1275.685303
0.000000	3.160124	1274.348755
0.000000	3.160361	1270.745972
0.000000	3.160598	1266.491089
0.000000	3.160835	1264.260254
0.000000	3.161072	1262.656494
0.000000	3.161310	1261.744507
0.000000	3.161547	1261.315186
0.000000	3.161784	1261.251099
0.000000	3.162021	1262.149536
0.000000	3.162258	1264.712646
0.000000	3.162496	1268.233765
0.000000	3.162733	1272.365845
0.000000	3.162970	1276.912231
0.000000	3.163207	1282.083008
0.000000	3.163444	1287.040894
0.000000	3.163682	1291.481323
[truncated: 4,979,361 more chars]
