# Supplementary material for: Conductivity and radio frequency performance data for silver nanoparticle inks deposited via aerosol jet deposition and processed under varying conditions
Source: Data Brief. 2020 Sep 24;33:106331. doi: 10.1016/j.dib.2020.106331 (PMC7560714; doi:10.1016/j.dib.2020.106331)
Supplement: Supplementary file 3 [file mmc3.zip › Sintering Study/Clariant Ink/Profilometry Data/CLA_06.ASC]

Wyko ASCII Data File Format 2	1	1
X Size	10
Y Size	18001
Block Name	Type	Length	Value
Wavelength	7	4	1.185746
Aspect	7	4	0.000339
Pixel_size	7	4	0.700000
RAW_DATA	3	720040	
0.000000	0.000000	-18.871597
0.000000	0.000237	-19.391754
0.000000	0.000474	-19.400320
0.000000	0.000712	-20.138155
0.000000	0.000949	-20.037004
0.000000	0.001186	-19.885954
0.000000	0.001423	-20.178024
0.000000	0.001660	-19.894541
0.000000	0.001897	-20.049095
0.000000	0.002135	-19.526459
0.000000	0.002372	-19.088423
0.000000	0.002609	-18.997656
0.000000	0.002846	-18.026613
0.000000	0.003083	-17.485624
0.000000	0.003320	-16.313126
0.000000	0.003558	-15.856000
0.000000	0.003795	-14.700127
0.000000	0.004032	-14.304313
0.000000	0.004269	-13.489829
0.000000	0.004506	-13.096711
0.000000	0.004744	-12.167665
0.000000	0.004981	-11.550641
0.000000	0.005218	-11.039771
0.000000	0.005455	-10.293642
0.000000	0.005692	-10.309999
0.000000	0.005929	-9.668105
0.000000	0.006167	-9.819347
0.000000	0.006404	-9.693585
0.000000	0.006641	-9.862922
0.000000	0.006878	-10.175821
0.000000	0.007115	-9.843963
0.000000	0.007352	-9.651472
0.000000	0.007590	-9.209206
0.000000	0.007827	-8.368115
0.000000	0.008064	-7.856152
0.000000	0.008301	-6.728075
0.000000	0.008538	-6.334715
0.000000	0.008775	-5.508198
0.000000	0.009013	-4.977360
0.000000	0.009250	-4.398208
0.000000	0.009487	-3.767167
0.000000	0.009724	-3.568246
0.000000	0.009961	-2.584887
0.000000	0.010199	-2.259580
0.000000	0.010436	-1.416424
0.000000	0.010673	-0.673204
0.000000	0.010910	-0.688161
0.000000	0.011147	-0.041268
0.000000	0.011384	-0.303240
0.000000	0.011622	-0.155340
0.000000	0.011859	-0.279160
0.000000	0.012096	-0.401493
0.000000	0.012333	-0.228833
0.000000	0.012570	0.405687
0.000000	0.012807	0.911106
0.000000	0.013045	1.513959
0.000000	0.013282	1.961140
0.000000	0.013519	2.238695
0.000000	0.013756	3.076453
0.000000	0.013993	3.145654
0.000000	0.014231	4.126168
0.000000	0.014468	4.456391
0.000000	0.014705	4.946420
0.000000	0.014942	5.713439
0.000000	0.015179	6.006074
0.000000	0.015416	6.515357
0.000000	0.015654	6.503580
0.000000	0.015891	6.440289
0.000000	0.016128	6.832151
0.000000	0.016365	6.728790
0.000000	0.016602	7.102562
0.000000	0.016839	7.014525
0.000000	0.017077	7.205181
0.000000	0.017314	7.596237
0.000000	0.017551	7.724776
0.000000	0.017788	8.450462
0.000000	0.018025	9.180202
0.000000	0.018262	9.639327
0.000000	0.018500	10.646399
0.000000	0.018737	10.603687
0.000000	0.018974	11.418601
0.000000	0.019211	11.423444
0.000000	0.019448	11.582824
0.000000	0.019686	12.430863
0.000000	0.019923	12.780237
0.000000	0.020160	13.703430
0.000000	0.020397	14.467074
0.000000	0.020634	14.777705
0.000000	0.020871	15.810591
0.000000	0.021109	15.605333
0.000000	0.021346	15.939140
0.000000	0.021583	15.757410
0.000000	0.021820	15.803962
0.000000	0.022057	16.371727
0.000000	0.022294	16.518068
0.000000	0.022532	16.969004
0.000000	0.022769	17.622246
0.000000	0.023006	17.742758
0.000000	0.023243	18.529881
0.000000	0.023480	18.537584
0.000000	0.023718	19.567657
0.000000	0.023955	19.947779
0.000000	0.024192	20.023212
0.000000	0.024429	20.931461
0.000000	0.024666	20.922144
0.000000	0.024903	22.467863
0.000000	0.025141	23.484640
0.000000	0.025378	25.090773
0.000000	0.025615	27.246098
0.000000	0.025852	28.809917
0.000000	0.026089	32.062485
0.000000	0.026326	34.133823
0.000000	0.026564	38.541416
0.000000	0.026801	43.174049
0.000000	0.027038	48.674473
0.000000	0.027275	54.156670
0.000000	0.027512	61.390968
0.000000	0.027750	68.392242
0.000000	0.027987	74.445442
0.000000	0.028224	77.492638
0.000000	0.028461	78.501854
0.000000	0.028698	76.760353
0.000000	0.028935	75.892281
0.000000	0.029173	76.435547
0.000000	0.029410	77.026764
0.000000	0.029647	77.761780
0.000000	0.029884	78.211716
0.000000	0.030121	78.515900
0.000000	0.030358	78.929024
0.000000	0.030596	79.331474
0.000000	0.030833	79.585884
0.000000	0.031070	79.429993
0.000000	0.031307	79.584755
0.000000	0.031544	79.577576
0.000000	0.031781	79.643471
0.000000	0.032019	79.538879
0.000000	0.032256	79.501503
0.000000	0.032493	79.171021
0.000000	0.032730	79.035965
0.000000	0.032967	78.874435
0.000000	0.033205	78.941406
0.000000	0.033442	78.767761
0.000000	0.033679	78.362755
0.000000	0.033916	78.363625
0.000000	0.034153	78.565773
0.000000	0.034390	79.216629
0.000000	0.034628	79.325531
0.000000	0.034865	79.455002
0.000000	0.035102	79.719788
0.000000	0.035339	79.752640
0.000000	0.035576	79.796463
0.000000	0.035813	79.875473
0.000000	0.036051	79.896721
0.000000	0.036288	80.495316
0.000000	0.036525	80.964005
0.000000	0.036762	81.768394
0.000000	0.036999	82.037483
0.000000	0.037237	82.459389
0.000000	0.037474	82.903770
0.000000	0.037711	83.229782
0.000000	0.037948	83.296867
0.000000	0.038185	83.583923
0.000000	0.038422	83.613869
0.000000	0.038660	83.870903
0.000000	0.038897	84.004486
0.000000	0.039134	84.015388
0.000000	0.039371	84.035095
0.000000	0.039608	84.446007
0.000000	0.039845	84.654572
0.000000	0.040083	84.896591
0.000000	0.040320	84.938942
0.000000	0.040557	85.281822
0.000000	0.040794	85.588203
0.000000	0.041031	86.110268
0.000000	0.041269	86.613739
0.000000	0.041506	87.212845
0.000000	0.041743	87.898239
0.000000	0.041980	88.286057
0.000000	0.042217	88.837242
0.000000	0.042454	89.298309
0.000000	0.042692	89.767197
0.000000	0.042929	90.102509
0.000000	0.043166	90.284538
0.000000	0.043403	90.426491
0.000000	0.043640	90.411003
0.000000	0.043877	90.613541
0.000000	0.044115	90.691254
0.000000	0.044352	90.654427
0.000000	0.044589	91.009857
0.000000	0.044826	91.052849
0.000000	0.045063	91.513809
0.000000	0.045300	91.803436
0.000000	0.045538	92.280258
0.000000	0.045775	92.464058
0.000000	0.046012	92.839371
0.000000	0.046249	93.301765
0.000000	0.046486	94.220375
0.000000	0.046724	94.374939
0.000000	0.046961	95.075378
0.000000	0.047198	95.490059
0.000000	0.047435	96.090340
0.000000	0.047672	96.756081
0.000000	0.047909	97.353233
0.000000	0.048147	97.499329
0.000000	0.048384	98.277504
0.000000	0.048621	98.727097
0.000000	0.048858	99.062561
0.000000	0.049095	99.276962
0.000000	0.049332	99.735802
0.000000	0.049570	99.958748
0.000000	0.049807	100.302315
0.000000	0.050044	100.409431
0.000000	0.050281	100.770287
0.000000	0.050518	100.918800
0.000000	0.050756	101.227295
0.000000	0.050993	101.474426
0.000000	0.051230	102.037102
0.000000	0.051467	102.442680
0.000000	0.051704	102.929008
0.000000	0.051941	103.624260
0.000000	0.052179	104.044815
0.000000	0.052416	104.549377
0.000000	0.052653	105.028679
0.000000	0.052890	105.974007
0.000000	0.053127	106.654686
0.000000	0.053364	107.401184
0.000000	0.053602	107.949768
0.000000	0.053839	108.396652
0.000000	0.054076	108.973404
0.000000	0.054313	109.433144
0.000000	0.054550	109.647247
0.000000	0.054787	109.867050
0.000000	0.055025	110.243416
0.000000	0.055262	110.928986
0.000000	0.055499	110.970253
0.000000	0.055736	111.950706
0.000000	0.055973	112.446915
0.000000	0.056211	113.284454
0.000000	0.056448	113.979828
0.000000	0.056685	114.636696
0.000000	0.056922	115.248680
0.000000	0.057159	115.935455
0.000000	0.057396	116.454140
0.000000	0.057634	117.285965
0.000000	0.057871	118.067329
0.000000	0.058108	118.777618
0.000000	0.058345	119.156967
0.000000	0.058582	119.682770
0.000000	0.058819	120.244576
0.000000	0.059057	120.719383
0.000000	0.059294	121.343307
0.000000	0.059531	121.744392
0.000000	0.059768	122.145729
0.000000	0.060005	122.537964
0.000000	0.060243	122.787231
0.000000	0.060480	123.003098
0.000000	0.060717	122.939667
0.000000	0.060954	123.207069
0.000000	0.061191	123.216965
0.000000	0.061428	123.336548
0.000000	0.061666	123.345093
0.000000	0.061903	123.627365
0.000000	0.062140	123.603172
0.000000	0.062377	123.892654
0.000000	0.062614	124.524025
0.000000	0.062851	125.134758
0.000000	0.063089	125.459816
0.000000	0.063326	125.845276
0.000000	0.063563	126.290672
0.000000	0.063800	126.791130
0.000000	0.064037	127.460594
0.000000	0.064275	127.560326
0.000000	0.064512	128.173584
0.000000	0.064749	128.232620
0.000000	0.064986	128.829681
0.000000	0.065223	129.263565
0.000000	0.065460	130.132141
0.000000	0.065698	130.455902
0.000000	0.065935	131.052094
0.000000	0.066172	131.311966
0.000000	0.066409	131.827820
0.000000	0.066646	132.119797
0.000000	0.066883	132.424850
0.000000	0.067121	132.754089
0.000000	0.067358	132.997513
0.000000	0.067595	133.530807
0.000000	0.067832	134.002670
0.000000	0.068069	134.284042
0.000000	0.068306	134.734528
0.000000	0.068544	135.234741
0.000000	0.068781	135.771896
0.000000	0.069018	136.206924
0.000000	0.069255	136.278458
0.000000	0.069492	136.587616
0.000000	0.069730	136.663696
0.000000	0.069967	137.114594
0.000000	0.070204	137.463501
0.000000	0.070441	137.571106
0.000000	0.070678	137.790909
0.000000	0.070915	137.882645
0.000000	0.071153	138.208359
0.000000	0.071390	138.166931
0.000000	0.071627	138.121292
0.000000	0.071864	138.341385
0.000000	0.072101	138.490875
0.000000	0.072338	138.949448
0.000000	0.072576	139.130341
0.000000	0.072813	139.648834
0.000000	0.073050	140.045822
0.000000	0.073287	140.695007
0.000000	0.073524	141.491699
0.000000	0.073762	142.192184
0.000000	0.073999	143.151169
0.000000	0.074236	143.874939
0.000000	0.074473	144.824829
0.000000	0.074710	145.622253
0.000000	0.074947	146.480728
0.000000	0.075185	147.136200
0.000000	0.075422	147.565521
0.000000	0.075659	148.248520
0.000000	0.075896	148.707626
0.000000	0.076133	149.304840
0.000000	0.076370	149.568375
0.000000	0.076608	149.994049
0.000000	0.076845	150.609924
0.000000	0.077082	151.182037
0.000000	0.077319	152.063507
0.000000	0.077556	152.505585
0.000000	0.077794	153.196854
0.000000	0.078031	153.272308
0.000000	0.078268	153.683365
0.000000	0.078505	153.846741
0.000000	0.078742	154.018738
0.000000	0.078979	154.236359
0.000000	0.079217	154.660812
0.000000	0.079454	155.325806
0.000000	0.079691	156.000885
0.000000	0.079928	156.796829
0.000000	0.080165	157.694275
0.000000	0.080402	158.173874
0.000000	0.080640	158.927353
0.000000	0.080877	159.213928
0.000000	0.081114	159.617920
0.000000	0.081351	160.026215
0.000000	0.081588	160.318558
0.000000	0.081825	160.739960
0.000000	0.082063	161.055038
0.000000	0.082300	161.384659
0.000000	0.082537	161.734573
0.000000	0.082774	161.865509
0.000000	0.083011	162.389221
0.000000	0.083249	162.591049
0.000000	0.083486	163.071075
0.000000	0.083723	163.356522
0.000000	0.083960	163.690598
0.000000	0.084197	164.211273
0.000000	0.084434	164.325012
0.000000	0.084672	165.132751
0.000000	0.084909	165.690659
0.000000	0.085146	166.470963
0.000000	0.085383	166.990570
0.000000	0.085620	167.729172
0.000000	0.085857	168.331955
0.000000	0.086095	169.035706
0.000000	0.086332	169.956573
0.000000	0.086569	170.705490
0.000000	0.086806	171.599670
0.000000	0.087043	171.987350
0.000000	0.087281	172.305069
0.000000	0.087518	172.422150
0.000000	0.087755	172.347198
0.000000	0.087992	172.359909
0.000000	0.088229	172.397034
0.000000	0.088466	172.513260
0.000000	0.088704	173.240768
0.000000	0.088941	174.237732
0.000000	0.089178	174.740585
0.000000	0.089415	175.664551
0.000000	0.089652	176.007065
0.000000	0.089889	176.329559
0.000000	0.090127	176.271637
0.000000	0.090364	176.462479
0.000000	0.090601	176.833252
0.000000	0.090838	177.176529
0.000000	0.091075	177.997116
0.000000	0.091312	178.815826
0.000000	0.091550	179.599091
0.000000	0.091787	180.064667
0.000000	0.092024	180.662628
0.000000	0.092261	180.646988
0.000000	0.092498	181.091980
0.000000	0.092736	181.406677
0.000000	0.092973	181.701019
0.000000	0.093210	181.853180
0.000000	0.093447	181.991104
0.000000	0.093684	181.890884
0.000000	0.093921	182.183502
0.000000	0.094159	182.537750
0.000000	0.094396	182.956802
0.000000	0.094633	183.558289
0.000000	0.094870	183.724777
0.000000	0.095107	184.049484
0.000000	0.095344	184.307312
0.000000	0.095582	184.755203
0.000000	0.095819	185.415237
0.000000	0.096056	185.569305
0.000000	0.096293	186.436005
0.000000	0.096530	187.071884
0.000000	0.096768	187.943771
0.000000	0.097005	188.677383
0.000000	0.097242	189.489426
0.000000	0.097479	189.996216
0.000000	0.097716	190.662537
0.000000	0.097953	191.243866
0.000000	0.098191	191.730942
0.000000	0.098428	192.244980
0.000000	0.098665	192.672394
0.000000	0.098902	193.264816
0.000000	0.099139	193.549103
0.000000	0.099376	194.380829
0.000000	0.099614	194.808121
0.000000	0.099851	195.672531
0.000000	0.100088	196.021301
0.000000	0.100325	196.831558
0.000000	0.100562	197.298935
0.000000	0.100800	198.429337
0.000000	0.101037	199.319336
0.000000	0.101274	200.874496
0.000000	0.101511	202.471420
0.000000	0.101748	204.473557
0.000000	0.101985	207.071289
0.000000	0.102223	210.387726
0.000000	0.102460	214.824631
0.000000	0.102697	220.660843
0.000000	0.102934	228.101028
0.000000	0.103171	236.959778
0.000000	0.103408	246.970810
0.000000	0.103646	258.149750
0.000000	0.103883	267.546570
0.000000	0.104120	273.808228
0.000000	0.104357	277.671417
0.000000	0.104594	280.247864
0.000000	0.104831	282.360779
0.000000	0.105069	284.575226
0.000000	0.105306	286.275299
0.000000	0.105543	287.815765
0.000000	0.105780	289.232483
0.000000	0.106017	290.853729
0.000000	0.106255	292.731842
0.000000	0.106492	295.531006
0.000000	0.106729	299.728668
0.000000	0.106966	305.857849
0.000000	0.107203	315.215027
0.000000	0.107440	328.447784
0.000000	0.107678	346.857910
0.000000	0.107915	371.182678
0.000000	0.108152	401.587860
0.000000	0.108389	436.063995
0.000000	0.108626	470.025757
0.000000	0.108863	501.064941
0.000000	0.109101	534.411194
0.000000	0.109338	573.641663
0.000000	0.109575	617.527466
0.000000	0.109812	664.676941
0.000000	0.110049	713.905090
0.000000	0.110287	762.711243
0.000000	0.110524	810.664551
0.000000	0.110761	855.720093
0.000000	0.110998	896.858154
0.000000	0.111235	934.850525
0.000000	0.111472	969.496887
0.000000	0.111710	1004.257446
0.000000	0.111947	1038.766113
0.000000	0.112184	1072.113892
0.000000	0.112421	1099.993042
0.000000	0.112658	1122.503052
0.000000	0.112895	1141.430542
0.000000	0.113133	1160.957642
0.000000	0.113370	1180.923096
0.000000	0.113607	1199.562744
0.000000	0.113844	1217.293457
0.000000	0.114081	1234.273438
0.000000	0.114318	1249.768433
0.000000	0.114556	1264.212524
0.000000	0.114793	1278.397095
0.000000	0.115030	1291.968750
0.000000	0.115267	1304.229858
0.000000	0.115504	1315.143433
0.000000	0.115742	1324.779663
0.000000	0.115979	1330.520996
0.000000	0.116216	1335.210693
0.000000	0.116453	1339.016602
0.000000	0.116690	1342.268921
0.000000	0.116927	1342.413818
0.000000	0.117165	1339.386475
0.000000	0.117402	1332.765259
0.000000	0.117639	1324.344727
0.000000	0.117876	1315.112915
0.000000	0.118113	1305.251465
0.000000	0.118350	1294.699341
0.000000	0.118588	1281.228882
0.000000	0.118825	1266.458252
0.000000	0.119062	1252.723633
0.000000	0.119299	1239.920654
0.000000	0.119536	1228.149292
0.000000	0.119774	1218.335449
0.000000	0.120011	1209.551758
0.000000	0.120248	1201.891968
0.000000	0.120485	1195.562622
0.000000	0.120722	1191.843872
0.000000	0.120959	1189.654297
0.000000	0.121197	1189.728394
0.000000	0.121434	1190.800659
0.000000	0.121671	1192.499512
0.000000	0.121908	1195.567261
0.000000	0.122145	1198.108887
0.000000	0.122382	1201.982910
0.000000	0.122620	1208.876099
0.000000	0.122857	1217.110718
0.000000	0.123094	1224.587036
0.000000	0.123331	1231.355103
0.000000	0.123568	1238.666626
0.000000	0.123806	1245.792236
0.000000	0.124043	1253.937744
0.000000	0.124280	1262.972900
0.000000	0.124517	1271.690063
0.000000	0.124754	1280.590942
0.000000	0.124991	1288.041504
0.000000	0.125229	1293.617798
0.000000	0.125466	1299.758301
0.000000	0.125703	1303.717285
0.000000	0.125940	1304.948242
0.000000	0.126177	1301.396973
0.000000	0.126414	1294.899048
0.000000	0.126652	1282.038086
0.000000	0.126889	1266.047607
0.000000	0.127126	1247.972900
0.000000	0.127363	1223.757446
0.000000	0.127600	1194.696777
0.000000	0.127837	1160.009155
0.000000	0.128075	1118.840576
0.000000	0.128312	1072.670898
0.000000	0.128549	1023.911133
0.000000	0.128786	976.461731
0.000000	0.129023	933.546936
0.000000	0.129261	893.158081
0.000000	0.129498	859.914612
0.000000	0.129735	838.362610
0.000000	0.129972	822.394836
0.000000	0.130209	803.527222
0.000000	0.130446	777.027222
0.000000	0.130684	742.917542
0.000000	0.130921	702.197083
0.000000	0.131158	656.298279
0.000000	0.131395	610.345093
0.000000	0.131632	570.250610
0.000000	0.131869	539.593201
0.000000	0.132107	521.203186
0.000000	0.132344	504.991730
0.000000	0.132581	491.518829
0.000000	0.132818	479.789490
0.000000	0.133055	469.691833
0.000000	0.133293	460.391876
0.000000	0.133530	451.461182
0.000000	0.133767	442.580505
0.000000	0.134004	432.972412
0.000000	0.134241	422.173676
0.000000	0.134478	410.234253
0.000000	0.134716	397.404419
0.000000	0.134953	384.017883
0.000000	0.135190	370.461090
0.000000	0.135427	357.964966
0.000000	0.135664	348.525940
0.000000	0.135901	341.734863
0.000000	0.136139	334.028229
0.000000	0.136376	326.655457
0.000000	0.136613	319.478271
0.000000	0.136850	312.972961
0.000000	0.137087	307.036133
0.000000	0.137324	301.575745
0.000000	0.137562	295.918396
0.000000	0.137799	290.519653
0.000000	0.138036	286.748566
0.000000	0.138273	284.398285
0.000000	0.138510	282.557983
0.000000	0.138748	280.845795
0.000000	0.138985	279.594666
0.000000	0.139222	278.539154
0.000000	0.139459	278.013489
0.000000	0.139696	277.631927
0.000000	0.139933	277.367737
0.000000	0.140171	277.338776
0.000000	0.140408	277.322784
0.000000	0.140645	277.842010
0.000000	0.140882	278.463501
0.000000	0.141119	279.701935
0.000000	0.141356	281.087585
0.000000	0.141594	282.951569
0.000000	0.141831	285.359222
0.000000	0.142068	286.511139
0.000000	0.142305	287.622070
0.000000	0.142542	288.534851
0.000000	0.142780	289.586243
0.000000	0.143017	290.641754
0.000000	0.143254	291.562347
0.000000	0.143491	291.849792
0.000000	0.143728	292.237213
0.000000	0.143965	292.884949
0.000000	0.144203	293.565155
0.000000	0.144440	294.377136
0.000000	0.144677	295.032806
0.000000	0.144914	295.345520
0.000000	0.145151	295.260620
0.000000	0.145388	294.755554
0.000000	0.145626	293.969391
0.000000	0.145863	293.811279
0.000000	0.146100	293.508850
0.000000	0.146337	293.469086
0.000000	0.146574	293.621826
0.000000	0.146812	293.513000
0.000000	0.147049	294.136749
0.000000	0.147286	294.555176
0.000000	0.147523	295.249420
0.000000	0.147760	295.754272
0.000000	0.147997	296.582733
0.000000	0.148235	297.432739
0.000000	0.148472	298.732422
0.000000	0.148709	300.183014
0.000000	0.148946	301.924225
0.000000	0.149183	304.160980
0.000000	0.149420	306.770050
0.000000	0.149658	309.535004
0.000000	0.149895	311.698608
0.000000	0.150132	310.442810
0.000000	0.150369	307.312317
0.000000	0.150606	305.718750
0.000000	0.150843	304.958893
0.000000	0.151081	304.471436
0.000000	0.151318	304.238617
0.000000	0.151555	304.208649
0.000000	0.151792	304.296295
0.000000	0.152029	304.267365
0.000000	0.152267	304.478333
0.000000	0.152504	304.919464
0.000000	0.152741	305.194153
0.000000	0.152978	305.499176
0.000000	0.153215	305.436829
0.000000	0.153452	305.466248
0.000000	0.153690	305.346497
0.000000	0.153927	305.446014
0.000000	0.154164	305.417999
0.000000	0.154401	305.394012
0.000000	0.154638	305.151886
0.000000	0.154875	305.564362
0.000000	0.155113	305.806915
0.000000	0.155350	306.224091
0.000000	0.155587	306.316162
0.000000	0.155824	306.790466
0.000000	0.156061	306.673004
0.000000	0.156299	306.796112
0.000000	0.156536	306.815460
0.000000	0.156773	307.223114
0.000000	0.157010	307.420319
0.000000	0.157247	307.758362
0.000000	0.157484	307.631348
0.000000	0.157722	308.012360
0.000000	0.157959	307.958954
0.000000	0.158196	308.567902
0.000000	0.158433	308.772583
0.000000	0.158670	309.290863
0.000000	0.158907	309.649719
0.000000	0.159145	310.085388
0.000000	0.159382	310.719604
0.000000	0.159619	311.054199
0.000000	0.159856	311.668488
0.000000	0.160093	312.181610
0.000000	0.160331	312.558319
0.000000	0.160568	312.532104
0.000000	0.160805	312.709381
0.000000	0.161042	312.641388
0.000000	0.161279	312.857819
0.000000	0.161516	313.070557
0.000000	0.161754	313.964783
0.000000	0.161991	314.656128
0.000000	0.162228	315.805756
0.000000	0.162465	317.352264
0.000000	0.162702	319.428650
0.000000	0.162939	321.872772
0.000000	0.163177	324.221466
0.000000	0.163414	325.977631
0.000000	0.163651	326.898590
0.000000	0.163888	327.645325
0.000000	0.164125	328.578308
0.000000	0.164362	329.221283
0.000000	0.164600	330.061859
0.000000	0.164837	330.631470
0.000000	0.165074	331.177765
0.000000	0.165311	331.598480
0.000000	0.165548	332.153412
0.000000	0.165786	332.616119
0.000000	0.166023	333.351105
0.000000	0.166260	333.744629
0.000000	0.166497	334.131287
0.000000	0.166734	334.618958
0.000000	0.166971	334.826660
0.000000	0.167209	334.979919
0.000000	0.167446	334.843536
0.000000	0.167683	334.803375
0.000000	0.167920	334.902985
0.000000	0.168157	335.055664
0.000000	0.168394	335.645630
0.000000	0.168632	336.070770
0.000000	0.168869	336.547943
0.000000	0.169106	336.696594
0.000000	0.169343	337.355743
0.000000	0.169580	336.956116
0.000000	0.169818	337.431793
0.000000	0.170055	337.738525
0.000000	0.170292	338.471741
0.000000	0.170529	338.891785
0.000000	0.170766	339.450073
0.000000	0.171003	339.411835
0.000000	0.171241	339.639160
0.000000	0.171478	339.967346
0.000000	0.171715	340.371155
0.000000	0.171952	341.219574
0.000000	0.172189	342.900635
0.000000	0.172426	344.800537
0.000000	0.172664	347.439850
0.000000	0.172901	350.530243
0.000000	0.173138	353.890564
0.000000	0.173375	357.103271
0.000000	0.173612	360.049652
0.000000	0.173849	360.806183
0.000000	0.174087	356.568542
0.000000	0.174324	352.207184
0.000000	0.174561	351.031677
0.000000	0.174798	350.875305
0.000000	0.175035	350.914093
0.000000	0.175273	351.074615
0.000000	0.175510	350.995789
0.000000	0.175747	351.260712
0.000000	0.175984	350.994843
0.000000	0.176221	351.004272
0.000000	0.176458	350.914520
0.000000	0.176696	350.823944
0.000000	0.176933	350.720154
0.000000	0.177170	350.716919
0.000000	0.177407	350.568939
0.000000	0.177644	350.275146
0.000000	0.177881	350.217407
0.000000	0.178119	349.940552
0.000000	0.178356	350.073761
0.000000	0.178593	350.165009
0.000000	0.178830	350.587646
0.000000	0.179067	350.987061
0.000000	0.179305	351.111145
0.000000	0.179542	351.565155
0.000000	0.179779	351.877502
0.000000	0.180016	352.649933
0.000000	0.180253	353.152222
0.000000	0.180490	353.597839
0.000000	0.180728	354.097076
0.000000	0.180965	354.641785
0.000000	0.181202	354.977081
0.000000	0.181439	355.455353
0.000000	0.181676	355.835175
0.000000	0.181913	356.110718
0.000000	0.182151	356.528137
0.000000	0.182388	356.610382
0.000000	0.182625	357.333191
0.000000	0.182862	357.623413
0.000000	0.183099	358.072083
0.000000	0.183337	358.081848
0.000000	0.183574	358.626526
0.000000	0.183811	359.362457
0.000000	0.184048	359.904449
0.000000	0.184285	360.096558
0.000000	0.184522	360.284149
0.000000	0.184760	360.714783
0.000000	0.184997	360.906830
0.000000	0.185234	361.219269
0.000000	0.185471	361.179962
0.000000	0.185708	361.533020
0.000000	0.185945	361.831146
0.000000	0.186183	362.211273
0.000000	0.186420	362.812683
0.000000	0.186657	363.155060
0.000000	0.186894	363.954254
0.000000	0.187131	364.715973
0.000000	0.187368	365.154297
0.000000	0.187606	365.718506
0.000000	0.187843	365.911835
0.000000	0.188080	366.093048
0.000000	0.188317	366.168243
0.000000	0.188554	366.413849
0.000000	0.188792	367.230713
0.000000	0.189029	367.537201
0.000000	0.189266	368.277496
0.000000	0.189503	369.211517
0.000000	0.189740	369.841644
0.000000	0.189977	369.572021
0.000000	0.190215	369.948395
0.000000	0.190452	371.165588
0.000000	0.190689	372.688507
0.000000	0.190926	375.051727
0.000000	0.191163	378.404541
0.000000	0.191400	382.195923
0.000000	0.191638	387.205017
0.000000	0.191875	392.640167
0.000000	0.192112	397.931519
0.000000	0.192349	401.121460
0.000000	0.192586	401.266998
0.000000	0.192824	400.786377
0.000000	0.193061	401.244080
0.000000	0.193298	401.821838
0.000000	0.193535	402.606171
0.000000	0.193772	403.168488
0.000000	0.194009	403.528748
0.000000	0.194247	404.183563
0.000000	0.194484	404.403717
0.000000	0.194721	404.647217
0.000000	0.194958	404.180054
0.000000	0.195195	404.218536
0.000000	0.195432	403.958160
0.000000	0.195670	403.904358
0.000000	0.195907	403.975616
0.000000	0.196144	403.832977
0.000000	0.196381	403.978302
0.000000	0.196618	404.066589
0.000000	0.196856	404.575928
0.000000	0.197093	405.006439
0.000000	0.197330	405.319946
0.000000	0.197567	405.131531
0.000000	0.197804	404.692383
0.000000	0.198041	404.788818
0.000000	0.198279	405.251831
0.000000	0.198516	405.868835
0.000000	0.198753	406.754303
0.000000	0.198990	407.387604
0.000000	0.199227	408.192657
0.000000	0.199464	408.631287
0.000000	0.199702	408.769104
0.000000	0.199939	408.710938
0.000000	0.200176	408.355042
0.000000	0.200413	408.600922
0.000000	0.200650	408.667053
0.000000	0.200887	409.070679
0.000000	0.201125	409.727478
0.000000	0.201362	410.654236
0.000000	0.201599	411.386414
0.000000	0.201836	412.108398
0.000000	0.202073	412.996368
0.000000	0.202311	414.976593
0.000000	0.202548	417.420410
0.000000	0.202785	422.206238
0.000000	0.203022	429.294159
0.000000	0.203259	439.386200
0.000000	0.203496	451.450256
0.000000	0.203734	465.954041
0.000000	0.203971	480.887512
0.000000	0.204208	494.660736
0.000000	0.204445	496.387299
0.000000	0.204682	485.521759
0.000000	0.204919	465.526215
0.000000	0.205157	453.916992
0.000000	0.205394	452.070313
0.000000	0.205631	450.942383
0.000000	0.205868	451.028473
0.000000	0.206105	451.402924
0.000000	0.206343	449.978851
0.000000	0.206580	447.656952
0.000000	0.206817	445.708984
0.000000	0.207054	444.275330
0.000000	0.207291	443.016144
0.000000	0.207528	442.194916
0.000000	0.207766	441.595367
0.000000	0.208003	440.983002
0.000000	0.208240	440.600250
0.000000	0.208477	440.568665
0.000000	0.208714	440.506866
0.000000	0.208951	440.135498
0.000000	0.209189	440.159088
0.000000	0.209426	439.849579
0.000000	0.209663	439.802948
0.000000	0.209900	439.550751
0.000000	0.210137	439.588806
0.000000	0.210374	439.698486
0.000000	0.210612	440.005585
0.000000	0.210849	440.017120
0.000000	0.211086	440.438385
0.000000	0.211323	440.768188
0.000000	0.211560	440.961548
0.000000	0.211798	440.861023
0.000000	0.212035	440.692200
0.000000	0.212272	440.345337
0.000000	0.212509	440.210785
0.000000	0.212746	439.963409
0.000000	0.212983	440.236420
0.000000	0.213221	440.445892
0.000000	0.213458	440.576752
0.000000	0.213695	440.858917
0.000000	0.213932	440.797485
0.000000	0.214169	441.110687
0.000000	0.214406	440.841858
0.000000	0.214644	441.210968
0.000000	0.214881	441.168671
0.000000	0.215118	441.697388
0.000000	0.215355	442.100128
0.000000	0.215592	442.611298
0.000000	0.215830	443.222137
0.000000	0.216067	443.785492
0.000000	0.216304	444.506592
0.000000	0.216541	444.983337
0.000000	0.216778	444.809875
0.000000	0.217015	444.825195
0.000000	0.217253	444.944885
0.000000	0.217490	445.197296
0.000000	0.217727	445.361115
0.000000	0.217964	445.569702
0.000000	0.218201	446.079102
0.000000	0.218438	446.405151
0.000000	0.218676	446.892731
0.000000	0.218913	447.167084
0.000000	0.219150	447.211212
0.000000	0.219387	447.635742
0.000000	0.219624	447.852112
0.000000	0.219862	447.980682
0.000000	0.220099	448.400726
0.000000	0.220336	448.763885
0.000000	0.220573	449.185608
0.000000	0.220810	449.780823
0.000000	0.221047	450.048553
0.000000	0.221285	450.451477
0.000000	0.221522	450.501923
0.000000	0.221759	450.925629
0.000000	0.221996	451.257599
0.000000	0.222233	451.378632
0.000000	0.222470	451.545715
0.000000	0.222708	452.152313
0.000000	0.222945	452.611176
0.000000	0.223182	453.277222
0.000000	0.223419	453.660248
0.000000	0.223656	454.352142
0.000000	0.223893	454.745819
0.000000	0.224131	455.434174
0.000000	0.224368	455.691895
0.000000	0.224605	456.236206
0.000000	0.224842	456.711914
0.000000	0.225079	457.102020
0.000000	0.225317	457.993866
0.000000	0.225554	458.268921
0.000000	0.225791	458.483154
0.000000	0.226028	458.389740
0.000000	0.226265	458.122223
0.000000	0.226502	458.208893
0.000000	0.226740	458.462372
0.000000	0.226977	458.794647
0.000000	0.227214	459.350159
0.000000	0.227451	459.658936
0.000000	0.227688	460.331604
0.000000	0.227925	460.895233
0.000000	0.228163	461.699799
0.000000	0.228400	462.486877
0.000000	0.228637	463.098724
0.000000	0.228874	463.742950
0.000000	0.229111	464.397705
0.000000	0.229349	464.558105
0.000000	0.229586	464.579376
0.000000	0.229823	464.974457
0.000000	0.230060	465.407776
0.000000	0.230297	465.997620
0.000000	0.230534	466.364288
0.000000	0.230772	466.844727
0.000000	0.231009	466.818329
0.000000	0.231246	467.126678
0.000000	0.231483	466.828522
0.000000	0.231720	467.164124
0.000000	0.231957	467.470856
0.000000	0.232195	467.898621
0.000000	0.232432	468.596497
0.000000	0.232669	469.454987
0.000000	0.232906	470.216339
0.000000	0.233143	471.214417
0.000000	0.233380	471.811371
0.000000	0.233618	472.694977
0.000000	0.233855	472.880005
0.000000	0.234092	473.563171
0.000000	0.234329	473.923309
0.000000	0.234566	474.449829
0.000000	0.234804	474.799713
0.000000	0.235041	475.708710
0.000000	0.235278	476.452118
0.000000	0.235515	477.234619
0.000000	0.235752	477.293884
0.000000	0.235989	477.935699
0.000000	0.236227	478.077209
0.000000	0.236464	478.303467
0.000000	0.236701	478.503906
0.000000	0.236938	478.563171
0.000000	0.237175	478.855957
0.000000	0.237412	479.035583
0.000000	0.237650	478.984344
0.000000	0.237887	479.445221
0.000000	0.238124	479.470367
0.000000	0.238361	480.027557
0.000000	0.238598	480.166046
0.000000	0.238836	480.730408
0.000000	0.239073	480.890961
0.000000	0.239310	481.375244
0.000000	0.239547	481.838684
0.000000	0.239784	482.639862
0.000000	0.240021	483.278442
0.000000	0.240259	483.835815
0.000000	0.240496	484.159515
0.000000	0.240733	484.470367
0.000000	0.240970	484.887939
0.000000	0.241207	484.929626
0.000000	0.241444	484.964874
0.000000	0.241682	485.146362
0.000000	0.241919	485.744904
0.000000	0.242156	486.162445
0.000000	0.242393	486.744507
0.000000	0.242630	486.631561
0.000000	0.242868	487.394257
0.000000	0.243105	487.365295
0.000000	0.243342	487.871613
0.000000	0.243579	488.104004
0.000000	0.243816	488.922852
0.000000	0.244053	489.374542
0.000000	0.244291	490.165344
0.000000	0.244528	490.800079
0.000000	0.244765	491.852142
0.000000	0.245002	491.956268
0.000000	0.245239	492.284241
0.000000	0.245476	492.615692
0.000000	0.245714	492.963593
0.000000	0.245951	493.343750
0.000000	0.246188	493.649109
0.000000	0.246425	494.254211
0.000000	0.246662	494.557861
0.000000	0.246900	495.394684
0.000000	0.247137	495.787842
0.000000	0.247374	496.066620
0.000000	0.247611	496.351257
0.000000	0.247848	496.530945
0.000000	0.248085	496.863770
0.000000	0.248323	497.249817
0.000000	0.248560	497.820831
0.000000	0.248797	498.093109
0.000000	0.249034	498.786469
0.000000	0.249271	499.177124
0.000000	0.249508	499.732849
0.000000	0.249746	499.970306
0.000000	0.249983	500.373779
0.000000	0.250220	500.841766
0.000000	0.250457	501.504913
0.000000	0.250694	502.000824
0.000000	0.250931	502.439545
0.000000	0.251169	503.061218
0.000000	0.251406	503.740021
0.000000	0.251643	504.213165
0.000000	0.251880	504.700470
0.000000	0.252117	504.704254
0.000000	0.252355	505.308380
0.000000	0.252592	505.677643
0.000000	0.252829	505.790588
0.000000	0.253066	506.255798
0.000000	0.253303	506.122131
0.000000	0.253540	506.250122
0.000000	0.253778	506.569458
0.000000	0.254015	507.234955
0.000000	0.254252	507.654846
0.000000	0.254489	508.551910
0.000000	0.254726	508.957062
0.000000	0.254963	509.695923
0.000000	0.255201	510.285645
0.000000	0.255438	511.073547
0.000000	0.255675	511.808960
0.000000	0.255912	512.110291
0.000000	0.256149	512.702393
0.000000	0.256387	513.371765
0.000000	0.256624	514.020630
0.000000	0.256861	514.936157
0.000000	0.257098	515.593445
0.000000	0.257335	516.841797
0.000000	0.257572	518.505188
0.000000	0.257810	520.894714
0.000000	0.258047	524.052734
0.000000	0.258284	528.163635
0.000000	0.258521	533.125549
0.000000	0.258758	538.988525
0.000000	0.258995	544.387512
0.000000	0.259233	547.824097
0.000000	0.259470	545.544067
0.000000	0.259707	540.492004
0.000000	0.259944	534.782227
0.000000	0.260181	529.949036
0.000000	0.260418	527.960632
0.000000	0.260656	527.287109
0.000000	0.260893	526.525940
0.000000	0.261130	526.093384
0.000000	0.261367	525.528137
0.000000	0.261604	525.060242
0.000000	0.261842	524.920959
0.000000	0.262079	525.088745
0.000000	0.262316	525.400757
0.000000	0.262553	525.560852
0.000000	0.262790	525.399170
0.000000	0.263027	525.259155
0.000000	0.263265	525.029724
0.000000	0.263502	525.456299
0.000000	0.263739	525.585022
0.000000	0.263976	526.002258
0.000000	0.264213	525.975586
0.000000	0.264450	526.217712
0.000000	0.264688	526.377686
0.000000	0.264925	526.577881
0.000000	0.265162	527.074219
0.000000	0.265399	527.152832
0.000000	0.265636	527.428955
0.000000	0.265874	527.819092
0.000000	0.266111	528.591064
0.000000	0.266348	529.268799
0.000000	0.266585	530.319580
0.000000	0.266822	530.992798
0.000000	0.267059	531.484985
0.000000	0.267297	532.258972
0.000000	0.267534	532.812012
0.000000	0.267771	533.108765
0.000000	0.268008	533.616333
0.000000	0.268245	533.722229
0.000000	0.268482	533.897034
0.000000	0.268720	533.906799
0.000000	0.268957	534.120239
0.000000	0.269194	534.185120
0.000000	0.269431	534.224121
0.000000	0.269668	534.252686
0.000000	0.269906	534.416016
0.000000	0.270143	534.136658
0.000000	0.270380	534.539673
0.000000	0.270617	535.075256
0.000000	0.270854	535.634766
0.000000	0.271091	536.222656
0.000000	0.271329	536.963501
0.000000	0.271566	537.979431
0.000000	0.271803	538.530212
0.000000	0.272040	539.686523
0.000000	0.272277	540.113525
0.000000	0.272514	541.236206
0.000000	0.272752	541.963745
0.000000	0.272989	542.978882
0.000000	0.273226	543.277710
0.000000	0.273463	544.145813
0.000000	0.273700	544.353699
0.000000	0.273937	544.583191
0.000000	0.274175	544.467896
0.000000	0.274412	544.376892
0.000000	0.274649	544.221619
0.000000	0.274886	544.283325
0.000000	0.275123	544.243591
0.000000	0.275361	544.383118
0.000000	0.275598	544.747559
0.000000	0.275835	545.125671
0.000000	0.276072	545.775391
0.000000	0.276309	546.461914
0.000000	0.276546	547.537781
0.000000	0.276784	548.013550
0.000000	0.277021	548.949646
0.000000	0.277258	549.380981
0.000000	0.277495	550.143188
0.000000	0.277732	550.886108
0.000000	0.277969	551.840454
0.000000	0.278207	552.497742
0.000000	0.278444	553.422180
0.000000	0.278681	553.970764
0.000000	0.278918	554.209351
0.000000	0.279155	554.349976
0.000000	0.279393	554.260620
0.000000	0.279630	554.305420
0.000000	0.279867	554.135925
0.000000	0.280104	553.887451
0.000000	0.280341	553.592712
0.000000	0.280578	553.536194
0.000000	0.280816	553.639771
0.000000	0.281053	553.686096
0.000000	0.281290	554.055054
0.000000	0.281527	554.276917
0.000000	0.281764	554.714722
0.000000	0.282001	555.135437
0.000000	0.282239	555.539734
0.000000	0.282476	555.933899
0.000000	0.282713	556.692810
0.000000	0.282950	557.460815
0.000000	0.283187	558.100891
0.000000	0.283424	558.840454
0.000000	0.283662	559.547791
0.000000	0.283899	560.324707
0.000000	0.284136	560.905090
0.000000	0.284373	561.500671
0.000000	0.284610	561.843201
0.000000	0.284848	562.390442
0.000000	0.285085	562.641235
0.000000	0.285322	562.816650
0.000000	0.285559	562.436523
0.000000	0.285796	562.496826
0.000000	0.286033	562.451599
0.000000	0.286271	562.699341
0.000000	0.286508	563.153625
0.000000	0.286745	563.703613
0.000000	0.286982	564.344910
0.000000	0.287219	564.339539
0.000000	0.287456	565.020935
0.000000	0.287694	565.454590
0.000000	0.287931	566.124023
0.000000	0.288168	566.797119
0.000000	0.288405	567.586731
0.000000	0.288642	568.598877
0.000000	0.288880	569.073364
0.000000	0.289117	569.938049
0.000000	0.289354	570.206177
0.000000	0.289591	570.815430
0.000000	0.289828	570.795227
0.000000	0.290065	571.345642
0.000000	0.290303	571.391907
0.000000	0.290540	571.646301
0.000000	0.290777	571.755676
0.000000	0.291014	572.081848
0.000000	0.291251	572.022766
0.000000	0.291488	572.061951
0.000000	0.291726	571.981506
0.000000	0.291963	572.168152
0.000000	0.292200	572.285461
0.000000	0.292437	572.830872
0.000000	0.292674	573.087891
0.000000	0.292911	573.288269
0.000000	0.293149	573.807434
0.000000	0.293386	574.051147
0.000000	0.293623	574.744812
0.000000	0.293860	575.170715
0.000000	0.294097	575.801270
0.000000	0.294335	576.399353
0.000000	0.294572	576.963135
0.000000	0.294809	577.499329
0.000000	0.295046	578.142761
0.000000	0.295283	578.786804
0.000000	0.295520	579.799927
0.000000	0.295758	580.689880
0.000000	0.295995	581.662964
0.000000	0.296232	582.318726
0.000000	0.296469	582.857178
0.000000	0.296706	583.254395
0.000000	0.296943	583.858765
0.000000	0.297181	583.932068
0.000000	0.297418	584.186646
0.000000	0.297655	584.154297
0.000000	0.297892	584.330627
0.000000	0.298129	584.500610
0.000000	0.298367	584.680115
0.000000	0.298604	584.888489
0.000000	0.298841	584.904358
0.000000	0.299078	585.359619
0.000000	0.299315	585.803223
0.000000	0.299552	586.485901
0.000000	0.299790	586.929749
0.000000	0.300027	587.616699
0.000000	0.300264	588.435059
0.000000	0.300501	589.011169
0.000000	0.300738	589.933594
0.000000	0.300975	590.826843
0.000000	0.301213	591.408875
0.000000	0.301450	592.005188
0.000000	0.301687	592.471558
0.000000	0.301924	593.026245
0.000000	0.302161	593.166199
0.000000	0.302399	593.117310
0.000000	0.302636	593.381287
0.000000	0.302873	593.378906
0.000000	0.303110	593.488037
0.000000	0.303347	593.619080
0.000000	0.303584	593.796875
0.000000	0.303822	594.287292
0.000000	0.304059	594.620178
0.000000	0.304296	595.156799
0.000000	0.304533	595.294617
0.000000	0.304770	596.123596
0.000000	0.305007	596.689087
0.000000	0.305245	597.088806
0.000000	0.305482	597.684692
0.000000	0.305719	598.119324
0.000000	0.305956	598.873474
0.000000	0.306193	599.582581
0.000000	0.306430	600.223328
0.000000	0.306668	600.407898
0.000000	0.306905	601.090942
0.000000	0.307142	601.548462
0.000000	0.307379	601.997314
0.000000	0.307616	602.186096
0.000000	0.307854	602.357361
0.000000	0.308091	602.410583
0.000000	0.308328	602.612427
0.000000	0.308565	603.233521
0.000000	0.308802	603.552368
0.000000	0.309039	604.275879
0.000000	0.309277	604.300720
0.000000	0.309514	604.567993
0.000000	0.309751	604.970825
0.000000	0.309988	605.267151
0.000000	0.310225	605.212341
0.000000	0.310462	605.550903
0.000000	0.310700	605.836365
0.000000	0.310937	606.450806
0.000000	0.311174	606.683411
0.000000	0.311411	607.382385
0.000000	0.311648	608.074646
0.000000	0.311886	608.735657
0.000000	0.312123	609.579346
0.000000	0.312360	609.844849
0.000000	0.312597	610.344604
0.000000	0.312834	610.592163
0.000000	0.313071	610.819519
0.000000	0.313309	610.911560
0.000000	0.313546	611.364014
0.000000	0.313783	611.583435
0.000000	0.314020	611.805420
0.000000	0.314257	611.917297
0.000000	0.314494	612.173584
0.000000	0.314732	612.472717
0.000000	0.314969	612.828003
0.000000	0.315206	613.009705
0.000000	0.315443	613.518066
0.000000	0.315680	614.134155
0.000000	0.315917	614.616333
0.000000	0.316155	615.322998
0.000000	0.316392	615.764648
0.000000	0.316629	616.772095
0.000000	0.316866	617.241577
0.000000	0.317103	617.982483
0.000000	0.317341	618.261597
0.000000	0.317578	618.554138
0.000000	0.317815	618.884155
0.000000	0.318052	619.519165
0.000000	0.318289	620.111572
0.000000	0.318526	620.775452
0.000000	0.318764	621.256104
0.000000	0.319001	621.897583
0.000000	0.319238	622.442932
0.000000	0.319475	622.744934
0.000000	0.319712	623.030701
0.000000	0.319950	623.303406
0.000000	0.320187	623.449036
0.000000	0.320424	623.723022
0.000000	0.320661	623.903015
0.000000	0.320898	624.366150
0.000000	0.321135	624.640442
0.000000	0.321373	625.086121
0.000000	0.321610	625.465454
0.000000	0.321847	626.017517
0.000000	0.322084	626.135559
0.000000	0.322321	626.666992
0.000000	0.322558	626.905212
0.000000	0.322796	627.699036
0.000000	0.323033	627.964050
0.000000	0.323270	628.769470
0.000000	0.323507	629.024292
0.000000	0.323744	629.673096
0.000000	0.323981	630.115540
0.000000	0.324219	630.339172
0.000000	0.324456	630.716003
0.000000	0.324693	631.025452
0.000000	0.324930	631.642822
0.000000	0.325167	632.088928
0.000000	0.325405	632.953308
0.000000	0.325642	633.247437
0.000000	0.325879	633.781250
0.000000	0.326116	633.577454
0.000000	0.326353	634.327759
0.000000	0.326590	634.367249
0.000000	0.326828	634.657227
0.000000	0.327065	634.630981
0.000000	0.327302	635.047852
0.000000	0.327539	635.708069
0.000000	0.327776	636.493225
0.000000	0.328013	637.135498
0.000000	0.328251	638.082336
0.000000	0.328488	638.328491
0.000000	0.328725	638.805664
0.000000	0.328962	638.799011
0.000000	0.329199	639.051697
0.000000	0.329437	639.493103
0.000000	0.329674	640.034668
0.000000	0.329911	640.691223
0.000000	0.330148	641.704590
0.000000	0.330385	642.202209
0.000000	0.330622	642.986694
0.000000	0.330860	643.551453
0.000000	0.331097	643.859131
0.000000	0.331334	644.014771
0.000000	0.331571	644.267822
0.000000	0.331808	644.639160
0.000000	0.332045	644.536621
0.000000	0.332283	645.188538
0.000000	0.332520	645.293335
0.000000	0.332757	646.053772
0.000000	0.332994	646.146851
0.000000	0.333231	646.640320
0.000000	0.333468	647.183044
0.000000	0.333706	647.519287
0.000000	0.333943	647.638062
0.000000	0.334180	648.156067
0.000000	0.334417	648.367126
0.000000	0.334654	649.002930
0.000000	0.334892	649.231750
0.000000	0.335129	649.897339
0.000000	0.335366	650.403870
0.000000	0.335603	651.096375
0.000000	0.335840	651.596252
0.000000	0.336077	652.121155
0.000000	0.336315	652.293823
0.000000	0.336552	652.711792
0.000000	0.336789	652.899231
0.000000	0.337026	653.458923
0.000000	0.337263	653.666748
0.000000	0.337500	653.869629
0.000000	0.337738	654.194275
0.000000	0.337975	654.281677
0.000000	0.338212	654.620117
0.000000	0.338449	654.621094
0.000000	0.338686	655.146057
0.000000	0.338924	655.254578
0.000000	0.339161	655.557617
0.000000	0.339398	656.082581
0.000000	0.339635	656.838562
0.000000	0.339872	657.570007
0.000000	0.340109	657.881714
0.000000	0.340347	658.476257
0.000000	0.340584	658.866577
0.000000	0.340821	659.524170
0.000000	0.341058	659.600098
0.000000	0.341295	660.062439
0.000000	0.341532	660.461365
0.000000	0.341770	660.810242
0.000000	0.342007	661.489807
0.000000	0.342244	662.023621
0.000000	0.342481	662.878235
0.000000	0.342718	663.546814
0.000000	0.342955	663.985779
0.000000	0.343193	664.412170
0.000000	0.343430	664.458191
0.000000	0.343667	664.743530
0.000000	0.343904	664.948303
0.000000	0.344141	665.228088
0.000000	0.344379	665.984802
0.000000	0.344616	666.631714
0.000000	0.344853	667.635803
0.000000	0.345090	668.244690
0.000000	0.345327	669.020569
0.000000	0.345564	669.460022
0.000000	0.345802	669.667236
0.000000	0.346039	670.022644
0.000000	0.346276	670.561768
0.000000	0.346513	671.065247
0.000000	0.346750	671.781860
0.000000	0.346987	672.586365
0.000000	0.347225	673.450073
0.000000	0.347462	673.845093
0.000000	0.347699	674.336060
0.000000	0.347936	674.304382
0.000000	0.348173	674.592896
0.000000	0.348411	674.742981
0.000000	0.348648	674.765564
0.000000	0.348885	675.291138
0.000000	0.349122	675.374695
0.000000	0.349359	675.743408
0.000000	0.349596	676.178101
0.000000	0.349834	676.439453
0.000000	0.350071	676.891479
0.000000	0.350308	677.543518
0.000000	0.350545	678.027771
0.000000	0.350782	678.454712
0.000000	0.351019	678.829407
0.000000	0.351257	679.284180
0.000000	0.351494	679.951416
0.000000	0.351731	680.705994
0.000000	0.351968	681.399048
0.000000	0.352205	681.867737
0.000000	0.352443	682.437256
0.000000	0.352680	682.596741
0.000000	0.352917	682.567383
0.000000	0.353154	682.608093
0.000000	0.353391	682.512146
0.000000	0.353628	682.804260
0.000000	0.353866	682.921814
0.000000	0.354103	683.612000
0.000000	0.354340	683.919250
0.000000	0.354577	684.547546
0.000000	0.354814	685.122803
0.000000	0.355051	685.613464
0.000000	0.355289	685.874695
0.000000	0.355526	686.144775
0.000000	0.355763	686.202393
0.000000	0.356000	686.445068
0.000000	0.356237	687.164063
0.000000	0.356474	687.778442
0.000000	0.356712	688.515259
0.000000	0.356949	689.471008
0.000000	0.357186	690.233582
0.000000	0.357423	690.860352
0.000000	0.357660	691.186584
0.000000	0.357898	690.708862
0.000000	0.358135	690.545654
0.000000	0.358372	690.780518
0.000000	0.358609	691.471802
0.000000	0.358846	692.031555
0.000000	0.359083	692.682800
0.000000	0.359321	693.281921
0.000000	0.359558	693.796204
0.000000	0.359795	694.197693
0.000000	0.360032	694.227905
0.000000	0.360269	694.498230
0.000000	0.360506	694.677673
0.000000	0.360744	695.032043
0.000000	0.360981	695.588135
0.000000	0.361218	696.112671
0.000000	0.361455	696.595642
0.000000	0.361692	697.388123
0.000000	0.361930	697.742493
0.000000	0.362167	698.353210
0.000000	0.362404	698.486145
0.000000	0.362641	698.737732
0.000000	0.362878	698.890137
0.000000	0.363115	699.452454
0.000000	0.363353	699.844727
0.000000	0.363590	700.189148
0.000000	0.363827	700.858582
0.000000	0.364064	701.490906
0.000000	0.364301	701.939880
0.000000	0.364538	702.790283
0.000000	0.364776	702.934814
0.000000	0.365013	703.317566
0.000000	0.365250	703.353577
0.000000	0.365487	703.909058
0.000000	0.365724	704.290588
0.000000	0.365961	704.743103
0.000000	0.366199	705.395874
0.000000	0.366436	705.878662
0.000000	0.366673	706.531677
0.000000	0.366910	707.093140
0.000000	0.367147	707.412292
0.000000	0.367385	707.716736
0.000000	0.367622	707.649719
0.000000	0.367859	707.959778
0.000000	0.368096	708.205017
0.000000	0.368333	708.891541
0.000000	0.368570	709.307373
0.000000	0.368808	709.924805
0.000000	0.369045	710.376160
0.000000	0.369282	711.129150
0.000000	0.369519	711.563171
0.000000	0.369756	711.770264
0.000000	0.369993	712.355042
0.000000	0.370231	712.723267
0.000000	0.370468	712.871338
0.000000	0.370705	713.181335
0.000000	0.370942	713.684814
0.000000	0.371179	714.275879
0.000000	0.371417	714.949646
0.000000	0.371654	715.321228
0.000000	0.371891	716.089661
0.000000	0.372128	716.631348
0.000000	0.372365	716.911072
0.000000	0.372602	716.800415
0.000000	0.372840	716.812744
0.000000	0.373077	717.255005
0.000000	0.373314	717.822021
0.000000	0.373551	718.425842
0.000000	0.373788	719.334351
0.000000	0.374025	720.320251
0.000000	0.374263	721.493286
0.000000	0.374500	722.581238
0.000000	0.374737	723.529846
0.000000	0.374974	724.032166
0.000000	0.375211	725.239319
0.000000	0.375449	726.010864
0.000000	0.375686	726.752869
0.000000	0.375923	724.635498
0.000000	0.376160	724.531555
0.000000	0.376397	724.928406
0.000000	0.376634	725.144348
0.000000	0.376872	725.671387
0.000000	0.377109	726.028931
0.000000	0.377346	726.441528
0.000000	0.377583	726.780945
0.000000	0.377820	726.800537
0.000000	0.378057	726.997986
0.000000	0.378295	727.530823
0.000000	0.378532	728.056580
0.000000	0.378769	728.815369
0.000000	0.379006	729.433228
0.000000	0.379243	730.125488
0.000000	0.379481	730.505371
0.000000	0.379718	731.400330
0.000000	0.379955	731.469055
0.000000	0.380192	731.900452
0.000000	0.380429	731.992615
0.000000	0.380666	732.723328
0.000000	0.380904	733.017090
0.000000	0.381141	733.577820
0.000000	0.381378	734.037903
0.000000	0.381615	734.253235
0.000000	0.381852	734.331238
0.000000	0.382089	734.641113
0.000000	0.382327	734.954224
0.000000	0.382564	734.908203
0.000000	0.382801	735.241699
0.000000	0.383038	735.257080
0.000000	0.383275	735.814697
0.000000	0.383512	736.087463
0.000000	0.383750	736.671143
0.000000	0.383987	737.082397
0.000000	0.384224	737.547974
0.000000	0.384461	737.821228
0.000000	0.384698	738.262878
0.000000	0.384936	738.759338
0.000000	0.385173	739.063354
0.000000	0.385410	739.531372
0.000000	0.385647	740.164551
0.000000	0.385884	740.586243
0.000000	0.386121	740.653625
0.000000	0.386359	741.093750
0.000000	0.386596	741.318237
0.000000	0.386833	741.811707
0.000000	0.387070	742.101135
0.000000	0.387307	742.307373
0.000000	0.387544	742.688171
0.000000	0.387782	743.139526
0.000000	0.388019	743.785217
0.000000	0.388256	744.131775
0.000000	0.388493	744.767517
0.000000	0.388730	745.203918
0.000000	0.388968	745.422607
0.000000	0.389205	745.787842
0.000000	0.389442	746.193542
0.000000	0.389679	746.770630
0.000000	0.389916	747.041992
0.000000	0.390153	747.497742
0.000000	0.390391	747.919678
0.000000	0.390628	748.563110
0.000000	0.390865	749.438110
0.000000	0.391102	750.049255
0.000000	0.391339	750.857422
0.000000	0.391576	751.120483
0.000000	0.391814	751.907349
0.000000	0.392051	752.490967
0.000000	0.392288	753.203857
0.000000	0.392525	753.419983
0.000000	0.392762	753.484680
0.000000	0.393000	753.780640
0.000000	0.393237	753.969299
0.000000	0.393474	754.425781
0.000000	0.393711	754.920532
0.000000	0.393948	755.327881
0.000000	0.394185	755.401611
0.000000	0.394423	755.635742
0.000000	0.394660	756.058838
0.000000	0.394897	756.684204
0.000000	0.395134	757.140991
0.000000	0.395371	757.893799
0.000000	0.395608	758.076477
0.000000	0.395846	758.510925
0.000000	0.396083	758.720886
0.000000	0.396320	759.192444
0.000000	0.396557	759.335327
0.000000	0.396794	759.764404
0.000000	0.397031	760.143005
0.000000	0.397269	760.599976
0.000000	0.397506	761.262329
0.000000	0.397743	761.757263
0.000000	0.397980	762.667480
0.000000	0.398217	762.756897
0.000000	0.398455	763.199707
0.000000	0.398692	763.399170
0.000000	0.398929	763.710938
0.000000	0.399166	764.020569
0.000000	0.399403	764.084961
0.000000	0.399640	764.393005
0.000000	0.399878	764.596191
0.000000	0.400115	764.817688
0.000000	0.400352	765.188293
0.000000	0.400589	765.231262
0.000000	0.400826	765.681763
0.000000	0.401063	765.837830
0.000000	0.401301	766.312866
0.000000	0.401538	766.888611
0.000000	0.401775	767.447876
0.000000	0.402012	767.867554
0.000000	0.402249	768.633423
0.000000	0.402487	769.384155
0.000000	0.402724	769.853027
0.000000	0.402961	770.746094
0.000000	0.403198	771.445251
0.000000	0.403435	771.670105
0.000000	0.403672	772.008728
0.000000	0.403910	772.472412
0.000000	0.404147	772.820923
0.000000	0.404384	773.294861
0.000000	0.404621	773.536621
0.000000	0.404858	773.550415
0.000000	0.405095	774.088928
0.000000	0.405333	774.333801
0.000000	0.405570	774.889404
0.000000	0.405807	775.643677
0.000000	0.406044	776.095764
0.000000	0.406281	776.464600
0.000000	0.406518	776.748962
0.000000	0.406756	777.077026
0.000000	0.406993	777.704163
0.000000	0.407230	778.150269
0.000000	0.407467	778.890442
0.000000	0.407704	779.074829
0.000000	0.407942	779.545349
0.000000	0.408179	779.844604
0.000000	0.408416	780.715332
0.000000	0.408653	781.203796
0.000000	0.408890	781.776917
0.000000	0.409127	782.555176
0.000000	0.409365	783.279846
0.000000	0.409602	783.916199
0.000000	0.409839	784.430908
0.000000	0.410076	784.554443
0.000000	0.410313	784.881714
0.000000	0.410550	784.940613
0.000000	0.410788	785.222290
0.000000	0.411025	785.506042
0.000000	0.411262	785.556824
0.000000	0.411499	785.747925
0.000000	0.411736	786.222534
0.000000	0.411974	786.380554
0.000000	0.412211	786.942749
0.000000	0.412448	787.068665
0.000000	0.412685	787.356934
0.000000	0.412922	787.708130
0.000000	0.413159	788.136780
0.000000	0.413397	788.899475
0.000000	0.413634	788.909790
0.000000	0.413871	789.863159
0.000000	0.414108	790.334900
0.000000	0.414345	791.392822
0.000000	0.414582	791.819946
0.000000	0.414820	792.551941
0.000000	0.415057	792.981628
0.000000	0.415294	794.063660
0.000000	0.415531	794.336182
0.000000	0.415768	794.855042
0.000000	0.416005	794.903564
0.000000	0.416243	795.695007
0.000000	0.416480	796.152710
0.000000	0.416717	796.608521
0.000000	0.416954	796.806702
0.000000	0.417191	796.858948
0.000000	0.417429	797.262756
0.000000	0.417666	797.310242
0.000000	0.417903	797.614380
0.000000	0.418140	797.718445
0.000000	0.418377	798.001282
0.000000	0.418614	798.487061
0.000000	0.418852	799.183716
0.000000	0.419089	799.719482
0.000000	0.419326	800.078003
0.000000	0.419563	800.381165
0.000000	0.419800	800.888550
0.000000	0.420037	801.497742
0.000000	0.420275	802.332886
0.000000	0.420512	803.142273
0.000000	0.420749	803.534546
0.000000	0.420986	804.214905
0.000000	0.421223	804.817017
0.000000	0.421461	805.318481
0.000000	0.421698	805.823547
0.000000	0.421935	805.956726
0.000000	0.422172	806.440796
0.000000	0.422409	806.684875
0.000000	0.422646	806.930786
0.000000	0.422884	807.196167
0.000000	0.423121	807.378845
0.000000	0.423358	807.984070
0.000000	0.423595	808.180115
0.000000	0.423832	808.930603
0.000000	0.424069	809.273193
0.000000	0.424307	809.911682
0.000000	0.424544	810.359619
0.000000	0.424781	810.845459
0.000000	0.425018	811.007690
0.000000	0.425255	811.461975
0.000000	0.425492	811.994141
0.000000	0.425730	812.489563
0.000000	0.425967	813.310364
0.000000	0.426204	813.840576
0.000000	0.426441	814.533936
0.000000	0.426678	814.764099
0.000000	0.426916	815.355469
0.000000	0.427153	815.580261
0.000000	0.427390	815.908997
0.000000	0.427627	816.112183
0.000000	0.427864	816.204163
0.000000	0.428101	816.578796
0.000000	0.428339	816.786377
0.000000	0.428576	817.453186
0.000000	0.428813	818.115601
0.000000	0.429050	818.760925
0.000000	0.429287	819.373535
0.000000	0.429524	819.935852
0.000000	0.429762	820.675293
0.000000	0.429999	820.970398
0.000000	0.430236	821.652527
0.000000	0.430473	821.879272
0.000000	0.430710	822.368408
0.000000	0.430948	822.771973
0.000000	0.431185	823.210083
0.000000	0.431422	823.806580
0.000000	0.431659	824.071106
0.000000	0.431896	824.354004
0.000000	0.432133	825.025269
0.000000	0.432371	825.232544
0.000000	0.432608	825.558899
0.000000	0.432845	825.642273
0.000000	0.433082	825.962769
0.000000	0.433319	826.160889
0.000000	0.433556	826.712830
0.000000	0.433794	826.523254
0.000000	0.434031	826.552612
0.000000	0.434268	826.357117
0.000000	0.434505	826.944641
0.000000	0.434742	827.268372
0.000000	0.434979	827.570740
0.000000	0.435217	828.111816
0.000000	0.435454	828.905090
0.000000	0.435691	829.333374
0.000000	0.435928	830.340942
0.000000	0.436165	830.819885
0.000000	0.436403	831.571167
0.000000	0.436640	831.726990
0.000000	0.436877	832.232971
0.000000	0.437114	832.616333
0.000000	0.437351	832.629150
0.000000	0.437588	833.008911
0.000000	0.437826	833.175476
0.000000	0.438063	833.858887
0.000000	0.438300	834.091492
0.000000	0.438537	834.451660
0.000000	0.438774	834.694519
0.000000	0.439011	834.812866
0.000000	0.439249	835.057373
0.000000	0.439486	835.328369
0.000000	0.439723	835.281738
0.000000	0.439960	835.671936
0.000000	0.440197	836.176514
0.000000	0.440435	836.924988
0.000000	0.440672	837.667053
0.000000	0.440909	838.376221
0.000000	0.441146	838.660828
0.000000	0.441383	839.352417
0.000000	0.441620	839.729309
0.000000	0.441858	840.264404
0.000000	0.442095	840.845276
0.000000	0.442332	841.106323
0.000000	0.442569	841.530823
0.000000	0.442806	842.253479
0.000000	0.443043	842.785706
0.000000	0.443281	843.476563
0.000000	0.443518	843.610046
0.000000	0.443755	844.079529
0.000000	0.443992	844.772339
0.000000	0.444229	845.743286
0.000000	0.444467	847.470093
0.000000	0.444704	849.977356
0.000000	0.444941	853.974670
0.000000	0.445178	858.832520
0.000000	0.445415	865.018250
0.000000	0.445652	871.654175
0.000000	0.445890	878.206970
0.000000	0.446127	884.146423
0.000000	0.446364	882.417114
0.000000	0.446601	871.902710
0.000000	0.446838	863.755798
0.000000	0.447075	861.875916
0.000000	0.447313	860.605835
0.000000	0.447550	859.546387
0.000000	0.447787	858.205261
0.000000	0.448024	857.248108
0.000000	0.448261	856.594971
0.000000	0.448498	855.880737
0.000000	0.448736	855.694946
0.000000	0.448973	854.936829
0.000000	0.449210	855.044189
0.000000	0.449447	854.947510
0.000000	0.449684	855.236023
0.000000	0.449922	855.302307
0.000000	0.450159	855.614197
0.000000	0.450396	856.167480
0.000000	0.450633	856.453125
0.000000	0.450870	857.042908
0.000000	0.451107	857.310303
0.000000	0.451345	857.588806
0.000000	0.451582	857.631775
0.000000	0.451819	857.807068
0.000000	0.452056	858.135620
0.000000	0.452293	858.385620
0.000000	0.452531	858.800598
0.000000	0.452768	859.140442
0.000000	0.453005	859.519836
0.000000	0.453242	859.696533
0.000000	0.453479	860.285400
0.000000	0.453716	860.341187
0.000000	0.453954	860.976685
0.000000	0.454191	861.289185
0.000000	0.454428	862.199219
0.000000	0.454665	863.615601
0.000000	0.454902	865.523438
0.000000	0.455139	867.944946
0.000000	0.455377	871.999207
0.000000	0.455614	878.139465
0.000000	0.455851	888.773254
0.000000	0.456088	903.895996
0.000000	0.456325	925.388611
0.000000	0.456562	953.955566
0.000000	0.456800	989.442627
0.000000	0.457037	1030.077148
0.000000	0.457274	1067.164185
0.000000	0.457511	1092.378174
0.000000	0.457748	1103.689331
0.000000	0.457986	1101.190308
0.000000	0.458223	1086.749512
0.000000	0.458460	1062.740601
0.000000	0.458697	1031.048096
0.000000	0.458934	996.302368
0.000000	0.459171	964.263916
0.000000	0.459409	941.163330
0.000000	0.459646	929.698181
0.000000	0.459883	920.121582
0.000000	0.460120	911.670654
0.000000	0.460357	904.777100
0.000000	0.460594	899.006836
0.000000	0.460832	894.563538
0.000000	0.461069	890.658386
0.000000	0.461306	887.955505
0.000000	0.461543	885.824646
0.000000	0.461780	884.240356
0.000000	0.462018	882.841248
0.000000	0.462255	881.654297
0.000000	0.462492	880.744263
0.000000	0.462729	879.836365
0.000000	0.462966	879.519592
0.000000	0.463203	879.548706
0.000000	0.463441	879.529724
0.000000	0.463678	879.542419
0.000000	0.463915	879.676819
0.000000	0.464152	880.026550
0.000000	0.464389	879.953369
0.000000	0.464626	880.277039
0.000000	0.464864	880.152832
0.000000	0.465101	880.187317
0.000000	0.465338	880.425354
0.000000	0.465575	880.799988
0.000000	0.465812	881.501953
0.000000	0.466049	882.259827
0.000000	0.466287	883.429871
0.000000	0.466524	885.156433
0.000000	0.466761	887.697876
0.000000	0.466998	890.779297
0.000000	0.467235	894.634583
0.000000	0.467473	898.649475
0.000000	0.467710	903.030518
0.000000	0.467947	907.272156
0.000000	0.468184	909.699036
0.000000	0.468421	907.809814
0.000000	0.468658	904.775940
0.000000	0.468896	901.452881
0.000000	0.469133	897.975586
0.000000	0.469370	895.618408
0.000000	0.469607	894.802856
0.000000	0.469844	893.897766
0.000000	0.470081	893.091492
0.000000	0.470319	892.681519
0.000000	0.470556	892.339111
0.000000	0.470793	892.195801
0.000000	0.471030	892.139221
0.000000	0.471267	892.414612
0.000000	0.471505	893.143188
0.000000	0.471742	893.573608
0.000000	0.471979	894.147339
0.000000	0.472216	894.720276
0.000000	0.472453	895.387512
0.000000	0.472690	895.761963
0.000000	0.472928	896.309204
0.000000	0.473165	896.665527
0.000000	0.473402	897.187683
0.000000	0.473639	897.756470
0.000000	0.473876	898.238586
0.000000	0.474113	898.617310
0.000000	0.474351	899.002258
0.000000	0.474588	899.387817
0.000000	0.474825	899.526184
0.000000	0.475062	899.782959
0.000000	0.475299	900.057068
0.000000	0.475536	900.244568
0.000000	0.475774	900.610535
0.000000	0.476011	901.063354
0.000000	0.476248	901.500488
0.000000	0.476485	902.177551
0.000000	0.476722	902.737793
0.000000	0.476960	903.778198
0.000000	0.477197	904.437988
0.000000	0.477434	905.165771
0.000000	0.477671	905.587280
0.000000	0.477908	906.182678
0.000000	0.478145	906.848816
0.000000	0.478383	907.473816
0.000000	0.478620	908.186157
0.000000	0.478857	908.749817
0.000000	0.479094	909.529907
0.000000	0.479331	910.658752
0.000000	0.479568	911.535400
0.000000	0.479806	912.295837
0.000000	0.480043	912.769043
0.000000	0.480280	913.807800
0.000000	0.480517	915.577148
0.000000	0.480754	917.834473
0.000000	0.480992	920.983521
0.000000	0.481229	924.724854
0.000000	0.481466	928.754333
0.000000	0.481703	932.802490
0.000000	0.481940	933.647217
0.000000	0.482177	933.087830
0.000000	0.482415	932.805359
0.000000	0.482652	932.641296
0.000000	0.482889	932.539185
0.000000	0.483126	932.420349
0.000000	0.483363	931.936340
0.000000	0.483600	931.447021
0.000000	0.483838	930.707397
0.000000	0.484075	929.704651
0.000000	0.484312	928.563721
0.000000	0.484549	927.191345
0.000000	0.484786	925.881592
0.000000	0.485024	924.346619
0.000000	0.485261	923.517517
0.000000	0.485498	923.362427
0.000000	0.485735	922.821350
0.000000	0.485972	922.734497
0.000000	0.486209	922.503601
0.000000	0.486447	922.352173
0.000000	0.486684	922.393250
0.000000	0.486921	922.372559
0.000000	0.487158	922.394836
0.000000	0.487395	922.333618
0.000000	0.487632	922.312805
0.000000	0.487870	922.348267
0.000000	0.488107	922.581787
0.000000	0.488344	922.913574
0.000000	0.488581	923.357117
0.000000	0.488818	923.680969
0.000000	0.489056	924.259521
0.000000	0.489293	924.988403
0.000000	0.489530	925.745789
0.000000	0.489767	926.641296
0.000000	0.490004	927.415222
0.000000	0.490241	928.161377
0.000000	0.490479	928.978333
0.000000	0.490716	929.718628
0.000000	0.490953	930.104858
0.000000	0.491190	930.836853
0.000000	0.491427	931.051880
0.000000	0.491664	931.326904
0.000000	0.491902	931.421997
0.000000	0.492139	931.461548
0.000000	0.492376	931.585144
0.000000	0.492613	931.573853
0.000000	0.492850	931.816406
0.000000	0.493087	931.861389
0.000000	0.493325	932.216858
0.000000	0.493562	932.429138
0.000000	0.493799	933.116455
0.000000	0.494036	933.683533
0.000000	0.494273	934.474854
0.000000	0.494511	934.990662
0.000000	0.494748	935.451294
0.000000	0.494985	935.857178
0.000000	0.495222	936.459534
0.000000	0.495459	937.270691
0.000000	0.495696	937.802551
0.000000	0.495934	938.405884
0.000000	0.496171	939.082397
0.000000	0.496408	939.702576
0.000000	0.496645	940.372070
0.000000	0.496882	941.075562
0.000000	0.497119	941.550720
0.000000	0.497357	941.657227
0.000000	0.497594	942.123352
0.000000	0.497831	942.358398
0.000000	0.498068	942.959839
0.000000	0.498305	943.195068
0.000000	0.498543	943.523132
0.000000	0.498780	943.577148
0.000000	0.499017	943.598633
0.000000	0.499254	943.611206
0.000000	0.499491	943.646606
0.000000	0.499728	943.984131
0.000000	0.499966	944.414734
0.000000	0.500203	944.830505
0.000000	0.500440	945.360535
0.000000	0.500677	946.011719
0.000000	0.500914	946.661377
0.000000	0.501151	947.423340
0.000000	0.501389	948.047485
0.000000	0.501626	948.643494
0.000000	0.501863	949.329163
0.000000	0.502100	950.220398
0.000000	0.502337	950.934692
0.000000	0.502574	951.560669
0.000000	0.502812	952.075439
0.000000	0.503049	952.462830
0.000000	0.503286	952.837280
0.000000	0.503523	953.078491
0.000000	0.503760	953.554260
0.000000	0.503998	953.664368
0.000000	0.504235	953.886169
0.000000	0.504472	954.229126
0.000000	0.504709	954.689270
0.000000	0.504946	954.522095
0.000000	0.505183	954.806458
0.000000	0.505421	954.722412
0.000000	0.505658	954.899109
0.000000	0.505895	955.043701
0.000000	0.506132	955.377502
0.000000	0.506369	956.190125
0.000000	0.506606	957.489563
0.000000	0.506844	960.118530
0.000000	0.507081	964.213989
0.000000	0.507318	970.041199
0.000000	0.507555	978.482178
0.000000	0.507792	990.490662
0.000000	0.508030	1006.692322
0.000000	0.508267	1027.422607
0.000000	0.508504	1052.897339
0.000000	0.508741	1081.125977
0.000000	0.508978	1108.108276
0.000000	0.509215	1129.367065
0.000000	0.509453	1143.623291
0.000000	0.509690	1150.907471
0.000000	0.509927	1152.505859
0.000000	0.510164	1149.316162
0.000000	0.510401	1142.143921
0.000000	0.510638	1132.703491
0.000000	0.510876	1124.949097
0.000000	0.511113	1121.344482
0.000000	0.511350	1116.587280
0.000000	0.511587	1111.224854
0.000000	0.511824	1106.788086
0.000000	0.512061	1103.813721
0.000000	0.512299	1101.269043
0.000000	0.512536	1099.213989
0.000000	0.512773	1097.788330
0.000000	0.513010	1096.610718
0.000000	0.513247	1095.509399
0.000000	0.513485	1094.311279
0.000000	0.513722	1093.464478
0.000000	0.513959	1092.707520
0.000000	0.514196	1092.256836
0.000000	0.514433	1091.361450
0.000000	0.514670	1090.968872
0.000000	0.514908	1090.362549
0.000000	0.515145	1089.898926
0.000000	0.515382	1089.593628
0.000000	0.515619	1089.338257
0.000000	0.515856	1089.020996
0.000000	0.516093	1089.017944
0.000000	0.516331	1089.101807
0.000000	0.516568	1089.268555
0.000000	0.516805	1089.511597
0.000000	0.517042	1089.580688
0.000000	0.517279	1089.715454
0.000000	0.517517	1090.052979
0.000000	0.517754	1090.366821
0.000000	0.517991	1090.786499
0.000000	0.518228	1091.200195
0.000000	0.518465	1091.971802
0.000000	0.518702	1092.606445
0.000000	0.518940	1093.188110
0.000000	0.519177	1094.049072
0.000000	0.519414	1094.184814
0.000000	0.519651	1094.281006
0.000000	0.519888	1094.586670
0.000000	0.520125	1094.743164
0.000000	0.520363	1094.985352
0.000000	0.520600	1094.947632
0.000000	0.520837	1094.988892
0.000000	0.521074	1095.120361
0.000000	0.521311	1094.984375
0.000000	0.521549	1095.073120
0.000000	0.521786	1094.926147
0.000000	0.522023	1094.924194
0.000000	0.522260	1095.100952
0.000000	0.522497	1095.604492
0.000000	0.522734	1095.966675
0.000000	0.522972	1096.193970
0.000000	0.523209	1096.433472
0.000000	0.523446	1097.334351
0.000000	0.523683	1098.329712
0.000000	0.523920	1099.422485
0.000000	0.524157	1100.374390
0.000000	0.524395	1101.559082
0.000000	0.524632	1103.001099
0.000000	0.524869	1104.465088
0.000000	0.525106	1105.931152
0.000000	0.525343	1107.475830
0.000000	0.525580	1109.263306
0.000000	0.525818	1110.808228
0.000000	0.526055	1112.319946
0.000000	0.526292	1112.321533
0.000000	0.526529	1110.826538
0.000000	0.526766	1109.198364
0.000000	0.527004	1108.914185
0.000000	0.527241	1108.777588
0.000000	0.527478	1108.592896
0.000000	0.527715	1108.150635
0.000000	0.527952	1107.851318
0.000000	0.528189	1107.743042
0.000000	0.528427	1107.981201
0.000000	0.528664	1108.337891
0.000000	0.528901	1108.560059
0.000000	0.529138	1108.874390
0.000000	0.529375	1109.275391
0.000000	0.529612	1109.632935
0.000000	0.529850	1109.938110
0.000000	0.530087	1110.433838
0.000000	0.530324	1110.760254
0.000000	0.530561	1111.154907
0.000000	0.530798	1111.620361
0.000000	0.531035	1112.392212
0.000000	0.531273	1112.843506
0.000000	0.531510	1113.300049
0.000000	0.531747	1113.380249
0.000000	0.531984	1113.558350
0.000000	0.532221	1113.726563
0.000000	0.532459	1114.135986
0.000000	0.532696	1114.185669
0.000000	0.532933	1114.233643
0.000000	0.533170	1114.661255
0.000000	0.533407	1114.874146
0.000000	0.533644	1114.864380
0.000000	0.533882	1115.373657
0.000000	0.534119	1115.458130
0.000000	0.534356	1115.728882
0.000000	0.534593	1116.220581
0.000000	0.534830	1116.590088
0.000000	0.535067	1117.451416
0.000000	0.535305	1118.202026
0.000000	0.535542	1118.932739
0.000000	0.535779	1119.493896
0.000000	0.536016	1120.220459
0.000000	0.536253	1120.604004
0.000000	0.536491	1121.099976
0.000000	0.536728	1121.579834
0.000000	0.536965	1121.669189
0.000000	0.537202	1121.732300
0.000000	0.537439	1121.797119
0.000000	0.537676	1122.379517
0.000000	0.537914	1122.772339
0.000000	0.538151	1123.084595
0.000000	0.538388	1123.437012
0.000000	0.538625	1123.712769
0.000000	0.538862	1124.159424
0.000000	0.539099	1124.545166
0.000000	0.539337	1124.997192
0.000000	0.539574	1125.287476
0.000000	0.539811	1126.042480
0.000000	0.540048	1126.442871
0.000000	0.540285	1127.348755
0.000000	0.540523	1128.185425
0.000000	0.540760	1129.198364
0.000000	0.540997	1130.149414
0.000000	0.541234	1131.269531
0.000000	0.541471	1132.417236
0.000000	0.541708	1133.547729
0.000000	0.541946	1134.723022
0.000000	0.542183	1135.755371
0.000000	0.542420	1135.724243
0.000000	0.542657	1135.675537
0.000000	0.542894	1135.878052
0.000000	0.543131	1135.994263
0.000000	0.543369	1136.037598
0.000000	0.543606	1135.909180
0.000000	0.543843	1135.884155
0.000000	0.544080	1136.130615
0.000000	0.544317	1136.201538
0.000000	0.544555	1136.486328
0.000000	0.544792	1137.017822
0.000000	0.545029	1137.687622
0.000000	0.545266	1138.487305
0.000000	0.545503	1138.785889
0.000000	0.545740	1139.646362
0.000000	0.545978	1140.457031
0.000000	0.546215	1140.692749
0.000000	0.546452	1141.055908
0.000000	0.546689	1141.562134
0.000000	0.546926	1141.856689
0.000000	0.547163	1142.308228
0.000000	0.547401	1142.688965
0.000000	0.547638	1143.243286
0.000000	0.547875	1143.727295
0.000000	0.548112	1144.489868
0.000000	0.548349	1144.665771
0.000000	0.548586	1144.959351
0.000000	0.548824	1145.144043
0.000000	0.549061	1145.475586
0.000000	0.549298	1145.852905
0.000000	0.549535	1146.285034
0.000000	0.549772	1146.776001
0.000000	0.550010	1147.201538
0.000000	0.550247	1147.674927
0.000000	0.550484	1147.946533
0.000000	0.550721	1148.494141
0.000000	0.550958	1148.956909
0.000000	0.551195	1149.203125
0.000000	0.551433	1149.478149
0.000000	0.551670	1149.803467
0.000000	0.551907	1150.322876
0.000000	0.552144	1150.811646
0.000000	0.552381	1151.395752
0.000000	0.552619	1152.078857
0.000000	0.552856	1152.853760
0.000000	0.553093	1153.338745
0.000000	0.553330	1153.874023
0.000000	0.553567	1154.573364
0.000000	0.553804	1155.056763
0.000000	0.554042	1155.541870
0.000000	0.554279	1155.653076
0.000000	0.554516	1156.111572
0.000000	0.554753	1156.322998
0.000000	0.554990	1156.522949
0.000000	0.555227	1156.842163
0.000000	0.555465	1156.926636
0.000000	0.555702	1157.270996
0.000000	0.555939	1157.537598
0.000000	0.556176	1157.742798
0.000000	0.556413	1158.033936
0.000000	0.556650	1158.561523
0.000000	0.556888	1159.343262
0.000000	0.557125	1160.129883
0.000000	0.557362	1161.014404
0.000000	0.557599	1161.356934
0.000000	0.557836	1161.972900
0.000000	0.558074	1162.496948
0.000000	0.558311	1162.912476
0.000000	0.558548	1163.211060
0.000000	0.558785	1163.637329
0.000000	0.559022	1163.957031
0.000000	0.559259	1164.295654
0.000000	0.559497	1164.789795
0.000000	0.559734	1164.973022
0.000000	0.559971	1165.476318
0.000000	0.560208	1165.989624
0.000000	0.560445	1166.682007
0.000000	0.560682	1167.612549
0.000000	0.560920	1168.837402
0.000000	0.561157	1170.401855
0.000000	0.561394	1172.086914
0.000000	0.561631	1174.133911
0.000000	0.561868	1176.278320
0.000000	0.562105	1178.340820
0.000000	0.562343	1180.243774
0.000000	0.562580	1182.143066
0.000000	0.562817	1183.704346
0.000000	0.563054	1184.826172
0.000000	0.563291	1185.423584
0.000000	0.563529	1185.802856
0.000000	0.563766	1185.937012
0.000000	0.564003	1185.691406
0.000000	0.564240	1185.073486
0.000000	0.564477	1184.494019
0.000000	0.564714	1184.298950
0.000000	0.564952	1184.294189
0.000000	0.565189	1184.154419
0.000000	0.565426	1185.104736
0.000000	0.565663	1187.838013
0.000000	0.565900	1193.970581
0.000000	0.566137	1204.442505
0.000000	0.566375	1220.708130
0.000000	0.566612	1244.410156
0.000000	0.566849	1276.570190
0.000000	0.567086	1317.462891
0.000000	0.567323	1366.212769
0.000000	0.567560	1415.084717
0.000000	0.567798	1455.219727
0.000000	0.568035	1485.490479
0.000000	0.568272	1506.343262
0.000000	0.568509	1518.956787
0.000000	0.568746	1520.972290
0.000000	0.568984	1516.597290
0.000000	0.569221	1511.472778
0.000000	0.569458	1505.649414
0.000000	0.569695	1502.130371
0.000000	0.569932	1502.009644
0.000000	0.570169	1506.422485
0.000000	0.570407	1509.501831
0.000000	0.570644	1504.161987
0.000000	0.570881	1490.515259
0.000000	0.571118	1471.206177
0.000000	0.571355	1447.205078
0.000000	0.571593	1421.434692
0.000000	0.571830	1396.488403
0.000000	0.572067	1375.577026
0.000000	0.572304	1360.876099
0.000000	0.572541	1352.863770
0.000000	0.572778	1355.262329
0.000000	0.573016	1372.482788
0.000000	0.573253	1399.186279
0.000000	0.573490	1433.137817
0.000000	0.573727	1467.582520
0.000000	0.573964	1501.252563
0.000000	0.574201	1532.753540
0.000000	0.574439	1557.924072
0.000000	0.574676	1574.447510
0.000000	0.574913	1580.576660
0.000000	0.575150	1576.754028
0.000000	0.575387	1567.852905
0.000000	0.575624	1555.203125
0.000000	0.575862	1541.297363
0.000000	0.576099	1527.514526
0.000000	0.576336	1517.121216
0.000000	0.576573	1508.522339
0.000000	0.576810	1497.367554
0.000000	0.577048	1486.614502
0.000000	0.577285	1478.055054
0.000000	0.577522	1466.425171
0.000000	0.577759	1452.932983
0.000000	0.577996	1440.361938
0.000000	0.578233	1433.178101
0.000000	0.578471	1434.510498
0.000000	0.578708	1447.190308
0.000000	0.578945	1457.866943
0.000000	0.579182	1461.808228
0.000000	0.579419	1457.704590
0.000000	0.579656	1443.853027
0.000000	0.579894	1425.738770
0.000000	0.580131	1406.105347
0.000000	0.580368	1385.768677
0.000000	0.580605	1369.659424
0.000000	0.580842	1362.236084
0.000000	0.581080	1358.153564
0.000000	0.581317	1356.552734
0.000000	0.581554	1355.811035
0.000000	0.581791	1357.119629
0.000000	0.582028	1362.251831
0.000000	0.582265	1368.362671
0.000000	0.582503	1374.870972
0.000000	0.582740	1380.723022
0.000000	0.582977	1384.101807
0.000000	0.583214	1383.139771
0.000000	0.583451	1383.550537
0.000000	0.583688	1388.602661
0.000000	0.583926	1401.420044
0.000000	0.584163	1424.733521
0.000000	0.584400	1452.138916
0.000000	0.584637	1482.934570
0.000000	0.584874	1518.819824
0.000000	0.585111	1557.546509
0.000000	0.585349	1596.455933
0.000000	0.585586	1632.316284
0.000000	0.585823	1663.545044
0.000000	0.586060	1690.777832
0.000000	0.586297	1715.132446
0.000000	0.586535	1735.698120
0.000000	0.586772	1754.254395
0.000000	0.587009	1772.956421
0.000000	0.587246	1793.674927
0.000000	0.587483	1818.803711
0.000000	0.587720	1851.218140
0.000000	0.587958	1886.739990
0.000000	0.588195	1914.435669
0.000000	0.588432	1932.668823
0.000000	0.588669	1940.828125
0.000000	0.588906	1937.988281
0.000000	0.589143	1924.603760
0.000000	0.589381	1907.122070
0.000000	0.589618	1886.989868
0.000000	0.589855	1870.360840
0.000000	0.590092	1863.397583
0.000000	0.590329	1856.796021
0.000000	0.590567	1844.267944
0.000000	0.590804	1826.699219
0.000000	0.591041	1806.837280
0.000000	0.591278	1787.088501
0.000000	0.591515	1772.947266
0.000000	0.591752	1767.085571
0.000000	0.591990	1766.933472
0.000000	0.592227	1775.540894
0.000000	0.592464	1797.389526
0.000000	0.592701	1829.588257
0.000000	0.592938	1866.490845
0.000000	0.593175	1900.534424
0.000000	0.593413	1931.108032
0.000000	0.593650	1958.061646
0.000000	0.593887	1981.187500
0.000000	0.594124	2000.897217
0.000000	0.594361	2016.484985
0.000000	0.594599	2025.215576
0.000000	0.594836	2028.644409
0.000000	0.595073	2029.970947
0.000000	0.595310	2032.116699
0.000000	0.595547	2040.290405
0.000000	0.595784	2056.585449
0.000000	0.596022	2068.822510
0.000000	0.596259	2077.963379
0.000000	0.596496	2086.964355
0.000000	0.596733	2098.398926
0.000000	0.596970	2112.705322
0.000000	0.597207	2130.542236
0.000000	0.597445	2153.807861
0.000000	0.597682	2180.253418
0.000000	0.597919	2200.939453
0.000000	0.598156	2214.908691
0.000000	0.598393	2222.048828
0.000000	0.598630	2223.447266
0.000000	0.598868	2221.269531
0.000000	0.599105	2216.395020
0.000000	0.599342	2210.756348
0.000000	0.599579	2208.336182
0.000000	0.599816	2214.737061
0.000000	0.600054	2228.172363
0.000000	0.600291	2235.999268
0.000000	0.600528	2239.876953
0.000000	0.600765	2242.013672
0.000000	0.601002	2245.478027
0.000000	0.601239	2254.755615
0.000000	0.601477	2268.408447
0.000000	0.601714	2283.812988
0.000000	0.601951	2301.919189
0.000000	0.602188	2323.538086
0.000000	0.602425	2346.490479
0.000000	0.602662	2367.198975
0.000000	0.602900	2387.403564
0.000000	0.603137	2402.756836
0.000000	0.603374	2409.780273
0.000000	0.603611	2409.609131
0.000000	0.603848	2404.218262
0.000000	0.604086	2394.725830
0.000000	0.604323	2382.973633
0.000000	0.604560	2371.249512
0.000000	0.604797	2364.332764
0.000000	0.605034	2366.017578
0.000000	0.605271	2371.415039
0.000000	0.605509	2373.332764
0.000000	0.605746	2373.924316
0.000000	0.605983	2375.016602
0.000000	0.606220	2377.518066
0.000000	0.606457	2381.065430
0.000000	0.606694	2387.491699
0.000000	0.606932	2395.834717
0.000000	0.607169	2404.025391
0.000000	0.607406	2413.179932
0.000000	0.607643	2423.898682
0.000000	0.607880	2436.234619
0.000000	0.608117	2448.976807
0.000000	0.608355	2460.580811
0.000000	0.608592	2468.144775
0.000000	0.608829	2471.058838
0.000000	0.609066	2469.633057
0.000000	0.609303	2464.322754
0.000000	0.609541	2453.700439
0.000000	0.609778	2437.681641
0.000000	0.610015	2416.484863
0.000000	0.610252	2391.049805
0.000000	0.610489	2365.947754
0.000000	0.610726	2344.052734
0.000000	0.610964	2327.324951
0.000000	0.611201	2310.204590
0.000000	0.611438	2294.650391
0.000000	0.611675	2281.989014
0.000000	0.611912	2275.879639
0.000000	0.612149	2277.856201
0.000000	0.612387	2285.419189
0.000000	0.612624	2298.647949
0.000000	0.612861	2311.205322
0.000000	0.613098	2321.578125
0.000000	0.613335	2330.702393
0.000000	0.613573	2342.824707
0.000000	0.613810	2359.522949
0.000000	0.614047	2381.363770
0.000000	0.614284	2408.142090
0.000000	0.614521	2438.471924
0.000000	0.614758	2470.202881
0.000000	0.614996	2499.257080
0.000000	0.615233	2525.252441
0.000000	0.615470	2549.234131
0.000000	0.615707	2569.230957
0.000000	0.615944	2581.979248
0.000000	0.616181	2587.539063
0.000000	0.616419	2588.361816
0.000000	0.616656	2586.388672
0.000000	0.616893	2583.982910
0.000000	0.617130	2582.321045
0.000000	0.617367	2579.628662
0.000000	0.617604	2577.760742
0.000000	0.617842	2579.684326
0.000000	0.618079	2586.955078
0.000000	0.618316	2595.455322
0.000000	0.618553	2603.350830
0.000000	0.618790	2611.174805
0.000000	0.619028	2617.748047
0.000000	0.619265	2621.789551
0.000000	0.619502	2624.722412
0.000000	0.619739	2627.853271
0.000000	0.619976	2631.304688
0.000000	0.620213	2634.540283
0.000000	0.620451	2638.062988
0.000000	0.620688	2642.592285
0.000000	0.620925	2648.402588
0.000000	0.621162	2656.101807
0.000000	0.621399	2665.367188
0.000000	0.621636	2675.736328
0.000000	0.621874	2687.959961
0.000000	0.622111	2701.607666
0.000000	0.622348	2713.344727
0.000000	0.622585	2725.283936
0.000000	0.622822	2737.058838
0.000000	0.623060	2749.568604
0.000000	0.623297	2763.019287
0.000000	0.623534	2777.313721
0.000000	0.623771	2791.887451
0.000000	0.624008	2807.050049
0.000000	0.624245	2821.607178
0.000000	0.624483	2834.593506
0.000000	0.624720	2845.641602
0.000000	0.624957	2857.018311
0.000000	0.625194	2868.881104
0.000000	0.625431	2881.889893
0.000000	0.625668	2896.538574
0.000000	0.625906	2912.458008
0.000000	0.626143	2928.971436
0.000000	0.626380	2944.511719
0.000000	0.626617	2959.366699
0.000000	0.626854	2972.756348
0.000000	0.627092	2985.874512
0.000000	0.627329	2997.920410
0.000000	0.627566	3008.085449
0.000000	0.627803	3017.901367
0.000000	0.628040	3027.486328
0.000000	0.628277	3036.273926
0.000000	0.628515	3043.127930
0.000000	0.628752	3048.345459
0.000000	0.628989	3051.690186
0.000000	0.629226	3053.373779
0.000000	0.629463	3053.488770
0.000000	0.629700	3052.368408
0.000000	0.629938	3051.553955
0.000000	0.630175	3051.073975
0.000000	0.630412	3050.794922
0.000000	0.630649	3050.538330
0.000000	0.630886	3051.074707
0.000000	0.631123	3051.836914
0.000000	0.631361	3052.723389
0.000000	0.631598	3053.914795
0.000000	0.631835	3055.768311
0.000000	0.632072	3058.919922
0.000000	0.632309	3063.384033
0.000000	0.632547	3070.079590
0.000000	0.632784	3077.778809
0.000000	0.633021	3086.113037
0.000000	0.633258	3094.348633
0.000000	0.633495	3102.782227
0.000000	0.633732	3111.822998
0.000000	0.633970	3122.685547
0.000000	0.634207	3135.620850
0.000000	0.634444	3149.918213
0.000000	0.634681	3165.444580
0.000000	0.634918	3181.943359
0.000000	0.635155	3197.577148
0.000000	0.635393	3212.724121
0.000000	0.635630	3226.933105
0.000000	0.635867	3241.209229
0.000000	0.636104	3254.514160
0.000000	0.636341	3265.174561
0.000000	0.636579	3275.228760
0.000000	0.636816	3283.717529
0.000000	0.637053	3291.289551
0.000000	0.637290	3298.423828
0.000000	0.637527	3304.875000
0.000000	0.637764	3310.717041
0.000000	0.638002	3316.345459
0.000000	0.638239	3321.129883
0.000000	0.638476	3323.885010
0.000000	0.638713	3325.491699
0.000000	0.638950	3325.943848
0.000000	0.639187	3325.280029
0.000000	0.639425	3323.596680
0.000000	0.639662	3321.545898
0.000000	0.639899	3318.389160
0.000000	0.640136	3315.370850
0.000000	0.640373	3312.839844
0.000000	0.640611	3310.529053
0.000000	0.640848	3308.378906
0.000000	0.641085	3306.912842
0.000000	0.641322	3306.497559
0.000000	0.641559	3306.330078
0.000000	0.641796	3306.362061
0.000000	0.642034	3306.144531
0.000000	0.642271	3305.563721
0.000000	0.642508	3304.992920
0.000000	0.642745	3304.073975
0.000000	0.642982	3302.906006
0.000000	0.643219	3301.212158
0.000000	0.643457	3298.705078
0.000000	0.643694	3295.237305
0.000000	0.643931	3291.812988
0.000000	0.644168	3286.958252
0.000000	0.644405	3280.813232
0.000000	0.644642	3275.347656
0.000000	0.644880	3271.284668
0.000000	0.645117	3267.095215
0.000000	0.645354	3262.716553
0.000000	0.645591	3258.911865
0.000000	0.645828	3256.294434
0.000000	0.646066	3252.972656
0.000000	0.646303	3248.679199
0.000000	0.646540	3243.949707
0.000000	0.646777	3238.934814
0.000000	0.647014	3234.458008
0.000000	0.647251	3230.536621
0.000000	0.647489	3226.677490
0.000000	0.647726	3223.696777
0.000000	0.647963	3221.189941
0.000000	0.648200	3218.939941
0.000000	0.648437	3216.713867
0.000000	0.648674	3214.404541
0.000000	0.648912	3211.806641
0.000000	0.649149	3211.299316
0.000000	0.649386	3210.542725
0.000000	0.649623	3209.885742
0.000000	0.649860	3209.358398
0.000000	0.650097	3209.141602
0.000000	0.650335	3209.433105
0.000000	0.650572	3210.426758
0.000000	0.650809	3211.921631
0.000000	0.651046	3213.910645
0.000000	0.651283	3215.984863
0.000000	0.651521	3218.066650
0.000000	0.651758	3219.837646
0.000000	0.651995	3221.600098
0.000000	0.652232	3223.324707
0.000000	0.652469	3224.871094
0.000000	0.652706	3226.593506
0.000000	0.652944	3228.489258
0.000000	0.653181	3230.410889
0.000000	0.653418	3231.939209
0.000000	0.653655	3233.240723
0.000000	0.653892	3234.232910
0.000000	0.654130	3235.055664
0.000000	0.654367	3235.714111
0.000000	0.654604	3235.965332
0.000000	0.654841	3234.614746
0.000000	0.655078	3232.850830
0.000000	0.655315	3230.439453
0.000000	0.655553	3228.074707
0.000000	0.655790	3227.742676
0.000000	0.656027	3228.514160
0.000000	0.656264	3229.582275
0.000000	0.656501	3231.068604
0.000000	0.656738	3233.112793
0.000000	0.656976	3235.980713
0.000000	0.657213	3239.668945
0.000000	0.657450	3244.213135
0.000000	0.657687	3249.768311
0.000000	0.657924	3255.720947
0.000000	0.658162	3262.141846
0.000000	0.658399	3266.086426
0.000000	0.658636	3266.279297
0.000000	0.658873	3265.062500
0.000000	0.659110	3262.641602
0.000000	0.659347	3259.592041
0.000000	0.659585	3257.792236
0.000000	0.659822	3256.220703
0.000000	0.660059	3253.995605
0.000000	0.660296	3251.314941
0.000000	0.660533	3248.679443
0.000000	0.660770	3246.165771
0.000000	0.661008	3244.636963
0.000000	0.661245	3243.947021
0.000000	0.661482	3244.900146
0.000000	0.661719	3247.414307
0.000000	0.661956	3252.301514
0.000000	0.662193	3260.429199
0.000000	0.662431	3274.577148
0.000000	0.662668	3296.452148
0.000000	0.662905	3328.206787
0.000000	0.663142	3372.205322
0.000000	0.663379	3430.196045
0.000000	0.663617	3500.035400
0.000000	0.663854	3572.309814
0.000000	0.664091	3642.449219
0.000000	0.664328	3704.546387
0.000000	0.664565	3754.298096
0.000000	0.664802	3788.895508
0.000000	0.665040	3807.034668
0.000000	0.665277	3807.937500
0.000000	0.665514	3792.790283
0.000000	0.665751	3765.288574
0.000000	0.665988	3727.948975
0.000000	0.666225	3677.135254
0.000000	0.666463	3615.661865
0.000000	0.666700	3547.512695
0.000000	0.666937	3477.632080
0.000000	0.667174	3412.225586
0.000000	0.667411	3357.528809
0.000000	0.667648	3317.458496
0.000000	0.667886	3294.735352
0.000000	0.668123	3274.879639
0.000000	0.668360	3257.704834
0.000000	0.668597	3243.317627
0.000000	0.668834	3232.112549
0.000000	0.669072	3223.861572
0.000000	0.669309	3217.234619
0.000000	0.669546	3212.127930
0.000000	0.669783	3208.376465
0.000000	0.670020	3206.068115
0.000000	0.670257	3205.868408
0.000000	0.670495	3205.448975
0.000000	0.670732	3203.833984
0.000000	0.670969	3200.836426
0.000000	0.671206	3197.132568
0.000000	0.671443	3192.314453
0.000000	0.671681	3187.389404
0.000000	0.671918	3183.443359
0.000000	0.672155	3178.391357
0.000000	0.672392	3172.272461
0.000000	0.672629	3166.424072
0.000000	0.672866	3160.445068
0.000000	0.673104	3154.080322
0.000000	0.673341	3147.634277
0.000000	0.673578	3141.999268
0.000000	0.673815	3137.645508
0.000000	0.674052	3133.800049
0.000000	0.674289	3132.021729
0.000000	0.674527	3132.057129
0.000000	0.674764	3133.288574
0.000000	0.675001	3134.882324
0.000000	0.675238	3133.683105
0.000000	0.675475	3130.302246
0.000000	0.675712	3125.955811
0.000000	0.675950	3120.483398
0.000000	0.676187	3114.449951
0.000000	0.676424	3110.958984
0.000000	0.676661	3107.068848
0.000000	0.676898	3103.096924
0.000000	0.677136	3098.442627
0.000000	0.677373	3094.004639
0.000000	0.677610	3090.989502
0.000000	0.677847	3089.732910
0.000000	0.678084	3089.247559
0.000000	0.678321	3088.666748
0.000000	0.678559	3087.689453
0.000000	0.678796	3087.489746
0.000000	0.679033	3087.564209
0.000000	0.679270	3087.713623
0.000000	0.679507	3087.585205
0.000000	0.679744	3087.777100
0.000000	0.679982	3087.550781
0.000000	0.680219	3086.757324
0.000000	0.680456	3084.936523
0.000000	0.680693	3082.679688
0.000000	0.680930	3080.567139
0.000000	0.681167	3078.134521
0.000000	0.681405	3076.242188
0.000000	0.681642	3076.587402
0.000000	0.681879	3076.637207
0.000000	0.682116	3076.360352
0.000000	0.682353	3074.778076
0.000000	0.682591	3072.922852
0.000000	0.682828	3070.513184
0.000000	0.683065	3068.436768
0.000000	0.683302	3067.776123
0.000000	0.683539	3068.744385
0.000000	0.683776	3069.742920
0.000000	0.684014	3071.118164
0.000000	0.684251	3072.829346
0.000000	0.684488	3074.180176
0.000000	0.684725	3075.772949
0.000000	0.684962	3077.369629
0.000000	0.685199	3078.352539
0.000000	0.685437	3078.736816
0.000000	0.685674	3078.625000
0.000000	0.685911	3078.832520
0.000000	0.686148	3078.812988
0.000000	0.686385	3079.399414
0.000000	0.686623	3080.985596
0.000000	0.686860	3084.039795
0.000000	0.687097	3088.800293
0.000000	0.687334	3093.879150
0.000000	0.687571	3098.808838
0.000000	0.687808	3102.564941
0.000000	0.688046	3105.810059
0.000000	0.688283	3108.055908
0.000000	0.688520	3109.338867
0.000000	0.688757	3109.774902
0.000000	0.688994	3109.311523
0.000000	0.689231	3108.566162
0.000000	0.689469	3108.329102
0.000000	0.689706	3107.686523
0.000000	0.689943	3106.283447
0.000000	0.690180	3104.874512
0.000000	0.690417	3103.518066
0.000000	0.690655	3102.137207
0.000000	0.690892	3101.007324
0.000000	0.691129	3099.432373
0.000000	0.691366	3097.928955
0.000000	0.691603	3096.329834
0.000000	0.691840	3094.842773
0.000000	0.692078	3094.179443
0.000000	0.692315	3094.197266
0.000000	0.692552	3094.827393
0.000000	0.692789	3094.389893
0.000000	0.693026	3094.110107
0.000000	0.693263	3095.540771
0.000000	0.693501	3097.177490
0.000000	0.693738	3098.736572
0.000000	0.693975	3100.393311
0.000000	0.694212	3101.810547
0.000000	0.694449	3103.202881
0.000000	0.694687	3104.492188
0.000000	0.694924	3106.144531
0.000000	0.695161	3105.053955
0.000000	0.695398	3102.592773
0.000000	0.695635	3098.871582
0.000000	0.695872	3093.878174
0.000000	0.696110	3088.805664
0.000000	0.696347	3084.082520
0.000000	0.696584	3080.370605
0.000000	0.696821	3075.721191
0.000000	0.697058	3071.376465
0.000000	0.697295	3067.509766
0.000000	0.697533	3063.018555
0.000000	0.697770	3058.200928
0.000000	0.698007	3053.979980
0.000000	0.698244	3049.213623
0.000000	0.698481	3043.572021
0.000000	0.698718	3037.754150
0.000000	0.698956	3031.810059
0.000000	0.699193	3025.584229
0.000000	0.699430	3020.413330
0.000000	0.699667	3015.350098
0.000000	0.699904	3010.352295
0.000000	0.700141	3005.608643
0.000000	0.700379	3002.017090
0.000000	0.700616	2998.985107
0.000000	0.700853	2995.371582
0.000000	0.701090	2991.513672
0.000000	0.701327	2987.141357
0.000000	0.701565	2983.064697
0.000000	0.701802	2980.928955
0.000000	0.702039	2980.195801
0.000000	0.702276	2981.288818
0.000000	0.702513	2983.414551
0.000000	0.702750	2986.243652
0.000000	0.702988	2988.404053
0.000000	0.703225	2990.213135
0.000000	0.703462	2991.840820
0.000000	0.703699	2993.294434
0.000000	0.703936	2995.609863
0.000000	0.704174	2998.875244
0.000000	0.704411	3002.381104
0.000000	0.704648	3006.059814
0.000000	0.704885	3009.915527
0.000000	0.705122	3013.301514
0.000000	0.705359	3015.906006
0.000000	0.705597	3017.561035
0.000000	0.705834	3018.635498
0.000000	0.706071	3019.672607
0.000000	0.706308	3020.502930
0.000000	0.706545	3020.435059
0.000000	0.706782	3019.711670
0.000000	0.707020	3018.307617
0.000000	0.707257	3016.745361
0.000000	0.707494	3014.623779
0.000000	0.707731	3010.240234
0.000000	0.707968	3003.458008
0.000000	0.708205	2994.520996
0.000000	0.708443	2983.718994
0.000000	0.708680	2972.470215
0.000000	0.708917	2960.962646
0.000000	0.709154	2949.246338
0.000000	0.709391	2938.654053
0.000000	0.709629	2926.908203
0.000000	0.709866	2914.264648
0.000000	0.710103	2902.608887
0.000000	0.710340	2889.532959
0.000000	0.710577	2874.385010
0.000000	0.710814	2858.244873
0.000000	0.711052	2845.312256
0.000000	0.711289	2835.236572
0.000000	0.711526	2828.389404
0.000000	0.711763	2825.586914
0.000000	0.712000	2824.977295
0.000000	0.712237	2826.353027
0.000000	0.712475	2828.712158
0.000000	0.712712	2831.742920
0.000000	0.712949	2835.183350
0.000000	0.713186	2837.407471
0.000000	0.713423	2838.390869
0.000000	0.713661	2838.970215
0.000000	0.713898	2839.123047
0.000000	0.714135	2839.223633
0.000000	0.714372	2838.919922
0.000000	0.714609	2838.192383
0.000000	0.714846	2837.377930
0.000000	0.715084	2834.880371
0.000000	0.715321	2831.197510
0.000000	0.715558	2826.244873
0.000000	0.715795	2821.267334
0.000000	0.716032	2817.482422
0.000000	0.716269	2815.363281
0.000000	0.716507	2812.850098
0.000000	0.716744	2810.090576
0.000000	0.716981	2807.409180
0.000000	0.717218	2805.323730
0.000000	0.717455	2803.815186
0.000000	0.717692	2803.286133
0.000000	0.717930	2803.719238
0.000000	0.718167	2806.110107
0.000000	0.718404	2810.869629
0.000000	0.718641	2817.251709
0.000000	0.718878	2825.744141
0.000000	0.719115	2836.270996
0.000000	0.719353	2848.148193
0.000000	0.719590	2861.548096
0.000000	0.719827	2874.991943
0.000000	0.720064	2889.126221
0.000000	0.720301	2902.434082
0.000000	0.720539	2915.806885
0.000000	0.720776	2930.420654
0.000000	0.721013	2944.591309
0.000000	0.721250	2957.330811
0.000000	0.721487	2969.304688
0.000000	0.721724	2980.465332
0.000000	0.721962	2989.550049
0.000000	0.722199	2994.739258
0.000000	0.722436	2998.647461
0.000000	0.722673	3001.742920
0.000000	0.722910	3004.470215
0.000000	0.723148	3007.917480
0.000000	0.723385	3011.445557
0.000000	0.723622	3015.160400
0.000000	0.723859	3018.738770
0.000000	0.724096	3021.800049
0.000000	0.724333	3024.315918
0.000000	0.724571	3026.651855
0.000000	0.724808	3028.606201
0.000000	0.725045	3030.974854
0.000000	0.725282	3033.373535
0.000000	0.725519	3036.504395
0.000000	0.725756	3039.509521
0.000000	0.725994	3042.735596
0.000000	0.726231	3046.334961
0.000000	0.726468	3050.723877
0.000000	0.726705	3056.316650
0.000000	0.726942	3063.117676
0.000000	0.727179	3069.702148
0.000000	0.727417	3076.857422
0.000000	0.727654	3084.614258
0.000000	0.727891	3092.793701
0.000000	0.728128	3100.771729
0.000000	0.728365	3106.419922
0.000000	0.728603	3110.807861
0.000000	0.728840	3115.068848
0.000000	0.729077	3119.358887
0.000000	0.729314	3123.154297
0.000000	0.729551	3126.463623
0.000000	0.729788	3130.593262
0.000000	0.730026	3135.327393
0.000000	0.730263	3141.015381
0.000000	0.730500	3147.829590
0.000000	0.730737	3154.868896
0.000000	0.730974	3162.565430
0.000000	0.731211	3171.035156
0.000000	0.731449	3179.447510
0.000000	0.731686	3185.687012
0.000000	0.731923	3190.819824
0.000000	0.732160	3195.468750
0.000000	0.732397	3199.847900
0.000000	0.732635	3204.062500
0.000000	0.732872	3208.681396
0.000000	0.733109	3212.520020
0.000000	0.733346	3216.015869
0.000000	0.733583	3217.780518
0.000000	0.733820	3218.232422
0.000000	0.734058	3218.465576
0.000000	0.734295	3217.645752
0.000000	0.734532	3216.212158
0.000000	0.734769	3213.852295
0.000000	0.735006	3210.086670
0.000000	0.735243	3204.796387
0.000000	0.735481	3197.800293
0.000000	0.735718	3189.509033
0.000000	0.735955	3179.990234
0.000000	0.736192	3168.955322
0.000000	0.736429	3159.160156
0.000000	0.736667	3151.159424
0.000000	0.736904	3143.838379
0.000000	0.737141	3137.179688
0.000000	0.737378	3130.755859
0.000000	0.737615	3125.193359
0.000000	0.737852	3120.361816
0.000000	0.738090	3117.149902
0.000000	0.738327	3114.299561
0.000000	0.738564	3110.789063
0.000000	0.738801	3107.022217
0.000000	0.739038	3102.954590
0.000000	0.739275	3099.044434
0.000000	0.739513	3094.313965
0.000000	0.739750	3088.638916
0.000000	0.739987	3082.327881
0.000000	0.740224	3076.600830
0.000000	0.740461	3070.630127
0.000000	0.740698	3064.620117
0.000000	0.740936	3058.399902
0.000000	0.741173	3051.173340
0.000000	0.741410	3042.882813
0.000000	0.741647	3035.729248
0.000000	0.741884	3028.221191
0.000000	0.742122	3020.535400
0.000000	0.742359	3012.448730
0.000000	0.742596	3004.069580
0.000000	0.742833	2996.936279
0.000000	0.743070	2992.638672
0.000000	0.743307	2989.397705
0.000000	0.743545	2987.312500
0.000000	0.743782	2985.808350
0.000000	0.744019	2984.618164
0.000000	0.744256	2983.714844
0.000000	0.744493	2983.091064
0.000000	0.744730	2983.000977
0.000000	0.744968	2984.073242
0.000000	0.745205	2985.699951
0.000000	0.745442	2986.969727
0.000000	0.745679	2988.546143
0.000000	0.745916	2990.177246
0.000000	0.746154	2992.370361
0.000000	0.746391	2994.107666
0.000000	0.746628	2996.596436
0.000000	0.746865	2999.676270
0.000000	0.747102	3003.793945
0.000000	0.747339	3009.378174
0.000000	0.747577	3016.175293
0.000000	0.747814	3023.082764
0.000000	0.748051	3030.712646
0.000000	0.748288	3038.905518
0.000000	0.748525	3045.844482
0.000000	0.748762	3052.226563
0.000000	0.749000	3057.861816
0.000000	0.749237	3063.094238
0.000000	0.749474	3067.723633
0.000000	0.749711	3071.956299
0.000000	0.749948	3075.806641
0.000000	0.750185	3079.562500
0.000000	0.750423	3083.167480
0.000000	0.750660	3087.411865
0.000000	0.750897	3091.256104
0.000000	0.751134	3095.318115
0.000000	0.751371	3099.154785
0.000000	0.751609	3102.929688
0.000000	0.751846	3106.588867
0.000000	0.752083	3110.561768
0.000000	0.752320	3115.371582
0.000000	0.752557	3120.605469
0.000000	0.752794	3126.088379
0.000000	0.753032	3130.093506
0.000000	0.753269	3132.546143
0.000000	0.753506	3133.938721
0.000000	0.753743	3134.617676
0.000000	0.753980	3134.385010
0.000000	0.754218	3133.325439
0.000000	0.754455	3132.055420
0.000000	0.754692	3130.608643
0.000000	0.754929	3128.877197
0.000000	0.755166	3126.489014
0.000000	0.755403	3123.677490
0.000000	0.755641	3120.339111
0.000000	0.755878	3117.122314
0.000000	0.756115	3113.982910
0.000000	0.756352	3110.270264
0.000000	0.756589	3106.687744
0.000000	0.756826	3103.268311
0.000000	0.757064	3101.516357
0.000000	0.757301	3099.784668
0.000000	0.757538	3098.183838
0.000000	0.757775	3097.001465
0.000000	0.758012	3096.942139
0.000000	0.758249	3098.497070
0.000000	0.758487	3101.162598
0.000000	0.758724	3104.625732
0.000000	0.758961	3109.151611
0.000000	0.759198	3114.979004
0.000000	0.759435	3122.277344
0.000000	0.759672	3130.863525
0.000000	0.759910	3138.593018
0.000000	0.760147	3146.232178
0.000000	0.760384	3153.561768
0.000000	0.760621	3160.404785
0.000000	0.760858	3165.903564
0.000000	0.761096	3168.172119
0.000000	0.761333	3168.627197
0.000000	0.761570	3167.249512
0.000000	0.761807	3163.970215
0.000000	0.762044	3158.092285
0.000000	0.762281	3150.035156
0.000000	0.762519	3140.422607
0.000000	0.762756	3130.416260
0.000000	0.762993	3122.261230
0.000000	0.763230	3113.820313
0.000000	0.763467	3106.087646
0.000000	0.763704	3099.909912
0.000000	0.763942	3093.725098
0.000000	0.764179	3087.537109
0.000000	0.764416	3081.328369
0.000000	0.764653	3075.912842
0.000000	0.764890	3070.018311
0.000000	0.765128	3063.764160
0.000000	0.765365	3057.896240
0.000000	0.765602	3051.466553
0.000000	0.765839	3044.724121
0.000000	0.766076	3037.252197
0.000000	0.766313	3029.566406
0.000000	0.766551	3021.827637
0.000000	0.766788	3013.947021
0.000000	0.767025	3007.406982
0.000000	0.767262	3003.304688
0.000000	0.767499	3000.896729
0.000000	0.767736	3000.195313
0.000000	0.767974	3001.034668
0.000000	0.768211	3004.651855
0.000000	0.768448	3010.534424
0.000000	0.768685	3017.218750
0.000000	0.768922	3024.427979
0.000000	0.769159	3033.308105
0.000000	0.769397	3043.869629
0.000000	0.769634	3056.703857
0.000000	0.769871	3072.320313
0.000000	0.770108	3089.598145
0.000000	0.770345	3107.183594
0.000000	0.770583	3124.038818
0.000000	0.770820	3140.993408
0.000000	0.771057	3157.416016
0.000000	0.771294	3170.705811
0.000000	0.771531	3182.102295
0.000000	0.771769	3191.397949
0.000000	0.772006	3200.632080
0.000000	0.772243	3209.329834
0.000000	0.772480	3217.628418
0.000000	0.772717	3226.274414
0.000000	0.772954	3235.123047
0.000000	0.773192	3243.927002
0.000000	0.773429	3253.451172
0.000000	0.773666	3260.156250
0.000000	0.773903	3265.932373
0.000000	0.774140	3271.647461
0.000000	0.774377	3277.260986
0.000000	0.774615	3282.845459
0.000000	0.774852	3288.567383
0.000000	0.775089	3294.413574
0.000000	0.775326	3299.673340
0.000000	0.775563	3305.007568
0.000000	0.775800	3309.587402
0.000000	0.776038	3312.056396
0.000000	0.776275	3312.941650
0.000000	0.776512	3312.939697
0.000000	0.776749	3312.395996
0.000000	0.776986	3312.464355
0.000000	0.777223	3312.627686
0.000000	0.777461	3313.773926
0.000000	0.777698	3314.692139
0.000000	0.777935	3315.919434
0.000000	0.778172	3317.273193
0.000000	0.778409	3318.556885
0.000000	0.778647	3319.932617
0.000000	0.778884	3321.550537
0.000000	0.779121	3323.624023
0.000000	0.779358	3326.139404
0.000000	0.779595	3328.214600
0.000000	0.779832	3329.941895
0.000000	0.780070	3329.940430
0.000000	0.780307	3326.274414
0.000000	0.780544	3320.746826
0.000000	0.780781	3314.169434
0.000000	0.781018	3308.767822
0.000000	0.781255	3306.002930
0.000000	0.781493	3305.042969
0.000000	0.781730	3304.369629
0.000000	0.781967	3303.323486
0.000000	0.782204	3302.236084
0.000000	0.782441	3302.247314
0.000000	0.782679	3302.843506
0.000000	0.782916	3305.057617
0.000000	0.783153	3309.418213
0.000000	0.783390	3314.290039
0.000000	0.783627	3319.264893
0.000000	0.783864	3324.552246
0.000000	0.784102	3330.033447
0.000000	0.784339	3336.090088
0.000000	0.784576	3343.218994
0.000000	0.784813	3351.005615
0.000000	0.785050	3358.802246
0.000000	0.785287	3366.360840
0.000000	0.785525	3373.149902
0.000000	0.785762	3378.750244
0.000000	0.785999	3382.414551
0.000000	0.786236	3385.657227
0.000000	0.786473	3388.762451
0.000000	0.786711	3390.810303
0.000000	0.786948	3392.226807
0.000000	0.787185	3392.674072
0.000000	0.787422	3392.864502
0.000000	0.787659	3392.642822
0.000000	0.787896	3392.875732
0.000000	0.788134	3394.589111
0.000000	0.788371	3397.300537
0.000000	0.788608	3400.766602
0.000000	0.788845	3405.387695
0.000000	0.789082	3409.444336
0.000000	0.789319	3412.997803
0.000000	0.789557	3416.925293
0.000000	0.789794	3421.200195
0.000000	0.790031	3426.143799
0.000000	0.790268	3432.144287
0.000000	0.790505	3438.990723
0.000000	0.790743	3445.954346
0.000000	0.790980	3451.204102
0.000000	0.791217	3454.683838
0.000000	0.791454	3456.425293
0.000000	0.791691	3457.168213
0.000000	0.791928	3457.130859
0.000000	0.792166	3455.955566
0.000000	0.792403	3454.151367
0.000000	0.792640	3451.295654
0.000000	0.792877	3447.473145
0.000000	0.793114	3442.344238
0.000000	0.793351	3436.608154
0.000000	0.793589	3432.023438
0.000000	0.793826	3426.973877
0.000000	0.794063	3421.835693
0.000000	0.794300	3417.264404
0.000000	0.794537	3413.562500
0.000000	0.794774	3410.279785
0.000000	0.795012	3407.055176
0.000000	0.795249	3404.376953
0.000000	0.795486	3402.128906
0.000000	0.795723	3401.113037
0.000000	0.795960	3401.333984
0.000000	0.796197	3402.678467
0.000000	0.796435	3402.027344
0.000000	0.796672	3400.380615
0.000000	0.796909	3398.471436
0.000000	0.797146	3396.218018
0.000000	0.797383	3395.337891
0.000000	0.797621	3396.393311
0.000000	0.797858	3399.252686
0.000000	0.798095	3402.065186
0.000000	0.798332	3405.284668
0.000000	0.798569	3409.113525
0.000000	0.798806	3412.983398
0.000000	0.799044	3417.248047
0.000000	0.799281	3420.912842
0.000000	0.799518	3424.542480
0.000000	0.799755	3427.773438
0.000000	0.799992	3430.253662
0.000000	0.800230	3432.274170
0.000000	0.800467	3434.540283
0.000000	0.800704	3436.798828
0.000000	0.800941	3438.636963
0.000000	0.801178	3439.859375
0.000000	0.801415	3440.752197
0.000000	0.801653	3441.475586
0.000000	0.801890	3441.553223
0.000000	0.802127	3441.083740
0.000000	0.802364	3440.177002
0.000000	0.802601	3437.997314
0.000000	0.802838	3434.604248
0.000000	0.803076	3430.651367
0.000000	0.803313	3426.515381
0.000000	0.803550	3423.440918
0.000000	0.803787	3420.929443
0.000000	0.804024	3418.347412
0.000000	0.804261	3415.337891
0.000000	0.804499	3411.276855
0.000000	0.804736	3406.673340
0.000000	0.804973	3401.289795
0.000000	0.805210	3395.838135
0.000000	0.805447	3390.779541
0.000000	0.805685	3386.140869
0.000000	0.805922	3382.916992
0.000000	0.806159	3380.717773
0.000000	0.806396	3379.990234
0.000000	0.806633	3379.964111
0.000000	0.806870	3379.493164
0.000000	0.807108	3377.748779
0.000000	0.807345	3375.547363
0.000000	0.807582	3373.230225
0.000000	0.807819	3371.218750
0.000000	0.808056	3369.373291
0.000000	0.808293	3367.918213
0.000000	0.808531	3366.931641
0.000000	0.808768	3366.536133
0.000000	0.809005	3366.621094
0.000000	0.809242	3366.213135
0.000000	0.809479	3364.837158
0.000000	0.809717	3362.248535
0.000000	0.809954	3356.920410
0.000000	0.810191	3349.998047
0.000000	0.810428	3343.225342
0.000000	0.810665	3336.193359
0.000000	0.810902	3328.783691
0.000000	0.811140	3322.161865
0.000000	0.811377	3316.084229
0.000000	0.811614	3312.325684
0.000000	0.811851	3308.941162
0.000000	0.812088	3306.470947
0.000000	0.812325	3304.897949
0.000000	0.812563	3303.626953
0.000000	0.812800	3302.123535
0.000000	0.813037	3299.261475
0.000000	0.813274	3296.067871
0.000000	0.813511	3292.872314
0.000000	0.813748	3291.047119
0.000000	0.813986	3289.912354
0.000000	0.814223	3289.789551
0.000000	0.814460	3290.092529
0.000000	0.814697	3290.041260
0.000000	0.814934	3289.686523
0.000000	0.815172	3289.482910
0.000000	0.815409	3289.558838
0.000000	0.815646	3290.181641
0.000000	0.815883	3290.670166
0.000000	0.816120	3291.225342
0.000000	0.816357	3292.146973
0.000000	0.816595	3293.831055
0.000000	0.816832	3296.747559
0.000000	0.817069	3301.400391
0.000000	0.817306	3308.142578
0.000000	0.817543	3316.985352
0.000000	0.817780	3326.924072
0.000000	0.818018	3338.211426
0.000000	0.818255	3349.589111
0.000000	0.818492	3361.297607
0.000000	0.818729	3371.512207
0.000000	0.818966	3380.263184
0.000000	0.819204	3385.100830
0.000000	0.819441	3386.625000
0.000000	0.819678	3386.835205
0.000000	0.819915	3385.907959
0.000000	0.820152	3384.835449
0.000000	0.820389	3384.781982
0.000000	0.820627	3383.725342
0.000000	0.820864	3381.508545
0.000000	0.821101	3379.014648
0.000000	0.821338	3376.703857
0.000000	0.821575	3375.262207
0.000000	0.821812	3375.299316
0.000000	0.822050	3375.091553
0.000000	0.822287	3374.688477
0.000000	0.822524	3373.126221
0.000000	0.822761	3370.642334
0.000000	0.822998	3367.192627
0.000000	0.823236	3362.704102
0.000000	0.823473	3357.707520
0.000000	0.823710	3352.493408
0.000000	0.823947	3348.407715
0.000000	0.824184	3344.772461
0.000000	0.824421	3342.195068
0.000000	0.824659	3340.411621
0.000000	0.824896	3339.826172
0.000000	0.825133	3339.455566
0.000000	0.825370	3339.830811
0.000000	0.825607	3340.868164
0.000000	0.825844	3342.690186
0.000000	0.826082	3345.028076
0.000000	0.826319	3346.733887
0.000000	0.826556	3348.845215
0.000000	0.826793	3351.116455
0.000000	0.827030	3353.760986
0.000000	0.827267	3357.327881
0.000000	0.827505	3360.613281
0.000000	0.827742	3362.947754
0.000000	0.827979	3364.413818
0.000000	0.828216	3365.653564
0.000000	0.828453	3366.643555
0.000000	0.828691	3367.626709
0.000000	0.828928	3368.501221
0.000000	0.829165	3368.803223
0.000000	0.829402	3369.413818
0.000000	0.829639	3370.142822
0.000000	0.829876	3370.879150
0.000000	0.830114	3371.348877
0.000000	0.830351	3371.847900
0.000000	0.830588	3372.156494
0.000000	0.830825	3372.247803
0.000000	0.831062	3371.208008
0.000000	0.831299	3368.817139
0.000000	0.831537	3365.720947
0.000000	0.831774	3361.722168
0.000000	0.832011	3357.929199
0.000000	0.832248	3352.406982
0.000000	0.832485	3344.548340
0.000000	0.832722	3334.531738
0.000000	0.832960	3323.403809
0.000000	0.833197	3312.466309
0.000000	0.833434	3304.281250
0.000000	0.833671	3298.530518
0.000000	0.833908	3293.896729
0.000000	0.834146	3290.509277
0.000000	0.834383	3290.383301
0.000000	0.834620	3291.426758
0.000000	0.834857	3293.273438
0.000000	0.835094	3296.083008
0.000000	0.835331	3299.955811
0.000000	0.835569	3304.687500
0.000000	0.835806	3307.834473
0.000000	0.836043	3310.479492
0.000000	0.836280	3313.384277
0.000000	0.836517	3316.063232
0.000000	0.836754	3319.161377
0.000000	0.836992	3322.403809
0.000000	0.837229	3326.118652
0.000000	0.837466	3330.506348
0.000000	0.837703	3335.239502
0.000000	0.837940	3340.296631
0.000000	0.838178	3345.258057
0.000000	0.838415	3349.803955
0.000000	0.838652	3354.361328
0.000000	0.838889	3359.279297
0.000000	0.839126	3363.459717
0.000000	0.839363	3367.493896
0.000000	0.839601	3372.129395
0.000000	0.839838	3376.746094
0.000000	0.840075	3382.219482
0.000000	0.840312	3387.318848
0.000000	0.840549	3390.515137
0.000000	0.840786	3392.539063
0.000000	0.841024	3394.068115
0.000000	0.841261	3396.161133
0.000000	0.841498	3399.703857
0.000000	0.841735	3403.730225
0.000000	0.841972	3408.753906
0.000000	0.842210	3414.381836
0.000000	0.842447	3420.489014
0.000000	0.842684	3426.635986
0.000000	0.842921	3432.446045
0.000000	0.843158	3438.370850
0.000000	0.843395	3443.772461
0.000000	0.843633	3448.729980
0.000000	0.843870	3452.750488
0.000000	0.844107	3456.471680
0.000000	0.844344	3459.987793
0.000000	0.844581	3462.925049
0.000000	0.844818	3465.647949
0.000000	0.845056	3468.673828
0.000000	0.845293	3471.795410
0.000000	0.845530	3473.928955
0.000000	0.845767	3475.937988
0.000000	0.846004	3478.385742
0.000000	0.846241	3480.979492
0.000000	0.846479	3484.111816
0.000000	0.846716	3486.927002
0.000000	0.846953	3489.368652
0.000000	0.847190	3491.994629
0.000000	0.847427	3494.395996
0.000000	0.847665	3496.383545
0.000000	0.847902	3498.265381
0.000000	0.848139	3500.013916
0.000000	0.848376	3501.129639
0.000000	0.848613	3502.111816
0.000000	0.848850	3503.148682
0.000000	0.849088	3504.558594
0.000000	0.849325	3506.161377
0.000000	0.849562	3508.097168
0.000000	0.849799	3509.739014
0.000000	0.850036	3511.509277
0.000000	0.850273	3512.975830
0.000000	0.850511	3514.170410
0.000000	0.850748	3514.899170
0.000000	0.850985	3515.484619
0.000000	0.851222	3515.322754
0.000000	0.851459	3515.425781
0.000000	0.851697	3515.530518
0.000000	0.851934	3515.966797
0.000000	0.852171	3517.052490
0.000000	0.852408	3517.957764
0.000000	0.852645	3519.354004
0.000000	0.852882	3520.293945
0.000000	0.853120	3520.599365
0.000000	0.853357	3520.682617
0.000000	0.853594	3519.859131
0.000000	0.853831	3518.164063
0.000000	0.854068	3515.446289
0.000000	0.854305	3511.507813
0.000000	0.854543	3506.858154
0.000000	0.854780	3501.871094
0.000000	0.855017	3497.587891
0.000000	0.855254	3494.211182
0.000000	0.855491	3491.026855
0.000000	0.855729	3487.735840
0.000000	0.855966	3484.757324
0.000000	0.856203	3481.800537
0.000000	0.856440	3479.434814
0.000000	0.856677	3477.048584
0.000000	0.856914	3475.250244
0.000000	0.857152	3474.193115
0.000000	0.857389	3474.372314
0.000000	0.857626	3475.254395
0.000000	0.857863	3476.449707
0.000000	0.858100	3477.862793
0.000000	0.858337	3479.470459
0.000000	0.858575	3480.721680
0.000000	0.858812	3481.401855
0.000000	0.859049	3480.953857
0.000000	0.859286	3479.962646
0.000000	0.859523	3478.862793
0.000000	0.859761	3477.419922
0.000000	0.859998	3475.442871
0.000000	0.860235	3473.414063
0.000000	0.860472	3471.399414
0.000000	0.860709	3470.579834
0.000000	0.860946	3470.786133
0.000000	0.861184	3471.251221
0.000000	0.861421	3472.441406
0.000000	0.861658	3473.668945
0.000000	0.861895	3474.416016
0.000000	0.862132	3474.882080
0.000000	0.862369	3474.456299
0.000000	0.862607	3473.780029
0.000000	0.862844	3472.345703
0.000000	0.863081	3471.483398
0.000000	0.863318	3470.715332
0.000000	0.863555	3470.093506
0.000000	0.863792	3468.776123
0.000000	0.864030	3466.503174
0.000000	0.864267	3463.433105
0.000000	0.864504	3459.447021
0.000000	0.864741	3455.854492
0.000000	0.864978	3452.841797
0.000000	0.865215	3450.120361
0.000000	0.865453	3447.404785
0.000000	0.865690	3445.527344
0.000000	0.865927	3444.740967
0.000000	0.866164	3445.874268
0.000000	0.866401	3447.505859
0.000000	0.866639	3449.323730
0.000000	0.866876	3451.968994
0.000000	0.867113	3455.581299
0.000000	0.867350	3459.985840
0.000000	0.867587	3464.806885
0.000000	0.867824	3468.766602
0.000000	0.868062	3472.535889
0.000000	0.868299	3475.678467
0.000000	0.868536	3478.440918
0.000000	0.868773	3481.415039
0.000000	0.869010	3485.369873
0.000000	0.869247	3489.960449
0.000000	0.869485	3495.471436
0.000000	0.869722	3501.483643
0.000000	0.869959	3507.587646
0.000000	0.870196	3511.850830
0.000000	0.870433	3515.381592
0.000000	0.870671	3518.330566
0.000000	0.870908	3521.285889
0.000000	0.871145	3524.161621
0.000000	0.871382	3526.516113
0.000000	0.871619	3528.637207
0.000000	0.871856	3531.549805
0.000000	0.872094	3535.151611
0.000000	0.872331	3538.144531
0.000000	0.872568	3540.254883
0.000000	0.872805	3541.483398
0.000000	0.873042	3542.006348
0.000000	0.873279	3542.167725
0.000000	0.873517	3542.814941
0.000000	0.873754	3544.046387
0.000000	0.873991	3544.066406
0.000000	0.874228	3543.226074
0.000000	0.874465	3541.245605
0.000000	0.874703	3539.155518
0.000000	0.874940	3536.634033
0.000000	0.875177	3535.584473
0.000000	0.875414	3535.630859
0.000000	0.875651	3535.324219
0.000000	0.875888	3535.327881
0.000000	0.876126	3536.067139
0.000000	0.876363	3537.179932
0.000000	0.876600	3538.823486
0.000000	0.876837	3540.364502
0.000000	0.877074	3540.876709
0.000000	0.877312	3540.429199
0.000000	0.877549	3539.557861
0.000000	0.877786	3538.422119
0.000000	0.878023	3537.747803
0.000000	0.878260	3537.232910
0.000000	0.878497	3537.200928
0.000000	0.878735	3537.631836
0.000000	0.878972	3539.585693
0.000000	0.879209	3542.620361
0.000000	0.879446	3546.052246
0.000000	0.879683	3550.082031
0.000000	0.879920	3554.510010
0.000000	0.880158	3558.500000
0.000000	0.880395	3562.199463
0.000000	0.880632	3565.712402
0.000000	0.880869	3569.451416
0.000000	0.881106	3573.504150
0.000000	0.881343	3578.428467
0.000000	0.881581	3584.239746
0.000000	0.881818	3590.845703
0.000000	0.882055	3595.485352
0.000000	0.882292	3599.327881
0.000000	0.882529	3602.914551
0.000000	0.882766	3607.071289
0.000000	0.883004	3608.635254
0.000000	0.883241	3609.201660
0.000000	0.883478	3609.250977
0.000000	0.883715	3610.332031
0.000000	0.883952	3612.075195
0.000000	0.884190	3614.489746
0.000000	0.884427	3617.359131
0.000000	0.884664	3619.986816
0.000000	0.884901	3622.312012
0.000000	0.885138	3623.878174
0.000000	0.885375	3624.101318
0.000000	0.885613	3623.541504
0.000000	0.885850	3622.249268
0.000000	0.886087	3620.586670
0.000000	0.886324	3618.619385
0.000000	0.886561	3616.818115
0.000000	0.886799	3614.955811
0.000000	0.887036	3613.037598
0.000000	0.887273	3611.789307
0.000000	0.887510	3611.054199
0.000000	0.887747	3610.829590
0.000000	0.887984	3610.306885
0.000000	0.888222	3609.469971
0.000000	0.888459	3607.829590
0.000000	0.888696	3605.663330
0.000000	0.888933	3603.085938
0.000000	0.889170	3600.399170
0.000000	0.889407	3598.566650
0.000000	0.889645	3596.753418
0.000000	0.889882	3595.184082
0.000000	0.890119	3593.983643
0.000000	0.890356	3593.645020
0.000000	0.890593	3593.559814
0.000000	0.890830	3593.804443
0.000000	0.891068	3594.685303
0.000000	0.891305	3596.839600
0.000000	0.891542	3598.768555
0.000000	0.891779	3600.574707
0.000000	0.892016	3602.607178
0.000000	0.892254	3604.005859
0.000000	0.892491	3604.768066
0.000000	0.892728	3604.968262
0.000000	0.892965	3605.375977
0.000000	0.893202	3605.988281
0.000000	0.893439	3606.947021
0.000000	0.893677	3608.284668
0.000000	0.893914	3610.380371
0.000000	0.894151	3612.842285
0.000000	0.894388	3616.286133
0.000000	0.894625	3620.159424
0.000000	0.894862	3623.924805
0.000000	0.895100	3626.265381
0.000000	0.895337	3627.699463
0.000000	0.895574	3628.851074
0.000000	0.895811	3629.683838
0.000000	0.896048	3630.309082
0.000000	0.896286	3631.229248
0.000000	0.896523	3631.502686
0.000000	0.896760	3631.389893
0.000000	0.896997	3631.312012
0.000000	0.897234	3631.817627
0.000000	0.897471	3632.443359
0.000000	0.897709	3632.763184
0.000000	0.897946	3633.032227
0.000000	0.898183	3632.998779
0.000000	0.898420	3631.657227
0.000000	0.898657	3629.711426
0.000000	0.898894	3627.202881
0.000000	0.899132	3624.190430
0.000000	0.899369	3620.736084
0.000000	0.899606	3617.383789
0.000000	0.899843	3613.333252
0.000000	0.900080	3607.884033
0.000000	0.900317	3601.967041
0.000000	0.900555	3595.767090
0.000000	0.900792	3589.022949
0.000000	0.901029	3582.592773
0.000000	0.901266	3577.115967
0.000000	0.901503	3572.090576
0.000000	0.901740	3566.683594
0.000000	0.901978	3561.225342
0.000000	0.902215	3555.311768
0.000000	0.902452	3549.721924
0.000000	0.902689	3544.483154
0.000000	0.902926	3538.460205
0.000000	0.903164	3531.198242
0.000000	0.903401	3523.643555
0.000000	0.903638	3515.037354
0.000000	0.903875	3505.814453
0.000000	0.904112	3496.088623
0.000000	0.904349	3487.201416
0.000000	0.904587	3480.586426
0.000000	0.904824	3475.810059
0.000000	0.905061	3472.515381
0.000000	0.905298	3470.191162
0.000000	0.905535	3469.174072
0.000000	0.905773	3468.148438
0.000000	0.906010	3466.600342
0.000000	0.906247	3465.193359
0.000000	0.906484	3463.757080
0.000000	0.906721	3462.706055
0.000000	0.906958	3462.906494
0.000000	0.907196	3465.111084
0.000000	0.907433	3469.610840
0.000000	0.907670	3474.687988
0.000000	0.907907	3479.275635
0.000000	0.908144	3484.061035
0.000000	0.908381	3488.295898
0.000000	0.908619	3491.368408
0.000000	0.908856	3493.134033
0.000000	0.909093	3494.702148
0.000000	0.909330	3496.606689
0.000000	0.909567	3499.681885
0.000000	0.909804	3503.410400
0.000000	0.910042	3507.911865
0.000000	0.910279	3512.991699
0.000000	0.910516	3518.857910
0.000000	0.910753	3523.952148
0.000000	0.910990	3528.122803
0.000000	0.911228	3532.374512
0.000000	0.911465	3537.296875
0.000000	0.911702	3542.027588
0.000000	0.911939	3545.928955
0.000000	0.912176	3549.384521
0.000000	0.912413	3554.076660
0.000000	0.912651	3558.926758
0.000000	0.912888	3564.357422
0.000000	0.913125	3569.549316
0.000000	0.913362	3574.951172
0.000000	0.913599	3580.486816
0.000000	0.913836	3586.361328
0.000000	0.914074	3592.221436
0.000000	0.914311	3596.437256
0.000000	0.914548	3598.241699
0.000000	0.914785	3599.209473
0.000000	0.915022	3599.654297
0.000000	0.915260	3600.334961
0.000000	0.915497	3601.794434
0.000000	0.915734	3603.794434
0.000000	0.915971	3605.507324
0.000000	0.916208	3606.872803
0.000000	0.916445	3608.054443
0.000000	0.916683	3609.706543
0.000000	0.916920	3609.701416
0.000000	0.917157	3608.591064
0.000000	0.917394	3607.434814
0.000000	0.917631	3607.859375
0.000000	0.917868	3609.282227
0.000000	0.918106	3610.256348
0.000000	0.918343	3610.829102
0.000000	0.918580	3611.187256
0.000000	0.918817	3611.658936
0.000000	0.919054	3611.856201
0.000000	0.919291	3612.248535
0.000000	0.919529	3612.117432
0.000000	0.919766	3611.716553
0.000000	0.920003	3611.445801
0.000000	0.920240	3612.176514
0.000000	0.920477	3613.256836
0.000000	0.920715	3613.551025
0.000000	0.920952	3612.719238
0.000000	0.921189	3610.948730
0.000000	0.921426	3608.498779
0.000000	0.921663	3605.456299
0.000000	0.921900	3602.449951
0.000000	0.922138	3599.309570
0.000000	0.922375	3595.759033
0.000000	0.922612	3592.284424
0.000000	0.922849	3589.297119
0.000000	0.923086	3586.730957
0.000000	0.923323	3584.863770
0.000000	0.923561	3583.710693
0.000000	0.923798	3583.253662
0.000000	0.924035	3582.960449
0.000000	0.924272	3583.011963
0.000000	0.924509	3583.489258
0.000000	0.924747	3585.208740
0.000000	0.924984	3587.395996
0.000000	0.925221	3589.698486
0.000000	0.925458	3592.843750
0.000000	0.925695	3595.974121
0.000000	0.925932	3599.762939
0.000000	0.926170	3603.791016
0.000000	0.926407	3607.476563
0.000000	0.926644	3610.464111
0.000000	0.926881	3613.502441
0.000000	0.927118	3616.491211
0.000000	0.927355	3620.483887
0.000000	0.927593	3622.810791
0.000000	0.927830	3623.480713
0.000000	0.928067	3622.690918
0.000000	0.928304	3621.194336
0.000000	0.928541	3618.213867
0.000000	0.928779	3613.460693
0.000000	0.929016	3608.518555
0.000000	0.929253	3602.590332
0.000000	0.929490	3595.567871
0.000000	0.929727	3587.251221
0.000000	0.929964	3577.743896
0.000000	0.930202	3567.238281
0.000000	0.930439	3556.861816
0.000000	0.930676	3546.695068
0.000000	0.930913	3536.272217
0.000000	0.931150	3526.243164
0.000000	0.931387	3517.154541
0.000000	0.931625	3507.699707
0.000000	0.931862	3496.804932
0.000000	0.932099	3484.168213
0.000000	0.932336	3468.352539
0.000000	0.932573	3451.378906
0.000000	0.932810	3435.169189
0.000000	0.933048	3422.459473
0.000000	0.933285	3413.557373
0.000000	0.933522	3407.693359
0.000000	0.933759	3403.230713
0.000000	0.933996	3400.287109
0.000000	0.934234	3398.307129
0.000000	0.934471	3397.170166
0.000000	0.934708	3397.118164
0.000000	0.934945	3398.639893
0.000000	0.935182	3400.992920
0.000000	0.935419	3404.367920
0.000000	0.935657	3407.510742
0.000000	0.935894	3411.492920
0.000000	0.936131	3416.016602
0.000000	0.936368	3421.154297
0.000000	0.936605	3427.225830
0.000000	0.936843	3434.396973
0.000000	0.937080	3442.394775
0.000000	0.937317	3451.096436
0.000000	0.937554	3459.342285
0.000000	0.937791	3465.934326
0.000000	0.938028	3472.161133
0.000000	0.938266	3478.697021
0.000000	0.938503	3485.251465
0.000000	0.938740	3492.098877
0.000000	0.938977	3498.028076
0.000000	0.939214	3503.144775
0.000000	0.939451	3507.631836
0.000000	0.939689	3511.268555
0.000000	0.939926	3514.884766
0.000000	0.940163	3519.147705
0.000000	0.940400	3524.127197
0.000000	0.940637	3529.843750
0.000000	0.940874	3535.647705
0.000000	0.941112	3541.301270
0.000000	0.941349	3547.494141
0.000000	0.941586	3553.893311
0.000000	0.941823	3560.424072
0.000000	0.942060	3565.714111
0.000000	0.942297	3570.041748
0.000000	0.942535	3572.768066
0.000000	0.942772	3574.170654
0.000000	0.943009	3574.525635
0.000000	0.943246	3574.582520
0.000000	0.943483	3573.960205
0.000000	0.943721	3572.914795
0.000000	0.943958	3572.721436
0.000000	0.944195	3573.214355
0.000000	0.944432	3573.932129
0.000000	0.944669	3574.642090
0.000000	0.944906	3575.031250
0.000000	0.945144	3576.186523
0.000000	0.945381	3578.284668
0.000000	0.945618	3583.164551
0.000000	0.945855	3589.537354
0.000000	0.946092	3596.024658
0.000000	0.946329	3602.479736
0.000000	0.946567	3609.121826
0.000000	0.946804	3615.585693
0.000000	0.947041	3621.160156
0.000000	0.947278	3627.116211
0.000000	0.947515	3633.805908
0.000000	0.947753	3640.678711
0.000000	0.947990	3647.098877
0.000000	0.948227	3653.364990
0.000000	0.948464	3658.084473
0.000000	0.948701	3661.825195
0.000000	0.948938	3665.142822
0.000000	0.949176	3668.413330
0.000000	0.949413	3671.542236
0.000000	0.949650	3674.294922
0.000000	0.949887	3677.030762
0.000000	0.950124	3679.620361
0.000000	0.950361	3681.550537
0.000000	0.950599	3683.281006
0.000000	0.950836	3684.701172
0.000000	0.951073	3685.826416
0.000000	0.951310	3686.795654
0.000000	0.951547	3687.977051
0.000000	0.951784	3689.460205
0.000000	0.952022	3690.788330
0.000000	0.952259	3691.220215
0.000000	0.952496	3690.400146
0.000000	0.952733	3688.924805
0.000000	0.952970	3687.289063
0.000000	0.953208	3686.823730
0.000000	0.953445	3686.740234
0.000000	0.953682	3687.199463
0.000000	0.953919	3688.988037
0.000000	0.954156	3692.864014
0.000000	0.954393	3697.526367
0.000000	0.954631	3702.827393
0.000000	0.954868	3708.500488
0.000000	0.955105	3715.019043
0.000000	0.955342	3721.931641
0.000000	0.955579	3725.324463
0.000000	0.955817	3727.175049
0.000000	0.956054	3728.209229
0.000000	0.956291	3729.465088
0.000000	0.956528	3731.850830
0.000000	0.956765	3735.787842
0.000000	0.957002	3740.386719
0.000000	0.957240	3745.594971
0.000000	0.957477	3751.277588
0.000000	0.957714	3756.256348
0.000000	0.957951	3761.256592
0.000000	0.958188	3766.686768
0.000000	0.958425	3771.499756
0.000000	0.958663	3775.363037
0.000000	0.958900	3779.445557
0.000000	0.959137	3783.605225
0.000000	0.959374	3788.113525
0.000000	0.959611	3793.047363
0.000000	0.959848	3796.582520
0.000000	0.960086	3797.343994
0.000000	0.960323	3797.118164
0.000000	0.960560	3796.563232
0.000000	0.960797	3796.416260
0.000000	0.961034	3795.965332
0.000000	0.961271	3796.148682
0.000000	0.961509	3796.291504
0.000000	0.961746	3796.470215
0.000000	0.961983	3795.732666
0.000000	0.962220	3794.539063
0.000000	0.962457	3793.016602
0.000000	0.962695	3790.833008
0.000000	0.962932	3787.712891
0.000000	0.963169	3783.978516
0.000000	0.963406	3779.976563
0.000000	0.963643	3777.028564
0.000000	0.963880	3775.920898
0.000000	0.964118	3776.301025
0.000000	0.964355	3777.939453
0.000000	0.964592	3781.221680
0.000000	0.964829	3785.201172
0.000000	0.965066	3789.522949
0.000000	0.965304	3794.128662
0.000000	0.965541	3798.437256
0.000000	0.965778	3802.335938
0.000000	0.966015	3805.370117
0.000000	0.966252	3807.845947
0.000000	0.966489	3809.994141
0.000000	0.966727	3812.055176
0.000000	0.966964	3813.528320
0.000000	0.967201	3814.015381
0.000000	0.967438	3813.515869
0.000000	0.967675	3812.233154
0.000000	0.967912	3810.341553
0.000000	0.968150	3807.977295
0.000000	0.968387	3805.947510
0.000000	0.968624	3805.331543
0.000000	0.968861	3805.701416
0.000000	0.969098	3805.532471
0.000000	0.969335	3805.403320
0.000000	0.969573	3805.906738
0.000000	0.969810	3806.152832
0.000000	0.970047	3806.174316
0.000000	0.970284	3805.899414
0.000000	0.970521	3805.645020
0.000000	0.970758	3805.151123
0.000000	0.970996	3804.666260
0.000000	0.971233	3803.990723
0.000000	0.971470	3803.311035
0.000000	0.971707	3802.839600
0.000000	0.971944	3803.397949
0.000000	0.972182	3804.204346
0.000000	0.972419	3805.260742
0.000000	0.972656	3806.202148
0.000000	0.972893	3806.678223
0.000000	0.973130	3807.602783
0.000000	0.973368	3808.977051
0.000000	0.973605	3811.279785
0.000000	0.973842	3814.231934
0.000000	0.974079	3817.733887
0.000000	0.974316	3821.146729
0.000000	0.974553	3824.396729
0.000000	0.974791	3828.506104
0.000000	0.975028	3831.819824
0.000000	0.975265	3835.061279
0.000000	0.975502	3837.788818
0.000000	0.975739	3840.416992
0.000000	0.975976	3843.147461
0.000000	0.976214	3845.819824
0.000000	0.976451	3847.535889
0.000000	0.976688	3849.107178
0.000000	0.976925	3850.417236
0.000000	0.977162	3851.562988
0.000000	0.977399	3853.327881
0.000000	0.977637	3855.097900
0.000000	0.977874	3855.437744
0.000000	0.978111	3854.247314
0.000000	0.978348	3852.166992
0.000000	0.978585	3849.023926
0.000000	0.978822	3845.372559
0.000000	0.979060	3843.207520
0.000000	0.979297	3842.343750
0.000000	0.979534	3843.048584
0.000000	0.979771	3843.725342
0.000000	0.980008	3843.715088
0.000000	0.980246	3842.946045
0.000000	0.980483	3841.645020
0.000000	0.980720	3839.638672
0.000000	0.980957	3837.575684
0.000000	0.981194	3835.478027
0.000000	0.981431	3834.149414
0.000000	0.981669	3834.175049
0.000000	0.981906	3834.501221
0.000000	0.982143	3835.284180
0.000000	0.982380	3836.459229
0.000000	0.982617	3837.936768
0.000000	0.982854	3839.340332
0.000000	0.983092	3840.148926
0.000000	0.983329	3837.211426
0.000000	0.983566	3831.184814
0.000000	0.983803	3823.015869
0.000000	0.984040	3812.693848
0.000000	0.984278	3802.952148
0.000000	0.984515	3793.992920
0.000000	0.984752	3783.995850
0.000000	0.984989	3774.801514
0.000000	0.985226	3766.279541
0.000000	0.985463	3757.663818
0.000000	0.985701	3748.314697
0.000000	0.985938	3737.325439
0.000000	0.986175	3725.182861
0.000000	0.986412	3713.001221
0.000000	0.986649	3700.300537
0.000000	0.986886	3688.467529
0.000000	0.987124	3677.129395
0.000000	0.987361	3666.623047
0.000000	0.987598	3656.321777
0.000000	0.987835	3646.204346
0.000000	0.988072	3637.987549
0.000000	0.988310	3631.095947
0.000000	0.988547	3625.587402
0.000000	0.988784	3620.976074
0.000000	0.989021	3617.332520
0.000000	0.989258	3614.351318
0.000000	0.989495	3612.087402
0.000000	0.989733	3610.371826
0.000000	0.989970	3610.155029
0.000000	0.990207	3610.962891
0.000000	0.990444	3612.671875
0.000000	0.990681	3615.061768
0.000000	0.990918	3617.946289
0.000000	0.991156	3622.625977
0.000000	0.991393	3629.671631
0.000000	0.991630	3637.949463
0.000000	0.991867	3647.235840
0.000000	0.992104	3656.212402
0.000000	0.992342	3665.031250
0.000000	0.992579	3673.456299
0.000000	0.992816	3681.104004
0.000000	0.993053	3687.478027
0.000000	0.993290	3691.524902
0.000000	0.993527	3694.232422
0.000000	0.993765	3696.371338
0.000000	0.994002	3698.525879
0.000000	0.994239	3699.924316
0.000000	0.994476	3700.223633
0.000000	0.994713	3699.804443
0.000000	0.994950	3698.098877
0.000000	0.995188	3695.650879
0.000000	0.995425	3692.594727
0.000000	0.995662	3689.128174
0.000000	0.995899	3685.044189
0.000000	0.996136	3680.953125
0.000000	0.996373	3677.443848
0.000000	0.996611	3675.390381
0.000000	0.996848	3674.792969
0.000000	0.997085	3676.273682
0.000000	0.997322	3678.749268
0.000000	0.997559	3681.209229
0.000000	0.997797	3684.127686
0.000000	0.998034	3687.330566
0.000000	0.998271	3690.323730
0.000000	0.998508	3692.667480
0.000000	0.998745	3693.895752
0.000000	0.998982	3694.042725
0.000000	0.999220	3693.206543
0.000000	0.999457	3690.595459
0.000000	0.999694	3686.742432
0.000000	0.999931	3682.113770
0.000000	1.000168	3677.931152
0.000000	1.000405	3674.797852
0.000000	1.000643	3671.757080
0.000000	1.000880	3669.288574
0.000000	1.001117	3669.353027
0.000000	1.001354	3671.564941
0.000000	1.001591	3674.894287
0.000000	1.001829	3678.322998
0.000000	1.002066	3682.396973
0.000000	1.002303	3687.711670
0.000000	1.002540	3694.127930
0.000000	1.002777	3701.679443
0.000000	1.003014	3710.063965
0.000000	1.003252	3719.827148
0.000000	1.003489	3728.713379
0.000000	1.003726	3736.132813
0.000000	1.003963	3742.097168
0.000000	1.004200	3747.259033
0.000000	1.004437	3751.093750
0.000000	1.004675	3752.125488
0.000000	1.004912	3751.036133
0.000000	1.005149	3748.586426
0.000000	1.005386	3744.468506
0.000000	1.005623	3740.280029
0.000000	1.005860	3736.587158
0.000000	1.006098	3733.278320
0.000000	1.006335	3729.394531
0.000000	1.006572	3723.753662
0.000000	1.006809	3718.068604
0.000000	1.007046	3712.159180
0.000000	1.007284	3705.187988
0.000000	1.007521	3697.028076
0.000000	1.007758	3687.961670
0.000000	1.007995	3678.448975
0.000000	1.008232	3669.231445
0.000000	1.008469	3659.125000
0.000000	1.008707	3648.159668
0.000000	1.008944	3637.563965
0.000000	1.009181	3626.849854
0.000000	1.009418	3615.800049
0.000000	1.009655	3606.799561
0.000000	1.009892	3599.212891
0.000000	1.010130	3593.593018
0.000000	1.010367	3588.805664
0.000000	1.010604	3583.483398
0.000000	1.010841	3578.085938
0.000000	1.011078	3572.941650
0.000000	1.011316	3569.317139
0.000000	1.011553	3567.193115
0.000000	1.011790	3566.141602
0.000000	1.012027	3565.553223
0.000000	1.012264	3565.980713
0.000000	1.012501	3567.805908
0.000000	1.012739	3570.815918
0.000000	1.012976	3574.418213
0.000000	1.013213	3575.850342
0.000000	1.013450	3576.092773
0.000000	1.013687	3575.918457
0.000000	1.013924	3575.205322
0.000000	1.014162	3574.209717
0.000000	1.014399	3573.325439
0.000000	1.014636	3571.729980
0.000000	1.014873	3568.842773
0.000000	1.015110	3564.642578
0.000000	1.015347	3560.194580
0.000000	1.015585	3556.532715
0.000000	1.015822	3553.093750
0.000000	1.016059	3550.915527
0.000000	1.016296	3548.649170
0.000000	1.016533	3545.929932
0.000000	1.016770	3542.287842
0.000000	1.017008	3537.335449
0.000000	1.017245	3532.158447
0.000000	1.017482	3527.619385
0.000000	1.017719	3525.591309
0.000000	1.017956	3524.605469
0.000000	1.018194	3523.983154
0.000000	1.018431	3523.578613
0.000000	1.018668	3522.992676
0.000000	1.018905	3522.209229
0.000000	1.019142	3522.122070
0.000000	1.019379	3522.589600
0.000000	1.019617	3523.712402
0.000000	1.019854	3525.230469
0.000000	1.020091	3527.361328
0.000000	1.020328	3530.564453
0.000000	1.020565	3534.545166
0.000000	1.020803	3538.957031
0.000000	1.021040	3543.059814
0.000000	1.021277	3547.820801
0.000000	1.021514	3553.162598
0.000000	1.021751	3559.245850
0.000000	1.021988	3565.757324
0.000000	1.022226	3571.792725
0.000000	1.022463	3578.197754
0.000000	1.022700	3586.024902
0.000000	1.022937	3595.232422
0.000000	1.023174	3605.929932
0.000000	1.023412	3617.157471
0.000000	1.023649	3628.835449
0.000000	1.023886	3639.897705
0.000000	1.024123	3650.870605
0.000000	1.024360	3662.118896
0.000000	1.024597	3674.287842
0.000000	1.024835	3686.927979
0.000000	1.025072	3699.659180
0.000000	1.025309	3712.315186
0.000000	1.025546	3725.084473
0.000000	1.025783	3738.028076
0.000000	1.026020	3751.313232
0.000000	1.026258	3763.883301
0.000000	1.026495	3776.020752
0.000000	1.026732	3787.232422
0.000000	1.026969	3799.023926
0.000000	1.027206	3811.251221
0.000000	1.027443	3824.187012
0.000000	1.027681	3837.414063
0.000000	1.027918	3849.431885
0.000000	1.028155	3860.975342
0.000000	1.028392	3872.311523
0.000000	1.028629	3881.491455
0.000000	1.028866	3890.560059
0.000000	1.029104	3898.631592
0.000000	1.029341	3904.083740
0.000000	1.029578	3909.011475
0.000000	1.029815	3913.717285
0.000000	1.030052	3918.261475
0.000000	1.030290	3922.422852
0.000000	1.030527	3926.052246
0.000000	1.030764	3928.956299
0.000000	1.031001	3931.146484
0.000000	1.031238	3932.973389
0.000000	1.031475	3933.916504
0.000000	1.031713	3933.311035
0.000000	1.031950	3931.504395
0.000000	1.032187	3928.819580
0.000000	1.032424	3925.542969
0.000000	1.032661	3922.145508
0.000000	1.032899	3917.917236
0.000000	1.033136	3914.577148
0.000000	1.033373	3912.160645
0.000000	1.033610	3909.143311
0.000000	1.033847	3905.856445
0.000000	1.034084	3902.887939
0.000000	1.034322	3899.359619
0.000000	1.034559	3895.575439
0.000000	1.034796	3891.868408
0.000000	1.035033	3887.979492
0.000000	1.035270	3883.778809
0.000000	1.035507	3879.420654
0.000000	1.035745	3875.001709
0.000000	1.035982	3870.918213
0.000000	1.036219	3866.883301
0.000000	1.036456	3864.808838
0.000000	1.036693	3863.078857
0.000000	1.036930	3862.255859
0.000000	1.037168	3862.134766
0.000000	1.037405	3862.315918
0.000000	1.037642	3862.840576
0.000000	1.037879	3863.508301
0.000000	1.038116	3863.049316
0.000000	1.038353	3862.804932
0.000000	1.038591	3863.272461
0.000000	1.038828	3864.110840
0.000000	1.039065	3866.394043
0.000000	1.039302	3869.685547
0.000000	1.039539	3872.938232
0.000000	1.039777	3876.004150
0.000000	1.040014	3878.019287
0.000000	1.040251	3879.500732
0.000000	1.040488	3881.299561
0.000000	1.040725	3883.208496
0.000000	1.040962	3885.829834
0.000000	1.041200	3888.629395
0.000000	1.041437	3891.240234
0.000000	1.041674	3892.422607
0.000000	1.041911	3892.787598
0.000000	1.042148	3892.689453
0.000000	1.042385	3892.658447
0.000000	1.042623	3893.472168
0.000000	1.042860	3894.272461
0.000000	1.043097	3894.572754
0.000000	1.043334	3893.948975
0.000000	1.043571	3892.435547
0.000000	1.043809	3890.187988
0.000000	1.044046	3886.749756
0.000000	1.044283	3882.632324
0.000000	1.044520	3877.044922
0.000000	1.044757	3870.074463
0.000000	1.044994	3861.662842
0.000000	1.045232	3852.954102
0.000000	1.045469	3843.503906
0.000000	1.045706	3834.368652
0.000000	1.045943	3825.575684
0.000000	1.046180	3817.511963
0.000000	1.046417	3810.561279
0.000000	1.046655	3803.991455
0.000000	1.046892	3797.769043
0.000000	1.047129	3792.489258
0.000000	1.047366	3789.247559
0.000000	1.047603	3787.274658
0.000000	1.047840	3786.297363
0.000000	1.048078	3785.858887
0.000000	1.048315	3785.945557
0.000000	1.048552	3786.891357
0.000000	1.048789	3788.399414
0.000000	1.049026	3790.251709
0.000000	1.049264	3792.096924
0.000000	1.049501	3793.472900
0.000000	1.049738	3794.935791
0.000000	1.049975	3796.506104
0.000000	1.050212	3798.357422
0.000000	1.050449	3800.927002
0.000000	1.050687	3804.047607
0.000000	1.050924	3807.040771
0.000000	1.051161	3810.315430
0.000000	1.051398	3814.202881
0.000000	1.051635	3818.569336
0.000000	1.051872	3823.902344
0.000000	1.052110	3829.381592
0.000000	1.052347	3835.532471
0.000000	1.052584	3842.315186
0.000000	1.052821	3850.885742
0.000000	1.053058	3861.117676
0.000000	1.053295	3872.224854
0.000000	1.053533	3883.608643
0.000000	1.053770	3894.064209
0.000000	1.054007	3903.540771
0.000000	1.054244	3911.165771
0.000000	1.054481	3917.449707
0.000000	1.054719	3923.240723
0.000000	1.054956	3927.977539
0.000000	1.055193	3931.094482
0.000000	1.055430	3932.794922
0.000000	1.055667	3933.729492
0.000000	1.055905	3933.649170
0.000000	1.056142	3932.711182
0.000000	1.056379	3931.013428
0.000000	1.056616	3929.307373
0.000000	1.056853	3927.760742
0.000000	1.057090	3926.743164
0.000000	1.057328	3925.835449
0.000000	1.057565	3924.537109
0.000000	1.057802	3923.165283
0.000000	1.058039	3921.324219
0.000000	1.058276	3919.121826
0.000000	1.058513	3916.722412
0.000000	1.058751	3913.851074
0.000000	1.058988	3911.590820
0.000000	1.059225	3911.039795
0.000000	1.059462	3910.785156
0.000000	1.059699	3909.641357
0.000000	1.059937	3908.226074
0.000000	1.060174	3906.495850
0.000000	1.060411	3904.693604
0.000000	1.060648	3902.993408
0.000000	1.060885	3901.849854
0.000000	1.061122	3900.638184
0.000000	1.061360	3899.194336
0.000000	1.061597	3898.925293
0.000000	1.061834	3899.994629
0.000000	1.062071	3900.862061
0.000000	1.062308	3901.585205
0.000000	1.062545	3900.182617
0.000000	1.062783	3898.139648
0.000000	1.063020	3896.645264
0.000000	1.063257	3896.234863
0.000000	1.063494	3896.210205
0.000000	1.063731	3896.178955
0.000000	1.063968	3896.459229
0.000000	1.064206	3897.972656
0.000000	1.064443	3899.412842
0.000000	1.064680	3900.714111
0.000000	1.064917	3902.280762
0.000000	1.065154	3903.401123
0.000000	1.065391	3904.771240
0.000000	1.065629	3905.987061
0.000000	1.065866	3905.751465
0.000000	1.066103	3904.840820
0.000000	1.066340	3902.907227
0.000000	1.066577	3900.246338
0.000000	1.066815	3897.313965
0.000000	1.067052	3894.441162
0.000000	1.067289	3891.912109
0.000000	1.067526	3887.518311
0.000000	1.067763	3882.174316
0.000000	1.068000	3875.956299
0.000000	1.068238	3868.919922
0.000000	1.068475	3861.108887
0.000000	1.068712	3853.886719
0.000000	1.068949	3848.935547
0.000000	1.069186	3844.247803
0.000000	1.069424	3840.470215
0.000000	1.069661	3837.513916
0.000000	1.069898	3835.010986
0.000000	1.070135	3833.190430
0.000000	1.070372	3831.813232
0.000000	1.070609	3831.252197
0.000000	1.070847	3832.005127
0.000000	1.071084	3834.290039
0.000000	1.071321	3837.639648
0.000000	1.071558	3840.291504
0.000000	1.071795	3843.375000
0.000000	1.072032	3846.532227
0.000000	1.072270	3850.761719
0.000000	1.072507	3854.780273
0.000000	1.072744	3859.691650
0.000000	1.072981	3865.031982
0.000000	1.073218	3870.750488
0.000000	1.073455	3877.359863
0.000000	1.073693	3883.272461
0.000000	1.073930	3887.594727
0.000000	1.074167	3892.205811
0.000000	1.074404	3896.944092
0.000000	1.074641	3901.543457
0.000000	1.074878	3906.841309
0.000000	1.075116	3912.691162
0.000000	1.075353	3919.218994
0.000000	1.075590	3926.208008
0.000000	1.075827	3933.090820
0.000000	1.076064	3937.766113
0.000000	1.076302	3941.036865
0.000000	1.076539	3944.068848
0.000000	1.076776	3946.735596
0.000000	1.077013	3948.753662
0.000000	1.077250	3949.817383
0.000000	1.077487	3949.152344
0.000000	1.077725	3947.384033
0.000000	1.077962	3944.419189
0.000000	1.078199	3941.239746
0.000000	1.078436	3938.694336
0.000000	1.078673	3936.456787
0.000000	1.078910	3934.549072
0.000000	1.079148	3933.355713
0.000000	1.079385	3933.112549
0.000000	1.079622	3934.217773
0.000000	1.079859	3936.336914
0.000000	1.080096	3938.358643
0.000000	1.080334	3940.249756
0.000000	1.080571	3941.558594
0.000000	1.080808	3941.446289
0.000000	1.081045	3939.845947
0.000000	1.081282	3936.562256
0.000000	1.081519	3932.003662
0.000000	1.081757	3927.899414
0.000000	1.081994	3924.433105
0.000000	1.082231	3920.476563
0.000000	1.082468	3915.657959
0.000000	1.082705	3909.370117
0.000000	1.082942	3901.564209
0.000000	1.083180	3894.406738
0.000000	1.083417	3886.946045
0.000000	1.083654	3879.618652
0.000000	1.083891	3873.465820
0.000000	1.084128	3868.744141
0.000000	1.084365	3866.534424
0.000000	1.084603	3866.498047
0.000000	1.084840	3868.850830
0.000000	1.085077	3871.697998
0.000000	1.085314	3875.285645
0.000000	1.085551	3879.454834
0.000000	1.085788	3883.878174
0.000000	1.086026	3888.325928
0.000000	1.086263	3891.604492
0.000000	1.086500	3894.987305
0.000000	1.086737	3897.897461
0.000000	1.086974	3900.725098
0.000000	1.087212	3903.506104
0.000000	1.087449	3906.122803
0.000000	1.087686	3908.664307
0.000000	1.087923	3909.493408
0.000000	1.088160	3909.278076
0.000000	1.088398	3908.182617
0.000000	1.088635	3906.552734
0.000000	1.088872	3905.267090
0.000000	1.089109	3904.016357
0.000000	1.089346	3901.872314
0.000000	1.089583	3899.159912
0.000000	1.089821	3896.062744
0.000000	1.090058	3893.922852
0.000000	1.090295	3893.487061
0.000000	1.090532	3893.927246
0.000000	1.090769	3895.213135
0.000000	1.091006	3896.343750
0.000000	1.091244	3896.227051
0.000000	1.091481	3895.240967
0.000000	1.091718	3893.748779
0.000000	1.091955	3891.722900
0.000000	1.092192	3889.706055
0.000000	1.092430	3887.960449
0.000000	1.092667	3886.675293
0.000000	1.092904	3885.702148
0.000000	1.093141	3885.873779
0.000000	1.093378	3886.812012
0.000000	1.093615	3888.562256
0.000000	1.093853	3891.479004
0.000000	1.094090	3895.114014
0.000000	1.094327	3899.763916
0.000000	1.094564	3904.193115
0.000000	1.094801	3907.816895
0.000000	1.095038	3911.037842
0.000000	1.095276	3913.947266
0.000000	1.095513	3916.535400
0.000000	1.095750	3918.679932
0.000000	1.095987	3920.382324
0.000000	1.096224	3921.407227
0.000000	1.096461	3921.773193
0.000000	1.096699	3921.894043
0.000000	1.096936	3921.128174
0.000000	1.097173	3919.592041
0.000000	1.097410	3918.091309
0.000000	1.097647	3916.290283
0.000000	1.097885	3915.338379
0.000000	1.098122	3914.846680
0.000000	1.098359	3914.757813
0.000000	1.098596	3915.244873
0.000000	1.098833	3916.455566
0.000000	1.099070	3918.593506
0.000000	1.099308	3921.276855
0.000000	1.099545	3924.727539
0.000000	1.099782	3927.979980
0.000000	1.100019	3929.993164
0.000000	1.100256	3930.129883
0.000000	1.100493	3929.477295
0.000000	1.100731	3928.343018
0.000000	1.100968	3927.018555
0.000000	1.101205	3927.428223
0.000000	1.101442	3928.558105
0.000000	1.101679	3930.196777
0.000000	1.101916	3931.777588
0.000000	1.102154	3933.131348
0.000000	1.102391	3933.572510
0.000000	1.102628	3932.544922
0.000000	1.102865	3931.139893
0.000000	1.103102	3929.441895
0.000000	1.103340	3927.402832
0.000000	1.103577	3925.047852
0.000000	1.103814	3922.087891
0.000000	1.104051	3919.746338
0.000000	1.104288	3915.210205
0.000000	1.104525	3908.445557
0.000000	1.104763	3899.526367
0.000000	1.105000	3889.282227
0.000000	1.105237	3879.274414
0.000000	1.105474	3873.387695
0.000000	1.105711	3870.103760
0.000000	1.105948	3867.212158
0.000000	1.106186	3865.088379
0.000000	1.106423	3863.457031
0.000000	1.106660	3860.917480
0.000000	1.106897	3858.646973
0.000000	1.107134	3856.977539
0.000000	1.107372	3856.407227
0.000000	1.107609	3856.965088
0.000000	1.107846	3858.295166
0.000000	1.108083	3860.265625
0.000000	1.108320	3862.992920
0.000000	1.108557	3866.602051
0.000000	1.108795	3871.082275
0.000000	1.109032	3876.370850
0.000000	1.109269	3882.934570
0.000000	1.109506	3890.162598
0.000000	1.109743	3897.061523
0.000000	1.109980	3903.655762
0.000000	1.110218	3909.261719
0.000000	1.110455	3912.038086
0.000000	1.110692	3914.293213
0.000000	1.110929	3916.621826
0.000000	1.111166	3919.172363
0.000000	1.111403	3923.510986
0.000000	1.111641	3927.090820
0.000000	1.111878	3930.205078
0.000000	1.112115	3933.606201
0.000000	1.112352	3934.488770
0.000000	1.112589	3934.030518
0.000000	1.112827	3932.235352
0.000000	1.113064	3930.053467
0.000000	1.113301	3927.784424
0.000000	1.113538	3925.366699
0.000000	1.113775	3922.351563
0.000000	1.114012	3919.244629
0.000000	1.114250	3916.199219
0.000000	1.114487	3912.258789
0.000000	1.114724	3908.036621
0.000000	1.114961	3903.830078
0.000000	1.115198	3899.814941
0.000000	1.115435	3895.894775
0.000000	1.115673	3891.927246
0.000000	1.115910	3887.731934
0.000000	1.116147	3882.989746
0.000000	1.116384	3878.374512
0.000000	1.116621	3873.164795
0.000000	1.116859	3867.427490
0.000000	1.117096	3861.109863
0.000000	1.117333	3856.226563
0.000000	1.117570	3853.179199
0.000000	1.117807	3851.323975
0.000000	1.118044	3850.991699
0.000000	1.118282	3852.297363
0.000000	1.118519	3854.267334
0.000000	1.118756	3855.949219
0.000000	1.118993	3857.719482
0.000000	1.119230	3859.536621
0.000000	1.119467	3862.019775
0.000000	1.119705	3864.984375
0.000000	1.119942	3868.369873
0.000000	1.120179	3872.359863
0.000000	1.120416	3877.010498
0.000000	1.120653	3882.350342
0.000000	1.120890	3888.009521
0.000000	1.121128	3894.073486
0.000000	1.121365	3899.157471
0.000000	1.121602	3904.534180
0.000000	1.121839	3910.792725
0.000000	1.122076	3917.733643
0.000000	1.122313	3924.207275
0.000000	1.122551	3928.988281
0.000000	1.122788	3932.690186
0.000000	1.123025	3936.137451
0.000000	1.123262	3938.847900
0.000000	1.123499	3941.292236
0.000000	1.123737	3943.354736
0.000000	1.123974	3943.480225
0.000000	1.124211	3942.748779
0.000000	1.124448	3941.724854
0.000000	1.124685	3940.655518
0.000000	1.124923	3940.899170
0.000000	1.125160	3943.799316
0.000000	1.125397	3948.250977
0.000000	1.125634	3955.087891
0.000000	1.125871	3964.681641
0.000000	1.126108	3976.739014
0.000000	1.126346	3990.758789
0.000000	1.126583	4004.366211
0.000000	1.126820	4017.886719
0.000000	1.127057	4031.352539
0.000000	1.127294	4044.482178
0.000000	1.127531	4058.853271
0.000000	1.127769	4073.271240
0.000000	1.128006	4087.308105
0.000000	1.128243	4101.012207
0.000000	1.128480	4114.322754
0.000000	1.128717	4125.476563
0.000000	1.128955	4136.602051
0.000000	1.129192	4147.958496
0.000000	1.129429	4159.363770
0.000000	1.129666	4168.719238
0.000000	1.129903	4175.575195
0.000000	1.130140	4181.039551
0.000000	1.130378	4185.731445
0.000000	1.130615	4190.058594
0.000000	1.130852	4193.077148
0.000000	1.131089	4194.537109
0.000000	1.131326	4194.702637
0.000000	1.131563	4194.492188
0.000000	1.131801	4193.750488
0.000000	1.132038	4191.313965
0.000000	1.132275	4187.453613
0.000000	1.132512	4183.089844
0.000000	1.132749	4179.267090
0.000000	1.132986	4174.286133
0.000000	1.133224	4167.676758
0.000000	1.133461	4159.001465
0.000000	1.133698	4149.006348
0.000000	1.133935	4138.812988
0.000000	1.134172	4127.798340
0.000000	1.134409	4116.082520
0.000000	1.134647	4105.419434
0.000000	1.134884	4094.429932
0.000000	1.135121	4083.604980
0.000000	1.135358	4072.957031
0.000000	1.135595	4062.715576
0.000000	1.135833	4052.589844
0.000000	1.136070	4043.580322
0.000000	1.136307	4034.470459
0.000000	1.136544	4024.578857
0.000000	1.136781	4014.590576
0.000000	1.137018	4004.906738
0.000000	1.137256	3995.484131
0.000000	1.137493	3986.424561
0.000000	1.137730	3977.615967
0.000000	1.137967	3969.089844
0.000000	1.138204	3961.508301
0.000000	1.138441	3955.785645
0.000000	1.138679	3950.239502
0.000000	1.138916	3945.295166
0.000000	1.139153	3941.174561
0.000000	1.139390	3937.637207
0.000000	1.139627	3934.949219
0.000000	1.139865	3933.166260
0.000000	1.140102	3932.466553
0.000000	1.140339	3933.250000
0.000000	1.140576	3935.745605
0.000000	1.140813	3939.495850
0.000000	1.141050	3943.118652
0.000000	1.141288	3946.192383
0.000000	1.141525	3950.214111
0.000000	1.141762	3955.083740
0.000000	1.141999	3960.932617
0.000000	1.142236	3968.224365
0.000000	1.142473	3976.747559
0.000000	1.142711	3985.942383
0.000000	1.142948	3994.309570
0.000000	1.143185	4001.883545
0.000000	1.143422	4009.711670
0.000000	1.143659	4017.874512
0.000000	1.143896	4025.518555
0.000000	1.144134	4032.184570
0.000000	1.144371	4037.511230
0.000000	1.144608	4040.922119
0.000000	1.144845	4042.406738
0.000000	1.145082	4042.693604
0.000000	1.145320	4041.912598
0.000000	1.145557	4040.387207
0.000000	1.145794	4039.704346
0.000000	1.146031	4038.780029
0.000000	1.146268	4037.169189
0.000000	1.146505	4035.154053
0.000000	1.146743	4032.812500
0.000000	1.146980	4030.985840
0.000000	1.147217	4028.843018
0.000000	1.147454	4026.988770
0.000000	1.147691	4025.313965
0.000000	1.147928	4025.002930
0.000000	1.148166	4025.364502
0.000000	1.148403	4025.827881
0.000000	1.148640	4025.045410
0.000000	1.148877	4023.639648
0.000000	1.149114	4022.368896
0.000000	1.149352	4021.243652
0.000000	1.149589	4020.945801
0.000000	1.149826	4021.487305
0.000000	1.150063	4022.770508
0.000000	1.150300	4024.813232
0.000000	1.150537	4028.588379
0.000000	1.150775	4034.528076
0.000000	1.151012	4041.229492
0.000000	1.151249	4048.231934
0.000000	1.151486	4055.757568
0.000000	1.151723	4062.442139
0.000000	1.151960	4068.975342
0.000000	1.152198	4075.743408
0.000000	1.152435	4082.756836
0.000000	1.152672	4089.727539
0.000000	1.152909	4096.669434
0.000000	1.153146	4101.979492
0.000000	1.153383	4105.622070
0.000000	1.153621	4108.027344
0.000000	1.153858	4110.090820
0.000000	1.154095	4111.663086
0.000000	1.154332	4112.810547
0.000000	1.154569	4112.963379
0.000000	1.154807	4112.605957
0.000000	1.155044	4111.853027
0.000000	1.155281	4109.456543
0.000000	1.155518	4105.617188
0.000000	1.155755	4100.607422
0.000000	1.155993	4094.629883
0.000000	1.156230	4089.360107
0.000000	1.156467	4083.043457
0.000000	1.156704	4075.254639
0.000000	1.156941	4066.905029
0.000000	1.157178	4057.121094
0.000000	1.157416	4045.650391
0.000000	1.157653	4033.437012
0.000000	1.157890	4020.708740
0.000000	1.158127	4006.558350
0.000000	1.158364	3993.920410
0.000000	1.158601	3981.938232
0.000000	1.158839	3970.875488
0.000000	1.159076	3960.713867
0.000000	1.159313	3951.028076
0.000000	1.159550	3942.099609
0.000000	1.159787	3933.620850
0.000000	1.160024	3926.018066
0.000000	1.160262	3920.095947
0.000000	1.160499	3915.401611
0.000000	1.160736	3911.491943
0.000000	1.160973	3909.165527
0.000000	1.161210	3906.587891
0.000000	1.161448	3903.631836
0.000000	1.161685	3900.186523
0.000000	1.161922	3896.543457
0.000000	1.162159	3892.446045
0.000000	1.162396	3887.696045
0.000000	1.162633	3882.667725
0.000000	1.162871	3877.222656
0.000000	1.163108	3872.374268
0.000000	1.163345	3869.050537
0.000000	1.163582	3866.301758
0.000000	1.163819	3863.669922
0.000000	1.164056	3861.145264
0.000000	1.164294	3858.968994
0.000000	1.164531	3856.803467
0.000000	1.164768	3854.102051
0.000000	1.165005	3851.963867
0.000000	1.165242	3851.333008
0.000000	1.165480	3851.935547
0.000000	1.165717	3853.302490
0.000000	1.165954	3855.272217
0.000000	1.166191	3857.773438
0.000000	1.166428	3860.951416
0.000000	1.166665	3864.681885
0.000000	1.166903	3869.294678
0.000000	1.167140	3874.495605
0.000000	1.167377	3878.515381
0.000000	1.167614	3882.409912
0.000000	1.167851	3886.762451
0.000000	1.168088	3892.689697
0.000000	1.168326	3899.343262
0.000000	1.168563	3906.139160
0.000000	1.168800	3913.541260
0.000000	1.169037	3921.516846
0.000000	1.169274	3928.654785
0.000000	1.169511	3935.709229
0.000000	1.169749	3943.001709
0.000000	1.169986	3950.723389
0.000000	1.170223	3958.658203
0.000000	1.170460	3965.069580
0.000000	1.170697	3971.466553
0.000000	1.170934	3977.722656
0.000000	1.171172	3982.827637
0.000000	1.171409	3986.851807
0.000000	1.171646	3990.036621
0.000000	1.171883	3993.017578
0.000000	1.172120	3995.082031
0.000000	1.172358	3996.179443
0.000000	1.172595	3996.710693
0.000000	1.172832	3996.433594
0.000000	1.173069	3994.211670
0.000000	1.173306	3989.652344
0.000000	1.173543	3983.467041
0.000000	1.173781	3976.066895
0.000000	1.174018	3968.872803
0.000000	1.174255	3961.244385
0.000000	1.174492	3953.295898
0.000000	1.174729	3947.239014
0.000000	1.174967	3943.187500
0.000000	1.175204	3940.323486
0.000000	1.175441	3937.997559
0.000000	1.175678	3935.345459
0.000000	1.175915	3931.146484
0.000000	1.176152	3926.252197
0.000000	1.176390	3921.612061
0.000000	1.176627	3919.296875
0.000000	1.176864	3919.599365
0.000000	1.177101	3920.501465
0.000000	1.177338	3923.245361
0.000000	1.177575	3926.971680
0.000000	1.177813	3931.066162
0.000000	1.178050	3936.310547
0.000000	1.178287	3942.237793
0.000000	1.178524	3948.057373
0.000000	1.178761	3953.060303
0.000000	1.178998	3958.257568
0.000000	1.179236	3963.132813
0.000000	1.179473	3967.272705
0.000000	1.179710	3970.755859
0.000000	1.179947	3974.162354
0.000000	1.180184	3976.724854
0.000000	1.180421	3978.479004
0.000000	1.180659	3979.711182
0.000000	1.180896	3979.275879
0.000000	1.181133	3977.531494
0.000000	1.181370	3974.739258
0.000000	1.181607	3971.179688
0.000000	1.181845	3968.475098
0.000000	1.182082	3966.638916
0.000000	1.182319	3966.151611
0.000000	1.182556	3966.372070
0.000000	1.182793	3967.571289
0.000000	1.183030	3969.747070
0.000000	1.183268	3973.928955
0.000000	1.183505	3979.729736
0.000000	1.183742	3985.639404
0.000000	1.183979	3991.134277
0.000000	1.184216	3996.908936
0.000000	1.184453	4003.339355
0.000000	1.184691	4010.209961
0.000000	1.184928	4015.623047
0.000000	1.185165	4020.416504
0.000000	1.185402	4025.969482
0.000000	1.185639	4032.641357
0.000000	1.185877	4041.099854
0.000000	1.186114	4050.803467
0.000000	1.186351	4060.680176
0.000000	1.186588	4069.548584
0.000000	1.186825	4077.547607
0.000000	1.187062	4084.755127
0.000000	1.187300	4091.893066
0.000000	1.187537	4099.066406
0.000000	1.187774	4106.418945
0.000000	1.188011	4112.403809
0.000000	1.188248	4116.346191
0.000000	1.188486	4118.199707
0.000000	1.188723	4117.759277
0.000000	1.188960	4115.770996
0.000000	1.189197	4112.119629
0.000000	1.189434	4107.355957
0.000000	1.189671	4102.090820
0.000000	1.189909	4095.738281
0.000000	1.190146	4088.562012
0.000000	1.190383	4079.906494
0.000000	1.190620	4071.127197
0.000000	1.190857	4062.845703
0.000000	1.191094	4054.387695
0.000000	1.191332	4046.551514
0.000000	1.191569	4039.702881
0.000000	1.191806	4034.558350
0.000000	1.192043	4030.562012
0.000000	1.192280	4028.382813
0.000000	1.192517	4027.268555
0.000000	1.192755	4026.591553
0.000000	1.192992	4026.035645
0.000000	1.193229	4025.645020
0.000000	1.193466	4025.850342
0.000000	1.193703	4026.607910
0.000000	1.193941	4027.492188
0.000000	1.194178	4028.183838
0.000000	1.194415	4028.613281
0.000000	1.194652	4029.458740
0.000000	1.194889	4030.312256
0.000000	1.195126	4031.702881
0.000000	1.195364	4032.457520
0.000000	1.195601	4032.123291
0.000000	1.195838	4031.552979
0.000000	1.196075	4031.477051
0.000000	1.196312	4031.708008
0.000000	1.196549	4032.662598
0.000000	1.196787	4034.015381
0.000000	1.197024	4036.728027
0.000000	1.197261	4040.018799
0.000000	1.197498	4043.987305
0.000000	1.197735	4046.647705
0.000000	1.197973	4049.667480
0.000000	1.198210	4053.145020
0.000000	1.198447	4057.559326
0.000000	1.198684	4062.646973
0.000000	1.198921	4067.706787
0.000000	1.199158	4073.532959
0.000000	1.199396	4079.742432
0.000000	1.199633	4086.412109
0.000000	1.199870	4091.678711
0.000000	1.200107	4094.573730
0.000000	1.200344	4095.081055
0.000000	1.200581	4094.477295
0.000000	1.200819	4092.675537
0.000000	1.201056	4090.452637
0.000000	1.201293	4088.829346
0.000000	1.201530	4087.893311
0.000000	1.201767	4088.040527
0.000000	1.202004	4088.731934
0.000000	1.202242	4090.038086
0.000000	1.202479	4091.583740
0.000000	1.202716	4092.918701
0.000000	1.202953	4093.928467
0.000000	1.203190	4094.759033
0.000000	1.203428	4095.229004
0.000000	1.203665	4095.436279
0.000000	1.203902	4095.647461
0.000000	1.204139	4096.040039
0.000000	1.204376	4096.918457
0.000000	1.204613	4097.975098
0.000000	1.204851	4099.251465
0.000000	1.205088	4100.575684
0.000000	1.205325	4101.576660
0.000000	1.205562	4103.417480
0.000000	1.205799	4106.006348
0.000000	1.206036	4109.970703
0.000000	1.206274	4115.651855
0.000000	1.206511	4122.790039
0.000000	1.206748	4130.351563
0.000000	1.206985	4137.885742
0.000000	1.207222	4145.718262
0.000000	1.207459	4152.684082
0.000000	1.207697	4157.713379
0.000000	1.207934	4161.749023
0.000000	1.208171	4165.126953
0.000000	1.208408	4168.222656
0.000000	1.208645	4170.793457
0.000000	1.208883	4172.796387
0.000000	1.209120	4173.433594
0.000000	1.209357	4172.875488
0.000000	1.209594	4170.628418
0.000000	1.209831	4167.120605
0.000000	1.210068	4163.122070
0.000000	1.210306	4159.206543
0.000000	1.210543	4155.441895
0.000000	1.210780	4151.094727
0.000000	1.211017	4146.093750
0.000000	1.211254	4140.122559
0.000000	1.211491	4134.476563
0.000000	1.211729	4127.487305
0.000000	1.211966	4119.587891
0.000000	1.212203	4111.728516
0.000000	1.212440	4105.212402
0.000000	1.212677	4099.898438
0.000000	1.212915	4096.037598
0.000000	1.213152	4093.540771
0.000000	1.213389	4091.230957
0.000000	1.213626	4089.060791
0.000000	1.213863	4086.739258
0.000000	1.214100	4084.469971
0.000000	1.214338	4083.084473
0.000000	1.214575	4082.433105
0.000000	1.214812	4081.451172
0.000000	1.215049	4080.253418
0.000000	1.215286	4078.508789
0.000000	1.215523	4076.054688
0.000000	1.215761	4074.379150
0.000000	1.215998	4072.726074
0.000000	1.216235	4071.282959
0.000000	1.216472	4070.499268
0.000000	1.216709	4069.617432
0.000000	1.216946	4069.455078
0.000000	1.217184	4069.423584
0.000000	1.217421	4069.918701
0.000000	1.217658	4071.265869
0.000000	1.217895	4073.684082
0.000000	1.218132	4077.366455
0.000000	1.218370	4082.327148
0.000000	1.218607	4088.370850
0.000000	1.218844	4094.847168
0.000000	1.219081	4101.646973
0.000000	1.219318	4108.531738
0.000000	1.219555	4114.674316
0.000000	1.219793	4121.367676
0.000000	1.220030	4128.060547
0.000000	1.220267	4135.179199
0.000000	1.220504	4142.802246
0.000000	1.220741	4151.205566
0.000000	1.220978	4160.458984
0.000000	1.221216	4169.418457
0.000000	1.221453	4177.541504
0.000000	1.221690	4184.491699
0.000000	1.221927	4190.310059
0.000000	1.222164	4194.728516
0.000000	1.222402	4198.166504
0.000000	1.222639	4199.937500
0.000000	1.222876	4201.033203
0.000000	1.223113	4201.720703
0.000000	1.223350	4202.669434
0.000000	1.223588	4204.780762
0.000000	1.223825	4206.805664
0.000000	1.224062	4208.449219
0.000000	1.224299	4209.851563
0.000000	1.224536	4210.522461
0.000000	1.224773	4210.440918
0.000000	1.225011	4209.363770
0.000000	1.225248	4207.797363
0.000000	1.225485	4206.270508
0.000000	1.225722	4204.073242
0.000000	1.225959	4200.925293
0.000000	1.226196	4196.791504
0.000000	1.226434	4191.671387
0.000000	1.226671	4185.619629
0.000000	1.226908	4178.890137
0.000000	1.227145	4171.463867
0.000000	1.227382	4164.261719
0.000000	1.227619	4157.439941
0.000000	1.227857	4151.058105
0.000000	1.228094	4146.027344
0.000000	1.228331	4142.381836
0.000000	1.228568	4139.571777
0.000000	1.228805	4137.544434
0.000000	1.229042	4135.924316
0.000000	1.229280	4135.236328
0.000000	1.229517	4134.751465
0.000000	1.229754	4133.208008
0.000000	1.229991	4131.077637
0.000000	1.230228	4129.081543
0.000000	1.230466	4127.550781
0.000000	1.230703	4126.375000
0.000000	1.230940	4125.948730
0.000000	1.231177	4125.953125
0.000000	1.231414	4126.656250
0.000000	1.231651	4128.554688
0.000000	1.231889	4130.879395
0.000000	1.232126	4133.992676
0.000000	1.232363	4137.984863
0.000000	1.232600	4141.685547
0.000000	1.232837	4144.384277
0.000000	1.233074	4147.490723
0.000000	1.233312	4151.035156
0.000000	1.233549	4155.007813
0.000000	1.233786	4159.086914
0.000000	1.234023	4163.359863
0.000000	1.234260	4167.618652
0.000000	1.234498	4169.920410
0.000000	1.234735	4170.653809
0.000000	1.234972	4170.736328
0.000000	1.235209	4170.855957
0.000000	1.235446	4171.022461
0.000000	1.235683	4172.214844
0.000000	1.235921	4173.198242
0.000000	1.236158	4173.995117
0.000000	1.236395	4175.121582
0.000000	1.236632	4175.883789
0.000000	1.236869	4176.663574
0.000000	1.237106	4177.490723
0.000000	1.237344	4178.492676
0.000000	1.237581	4180.368652
0.000000	1.237818	4182.313965
0.000000	1.238055	4183.101563
0.000000	1.238292	4183.004883
0.000000	1.238529	4182.576172
0.000000	1.238767	4182.281250
0.000000	1.239004	4182.700195
0.000000	1.239241	4184.832520
0.000000	1.239478	4189.162598
0.000000	1.239715	4195.177734
0.000000	1.239952	4201.787598
0.000000	1.240190	4208.677734
0.000000	1.240427	4216.130859
0.000000	1.240664	4222.872559
0.000000	1.240901	4227.671875
0.000000	1.241138	4229.598145
0.000000	1.241376	4230.318848
0.000000	1.241613	4230.378906
0.000000	1.241850	4229.671387
0.000000	1.242087	4229.065430
0.000000	1.242324	4228.181641
0.000000	1.242561	4227.258789
0.000000	1.242799	4224.617188
0.000000	1.243036	4220.444824
0.000000	1.243273	4214.379395
0.000000	1.243510	4206.867676
0.000000	1.243747	4198.237305
0.000000	1.243984	4188.680176
0.000000	1.244222	4178.352539
0.000000	1.244459	4169.185059
0.000000	1.244696	4160.474121
0.000000	1.244933	4151.194336
0.000000	1.245170	4141.759766
0.000000	1.245408	4134.953125
0.000000	1.245645	4127.747070
0.000000	1.245882	4121.016602
0.000000	1.246119	4115.495605
0.000000	1.246356	4110.499512
0.000000	1.246593	4107.267578
0.000000	1.246831	4105.674805
0.000000	1.247068	4106.059570
0.000000	1.247305	4108.106934
0.000000	1.247542	4110.714844
0.000000	1.247779	4111.199219
0.000000	1.248016	4109.927246
0.000000	1.248254	4108.566406
0.000000	1.248491	4106.766113
0.000000	1.248728	4106.409668
0.000000	1.248965	4105.890137
0.000000	1.249202	4105.700684
0.000000	1.249439	4105.501465
0.000000	1.249677	4104.949707
0.000000	1.249914	4104.352051
0.000000	1.250151	4104.213867
0.000000	1.250388	4104.501465
0.000000	1.250625	4106.199219
0.000000	1.250863	4108.636719
0.000000	1.251100	4112.227539
0.000000	1.251337	4117.416504
0.000000	1.251574	4124.760742
0.000000	1.251811	4133.674805
0.000000	1.252048	4143.970703
0.000000	1.252286	4155.763184
0.000000	1.252523	4168.855469
0.000000	1.252760	4182.959473
0.000000	1.252997	4198.053223
0.000000	1.253234	4213.411621
0.000000	1.253471	4228.088867
0.000000	1.253709	4242.306152
0.000000	1.253946	4255.319824
0.000000	1.254183	4267.116211
0.000000	1.254420	4277.732910
0.000000	1.254657	4286.776855
0.000000	1.254895	4294.280762
0.000000	1.255132	4300.730469
0.000000	1.255369	4306.209473
0.000000	1.255606	4310.971680
0.000000	1.255843	4314.951660
0.000000	1.256080	4318.842773
0.000000	1.256318	4322.399414
0.000000	1.256555	4325.608398
0.000000	1.256792	4328.706543
0.000000	1.257029	4332.289551
0.000000	1.257266	4335.945313
0.000000	1.257504	4339.904785
0.000000	1.257741	4343.596191
0.000000	1.257978	4346.604980
0.000000	1.258215	4349.317871
0.000000	1.258452	4350.761230
0.000000	1.258689	4350.898926
0.000000	1.258927	4349.851074
0.000000	1.259164	4347.532227
0.000000	1.259401	4344.140137
0.000000	1.259638	4339.563965
0.000000	1.259875	4333.993652
0.000000	1.260112	4327.464844
0.000000	1.260350	4320.343750
0.000000	1.260587	4312.596680
0.000000	1.260824	4305.705078
0.000000	1.261061	4299.592285
0.000000	1.261298	4294.570801
0.000000	1.261536	4290.367188
0.000000	1.261773	4285.983398
0.000000	1.262010	4280.959473
0.000000	1.262247	4275.949219
0.000000	1.262484	4270.452637
0.000000	1.262721	4264.849609
0.000000	1.262959	4260.179688
0.000000	1.263196	4255.671875
0.000000	1.263433	4251.590332
0.000000	1.263670	4247.340332
0.000000	1.263907	4243.286133
0.000000	1.264144	4239.343750
0.000000	1.264382	4235.830566
0.000000	1.264619	4232.266602
0.000000	1.264856	4228.581543
0.000000	1.265093	4226.474609
0.000000	1.265330	4226.093262
0.000000	1.265567	4226.743652
0.000000	1.265805	4228.194336
0.000000	1.266042	4230.833984
0.000000	1.266279	4233.012695
0.000000	1.266516	4234.206543
0.000000	1.266753	4234.671875
0.000000	1.266991	4235.133301
0.000000	1.267228	4234.589355
0.000000	1.267465	4234.159668
0.000000	1.267702	4233.723633
0.000000	1.267939	4234.004395
0.000000	1.268176	4235.443359
0.000000	1.268414	4236.784668
0.000000	1.268651	4237.836426
0.000000	1.268888	4237.736816
0.000000	1.269125	4237.177246
0.000000	1.269362	4235.316406
0.000000	1.269599	4231.837891
0.000000	1.269837	4227.152832
0.000000	1.270074	4221.815918
0.000000	1.270311	4217.346191
0.000000	1.270548	4213.380371
0.000000	1.270785	4209.395020
0.000000	1.271023	4205.586426
0.000000	1.271260	4202.416992
0.000000	1.271497	4200.349121
0.000000	1.271734	4199.928711
0.000000	1.271971	4199.321289
0.000000	1.272208	4199.766602
0.000000	1.272446	4200.590332
0.000000	1.272683	4201.432617
0.000000	1.272920	4202.896484
0.000000	1.273157	4205.090332
0.000000	1.273394	4207.943359
0.000000	1.273631	4210.711426
0.000000	1.273869	4212.972656
0.000000	1.274106	4214.336426
0.000000	1.274343	4215.092285
0.000000	1.274580	4215.382324
0.000000	1.274817	4216.375977
0.000000	1.275054	4218.532715
0.000000	1.275292	4221.021973
0.000000	1.275529	4222.548340
0.000000	1.275766	4223.615723
0.000000	1.276003	4224.301758
0.000000	1.276240	4225.068359
0.000000	1.276477	4225.766602
0.000000	1.276715	4226.194336
0.000000	1.276952	4226.936035
0.000000	1.277189	4226.811523
0.000000	1.277426	4225.028320
0.000000	1.277663	4222.493652
0.000000	1.277901	4218.101074
0.000000	1.278138	4212.092773
0.000000	1.278375	4204.806152
0.000000	1.278612	4196.536133
0.000000	1.278849	4187.762207
0.000000	1.279086	4177.917480
0.000000	1.279324	4167.439453
0.000000	1.279561	4156.838867
0.000000	1.279798	4145.575195
0.000000	1.280035	4134.577637
0.000000	1.280272	4125.787109
0.000000	1.280509	4116.860840
0.000000	1.280747	4107.525879
0.000000	1.280984	4098.911621
0.000000	1.281221	4090.652344
0.000000	1.281458	4083.622314
0.000000	1.281695	4078.854736
0.000000	1.281933	4074.799561
0.000000	1.282170	4072.492188
0.000000	1.282407	4071.269287
0.000000	1.282644	4071.134766
0.000000	1.282881	4072.070068
0.000000	1.283118	4074.642578
0.000000	1.283356	4079.034668
0.000000	1.283593	4082.830078
0.000000	1.283830	4087.351563
0.000000	1.284067	4092.577148
0.000000	1.284304	4099.226074
0.000000	1.284541	4107.266602
0.000000	1.284779	4116.582031
0.000000	1.285016	4126.474609
0.000000	1.285253	4135.677734
0.000000	1.285490	4144.481445
0.000000	1.285727	4152.982910
0.000000	1.285964	4161.905273
0.000000	1.286202	4171.244629
0.000000	1.286439	4180.220215
0.000000	1.286676	4186.685547
0.000000	1.286913	4192.791992
0.000000	1.287150	4199.033691
0.000000	1.287387	4205.173828
0.000000	1.287625	4211.054199
0.000000	1.287862	4216.224609
0.000000	1.288099	4220.919922
0.000000	1.288336	4225.347656
0.000000	1.288573	4228.457031
0.000000	1.288811	4230.741699
0.000000	1.289048	4231.280762
0.000000	1.289285	4230.399414
0.000000	1.289522	4228.401367
0.000000	1.289759	4226.395996
0.000000	1.289997	4223.974609
0.000000	1.290234	4221.348633
0.000000	1.290471	4217.946289
0.000000	1.290708	4214.249512
0.000000	1.290945	4210.619629
0.000000	1.291182	4209.316406
0.000000	1.291420	4210.174316
0.000000	1.291657	4212.616699
0.000000	1.291894	4216.264648
0.000000	1.292131	4220.123535
0.000000	1.292368	4224.321777
0.000000	1.292605	4228.971191
0.000000	1.292843	4233.927246
0.000000	1.293080	4238.068359
0.000000	1.293317	4241.882813
0.000000	1.293554	4245.843750
0.000000	1.293791	4250.371094
0.000000	1.294029	4254.570801
0.000000	1.294266	4259.361328
0.000000	1.294503	4264.955566
0.000000	1.294740	4271.028320
0.000000	1.294977	4277.675293
0.000000	1.295214	4283.493164
0.000000	1.295452	4288.993652
0.000000	1.295689	4294.506836
0.000000	1.295926	4300.744141
0.000000	1.296163	4306.567871
0.000000	1.296400	4311.605469
0.000000	1.296637	4316.788574
0.000000	1.296875	4321.674805
0.000000	1.297112	4326.090820
0.000000	1.297349	4329.204102
0.000000	1.297586	4329.091309
0.000000	1.297823	4327.579590
0.000000	1.298060	4324.777344
0.000000	1.298298	4321.249023
0.000000	1.298535	4318.582520
0.000000	1.298772	4315.785156
0.000000	1.299009	4312.702148
0.000000	1.299246	4309.244629
0.000000	1.299484	4304.224121
0.000000	1.299721	4297.959473
0.000000	1.299958	4290.563965
0.000000	1.300195	4283.873047
0.000000	1.300432	4278.862305
0.000000	1.300669	4274.886719
0.000000	1.300907	4271.674805
0.000000	1.301144	4269.614258
0.000000	1.301381	4268.318848
0.000000	1.301618	4267.113281
0.000000	1.301855	4266.054688
0.000000	1.302092	4265.496582
0.000000	1.302330	4266.070801
0.000000	1.302567	4268.269531
0.000000	1.302804	4271.762695
0.000000	1.303041	4274.982910
0.000000	1.303278	4278.311035
0.000000	1.303516	4281.504395
0.000000	1.303753	4283.804688
0.000000	1.303990	4285.071777
0.000000	1.304227	4285.363281
0.000000	1.304464	4284.951660
0.000000	1.304701	4284.067383
0.000000	1.304939	4282.984375
0.000000	1.305176	4282.461426
0.000000	1.305413	4281.382813
0.000000	1.305650	4279.859863
0.000000	1.305887	4277.846191
0.000000	1.306124	4275.145508
0.000000	1.306362	4271.458008
0.000000	1.306599	4265.585449
0.000000	1.306836	4258.291992
0.000000	1.307073	4251.295410
0.000000	1.307310	4245.972168
0.000000	1.307547	4242.356934
0.000000	1.307785	4239.512695
0.000000	1.308022	4237.221191
0.000000	1.308259	4235.665527
0.000000	1.308496	4234.585449
0.000000	1.308733	4234.114258
0.000000	1.308971	4233.964844
0.000000	1.309208	4232.470703
0.000000	1.309445	4230.054688
0.000000	1.309682	4227.158691
0.000000	1.309919	4224.331543
0.000000	1.310156	4222.294434
0.000000	1.310394	4220.779297
0.000000	1.310631	4219.309082
0.000000	1.310868	4219.047363
0.000000	1.311105	4217.729492
0.000000	1.311342	4215.230957
0.000000	1.311579	4212.167480
0.000000	1.311817	4209.059570
0.000000	1.312054	4207.248535
0.000000	1.312291	4207.123047
0.000000	1.312528	4207.510254
0.000000	1.312765	4208.671875
0.000000	1.313002	4210.054688
0.000000	1.313240	4211.731445
0.000000	1.313477	4212.870605
0.000000	1.313714	4212.978027
0.000000	1.313951	4211.979980
0.000000	1.314188	4210.396973
0.000000	1.314426	4208.251953
0.000000	1.314663	4206.120605
0.000000	1.314900	4205.355469
0.000000	1.315137	4204.862793
0.000000	1.315374	4203.701172
0.000000	1.315611	4202.746582
0.000000	1.315849	4201.720215
0.000000	1.316086	4201.321777
0.000000	1.316323	4201.055176
0.000000	1.316560	4201.738770
0.000000	1.316797	4202.857422
0.000000	1.317034	4204.218750
0.000000	1.317272	4205.872070
0.000000	1.317509	4208.005859
0.000000	1.317746	4210.450195
0.000000	1.317983	4213.634277
0.000000	1.318220	4217.366211
0.000000	1.318458	4221.396484
0.000000	1.318695	4226.395020
0.000000	1.318932	4230.918945
0.000000	1.319169	4235.021484
0.000000	1.319406	4238.404785
0.000000	1.319643	4241.874023
0.000000	1.319881	4244.557129
0.000000	1.320118	4246.408203
0.000000	1.320355	4247.661133
0.000000	1.320592	4248.225586
0.000000	1.320829	4248.281250
0.000000	1.321066	4247.684082
0.000000	1.321304	4246.565430
0.000000	1.321541	4245.345703
0.000000	1.321778	4243.997070
0.000000	1.322015	4242.376953
0.000000	1.322252	4241.206055
0.000000	1.322490	4240.859375
0.000000	1.322727	4240.473145
0.000000	1.322964	4240.001953
0.000000	1.323201	4239.677246
0.000000	1.323438	4239.999023
0.000000	1.323675	4241.336426
0.000000	1.323913	4243.640625
0.000000	1.324150	4246.415527
0.000000	1.324387	4249.104004
0.000000	1.324624	4251.396973
0.000000	1.324861	4253.546387
0.000000	1.325098	4255.796387
0.000000	1.325336	4258.980957
0.000000	1.325573	4263.029785
0.000000	1.325810	4268.708008
0.000000	1.326047	4276.362793
0.000000	1.326284	4285.230957
0.000000	1.326522	4294.866699
0.000000	1.326759	4304.583496
0.000000	1.326996	4313.377930
0.000000	1.327233	4321.444336
0.000000	1.327470	4329.260742
0.000000	1.327707	4335.967773
0.000000	1.327945	4342.349121
0.000000	1.328182	4347.809082
0.000000	1.328419	4351.635742
0.000000	1.328656	4353.161621
0.000000	1.328893	4351.825684
0.000000	1.329130	4347.609863
0.000000	1.329368	4340.497559
0.000000	1.329605	4330.500000
0.000000	1.329842	4318.029785
0.000000	1.330079	4304.753906
0.000000	1.330316	4291.245117
0.000000	1.330554	4277.371094
0.000000	1.330791	4262.161133
0.000000	1.331028	4246.657227
0.000000	1.331265	4231.075195
0.000000	1.331502	4217.540039
0.000000	1.331739	4206.038086
0.000000	1.331977	4196.701660
0.000000	1.332214	4189.441895
0.000000	1.332451	4183.577148
0.000000	1.332688	4179.557129
0.000000	1.332925	4177.072266
0.000000	1.333162	4176.008789
0.000000	1.333400	4176.359375
0.000000	1.333637	4177.988770
0.000000	1.333874	4181.354980
0.000000	1.334111	4185.673828
0.000000	1.334348	4191.298340
0.000000	1.334585	4198.031250
0.000000	1.334823	4205.310059
0.000000	1.335060	4212.812988
0.000000	1.335297	4219.999512
0.000000	1.335534	4224.928223
0.000000	1.335771	4228.706055
0.000000	1.336008	4230.766113
0.000000	1.336246	4231.010254
0.000000	1.336483	4230.710449
0.000000	1.336720	4229.465820
0.000000	1.336957	4227.659180
0.000000	1.337194	4225.601074
0.000000	1.337432	4226.027344
0.000000	1.337669	4226.139648
0.000000	1.337906	4225.229980
0.000000	1.338143	4223.439941
0.000000	1.338380	4221.466797
0.000000	1.338617	4219.602539
0.000000	1.338855	4217.221191
0.000000	1.339092	4214.835449
0.000000	1.339329	4213.030762
0.000000	1.339566	4213.014160
0.000000	1.339803	4213.744141
0.000000	1.340041	4215.123047
0.000000	1.340278	4216.969238
0.000000	1.340515	4218.052734
0.000000	1.340752	4219.045410
0.000000	1.340989	4219.932617
0.000000	1.341226	4220.218750
0.000000	1.341464	4219.785645
0.000000	1.341701	4219.166992
0.000000	1.341938	4217.956055
0.000000	1.342175	4217.196289
0.000000	1.342412	4216.354980
0.000000	1.342649	4214.489258
0.000000	1.342887	4212.011230
0.000000	1.343124	4208.944824
0.000000	1.343361	4205.517090
0.000000	1.343598	4201.781738
0.000000	1.343835	4199.521973
0.000000	1.344072	4199.166992
0.000000	1.344310	4198.554688
0.000000	1.344547	4197.420410
0.000000	1.344784	4196.215332
0.000000	1.345021	4194.199707
0.000000	1.345258	4191.870605
0.000000	1.345495	4188.595703
0.000000	1.345733	4185.267578
0.000000	1.345970	4182.760254
0.000000	1.346207	4180.769531
0.000000	1.346444	4178.727539
0.000000	1.346681	4178.019043
0.000000	1.346919	4177.509277
0.000000	1.347156	4177.585449
0.000000	1.347393	4178.269531
0.000000	1.347630	4181.007813
0.000000	1.347867	4185.005859
0.000000	1.348104	4188.376465
0.000000	1.348342	4191.270508
0.000000	1.348579	4194.322754
0.000000	1.348816	4197.915039
0.000000	1.349053	4202.723145
0.000000	1.349290	4208.937012
0.000000	1.349527	4216.435547
0.000000	1.349765	4224.150391
0.000000	1.350002	4232.882324
0.000000	1.350239	4241.855957
0.000000	1.350476	4250.515137
0.000000	1.350713	4258.471680
0.000000	1.350951	4266.997559
0.000000	1.351188	4276.823730
0.000000	1.351425	4287.643555
0.000000	1.351662	4299.129883
0.000000	1.351899	4310.694824
0.000000	1.352136	4321.515625
0.000000	1.352374	4329.620605
0.000000	1.352611	4336.586426
0.000000	1.352848	4343.160156
0.000000	1.353085	4348.538086
0.000000	1.353322	4352.629883
0.000000	1.353559	4355.259766
0.000000	1.353797	4356.787109
0.000000	1.354034	4357.018555
0.000000	1.354271	4356.278320
0.000000	1.354508	4355.172363
0.000000	1.354745	4353.583008
0.000000	1.354982	4350.620117
0.000000	1.355220	4346.939453
0.000000	1.355457	4342.727051
0.000000	1.355694	4338.636230
0.000000	1.355931	4333.615234
0.000000	1.356168	4326.623047
0.000000	1.356406	4318.576172
0.000000	1.356643	4309.386230
0.000000	1.356880	4302.389648
0.000000	1.357117	4297.346191
0.000000	1.357354	4293.946289
0.000000	1.357592	4291.674805
0.000000	1.357829	4290.431152
0.000000	1.358066	4287.789551
0.000000	1.358303	4283.918457
0.000000	1.358540	4279.579590
0.000000	1.358777	4274.433105
0.000000	1.359015	4269.556152
0.000000	1.359252	4264.785645
0.000000	1.359489	4259.874023
0.000000	1.359726	4254.989258
0.000000	1.359963	4250.970703
0.000000	1.360200	4248.214355
0.000000	1.360438	4246.238770
0.000000	1.360675	4245.113281
0.000000	1.360912	4245.482422
0.000000	1.361149	4247.088867
0.000000	1.361386	4248.974121
0.000000	1.361623	4251.084961
0.000000	1.361861	4253.602051
0.000000	1.362098	4256.696777
0.000000	1.362335	4260.393066
0.000000	1.362572	4263.459961
0.000000	1.362809	4265.605957
0.000000	1.363047	4267.916992
0.000000	1.363284	4270.429688
0.000000	1.363521	4272.535156
0.000000	1.363758	4273.960449
0.000000	1.363995	4274.577148
0.000000	1.364232	4274.559570
0.000000	1.364470	4273.795898
0.000000	1.364707	4272.851563
0.000000	1.364944	4272.485352
0.000000	1.365181	4272.619141
0.000000	1.365418	4272.644043
0.000000	1.365655	4273.612305
0.000000	1.365893	4274.863281
0.000000	1.366130	4276.159668
0.000000	1.366367	4277.264160
0.000000	1.366604	4278.340332
0.000000	1.366841	4279.980957
0.000000	1.367079	4282.225586
0.000000	1.367316	4284.756836
0.000000	1.367553	4288.468262
0.000000	1.367790	4293.263184
0.000000	1.368027	4299.561523
0.000000	1.368264	4305.734863
0.000000	1.368502	4311.852539
0.000000	1.368739	4317.719238
0.000000	1.368976	4322.857422
0.000000	1.369213	4327.730957
0.000000	1.369450	4332.305664
0.000000	1.369687	4335.173340
0.000000	1.369925	4336.866211
0.000000	1.370162	4337.065918
0.000000	1.370399	4335.695313
0.000000	1.370636	4333.089355
0.000000	1.370873	4329.877930
0.000000	1.371110	4329.012695
0.000000	1.371348	4329.231934
0.000000	1.371585	4330.448242
0.000000	1.371822	4332.242188
0.000000	1.372059	4334.961426
0.000000	1.372296	4338.164063
0.000000	1.372534	4341.573730
0.000000	1.372771	4345.348633
0.000000	1.373008	4349.491699
0.000000	1.373245	4353.101074
0.000000	1.373482	4356.197754
0.000000	1.373719	4358.811035
0.000000	1.373957	4360.979004
0.000000	1.374194	4362.152344
0.000000	1.374431	4362.307617
0.000000	1.374668	4361.280762
0.000000	1.374905	4360.120117
0.000000	1.375142	4359.032715
0.000000	1.375380	4358.277832
0.000000	1.375617	4358.019531
0.000000	1.375854	4359.742676
0.000000	1.376091	4362.447266
0.000000	1.376328	4365.342773
0.000000	1.376566	4368.650879
0.000000	1.376803	4372.317871
0.000000	1.377040	4376.250488
0.000000	1.377277	4379.597168
0.000000	1.377514	4382.711426
0.000000	1.377751	4385.998047
0.000000	1.377989	4389.289551
0.000000	1.378226	4391.838867
0.000000	1.378463	4394.175293
0.000000	1.378700	4397.070313
0.000000	1.378937	4400.647949
0.000000	1.379174	4404.804199
0.000000	1.379412	4410.142578
0.000000	1.379649	4416.709961
0.000000	1.379886	4424.518555
0.000000	1.380123	4433.749512
0.000000	1.380360	4442.808105
0.000000	1.380597	4448.838867
0.000000	1.380835	4452.399902
0.000000	1.381072	4454.650879
0.000000	1.381309	4455.746582
0.000000	1.381546	4456.095703
0.000000	1.381783	4456.577148
0.000000	1.382020	4457.504395
0.000000	1.382258	4458.666016
0.000000	1.382495	4459.897949
0.000000	1.382732	4460.979980
0.000000	1.382969	4462.142578
0.000000	1.383206	4462.637695
0.000000	1.383444	4462.803223
0.000000	1.383681	4462.528809
0.000000	1.383918	4462.437012
0.000000	1.384155	4463.622559
0.000000	1.384392	4464.311523
0.000000	1.384629	4463.937500
0.000000	1.384867	4462.792969
0.000000	1.385104	4460.621582
0.000000	1.385341	4457.834961
0.000000	1.385578	4454.681152
0.000000	1.385815	4451.104004
0.000000	1.386052	4447.696289
0.000000	1.386290	4444.481934
0.000000	1.386527	4441.487305
0.000000	1.386764	4439.352051
0.000000	1.387001	4437.394043
0.000000	1.387238	4435.409668
0.000000	1.387476	4434.346680
0.000000	1.387713	4434.739258
0.000000	1.387950	4436.520020
0.000000	1.388187	4438.984375
0.000000	1.388424	4443.100586
0.000000	1.388662	4449.593750
0.000000	1.388898	4457.533691
0.000000	1.389136	4466.481445
0.000000	1.389373	4475.098145
0.000000	1.389610	4485.558594
0.000000	1.389847	4496.924805
0.000000	1.390084	4508.877930
0.000000	1.390322	4521.155762
0.000000	1.390559	4533.549316
0.000000	1.390796	4545.781250
0.000000	1.391033	4557.259766
0.000000	1.391270	4567.956055
0.000000	1.391508	4576.874512
0.000000	1.391745	4584.520508
0.000000	1.391982	4589.466797
0.000000	1.392219	4593.575684
0.000000	1.392456	4597.094727
0.000000	1.392693	4600.579590
0.000000	1.392931	4604.354492
0.000000	1.393168	4609.161621
0.000000	1.393405	4613.790527
0.000000	1.393642	4617.573730
0.000000	1.393879	4620.340820
0.000000	1.394117	4622.723145
0.000000	1.394354	4622.907715
0.000000	1.394591	4620.783691
0.000000	1.394828	4616.396484
0.000000	1.395065	4610.699219
0.000000	1.395302	4604.803223
0.000000	1.395540	4599.282227
0.000000	1.395777	4594.312500
0.000000	1.396014	4589.510742
0.000000	1.396251	4583.317383
0.000000	1.396488	4576.204590
0.000000	1.396725	4570.295898
0.000000	1.396963	4564.088867
0.000000	1.397200	4557.439941
0.000000	1.397437	4550.947266
0.000000	1.397674	4544.640625
0.000000	1.397911	4537.718262
0.000000	1.398148	4530.522949
0.000000	1.398386	4523.620117
0.000000	1.398623	4517.510254
0.000000	1.398860	4513.166992
0.000000	1.399097	4510.620117
0.000000	1.399334	4508.268066
0.000000	1.399571	4505.681152
0.000000	1.399809	4503.008789
0.000000	1.400046	4499.578613
0.000000	1.400283	4494.898438
0.000000	1.400520	4489.696289
0.000000	1.400757	4484.969727
0.000000	1.400995	4481.665527
0.000000	1.401232	4479.246094
0.000000	1.401469	4477.433105
0.000000	1.401706	4475.883301
0.000000	1.401943	4474.463867
0.000000	1.402180	4473.176758
0.000000	1.402418	4471.818359
0.000000	1.402655	4470.346191
0.000000	1.402892	4469.354492
0.000000	1.403129	4469.910645
0.000000	1.403366	4472.012695
0.000000	1.403604	4474.259277
0.000000	1.403841	4475.697266
0.000000	1.404078	4474.006348
0.000000	1.404315	4471.436035
0.000000	1.404552	4468.016602
0.000000	1.404789	4464.675781
0.000000	1.405026	4461.389648
0.000000	1.405264	4457.966797
0.000000	1.405501	4453.086426
0.000000	1.405738	4447.022461
0.000000	1.405975	4440.039551
0.000000	1.406212	4432.500977
0.000000	1.406450	4426.297852
0.000000	1.406687	4420.415039
0.000000	1.406924	4414.816895
0.000000	1.407161	4409.655273
0.000000	1.407398	4404.066406
0.000000	1.407635	4398.118652
0.000000	1.407873	4392.154297
0.000000	1.408110	4386.176270
0.000000	1.408347	4380.073730
0.000000	1.408584	4374.224609
0.000000	1.408821	4368.530273
0.000000	1.409058	4362.885254
0.000000	1.409296	4357.319824
0.000000	1.409533	4351.907715
0.000000	1.409770	4346.173828
0.000000	1.410007	4340.553711
0.000000	1.410244	4336.410645
0.000000	1.410482	4334.385742
0.000000	1.410719	4333.434082
0.000000	1.410956	4333.205078
0.000000	1.411193	4333.268555
0.000000	1.411430	4333.152344
0.000000	1.411667	4333.120117
0.000000	1.411905	4333.245117
0.000000	1.412142	4333.165039
0.000000	1.412379	4333.799805
0.000000	1.412616	4334.704102
0.000000	1.412853	4336.576172
0.000000	1.413091	4339.345703
0.000000	1.413328	4343.098145
0.000000	1.413565	4348.916504
0.000000	1.413802	4357.021973
0.000000	1.414039	4366.782715
0.000000	1.414276	4377.633789
0.000000	1.414513	4389.438477
0.000000	1.414751	4402.491211
0.000000	1.414988	4415.317383
0.000000	1.415225	4426.513672
0.000000	1.415462	4435.269043
0.000000	1.415699	4439.450684
0.000000	1.415937	4442.146973
0.000000	1.416174	4443.995117
0.000000	1.416411	4445.115723
0.000000	1.416648	4447.928223
0.000000	1.416885	4450.275879
0.000000	1.417122	4451.340820
0.000000	1.417360	4450.478516
0.000000	1.417597	4448.041016
0.000000	1.417834	4443.641113
0.000000	1.418071	4437.630371
0.000000	1.418308	4431.266602
0.000000	1.418545	4425.113281
0.000000	1.418783	4420.294922
0.000000	1.419020	4416.755371
0.000000	1.419257	4413.071289
0.000000	1.419494	4410.485840
0.000000	1.419731	4410.316895
0.000000	1.419969	4413.009277
0.000000	1.420206	4417.678223
0.000000	1.420443	4423.679688
0.000000	1.420680	4430.306152
0.000000	1.420917	4438.892090
0.000000	1.421154	4449.529297
0.000000	1.421392	4461.541504
0.000000	1.421629	4474.163574
0.000000	1.421866	4487.291016
0.000000	1.422103	4498.961426
0.000000	1.422340	4508.305176
0.000000	1.422578	4514.849121
0.000000	1.422815	4518.606445
0.000000	1.423052	4520.005859
0.000000	1.423289	4519.293945
0.000000	1.423526	4516.625977
0.000000	1.423763	4512.531738
0.000000	1.424001	4507.887695
0.000000	1.424238	4503.624512
0.000000	1.424475	4498.715820
0.000000	1.424712	4492.930664
0.000000	1.424949	4486.302734
0.000000	1.425186	4481.096191
0.000000	1.425424	4476.201660
0.000000	1.425661	4471.375488
0.000000	1.425898	4467.086426
0.000000	1.426135	4462.345703
0.000000	1.426372	4457.967773
0.000000	1.426610	4455.044922
0.000000	1.426847	4452.814453
0.000000	1.427084	4450.544922
0.000000	1.427321	4448.202148
0.000000	1.427558	4445.772461
0.000000	1.427795	4443.736816
0.000000	1.428033	4442.072754
0.000000	1.428270	4440.917969
0.000000	1.428507	4439.201172
0.000000	1.428744	4436.927734
0.000000	1.428981	4433.425781
0.000000	1.429218	4428.218262
0.000000	1.429456	4420.508789
0.000000	1.429693	4410.614258
0.000000	1.429930	4398.489258
0.000000	1.430167	4384.839844
0.000000	1.430404	4372.353027
0.000000	1.430641	4362.101563
0.000000	1.430879	4353.464844
0.000000	1.431116	4346.229492
0.000000	1.431353	4342.426758
0.000000	1.431590	4341.068848
0.000000	1.431827	4341.875977
0.000000	1.432065	4344.711426
0.000000	1.432302	4348.615234
0.000000	1.432539	4351.816406
0.000000	1.432776	4354.131348
0.000000	1.433013	4355.141602
0.000000	1.433250	4354.941895
0.000000	1.433488	4353.077148
0.000000	1.433725	4349.389160
0.000000	1.433962	4344.055664
0.000000	1.434199	4336.758789
0.000000	1.434436	4328.513672
0.000000	1.434673	4319.153809
0.000000	1.434911	4308.997559
0.000000	1.435148	4298.517578
0.000000	1.435385	4289.073730
0.000000	1.435622	4280.946289
0.000000	1.435859	4275.323242
0.000000	1.436097	4272.222168
0.000000	1.436334	4271.988770
0.000000	1.436571	4274.797852
0.000000	1.436808	4280.839355
0.000000	1.437045	4291.358887
0.000000	1.437282	4304.455078
0.000000	1.437519	4319.719727
0.000000	1.437757	4336.163086
0.000000	1.437994	4352.009766
0.000000	1.438231	4366.741699
0.000000	1.438468	4380.267090
0.000000	1.438705	4392.128418
0.000000	1.438943	4403.467773
0.000000	1.439180	4413.287109
0.000000	1.439417	4422.013672
0.000000	1.439654	4430.930664
0.000000	1.439891	4439.910156
0.000000	1.440128	4449.230957
0.000000	1.440366	4458.697754
0.000000	1.440603	4466.992188
0.000000	1.440840	4474.121094
0.000000	1.441077	4479.686523
0.000000	1.441314	4482.902832
0.000000	1.441552	4484.228516
0.000000	1.441789	4483.250977
0.000000	1.442026	4480.255859
0.000000	1.442263	4476.032227
0.000000	1.442500	4470.775391
0.000000	1.442737	4464.298340
0.000000	1.442975	4457.869141
0.000000	1.443212	4451.432129
0.000000	1.443449	4446.080078
0.000000	1.443686	4442.089844
0.000000	1.443923	4439.911621
0.000000	1.444160	4439.863770
0.000000	1.444398	4442.059570
0.000000	1.444635	4443.919922
0.000000	1.444872	4445.389648
0.000000	1.445109	4446.792969
0.000000	1.445346	4447.018555
0.000000	1.445584	4443.293457
0.000000	1.445821	4437.402832
0.000000	1.446058	4428.732910
0.000000	1.446295	4418.096191
0.000000	1.446532	4406.459961
0.000000	1.446769	4392.835938
0.000000	1.447006	4380.421387
0.000000	1.447244	4371.028320
0.000000	1.447481	4362.892578
0.000000	1.447718	4355.905273
0.000000	1.447955	4351.970703
0.000000	1.448192	4349.896973
0.000000	1.448430	4348.933105
0.000000	1.448667	4349.463867
0.000000	1.448904	4351.708008
0.000000	1.449141	4355.181152
0.000000	1.449378	4359.874023
0.000000	1.449615	4365.538086
0.000000	1.449853	4371.684082
0.000000	1.450090	4374.693359
0.000000	1.450327	4376.761719
0.000000	1.450564	4378.223145
0.000000	1.450801	4378.855469
0.000000	1.451039	4378.833008
0.000000	1.451276	4377.658691
0.000000	1.451513	4375.022461
0.000000	1.451750	4371.589355
0.000000	1.451987	4367.927246
0.000000	1.452224	4364.948242
0.000000	1.452462	4362.760254
0.000000	1.452699	4361.927734
0.000000	1.452936	4361.991211
0.000000	1.453173	4362.875977
0.000000	1.453410	4364.792480
0.000000	1.453647	4367.263184
0.000000	1.453885	4370.456543
0.000000	1.454122	4373.401367
0.000000	1.454359	4375.580078
0.000000	1.454596	4377.859375
0.000000	1.454833	4380.213867
0.000000	1.455070	4382.515137
0.000000	1.455308	4385.142090
0.000000	1.455545	4387.760254
0.000000	1.455782	4390.511719
0.000000	1.456019	4393.535645
0.000000	1.456256	4396.708496
0.000000	1.456493	4399.748535
0.000000	1.456731	4402.583008
0.000000	1.456968	4405.855469
0.000000	1.457205	4408.746582
0.000000	1.457442	4410.407715
0.000000	1.457679	4411.739746
0.000000	1.457917	4412.653320
0.000000	1.458154	4413.955078
0.000000	1.458391	4415.528809
0.000000	1.458628	4417.987793
0.000000	1.458865	4420.007324
0.000000	1.459103	4421.940918
0.000000	1.459340	4424.668457
0.000000	1.459577	4428.807617
0.000000	1.459814	4433.888184
0.000000	1.460051	4439.145996
0.000000	1.460288	4444.048340
0.000000	1.460526	4447.273926
0.000000	1.460763	4448.974121
0.000000	1.461000	4449.673340
0.000000	1.461237	4449.543945
0.000000	1.461474	4448.745117
0.000000	1.461712	4448.019531
0.000000	1.461949	4447.699707
0.000000	1.462186	4447.768066
0.000000	1.462423	4448.307129
0.000000	1.462660	4449.242676
0.000000	1.462897	4451.538086
0.000000	1.463134	4454.019531
0.000000	1.463372	4456.478027
0.000000	1.463609	4459.030273
0.000000	1.463846	4461.424316
0.000000	1.464083	4463.310059
0.000000	1.464320	4464.044434
0.000000	1.464558	4464.562988
0.000000	1.464795	4465.941406
0.000000	1.465032	4468.202637
0.000000	1.465269	4472.022461
0.000000	1.465506	4477.835449
0.000000	1.465743	4483.337402
0.000000	1.465981	4487.360840
0.000000	1.466218	4490.898438
0.000000	1.466455	4492.924805
0.000000	1.466692	4494.118652
0.000000	1.466929	4495.363770
0.000000	1.467166	4494.807129
0.000000	1.467404	4492.710938
0.000000	1.467641	4489.158691
0.000000	1.467878	4485.245117
0.000000	1.468115	4483.523438
0.000000	1.468352	4483.625488
0.000000	1.468590	4484.639648
0.000000	1.468827	4485.390625
0.000000	1.469064	4484.886719
0.000000	1.469301	4485.082520
0.000000	1.469538	4485.681152
0.000000	1.469775	4487.512207
0.000000	1.470013	4490.463867
0.000000	1.470250	4492.474609
0.000000	1.470487	4492.144043
0.000000	1.470724	4490.626465
0.000000	1.470961	4488.938477
0.000000	1.471199	4487.269043
0.000000	1.471436	4486.347168
0.000000	1.471673	4486.541504
0.000000	1.471910	4488.629395
0.000000	1.472147	4490.714355
0.000000	1.472384	4492.447754
0.000000	1.472621	4493.592773
0.000000	1.472859	4494.547363
0.000000	1.473096	4495.760742
0.000000	1.473333	4496.983398
0.000000	1.473570	4498.095703
0.000000	1.473807	4499.132813
0.000000	1.474045	4500.412109
0.000000	1.474282	4501.912598
0.000000	1.474519	4503.968750
0.000000	1.474756	4506.271973
0.000000	1.474993	4509.409668
0.000000	1.475230	4513.166016
0.000000	1.475468	4515.629883
0.000000	1.475705	4517.125977
0.000000	1.475942	4518.291504
0.000000	1.476179	4518.364746
0.000000	1.476416	4517.109863
0.000000	1.476653	4515.608887
0.000000	1.476891	4513.464355
0.000000	1.477128	4512.128418
0.000000	1.477365	4511.139648
0.000000	1.477602	4510.096680
0.000000	1.477839	4509.061523
0.000000	1.478076	4507.864258
0.000000	1.478314	4506.584961
0.000000	1.478551	4505.921387
0.000000	1.478788	4506.192383
0.000000	1.479025	4507.165527
0.000000	1.479262	4507.920898
0.000000	1.479500	4507.381836
0.000000	1.479737	4506.833008
0.000000	1.479974	4507.076172
0.000000	1.480211	4506.887207
0.000000	1.480448	4507.344238
0.000000	1.480685	4508.242188
0.000000	1.480923	4510.318359
0.000000	1.481160	4513.058594
0.000000	1.481397	4516.229004
0.000000	1.481634	4519.433105
0.000000	1.481871	4522.752930
0.000000	1.482108	4526.060547
0.000000	1.482346	4529.382813
0.000000	1.482583	4533.026367
0.000000	1.482820	4537.305176
0.000000	1.483057	4542.116699
0.000000	1.483294	4547.619629
0.000000	1.483532	4553.365234
0.000000	1.483769	4558.657227
0.000000	1.484006	4561.154785
0.000000	1.484243	4562.191895
0.000000	1.484480	4562.092285
0.000000	1.484717	4561.188965
0.000000	1.484954	4559.322754
0.000000	1.485192	4558.020508
0.000000	1.485429	4557.455078
0.000000	1.485666	4557.083008
0.000000	1.485903	4556.972168
0.000000	1.486140	4557.822754
0.000000	1.486378	4560.315430
0.000000	1.486615	4565.135254
0.000000	1.486852	4571.301270
0.000000	1.487089	4577.445801
0.000000	1.487326	4582.252441
0.000000	1.487563	4585.542969
0.000000	1.487801	4587.416504
0.000000	1.488038	4587.179199
0.000000	1.488275	4584.942383
0.000000	1.488512	4580.934082
0.000000	1.488749	4575.244629
0.000000	1.488987	4569.013184
0.000000	1.489224	4561.985352
0.000000	1.489461	4554.037109
0.000000	1.489698	4544.252441
0.000000	1.489935	4533.890625
0.000000	1.490173	4523.291992
0.000000	1.490410	4513.372070
0.000000	1.490647	4505.329102
0.000000	1.490884	4499.952148
0.000000	1.491121	4495.575684
0.000000	1.491358	4491.333496
0.000000	1.491596	4487.646484
0.000000	1.491833	4485.069824
0.000000	1.492070	4483.401855
0.000000	1.492307	4482.261230
0.000000	1.492544	4481.946777
0.000000	1.492781	4481.771973
0.000000	1.493019	4481.398438
0.000000	1.493256	4481.021484
0.000000	1.493493	4480.426758
0.000000	1.493730	4480.433105
0.000000	1.493967	4481.422852
0.000000	1.494205	4483.018555
0.000000	1.494442	4485.129883
0.000000	1.494679	4489.316406
0.000000	1.494916	4492.103027
0.000000	1.495153	4494.174805
0.000000	1.495390	4495.892578
0.000000	1.495627	4498.361328
0.000000	1.495865	4501.474121
0.000000	1.496102	4506.034180
0.000000	1.496339	4511.446777
0.000000	1.496576	4518.333496
0.000000	1.496813	4527.447266
0.000000	1.497051	4539.352539
0.000000	1.497288	4553.133789
0.000000	1.497525	4567.936035
0.000000	1.497762	4583.273438
0.000000	1.497999	4599.210938
0.000000	1.498236	4614.687012
0.000000	1.498474	4629.805664
0.000000	1.498711	4646.004395
0.000000	1.498948	4662.252441
0.000000	1.499185	4676.672852
0.000000	1.499422	4688.718750
0.000000	1.499660	4699.208008
0.000000	1.499897	4708.673828
0.000000	1.500134	4717.435059
0.000000	1.500371	4726.025879
0.000000	1.500608	4735.266602
0.000000	1.500845	4744.843750
0.000000	1.501083	4754.926758
0.000000	1.501320	4765.318359
0.000000	1.501557	4774.713867
0.000000	1.501794	4782.813477
0.000000	1.502031	4789.825684
0.000000	1.502268	4794.561523
0.000000	1.502506	4798.317871
0.000000	1.502743	4801.766113
0.000000	1.502980	4804.955566
0.000000	1.503217	4807.973145
0.000000	1.503454	4808.869629
0.000000	1.503691	4808.054199
0.000000	1.503929	4805.407715
0.000000	1.504166	4801.253418
0.000000	1.504403	4795.534668
0.000000	1.504640	4788.783691
0.000000	1.504877	4781.642578
0.000000	1.505114	4774.695313
0.000000	1.505352	4767.926758
0.000000	1.505589	4760.791016
0.000000	1.505826	4754.152832
0.000000	1.506063	4749.102539
0.000000	1.506300	4743.501465
0.000000	1.506538	4737.433594
0.000000	1.506775	4730.826660
0.000000	1.507012	4723.959473
0.000000	1.507249	4718.318848
0.000000	1.507486	4714.980469
0.000000	1.507723	4712.540039
0.000000	1.507961	4711.541992
0.000000	1.508198	4711.148926
0.000000	1.508435	4711.655273
0.000000	1.508672	4713.308594
0.000000	1.508909	4715.544434
0.000000	1.509147	4718.306641
0.000000	1.509384	4720.627441
0.000000	1.509621	4721.860352
0.000000	1.509858	4722.598145
0.000000	1.510095	4722.519531
0.000000	1.510332	4721.795898
0.000000	1.510569	4720.729980
0.000000	1.510807	4718.763672
0.000000	1.511044	4715.675781
0.000000	1.511281	4711.268555
0.000000	1.511518	4705.520508
0.000000	1.511755	4698.120605
0.000000	1.511993	4690.299805
0.000000	1.512230	4682.648438
0.000000	1.512467	4674.907227
0.000000	1.512704	4667.037109
0.000000	1.512941	4658.649414
0.000000	1.513178	4649.519531
0.000000	1.513416	4640.967773
0.000000	1.513653	4633.678711
0.000000	1.513890	4627.231934
0.000000	1.514127	4621.865723
0.000000	1.514364	4618.479980
0.000000	1.514601	4615.310059
0.000000	1.514839	4612.605957
0.000000	1.515076	4610.062012
0.000000	1.515313	4607.902832
0.000000	1.515550	4603.999512
0.000000	1.515787	4599.251465
0.000000	1.516025	4593.378906
0.000000	1.516262	4587.331055
0.000000	1.516499	4580.401855
0.000000	1.516736	4572.735840
0.000000	1.516973	4568.036133
0.000000	1.517210	4564.749512
0.000000	1.517448	4562.981445
0.000000	1.517685	4562.268555
0.000000	1.517922	4563.753418
0.000000	1.518159	4566.185547
0.000000	1.518396	4568.894531
0.000000	1.518634	4572.003418
0.000000	1.518871	4575.378418
0.000000	1.519108	4579.111816
0.000000	1.519345	4583.055664
0.000000	1.519582	4586.470703
0.000000	1.519819	4589.151855
0.000000	1.520056	4591.613770
0.000000	1.520294	4594.483398
0.000000	1.520531	4598.316895
0.000000	1.520768	4603.526367
0.000000	1.521005	4609.584961
0.000000	1.521242	4615.843262
0.000000	1.521480	4622.172363
0.000000	1.521717	4626.941406
0.000000	1.521954	4631.896484
0.000000	1.522191	4637.506836
0.000000	1.522428	4642.233887
0.000000	1.522666	4645.061523
0.000000	1.522903	4647.065918
0.000000	1.523140	4648.182129
0.000000	1.523377	4648.336426
0.000000	1.523614	4647.442871
0.000000	1.523851	4645.159668
0.000000	1.524089	4641.386230
0.000000	1.524326	4636.059082
0.000000	1.524563	4629.787598
0.000000	1.524800	4621.938965
0.000000	1.525037	4613.306641
0.000000	1.525274	4603.120605
0.000000	1.525512	4593.497070
0.000000	1.525749	4585.322266
0.000000	1.525986	4578.937988
0.000000	1.526223	4573.105469
0.000000	1.526460	4567.318848
0.000000	1.526697	4561.300781
0.000000	1.526935	4556.400391
0.000000	1.527172	4552.085938
0.000000	1.527409	4549.269531
0.000000	1.527646	4547.297852
0.000000	1.527883	4546.447266
0.000000	1.528121	4546.502441
0.000000	1.528358	4547.948242
0.000000	1.528595	4550.273438
0.000000	1.528832	4553.643066
0.000000	1.529069	4557.844727
0.000000	1.529306	4562.410156
0.000000	1.529544	4567.735352
0.000000	1.529781	4573.406738
0.000000	1.530018	4579.993652
0.000000	1.530255	4587.583984
0.000000	1.530492	4596.196289
0.000000	1.530729	4605.615234
0.000000	1.530967	4615.243652
0.000000	1.531204	4624.231445
0.000000	1.531441	4632.012207
0.000000	1.531678	4638.019531
0.000000	1.531915	4641.748047
0.000000	1.532153	4644.514160
0.000000	1.532390	4645.716797
0.000000	1.532627	4646.159180
0.000000	1.532864	4645.889160
0.000000	1.533101	4645.349121
0.000000	1.533338	4644.511230
0.000000	1.533575	4643.077637
0.000000	1.533813	4641.570801
0.000000	1.534050	4639.881836
0.000000	1.534287	4638.331055
0.000000	1.534524	4635.735840
0.000000	1.534761	4632.341309
0.000000	1.534999	4628.459961
0.000000	1.535236	4623.871582
0.000000	1.535473	4618.668457
0.000000	1.535710	4613.641113
0.000000	1.535947	4610.010254
0.000000	1.536184	4606.798340
0.000000	1.536422	4604.508301
0.000000	1.536659	4602.378418
0.000000	1.536896	4601.149414
0.000000	1.537133	4599.831055
0.000000	1.537370	4599.092285
0.000000	1.537608	4597.695313
0.000000	1.537845	4596.141113
0.000000	1.538082	4594.566895
0.000000	1.538319	4594.164063
0.000000	1.538556	4594.821289
0.000000	1.538793	4597.570801
0.000000	1.539031	4601.401855
0.000000	1.539268	4605.011230
0.000000	1.539505	4608.584961
0.000000	1.539742	4611.818848
0.000000	1.539979	4614.882324
0.000000	1.540216	4617.344238
0.000000	1.540454	4619.256348
0.000000	1.540691	4620.818359
0.000000	1.540928	4621.897949
0.000000	1.541165	4621.909668
0.000000	1.541402	4620.941406
0.000000	1.541640	4619.557617
0.000000	1.541877	4618.299316
0.000000	1.542114	4618.240234
0.000000	1.542351	4618.739746
0.000000	1.542588	4619.677734
0.000000	1.542825	4620.881348
0.000000	1.543062	4622.251953
0.000000	1.543300	4624.143555
0.000000	1.543537	4626.152832
0.000000	1.543774	4628.203613
0.000000	1.544011	4629.982422
0.000000	1.544248	4630.955078
0.000000	1.544486	4632.103516
0.000000	1.544723	4633.642578
0.000000	1.544960	4635.923828
0.000000	1.545197	4638.814453
0.000000	1.545434	4641.435059
0.000000	1.545671	4644.361328
0.000000	1.545909	4648.084961
0.000000	1.546146	4652.335938
0.000000	1.546383	4657.601074
0.000000	1.546620	4663.540039
0.000000	1.546857	4670.047363
0.000000	1.547095	4674.500977
0.000000	1.547332	4676.804199
0.000000	1.547569	4678.486328
0.000000	1.547806	4680.019043
0.000000	1.548043	4681.428711
0.000000	1.548280	4682.975098
0.000000	1.548518	4684.156738
0.000000	1.548755	4684.914063
0.000000	1.548992	4685.423340
0.000000	1.549229	4684.907227
0.000000	1.549466	4683.721191
0.000000	1.549703	4682.571289
0.000000	1.549941	4681.400391
0.000000	1.550178	4680.549805
0.000000	1.550415	4680.495605
0.000000	1.550652	4681.790527
0.000000	1.550889	4684.520996
0.000000	1.551127	4687.538574
0.000000	1.551364	4689.818359
0.000000	1.551601	4690.936035
0.000000	1.551838	4691.401367
0.000000	1.552075	4692.198730
0.000000	1.552312	4693.392578
0.000000	1.552549	4695.262695
0.000000	1.552787	4697.183594
0.000000	1.553024	4699.069824
0.000000	1.553261	4699.958984
0.000000	1.553498	4700.465332
0.000000	1.553735	4700.533691
0.000000	1.553973	4700.620117
0.000000	1.554210	4700.842773
0.000000	1.554447	4700.108887
0.000000	1.554684	4699.395996
0.000000	1.554921	4698.777832
0.000000	1.555158	4698.322754
0.000000	1.555396	4698.075684
0.000000	1.555633	4697.807129
0.000000	1.555870	4697.728516
0.000000	1.556107	4697.909668
0.000000	1.556344	4697.175781
0.000000	1.556582	4695.927734
0.000000	1.556819	4694.283691
0.000000	1.557056	4692.913574
0.000000	1.557293	4691.813477
0.000000	1.557530	4690.989746
0.000000	1.557768	4690.453125
0.000000	1.558005	4690.324707
0.000000	1.558242	4691.057617
0.000000	1.558479	4692.306152
0.000000	1.558716	4694.101074
0.000000	1.558953	4695.406250
0.000000	1.559190	4695.840332
0.000000	1.559428	4695.891602
0.000000	1.559665	4694.414063
0.000000	1.559902	4691.787109
0.000000	1.560139	4688.781250
0.000000	1.560376	4686.278809
0.000000	1.560614	4684.228027
0.000000	1.560851	4682.787598
0.000000	1.561088	4681.593262
0.000000	1.561325	4680.855469
0.000000	1.561562	4680.306641
0.000000	1.561799	4679.944824
0.000000	1.562037	4679.958008
0.000000	1.562274	4680.730469
0.000000	1.562511	4682.820313
0.000000	1.562748	4686.778320
0.000000	1.562985	4692.823730
0.000000	1.563222	4699.915039
0.000000	1.563460	4707.786133
0.000000	1.563697	4716.648438
0.000000	1.563934	4724.195801
0.000000	1.564171	4729.412109
0.000000	1.564408	4734.114746
0.000000	1.564646	4738.649414
0.000000	1.564883	4742.500977
0.000000	1.565120	4746.439941
0.000000	1.565357	4751.414063
0.000000	1.565594	4758.451172
0.000000	1.565831	4766.012695
0.000000	1.566069	4772.986816
0.000000	1.566306	4779.560059
0.000000	1.566543	4783.667480
0.000000	1.566780	4788.178223
0.000000	1.567017	4792.952637
0.000000	1.567255	4798.739746
0.000000	1.567492	4805.059570
0.000000	1.567729	4811.711914
0.000000	1.567966	4815.768555
0.000000	1.568203	4816.257813
0.000000	1.568440	4814.890625
0.000000	1.568677	4811.894043
0.000000	1.568915	4807.028320
0.000000	1.569152	4800.570801
0.000000	1.569389	4792.976563
0.000000	1.569626	4785.579102
0.000000	1.569863	4780.036133
0.000000	1.570101	4774.676270
0.000000	1.570338	4770.828125
0.000000	1.570575	4768.049805
0.000000	1.570812	4764.785645
0.000000	1.571049	4761.466309
0.000000	1.571286	4758.316895
0.000000	1.571524	4755.339844
0.000000	1.571761	4752.549316
0.000000	1.571998	4750.213867
0.000000	1.572235	4747.874512
0.000000	1.572472	4746.144531
0.000000	1.572709	4744.416504
0.000000	1.572947	4742.644043
0.000000	1.573184	4741.500488
0.000000	1.573421	4739.955566
0.000000	1.573658	4737.916016
0.000000	1.573895	4735.206543
0.000000	1.574133	4732.666504
0.000000	1.574370	4730.436523
0.000000	1.574607	4728.380371
0.000000	1.574844	4726.314453
0.000000	1.575081	4723.796875
0.000000	1.575318	4720.649414
0.000000	1.575556	4717.021973
0.000000	1.575793	4712.811523
0.000000	1.576030	4709.112793
0.000000	1.576267	4707.827148
0.000000	1.576504	4707.048340
0.000000	1.576741	4707.727051
0.000000	1.576979	4708.901367
0.000000	1.577216	4710.552734
0.000000	1.577453	4711.853027
0.000000	1.577690	4712.290039
0.000000	1.577927	4711.997559
0.000000	1.578164	4710.472656
0.000000	1.578402	4708.648926
0.000000	1.578639	4706.481445
0.000000	1.578876	4704.929688
0.000000	1.579113	4704.720215
0.000000	1.579350	4704.326172
0.000000	1.579588	4703.709961
0.000000	1.579825	4702.250977
0.000000	1.580062	4700.581543
0.000000	1.580299	4699.270020
0.000000	1.580536	4698.618164
0.000000	1.580773	4698.708008
0.000000	1.581011	4699.600098
0.000000	1.581248	4698.657227
0.000000	1.581485	4696.062988
0.000000	1.581722	4691.751953
0.000000	1.581959	4685.442871
0.000000	1.582196	4678.124512
0.000000	1.582434	4671.828613
0.000000	1.582671	4664.914063
0.000000	1.582908	4659.211914
0.000000	1.583145	4654.498047
0.000000	1.583382	4650.178711
0.000000	1.583619	4646.763184
0.000000	1.583857	4643.372070
0.000000	1.584094	4639.449219
0.000000	1.584331	4634.750977
0.000000	1.584568	4630.022949
0.000000	1.584805	4625.682617
0.000000	1.585043	4624.058594
0.000000	1.585280	4624.448242
0.000000	1.585517	4625.972656
0.000000	1.585754	4628.696289
0.000000	1.585991	4632.437500
0.000000	1.586228	4636.628906
0.000000	1.586466	4640.194824
0.000000	1.586703	4642.805664
0.000000	1.586940	4644.347656
0.000000	1.587177	4644.959473
0.000000	1.587414	4642.998535
0.000000	1.587651	4638.858398
0.000000	1.587889	4632.922852
0.000000	1.588126	4625.926758
0.000000	1.588363	4618.927246
0.000000	1.588600	4612.622559
0.000000	1.588837	4608.219727
0.000000	1.589075	4605.041016
0.000000	1.589312	4603.595703
0.000000	1.589549	4602.829590
0.000000	1.589786	4602.310547
0.000000	1.590023	4602.208496
0.000000	1.590261	4602.624512
0.000000	1.590497	4603.833984
0.000000	1.590735	4606.288574
0.000000	1.590972	4610.583984
0.000000	1.591209	4615.708008
0.000000	1.591446	4622.013184
0.000000	1.591683	4629.906250
0.000000	1.591921	4638.927734
0.000000	1.592158	4647.694336
0.000000	1.592395	4656.480957
0.000000	1.592632	4664.290039
0.000000	1.592869	4669.970703
0.000000	1.593107	4672.104492
0.000000	1.593344	4673.021484
0.000000	1.593581	4672.568848
0.000000	1.593818	4672.567383
0.000000	1.594055	4674.109863
0.000000	1.594292	4676.312012
0.000000	1.594530	4678.544434
0.000000	1.594767	4681.093750
0.000000	1.595004	4684.472656
0.000000	1.595241	4688.916504
0.000000	1.595478	4694.000977
0.000000	1.595716	4699.150391
0.000000	1.595953	4703.569336
0.000000	1.596190	4708.852539
0.000000	1.596427	4715.347168
0.000000	1.596664	4722.846680
0.000000	1.596901	4731.720215
0.000000	1.597139	4742.395020
0.000000	1.597376	4753.256836
0.000000	1.597613	4761.158203
0.000000	1.597850	4765.024902
0.000000	1.598087	4767.591309
0.000000	1.598324	4769.519531
0.000000	1.598562	4770.662109
0.000000	1.598799	4772.414063
0.000000	1.599036	4777.053223
0.000000	1.599273	4782.371094
0.000000	1.599510	4787.369141
0.000000	1.599748	4791.095703
0.000000	1.599985	4794.203613
0.000000	1.600222	4797.690918
0.000000	1.600459	4801.886719
0.000000	1.600696	4806.137207
0.000000	1.600933	4809.750488
0.000000	1.601170	4814.214355
0.000000	1.601408	4819.675781
0.000000	1.601645	4825.553711
0.000000	1.601882	4829.670898
0.000000	1.602119	4833.418457
0.000000	1.602356	4836.421875
0.000000	1.602594	4837.801758
0.000000	1.602831	4838.283203
0.000000	1.603068	4837.341309
0.000000	1.603305	4834.863281
0.000000	1.603542	4831.913574
0.000000	1.603779	4828.909668
0.000000	1.604017	4825.546387
0.000000	1.604254	4821.148926
0.000000	1.604491	4816.659180
0.000000	1.604728	4812.130859
0.000000	1.604965	4807.766602
0.000000	1.605203	4803.913086
0.000000	1.605440	4800.909180
0.000000	1.605677	4799.166504
0.000000	1.605914	4797.678711
0.000000	1.606151	4796.914551
0.000000	1.606388	4796.222656
0.000000	1.606626	4795.403320
0.000000	1.606863	4794.293457
0.000000	1.607100	4792.791016
0.000000	1.607337	4791.715332
0.000000	1.607574	4791.328125
0.000000	1.607811	4792.831543
0.000000	1.608049	4794.671875
0.000000	1.608286	4795.872559
0.000000	1.608523	4796.877930
0.000000	1.608760	4797.926758
0.000000	1.608997	4798.189453
0.000000	1.609234	4797.839844
0.000000	1.609472	4797.514648
0.000000	1.609709	4797.449707
0.000000	1.609946	4797.918457
0.000000	1.610183	4798.723145
0.000000	1.610420	4800.141602
0.000000	1.610657	4802.319824
0.000000	1.610895	4805.492676
0.000000	1.611132	4809.364258
0.000000	1.611369	4813.346191
0.000000	1.611606	4816.945801
0.000000	1.611843	4821.631836
0.000000	1.612081	4826.459961
0.000000	1.612318	4831.975098
0.000000	1.612555	4837.694824
0.000000	1.612792	4843.159180
0.000000	1.613029	4847.718262
0.000000	1.613266	4851.062500
0.000000	1.613504	4853.275879
0.000000	1.613741	4854.395996
0.000000	1.613978	4854.669434
0.000000	1.614215	4853.841309
0.000000	1.614452	4852.125000
0.000000	1.614690	4850.086914
0.000000	1.614927	4849.210938
0.000000	1.615164	4849.500977
0.000000	1.615401	4850.575195
0.000000	1.615638	4851.901367
0.000000	1.615875	4852.480957
0.000000	1.616112	4852.014648
0.000000	1.616350	4850.885742
0.000000	1.616587	4849.108398
0.000000	1.616824	4847.773926
0.000000	1.617061	4847.095703
0.000000	1.617298	4846.814941
0.000000	1.617536	4847.877930
0.000000	1.617773	4849.516602
0.000000	1.618010	4852.098633
0.000000	1.618247	4855.711914
0.000000	1.618484	4859.403320
0.000000	1.618721	4863.603027
0.000000	1.618959	4867.985352
0.000000	1.619196	4872.401855
0.000000	1.619433	4877.377441
0.000000	1.619670	4881.190430
0.000000	1.619907	4883.493652
0.000000	1.620144	4884.938965
0.000000	1.620382	4885.369141
0.000000	1.620619	4884.509766
0.000000	1.620856	4882.729980
0.000000	1.621093	4878.523438
0.000000	1.621330	4872.402344
0.000000	1.621568	4866.027832
0.000000	1.621805	4859.835938
0.000000	1.622042	4853.764648
0.000000	1.622279	4847.817871
0.000000	1.622516	4841.709473
0.000000	1.622754	4835.609375
0.000000	1.622991	4829.090820
0.000000	1.623228	4822.369141
0.000000	1.623465	4815.369141
0.000000	1.623702	4809.185059
0.000000	1.623939	4805.225098
0.000000	1.624177	4801.972168
0.000000	1.624414	4799.531738
0.000000	1.624651	4798.043945
0.000000	1.624888	4798.653809
0.000000	1.625125	4800.456543
0.000000	1.625362	4803.946777
0.000000	1.625600	4809.105469
0.000000	1.625837	4816.438477
0.000000	1.626074	4825.482910
0.000000	1.626311	4835.248535
0.000000	1.626548	4844.730957
0.000000	1.626785	4854.439941
0.000000	1.627023	4863.298828
0.000000	1.627260	4870.921387
0.000000	1.627497	4877.558105
0.000000	1.627734	4883.866211
0.000000	1.627971	4889.065918
0.000000	1.628209	4891.640625
0.000000	1.628446	4892.813477
0.000000	1.628683	4892.880371
0.000000	1.628920	4892.098145
0.000000	1.629157	4891.274902
0.000000	1.629394	4889.314453
0.000000	1.629632	4887.671875
0.000000	1.629869	4885.678223
0.000000	1.630106	4883.978516
0.000000	1.630343	4882.875977
0.000000	1.630580	4881.806641
0.000000	1.630817	4880.905762
0.000000	1.631055	4880.797852
0.000000	1.631292	4881.487793
0.000000	1.631529	4883.286133
0.000000	1.631766	4884.623535
0.000000	1.632003	4886.188965
0.000000	1.632240	4888.115723
0.000000	1.632478	4890.312012
0.000000	1.632715	4892.572754
0.000000	1.632952	4895.326172
0.000000	1.633189	4898.784668
0.000000	1.633426	4902.550781
0.000000	1.633664	4907.185547
0.000000	1.633901	4912.169922
0.000000	1.634138	4917.574219
0.000000	1.634375	4923.485352
0.000000	1.634612	4930.229980
0.000000	1.634849	4937.481934
0.000000	1.635087	4945.282715
0.000000	1.635324	4952.541992
0.000000	1.635561	4960.509277
0.000000	1.635798	4968.444824
0.000000	1.636035	4973.331543
0.000000	1.636272	4972.219727
0.000000	1.636510	4967.171875
0.000000	1.636747	4959.547852
0.000000	1.636984	4949.400391
0.000000	1.637221	4940.702637
0.000000	1.637458	4935.789551
0.000000	1.637696	4931.251465
0.000000	1.637933	4927.616699
0.000000	1.638170	4925.176758
0.000000	1.638407	4922.607910
0.000000	1.638644	4920.000000
0.000000	1.638881	4917.125488
0.000000	1.639118	4914.054199
0.000000	1.639356	4910.094238
0.000000	1.639593	4904.432617
0.000000	1.639830	4896.949707
0.000000	1.640067	4888.060059
0.000000	1.640304	4878.968262
0.000000	1.640542	4870.905762
0.000000	1.640779	4862.717773
0.000000	1.641016	4855.401855
0.000000	1.641253	4848.749023
0.000000	1.641490	4843.454102
0.000000	1.641727	4839.167480
0.000000	1.641965	4835.423340
0.000000	1.642202	4831.441895
0.000000	1.642439	4828.005371
0.000000	1.642676	4824.244141
0.000000	1.642913	4820.402832
0.000000	1.643151	4816.437500
0.000000	1.643388	4814.057129
0.000000	1.643625	4813.179199
0.000000	1.643862	4812.171387
0.000000	1.644099	4811.274902
0.000000	1.644336	4810.514160
0.000000	1.644574	4810.518555
0.000000	1.644811	4811.535156
0.000000	1.645048	4812.890137
0.000000	1.645285	4813.476074
0.000000	1.645522	4814.005859
0.000000	1.645759	4813.812500
0.000000	1.645997	4813.485840
0.000000	1.646234	4813.323242
0.000000	1.646471	4813.635254
0.000000	1.646708	4814.706055
0.000000	1.646945	4815.911133
0.000000	1.647183	4816.559570
0.000000	1.647420	4817.293945
0.000000	1.647657	4816.865723
0.000000	1.647894	4816.490234
0.000000	1.648131	4816.146973
0.000000	1.648368	4816.433105
0.000000	1.648605	4817.568848
0.000000	1.648843	4819.713379
0.000000	1.649080	4820.633789
0.000000	1.649317	4821.429199
0.000000	1.649554	4822.045410
0.000000	1.649791	4822.901367
0.000000	1.650029	4823.787598
0.000000	1.650266	4823.967285
0.000000	1.650503	4823.666504
0.000000	1.650740	4822.674805
0.000000	1.650977	4820.709961
0.000000	1.651214	4818.647461
0.000000	1.651452	4816.333008
0.000000	1.651689	4814.934570
0.000000	1.651926	4814.010742
0.000000	1.652163	4812.405762
0.000000	1.652400	4810.490723
0.000000	1.652638	4807.951172
0.000000	1.652875	4805.008789
0.000000	1.653112	4801.000977
0.000000	1.653349	4797.170410
0.000000	1.653586	4795.228516
0.000000	1.653823	4793.957520
0.000000	1.654061	4793.220703
0.000000	1.654298	4793.182617
0.000000	1.654535	4793.096191
0.000000	1.654772	4793.123047
0.000000	1.655009	4793.664063
0.000000	1.655246	4793.536133
0.000000	1.655484	4793.013672
0.000000	1.655721	4792.342285
0.000000	1.655958	4791.480957
0.000000	1.656195	4791.667969
0.000000	1.656432	4792.496582
0.000000	1.656670	4793.773926
0.000000	1.656907	4795.917480
0.000000	1.657144	4799.229004
0.000000	1.657381	4803.130371
0.000000	1.657618	4807.591309
0.000000	1.657855	4813.146484
0.000000	1.658092	4820.021973
0.000000	1.658330	4826.498535
0.000000	1.658567	4833.292969
0.000000	1.658804	4839.916992
0.000000	1.659041	4845.034180
0.000000	1.659278	4847.991211
0.000000	1.659516	4851.474609
0.000000	1.659753	4854.949219
0.000000	1.659990	4859.185547
0.000000	1.660227	4865.275879
0.000000	1.660464	4871.751953
0.000000	1.660702	4877.208984
0.000000	1.660939	4881.404785
0.000000	1.661176	4884.912109
0.000000	1.661413	4887.452148
0.000000	1.661650	4889.688965
0.000000	1.661887	4892.009766
0.000000	1.662125	4895.176270
0.000000	1.662362	4900.131348
0.000000	1.662599	4904.761719
0.000000	1.662836	4908.726074
0.000000	1.663073	4911.064941
0.000000	1.663311	4912.815430
0.000000	1.663548	4913.559082
0.000000	1.663785	4913.787109
0.000000	1.664022	4914.058594
0.000000	1.664259	4915.178223
0.000000	1.664496	4916.914551
0.000000	1.664733	4917.943359
0.000000	1.664971	4917.091797
0.000000	1.665208	4916.008789
0.000000	1.665445	4913.898926
0.000000	1.665682	4912.191406
0.000000	1.665919	4909.875000
0.000000	1.666157	4905.986328
0.000000	1.666394	4902.251953
0.000000	1.666631	4900.445313
0.000000	1.666868	4901.621094
0.000000	1.667105	4903.529297
0.000000	1.667342	4906.016113
0.000000	1.667580	4909.823242
0.000000	1.667817	4914.286133
0.000000	1.668054	4918.266602
0.000000	1.668291	4922.290039
0.000000	1.668528	4926.083984
0.000000	1.668765	4929.658691
0.000000	1.669003	4932.364746
0.000000	1.669240	4935.333496
0.000000	1.669477	4938.705566
0.000000	1.669714	4943.114746
0.000000	1.669951	4948.190430
0.000000	1.670189	4953.348633
0.000000	1.670426	4958.771484
0.000000	1.670663	4964.576660
0.000000	1.670900	4970.313477
0.000000	1.671137	4974.105469
0.000000	1.671374	4977.331543
0.000000	1.671612	4979.891113
0.000000	1.671849	4980.986816
0.000000	1.672086	4980.374512
0.000000	1.672323	4979.279785
0.000000	1.672560	4977.846191
0.000000	1.672798	4976.373047
0.000000	1.673035	4976.619629
0.000000	1.673272	4976.654297
0.000000	1.673509	4975.978027
0.000000	1.673746	4975.545410
0.000000	1.673983	4975.251465
0.000000	1.674220	4974.497559
0.000000	1.674458	4973.431152
0.000000	1.674695	4972.502930
0.000000	1.674932	4972.206543
0.000000	1.675169	4972.660645
0.000000	1.675406	4973.806152
0.000000	1.675644	4974.777832
0.000000	1.675881	4975.973145
0.000000	1.676118	4977.157715
0.000000	1.676355	4977.683105
0.000000	1.676592	4977.725098
0.000000	1.676829	4976.870117
0.000000	1.677067	4975.695801
0.000000	1.677304	4974.102051
0.000000	1.677541	4971.414063
0.000000	1.677778	4967.992676
0.000000	1.678015	4963.947754
0.000000	1.678252	4960.814453
0.000000	1.678490	4958.239746
0.000000	1.678727	4956.186035
0.000000	1.678964	4955.314941
0.000000	1.679201	4955.040527
0.000000	1.679438	4954.959473
0.000000	1.679676	4955.025391
0.000000	1.679913	4955.693848
0.000000	1.680150	4957.310547
0.000000	1.680387	4960.060059
0.000000	1.680624	4963.442383
0.000000	1.680861	4966.740234
0.000000	1.681099	4969.408691
0.000000	1.681336	4972.090820
0.000000	1.681573	4974.569336
0.000000	1.681810	4976.461426
0.000000	1.682047	4977.252441
0.000000	1.682284	4976.602051
0.000000	1.682522	4974.659668
0.000000	1.682759	4971.501465
0.000000	1.682996	4968.338379
0.000000	1.683233	4966.873047
0.000000	1.683470	4966.746094
0.000000	1.683707	4967.583984
0.000000	1.683945	4969.004883
0.000000	1.684182	4971.248047
0.000000	1.684419	4973.135254
0.000000	1.684656	4974.993652
0.000000	1.684893	4976.563477
0.000000	1.685131	4977.838867
0.000000	1.685368	4978.233887
0.000000	1.685605	4978.385254
0.000000	1.685842	4978.078125
0.000000	1.686079	4978.584473
0.000000	1.686316	4979.240723
0.000000	1.686554	4977.978516
0.000000	1.686791	4973.003906
0.000000	1.687028	4964.949219
0.000000	1.687265	4954.835449
0.000000	1.687502	4943.317871
0.000000	1.687739	4932.070801
0.000000	1.687977	4920.927734
0.000000	1.688214	4909.709473
0.000000	1.688451	4898.960449
0.000000	1.688688	4888.864258
0.000000	1.688925	4879.690430
0.000000	1.689162	4870.926270
0.000000	1.689400	4862.713867
0.000000	1.689637	4856.105957
0.000000	1.689874	4850.000977
0.000000	1.690111	4843.986328
0.000000	1.690348	4837.210938
0.000000	1.690586	4829.895020
0.000000	1.690823	4821.952148
0.000000	1.691060	4813.250000
0.000000	1.691297	4803.276367
0.000000	1.691534	4792.366211
0.000000	1.691772	4782.575195
0.000000	1.692009	4775.795898
0.000000	1.692246	4768.733887
0.000000	1.692483	4761.572754
0.000000	1.692720	4754.560059
0.000000	1.692957	4748.980957
0.000000	1.693195	4743.727051
0.000000	1.693432	4739.714355
0.000000	1.693669	4737.498047
0.000000	1.693906	4736.342285
0.000000	1.694143	4736.131348
0.000000	1.694380	4736.334961
0.000000	1.694618	4736.894531
0.000000	1.694855	4737.313965
0.000000	1.695092	4737.537109
0.000000	1.695329	4738.833984
0.000000	1.695566	4741.714355
0.000000	1.695804	4746.543945
0.000000	1.696041	4753.001953
0.000000	1.696278	4759.677734
0.000000	1.696515	4766.642090
0.000000	1.696752	4774.314941
0.000000	1.696989	4783.198730
0.000000	1.697226	4792.515625
0.000000	1.697464	4800.061523
0.000000	1.697701	4807.035156
0.000000	1.697938	4813.554199
0.000000	1.698175	4819.912109
0.000000	1.698412	4826.312988
0.000000	1.698650	4832.602051
0.000000	1.698887	4838.125488
0.000000	1.699124	4843.446289
0.000000	1.699361	4848.439941
0.000000	1.699598	4853.595215
0.000000	1.699835	4858.328613
0.000000	1.700073	4862.782715
0.000000	1.700310	4867.146973
0.000000	1.700547	4872.012695
0.000000	1.700784	4876.892090
0.000000	1.701021	4882.244141
0.000000	1.701259	4888.027344
0.000000	1.701496	4894.138184
0.000000	1.701733	4900.407227
0.000000	1.701970	4907.333984
0.000000	1.702207	4914.036133
0.000000	1.702444	4918.123047
0.000000	1.702682	4922.102539
0.000000	1.702919	4925.973145
0.000000	1.703156	4930.089844
0.000000	1.703393	4934.420898
0.000000	1.703630	4938.049805
0.000000	1.703867	4940.789551
0.000000	1.704105	4942.791016
0.000000	1.704342	4944.697754
0.000000	1.704579	4947.523926
0.000000	1.704816	4950.643555
0.000000	1.705053	4955.219727
0.000000	1.705291	4961.516113
0.000000	1.705528	4970.122070
0.000000	1.705765	4979.725586
0.000000	1.706002	4987.471680
0.000000	1.706239	4994.334473
0.000000	1.706476	4999.610840
0.000000	1.706713	5004.880859
0.000000	1.706951	5010.136719
0.000000	1.707188	5015.708984
0.000000	1.707425	5021.384277
0.000000	1.707662	5026.240234
0.000000	1.707899	5030.248535
0.000000	1.708137	5032.892578
0.000000	1.708374	5033.565918
0.000000	1.708611	5033.221680
0.000000	1.708848	5031.505371
0.000000	1.709085	5029.126465
0.000000	1.709322	5027.745605
0.000000	1.709560	5026.612305
0.000000	1.709797	5025.734863
0.000000	1.710034	5024.826172
0.000000	1.710271	5024.167480
0.000000	1.710508	5022.920898
0.000000	1.710746	5021.680664
0.000000	1.710983	5020.943848
0.000000	1.711220	5019.970215
0.000000	1.711457	5019.314453
0.000000	1.711694	5017.579102
0.000000	1.711931	5015.765137
0.000000	1.712169	5014.190430
0.000000	1.712406	5012.540039
0.000000	1.712643	5009.974609
0.000000	1.712880	5006.753906
0.000000	1.713117	5003.090332
0.000000	1.713354	4999.262695
0.000000	1.713592	4994.756348
0.000000	1.713829	4990.923340
0.000000	1.714066	4987.712891
0.000000	1.714303	4985.279785
0.000000	1.714540	4982.760254
0.000000	1.714777	4980.942871
0.000000	1.715015	4980.005371
0.000000	1.715252	4978.616699
0.000000	1.715489	4977.215820
0.000000	1.715726	4976.391113
0.000000	1.715963	4975.875977
0.000000	1.716200	4975.117676
0.000000	1.716438	4974.151367
0.000000	1.716675	4973.038086
0.000000	1.716912	4971.621094
0.000000	1.717149	4970.140625
0.000000	1.717386	4969.003418
0.000000	1.717624	4967.681152
0.000000	1.717861	4966.387695
0.000000	1.718098	4965.872559
0.000000	1.718335	4965.805664
0.000000	1.718572	4966.299805
0.000000	1.718809	4967.421875
0.000000	1.719047	4970.033691
0.000000	1.719284	4972.131348
0.000000	1.719521	4973.925293
0.000000	1.719758	4974.944824
0.000000	1.719995	4975.975098
0.000000	1.720233	4976.888672
0.000000	1.720470	4978.281250
0.000000	1.720707	4980.127930
0.000000	1.720944	4981.620605
0.000000	1.721181	4982.281250
0.000000	1.721418	4982.517090
0.000000	1.721655	4982.196777
0.000000	1.721893	4981.590332
0.000000	1.722130	4981.353027
0.000000	1.722367	4981.630859
0.000000	1.722604	4982.244629
0.000000	1.722841	4982.929199
0.000000	1.723079	4981.061035
0.000000	1.723316	4978.643555
0.000000	1.723553	4975.429688
0.000000	1.723790	4971.940918
0.000000	1.724027	4969.593750
0.000000	1.724265	4967.117188
0.000000	1.724502	4964.248047
0.000000	1.724739	4960.732422
0.000000	1.724976	4956.979980
0.000000	1.725213	4953.116211
0.000000	1.725450	4949.821289
0.000000	1.725688	4947.463379
0.000000	1.725925	4946.177246
0.000000	1.726162	4945.712891
0.000000	1.726399	4946.035645
0.000000	1.726636	4947.575684
0.000000	1.726873	4950.615723
0.000000	1.727111	4954.770508
0.000000	1.727348	4959.819336
0.000000	1.727585	4964.641602
0.000000	1.727822	4969.784668
0.000000	1.728059	4976.183105
0.000000	1.728297	4983.033203
0.000000	1.728534	4990.166992
0.000000	1.728771	4996.286133
0.000000	1.729008	5001.671387
0.000000	1.729245	5006.821289
0.000000	1.729482	5011.586426
0.000000	1.729720	5016.233887
0.000000	1.729957	5020.841309
0.000000	1.730194	5026.000000
0.000000	1.730431	5031.576172
0.000000	1.730668	5037.265137
0.000000	1.730905	5043.441406
0.000000	1.731143	5049.574219
0.000000	1.731380	5055.284180
0.000000	1.731617	5060.725098
0.000000	1.731854	5065.870117
0.000000	1.732091	5070.258301
0.000000	1.732328	5072.543945
0.000000	1.732566	5072.637695
0.000000	1.732803	5070.982910
0.000000	1.733040	5068.334961
0.000000	1.733277	5064.878906
0.000000	1.733514	5062.841309
0.000000	1.733752	5061.083984
0.000000	1.733989	5059.564453
0.000000	1.734226	5058.778809
0.000000	1.734463	5058.540527
0.000000	1.734700	5058.317871
0.000000	1.734937	5057.881348
0.000000	1.735175	5056.648438
0.000000	1.735412	5054.713867
0.000000	1.735649	5052.787109
0.000000	1.735886	5051.091797
0.000000	1.736123	5050.884766
0.000000	1.736360	5051.854004
0.000000	1.736598	5054.443848
0.000000	1.736835	5058.524902
0.000000	1.737072	5062.515625
0.000000	1.737309	5065.709473
0.000000	1.737546	5069.598633
0.000000	1.737783	5074.246094
0.000000	1.738021	5079.506348
0.000000	1.738258	5084.167969
0.000000	1.738495	5087.194824
0.000000	1.738732	5089.528320
0.000000	1.738969	5091.122559
0.000000	1.739207	5091.631836
0.000000	1.739444	5091.513184
0.000000	1.739681	5090.844238
0.000000	1.739918	5090.504395
0.000000	1.740155	5090.703125
0.000000	1.740392	5091.034668
0.000000	1.740630	5092.044434
0.000000	1.740867	5093.661621
0.000000	1.741104	5095.515625
0.000000	1.741341	5098.511230
0.000000	1.741578	5102.406250
0.000000	1.741815	5105.994141
0.000000	1.742053	5108.589355
0.000000	1.742290	5110.836914
0.000000	1.742527	5112.929688
0.000000	1.742764	5114.436035
0.000000	1.743001	5115.512207
0.000000	1.743239	5115.372070
0.000000	1.743476	5114.009766
0.000000	1.743713	5111.539063
0.000000	1.743950	5108.318848
0.000000	1.744187	5105.524902
0.000000	1.744424	5104.842773
0.000000	1.744661	5104.335938
0.000000	1.744899	5103.813477
0.000000	1.745136	5102.409668
0.000000	1.745373	5100.333496
0.000000	1.745610	5097.730469
0.000000	1.745847	5094.449707
0.000000	1.746085	5091.018555
0.000000	1.746322	5088.049316
0.000000	1.746559	5084.848145
0.000000	1.746796	5082.160156
0.000000	1.747033	5081.095215
0.000000	1.747270	5080.018555
0.000000	1.747508	5078.989258
0.000000	1.747745	5078.060059
0.000000	1.747982	5076.568848
0.000000	1.748219	5074.867188
0.000000	1.748456	5073.037598
0.000000	1.748694	5071.472656
0.000000	1.748931	5071.210449
0.000000	1.749168	5072.412598
0.000000	1.749405	5073.771973
0.000000	1.749642	5075.287598
0.000000	1.749879	5076.756348
0.000000	1.750117	5078.624512
0.000000	1.750354	5078.119629
0.000000	1.750591	5076.075195
0.000000	1.750828	5073.106445
0.000000	1.751065	5068.713379
0.000000	1.751302	5064.043945
0.000000	1.751540	5058.887695
0.000000	1.751777	5053.196777
0.000000	1.752014	5046.383789
0.000000	1.752251	5040.006348
0.000000	1.752488	5034.628906
0.000000	1.752726	5030.306152
0.000000	1.752963	5026.520996
0.000000	1.753200	5023.865723
0.000000	1.753437	5022.225098
0.000000	1.753674	5020.236328
0.000000	1.753911	5017.857910
0.000000	1.754148	5014.519531
0.000000	1.754386	5010.484375
0.000000	1.754623	5004.965820
0.000000	1.754860	4997.853027
0.000000	1.755097	4989.310547
0.000000	1.755334	4980.411133
0.000000	1.755572	4971.176270
0.000000	1.755809	4962.681641
0.000000	1.756046	4956.421387
0.000000	1.756283	4950.807129
0.000000	1.756520	4946.062988
0.000000	1.756757	4942.637695
0.000000	1.756995	4940.101563
0.000000	1.757232	4938.111816
0.000000	1.757469	4936.803223
0.000000	1.757706	4937.171387
0.000000	1.757943	4938.963867
0.000000	1.758181	4941.808594
0.000000	1.758418	4945.094727
0.000000	1.758655	4948.115723
0.000000	1.758892	4951.210449
0.000000	1.759129	4953.757324
0.000000	1.759367	4955.024902
0.000000	1.759604	4955.578613
0.000000	1.759841	4955.511230
0.000000	1.760078	4955.249512
0.000000	1.760315	4955.285645
0.000000	1.760552	4956.002441
0.000000	1.760790	4957.867676
0.000000	1.761027	4959.338867
0.000000	1.761264	4960.625977
0.000000	1.761501	4961.134766
0.000000	1.761738	4962.017578
0.000000	1.761975	4963.529297
0.000000	1.762213	4966.284180
0.000000	1.762450	4969.280762
0.000000	1.762687	4972.062500
0.000000	1.762924	4975.141113
0.000000	1.763161	4979.051758
0.000000	1.763398	4983.698242
0.000000	1.763636	4988.315430
0.000000	1.763873	4992.584961
0.000000	1.764110	4996.556641
0.000000	1.764347	5001.155762
0.000000	1.764584	5005.608398
0.000000	1.764821	5009.682129
0.000000	1.765059	5013.862305
0.000000	1.765296	5017.415527
0.000000	1.765533	5020.192871
0.000000	1.765770	5022.200684
0.000000	1.766007	5023.864258
0.000000	1.766245	5025.054199
0.000000	1.766482	5026.041016
0.000000	1.766719	5026.645996
0.000000	1.766956	5027.441406
0.000000	1.767193	5028.418945
0.000000	1.767430	5029.920898
0.000000	1.767668	5031.664063
0.000000	1.767905	5033.205078
0.000000	1.768142	5034.677246
0.000000	1.768379	5036.315918
0.000000	1.768616	5038.193848
0.000000	1.768854	5042.022949
0.000000	1.769091	5044.240234
0.000000	1.769328	5043.612793
0.000000	1.769565	5042.374023
0.000000	1.769802	5040.930664
0.000000	1.770039	5041.346680
0.000000	1.770276	5043.137695
0.000000	1.770514	5045.071289
0.000000	1.770751	5046.919434
0.000000	1.770988	5048.705078
0.000000	1.771225	5050.616211
0.000000	1.771462	5052.777832
0.000000	1.771700	5055.845703
0.000000	1.771937	5059.896484
0.000000	1.772174	5065.097656
0.000000	1.772411	5071.196777
0.000000	1.772648	5077.737305
0.000000	1.772885	5085.399902
0.000000	1.773123	5092.969727
0.000000	1.773360	5100.451172
0.000000	1.773597	5106.834473
0.000000	1.773834	5113.259277
0.000000	1.774071	5118.710449
0.000000	1.774308	5122.151855
0.000000	1.774546	5124.330566
0.000000	1.774783	5125.544922
0.000000	1.775020	5125.966309
0.000000	1.775257	5126.349121
0.000000	1.775494	5126.908203
0.000000	1.775732	5128.110840
0.000000	1.775969	5129.919434
0.000000	1.776206	5132.004883
0.000000	1.776443	5134.477051
0.000000	1.776680	5137.417969
0.000000	1.776917	5140.499512
0.000000	1.777155	5144.185547
0.000000	1.777392	5147.783203
0.000000	1.777629	5151.723633
0.000000	1.777866	5155.656250
0.000000	1.778103	5157.465820
0.000000	1.778341	5157.954590
0.000000	1.778578	5157.820801
0.000000	1.778815	5156.641113
0.000000	1.779052	5155.255371
0.000000	1.779289	5153.723633
0.000000	1.779526	5152.127441
0.000000	1.779763	5150.086426
0.000000	1.780001	5147.733887
0.000000	1.780238	5145.616699
0.000000	1.780475	5144.181641
0.000000	1.780712	5144.574707
0.000000	1.780949	5145.318359
0.000000	1.781187	5145.903809
0.000000	1.781424	5146.176758
0.000000	1.781661	5146.508789
0.000000	1.781898	5147.069824
0.000000	1.782135	5148.274414
0.000000	1.782372	5150.379883
0.000000	1.782610	5152.718262
0.000000	1.782847	5154.769043
0.000000	1.783084	5155.971191
0.000000	1.783321	5156.506348
0.000000	1.783558	5156.498047
0.000000	1.783795	5156.011719
0.000000	1.784033	5155.049316
0.000000	1.784270	5153.667969
0.000000	1.784507	5152.942871
0.000000	1.784744	5152.761230
0.000000	1.784981	5152.719727
0.000000	1.785219	5152.254883
0.000000	1.785456	5151.894531
0.000000	1.785693	5152.562500
0.000000	1.785930	5153.227539
0.000000	1.786167	5154.013672
0.000000	1.786404	5154.447266
0.000000	1.786642	5155.390625
0.000000	1.786879	5156.991211
0.000000	1.787116	5158.491211
0.000000	1.787353	5159.802734
0.000000	1.787590	5161.320313
0.000000	1.787827	5162.235840
0.000000	1.788065	5162.972656
0.000000	1.788302	5163.068848
0.000000	1.788539	5162.988770
0.000000	1.788776	5163.177246
0.000000	1.789013	5165.107422
0.000000	1.789250	5168.429199
0.000000	1.789488	5171.953613
0.000000	1.789725	5175.868652
0.000000	1.789962	5181.438965
0.000000	1.790199	5186.958984
0.000000	1.790436	5192.157715
0.000000	1.790674	5197.316895
0.000000	1.790911	5203.263184
0.000000	1.791148	5208.294434
0.000000	1.791385	5212.169434
0.000000	1.791622	5212.374023
0.000000	1.791860	5210.882324
0.000000	1.792097	5208.146484
0.000000	1.792334	5204.310059
0.000000	1.792571	5201.489258
0.000000	1.792808	5198.990234
0.000000	1.793045	5197.048340
0.000000	1.793282	5196.612305
0.000000	1.793520	5197.365234
0.000000	1.793757	5199.121582
0.000000	1.793994	5201.369141
0.000000	1.794231	5204.021484
0.000000	1.794468	5207.209961
0.000000	1.794706	5210.915039
0.000000	1.794943	5215.062988
0.000000	1.795180	5219.754883
0.000000	1.795417	5223.923340
0.000000	1.795654	5227.642578
0.000000	1.795891	5230.623535
0.000000	1.796129	5231.238281
0.000000	1.796366	5231.173340
0.000000	1.796603	5230.400391
0.000000	1.796840	5229.480957
0.000000	1.797077	5226.879883
0.000000	1.797315	5222.833008
0.000000	1.797552	5217.394531
0.000000	1.797789	5210.186523
0.000000	1.798026	5201.888672
0.000000	1.798263	5193.793457
0.000000	1.798500	5184.376465
0.000000	1.798738	5174.107422
0.000000	1.798975	5164.587402
0.000000	1.799212	5156.916992
0.000000	1.799449	5151.077148
0.000000	1.799686	5146.448242
0.000000	1.799923	5142.886230
0.000000	1.800161	5141.236328
0.000000	1.800398	5140.153809
0.000000	1.800635	5139.825684
0.000000	1.800872	5139.264648
0.000000	1.801109	5137.777832
0.000000	1.801347	5135.541992
0.000000	1.801584	5132.328125
0.000000	1.801821	5128.352539
0.000000	1.802058	5124.060059
0.000000	1.802295	5119.376953
0.000000	1.802532	5115.023926
0.000000	1.802769	5110.449707
0.000000	1.803007	5106.335938
0.000000	1.803244	5103.406738
0.000000	1.803481	5100.899902
0.000000	1.803718	5099.064941
0.000000	1.803955	5098.585938
0.000000	1.804193	5098.967773
0.000000	1.804430	5098.497559
0.000000	1.804667	5097.819336
0.000000	1.804904	5097.018555
0.000000	1.805141	5095.712402
0.000000	1.805378	5093.914551
0.000000	1.805616	5091.592285
0.000000	1.805853	5088.914063
0.000000	1.806090	5086.739746
0.000000	1.806327	5085.011719
0.000000	1.806564	5083.533691
0.000000	1.806802	5083.294434
0.000000	1.807039	5083.909180
0.000000	1.807276	5084.650391
0.000000	1.807513	5085.458008
0.000000	1.807750	5085.907715
0.000000	1.807987	5086.206543
0.000000	1.808225	5086.731934
0.000000	1.808462	5087.774414
0.000000	1.808699	5089.263184
0.000000	1.808936	5090.745117
0.000000	1.809173	5092.364258
0.000000	1.809410	5094.399902
0.000000	1.809648	5096.887207
0.000000	1.809885	5099.342285
0.000000	1.810122	5101.723145
0.000000	1.810359	5104.190430
0.000000	1.810596	5107.212402
0.000000	1.810834	5109.963379
0.000000	1.811071	5111.403809
0.000000	1.811308	5111.469238
0.000000	1.811545	5109.712402
0.000000	1.811782	5106.553223
0.000000	1.812019	5102.705566
0.000000	1.812256	5100.596680
0.000000	1.812494	5098.937988
0.000000	1.812731	5097.187988
0.000000	1.812968	5095.629883
0.000000	1.813205	5094.898926
0.000000	1.813442	5094.958008
0.000000	1.813680	5095.395020
0.000000	1.813917	5095.779297
0.000000	1.814154	5096.550781
0.000000	1.814391	5096.164063
0.000000	1.814628	5092.459961
0.000000	1.814865	5087.573730
0.000000	1.815103	5081.758789
0.000000	1.815340	5076.882324
0.000000	1.815577	5074.544434
0.000000	1.815814	5072.388672
0.000000	1.816051	5070.311523
0.000000	1.816289	5069.266113
0.000000	1.816526	5069.304688
0.000000	1.816763	5069.510742
0.000000	1.817000	5069.234863
0.000000	1.817237	5068.300781
0.000000	1.817474	5067.196289
0.000000	1.817712	5066.020020
0.000000	1.817949	5064.463867
0.000000	1.818186	5062.796875
0.000000	1.818423	5061.621582
0.000000	1.818660	5061.323242
0.000000	1.818897	5063.803711
0.000000	1.819135	5067.284668
0.000000	1.819372	5070.799316
0.000000	1.819609	5072.752441
0.000000	1.819846	5073.582031
0.000000	1.820083	5073.233398
0.000000	1.820320	5071.171875
0.000000	1.820558	5067.744629
0.000000	1.820795	5064.458984
0.000000	1.821032	5063.064941
0.000000	1.821269	5062.370117
0.000000	1.821506	5061.507324
0.000000	1.821743	5060.732910
0.000000	1.821981	5061.476563
0.000000	1.822218	5061.712402
0.000000	1.822455	5060.279297
0.000000	1.822692	5058.269043
0.000000	1.822929	5055.949219
0.000000	1.823167	5053.895508
0.000000	1.823404	5053.206055
0.000000	1.823641	5052.399414
0.000000	1.823878	5051.479004
0.000000	1.824115	5050.694336
0.000000	1.824353	5050.056641
0.000000	1.824590	5049.691895
0.000000	1.824827	5049.615723
0.000000	1.825064	5048.636230
0.000000	1.825301	5047.645508
0.000000	1.825538	5047.608887
0.000000	1.825776	5048.864746
0.000000	1.826013	5050.181641
0.000000	1.826250	5051.286621
0.000000	1.826487	5051.853516
0.000000	1.826724	5052.142578
0.000000	1.826962	5051.459473
0.000000	1.827199	5049.384277
0.000000	1.827436	5046.075195
0.000000	1.827673	5042.539551
0.000000	1.827910	5039.743164
0.000000	1.828147	5037.064941
0.000000	1.828384	5034.780273
0.000000	1.828622	5031.922852
0.000000	1.828859	5028.728027
0.000000	1.829096	5024.775391
0.000000	1.829333	5021.554688
0.000000	1.829570	5018.842773
0.000000	1.829808	5016.557129
0.000000	1.830045	5015.977051
0.000000	1.830282	5017.535156
0.000000	1.830519	5019.869141
0.000000	1.830756	5022.956055
0.000000	1.830993	5027.228516
0.000000	1.831231	5032.714844
0.000000	1.831468	5038.530762
0.000000	1.831705	5044.584473
0.000000	1.831942	5051.160156
0.000000	1.832179	5057.698242
0.000000	1.832416	5063.996582
0.000000	1.832654	5070.962891
0.000000	1.832891	5078.180176
0.000000	1.833128	5085.307617
0.000000	1.833365	5092.356445
0.000000	1.833602	5098.510254
0.000000	1.833840	5103.959473
0.000000	1.834077	5109.829590
0.000000	1.834314	5116.080078
0.000000	1.834551	5122.624512
0.000000	1.834788	5128.702637
0.000000	1.835025	5135.432129
0.000000	1.835263	5141.951660
0.000000	1.835500	5147.421387
0.000000	1.835737	5151.220703
0.000000	1.835974	5153.984863
0.000000	1.836211	5156.309082
0.000000	1.836448	5158.094727
0.000000	1.836686	5159.121582
0.000000	1.836923	5158.702148
0.000000	1.837160	5157.410645
0.000000	1.837397	5155.543945
0.000000	1.837634	5153.932129
0.000000	1.837871	5153.057617
0.000000	1.838109	5151.180176
0.000000	1.838346	5149.060547
0.000000	1.838583	5146.669434
0.000000	1.838820	5144.953125
0.000000	1.839057	5144.490723
0.000000	1.839295	5143.357422
0.000000	1.839532	5141.979980
0.000000	1.839769	5140.099121
0.000000	1.840006	5138.322754
0.000000	1.840243	5137.281738
0.000000	1.840480	5136.477051
0.000000	1.840718	5134.976074
0.000000	1.840955	5133.283691
0.000000	1.841192	5131.356445
0.000000	1.841429	5129.202148
0.000000	1.841666	5126.545898
0.000000	1.841903	5123.941406
0.000000	1.842141	5121.818359
0.000000	1.842378	5122.130371
0.000000	1.842615	5123.800293
0.000000	1.842852	5127.083008
0.000000	1.843089	5131.445801
0.000000	1.843326	5137.006348
0.000000	1.843564	5142.860840
0.000000	1.843801	5150.472656
0.000000	1.844038	5158.841797
0.000000	1.844275	5167.805664
0.000000	1.844512	5176.524902
0.000000	1.844750	5185.328613
0.000000	1.844987	5192.006348
0.000000	1.845224	5198.739258
0.000000	1.845461	5205.061035
0.000000	1.845698	5210.750977
0.000000	1.845935	5215.983887
0.000000	1.846173	5220.604492
0.000000	1.846410	5225.083008
0.000000	1.846647	5229.535645
0.000000	1.846884	5233.441406
0.000000	1.847121	5236.976074
0.000000	1.847358	5239.950684
0.000000	1.847596	5242.666016
0.000000	1.847833	5244.722656
0.000000	1.848070	5246.362793
0.000000	1.848307	5247.295410
0.000000	1.848544	5248.269531
0.000000	1.848782	5249.615723
0.000000	1.849019	5252.513184
0.000000	1.849256	5256.025391
0.000000	1.849493	5259.687988
0.000000	1.849730	5263.823242
0.000000	1.849967	5267.630371
0.000000	1.850204	5271.012695
0.000000	1.850442	5274.153320
0.000000	1.850679	5277.402344
0.000000	1.850916	5280.530273
0.000000	1.851153	5284.027344
0.000000	1.851390	5287.886230
0.000000	1.851628	5291.302734
0.000000	1.851865	5294.373535
0.000000	1.852102	5297.284668
0.000000	1.852339	5299.449219
0.000000	1.852576	5300.243164
0.000000	1.852813	5300.040039
0.000000	1.853051	5299.305176
0.000000	1.853288	5295.914551
0.000000	1.853525	5291.587402
0.000000	1.853762	5288.357910
0.000000	1.853999	5286.970703
0.000000	1.854237	5284.786621
0.000000	1.854474	5282.083984
0.000000	1.854711	5279.446777
0.000000	1.854948	5277.870605
0.000000	1.855185	5276.291992
0.000000	1.855422	5275.176758
0.000000	1.855660	5274.886719
0.000000	1.855897	5274.904785
0.000000	1.856134	5275.875488
0.000000	1.856371	5277.567871
0.000000	1.856608	5278.465332
0.000000	1.856845	5279.569336
0.000000	1.857083	5281.579102
0.000000	1.857320	5282.759277
0.000000	1.857557	5283.649414
0.000000	1.857794	5285.117676
0.000000	1.858031	5286.610352
0.000000	1.858269	5288.413086
0.000000	1.858506	5290.589844
0.000000	1.858743	5292.964355
0.000000	1.858980	5294.854980
0.000000	1.859217	5297.138184
0.000000	1.859455	5301.281738
0.000000	1.859692	5305.612793
0.000000	1.859929	5309.125000
0.000000	1.860166	5310.525879
0.000000	1.860403	5311.247070
0.000000	1.860640	5310.797363
0.000000	1.860877	5309.584961
0.000000	1.861115	5308.457520
0.000000	1.861352	5307.073730
0.000000	1.861589	5305.426270
0.000000	1.861826	5303.136230
0.000000	1.862063	5300.194336
0.000000	1.862301	5297.116211
0.000000	1.862538	5293.967773
0.000000	1.862775	5290.449707
0.000000	1.863012	5287.099609
0.000000	1.863249	5284.069336
0.000000	1.863486	5281.197266
0.000000	1.863724	5278.118652
0.000000	1.863961	5274.662598
0.000000	1.864198	5269.812988
0.000000	1.864435	5263.590820
0.000000	1.864672	5256.895020
0.000000	1.864910	5249.917969
0.000000	1.865147	5244.492676
0.000000	1.865384	5240.272949
0.000000	1.865621	5236.787109
0.000000	1.865858	5233.588867
0.000000	1.866095	5230.191406
0.000000	1.866332	5226.744141
0.000000	1.866570	5223.244141
0.000000	1.866807	5220.886719
0.000000	1.867044	5219.631836
0.000000	1.867281	5219.567383
0.000000	1.867518	5221.114258
0.000000	1.867756	5224.722656
0.000000	1.867993	5230.300293
0.000000	1.868230	5237.280273
0.000000	1.868467	5243.539551
0.000000	1.868704	5247.429199
0.000000	1.868941	5249.305664
0.000000	1.869179	5250.082031
0.000000	1.869416	5249.984863
0.000000	1.869653	5249.205566
0.000000	1.869890	5248.347168
0.000000	1.870127	5247.780762
0.000000	1.870364	5246.506348
0.000000	1.870602	5244.216797
0.000000	1.870839	5240.776855
0.000000	1.871076	5236.630859
0.000000	1.871313	5233.052734
0.000000	1.871550	5230.645996
0.000000	1.871788	5228.395020
0.000000	1.872025	5226.423340
0.000000	1.872262	5225.085449
0.000000	1.872499	5224.337891
0.000000	1.872736	5223.833496
0.000000	1.872973	5223.780273
0.000000	1.873211	5223.379395
0.000000	1.873448	5223.131348
0.000000	1.873685	5222.708984
0.000000	1.873922	5221.903809
0.000000	1.874159	5220.786621
0.000000	1.874397	5219.474121
0.000000	1.874634	5218.115234
0.000000	1.874871	5216.736816
0.000000	1.875108	5215.681641
0.000000	1.875345	5214.839844
0.000000	1.875582	5214.460449
0.000000	1.875819	5212.123047
0.000000	1.876057	5207.882324
0.000000	1.876294	5201.674316
0.000000	1.876531	5193.850098
0.000000	1.876768	5183.986328
0.000000	1.877005	5174.888184
0.000000	1.877243	5167.361816
0.000000	1.877480	5160.623047
0.000000	1.877717	5154.430664
0.000000	1.877954	5149.132324
0.000000	1.878191	5145.670410
0.000000	1.878428	5144.446777
0.000000	1.878666	5143.917480
0.000000	1.878903	5144.354492
0.000000	1.879140	5145.767578
0.000000	1.879377	5147.415039
0.000000	1.879614	5149.640625
0.000000	1.879851	5152.338867
0.000000	1.880089	5155.780273
0.000000	1.880326	5160.116699
0.000000	1.880563	5165.350098
0.000000	1.880800	5170.591309
0.000000	1.881037	5175.762207
0.000000	1.881275	5181.777344
0.000000	1.881512	5187.002441
0.000000	1.881749	5192.058105
0.000000	1.881986	5197.956055
0.000000	1.882223	5204.216797
0.000000	1.882460	5209.655762
0.000000	1.882698	5213.420410
0.000000	1.882935	5216.305664
0.000000	1.883172	5218.512207
0.000000	1.883409	5220.202148
0.000000	1.883646	5222.451172
0.000000	1.883884	5224.907715
0.000000	1.884121	5227.172852
0.000000	1.884358	5229.664063
0.000000	1.884595	5232.665039
0.000000	1.884832	5235.197754
0.000000	1.885069	5238.059570
0.000000	1.885306	5240.354004
0.000000	1.885544	5242.241699
0.000000	1.885781	5243.644531
0.000000	1.886018	5244.938965
0.000000	1.886255	5246.455078
0.000000	1.886492	5247.841797
0.000000	1.886730	5247.714844
0.000000	1.886967	5244.835449
0.000000	1.887204	5240.332031
0.000000	1.887441	5234.757324
0.000000	1.887678	5230.799316
0.000000	1.887915	5228.577148
0.000000	1.888153	5226.999512
0.000000	1.888390	5227.256836
0.000000	1.888627	5228.479004
0.000000	1.888864	5229.844238
0.000000	1.889101	5230.896484
0.000000	1.889338	5231.132813
0.000000	1.889576	5230.673828
0.000000	1.889813	5229.708984
0.000000	1.890050	5228.147461
0.000000	1.890287	5225.738770
0.000000	1.890524	5223.049316
0.000000	1.890762	5220.485840
0.000000	1.890999	5220.054688
0.000000	1.891236	5219.699707
0.000000	1.891473	5219.009277
0.000000	1.891710	5218.131348
0.000000	1.891947	5217.193848
0.000000	1.892185	5215.934570
0.000000	1.892422	5214.194824
0.000000	1.892659	5211.844727
0.000000	1.892896	5208.450684
0.000000	1.893133	5203.914063
0.000000	1.893371	5199.589355
0.000000	1.893608	5196.809570
0.000000	1.893845	5194.819824
0.000000	1.894082	5193.491211
0.000000	1.894319	5191.785156
0.000000	1.894556	5189.845215
0.000000	1.894794	5189.070313
0.000000	1.895031	5188.806152
0.000000	1.895268	5188.574707
0.000000	1.895505	5188.604492
0.000000	1.895742	5188.761719
0.000000	1.895979	5189.011719
0.000000	1.896217	5189.420410
0.000000	1.896454	5190.018555
0.000000	1.896691	5190.555176
0.000000	1.896928	5190.505859
0.000000	1.897165	5189.477051
0.000000	1.897403	5187.745605
0.000000	1.897640	5185.568848
0.000000	1.897877	5183.046387
0.000000	1.898114	5181.800293
0.000000	1.898351	5180.935547
0.000000	1.898588	5180.456543
0.000000	1.898825	5179.614258
0.000000	1.899063	5179.560059
0.000000	1.899300	5180.935547
0.000000	1.899537	5182.197266
0.000000	1.899774	5183.350586
0.000000	1.900011	5183.152832
0.000000	1.900249	5181.693848
0.000000	1.900486	5179.280273
0.000000	1.900723	5176.195313
0.000000	1.900960	5172.938477
0.000000	1.901197	5169.975098
0.000000	1.901434	5166.254883
0.000000	1.901672	5162.493164
0.000000	1.901909	5159.521973
0.000000	1.902146	5157.973633
0.000000	1.902383	5158.430176
0.000000	1.902620	5160.984375
0.000000	1.902858	5164.224609
0.000000	1.903095	5167.925293
0.000000	1.903332	5170.991211
0.000000	1.903569	5173.570801
0.000000	1.903806	5176.538574
0.000000	1.904043	5180.246582
0.000000	1.904281	5184.803223
0.000000	1.904518	5190.872070
0.000000	1.904755	5197.942383
0.000000	1.904992	5204.295898
0.000000	1.905229	5209.630371
0.000000	1.905466	5214.589355
0.000000	1.905704	5219.456543
0.000000	1.905941	5224.966309
0.000000	1.906178	5231.538574
0.000000	1.906415	5238.857422
0.000000	1.906652	5246.198242
0.000000	1.906890	5254.387695
0.000000	1.907127	5263.643066
0.000000	1.907364	5273.633301
0.000000	1.907601	5283.827148
0.000000	1.907838	5293.773438
0.000000	1.908075	5304.116699
0.000000	1.908312	5313.708496
0.000000	1.908550	5323.706543
0.000000	1.908787	5334.340820
0.000000	1.909024	5344.083496
0.000000	1.909261	5353.865723
0.000000	1.909498	5364.100098
0.000000	1.909736	5373.368652
0.000000	1.909973	5380.575684
0.000000	1.910210	5386.027832
0.000000	1.910447	5389.700195
0.000000	1.910684	5390.039063
0.000000	1.910921	5387.671875
0.000000	1.911159	5382.868652
0.000000	1.911396	5376.607910
0.000000	1.911633	5369.806641
0.000000	1.911870	5364.294434
0.000000	1.912107	5359.034180
0.000000	1.912345	5354.217285
0.000000	1.912582	5350.693359
0.000000	1.912819	5344.247070
0.000000	1.913056	5335.577148
0.000000	1.913293	5325.150879
0.000000	1.913530	5312.716797
0.000000	1.913768	5297.923828
0.000000	1.914005	5283.037598
0.000000	1.914242	5267.355957
0.000000	1.914479	5251.919434
0.000000	1.914716	5237.708496
0.000000	1.914953	5224.948242
0.000000	1.915191	5212.187988
0.000000	1.915428	5200.078125
0.000000	1.915665	5188.799805
0.000000	1.915902	5177.790039
0.000000	1.916139	5168.305176
0.000000	1.916376	5160.309570
0.000000	1.916614	5152.404785
0.000000	1.916851	5145.876465
0.000000	1.917088	5139.786621
0.000000	1.917325	5136.106445
0.000000	1.917562	5135.000000
0.000000	1.917799	5136.009277
0.000000	1.918037	5137.188477
0.000000	1.918274	5138.678711
0.000000	1.918511	5141.139648
0.000000	1.918748	5144.398926
0.000000	1.918985	5148.023438
0.000000	1.919223	5151.695801
0.000000	1.919460	5155.486328
0.000000	1.919697	5160.105469
0.000000	1.919934	5164.936035
0.000000	1.920171	5169.916504
0.000000	1.920408	5175.091309
0.000000	1.920646	5180.361328
0.000000	1.920883	5185.240723
0.000000	1.921120	5189.603027
0.000000	1.921357	5193.478516
0.000000	1.921594	5197.188477
0.000000	1.921832	5200.607422
0.000000	1.922069	5203.866699
0.000000	1.922306	5207.224609
0.000000	1.922543	5210.681152
0.000000	1.922780	5214.319824
0.000000	1.923018	5217.707031
0.000000	1.923254	5219.899414
0.000000	1.923492	5221.683594
0.000000	1.923729	5223.081543
0.000000	1.923966	5225.002441
0.000000	1.924203	5226.911621
0.000000	1.924440	5229.082031
0.000000	1.924678	5231.042969
0.000000	1.924915	5232.903320
0.000000	1.925152	5234.532715
0.000000	1.925389	5236.415039
0.000000	1.925626	5238.329102
0.000000	1.925864	5240.062988
0.000000	1.926101	5241.568359
0.000000	1.926338	5243.104980
0.000000	1.926575	5245.605469
0.000000	1.926812	5249.425293
0.000000	1.927049	5254.263184
0.000000	1.927287	5259.486328
0.000000	1.927524	5264.987793
0.000000	1.927761	5271.690918
0.000000	1.927998	5278.616211
0.000000	1.928235	5285.866699
0.000000	1.928472	5291.181152
0.000000	1.928710	5295.682617
0.000000	1.928947	5298.320801
0.000000	1.929184	5300.801270
0.000000	1.929421	5302.771973
0.000000	1.929658	5304.871094
0.000000	1.929896	5306.659180
0.000000	1.930133	5307.914063
0.000000	1.930370	5308.882813
0.000000	1.930607	5309.921875
0.000000	1.930844	5311.227539
0.000000	1.931081	5311.965332
0.000000	1.931319	5311.258301
0.000000	1.931556	5309.980957
0.000000	1.931793	5308.166016
0.000000	1.932030	5306.060547
0.000000	1.932267	5304.133789
0.000000	1.932505	5302.682129
0.000000	1.932742	5302.509766
0.000000	1.932979	5304.394043
0.000000	1.933216	5307.317871
0.000000	1.933453	5311.350586
0.000000	1.933690	5314.326172
0.000000	1.933927	5317.706055
0.000000	1.934165	5322.459473
0.000000	1.934402	5328.704590
0.000000	1.934639	5336.362305
0.000000	1.934876	5342.199707
0.000000	1.935113	5348.211914
0.000000	1.935351	5356.053223
0.000000	1.935588	5364.541992
0.000000	1.935825	5371.020996
0.000000	1.936062	5374.166504
0.000000	1.936299	5373.867188
0.000000	1.936536	5371.373535
0.000000	1.936774	5367.143555
0.000000	1.937011	5361.495117
0.000000	1.937248	5355.893066
0.000000	1.937485	5352.885742
0.000000	1.937722	5350.597168
0.000000	1.937959	5348.517578
0.000000	1.938197	5347.015625
0.000000	1.938434	5345.680176
0.000000	1.938671	5345.138672
0.000000	1.938908	5344.432617
0.000000	1.939145	5343.432129
0.000000	1.939383	5342.667480
0.000000	1.939620	5342.354492
0.000000	1.939857	5343.418457
0.000000	1.940094	5344.401855
0.000000	1.940331	5345.624023
0.000000	1.940568	5347.064941
0.000000	1.940806	5347.734863
0.000000	1.941043	5347.048340
0.000000	1.941280	5343.612793
0.000000	1.941517	5337.644043
0.000000	1.941754	5329.874512
0.000000	1.941991	5321.407715
0.000000	1.942229	5316.186523
0.000000	1.942466	5311.981445
0.000000	1.942703	5307.906250
0.000000	1.942940	5304.086426
0.000000	1.943177	5300.506348
0.000000	1.943414	5297.378906
0.000000	1.943652	5295.274414
0.000000	1.943889	5293.532715
0.000000	1.944126	5291.938965
0.000000	1.944363	5290.640625
0.000000	1.944600	5289.666992
0.000000	1.944838	5289.748535
0.000000	1.945075	5290.597168
0.000000	1.945312	5290.861328
0.000000	1.945549	5290.472656
0.000000	1.945786	5289.544922
0.000000	1.946023	5288.270020
0.000000	1.946261	5287.173828
0.000000	1.946498	5285.896973
0.000000	1.946735	5284.985840
0.000000	1.946972	5284.688477
0.000000	1.947209	5285.625488
0.000000	1.947446	5288.379883
0.000000	1.947684	5291.726563
0.000000	1.947921	5295.638672
0.000000	1.948158	5300.159180
0.000000	1.948395	5304.323730
0.000000	1.948632	5307.888184
0.000000	1.948869	5311.405762
0.000000	1.949107	5315.397461
0.000000	1.949344	5319.687012
0.000000	1.949581	5324.207031
0.000000	1.949818	5329.962402
0.000000	1.950055	5335.116699
0.000000	1.950293	5340.393555
0.000000	1.950530	5345.787109
0.000000	1.950767	5351.366699
0.000000	1.951004	5355.348633
0.000000	1.951241	5357.762207
0.000000	1.951478	5359.725586
0.000000	1.951716	5361.355469
0.000000	1.951953	5363.750488
0.000000	1.952190	5365.944824
0.000000	1.952427	5367.047363
0.000000	1.952664	5367.319824
0.000000	1.952901	5367.037598
0.000000	1.953139	5367.561523
0.000000	1.953376	5369.220703
0.000000	1.953613	5371.907715
0.000000	1.953850	5376.966797
0.000000	1.954087	5382.426758
0.000000	1.954325	5387.427246
0.000000	1.954562	5390.921387
0.000000	1.954799	5393.099609
0.000000	1.955036	5394.986816
0.000000	1.955273	5396.247070
0.000000	1.955510	5397.550781
0.000000	1.955747	5398.048828
0.000000	1.955985	5397.765625
0.000000	1.956222	5397.654785
0.000000	1.956459	5398.000977
0.000000	1.956696	5398.832520
0.000000	1.956933	5400.263672
0.000000	1.957171	5401.518066
0.000000	1.957408	5403.118652
0.000000	1.957645	5404.872070
0.000000	1.957882	5407.170898
0.000000	1.958119	5409.422852
0.000000	1.958356	5411.966309
0.000000	1.958594	5414.158203
0.000000	1.958831	5417.388184
0.000000	1.959068	5420.002441
0.000000	1.959305	5421.966797
0.000000	1.959542	5423.275879
0.000000	1.959780	5424.315918
0.000000	1.960017	5425.495605
0.000000	1.960254	5426.006348
0.000000	1.960491	5425.750977
0.000000	1.960728	5424.926758
0.000000	1.960966	5423.675781
0.000000	1.961203	5422.442871
0.000000	1.961440	5420.987305
0.000000	1.961677	5419.933105
0.000000	1.961914	5419.675293
0.000000	1.962151	5419.965820
0.000000	1.962389	5420.495605
0.000000	1.962626	5420.790527
0.000000	1.962863	5421.083984
0.000000	1.963100	5422.104980
0.000000	1.963337	5423.714844
0.000000	1.963574	5424.375977
0.000000	1.963812	5424.946777
0.000000	1.964049	5425.373047
0.000000	1.964286	5425.476563
0.000000	1.964523	5425.562988
0.000000	1.964760	5425.698242
0.000000	1.964997	5425.205078
0.000000	1.965235	5424.496582
0.000000	1.965472	5423.430664
0.000000	1.965709	5421.662109
0.000000	1.965946	5419.508301
0.000000	1.966183	5417.955566
0.000000	1.966420	5417.646973
0.000000	1.966658	5417.452637
0.000000	1.966895	5417.475098
0.000000	1.967132	5417.425781
0.000000	1.967369	5417.122070
0.000000	1.967606	5416.401855
0.000000	1.967844	5415.520020
0.000000	1.968081	5414.919922
0.000000	1.968318	5414.605469
0.000000	1.968555	5414.958984
0.000000	1.968792	5416.244141
0.000000	1.969029	5417.971680
0.000000	1.969267	5419.979980
0.000000	1.969504	5422.468262
0.000000	1.969741	5425.762207
0.000000	1.969978	5429.805664
0.000000	1.970215	5434.007813
0.000000	1.970453	5438.574707
0.000000	1.970690	5443.439941
0.000000	1.970927	5449.092285
0.000000	1.971164	5454.390137
0.000000	1.971401	5458.119141
0.000000	1.971638	5461.035156
0.000000	1.971875	5463.738281
0.000000	1.972113	5466.493164
0.000000	1.972350	5467.957520
0.000000	1.972587	5468.812988
0.000000	1.972824	5469.055176
0.000000	1.973061	5468.562012
0.000000	1.973299	5467.246582
0.000000	1.973536	5464.727051
0.000000	1.973773	5461.218750
0.000000	1.974010	5457.802734
0.000000	1.974247	5455.177734
0.000000	1.974484	5453.788086
0.000000	1.974722	5453.854004
0.000000	1.974959	5455.430176
0.000000	1.975196	5456.549805
0.000000	1.975433	5456.652832
0.000000	1.975670	5455.643555
0.000000	1.975907	5453.841309
0.000000	1.976145	5450.917969
0.000000	1.976382	5446.756836
0.000000	1.976619	5441.483398
0.000000	1.976856	5435.708496
0.000000	1.977093	5431.949219
0.000000	1.977331	5428.591309
0.000000	1.977568	5424.831543
0.000000	1.977805	5420.672852
0.000000	1.978042	5417.117188
0.000000	1.978279	5413.627930
0.000000	1.978516	5409.921875
0.000000	1.978754	5406.276367
0.000000	1.978991	5403.073242
0.000000	1.979228	5401.496582
0.000000	1.979465	5401.535645
0.000000	1.979702	5403.700684
0.000000	1.979940	5407.412109
0.000000	1.980177	5411.318848
0.000000	1.980414	5415.887695
0.000000	1.980651	5420.686035
0.000000	1.980888	5425.572266
0.000000	1.981125	5430.369629
0.000000	1.981362	5432.952148
0.000000	1.981600	5434.753418
0.000000	1.981837	5436.026855
0.000000	1.982074	5436.828125
0.000000	1.982311	5437.346191
0.000000	1.982548	5438.131348
0.000000	1.982786	5438.512695
0.000000	1.983023	5437.084473
0.000000	1.983260	5434.960449
0.000000	1.983497	5432.359863
0.000000	1.983734	5430.600586
0.000000	1.983971	5430.099121
0.000000	1.984209	5431.939941
0.000000	1.984446	5434.865234
0.000000	1.984683	5439.066406
0.000000	1.984920	5443.812012
0.000000	1.985157	5446.587402
0.000000	1.985394	5447.681152
0.000000	1.985632	5447.704102
0.000000	1.985869	5445.778809
0.000000	1.986106	5441.613281
0.000000	1.986343	5435.959473
0.000000	1.986580	5428.820313
0.000000	1.986818	5422.194824
0.000000	1.987055	5416.390625
0.000000	1.987292	5411.805664
0.000000	1.987529	5408.881836
0.000000	1.987766	5406.237305
0.000000	1.988003	5404.050293
0.000000	1.988241	5402.459473
0.000000	1.988478	5401.072754
0.000000	1.988715	5399.465820
0.000000	1.988952	5398.194824
0.000000	1.989189	5396.880371
0.000000	1.989427	5395.637207
0.000000	1.989664	5394.609375
0.000000	1.989901	5394.318359
0.000000	1.990138	5394.060547
0.000000	1.990375	5393.814453
0.000000	1.990612	5393.293457
0.000000	1.990849	5393.145996
0.000000	1.991087	5393.129883
0.000000	1.991324	5393.655273
0.000000	1.991561	5392.170898
0.000000	1.991798	5389.021484
0.000000	1.992035	5384.728027
0.000000	1.992273	5380.213379
0.000000	1.992510	5375.905273
0.000000	1.992747	5372.631348
0.000000	1.992984	5370.122070
0.000000	1.993221	5367.686523
0.000000	1.993459	5365.341309
0.000000	1.993696	5363.381836
0.000000	1.993933	5362.876953
0.000000	1.994170	5363.465820
0.000000	1.994407	5365.117676
0.000000	1.994644	5366.826172
0.000000	1.994882	5370.491211
0.000000	1.995119	5375.967285
0.000000	1.995356	5382.970703
0.000000	1.995593	5390.699707
0.000000	1.995830	5398.323242
0.000000	1.996067	5406.119141
0.000000	1.996305	5413.335938
0.000000	1.996542	5419.653809
0.000000	1.996779	5423.679688
0.000000	1.997016	5425.926270
0.000000	1.997253	5427.220703
0.000000	1.997490	5427.327148
0.000000	1.997728	5426.832520
0.000000	1.997965	5426.887695
0.000000	1.998202	5427.919922
0.000000	1.998439	5428.689941
0.000000	1.998676	5429.196289
0.000000	1.998914	5429.317871
0.000000	1.999151	5429.205078
0.000000	1.999388	5428.821777
0.000000	1.999625	5428.555664
0.000000	1.999862	5428.722168
0.000000	2.000099	5430.500488
0.000000	2.000336	5433.200684
0.000000	2.000574	5436.491211
0.000000	2.000811	5439.583008
0.000000	2.001048	5442.589355
0.000000	2.001285	5445.719238
0.000000	2.001522	5449.020020
0.000000	2.001760	5450.911133
0.000000	2.001997	5451.606934
0.000000	2.002234	5451.778809
0.000000	2.002471	5451.714844
0.000000	2.002708	5450.447754
0.000000	2.002945	5448.326172
0.000000	2.003183	5445.858398
0.000000	2.003420	5443.903809
0.000000	2.003657	5446.141602
0.000000	2.003894	5449.219727
0.000000	2.004131	5452.612305
0.000000	2.004369	5455.796387
0.000000	2.004606	5457.936035
0.000000	2.004843	5459.979492
0.000000	2.005080	5461.662109
0.000000	2.005317	5462.653320
0.000000	2.005554	5462.336426
0.000000	2.005792	5460.216309
0.000000	2.006029	5456.231934
0.000000	2.006266	5450.319336
0.000000	2.006503	5443.156738
0.000000	2.006740	5434.686035
0.000000	2.006978	5426.593262
0.000000	2.007215	5419.487793
0.000000	2.007452	5412.177246
0.000000	2.007689	5403.376953
0.000000	2.007926	5392.940430
0.000000	2.008163	5381.017090
0.000000	2.008401	5369.901855
0.000000	2.008638	5362.422852
0.000000	2.008875	5355.551270
0.000000	2.009112	5349.456055
0.000000	2.009349	5345.021484
0.000000	2.009587	5343.562988
0.000000	2.009824	5342.142090
0.000000	2.010061	5341.406250
0.000000	2.010298	5341.420410
0.000000	2.010535	5341.637207
0.000000	2.010772	5342.123535
0.000000	2.011009	5343.243164
0.000000	2.011247	5344.797852
0.000000	2.011484	5346.599121
0.000000	2.011721	5348.947266
0.000000	2.011958	5352.855469
0.000000	2.012195	5357.321289
0.000000	2.012433	5361.804199
0.000000	2.012670	5365.326172
0.000000	2.012907	5368.101563
0.000000	2.013144	5370.527344
0.000000	2.013381	5371.848633
0.000000	2.013618	5372.595215
0.000000	2.013855	5372.573730
0.000000	2.014093	5372.295898
0.000000	2.014330	5372.356445
0.000000	2.014567	5374.586914
0.000000	2.014804	5377.352051
0.000000	2.015041	5380.541016
0.000000	2.015279	5383.490723
0.000000	2.015516	5385.989258
0.000000	2.015753	5388.584473
0.000000	2.015990	5391.282227
0.000000	2.016227	5393.644043
0.000000	2.016464	5396.011230
0.000000	2.016702	5399.281250
0.000000	2.016939	5403.641602
0.000000	2.017176	5408.978516
0.000000	2.017413	5414.976074
0.000000	2.017650	5421.126953
0.000000	2.017888	5427.375977
0.000000	2.018125	5433.563965
0.000000	2.018362	5439.680664
0.000000	2.018599	5446.124023
0.000000	2.018836	5452.958496
0.000000	2.019073	5460.480957
0.000000	2.019310	5468.591309
0.000000	2.019548	5477.007324
0.000000	2.019785	5485.383301
0.000000	2.020022	5492.720215
0.000000	2.020259	5499.689453
0.000000	2.020496	5506.980957
0.000000	2.020734	5513.782227
0.000000	2.020971	5519.694336
0.000000	2.021208	5523.710449
0.000000	2.021445	5526.345703
0.000000	2.021682	5527.394043
0.000000	2.021919	5527.715820
0.000000	2.022157	5528.608398
0.000000	2.022394	5529.386719
0.000000	2.022631	5529.960449
0.000000	2.022868	5529.647949
0.000000	2.023105	5528.056152
0.000000	2.023343	5524.677246
0.000000	2.023580	5519.320313
0.000000	2.023817	5512.301270
0.000000	2.024054	5505.079590
0.000000	2.024291	5498.765137
0.000000	2.024528	5491.453613
0.000000	2.024766	5485.575195
0.000000	2.025003	5481.187500
0.000000	2.025240	5476.547852
0.000000	2.025477	5472.139160
0.000000	2.025714	5468.116211
0.000000	2.025951	5466.459961
0.000000	2.026189	5464.879883
0.000000	2.026426	5463.637695
0.000000	2.026663	5462.662598
0.000000	2.026900	5462.762207
0.000000	2.027137	5463.797852
0.000000	2.027375	5465.495117
0.000000	2.027612	5467.578125
0.000000	2.027849	5470.028320
0.000000	2.028086	5473.802246
0.000000	2.028323	5478.229980
0.000000	2.028560	5484.065430
0.000000	2.028798	5490.450195
0.000000	2.029035	5496.437988
0.000000	2.029272	5499.742188
0.000000	2.029509	5500.502930
0.000000	2.029746	5499.291504
0.000000	2.029984	5496.152832
0.000000	2.030221	5491.425293
0.000000	2.030458	5486.325195
0.000000	2.030695	5482.533691
0.000000	2.030932	5477.933594
0.000000	2.031169	5473.439453
0.000000	2.031407	5468.999512
0.000000	2.031644	5464.159180
0.000000	2.031881	5458.458984
0.000000	2.032118	5452.333984
0.000000	2.032355	5447.277832
0.000000	2.032593	5442.641113
0.000000	2.032830	5438.329102
0.000000	2.033067	5434.848145
0.000000	2.033304	5431.959961
0.000000	2.033541	5429.381348
0.000000	2.033778	5427.651855
0.000000	2.034015	5426.705078
0.000000	2.034253	5425.723633
0.000000	2.034490	5424.995605
0.000000	2.034727	5424.394043
0.000000	2.034964	5424.573730
0.000000	2.035201	5426.351074
0.000000	2.035439	5429.901855
0.000000	2.035676	5433.973145
0.000000	2.035913	5438.420898
0.000000	2.036150	5443.328125
0.000000	2.036387	5448.529297
0.000000	2.036624	5454.093262
0.000000	2.036862	5459.975098
0.000000	2.037099	5465.645508
0.000000	2.037336	5471.807129
0.000000	2.037573	5478.234863
0.000000	2.037810	5484.460938
0.000000	2.038048	5491.129883
0.000000	2.038285	5498.559082
0.000000	2.038522	5505.712402
0.000000	2.038759	5513.575195
0.000000	2.038996	5522.159668
0.000000	2.039233	5530.793945
0.000000	2.039470	5538.845703
0.000000	2.039708	5546.864258
0.000000	2.039945	5554.435547
0.000000	2.040182	5561.258301
0.000000	2.040419	5566.945801
0.000000	2.040656	5572.044922
0.000000	2.040894	5576.854004
0.000000	2.041131	5581.509277
0.000000	2.041368	5586.568359
0.000000	2.041605	5592.368164
0.000000	2.041842	5599.082031
0.000000	2.042079	5606.173340
0.000000	2.042316	5613.208496
0.000000	2.042554	5620.836426
0.000000	2.042791	5628.859375
0.000000	2.043028	5634.255859
0.000000	2.043265	5636.957520
0.000000	2.043502	5638.010742
0.000000	2.043740	5637.287109
0.000000	2.043977	5635.131348
0.000000	2.044214	5631.771484
0.000000	2.044451	5627.663086
0.000000	2.044688	5623.229492
0.000000	2.044925	5618.342773
0.000000	2.045163	5613.992188
0.000000	2.045400	5610.457520
0.000000	2.045637	5607.363770
0.000000	2.045874	5604.881348
0.000000	2.046111	5602.787598
0.000000	2.046349	5601.309082
0.000000	2.046586	5600.291504
0.000000	2.046823	5599.911133
0.000000	2.047060	5599.953125
0.000000	2.047297	5600.529785
0.000000	2.047534	5601.237793
0.000000	2.047772	5602.374512
0.000000	2.048009	5602.894043
0.000000	2.048246	5603.553711
0.000000	2.048483	5604.054688
0.000000	2.048720	5604.312988
0.000000	2.048957	5604.960938
0.000000	2.049195	5605.398926
0.000000	2.049432	5604.989258
0.000000	2.049669	5603.362793
0.000000	2.049906	5601.348145
0.000000	2.050143	5599.182129
0.000000	2.050380	5596.956543
0.000000	2.050618	5595.454590
0.000000	2.050855	5595.650879
0.000000	2.051092	5597.184570
0.000000	2.051329	5599.982422
0.000000	2.051566	5603.651855
0.000000	2.051804	5608.788086
0.000000	2.052041	5615.001953
0.000000	2.052278	5622.559082
0.000000	2.052515	5630.207031
0.000000	2.052752	5637.035645
0.000000	2.052989	5639.093750
0.000000	2.053227	5639.512695
0.000000	2.053464	5638.906738
0.000000	2.053701	5637.942383
0.000000	2.053938	5639.791504
0.000000	2.054175	5641.501465
0.000000	2.054413	5642.768066
0.000000	2.054650	5643.934082
0.000000	2.054887	5644.806152
0.000000	2.055124	5644.191406
0.000000	2.055361	5641.306152
0.000000	2.055598	5637.730469
0.000000	2.055836	5633.694336
0.000000	2.056073	5631.485352
0.000000	2.056310	5629.800781
0.000000	2.056547	5629.890137
0.000000	2.056784	5631.236816
0.000000	2.057022	5633.663574
0.000000	2.057259	5635.429688
0.000000	2.057496	5637.168945
0.000000	2.057733	5639.220215
0.000000	2.057970	5641.713867
0.000000	2.058208	5644.428711
0.000000	2.058444	5647.141113
0.000000	2.058682	5650.611328
0.000000	2.058919	5654.635254
0.000000	2.059156	5659.453613
0.000000	2.059393	5663.334473
0.000000	2.059630	5667.069336
0.000000	2.059868	5671.026855
0.000000	2.060105	5676.050293
0.000000	2.060342	5680.734375
0.000000	2.060579	5685.505371
0.000000	2.060816	5689.917969
0.000000	2.061054	5692.640625
0.000000	2.061291	5693.940430
0.000000	2.061528	5694.547363
0.000000	2.061765	5695.259766
0.000000	2.062002	5695.792480
0.000000	2.062239	5695.465332
0.000000	2.062476	5694.354980
0.000000	2.062714	5692.400879
0.000000	2.062951	5689.917969
0.000000	2.063188	5687.353516
0.000000	2.063425	5686.324707
0.000000	2.063662	5687.204102
0.000000	2.063900	5690.776367
0.000000	2.064137	5695.615234
0.000000	2.064374	5699.513672
0.000000	2.064611	5699.992676
0.000000	2.064848	5699.133301
0.000000	2.065085	5697.316895
0.000000	2.065323	5694.685547
0.000000	2.065560	5691.605957
0.000000	2.065797	5687.920410
0.000000	2.066034	5683.752930
0.000000	2.066271	5679.976074
0.000000	2.066509	5677.685547
0.000000	2.066746	5675.821289
0.000000	2.066983	5672.333496
0.000000	2.067220	5667.825195
0.000000	2.067457	5662.664551
0.000000	2.067694	5658.045410
0.000000	2.067931	5654.006836
0.000000	2.068169	5650.680176
0.000000	2.068406	5647.683105
0.000000	2.068643	5644.349121
0.000000	2.068880	5641.339355
0.000000	2.069117	5639.210938
0.000000	2.069355	5637.505859
0.000000	2.069592	5635.798340
0.000000	2.069829	5633.958984
0.000000	2.070066	5632.054688
0.000000	2.070303	5629.383301
0.000000	2.070540	5626.556641
0.000000	2.070778	5622.036133
0.000000	2.071015	5616.138672
0.000000	2.071252	5609.451172
0.000000	2.071489	5602.928223
0.000000	2.071726	5596.382324
0.000000	2.071964	5590.846680
0.000000	2.072201	5585.413574
0.000000	2.072438	5579.845215
0.000000	2.072675	5574.875488
0.000000	2.072912	5570.879395
0.000000	2.073149	5567.328613
0.000000	2.073387	5563.982910
0.000000	2.073624	5560.804199
0.000000	2.073861	5557.717773
0.000000	2.074098	5554.619141
0.000000	2.074335	5551.372559
0.000000	2.074572	5547.704102
0.000000	2.074810	5543.467773
0.000000	2.075047	5538.431152
0.000000	2.075284	5532.914551
0.000000	2.075521	5527.085938
0.000000	2.075758	5521.196289
0.000000	2.075995	5516.434082
0.000000	2.076233	5511.754883
0.000000	2.076470	5507.834473
0.000000	2.076707	5504.706055
0.000000	2.076944	5504.134766
0.000000	2.077181	5505.937500
0.000000	2.077419	5509.303223
0.000000	2.077656	5514.740723
0.000000	2.077893	5520.832520
0.000000	2.078130	5528.219238
0.000000	2.078367	5536.526367
0.000000	2.078604	5544.577637
0.000000	2.078842	5552.267090
0.000000	2.079079	5560.527344
0.000000	2.079316	5567.568848
0.000000	2.079553	5574.901855
0.000000	2.079790	5582.809570
0.000000	2.080028	5590.940918
0.000000	2.080265	5599.733887
0.000000	2.080502	5607.978027
0.000000	2.080739	5615.828125
0.000000	2.080976	5622.938477
0.000000	2.081213	5629.200195
0.000000	2.081450	5634.419434
0.000000	2.081688	5638.350586
0.000000	2.081925	5641.213379
0.000000	2.082162	5643.826660
0.000000	2.082399	5646.719238
0.000000	2.082636	5650.294922
0.000000	2.082874	5654.652832
0.000000	2.083111	5658.581055
0.000000	2.083348	5661.631836
0.000000	2.083585	5664.829590
0.000000	2.083822	5667.791504
0.000000	2.084059	5670.265625
0.000000	2.084297	5672.287109
0.000000	2.084534	5674.564941
0.000000	2.084771	5677.241699
0.000000	2.085008	5680.437500
0.000000	2.085245	5685.200684
0.000000	2.085483	5689.597656
0.000000	2.085720	5693.659180
0.000000	2.085957	5697.089355
0.000000	2.086194	5700.614258
0.000000	2.086431	5704.525879
0.000000	2.086668	5708.610840
0.000000	2.086905	5713.076660
0.000000	2.087143	5717.687012
0.000000	2.087380	5722.214355
0.000000	2.087617	5726.092773
0.000000	2.087854	5726.997559
0.000000	2.088091	5726.997559
0.000000	2.088329	5725.298828
0.000000	2.088566	5722.999512
0.000000	2.088803	5719.496094
0.000000	2.089040	5714.734375
0.000000	2.089277	5709.725586
0.000000	2.089514	5705.915527
0.000000	2.089751	5702.290527
0.000000	2.089989	5699.039551
0.000000	2.090226	5695.429688
0.000000	2.090463	5691.256348
0.000000	2.090700	5687.144043
0.000000	2.090937	5682.503906
0.000000	2.091175	5677.216309
0.000000	2.091412	5671.083496
0.000000	2.091649	5664.464844
0.000000	2.091886	5657.196777
0.000000	2.092123	5650.884766
0.000000	2.092360	5645.362305
0.000000	2.092598	5639.679688
0.000000	2.092835	5634.419434
0.000000	2.093072	5629.558105
0.000000	2.093309	5625.639648
0.000000	2.093546	5621.945801
0.000000	2.093784	5618.420410
0.000000	2.094021	5614.642090
0.000000	2.094258	5610.456543
0.000000	2.094495	5606.135742
0.000000	2.094732	5602.136230
0.000000	2.094970	5599.307617
0.000000	2.095207	5597.139648
0.000000	2.095444	5595.520508
0.000000	2.095681	5593.565430
0.000000	2.095918	5591.708984
0.000000	2.096155	5589.590820
0.000000	2.096393	5587.745605
0.000000	2.096630	5586.177734
0.000000	2.096867	5585.663574
0.000000	2.097104	5585.431152
0.000000	2.097341	5586.259277
0.000000	2.097578	5588.075195
0.000000	2.097816	5591.956055
0.000000	2.098053	5595.986328
0.000000	2.098290	5599.462891
0.000000	2.098527	5603.519043
0.000000	2.098764	5608.369141
0.000000	2.099001	5612.496094
0.000000	2.099239	5616.767578
0.000000	2.099476	5621.109863
0.000000	2.099713	5626.386719
0.000000	2.099950	5631.480469
0.000000	2.100187	5635.332520
0.000000	2.100425	5636.802246
0.000000	2.100662	5638.158203
0.000000	2.100899	5640.017578
0.000000	2.101136	5643.239746
0.000000	2.101373	5646.564941
0.000000	2.101610	5649.370605
0.000000	2.101848	5651.284668
0.000000	2.102085	5653.087891
0.000000	2.102322	5655.261230
0.000000	2.102559	5658.761230
0.000000	2.102796	5662.889648
0.000000	2.103034	5666.565918
0.000000	2.103271	5669.965820
0.000000	2.103508	5672.538574
0.000000	2.103745	5674.235352
0.000000	2.103982	5675.069824
0.000000	2.104219	5675.240723
0.000000	2.104457	5675.359863
0.000000	2.104694	5675.931152
0.000000	2.104931	5676.692383
0.000000	2.105168	5676.711426
0.000000	2.105405	5675.530273
0.000000	2.105643	5673.487305
0.000000	2.105880	5671.143066
0.000000	2.106117	5669.111816
0.000000	2.106354	5668.113281
0.000000	2.106591	5667.688477
0.000000	2.106828	5667.117676
0.000000	2.107065	5665.344727
0.000000	2.107303	5662.517090
0.000000	2.107540	5658.739746
0.000000	2.107777	5654.080078
0.000000	2.108014	5649.046875
0.000000	2.108251	5644.569336
0.000000	2.108489	5639.869629
0.000000	2.108726	5635.554688
0.000000	2.108963	5630.491211
0.000000	2.109200	5625.309570
0.000000	2.109437	5619.809082
0.000000	2.109674	5613.312500
0.000000	2.109911	5605.919434
0.000000	2.110149	5598.199707
0.000000	2.110386	5591.060547
0.000000	2.110623	5585.212891
0.000000	2.110860	5579.632324
0.000000	2.111097	5574.313477
0.000000	2.111335	5569.475098
0.000000	2.111572	5564.947754
0.000000	2.111809	5562.096680
0.000000	2.112046	5559.093750
0.000000	2.112283	5555.721191
0.000000	2.112520	5551.812012
0.000000	2.112758	5548.003418
0.000000	2.112995	5544.764648
0.000000	2.113232	5542.702148
0.000000	2.113469	5541.166016
0.000000	2.113706	5539.899902
0.000000	2.113944	5538.831543
0.000000	2.114181	5537.477051
0.000000	2.114418	5535.794922
0.000000	2.114655	5533.867676
0.000000	2.114892	5531.795410
0.000000	2.115129	5528.631836
0.000000	2.115366	5524.600586
0.000000	2.115604	5520.334961
0.000000	2.115841	5516.262695
0.000000	2.116078	5514.134766
0.000000	2.116315	5514.182129
0.000000	2.116552	5515.103027
0.000000	2.116790	5518.059570
0.000000	2.117027	5522.239258
0.000000	2.117264	5528.533691
0.000000	2.117501	5536.526367
0.000000	2.117738	5545.272461
0.000000	2.117975	5553.938965
0.000000	2.118213	5563.092773
0.000000	2.118450	5571.599121
0.000000	2.118687	5579.649902
0.000000	2.118924	5585.808105
0.000000	2.119161	5592.237793
0.000000	2.119399	5598.577637
0.000000	2.119636	5604.580566
0.000000	2.119873	5610.491211
0.000000	2.120110	5616.187012
0.000000	2.120347	5621.999023
0.000000	2.120584	5627.604492
0.000000	2.120822	5632.491699
0.000000	2.121059	5636.835938
0.000000	2.121296	5640.330078
0.000000	2.121533	5642.316895
0.000000	2.121770	5643.170898
0.000000	2.122008	5643.743164
0.000000	2.122245	5643.999023
0.000000	2.122482	5644.046387
0.000000	2.122719	5643.992676
0.000000	2.122956	5643.647949
0.000000	2.123193	5644.060547
0.000000	2.123431	5645.052734
0.000000	2.123668	5645.281250
0.000000	2.123905	5642.664063
0.000000	2.124142	5636.740234
0.000000	2.124379	5629.002930
0.000000	2.124616	5619.548340
0.000000	2.124854	5609.665527
0.000000	2.125091	5601.798340
0.000000	2.125328	5596.251465
0.000000	2.125565	5591.243164
0.000000	2.125802	5586.775391
0.000000	2.126040	5583.403809
0.000000	2.126277	5581.620605
0.000000	2.126514	5580.601563
0.000000	2.126751	5579.653809
0.000000	2.126988	5579.149902
0.000000	2.127225	5577.552734
0.000000	2.127463	5576.278320
0.000000	2.127700	5575.775879
0.000000	2.127937	5576.157227
0.000000	2.128174	5576.798340
0.000000	2.128411	5578.398438
0.000000	2.128649	5580.224609
0.000000	2.128886	5582.740234
0.000000	2.129123	5585.940918
0.000000	2.129360	5589.916016
0.000000	2.129597	5594.948730
0.000000	2.129834	5600.884766
0.000000	2.130071	5606.864746
0.000000	2.130309	5611.824219
0.000000	2.130546	5616.636719
0.000000	2.130783	5621.634277
0.000000	2.131020	5625.587402
0.000000	2.131257	5628.254883
0.000000	2.131495	5630.832031
0.000000	2.131732	5633.755371
0.000000	2.131969	5636.846680
0.000000	2.132206	5640.246582
0.000000	2.132443	5643.447754
0.000000	2.132680	5646.145996
0.000000	2.132918	5648.162598
0.000000	2.133155	5649.952148
0.000000	2.133392	5651.628906
0.000000	2.133629	5653.649414
0.000000	2.133866	5655.319824
0.000000	2.134104	5656.335449
0.000000	2.134341	5656.329590
0.000000	2.134578	5656.235352
0.000000	2.134815	5653.940430
0.000000	2.135052	5649.858398
0.000000	2.135289	5644.176270
0.000000	2.135526	5637.455566
0.000000	2.135764	5629.410156
0.000000	2.136001	5621.426270
0.000000	2.136238	5614.506348
0.000000	2.136475	5607.345703
0.000000	2.136712	5600.542480
0.000000	2.136950	5594.267090
0.000000	2.137187	5589.204102
0.000000	2.137424	5585.336914
0.000000	2.137661	5582.267578
0.000000	2.137898	5581.531738
0.000000	2.138135	5582.469238
0.000000	2.138372	5584.916504
0.000000	2.138610	5589.369629
0.000000	2.138847	5594.674805
0.000000	2.139084	5600.314453
0.000000	2.139321	5607.209473
0.000000	2.139558	5614.940918
0.000000	2.139796	5623.139648
0.000000	2.140033	5631.764648
0.000000	2.140270	5639.907227
0.000000	2.140507	5647.631348
0.000000	2.140744	5654.562012
0.000000	2.140981	5661.816895
0.000000	2.141219	5669.580078
0.000000	2.141456	5677.259766
0.000000	2.141693	5683.983887
0.000000	2.141930	5689.142090
0.000000	2.142167	5693.918457
0.000000	2.142405	5698.887695
0.000000	2.142642	5704.406250
0.000000	2.142879	5710.436523
0.000000	2.143116	5716.030762
0.000000	2.143353	5721.401855
0.000000	2.143590	5727.015625
0.000000	2.143828	5732.479004
0.000000	2.144065	5737.609375
0.000000	2.144302	5742.098145
0.000000	2.144539	5746.615723
0.000000	2.144776	5750.873047
0.000000	2.145014	5755.031250
0.000000	2.145251	5759.113281
0.000000	2.145488	5762.148438
0.000000	2.145725	5763.889648
0.000000	2.145962	5765.372559
0.000000	2.146199	5766.857422
0.000000	2.146437	5768.250000
0.000000	2.146674	5768.838379
0.000000	2.146911	5769.375488
0.000000	2.147148	5770.049316
0.000000	2.147385	5770.789551
0.000000	2.147622	5771.240234
0.000000	2.147860	5771.604492
0.000000	2.148097	5772.041016
0.000000	2.148334	5772.395996
0.000000	2.148571	5772.075195
0.000000	2.148808	5769.833008
0.000000	2.149045	5766.398926
0.000000	2.149283	5762.024414
0.000000	2.149520	5756.813477
0.000000	2.149757	5750.470215
0.000000	2.149994	5744.595703
0.000000	2.150231	5739.524902
0.000000	2.150469	5734.201660
0.000000	2.150706	5728.947754
0.000000	2.150943	5724.442871
0.000000	2.151180	5720.486816
0.000000	2.151417	5715.493652
0.000000	2.151654	5710.183594
0.000000	2.151892	5705.504883
0.000000	2.152129	5700.503418
0.000000	2.152366	5697.112305
0.000000	2.152603	5694.582520
0.000000	2.152840	5691.897949
0.000000	2.153078	5689.769531
0.000000	2.153315	5686.815430
0.000000	2.153552	5682.940430
0.000000	2.153789	5678.473633
0.000000	2.154026	5673.334473
0.000000	2.154263	5668.358887
0.000000	2.154500	5663.237793
0.000000	2.154738	5657.438477
0.000000	2.154975	5651.552734
0.000000	2.155212	5646.826172
0.000000	2.155449	5642.898438
0.000000	2.155686	5639.416504
0.000000	2.155924	5635.579102
0.000000	2.156161	5630.907227
0.000000	2.156398	5626.044434
0.000000	2.156635	5621.094238
0.000000	2.156872	5616.071289
0.000000	2.157109	5611.632813
0.000000	2.157346	5606.283691
0.000000	2.157584	5601.818359
0.000000	2.157821	5597.811035
0.000000	2.158058	5594.409668
0.000000	2.158295	5591.372070
0.000000	2.158532	5589.502930
0.000000	2.158770	5587.970703
0.000000	2.159007	5587.191895
0.000000	2.159244	5586.233398
0.000000	2.159481	5584.673340
0.000000	2.159718	5582.615723
0.000000	2.159956	5581.025879
0.000000	2.160193	5580.915527
0.000000	2.160430	5583.280273
0.000000	2.160667	5590.818848
0.000000	2.160904	5602.524902
0.000000	2.161141	5618.125488
0.000000	2.161379	5637.725098
0.000000	2.161616	5660.562012
0.000000	2.161853	5685.747559
0.000000	2.162090	5706.975098
0.000000	2.162327	5718.836914
0.000000	2.162565	5720.649414
0.000000	2.162802	5713.503418
0.000000	2.163039	5699.478027
0.000000	2.163276	5681.584473
0.000000	2.163513	5664.873047
0.000000	2.163750	5655.084473
0.000000	2.163987	5651.702148
0.000000	2.164225	5647.997070
0.000000	2.164462	5644.859863
0.000000	2.164699	5642.408203
0.000000	2.164936	5641.303711
0.000000	2.165173	5642.416016
0.000000	2.165411	5644.241211
0.000000	2.165648	5646.762695
0.000000	2.165885	5650.341309
0.000000	2.166122	5654.737305
0.000000	2.166359	5660.051758
0.000000	2.166596	5666.007813
0.000000	2.166834	5671.687988
0.000000	2.167071	5677.980957
0.000000	2.167308	5684.700195
0.000000	2.167545	5692.340820
0.000000	2.167782	5699.290039
0.000000	2.168020	5705.092773
0.000000	2.168257	5710.320801
0.000000	2.168494	5715.619629
0.000000	2.168731	5720.803223
0.000000	2.168968	5725.655762
0.000000	2.169205	5729.823730
0.000000	2.169443	5733.318848
0.000000	2.169680	5736.184570
0.000000	2.169917	5738.371582
0.000000	2.170154	5740.105469
0.000000	2.170391	5741.888672
0.000000	2.170629	5743.390137
0.000000	2.170866	5744.642090
0.000000	2.171103	5745.707031
0.000000	2.171340	5746.565918
0.000000	2.171577	5747.363281
0.000000	2.171814	5749.255859
0.000000	2.172052	5751.841797
0.000000	2.172289	5755.145508
0.000000	2.172526	5758.796387
0.000000	2.172763	5763.123535
0.000000	2.173000	5768.325195
0.000000	2.173237	5773.830078
0.000000	2.173475	5779.253906
0.000000	2.173712	5785.399414
0.000000	2.173949	5792.319336
0.000000	2.174186	5799.626953
0.000000	2.174423	5805.162109
0.000000	2.174660	5809.533203
0.000000	2.174898	5813.940918
0.000000	2.175135	5818.409668
0.000000	2.175372	5822.670898
0.000000	2.175609	5825.559570
0.000000	2.175846	5827.234375
0.000000	2.176084	5827.935547
0.000000	2.176321	5827.366699
0.000000	2.176558	5826.749512
0.000000	2.176795	5825.916016
0.000000	2.177032	5824.680176
0.000000	2.177269	5823.580078
0.000000	2.177506	5822.187500
0.000000	2.177744	5820.417969
0.000000	2.177981	5818.560059
0.000000	2.178218	5816.544922
0.000000	2.178455	5814.643066
0.000000	2.178692	5813.459473
0.000000	2.178930	5812.087402
0.000000	2.179167	5810.158203
0.000000	2.179404	5807.199707
0.000000	2.179641	5803.665039
0.000000	2.179878	5799.638672
0.000000	2.180115	5796.019531
0.000000	2.180353	5793.645020
0.000000	2.180590	5791.867676
0.000000	2.180827	5790.923340
0.000000	2.181064	5790.750977
0.000000	2.181301	5790.249512
0.000000	2.181539	5789.975586
0.000000	2.181776	5789.662109
0.000000	2.182013	5789.403320
0.000000	2.182250	5789.541504
0.000000	2.182487	5789.686035
0.000000	2.182724	5790.518066
0.000000	2.182961	5790.411621
0.000000	2.183199	5790.153809
0.000000	2.183436	5789.768066
0.000000	2.183673	5789.312988
0.000000	2.183910	5790.086914
0.000000	2.184147	5790.715332
0.000000	2.184385	5791.323730
0.000000	2.184622	5792.156738
0.000000	2.184859	5793.563477
0.000000	2.185096	5795.007324
0.000000	2.185333	5795.903320
0.000000	2.185570	5796.148926
0.000000	2.185807	5796.170410
0.000000	2.186045	5796.187500
0.000000	2.186282	5796.416504
0.000000	2.186519	5796.444824
0.000000	2.186756	5795.694824
0.000000	2.186993	5794.918457
0.000000	2.187231	5793.558105
0.000000	2.187468	5791.527832
0.000000	2.187705	5789.129395
0.000000	2.187942	5786.083008
0.000000	2.188179	5782.840820
0.000000	2.188416	5779.625000
0.000000	2.188654	5775.910645
0.000000	2.188891	5771.755859
0.000000	2.189128	5766.876465
0.000000	2.189365	5761.374512
0.000000	2.189602	5755.875488
0.000000	2.189840	5750.293457
0.000000	2.190077	5744.388184
0.000000	2.190314	5739.224609
0.000000	2.190551	5733.303223
0.000000	2.190788	5726.407227
0.000000	2.191025	5719.366699
0.000000	2.191263	5711.781250
0.000000	2.191500	5703.794434
0.000000	2.191737	5697.096680
0.000000	2.191974	5691.353027
0.000000	2.192211	5686.392578
0.000000	2.192449	5682.584473
0.000000	2.192686	5679.515625
0.000000	2.192923	5676.466309
0.000000	2.193160	5673.312012
0.000000	2.193397	5670.462402
0.000000	2.193635	5667.888184
0.000000	2.193872	5667.273926
0.000000	2.194109	5667.134766
0.000000	2.194346	5667.331055
0.000000	2.194583	5667.597168
0.000000	2.194820	5668.041992
0.000000	2.195058	5668.815918
0.000000	2.195295	5669.855469
0.000000	2.195532	5671.605957
0.000000	2.195769	5674.165039
0.000000	2.196006	5677.243164
0.000000	2.196243	5680.637695
0.000000	2.196481	5684.479004
0.000000	2.196718	5688.740723
0.000000	2.196955	5693.588867
0.000000	2.197192	5698.770996
0.000000	2.197429	5703.013672
0.000000	2.197666	5706.020996
0.000000	2.197904	5708.825195
0.000000	2.198141	5711.751953
0.000000	2.198378	5715.081055
0.000000	2.198615	5719.019043
0.000000	2.198852	5722.187012
0.000000	2.199090	5727.650391
0.000000	2.199327	5734.664063
0.000000	2.199564	5741.976074
0.000000	2.199801	5749.348145
0.000000	2.200038	5755.016113
0.000000	2.200275	5757.120117
0.000000	2.200513	5757.777344
0.000000	2.200750	5758.101074
0.000000	2.200987	5758.888672
0.000000	2.201224	5762.327637
0.000000	2.201461	5766.674316
0.000000	2.201699	5771.454590
0.000000	2.201936	5776.127930
0.000000	2.202173	5780.608887
0.000000	2.202410	5785.786133
0.000000	2.202647	5792.050781
0.000000	2.202884	5798.862305
0.000000	2.203121	5805.707520
0.000000	2.203359	5811.674316
0.000000	2.203596	5816.241211
0.000000	2.203833	5820.574707
0.000000	2.204070	5825.479980
0.000000	2.204307	5830.821777
0.000000	2.204545	5836.166992
0.000000	2.204782	5841.744629
0.000000	2.205019	5847.710449
0.000000	2.205256	5853.506348
0.000000	2.205493	5858.087402
0.000000	2.205730	5861.447266
0.000000	2.205967	5862.879395
0.000000	2.206205	5862.960449
0.000000	2.206442	5861.300293
0.000000	2.206679	5858.097656
0.000000	2.206916	5854.518066
0.000000	2.207153	5851.809570
0.000000	2.207391	5849.011719
0.000000	2.207628	5845.312012
0.000000	2.207865	5840.971191
0.000000	2.208102	5836.529297
0.000000	2.208339	5832.552246
0.000000	2.208576	5828.626953
0.000000	2.208814	5824.069824
0.000000	2.209051	5819.551270
0.000000	2.209288	5815.429199
0.000000	2.209525	5811.443359
0.000000	2.209762	5808.257324
0.000000	2.210000	5805.748535
0.000000	2.210237	5802.964355
0.000000	2.210474	5799.978516
0.000000	2.210711	5796.044434
0.000000	2.210948	5791.340820
0.000000	2.211185	5785.960938
0.000000	2.211422	5780.888672
0.000000	2.211660	5776.872070
0.000000	2.211897	5775.051758
0.000000	2.212134	5775.397461
0.000000	2.212371	5777.089355
0.000000	2.212608	5779.731445
0.000000	2.212846	5782.450195
0.000000	2.213083	5783.937012
0.000000	2.213320	5785.338867
0.000000	2.213557	5787.176758
0.000000	2.213794	5789.145996
0.000000	2.214031	5790.816406
0.000000	2.214269	5792.385742
0.000000	2.214506	5793.741211
0.000000	2.214743	5795.049805
0.000000	2.214980	5796.887695
0.000000	2.215217	5798.760254
0.000000	2.215455	5801.848145
0.000000	2.215692	5804.642578
0.000000	2.215929	5807.485352
0.000000	2.216166	5811.062500
0.000000	2.216403	5815.274414
0.000000	2.216640	5818.703125
0.000000	2.216878	5820.585449
0.000000	2.217115	5821.530273
0.000000	2.217352	5821.748535
0.000000	2.217589	5821.746094
0.000000	2.217826	5821.102539
0.000000	2.218064	5819.297363
0.000000	2.218301	5817.094727
0.000000	2.218538	5814.627441
0.000000	2.218775	5812.432129
0.000000	2.219012	5811.067871
0.000000	2.219249	5810.213867
0.000000	2.219487	5809.734375
0.000000	2.219724	5809.586426
0.000000	2.219961	5809.349609
0.000000	2.220198	5809.326172
0.000000	2.220435	5809.956055
0.000000	2.220672	5811.660156
0.000000	2.220910	5813.463379
0.000000	2.221147	5815.407715
0.000000	2.221384	5817.402344
0.000000	2.221621	5818.497070
0.000000	2.221858	5819.448730
0.000000	2.222095	5820.584473
0.000000	2.222333	5822.103027
0.000000	2.222570	5823.201172
0.000000	2.222807	5823.524902
0.000000	2.223044	5823.474121
0.000000	2.223281	5823.136230
0.000000	2.223519	5822.626465
0.000000	2.223756	5821.471680
0.000000	2.223993	5820.554199
0.000000	2.224230	5820.191895
0.000000	2.224467	5819.231445
0.000000	2.224705	5818.572754
0.000000	2.224941	5818.331055
0.000000	2.225179	5817.290527
0.000000	2.225416	5817.405762
0.000000	2.225653	5818.992676
0.000000	2.225890	5821.077148
0.000000	2.226127	5822.951660
0.000000	2.226365	5825.584961
0.000000	2.226602	5828.734375
0.000000	2.226839	5832.094238
0.000000	2.227076	5834.942871
0.000000	2.227313	5837.738281
0.000000	2.227551	5840.568848
0.000000	2.227788	5843.111816
0.000000	2.228025	5844.383789
0.000000	2.228262	5844.604004
0.000000	2.228499	5844.054688
0.000000	2.228736	5842.361328
0.000000	2.228974	5839.467285
0.000000	2.229211	5835.546875
0.000000	2.229448	5831.002441
0.000000	2.229685	5828.241211
0.000000	2.229922	5826.134766
0.000000	2.230160	5824.468750
0.000000	2.230397	5821.829102
0.000000	2.230634	5818.800293
0.000000	2.230871	5815.026855
0.000000	2.231108	5811.006836
0.000000	2.231345	5806.176270
0.000000	2.231582	5801.192383
0.000000	2.231820	5795.416016
0.000000	2.232057	5790.539063
0.000000	2.232294	5784.558105
0.000000	2.232531	5777.784180
0.000000	2.232768	5770.799805
0.000000	2.233006	5765.162598
0.000000	2.233243	5761.508789
0.000000	2.233480	5759.179199
0.000000	2.233717	5757.989746
0.000000	2.233954	5758.026855
0.000000	2.234191	5758.569336
0.000000	2.234428	5759.444824
0.000000	2.234666	5760.240234
0.000000	2.234903	5761.305664
0.000000	2.235140	5762.925293
0.000000	2.235377	5766.015137
0.000000	2.235614	5768.797852
0.000000	2.235852	5772.208496
0.000000	2.236089	5775.857910
0.000000	2.236326	5780.151367
0.000000	2.236563	5785.234863
0.000000	2.236800	5789.287598
0.000000	2.237037	5791.356445
0.000000	2.237275	5793.793457
0.000000	2.237512	5796.808105
0.000000	2.237749	5801.293457
0.000000	2.237986	5807.668457
0.000000	2.238223	5813.960938
0.000000	2.238461	5819.941895
0.000000	2.238698	5822.909668
0.000000	2.238935	5823.110840
0.000000	2.239172	5823.936035
0.000000	2.239409	5824.705566
0.000000	2.239646	5824.823242
0.000000	2.239884	5823.937988
0.000000	2.240121	5822.826172
0.000000	2.240358	5822.549316
0.000000	2.240595	5821.949707
0.000000	2.240832	5820.877441
0.000000	2.241070	5819.304688
0.000000	2.241307	5817.593262
0.000000	2.241544	5816.021973
0.000000	2.241781	5813.932617
0.000000	2.242018	5812.039551
0.000000	2.242255	5810.417969
0.000000	2.242493	5809.178223
0.000000	2.242730	5809.432617
0.000000	2.242967	5810.951660
0.000000	2.243204	5813.544922
0.000000	2.243441	5816.957520
0.000000	2.243679	5821.132813
0.000000	2.243916	5825.996094
0.000000	2.244153	5831.102051
0.000000	2.244390	5836.490723
0.000000	2.244627	5843.557129
0.000000	2.244864	5851.250488
0.000000	2.245101	5859.259277
0.000000	2.245339	5867.465820
0.000000	2.245576	5875.600098
0.000000	2.245813	5883.861328
0.000000	2.246050	5891.117676
0.000000	2.246287	5897.578125
0.000000	2.246525	5903.880859
0.000000	2.246762	5910.455566
0.000000	2.246999	5916.721680
0.000000	2.247236	5922.145020
0.000000	2.247473	5926.753906
0.000000	2.247710	5930.685547
0.000000	2.247948	5933.223633
0.000000	2.248185	5934.395508
0.000000	2.248422	5934.562500
0.000000	2.248659	5933.348145
0.000000	2.248896	5930.723145
0.000000	2.249134	5928.237793
0.000000	2.249371	5927.290527
0.000000	2.249608	5927.778809
0.000000	2.249845	5928.122070
0.000000	2.250082	5927.840332
0.000000	2.250319	5927.430176
0.000000	2.250556	5927.296875
0.000000	2.250794	5928.085449
0.000000	2.251031	5929.072754
0.000000	2.251268	5929.959473
0.000000	2.251505	5930.333008
0.000000	2.251742	5930.182129
0.000000	2.251980	5930.289063
0.000000	2.252217	5931.374023
0.000000	2.252454	5932.928711
0.000000	2.252691	5934.634277
0.000000	2.252928	5936.767090
0.000000	2.253165	5938.766602
0.000000	2.253402	5940.799805
0.000000	2.253640	5943.554199
0.000000	2.253877	5946.987305
0.000000	2.254114	5950.995117
0.000000	2.254351	5955.155762
0.000000	2.254588	5959.212402
0.000000	2.254826	5963.347656
0.000000	2.255063	5966.493652
0.000000	2.255300	5968.774414
0.000000	2.255537	5970.122070
0.000000	2.255774	5970.639160
0.000000	2.256011	5970.358398
0.000000	2.256249	5969.719238
0.000000	2.256486	5968.953613
0.000000	2.256723	5967.820313
0.000000	2.256960	5965.480469
0.000000	2.257197	5962.845703
0.000000	2.257435	5960.561035
0.000000	2.257672	5958.701172
0.000000	2.257909	5957.207031
0.000000	2.258146	5956.604004
0.000000	2.258383	5956.417480
0.000000	2.258621	5956.466797
0.000000	2.258858	5956.895996
0.000000	2.259095	5958.542480
0.000000	2.259332	5959.773438
0.000000	2.259569	5960.460938
0.000000	2.259806	5961.012695
0.000000	2.260043	5961.047363
0.000000	2.260281	5961.803223
0.000000	2.260518	5962.987305
0.000000	2.260755	5963.907227
0.000000	2.260992	5965.192871
0.000000	2.261229	5966.272949
0.000000	2.261467	5968.004883
0.000000	2.261704	5970.258789
0.000000	2.261941	5971.863281
0.000000	2.262178	5973.536133
0.000000	2.262415	5974.800293
0.000000	2.262652	5975.031250
0.000000	2.262890	5974.947754
0.000000	2.263127	5974.455566
0.000000	2.263364	5974.296387
0.000000	2.263601	5972.897949
0.000000	2.263838	5970.479492
0.000000	2.264076	5966.861816
0.000000	2.264313	5962.791504
0.000000	2.264550	5959.334473
0.000000	2.264787	5955.745117
0.000000	2.265024	5952.188477
0.000000	2.265261	5948.693359
0.000000	2.265499	5944.405762
0.000000	2.265736	5939.880371
0.000000	2.265973	5935.782227
0.000000	2.266210	5931.483887
0.000000	2.266447	5926.481445
0.000000	2.266685	5920.102539
0.000000	2.266922	5912.198242
0.000000	2.267159	5902.775391
0.000000	2.267396	5891.833984
0.000000	2.267633	5880.631836
0.000000	2.267870	5870.832031
0.000000	2.268108	5863.027344
0.000000	2.268345	5858.854980
0.000000	2.268582	5860.853516
0.000000	2.268819	5864.252441
0.000000	2.269056	5868.613770
0.000000	2.269293	5871.735352
0.000000	2.269531	5873.753418
0.000000	2.269768	5874.180176
0.000000	2.270005	5873.395020
0.000000	2.270242	5871.595703
0.000000	2.270479	5869.748047
0.000000	2.270716	5868.331055
0.000000	2.270954	5866.763672
0.000000	2.271191	5865.547852
0.000000	2.271428	5864.825195
0.000000	2.271665	5864.698242
0.000000	2.271902	5864.609863
0.000000	2.272140	5864.689453
0.000000	2.272377	5865.076660
0.000000	2.272614	5865.806152
0.000000	2.272851	5865.716309
0.000000	2.273088	5865.850098
0.000000	2.273325	5866.573242
0.000000	2.273562	5868.805176
0.000000	2.273800	5873.486328
0.000000	2.274037	5877.393555
0.000000	2.274274	5877.406250
0.000000	2.274511	5876.984375
0.000000	2.274748	5876.271973
0.000000	2.274986	5876.837402
0.000000	2.275223	5879.548340
0.000000	2.275460	5882.738770
0.000000	2.275697	5885.789551
0.000000	2.275934	5888.757324
0.000000	2.276171	5891.934082
0.000000	2.276409	5894.754395
0.000000	2.276646	5897.620605
0.000000	2.276883	5900.620605
0.000000	2.277120	5902.780273
0.000000	2.277357	5904.749023
0.000000	2.277595	5907.259766
0.000000	2.277832	5910.559570
0.000000	2.278069	5914.564453
0.000000	2.278306	5919.304199
0.000000	2.278543	5923.705078
0.000000	2.278780	5927.449219
0.000000	2.279017	5928.166992
0.000000	2.279255	5927.963379
0.000000	2.279492	5927.129395
0.000000	2.279729	5925.941406
0.000000	2.279966	5926.560547
0.000000	2.280203	5927.499512
0.000000	2.280441	5928.460449
0.000000	2.280678	5929.579102
0.000000	2.280915	5931.217773
0.000000	2.281152	5932.025391
0.000000	2.281389	5932.595703
0.000000	2.281626	5932.891113
0.000000	2.281864	5933.771484
0.000000	2.282101	5936.127441
0.000000	2.282338	5939.212891
0.000000	2.282575	5942.641602
0.000000	2.282812	5945.704102
0.000000	2.283049	5948.242188
0.000000	2.283287	5950.568848
0.000000	2.283524	5952.752930
0.000000	2.283761	5955.338867
0.000000	2.283998	5955.838867
0.000000	2.284235	5954.573242
0.000000	2.284472	5952.408203
0.000000	2.284710	5951.080566
0.000000	2.284947	5951.763672
0.000000	2.285184	5951.649414
0.000000	2.285421	5951.302246
0.000000	2.285658	5950.846191
0.000000	2.285896	5950.049316
0.000000	2.286133	5949.425293
0.000000	2.286370	5948.655273
0.000000	2.286607	5948.136230
0.000000	2.286844	5948.376953
0.000000	2.287081	5948.751953
0.000000	2.287319	5948.084961
0.000000	2.287556	5947.625977
0.000000	2.287793	5946.757324
0.000000	2.288030	5945.846680
0.000000	2.288267	5944.832520
0.000000	2.288505	5943.685059
0.000000	2.288742	5943.133301
0.000000	2.288979	5943.551270
0.000000	2.289216	5944.527344
0.000000	2.289453	5945.563477
0.000000	2.289690	5946.472168
0.000000	2.289928	5947.279785
0.000000	2.290165	5947.875488
0.000000	2.290402	5948.370117
0.000000	2.290639	5948.367676
0.000000	2.290876	5947.566895
0.000000	2.291114	5946.031250
0.000000	2.291351	5943.969238
0.000000	2.291588	5941.241211
0.000000	2.291825	5936.983398
0.000000	2.292062	5931.685059
0.000000	2.292300	5926.254883
0.000000	2.292536	5920.745605
0.000000	2.292774	5913.682617
0.000000	2.293011	5906.333008
0.000000	2.293248	5897.228027
0.000000	2.293485	5887.117188
0.000000	2.293722	5875.945801
0.000000	2.293960	5863.814453
0.000000	2.294197	5852.336426
0.000000	2.294434	5842.056152
0.000000	2.294671	5834.372070
0.000000	2.294908	5828.658691
0.000000	2.295146	5825.067871
0.000000	2.295383	5823.104980
0.000000	2.295620	5821.271973
0.000000	2.295857	5819.692871
0.000000	2.296094	5817.935059
0.000000	2.296331	5816.850098
0.000000	2.296569	5816.779785
0.000000	2.296806	5817.251953
0.000000	2.297043	5818.648438
0.000000	2.297280	5821.855957
0.000000	2.297517	5826.150391
0.000000	2.297755	5830.840820
0.000000	2.297992	5836.166992
0.000000	2.298229	5841.756348
0.000000	2.298466	5848.309082
0.000000	2.298703	5855.539063
0.000000	2.298940	5862.853516
0.000000	2.299177	5869.496582
0.000000	2.299415	5876.407227
0.000000	2.299652	5882.722656
0.000000	2.299889	5888.873047
0.000000	2.300126	5894.916992
0.000000	2.300363	5900.026855
0.000000	2.300601	5904.199707
0.000000	2.300838	5906.620605
0.000000	2.301075	5907.986328
0.000000	2.301312	5908.486816
0.000000	2.301549	5908.844238
0.000000	2.301786	5909.068359
0.000000	2.302023	5908.414063
0.000000	2.302261	5907.334961
0.000000	2.302498	5905.233887
0.000000	2.302735	5902.882324
0.000000	2.302972	5900.269043
0.000000	2.303209	5898.373535
0.000000	2.303447	5896.357422
0.000000	2.303684	5894.169434
0.000000	2.303921	5892.470215
0.000000	2.304158	5891.895996
0.000000	2.304395	5890.711426
0.000000	2.304632	5889.059082
0.000000	2.304870	5886.916992
0.000000	2.305107	5884.361816
0.000000	2.305344	5882.062012
0.000000	2.305581	5881.146484
0.000000	2.305818	5881.548828
0.000000	2.306056	5882.882813
0.000000	2.306293	5885.393555
0.000000	2.306530	5889.114258
0.000000	2.306767	5892.991699
0.000000	2.307004	5896.840332
0.000000	2.307241	5900.582031
0.000000	2.307479	5903.311035
0.000000	2.307716	5905.393555
0.000000	2.307953	5907.814941
0.000000	2.308190	5910.451172
0.000000	2.308427	5913.091797
0.000000	2.308664	5916.410156
0.000000	2.308902	5920.483398
0.000000	2.309139	5926.544434
0.000000	2.309376	5933.185547
0.000000	2.309613	5939.694336
0.000000	2.309850	5945.556152
0.000000	2.310087	5950.888672
0.000000	2.310325	5956.604492
0.000000	2.310562	5962.332031
0.000000	2.310799	5967.561523
0.000000	2.311036	5973.245605
0.000000	2.311273	5979.379395
0.000000	2.311511	5985.289551
0.000000	2.311748	5990.498535
0.000000	2.311985	5995.266113
0.000000	2.312222	6000.148438
0.000000	2.312459	6004.054688
0.000000	2.312696	6007.881836
0.000000	2.312934	6011.910645
0.000000	2.313171	6016.100098
0.000000	2.313408	6021.140625
0.000000	2.313645	6028.174316
0.000000	2.313882	6035.309570
0.000000	2.314120	6042.405273
0.000000	2.314357	6049.615723
0.000000	2.314594	6056.685547
0.000000	2.314831	6061.256348
0.000000	2.315068	6064.873047
0.000000	2.315305	6067.777344
0.000000	2.315543	6070.486816
0.000000	2.315780	6072.906250
0.000000	2.316017	6074.638672
0.000000	2.316254	6074.992188
0.000000	2.316491	6073.868652
0.000000	2.316729	6071.577637
0.000000	2.316966	6068.249512
0.000000	2.317203	6063.709961
0.000000	2.317440	6058.214844
0.000000	2.317677	6052.352051
0.000000	2.317914	6046.172363
0.000000	2.318151	6040.492676
0.000000	2.318389	6035.179688
0.000000	2.318626	6030.068848
0.000000	2.318863	6025.458496
0.000000	2.319100	6021.615234
0.000000	2.319337	6018.617188
0.000000	2.319575	6015.840332
0.000000	2.319812	6013.161133
0.000000	2.320049	6010.277344
0.000000	2.320286	6006.487305
0.000000	2.320523	6002.327148
0.000000	2.320760	5997.456055
0.000000	2.320997	5991.506836
0.000000	2.321235	5985.099609
0.000000	2.321472	5978.520020
0.000000	2.321709	5975.299316
0.000000	2.321946	5973.145020
0.000000	2.322183	5972.101074
0.000000	2.322421	5971.290527
0.000000	2.322658	5970.747559
0.000000	2.322895	5971.106934
0.000000	2.323132	5972.378418
0.000000	2.323369	5974.146973
0.000000	2.323606	5976.190918
0.000000	2.323844	5977.551758
0.000000	2.324081	5978.995605
0.000000	2.324318	5980.526367
0.000000	2.324555	5982.054199
0.000000	2.324792	5983.622559
0.000000	2.325030	5986.482422
0.000000	2.325267	5990.145020
0.000000	2.325504	5992.901855
0.000000	2.325741	5994.917480
0.000000	2.325978	5996.643555
0.000000	2.326216	5997.719727
0.000000	2.326452	5998.283691
0.000000	2.326690	5998.385254
0.000000	2.326927	5997.842773
0.000000	2.327164	5997.441895
0.000000	2.327401	5996.737305
0.000000	2.327638	5994.845215
0.000000	2.327876	5992.172363
0.000000	2.328113	5988.769043
0.000000	2.328350	5984.302246
0.000000	2.328587	5978.427734
0.000000	2.328824	5970.817871
0.000000	2.329062	5961.800293
0.000000	2.329299	5952.128418
0.000000	2.329536	5941.862305
0.000000	2.329773	5930.572754
0.000000	2.330010	5917.735840
0.000000	2.330247	5904.263184
0.000000	2.330485	5890.379395
0.000000	2.330722	5876.077637
0.000000	2.330959	5863.188477
0.000000	2.331196	5851.473145
0.000000	2.331433	5843.483887
0.000000	2.331670	5837.489746
0.000000	2.331908	5833.401367
0.000000	2.332145	5831.299805
0.000000	2.332382	5831.562500
0.000000	2.332619	5833.998047
0.000000	2.332856	5838.306152
0.000000	2.333093	5843.111816
0.000000	2.333331	5849.146484
0.000000	2.333568	5856.280273
0.000000	2.333805	5864.186035
0.000000	2.334042	5871.740723
0.000000	2.334279	5878.631348
0.000000	2.334517	5885.320801
0.000000	2.334754	5891.245117
0.000000	2.334991	5896.495117
0.000000	2.335228	5901.250977
0.000000	2.335465	5905.398926
0.000000	2.335702	5910.210449
0.000000	2.335940	5915.162109
0.000000	2.336177	5920.147461
0.000000	2.336414	5924.895996
0.000000	2.336651	5929.459961
0.000000	2.336888	5933.740723
0.000000	2.337126	5937.483887
0.000000	2.337363	5940.532227
0.000000	2.337600	5943.088867
0.000000	2.337837	5944.515137
0.000000	2.338074	5945.153320
0.000000	2.338311	5945.030273
0.000000	2.338549	5944.080078
0.000000	2.338786	5942.625977
0.000000	2.339023	5940.521973
0.000000	2.339260	5937.856934
0.000000	2.339497	5935.077148
0.000000	2.339735	5931.886230
0.000000	2.339972	5927.588867
0.000000	2.340209	5922.587402
0.000000	2.340446	5916.730957
0.000000	2.340683	5909.900879
0.000000	2.340920	5903.963379
0.000000	2.341157	5898.024414
0.000000	2.341395	5891.246094
0.000000	2.341632	5884.268066
0.000000	2.341869	5876.604004
0.000000	2.342106	5870.023438
0.000000	2.342343	5863.591797
0.000000	2.342581	5858.060059
0.000000	2.342818	5854.337402
0.000000	2.343055	5851.861816
0.000000	2.343292	5850.365723
0.000000	2.343529	5849.564453
0.000000	2.343766	5850.388184
0.000000	2.344004	5852.683594
0.000000	2.344241	5856.595703
0.000000	2.344478	5861.478516
0.000000	2.344715	5867.586426
0.000000	2.344952	5875.012695
0.000000	2.345190	5881.979004
0.000000	2.345427	5888.729004
0.000000	2.345664	5897.400879
0.000000	2.345901	5906.038086
0.000000	2.346138	5914.421387
0.000000	2.346375	5922.503906
0.000000	2.346612	5931.521484
0.000000	2.346850	5940.827637
0.000000	2.347087	5950.490723
0.000000	2.347324	5960.603027
0.000000	2.347561	5971.019531
0.000000	2.347798	5982.179199
0.000000	2.348036	5993.989258
0.000000	2.348273	6007.228027
0.000000	2.348510	6020.010254
0.000000	2.348747	6031.401855
0.000000	2.348984	6042.418457
0.000000	2.349221	6051.483887
0.000000	2.349458	6059.616211
0.000000	2.349696	6067.371094
0.000000	2.349933	6074.894531
0.000000	2.350170	6081.882324
0.000000	2.350407	6088.655273
0.000000	2.350644	6095.187012
0.000000	2.350882	6102.272461
0.000000	2.351119	6109.798828
0.000000	2.351356	6117.155273
0.000000	2.351593	6123.000000
0.000000	2.351830	6127.984375
0.000000	2.352067	6132.297363
0.000000	2.352305	6134.424316
0.000000	2.352542	6134.696777
0.000000	2.352779	6133.580078
0.000000	2.353016	6131.413086
0.000000	2.353253	6128.604004
0.000000	2.353491	6125.345703
0.000000	2.353728	6122.416504
0.000000	2.353965	6118.834473
0.000000	2.354202	6113.991211
0.000000	2.354439	6108.454590
0.000000	2.354676	6102.066406
0.000000	2.354914	6094.660156
0.000000	2.355151	6085.861328
0.000000	2.355388	6075.867188
0.000000	2.355625	6064.524414
0.000000	2.355862	6052.547363
0.000000	2.356100	6043.101563
0.000000	2.356337	6034.800781
0.000000	2.356574	6025.995117
0.000000	2.356811	6018.522949
0.000000	2.357048	6012.437988
0.000000	2.357285	6008.673340
0.000000	2.357523	6005.380859
0.000000	2.357760	6002.752930
0.000000	2.357997	6000.247559
0.000000	2.358234	5997.816895
0.000000	2.358471	5995.839844
0.000000	2.358708	5994.399902
0.000000	2.358946	5993.745605
0.000000	2.359183	5994.024414
0.000000	2.359420	5995.127441
0.000000	2.359657	5997.636230
0.000000	2.359894	6001.358887
0.000000	2.360132	6005.180176
0.000000	2.360369	6008.551270
0.000000	2.360606	6012.554688
0.000000	2.360843	6016.766113
0.000000	2.361080	6021.848633
0.000000	2.361317	6027.483398
0.000000	2.361555	6034.491211
0.000000	2.361792	6041.429199
0.000000	2.362029	6047.205078
0.000000	2.362266	6052.522461
0.000000	2.362503	6057.760742
0.000000	2.362741	6062.338379
0.000000	2.362978	6065.070313
0.000000	2.363215	6066.437012
0.000000	2.363452	6067.320313
0.000000	2.363689	6068.362305
0.000000	2.363926	6070.246582
0.000000	2.364164	6072.425781
0.000000	2.364401	6074.654785
0.000000	2.364638	6077.266602
0.000000	2.364875	6080.089844
0.000000	2.365112	6083.033203
0.000000	2.365350	6086.221191
0.000000	2.365587	6089.753906
0.000000	2.365824	6093.960938
0.000000	2.366061	6096.850098
0.000000	2.366298	6099.352051
0.000000	2.366535	6102.289063
0.000000	2.366772	6105.812500
0.000000	2.367010	6110.431641
0.000000	2.367247	6115.150391
0.000000	2.367484	6120.338867
0.000000	2.367721	6126.321289
0.000000	2.367958	6131.873535
0.000000	2.368196	6137.378418
0.000000	2.368433	6142.358887
0.000000	2.368670	6145.480957
0.000000	2.368907	6147.649414
0.000000	2.369144	6149.427246
0.000000	2.369381	6151.088379
0.000000	2.369618	6152.450684
0.000000	2.369856	6153.935547
0.000000	2.370093	6155.095215
0.000000	2.370330	6156.270996
0.000000	2.370567	6157.507813
0.000000	2.370804	6158.280762
0.000000	2.371042	6158.609375
0.000000	2.371279	6156.808105
0.000000	2.371516	6153.787598
0.000000	2.371753	6149.897461
0.000000	2.371990	6145.345215
0.000000	2.372227	6140.510742
0.000000	2.372465	6137.228516
0.000000	2.372702	6134.823242
0.000000	2.372939	6131.315918
0.000000	2.373176	6126.530762
0.000000	2.373413	6120.186035
0.000000	2.373651	6112.417969
0.000000	2.373888	6103.212891
0.000000	2.374125	6094.485352
0.000000	2.374362	6084.492676
0.000000	2.374599	6073.444336
0.000000	2.374836	6062.523926
0.000000	2.375073	6053.011230
0.000000	2.375311	6043.743652
0.000000	2.375548	6035.660156
0.000000	2.375785	6028.715332
0.000000	2.376022	6021.600586
0.000000	2.376259	6015.797852
0.000000	2.376497	6010.456055
0.000000	2.376734	6005.466797
0.000000	2.376971	6001.495117
0.000000	2.377208	6001.146484
0.000000	2.377445	6003.252441
0.000000	2.377682	6006.314941
0.000000	2.377920	6008.719727
0.000000	2.378157	6009.842773
0.000000	2.378394	6009.474609
0.000000	2.378631	6007.291504
0.000000	2.378868	6004.350098
0.000000	2.379106	6000.909668
0.000000	2.379343	5997.678223
0.000000	2.379580	5995.155762
0.000000	2.379817	5993.084473
0.000000	2.380054	5990.651855
0.000000	2.380291	5987.496094
0.000000	2.380529	5984.373535
0.000000	2.380766	5981.964355
0.000000	2.381003	5979.115234
0.000000	2.381240	5976.812012
0.000000	2.381477	5974.729492
0.000000	2.381714	5972.880859
0.000000	2.381952	5970.931152
0.000000	2.382189	5968.459473
0.000000	2.382426	5966.694336
0.000000	2.382663	5965.239258
0.000000	2.382900	5964.513672
0.000000	2.383137	5966.602539
0.000000	2.383375	5968.865234
0.000000	2.383612	5971.118652
0.000000	2.383849	5972.799316
0.000000	2.384086	5973.011230
0.000000	2.384323	5973.269043
0.000000	2.384561	5973.546875
0.000000	2.384798	5974.367676
0.000000	2.385035	5976.794434
0.000000	2.385272	5979.343262
0.000000	2.385509	5982.545898
0.000000	2.385746	5986.851563
0.000000	2.385984	5992.585449
0.000000	2.386221	5998.573730
0.000000	2.386458	6006.130859
0.000000	2.386695	6014.745117
0.000000	2.386932	6024.414063
0.000000	2.387170	6034.098633
0.000000	2.387407	6043.804199
0.000000	2.387644	6054.041016
0.000000	2.387881	6064.364258
0.000000	2.388118	6074.189453
0.000000	2.388355	6083.904785
0.000000	2.388592	6093.671387
0.000000	2.388830	6104.100586
0.000000	2.389067	6114.159180
0.000000	2.389304	6123.203125
0.000000	2.389541	6130.082031
0.000000	2.389778	6135.865723
0.000000	2.390016	6140.991699
0.000000	2.390253	6145.426758
0.000000	2.390490	6148.881836
0.000000	2.390727	6150.581543
0.000000	2.390964	6151.006348
0.000000	2.391201	6150.375977
0.000000	2.391439	6148.985840
0.000000	2.391676	6147.316406
0.000000	2.391913	6145.520020
0.000000	2.392150	6143.876465
0.000000	2.392387	6142.664551
0.000000	2.392625	6141.670898
0.000000	2.392862	6140.436523
0.000000	2.393099	6139.498535
0.000000	2.393336	6138.716797
0.000000	2.393573	6139.769531
0.000000	2.393811	6142.113281
0.000000	2.394047	6145.778320
0.000000	2.394285	6149.338867
0.000000	2.394522	6152.612793
0.000000	2.394759	6154.835938
0.000000	2.394996	6156.876953
0.000000	2.395233	6159.096191
0.000000	2.395471	6161.754883
0.000000	2.395708	6164.726563
0.000000	2.395945	6167.460449
0.000000	2.396182	6170.331055
0.000000	2.396419	6172.601563
0.000000	2.396657	6174.253906
0.000000	2.396894	6174.957520
0.000000	2.397131	6175.188477
0.000000	2.397368	6174.912109
0.000000	2.397605	6175.243652
0.000000	2.397842	6176.475098
0.000000	2.398079	6178.471680
0.000000	2.398317	6180.767090
0.000000	2.398554	6182.207520
0.000000	2.398791	6183.310059
0.000000	2.399028	6184.505859
0.000000	2.399265	6186.110352
0.000000	2.399503	6187.687012
0.000000	2.399740	6188.049316
0.000000	2.399977	6187.989258
0.000000	2.400214	6187.557617
0.000000	2.400451	6187.469238
0.000000	2.400688	6188.102539
0.000000	2.400926	6189.310547
0.000000	2.401163	6190.621094
0.000000	2.401400	6191.726074
0.000000	2.401637	6192.747070
0.000000	2.401874	6194.019043
0.000000	2.402112	6193.901855
0.000000	2.402349	6192.926270
0.000000	2.402586	6191.372559
0.000000	2.402823	6189.127441
0.000000	2.403060	6186.164551
0.000000	2.403297	6184.374023
0.000000	2.403535	6183.042969
0.000000	2.403772	6182.000977
0.000000	2.404009	6181.895996
0.000000	2.404246	6182.722168
0.000000	2.404483	6184.254883
0.000000	2.404721	6185.439453
0.000000	2.404958	6186.860840
0.000000	2.405195	6187.661621
0.000000	2.405432	6187.965332
0.000000	2.405669	6187.860840
0.000000	2.405906	6188.136719
0.000000	2.406144	6188.335449
0.000000	2.406381	6189.003418
0.000000	2.406618	6190.118164
0.000000	2.406855	6192.715820
0.000000	2.407092	6197.277832
0.000000	2.407329	6202.178711
0.000000	2.407567	6206.225098
0.000000	2.407804	6209.270508
0.000000	2.408041	6211.828125
0.000000	2.408278	6214.234375
0.000000	2.408515	6215.777344
0.000000	2.408752	6216.873047
0.000000	2.408990	6217.658203
0.000000	2.409227	6218.445313
0.000000	2.409464	6218.852539
0.000000	2.409701	6219.963867
0.000000	2.409938	6221.531250
0.000000	2.410176	6223.475098
0.000000	2.410413	6225.412598
0.000000	2.410650	6227.145996
0.000000	2.410887	6228.456055
0.000000	2.411124	6229.482910
0.000000	2.411361	6230.254395
0.000000	2.411599	6230.559082
0.000000	2.411836	6230.302734
0.000000	2.412073	6229.761719
0.000000	2.412310	6228.849121
0.000000	2.412547	6227.320801
0.000000	2.412785	6224.773438
0.000000	2.413022	6221.863281
0.000000	2.413259	6217.897949
0.000000	2.413496	6213.120605
0.000000	2.413733	6206.597656
0.000000	2.413970	6198.187012
0.000000	2.414207	6188.390137
0.000000	2.414445	6177.993164
0.000000	2.414682	6168.500977
0.000000	2.414919	6160.593262
0.000000	2.415156	6152.906738
0.000000	2.415393	6145.284668
0.000000	2.415631	6138.155762
0.000000	2.415868	6130.856934
0.000000	2.416105	6123.214844
0.000000	2.416342	6115.970215
0.000000	2.416579	6110.908203
0.000000	2.416816	6105.931641
0.000000	2.417053	6101.277832
0.000000	2.417291	6098.315430
0.000000	2.417528	6096.477539
0.000000	2.417765	6095.133301
0.000000	2.418002	6094.733398
0.000000	2.418239	6094.798828
0.000000	2.418477	6095.847656
0.000000	2.418714	6097.957520
0.000000	2.418951	6101.439941
0.000000	2.419188	6106.932617
0.000000	2.419425	6113.895020
0.000000	2.419662	6121.042969
0.000000	2.419900	6128.695313
0.000000	2.420137	6135.445313
0.000000	2.420374	6142.391602
0.000000	2.420611	6149.936523
0.000000	2.420848	6157.349609
0.000000	2.421086	6162.896973
0.000000	2.421323	6166.734863
0.000000	2.421560	6169.957520
0.000000	2.421797	6173.000977
0.000000	2.422034	6177.131348
0.000000	2.422271	6182.546387
0.000000	2.422508	6188.972656
0.000000	2.422746	6196.106445
0.000000	2.422983	6203.609375
0.000000	2.423220	6211.865234
0.000000	2.423457	6218.618652
0.000000	2.423694	6222.776855
0.000000	2.423932	6225.685059
0.000000	2.424169	6228.164551
0.000000	2.424406	6231.621582
0.000000	2.424643	6235.056641
0.000000	2.424880	6237.643066
0.000000	2.425117	6239.510742
0.000000	2.425355	6241.538574
0.000000	2.425592	6244.461426
0.000000	2.425829	6247.334473
0.000000	2.426066	6249.323242
0.000000	2.426303	6249.549316
0.000000	2.426541	6248.399902
0.000000	2.426778	6246.257324
0.000000	2.427015	6243.111328
0.000000	2.427252	6240.102539
0.000000	2.427489	6237.432129
0.000000	2.427727	6234.643066
0.000000	2.427964	6231.104004
0.000000	2.428201	6226.913086
0.000000	2.428438	6222.232910
0.000000	2.428675	6217.417969
0.000000	2.428912	6212.760742
0.000000	2.429150	6208.693848
0.000000	2.429387	6205.625977
0.000000	2.429624	6203.273926
0.000000	2.429861	6201.361816
0.000000	2.430098	6199.641113
0.000000	2.430335	6196.477051
0.000000	2.430573	6192.920898
0.000000	2.430810	6188.827148
0.000000	2.431047	6184.510742
0.000000	2.431284	6180.520508
0.000000	2.431521	6177.127441
0.000000	2.431758	6175.613281
0.000000	2.431996	6174.944824
0.000000	2.432233	6175.198730
0.000000	2.432470	6176.637695
0.000000	2.432707	6179.183105
0.000000	2.432944	6182.864746
0.000000	2.433182	6186.603027
0.000000	2.433419	6188.953125
0.000000	2.433656	6191.133789
0.000000	2.433893	6192.163574
0.000000	2.434130	6191.129883
0.000000	2.434367	6188.855957
0.000000	2.434605	6187.582031
0.000000	2.434842	6187.964844
0.000000	2.435079	6188.538086
0.000000	2.435316	6189.452637
0.000000	2.435553	6190.760254
0.000000	2.435791	6192.650391
0.000000	2.436028	6195.580078
0.000000	2.436265	6199.272949
0.000000	2.436502	6204.379395
0.000000	2.436739	6210.517090
0.000000	2.436976	6217.903320
0.000000	2.437213	6225.658203
0.000000	2.437451	6233.009277
0.000000	2.437688	6239.733398
0.000000	2.437925	6245.507813
0.000000	2.438162	6249.355957
0.000000	2.438399	6252.746094
0.000000	2.438637	6255.398926
0.000000	2.438874	6258.354004
0.000000	2.439111	6261.521484
0.000000	2.439348	6266.860840
0.000000	2.439585	6273.231934
0.000000	2.439822	6279.408691
0.000000	2.440060	6285.119141
0.000000	2.440297	6291.119629
0.000000	2.440534	6296.649414
0.000000	2.440771	6301.213379
0.000000	2.441008	6303.550781
0.000000	2.441246	6303.865723
0.000000	2.441483	6302.809082
0.000000	2.441720	6300.228516
0.000000	2.441957	6297.314941
0.000000	2.442194	6291.634277
0.000000	2.442431	6283.557129
0.000000	2.442668	6273.795898
0.000000	2.442906	6262.957520
0.000000	2.443143	6252.020996
0.000000	2.443380	6241.958984
0.000000	2.443617	6233.664063
0.000000	2.443854	6229.425781
0.000000	2.444092	6229.770996
0.000000	2.444329	6233.126465
0.000000	2.444566	6239.393555
0.000000	2.444803	6247.827637
0.000000	2.445040	6257.503906
0.000000	2.445277	6268.220215
0.000000	2.445514	6277.290527
0.000000	2.445752	6283.005859
0.000000	2.445989	6286.912598
0.000000	2.446226	6288.337402
0.000000	2.446463	6288.308105
0.000000	2.446700	6286.333008
0.000000	2.446938	6282.570801
0.000000	2.447175	6277.199219
0.000000	2.447412	6271.218750
0.000000	2.447649	6265.907715
0.000000	2.447886	6264.868164
0.000000	2.448123	6267.108887
0.000000	2.448361	6274.035645
0.000000	2.448598	6289.096680
0.000000	2.448835	6312.331055
0.000000	2.449072	6342.211426
0.000000	2.449309	6376.689453
0.000000	2.449547	6405.318848
0.000000	2.449784	6425.030273
0.000000	2.450021	6434.104492
0.000000	2.450258	6431.411133
0.000000	2.450495	6416.458984
0.000000	2.450732	6390.419922
0.000000	2.450970	6352.619141
0.000000	2.451207	6304.413086
0.000000	2.451444	6252.698730
0.000000	2.451681	6204.459961
0.000000	2.451918	6166.083008
0.000000	2.452156	6145.090820
0.000000	2.452393	6127.194336
0.000000	2.452630	6112.507813
0.000000	2.452867	6101.372559
0.000000	2.453104	6093.448242
0.000000	2.453341	6089.457520
0.000000	2.453579	6089.158203
0.000000	2.453816	6091.671387
0.000000	2.454053	6095.370605
0.000000	2.454290	6100.732422
0.000000	2.454527	6106.651855
0.000000	2.454765	6112.465332
0.000000	2.455002	6118.133301
0.000000	2.455239	6124.021973
0.000000	2.455476	6129.437500
0.000000	2.455713	6133.333008
0.000000	2.455950	6136.308594
0.000000	2.456187	6138.730469
0.000000	2.456425	6140.806641
0.000000	2.456662	6142.440918
0.000000	2.456899	6143.946289
0.000000	2.457136	6145.439941
0.000000	2.457373	6147.061035
0.000000	2.457611	6148.952148
0.000000	2.457848	6151.361816
0.000000	2.458085	6154.499512
0.000000	2.458322	6158.022949
0.000000	2.458559	6161.270020
0.000000	2.458797	6164.369629
0.000000	2.459034	6166.951172
0.000000	2.459271	6169.706543
0.000000	2.459508	6171.610352
0.000000	2.459745	6172.919434
0.000000	2.459982	6173.295898
0.000000	2.460220	6172.280762
0.000000	2.460457	6170.176270
0.000000	2.460694	6166.973633
0.000000	2.460931	6163.299805
0.000000	2.461168	6158.710449
0.000000	2.461406	6153.350098
0.000000	2.461643	6147.021973
0.000000	2.461880	6139.307129
0.000000	2.462117	6130.929199
0.000000	2.462354	6122.319336
0.000000	2.462591	6113.932617
0.000000	2.462828	6104.636719
0.000000	2.463066	6095.333008
0.000000	2.463303	6086.233887
0.000000	2.463540	6077.643555
0.000000	2.463777	6068.241699
0.000000	2.464014	6058.229980
0.000000	2.464252	6048.688477
0.000000	2.464489	6040.225098
0.000000	2.464726	6030.862793
0.000000	2.464963	6020.066406
0.000000	2.465200	6008.561523
0.000000	2.465437	5998.767090
0.000000	2.465674	5989.895508
0.000000	2.465912	5983.410156
0.000000	2.466149	5979.431641
0.000000	2.466386	5977.963867
0.000000	2.466623	5979.945801
0.000000	2.466860	5986.335938
0.000000	2.467098	5997.008301
0.000000	2.467335	6010.037598
0.000000	2.467572	6024.991699
0.000000	2.467809	6040.775879
0.000000	2.468046	6053.392578
0.000000	2.468283	6065.561035
0.000000	2.468521	6077.113770
0.000000	2.468758	6088.554199
0.000000	2.468995	6100.286621
0.000000	2.469232	6111.678223
0.000000	2.469469	6122.220703
0.000000	2.469707	6129.995117
0.000000	2.469944	6136.361328
0.000000	2.470181	6140.280273
0.000000	2.470418	6141.562500
0.000000	2.470655	6141.450684
0.000000	2.470892	6140.564941
0.000000	2.471129	6139.392578
0.000000	2.471367	6141.373535
0.000000	2.471604	6144.295410
0.000000	2.471841	6146.163574
0.000000	2.472078	6148.297363
0.000000	2.472315	6150.495117
0.000000	2.472553	6152.319824
0.000000	2.472790	6154.105469
0.000000	2.473027	6156.379395
0.000000	2.473264	6160.060059
0.000000	2.473501	6165.052246
0.000000	2.473738	6170.522949
0.000000	2.473976	6175.738770
0.000000	2.474213	6180.958496
0.000000	2.474450	6186.383789
0.000000	2.474687	6190.563965
0.000000	2.474924	6192.494141
0.000000	2.475162	6193.329590
0.000000	2.475399	6192.465332
0.000000	2.475636	6190.885254
0.000000	2.475873	6188.888672
0.000000	2.476110	6186.982422
0.000000	2.476347	6186.562500
0.000000	2.476585	6187.174316
0.000000	2.476822	6188.233398
0.000000	2.477059	6189.054688
0.000000	2.477296	6190.234863
0.000000	2.477533	6191.874512
0.000000	2.477771	6193.536133
0.000000	2.478008	6194.853027
0.000000	2.478245	6195.564453
0.000000	2.478482	6195.782715
0.000000	2.478719	6196.371582
0.000000	2.478956	6196.257324
0.000000	2.479194	6195.180664
0.000000	2.479431	6193.653809
0.000000	2.479668	6191.276367
0.000000	2.479905	6188.899414
0.000000	2.480142	6186.457031
0.000000	2.480379	6183.775879
0.000000	2.480617	6180.829102
0.000000	2.480854	6178.491211
0.000000	2.481091	6176.103516
0.000000	2.481328	6174.091797
0.000000	2.481565	6173.389160
0.000000	2.481802	6173.928711
0.000000	2.482040	6175.066895
0.000000	2.482277	6176.693848
0.000000	2.482514	6178.197266
0.000000	2.482751	6179.944336
0.000000	2.482988	6181.869141
0.000000	2.483226	6184.666016
0.000000	2.483463	6188.570801
0.000000	2.483700	6193.198242
0.000000	2.483937	6198.136230
0.000000	2.484174	6203.101074
0.000000	2.484411	6208.678223
0.000000	2.484648	6215.821289
0.000000	2.484886	6224.062988
0.000000	2.485123	6232.762695
0.000000	2.485360	6241.238770
0.000000	2.485597	6248.325195
0.000000	2.485834	6253.638672
0.000000	2.486072	6257.547852
0.000000	2.486309	6259.504883
0.000000	2.486546	6259.260742
0.000000	2.486783	6257.293457
0.000000	2.487020	6253.626465
0.000000	2.487257	6248.544922
0.000000	2.487495	6242.217285
0.000000	2.487732	6235.627441
0.000000	2.487969	6231.000000
0.000000	2.488206	6226.950684
0.000000	2.488443	6222.352051
0.000000	2.488681	6217.192871
0.000000	2.488918	6210.751465
0.000000	2.489155	6203.110352
0.000000	2.489392	6194.756836
0.000000	2.489629	6187.564941
0.000000	2.489866	6181.464844
0.000000	2.490103	6176.984375
0.000000	2.490341	6173.773438
0.000000	2.490578	6172.626465
0.000000	2.490815	6172.567871
0.000000	2.491052	6174.088867
0.000000	2.491289	6176.774414
0.000000	2.491527	6179.891602
0.000000	2.491764	6183.889160
0.000000	2.492001	6188.631836
0.000000	2.492238	6194.113770
0.000000	2.492475	6199.376465
0.000000	2.492712	6205.312500
0.000000	2.492950	6212.515137
0.000000	2.493187	6220.456543
0.000000	2.493424	6229.372559
0.000000	2.493661	6239.435547
0.000000	2.493898	6248.787598
0.000000	2.494135	6257.574219
0.000000	2.494373	6265.647461
0.000000	2.494610	6273.787109
0.000000	2.494847	6281.517578
0.000000	2.495084	6289.725586
0.000000	2.495321	6298.484863
0.000000	2.495559	6306.860840
0.000000	2.495796	6315.456055
0.000000	2.496033	6324.634277
0.000000	2.496270	6334.116699
0.000000	2.496507	6342.595703
0.000000	2.496744	6350.076172
0.000000	2.496982	6357.579102
0.000000	2.497219	6365.532715
0.000000	2.497456	6373.683594
0.000000	2.497693	6381.190430
0.000000	2.497930	6386.181152
0.000000	2.498168	6390.594238
0.000000	2.498405	6393.504395
0.000000	2.498642	6394.783203
0.000000	2.498879	6396.376465
0.000000	2.499116	6399.123047
0.000000	2.499353	6402.362793
0.000000	2.499591	6404.973145
0.000000	2.499828	6407.366211
0.000000	2.500065	6410.216797
0.000000	2.500302	6413.570801
0.000000	2.500539	6417.042480
0.000000	2.500777	6420.307617
0.000000	2.501014	6423.147461
0.000000	2.501251	6425.373047
0.000000	2.501488	6427.472168
0.000000	2.501725	6429.543945
0.000000	2.501962	6431.515137
0.000000	2.502200	6434.103516
0.000000	2.502437	6438.552246
0.000000	2.502674	6443.876465
0.000000	2.502911	6450.046387
0.000000	2.503148	6456.942383
0.000000	2.503386	6464.344238
0.000000	2.503623	6471.694824
0.000000	2.503860	6477.736328
0.000000	2.504097	6483.226074
0.000000	2.504334	6488.185547
0.000000	2.504571	6492.078613
0.000000	2.504808	6494.172852
0.000000	2.505046	6493.833496
0.000000	2.505283	6491.094238
0.000000	2.505520	6485.638672
0.000000	2.505757	6477.313477
0.000000	2.505994	6467.503418
0.000000	2.506232	6458.030762
0.000000	2.506469	6449.220215
0.000000	2.506706	6439.652344
0.000000	2.506943	6429.802246
0.000000	2.507180	6420.554199
0.000000	2.507417	6412.431152
0.000000	2.507655	6404.432617
0.000000	2.507892	6397.642090
0.000000	2.508129	6391.268066
0.000000	2.508366	6384.875488
0.000000	2.508603	6379.055664
0.000000	2.508841	6372.780762
0.000000	2.509078	6365.582520
0.000000	2.509315	6357.392578
0.000000	2.509552	6347.608887
0.000000	2.509789	6338.620605
0.000000	2.510026	6330.356934
0.000000	2.510263	6321.104980
0.000000	2.510501	6311.677246
0.000000	2.510738	6301.051758
0.000000	2.510975	6290.472656
0.000000	2.511212	6280.966797
0.000000	2.511449	6272.521484
0.000000	2.511687	6265.719727
0.000000	2.511924	6260.033203
0.000000	2.512161	6255.735840
0.000000	2.512398	6252.853516
0.000000	2.512635	6251.139160
0.000000	2.512872	6251.288574
0.000000	2.513109	6252.994629
0.000000	2.513347	6256.227539
0.000000	2.513584	6260.770020
0.000000	2.513821	6266.585938
0.000000	2.514058	6271.899902
0.000000	2.514295	6277.720215
0.000000	2.514533	6284.426758
0.000000	2.514770	6291.936523
0.000000	2.515007	6300.275879
0.000000	2.515244	6308.599609
0.000000	2.515481	6317.853027
0.000000	2.515718	6327.641113
0.000000	2.515956	6337.731445
0.000000	2.516193	6347.341797
0.000000	2.516430	6356.361816
0.000000	2.516667	6365.270020
0.000000	2.516904	6373.297852
0.000000	2.517142	6379.854492
0.000000	2.517379	6385.181641
0.000000	2.517616	6389.058105
0.000000	2.517853	6391.032227
0.000000	2.518090	6390.818359
0.000000	2.518327	6388.948730
0.000000	2.518565	6385.339844
0.000000	2.518802	6381.330078
0.000000	2.519039	6376.277832
0.000000	2.519276	6369.919922
0.000000	2.519513	6363.883789
0.000000	2.519750	6357.813965
0.000000	2.519988	6351.830566
0.000000	2.520225	6346.319824
0.000000	2.520462	6341.069824
0.000000	2.520699	6336.944824
0.000000	2.520936	6334.549316
0.000000	2.521173	6332.825684
0.000000	2.521411	6331.835449
0.000000	2.521648	6331.635254
0.000000	2.521885	6331.201660
0.000000	2.522122	6330.871582
0.000000	2.522359	6331.895996
0.000000	2.522597	6334.538086
0.000000	2.522834	6338.416016
0.000000	2.523071	6343.302246
0.000000	2.523308	6348.297852
0.000000	2.523545	6350.796387
0.000000	2.523782	6349.912598
0.000000	2.524020	6347.560547
0.000000	2.524257	6344.275391
0.000000	2.524494	6340.533203
0.000000	2.524731	6338.749512
0.000000	2.524968	6338.697266
0.000000	2.525206	6338.777344
0.000000	2.525443	6338.959961
0.000000	2.525680	6339.787598
0.000000	2.525917	6340.923340
0.000000	2.526154	6342.215332
0.000000	2.526392	6343.851563
0.000000	2.526629	6345.041504
0.000000	2.526866	6346.446289
0.000000	2.527103	6347.552734
0.000000	2.527340	6348.697266
0.000000	2.527577	6349.748047
0.000000	2.527815	6351.410156
0.000000	2.528052	6352.907227
0.000000	2.528289	6354.009277
0.000000	2.528526	6354.477539
0.000000	2.528763	6354.578613
0.000000	2.529000	6354.132813
0.000000	2.529238	6353.733887
0.000000	2.529475	6352.825684
0.000000	2.529712	6351.877441
0.000000	2.529949	6350.963379
0.000000	2.530186	6350.705078
0.000000	2.530423	6351.509766
0.000000	2.530661	6353.746582
0.000000	2.530898	6357.569336
0.000000	2.531135	6362.396484
0.000000	2.531372	6366.913086
0.000000	2.531609	6370.837402
0.000000	2.531847	6374.663574
0.000000	2.532084	6378.592285
0.000000	2.532321	6382.858398
0.000000	2.532558	6387.353516
0.000000	2.532795	6391.966309
0.000000	2.533032	6396.463379
0.000000	2.533269	6401.343750
0.000000	2.533507	6406.747070
0.000000	2.533744	6411.806641
0.000000	2.533981	6416.944824
0.000000	2.534218	6421.842773
0.000000	2.534455	6426.610840
0.000000	2.534693	6431.299805
0.000000	2.534930	6435.394531
0.000000	2.535167	6437.813477
0.000000	2.535404	6439.039063
0.000000	2.535641	6438.296387
0.000000	2.535878	6435.751465
0.000000	2.536116	6431.614746
0.000000	2.536353	6426.493652
0.000000	2.536590	6421.844727
0.000000	2.536827	6418.301270
0.000000	2.537064	6415.040527
0.000000	2.537302	6411.659180
0.000000	2.537539	6407.961426
0.000000	2.537776	6403.257813
0.000000	2.538013	6397.133789
0.000000	2.538250	6388.811035
0.000000	2.538487	6378.328613
0.000000	2.538724	6365.305176
0.000000	2.538962	6351.279785
0.000000	2.539199	6336.934570
0.000000	2.539436	6324.291504
0.000000	2.539673	6313.597656
0.000000	2.539910	6302.575195
0.000000	2.540148	6291.640625
0.000000	2.540385	6283.798828
0.000000	2.540622	6277.775879
0.000000	2.540859	6272.209961
0.000000	2.541096	6267.712402
0.000000	2.541333	6263.336914
0.000000	2.541571	6259.001465
0.000000	2.541808	6256.306152
0.000000	2.542045	6254.764160
0.000000	2.542282	6254.130371
0.000000	2.542519	6255.268066
0.000000	2.542756	6258.313965
0.000000	2.542994	6263.438965
0.000000	2.543231	6269.604004
0.000000	2.543468	6276.728516
0.000000	2.543705	6284.427734
0.000000	2.543942	6292.517090
0.000000	2.544179	6299.473145
0.000000	2.544417	6306.718262
0.000000	2.544654	6314.339355
0.000000	2.544891	6321.701660
0.000000	2.545128	6329.131836
0.000000	2.545365	6337.326660
0.000000	2.545603	6346.219238
0.000000	2.545840	6354.083496
0.000000	2.546077	6360.361328
0.000000	2.546314	6366.646484
0.000000	2.546551	6372.951660
0.000000	2.546788	6378.699707
0.000000	2.547026	6384.184570
0.000000	2.547263	6390.107910
0.000000	2.547500	6396.690918
0.000000	2.547737	6403.365234
0.000000	2.547974	6409.727051
0.000000	2.548212	6416.418945
0.000000	2.548449	6422.597656
0.000000	2.548686	6427.960449
0.000000	2.548923	6432.558105
0.000000	2.549160	6436.695801
0.000000	2.549397	6440.324219
0.000000	2.549635	6442.791504
0.000000	2.549872	6443.716797
0.000000	2.550109	6443.526367
0.000000	2.550346	6442.985352
0.000000	2.550583	6442.532715
0.000000	2.550821	6442.698730
0.000000	2.551058	6442.362793
0.000000	2.551295	6440.932129
0.000000	2.551532	6438.682617
0.000000	2.551769	6435.488770
0.000000	2.552006	6431.922363
0.000000	2.552243	6429.142090
0.000000	2.552481	6426.784668
0.000000	2.552718	6424.574707
0.000000	2.552955	6422.696289
0.000000	2.553192	6422.506348
0.000000	2.553429	6423.935059
0.000000	2.553667	6425.155762
0.000000	2.553904	6425.171387
0.000000	2.554141	6423.851563
0.000000	2.554378	6421.898926
0.000000	2.554615	6419.762207
0.000000	2.554852	6417.705078
0.000000	2.555090	6416.375488
0.000000	2.555327	6414.352539
0.000000	2.555564	6411.880371
0.000000	2.555801	6409.628418
0.000000	2.556038	6407.691406
0.000000	2.556276	6405.908203
0.000000	2.556513	6404.574219
0.000000	2.556750	6403.352539
0.000000	2.556987	6402.101563
0.000000	2.557224	6401.262695
0.000000	2.557462	6400.168457
0.000000	2.557698	6398.604004
0.000000	2.557936	6396.625000
0.000000	2.558173	6394.447754
0.000000	2.558410	6392.329102
0.000000	2.558647	6390.303223
0.000000	2.558884	6388.284668
0.000000	2.559122	6386.308105
0.000000	2.559359	6384.529297
0.000000	2.559596	6382.611328
0.000000	2.559833	6380.677734
0.000000	2.560070	6379.089844
0.000000	2.560308	6378.196777
0.000000	2.560544	6376.492188
0.000000	2.560782	6374.279297
0.000000	2.561019	6371.841309
0.000000	2.561256	6369.434570
0.000000	2.561493	6367.999023
0.000000	2.561730	6367.667969
0.000000	2.561968	6367.684570
0.000000	2.562205	6369.167969
0.000000	2.562442	6371.595215
0.000000	2.562679	6374.643555
0.000000	2.562916	6377.717773
0.000000	2.563154	6380.947266
0.000000	2.563391	6382.311523
0.000000	2.563628	6381.198242
0.000000	2.563865	6379.168945
0.000000	2.564102	6375.375977
0.000000	2.564339	6369.870117
0.000000	2.564577	6362.667969
0.000000	2.564814	6356.409180
0.000000	2.565051	6349.288086
0.000000	2.565288	6340.870117
0.000000	2.565525	6330.551270
0.000000	2.565763	6318.960449
0.000000	2.566000	6308.132324
0.000000	2.566237	6299.135254
0.000000	2.566474	6291.072754
0.000000	2.566711	6284.168945
0.000000	2.566948	6278.985352
0.000000	2.567185	6275.067871
0.000000	2.567423	6272.396484
0.000000	2.567660	6270.454102
0.000000	2.567897	6269.938965
0.000000	2.568134	6270.961426
0.000000	2.568371	6274.674316
0.000000	2.568609	6279.958984
0.000000	2.568846	6285.410645
0.000000	2.569083	6291.849121
0.000000	2.569320	6298.520996
0.000000	2.569557	6304.629883
0.000000	2.569794	6311.340820
0.000000	2.570032	6318.301758
0.000000	2.570269	6324.294922
0.000000	2.570506	6330.305176
0.000000	2.570743	6336.300781
0.000000	2.570980	6342.119141
0.000000	2.571218	6348.190918
0.000000	2.571455	6354.323730
0.000000	2.571692	6360.050293
0.000000	2.571929	6364.665527
0.000000	2.572166	6368.622070
0.000000	2.572403	6372.368164
0.000000	2.572641	6376.181641
0.000000	2.572878	6381.217285
0.000000	2.573115	6387.018066
0.000000	2.573352	6393.492188
0.000000	2.573589	6399.720215
0.000000	2.573827	6405.552734
0.000000	2.574064	6410.701660
0.000000	2.574301	6415.121094
0.000000	2.574538	6419.389160
0.000000	2.574775	6423.490234
0.000000	2.575012	6426.282715
0.000000	2.575250	6428.064941
0.000000	2.575487	6429.185059
0.000000	2.575724	6429.649414
0.000000	2.575961	6428.977051
0.000000	2.576198	6427.782715
0.000000	2.576436	6425.374023
0.000000	2.576673	6422.156250
0.000000	2.576910	6418.101563
0.000000	2.577147	6414.205078
0.000000	2.577384	6409.096680
0.000000	2.577621	6403.754395
0.000000	2.577858	6398.561035
0.000000	2.578096	6393.602539
0.000000	2.578333	6389.837402
0.000000	2.578570	6388.691895
0.000000	2.578807	6389.170410
0.000000	2.579044	6389.586426
0.000000	2.579282	6389.341309
0.000000	2.579519	6389.777832
0.000000	2.579756	6391.287109
0.000000	2.579993	6391.642090
0.000000	2.580230	6391.945801
0.000000	2.580467	6391.307129
0.000000	2.580704	6390.422363
0.000000	2.580942	6389.072266
0.000000	2.581179	6387.296875
0.000000	2.581416	6384.672852
0.000000	2.581653	6381.775879
0.000000	2.581890	6378.982422
0.000000	2.582128	6376.075195
0.000000	2.582365	6372.473633
0.000000	2.582602	6368.608887
0.000000	2.582839	6365.247070
0.000000	2.583076	6362.010742
0.000000	2.583313	6359.522461
0.000000	2.583551	6358.204590
0.000000	2.583788	6358.103027
0.000000	2.584025	6359.570313
0.000000	2.584262	6362.394043
0.000000	2.584499	6366.011230
0.000000	2.584737	6370.254883
0.000000	2.584974	6374.787109
0.000000	2.585211	6379.118164
0.000000	2.585448	6383.721680
0.000000	2.585685	6388.117188
0.000000	2.585922	6392.897949
0.000000	2.586159	6397.442871
0.000000	2.586397	6400.853027
0.000000	2.586634	6403.940918
0.000000	2.586871	6406.856445
0.000000	2.587108	6409.161621
0.000000	2.587345	6410.924316
0.000000	2.587583	6412.272949
0.000000	2.587820	6412.905273
0.000000	2.588057	6413.648438
0.000000	2.588294	6415.242188
0.000000	2.588531	6417.769531
0.000000	2.588768	6420.242188
0.000000	2.589006	6421.704590
0.000000	2.589243	6422.663086
0.000000	2.589480	6423.709473
0.000000	2.589717	6424.277832
0.000000	2.589954	6424.935547
0.000000	2.590192	6426.077148
0.000000	2.590429	6427.757324
0.000000	2.590666	6430.137695
0.000000	2.590903	6433.347168
0.000000	2.591140	6436.968750
0.000000	2.591377	6441.247070
0.000000	2.591615	6445.781250
0.000000	2.591852	6450.742188
0.000000	2.592089	6454.727539
0.000000	2.592326	6458.186523
0.000000	2.592563	6462.406250
0.000000	2.592800	6467.276367
0.000000	2.593038	6473.007813
0.000000	2.593275	6479.389160
0.000000	2.593512	6485.767090
0.000000	2.593749	6491.544922
0.000000	2.593986	6497.569824
0.000000	2.594223	6503.493652
0.000000	2.594461	6508.580566
0.000000	2.594698	6513.444824
0.000000	2.594935	6517.672363
0.000000	2.595172	6521.606934
0.000000	2.595409	6525.522949
0.000000	2.595647	6529.341309
0.000000	2.595884	6533.453613
0.000000	2.596121	6537.375000
0.000000	2.596358	6541.783203
0.000000	2.596595	6545.270020
0.000000	2.596833	6548.084961
0.000000	2.597070	6550.541992
0.000000	2.597307	6552.894043
0.000000	2.597544	6555.082031
0.000000	2.597781	6557.218262
0.000000	2.598018	6559.716797
0.000000	2.598256	6562.419434
0.000000	2.598493	6565.639648
0.000000	2.598730	6570.865723
0.000000	2.598967	6577.417480
0.000000	2.599204	6583.185547
0.000000	2.599442	6588.341797
0.000000	2.599679	6592.572266
0.000000	2.599916	6595.811035
0.000000	2.600153	6597.912109
0.000000	2.600390	6598.794922
0.000000	2.600627	6598.213867
0.000000	2.600864	6597.355469
0.000000	2.601102	6596.291992
0.000000	2.601339	6594.881348
0.000000	2.601576	6593.383789
0.000000	2.601813	6591.629395
0.000000	2.602050	6590.228027
0.000000	2.602288	6589.835938
0.000000	2.602525	6590.484375
0.000000	2.602762	6592.234863
0.000000	2.602999	6595.021484
0.000000	2.603236	6598.743164
0.000000	2.603473	6602.403809
0.000000	2.603711	6603.892090
0.000000	2.603948	6604.708496
0.000000	2.604185	6604.898926
0.000000	2.604422	6602.634277
0.000000	2.604659	6598.503906
0.000000	2.604897	6593.686523
0.000000	2.605134	6588.164551
0.000000	2.605371	6585.702637
0.000000	2.605608	6584.659180
0.000000	2.605845	6581.988281
0.000000	2.606082	6578.014160
0.000000	2.606319	6572.642090
0.000000	2.606557	6566.086426
0.000000	2.606794	6559.004883
0.000000	2.607031	6552.111816
0.000000	2.607268	6544.786621
0.000000	2.607505	6536.732422
0.000000	2.607743	6528.156738
0.000000	2.607980	6518.826172
0.000000	2.608217	6509.051758
0.000000	2.608454	6499.592773
0.000000	2.608691	6490.059570
0.000000	2.608928	6481.191406
0.000000	2.609165	6473.538574
0.000000	2.609403	6467.300293
0.000000	2.609640	6461.687012
0.000000	2.609877	6457.360352
0.000000	2.610114	6455.019531
0.000000	2.610351	6454.132813
0.000000	2.610589	6455.189453
0.000000	2.610826	6457.757813
0.000000	2.611063	6462.264160
0.000000	2.611300	6468.298828
0.000000	2.611537	6475.335938
0.000000	2.611774	6481.074707
0.000000	2.612012	6486.127441
0.000000	2.612249	6491.234863
0.000000	2.612486	6496.938965
0.000000	2.612723	6504.087891
0.000000	2.612960	6511.205566
0.000000	2.613198	6516.136230
0.000000	2.613435	6519.702148
0.000000	2.613672	6521.132813
0.000000	2.613909	6519.879883
0.000000	2.614146	6516.923340
0.000000	2.614383	6513.604492
0.000000	2.614621	6510.707031
0.000000	2.614858	6507.988281
0.000000	2.615095	6505.081543
0.000000	2.615332	6504.036133
0.000000	2.615569	6503.692871
0.000000	2.615806	6506.095703
0.000000	2.616044	6508.524414
0.000000	2.616281	6509.726074
0.000000	2.616518	6509.403320
0.000000	2.616755	6508.452148
0.000000	2.616992	6507.149414
0.000000	2.617229	6505.937500
0.000000	2.617467	6504.406738
0.000000	2.617704	6503.203613
0.000000	2.617941	6501.133301
0.000000	2.618178	6498.303223
0.000000	2.618415	6494.401367
0.000000	2.618653	6489.812988
0.000000	2.618890	6485.043945
0.000000	2.619127	6480.698730
0.000000	2.619364	6477.557129
0.000000	2.619601	6474.936523
0.000000	2.619838	6473.800781
0.000000	2.620076	6473.762207
0.000000	2.620313	6474.486816
0.000000	2.620550	6475.735352
0.000000	2.620787	6477.387207
0.000000	2.621024	6480.294922
0.000000	2.621262	6484.798828
0.000000	2.621499	6490.391602
0.000000	2.621736	6496.412109
0.000000	2.621973	6501.958984
0.000000	2.622210	6506.807129
0.000000	2.622447	6510.524902
0.000000	2.622685	6512.640625
0.000000	2.622922	6513.907227
0.000000	2.623159	6514.864258
0.000000	2.623396	6516.738281
0.000000	2.623633	6518.941406
0.000000	2.623871	6521.031738
0.000000	2.624108	6523.105469
0.000000	2.624345	6524.963867
0.000000	2.624582	6527.079590
0.000000	2.624819	6528.188477
0.000000	2.625057	6527.588379
0.000000	2.625293	6526.090820
0.000000	2.625531	6524.110840
0.000000	2.625768	6522.215820
0.000000	2.626005	6520.123535
0.000000	2.626242	6516.936523
0.000000	2.626479	6513.019531
0.000000	2.626717	6508.143555
0.000000	2.626954	6502.815918
0.000000	2.627191	6500.231445
0.000000	2.627428	6498.529785
0.000000	2.627665	6497.624023
0.000000	2.627903	6499.176270
0.000000	2.628139	6501.961426
0.000000	2.628377	6505.176270
0.000000	2.628614	6507.210938
0.000000	2.628851	6509.381836
0.000000	2.629088	6512.026367
0.000000	2.629325	6514.903809
0.000000	2.629563	6518.752930
0.000000	2.629800	6522.261230
0.000000	2.630037	6525.541504
0.000000	2.630274	6529.463379
0.000000	2.630511	6533.918457
0.000000	2.630749	6538.710449
0.000000	2.630986	6543.926758
0.000000	2.631223	6548.381836
0.000000	2.631460	6550.870605
0.000000	2.631697	6552.346680
0.000000	2.631934	6553.704102
0.000000	2.632172	6555.333496
0.000000	2.632409	6557.538086
0.000000	2.632646	6560.233398
0.000000	2.632883	6563.645996
0.000000	2.633120	6567.207031
0.000000	2.633358	6570.993164
0.000000	2.633595	6574.312012
0.000000	2.633832	6577.400879
0.000000	2.634069	6580.263184
0.000000	2.634306	6582.650879
0.000000	2.634543	6584.312012
0.000000	2.634780	6585.740234
0.000000	2.635018	6586.615234
0.000000	2.635255	6586.760742
0.000000	2.635492	6586.677246
0.000000	2.635729	6586.123047
0.000000	2.635966	6586.172852
0.000000	2.636204	6585.952148
0.000000	2.636441	6586.688965
0.000000	2.636678	6589.523926
0.000000	2.636915	6595.373535
0.000000	2.637152	6603.213867
0.000000	2.637389	6610.506836
0.000000	2.637627	6617.189941
0.000000	2.637864	6622.229492
0.000000	2.638101	6625.600586
0.000000	2.638338	6628.252930
0.000000	2.638575	6630.275879
0.000000	2.638813	6631.802246
0.000000	2.639050	6632.500000
0.000000	2.639287	6632.407715
0.000000	2.639524	6631.706055
0.000000	2.639761	6629.974609
0.000000	2.639998	6628.009277
0.000000	2.640236	6625.773926
0.000000	2.640473	6621.867188
0.000000	2.640710	6617.664063
0.000000	2.640947	6613.505859
0.000000	2.641184	6607.738281
0.000000	2.641421	6601.544434
0.000000	2.641659	6595.141113
0.000000	2.641896	6587.693848
0.000000	2.642133	6579.029785
0.000000	2.642370	6568.270020
0.000000	2.642607	6555.114258
0.000000	2.642844	6540.419434
0.000000	2.643082	6525.383301
0.000000	2.643319	6511.239746
0.000000	2.643556	6498.929688
0.000000	2.643793	6486.827148
0.000000	2.644030	6475.443359
0.000000	2.644268	6465.468750
0.000000	2.644505	6458.340820
0.000000	2.644742	6453.254883
0.000000	2.644979	6449.487793
0.000000	2.645216	6447.046387
0.000000	2.645453	6447.781738
0.000000	2.645691	6449.650391
0.000000	2.645928	6449.774414
0.000000	2.646165	6450.079102
0.000000	2.646402	6450.306641
0.000000	2.646639	6449.967285
0.000000	2.646877	6448.602051
0.000000	2.647114	6446.543945
0.000000	2.647351	6444.686523
0.000000	2.647588	6442.249512
0.000000	2.647825	6439.627441
0.000000	2.648062	6436.731445
0.000000	2.648299	6432.973145
0.000000	2.648537	6428.012695
0.000000	2.648774	6422.789551
0.000000	2.649011	6416.748047
0.000000	2.649248	6411.187012
0.000000	2.649485	6405.519043
0.000000	2.649723	6399.988281
0.000000	2.649960	6395.352539
0.000000	2.650197	6390.686523
0.000000	2.650434	6386.039551
0.000000	2.650671	6382.386719
0.000000	2.650908	6379.805176
0.000000	2.651146	6378.869629
0.000000	2.651383	6379.543945
0.000000	2.651620	6381.501465
0.000000	2.651857	6385.583008
0.000000	2.652094	6391.501465
0.000000	2.652332	6398.519531
0.000000	2.652569	6406.206055
0.000000	2.652806	6414.847168
0.000000	2.653043	6425.088867
0.000000	2.653280	6436.550781
0.000000	2.653517	6448.735840
0.000000	2.653754	6461.413574
0.000000	2.653992	6472.942871
0.000000	2.654229	6483.828125
0.000000	2.654466	6494.021484
0.000000	2.654703	6503.129395
0.000000	2.654940	6512.111816
0.000000	2.655178	6519.527344
0.000000	2.655415	6524.998535
0.000000	2.655652	6529.792480
0.000000	2.655889	6533.549805
0.000000	2.656126	6537.007813
0.000000	2.656363	6539.253906
0.000000	2.656600	6539.042480
0.000000	2.656838	6538.175293
0.000000	2.657075	6537.553223
0.000000	2.657312	6538.496094
0.000000	2.657549	6540.458008
0.000000	2.657786	6542.639648
0.000000	2.658024	6545.476074
0.000000	2.658261	6548.629395
0.000000	2.658498	6551.687988
0.000000	2.658735	6553.955078
0.000000	2.658972	6557.024414
0.000000	2.659209	6559.940430
0.000000	2.659447	6562.625000
0.000000	2.659684	6564.235352
0.000000	2.659921	6565.011719
0.000000	2.660158	6564.017090
0.000000	2.660395	6562.039063
0.000000	2.660633	6559.927246
0.000000	2.660870	6557.427246
0.000000	2.661107	6553.362305
0.000000	2.661344	6548.103516
0.000000	2.661581	6540.866211
0.000000	2.661819	6532.270020
0.000000	2.662056	6522.705566
0.000000	2.662293	6513.283691
0.000000	2.662530	6503.751953
0.000000	2.662767	6493.291016
0.000000	2.663004	6483.335938
0.000000	2.663242	6475.921875
0.000000	2.663479	6470.284668
0.000000	2.663716	6465.297363
0.000000	2.663953	6461.237305
0.000000	2.664190	6459.248535
0.000000	2.664427	6458.754395
0.000000	2.664665	6460.397949
0.000000	2.664902	6463.623047
0.000000	2.665139	6467.219238
0.000000	2.665376	6471.424316
0.000000	2.665613	6476.058594
0.000000	2.665850	6479.672363
0.000000	2.666088	6481.658691
0.000000	2.666325	6482.742676
0.000000	2.666562	6483.327637
0.000000	2.666799	6483.937012
0.000000	2.667036	6484.460449
0.000000	2.667274	6485.204590
0.000000	2.667511	6486.404785
0.000000	2.667748	6488.307617
0.000000	2.667985	6491.746094
0.000000	2.668222	6496.763184
0.000000	2.668459	6501.459961
0.000000	2.668697	6505.780762
0.000000	2.668934	6511.886719
0.000000	2.669171	6517.585449
0.000000	2.669408	6523.030762
0.000000	2.669645	6529.053711
0.000000	2.669883	6535.220215
0.000000	2.670120	6540.748535
0.000000	2.670357	6547.218262
0.000000	2.670594	6555.054688
0.000000	2.670831	6563.890625
0.000000	2.671068	6573.371582
0.000000	2.671306	6582.818359
0.000000	2.671543	6592.348145
0.000000	2.671780	6601.348633
0.000000	2.672017	6610.056152
0.000000	2.672254	6618.380859
0.000000	2.672492	6627.219238
0.000000	2.672729	6635.776855
0.000000	2.672966	6643.702637
0.000000	2.673203	6651.018555
0.000000	2.673440	6657.652344
0.000000	2.673677	6664.152832
0.000000	2.673914	6670.825195
0.000000	2.674152	6677.196289
0.000000	2.674389	6682.235352
0.000000	2.674626	6685.852539
0.000000	2.674863	6689.336426
0.000000	2.675100	6692.072266
0.000000	2.675338	6693.052246
0.000000	2.675575	6693.007813
0.000000	2.675812	6692.162598
0.000000	2.676049	6690.673828
0.000000	2.676286	6689.346680
0.000000	2.676523	6687.791504
0.000000	2.676760	6685.714355
0.000000	2.676998	6683.304688
0.000000	2.677235	6681.260254
0.000000	2.677472	6679.424805
0.000000	2.677709	6677.973145
0.000000	2.677946	6676.215820
0.000000	2.678184	6674.069336
0.000000	2.678421	6671.874512
0.000000	2.678658	6670.769531
0.000000	2.678895	6670.226074
0.000000	2.679132	6670.166016
0.000000	2.679369	6671.606934
0.000000	2.679607	6673.744141
0.000000	2.679844	6676.076172
0.000000	2.680081	6679.187012
0.000000	2.680318	6683.299805
0.000000	2.680555	6688.579102
0.000000	2.680793	6694.975586
0.000000	2.681030	6701.486816
0.000000	2.681267	6707.021484
0.000000	2.681504	6711.580566
0.000000	2.681741	6715.598633
0.000000	2.681978	6720.060547
0.000000	2.682215	6724.265137
0.000000	2.682453	6727.592285
0.000000	2.682690	6729.916992
0.000000	2.682927	6731.894531
0.000000	2.683164	6733.379883
0.000000	2.683401	6734.713867
0.000000	2.683639	6735.383789
0.000000	2.683876	6735.950684
0.000000	2.684113	6736.374512
0.000000	2.684350	6736.112793
0.000000	2.684587	6734.988770
0.000000	2.684824	6732.996582
0.000000	2.685062	6730.914551
0.000000	2.685299	6729.444824
0.000000	2.685536	6728.418945
0.000000	2.685773	6727.485840
0.000000	2.686010	6725.282227
0.000000	2.686248	6722.640137
0.000000	2.686485	6720.729492
0.000000	2.686722	6719.168945
0.000000	2.686959	6718.026367
0.000000	2.687196	6716.632813
0.000000	2.687433	6715.167969
0.000000	2.687671	6714.094238
0.000000	2.687908	6714.006836
0.000000	2.688145	6714.247070
0.000000	2.688382	6715.163574
0.000000	2.688619	6715.713379
0.000000	2.688857	6716.605469
0.000000	2.689094	6716.972656
0.000000	2.689331	6716.895508
0.000000	2.689568	6715.777344
0.000000	2.689805	6714.048340
0.000000	2.690042	6712.351563
0.000000	2.690280	6710.882813
0.000000	2.690517	6710.319824
0.000000	2.690754	6709.738281
0.000000	2.690991	6708.430664
0.000000	2.691228	6706.978027
0.000000	2.691465	6705.863770
0.000000	2.691703	6705.808105
0.000000	2.691940	6707.099609
0.000000	2.692177	6709.854980
0.000000	2.692414	6714.780273
0.000000	2.692651	6722.481934
0.000000	2.692888	6731.684570
0.000000	2.693126	6739.592773
0.000000	2.693363	6742.182129
0.000000	2.693600	6742.628906
0.000000	2.693837	6741.978027
0.000000	2.694074	6740.989746
0.000000	2.694312	6739.779297
0.000000	2.694549	6739.663086
0.000000	2.694786	6738.953125
0.000000	2.695023	6737.710938
0.000000	2.695260	6735.408203
0.000000	2.695498	6731.410645
0.000000	2.695735	6725.529297
0.000000	2.695972	6716.875977
0.000000	2.696209	6706.116699
0.000000	2.696446	6693.875977
0.000000	2.696683	6680.248047
0.000000	2.696920	6665.164063
0.000000	2.697158	6650.707031
0.000000	2.697395	6636.829590
0.000000	2.697632	6625.665527
0.000000	2.697869	6618.179199
0.000000	2.698106	6613.366211
0.000000	2.698344	6608.925781
0.000000	2.698581	6604.403809
0.000000	2.698818	6599.326660
0.000000	2.699055	6593.866211
0.000000	2.699292	6587.905273
0.000000	2.699529	6582.351074
0.000000	2.699767	6578.515625
0.000000	2.700004	6575.009277
0.000000	2.700241	6570.125977
0.000000	2.700478	6564.308594
0.000000	2.700715	6558.110352
0.000000	2.700953	6552.296387
0.000000	2.701190	6548.882324
0.000000	2.701427	6549.326660
0.000000	2.701664	6551.925293
0.000000	2.701901	6556.570313
0.000000	2.702138	6562.797363
0.000000	2.702375	6569.436523
0.000000	2.702613	6577.451660
0.000000	2.702850	6586.850586
0.000000	2.703087	6597.456055
0.000000	2.703324	6608.773438
0.000000	2.703561	6619.617188
0.000000	2.703799	6630.439453
0.000000	2.704036	6641.677734
0.000000	2.704273	6652.372070
0.000000	2.704510	6661.845215
0.000000	2.704747	6669.059082
0.000000	2.704984	6673.651855
0.000000	2.705221	6677.475098
0.000000	2.705459	6680.458984
0.000000	2.705696	6682.550293
0.000000	2.705933	6684.064941
0.000000	2.706170	6684.352539
0.000000	2.706407	6683.477539
0.000000	2.706645	6681.779785
0.000000	2.706882	6679.751465
0.000000	2.707119	6677.423828
0.000000	2.707356	6674.729492
0.000000	2.707593	6670.793945
0.000000	2.707830	6666.157227
0.000000	2.708068	6661.591309
0.000000	2.708305	6660.096191
0.000000	2.708542	6659.981445
0.000000	2.708779	6660.017578
0.000000	2.709016	6659.693848
0.000000	2.709254	6658.615234
0.000000	2.709491	6657.065918
0.000000	2.709728	6655.098633
0.000000	2.709965	6653.503418
0.000000	2.710202	6652.695313
0.000000	2.710439	6653.594727
0.000000	2.710677	6656.338867
0.000000	2.710914	6660.790527
0.000000	2.711151	6665.301270
0.000000	2.711388	6670.028809
0.000000	2.711625	6673.911133
0.000000	2.711863	6677.253906
0.000000	2.712100	6679.994629
0.000000	2.712337	6682.536133
0.000000	2.712574	6685.721191
0.000000	2.712811	6690.031250
0.000000	2.713048	6695.491699
0.000000	2.713286	6701.380859
0.000000	2.713523	6705.881348
0.000000	2.713760	6708.472656
0.000000	2.713997	6710.694336
0.000000	2.714234	6712.530273
0.000000	2.714471	6714.135742
0.000000	2.714709	6715.702637
0.000000	2.714946	6717.431152
0.000000	2.715183	6719.614746
0.000000	2.715420	6721.506348
0.000000	2.715657	6723.243652
0.000000	2.715894	6724.803223
0.000000	2.716132	6725.771484
0.000000	2.716369	6725.255371
0.000000	2.716606	6723.413086
0.000000	2.716843	6721.277344
0.000000	2.717080	6719.158203
0.000000	2.717318	6717.884277
0.000000	2.717555	6717.900391
0.000000	2.717792	6718.467285
0.000000	2.718029	6718.976074
0.000000	2.718266	6719.272949
0.000000	2.718503	6719.254883
0.000000	2.718741	6719.646973
0.000000	2.718978	6720.212891
0.000000	2.719215	6721.046387
0.000000	2.719452	6724.272949
0.000000	2.719689	6730.696777
0.000000	2.719927	6738.514160
0.000000	2.720164	6748.095703
0.000000	2.720401	6758.312500
0.000000	2.720638	6768.328613
0.000000	2.720875	6777.193359
0.000000	2.721112	6785.125488
0.000000	2.721349	6792.360352
0.000000	2.721587	6796.957520
0.000000	2.721824	6799.184570
0.000000	2.722061	6799.835449
0.000000	2.722298	6799.364258
0.000000	2.722535	6797.488281
0.000000	2.722773	6794.645996
0.000000	2.723010	6790.332520
0.000000	2.723247	6785.750000
0.000000	2.723484	6783.201172
0.000000	2.723721	6781.568359
0.000000	2.723958	6781.708008
0.000000	2.724195	6783.931641
0.000000	2.724433	6785.610352
0.000000	2.724670	6785.687500
0.000000	2.724907	6784.149902
0.000000	2.725144	6781.152344
0.000000	2.725381	6776.313965
0.000000	2.725619	6769.829102
0.000000	2.725856	6761.916016
0.000000	2.726093	6753.058105
0.000000	2.726330	6743.034668
0.000000	2.726567	6732.222656
0.000000	2.726804	6722.311523
0.000000	2.727042	6714.783691
0.000000	2.727279	6708.079102
0.000000	2.727516	6701.027344
0.000000	2.727753	6693.805176
0.000000	2.727990	6687.420898
0.000000	2.728228	6680.553711
0.000000	2.728465	6673.056152
0.000000	2.728702	6664.619629
0.000000	2.728939	6655.416992
0.000000	2.729176	6647.095703
0.000000	2.729414	6640.679688
0.000000	2.729650	6634.482910
0.000000	2.729888	6628.774902
0.000000	2.730125	6624.776855
0.000000	2.730362	6621.953613
0.000000	2.730599	6619.038086
0.000000	2.730836	6615.930176
0.000000	2.731074	6612.728027
0.000000	2.731311	6609.519531
0.000000	2.731548	6607.009277
0.000000	2.731785	6605.652832
0.000000	2.732022	6606.317383
0.000000	2.732260	6608.627441
0.000000	2.732497	6613.425293
0.000000	2.732734	6619.351074
0.000000	2.732971	6626.792480
0.000000	2.733208	6635.055664
0.000000	2.733445	6641.143555
0.000000	2.733683	6646.880371
0.000000	2.733920	6652.281250
0.000000	2.734157	6657.352539
0.000000	2.734394	6662.677734
0.000000	2.734631	6666.737305
0.000000	2.734869	6668.808105
0.000000	2.735106	6668.981445
0.000000	2.735343	6667.628906
0.000000	2.735580	6665.172363
0.000000	2.735817	6663.160156
0.000000	2.736054	6661.189453
0.000000	2.736292	6659.712402
0.000000	2.736529	6659.687500
0.000000	2.736766	6660.583984
0.000000	2.737003	6662.499512
0.000000	2.737240	6665.095703
0.000000	2.737478	6668.551270
0.000000	2.737715	6673.218262
0.000000	2.737952	6677.779297
0.000000	2.738189	6682.035645
0.000000	2.738426	6685.898926
0.000000	2.738663	6689.287109
0.000000	2.738901	6692.242676
0.000000	2.739138	6694.571289
0.000000	2.739375	6696.451660
0.000000	2.739612	6697.113770
0.000000	2.739849	6697.044922
0.000000	2.740086	6695.732422
0.000000	2.740324	6694.077637
0.000000	2.740561	6692.235352
0.000000	2.740798	6691.508301
0.000000	2.741035	6691.185059
0.000000	2.741272	6691.317871
0.000000	2.741509	6692.229492
0.000000	2.741747	6694.592773
0.000000	2.741984	6698.954590
0.000000	2.742221	6706.990723
0.000000	2.742458	6719.625000
0.000000	2.742695	6738.762207
0.000000	2.742933	6764.656250
0.000000	2.743170	6794.509766
0.000000	2.743407	6821.454102
0.000000	2.743644	6839.028809
0.000000	2.743881	6845.680664
0.000000	2.744118	6842.070313
0.000000	2.744355	6828.955078
0.000000	2.744593	6810.171875
0.000000	2.744830	6790.328613
0.000000	2.745067	6776.312500
0.000000	2.745304	6773.345703
0.000000	2.745541	6772.190918
0.000000	2.745779	6772.545898
0.000000	2.746016	6773.465820
0.000000	2.746253	6775.151855
0.000000	2.746490	6777.478027
0.000000	2.746727	6780.014160
0.000000	2.746964	6783.128906
0.000000	2.747202	6786.180176
0.000000	2.747439	6789.409668
0.000000	2.747676	6792.155273
0.000000	2.747913	6793.462402
0.000000	2.748150	6791.441895
0.000000	2.748388	6788.014648
0.000000	2.748625	6783.337402
0.000000	2.748862	6777.884766
0.000000	2.749099	6774.016113
0.000000	2.749336	6771.175293
0.000000	2.749573	6769.869141
0.000000	2.749810	6770.231934
0.000000	2.750048	6772.229004
0.000000	2.750285	6776.248535
0.000000	2.750522	6782.833984
0.000000	2.750759	6790.689941
0.000000	2.750996	6800.271973
0.000000	2.751234	6810.677734
0.000000	2.751471	6821.304688
0.000000	2.751708	6831.781738
0.000000	2.751945	6841.049316
0.000000	2.752182	6847.654297
0.000000	2.752419	6851.925293
0.000000	2.752657	6854.624023
0.000000	2.752894	6855.950684
0.000000	2.753131	6856.095703
0.000000	2.753368	6855.328125
0.000000	2.753605	6853.713867
0.000000	2.753842	6852.897949
0.000000	2.754080	6851.081543
0.000000	2.754317	6848.505371
0.000000	2.754554	6844.526367
0.000000	2.754791	6839.782227
0.000000	2.755028	6833.430176
0.000000	2.755265	6826.639648
0.000000	2.755503	6817.665527
0.000000	2.755740	6806.057129
0.000000	2.755977	6793.047852
0.000000	2.756214	6778.561523
0.000000	2.756451	6761.992676
0.000000	2.756689	6745.394531
0.000000	2.756926	6728.518555
0.000000	2.757163	6710.991699
0.000000	2.757400	6694.411621
0.000000	2.757637	6678.479980
0.000000	2.757874	6662.754395
0.000000	2.758112	6647.682617
0.000000	2.758349	6633.818848
0.000000	2.758586	6621.577637
0.000000	2.758823	6611.327148
0.000000	2.759060	6604.565430
0.000000	2.759298	6600.685059
0.000000	2.759535	6600.243164
0.000000	2.759772	6603.500488
0.000000	2.760009	6610.010742
0.000000	2.760246	6616.195313
0.000000	2.760484	6622.242676
0.000000	2.760721	6628.724121
0.000000	2.760958	6636.079590
0.000000	2.761195	6644.538086
0.000000	2.761432	6654.509277
0.000000	2.761669	6665.285645
0.000000	2.761907	6676.799805
0.000000	2.762144	6686.369629
0.000000	2.762381	6692.137695
0.000000	2.762618	6695.586426
0.000000	2.762855	6697.041016
0.000000	2.763092	6695.572754
0.000000	2.763330	6691.902344
0.000000	2.763567	6685.544434
0.000000	2.763804	6677.324707
0.000000	2.764041	6667.975098
0.000000	2.764278	6657.142090
0.000000	2.764515	6644.609375
0.000000	2.764753	6631.082031
0.000000	2.764990	6619.179688
0.000000	2.765227	6609.698730
0.000000	2.765464	6603.333496
0.000000	2.765701	6599.248535
0.000000	2.765939	6597.570801
0.000000	2.766176	6597.260742
0.000000	2.766413	6596.871094
0.000000	2.766650	6596.610352
0.000000	2.766887	6596.514648
0.000000	2.767124	6597.062500
0.000000	2.767362	6598.057129
0.000000	2.767599	6600.528320
0.000000	2.767836	6603.912109
0.000000	2.768073	6608.288574
0.000000	2.768310	6612.097656
0.000000	2.768548	6615.431152
0.000000	2.768785	6618.672363
0.000000	2.769022	6622.359863
0.000000	2.769259	6626.305176
0.000000	2.769496	6630.054199
0.000000	2.769733	6633.285645
0.000000	2.769970	6635.618652
0.000000	2.770208	6637.497070
0.000000	2.770445	6640.187012
0.000000	2.770682	6644.370605
0.000000	2.770919	6649.282715
0.000000	2.771156	6654.585449
0.000000	2.771394	6659.431152
0.000000	2.771631	6663.706055
0.000000	2.771868	6665.674805
0.000000	2.772105	6666.520996
0.000000	2.772342	6665.616211
0.000000	2.772579	6663.022461
0.000000	2.772816	6659.916992
0.000000	2.773054	6656.038086
0.000000	2.773291	6651.560059
0.000000	2.773528	6646.979004
0.000000	2.773765	6643.202148
0.000000	2.774002	6641.004883
0.000000	2.774240	6639.735840
0.000000	2.774477	6638.244141
0.000000	2.774714	6636.522461
0.000000	2.774951	6635.313477
0.000000	2.775188	6635.029297
0.000000	2.775425	6634.500977
0.000000	2.775663	6633.772949
0.000000	2.775900	6633.458496
0.000000	2.776137	6633.991699
0.000000	2.776374	6636.662109
0.000000	2.776611	6639.672363
0.000000	2.776848	6643.533691
0.000000	2.777086	6648.022461
0.000000	2.777323	6652.155762
0.000000	2.777560	6657.010254
0.000000	2.777797	6662.251953
0.000000	2.778034	6668.246582
0.000000	2.778271	6674.734375
0.000000	2.778509	6680.923340
0.000000	2.778746	6687.337891
0.000000	2.778983	6693.923828
0.000000	2.779220	6700.388672
0.000000	2.779457	6706.570801
0.000000	2.779695	6712.219727
0.000000	2.779932	6718.327148
0.000000	2.780169	6725.288086
0.000000	2.780406	6732.327637
0.000000	2.780643	6738.806152
0.000000	2.780880	6745.124512
0.000000	2.781118	6750.222168
0.000000	2.781355	6754.123535
0.000000	2.781592	6756.918945
0.000000	2.781829	6759.482422
0.000000	2.782066	6761.138672
0.000000	2.782304	6762.258789
0.000000	2.782541	6763.074219
0.000000	2.782778	6763.160156
0.000000	2.783015	6761.430176
0.000000	2.783252	6758.018555
0.000000	2.783489	6752.907715
0.000000	2.783726	6746.902344
0.000000	2.783964	6740.788574
0.000000	2.784201	6734.556152
0.000000	2.784438	6727.622559
0.000000	2.784675	6719.826172
0.000000	2.784912	6712.822266
0.000000	2.785150	6706.056152
0.000000	2.785387	6701.743652
0.000000	2.785624	6699.877930
0.000000	2.785861	6698.922363
0.000000	2.786098	6698.145020
0.000000	2.786335	6698.352051
0.000000	2.786573	6697.578125
0.000000	2.786810	6697.379395
0.000000	2.787047	6698.208984
0.000000	2.787284	6700.508789
0.000000	2.787521	6703.201172
0.000000	2.787759	6705.840332
0.000000	2.787996	6708.552734
0.000000	2.788233	6711.324219
0.000000	2.788470	6714.471680
0.000000	2.788707	6716.697754
0.000000	2.788944	6717.769531
0.000000	2.789182	6718.252441
0.000000	2.789419	6718.198242
0.000000	2.789656	6717.487793
0.000000	2.789893	6716.683594
0.000000	2.790130	6715.699707
0.000000	2.790368	6715.584961
0.000000	2.790605	6715.841309
0.000000	2.790842	6717.024902
0.000000	2.791079	6719.066406
0.000000	2.791316	6721.474121
0.000000	2.791553	6724.313477
0.000000	2.791791	6727.874512
0.000000	2.792027	6733.038086
0.000000	2.792265	6737.375488
0.000000	2.792502	6741.441895
0.000000	2.792739	6745.904297
0.000000	2.792977	6751.367676
0.000000	2.793213	6757.826172
0.000000	2.793451	6765.096191
0.000000	2.793688	6772.693359
0.000000	2.793925	6780.208008
0.000000	2.794163	6787.828613
0.000000	2.794399	6795.878906
0.000000	2.794636	6803.700195
0.000000	2.794874	6811.935059
0.000000	2.795111	6819.749023
0.000000	2.795348	6826.968750
0.000000	2.795585	6834.609863
0.000000	2.795822	6841.597168
0.000000	2.796060	6846.655273
0.000000	2.796297	6850.105957
0.000000	2.796534	6852.496582
0.000000	2.796771	6854.085449
0.000000	2.797008	6854.800293
0.000000	2.797246	6854.818848
0.000000	2.797483	6854.219238
0.000000	2.797720	6852.977539
0.000000	2.797957	6850.502441
0.000000	2.798194	6847.117676
0.000000	2.798431	6843.621094
0.000000	2.798669	6841.492676
0.000000	2.798906	6839.281250
0.000000	2.799143	6838.084961
0.000000	2.799380	6837.977539
0.000000	2.799617	6837.558594
0.000000	2.799855	6836.899902
0.000000	2.800092	6835.473633
0.000000	2.800329	6833.292480
0.000000	2.800566	6830.248047
0.000000	2.800803	6827.599609
0.000000	2.801040	6825.671387
0.000000	2.801278	6824.725098
0.000000	2.801515	6825.528809
0.000000	2.801752	6828.449707
0.000000	2.801989	6833.747559
0.000000	2.802226	6839.467773
0.000000	2.802464	6845.816895
0.000000	2.802701	6853.222168
0.000000	2.802938	6860.731934
0.000000	2.803175	6868.533691
0.000000	2.803412	6876.302734
0.000000	2.803649	6884.270508
0.000000	2.803886	6891.287109
0.000000	2.804124	6897.487793
0.000000	2.804361	6902.180664
0.000000	2.804598	6905.313965
0.000000	2.804835	6907.280273
0.000000	2.805072	6908.315430
0.000000	2.805310	6908.110840
0.000000	2.805547	6907.260254
0.000000	2.805784	6905.820801
0.000000	2.806021	6903.998535
0.000000	2.806258	6901.655762
0.000000	2.806495	6899.502441
0.000000	2.806733	6897.517578
0.000000	2.806970	6895.750000
0.000000	2.807207	6893.838379
0.000000	2.807444	6891.139160
0.000000	2.807681	6888.098633
0.000000	2.807919	6884.941895
0.000000	2.808156	6881.867676
0.000000	2.808393	6878.411621
0.000000	2.808630	6875.368164
0.000000	2.808867	6871.067871
0.000000	2.809104	6865.248535
0.000000	2.809342	6857.621582
0.000000	2.809579	6848.034180
0.000000	2.809816	6839.412598
0.000000	2.810053	6832.658203
0.000000	2.810290	6825.370117
0.000000	2.810528	6817.555176
0.000000	2.810765	6810.601563
0.000000	2.811002	6805.327148
0.000000	2.811239	6802.830566
0.000000	2.811476	6802.562500
0.000000	2.811713	6806.215820
0.000000	2.811951	6812.730957
0.000000	2.812187	6820.012207
0.000000	2.812425	6825.765137
0.000000	2.812662	6832.316895
0.000000	2.812899	6838.157227
0.000000	2.813136	6844.028809
0.000000	2.813373	6849.872559
0.000000	2.813611	6856.591309
0.000000	2.813848	6864.437988
0.000000	2.814085	6874.367676
0.000000	2.814322	6885.663086
0.000000	2.814559	6897.664551
0.000000	2.814796	6909.197754
0.000000	2.815034	6920.312012
0.000000	2.815271	6931.262207
0.000000	2.815508	6941.782715
0.000000	2.815745	6949.993164
0.000000	2.815982	6955.482422
0.000000	2.816220	6959.680664
0.000000	2.816457	6963.301270
0.000000	2.816694	6966.098633
0.000000	2.816931	6967.908203
0.000000	2.817168	6968.430664
0.000000	2.817405	6966.910645
0.000000	2.817643	6963.532715
0.000000	2.817880	6958.767578
0.000000	2.818117	6953.974609
0.000000	2.818354	6951.350586
0.000000	2.818591	6948.466797
0.000000	2.818829	6946.036621
0.000000	2.819066	6944.662598
0.000000	2.819303	6944.419434
0.000000	2.819540	6944.697266
0.000000	2.819777	6945.188477
0.000000	2.820014	6946.183105
0.000000	2.820252	6948.119629
0.000000	2.820489	6950.353027
0.000000	2.820726	6953.199219
0.000000	2.820963	6956.501465
0.000000	2.821200	6960.557129
0.000000	2.821438	6965.602051
0.000000	2.821675	6971.149902
0.000000	2.821912	6977.799805
0.000000	2.822149	6983.029297
0.000000	2.822386	6985.098145
0.000000	2.822623	6986.300293
0.000000	2.822860	6986.857910
0.000000	2.823098	6986.797363
0.000000	2.823335	6987.835449
0.000000	2.823572	6989.669434
0.000000	2.823809	6990.583008
0.000000	2.824046	6988.351563
0.000000	2.824284	6984.675293
0.000000	2.824521	6979.289551
0.000000	2.824758	6972.086426
0.000000	2.824995	6964.137207
0.000000	2.825232	6957.083008
0.000000	2.825469	6951.826172
0.000000	2.825707	6948.524414
0.000000	2.825944	6946.154785
0.000000	2.826181	6945.307617
0.000000	2.826418	6945.811523
0.000000	2.826655	6948.256836
0.000000	2.826892	6952.162109
0.000000	2.827130	6957.486816
0.000000	2.827367	6963.798828
0.000000	2.827604	6969.784668
0.000000	2.827841	6974.869629
0.000000	2.828078	6978.465332
0.000000	2.828315	6980.492676
0.000000	2.828553	6981.297852
0.000000	2.828790	6980.905762
0.000000	2.829027	6979.357910
0.000000	2.829264	6975.496094
0.000000	2.829501	6969.658203
0.000000	2.829739	6962.314941
0.000000	2.829976	6952.844727
0.000000	2.830213	6943.175781
0.000000	2.830450	6932.957031
0.000000	2.830687	6923.207520
0.000000	2.830925	6912.922363
0.000000	2.831161	6903.869141
0.000000	2.831399	6896.245605
0.000000	2.831636	6889.652832
0.000000	2.831873	6883.206055
0.000000	2.832110	6877.043457
0.000000	2.832347	6871.194336
0.000000	2.832585	6866.576660
0.000000	2.832822	6861.371094
0.000000	2.833059	6856.591309
0.000000	2.833296	6852.428223
0.000000	2.833533	6850.953613
0.000000	2.833771	6852.172852
0.000000	2.834008	6855.081055
0.000000	2.834245	6858.881836
0.000000	2.834482	6863.436035
0.000000	2.834719	6868.234375
0.000000	2.834956	6873.628418
0.000000	2.835194	6880.006348
0.000000	2.835431	6887.499512
0.000000	2.835668	6896.176758
0.000000	2.835905	6904.672852
0.000000	2.836142	6912.609863
0.000000	2.836380	6920.428223
0.000000	2.836617	6927.698242
0.000000	2.836854	6933.815918
0.000000	2.837091	6938.532227
0.000000	2.837328	6941.395020
0.000000	2.837565	6942.508301
0.000000	2.837803	6942.448730
0.000000	2.838040	6941.526855
0.000000	2.838277	6939.756836
0.000000	2.838514	6936.840820
0.000000	2.838751	6934.249023
0.000000	2.838989	6931.349121
0.000000	2.839226	6928.109863
0.000000	2.839463	6924.771484
0.000000	2.839700	6923.529785
0.000000	2.839937	6923.618652
0.000000	2.840174	6923.463379
0.000000	2.840412	6922.804688
0.000000	2.840648	6921.952148
0.000000	2.840886	6921.433105
0.000000	2.841123	6920.154785
0.000000	2.841360	6917.092285
0.000000	2.841598	6912.719727
0.000000	2.841834	6907.372070
0.000000	2.842072	6901.079590
0.000000	2.842309	6895.118164
0.000000	2.842546	6888.589844
0.000000	2.842783	6880.665527
0.000000	2.843020	6871.274414
0.000000	2.843257	6861.181641
0.000000	2.843495	6851.386230
0.000000	2.843732	6842.349609
0.000000	2.843969	6832.723145
0.000000	2.844206	6823.598633
0.000000	2.844443	6815.807129
0.000000	2.844681	6808.874023
0.000000	2.844918	6803.515625
0.000000	2.845155	6800.075684
0.000000	2.845392	6798.211426
0.000000	2.845629	6797.451660
0.000000	2.845866	6798.422363
0.000000	2.846104	6800.914063
0.000000	2.846341	6803.978516
0.000000	2.846578	6804.885742
0.000000	2.846815	6805.074707
0.000000	2.847052	6805.478516
0.000000	2.847290	6806.308594
0.000000	2.847527	6808.437988
0.000000	2.847764	6810.463867
0.000000	2.848001	6813.261230
0.000000	2.848238	6817.021484
0.000000	2.848475	6822.140625
0.000000	2.848713	6827.726074
0.000000	2.848950	6833.984863
0.000000	2.849187	6840.562500
0.000000	2.849424	6847.385254
0.000000	2.849661	6854.088379
0.000000	2.849899	6860.187012
0.000000	2.850136	6863.551270
0.000000	2.850373	6866.194824
0.000000	2.850610	6869.271484
0.000000	2.850847	6874.596191
0.000000	2.851084	6880.859375
0.000000	2.851321	6886.523438
0.000000	2.851559	6892.090332
0.000000	2.851796	6896.679688
0.000000	2.852033	6900.330566
0.000000	2.852270	6902.268066
0.000000	2.852507	6902.647461
0.000000	2.852745	6902.024902
0.000000	2.852982	6900.877441
0.000000	2.853219	6899.439453
0.000000	2.853456	6899.113281
0.000000	2.853693	6899.746582
0.000000	2.853930	6901.331055
0.000000	2.854168	6903.621094
0.000000	2.854405	6906.364258
0.000000	2.854642	6909.553223
0.000000	2.854879	6912.114258
0.000000	2.855116	6913.637695
0.000000	2.855354	6914.357910
0.000000	2.855591	6913.748535
0.000000	2.855828	6912.345215
0.000000	2.856065	6910.809082
0.000000	2.856302	6909.268555
0.000000	2.856539	6908.472656
0.000000	2.856777	6907.816406
0.000000	2.857014	6907.356934
0.000000	2.857251	6906.995117
0.000000	2.857488	6906.359375
0.000000	2.857725	6905.794922
0.000000	2.857963	6905.306152
0.000000	2.858200	6904.913574
0.000000	2.858437	6904.062012
0.000000	2.858674	6903.216797
0.000000	2.858911	6903.533691
0.000000	2.859149	6904.753906
0.000000	2.859386	6906.450195
0.000000	2.859622	6909.007324
0.000000	2.859860	6912.160645
0.000000	2.860097	6917.133301
0.000000	2.860334	6922.372559
0.000000	2.860572	6927.119629
0.000000	2.860808	6930.797363
0.000000	2.861046	6933.568359
0.000000	2.861283	6935.411621
0.000000	2.861520	6935.891602
0.000000	2.861757	6935.753418
0.000000	2.861994	6934.771484
0.000000	2.862231	6933.774902
0.000000	2.862469	6932.838867
0.000000	2.862706	6932.079590
0.000000	2.862943	6932.009277
0.000000	2.863180	6933.026855
0.000000	2.863417	6935.004883
0.000000	2.863655	6937.607910
0.000000	2.863892	6941.746582
0.000000	2.864129	6946.299805
0.000000	2.864366	6950.490234
0.000000	2.864603	6954.568848
0.000000	2.864841	6957.923340
0.000000	2.865078	6960.760742
0.000000	2.865315	6962.317383
0.000000	2.865552	6963.036133
0.000000	2.865789	6962.653320
0.000000	2.866026	6961.154297
0.000000	2.866264	6958.312012
0.000000	2.866501	6953.465332
0.000000	2.866738	6947.268555
0.000000	2.866975	6940.166504
0.000000	2.867212	6933.333984
0.000000	2.867450	6926.587402
0.000000	2.867687	6920.012695
0.000000	2.867924	6914.097168
0.000000	2.868161	6909.105469
0.000000	2.868398	6907.215332
0.000000	2.868635	6905.906250
0.000000	2.868873	6905.366211
0.000000	2.869110	6905.367676
0.000000	2.869347	6906.353027
0.000000	2.869584	6907.991211
0.000000	2.869821	6909.895020
0.000000	2.870059	6910.689453
0.000000	2.870296	6911.102051
0.000000	2.870533	6911.620605
0.000000	2.870770	6912.791016
0.000000	2.871007	6914.812988
0.000000	2.871244	6917.127441
0.000000	2.871481	6919.393066
0.000000	2.871719	6921.407227
0.000000	2.871956	6923.744141
0.000000	2.872193	6926.780762
0.000000	2.872430	6930.763672
0.000000	2.872667	6936.002441
0.000000	2.872905	6941.127441
0.000000	2.873142	6946.093750
0.000000	2.873379	6950.672852
0.000000	2.873616	6954.919434
0.000000	2.873853	6958.826660
0.000000	2.874090	6961.494141
0.000000	2.874328	6960.938477
0.000000	2.874565	6958.105957
0.000000	2.874802	6953.623047
0.000000	2.875039	6949.065918
0.000000	2.875276	6946.520996
0.000000	2.875513	6944.187500
0.000000	2.875751	6942.793945
0.000000	2.875988	6941.933594
0.000000	2.876225	6941.348145
0.000000	2.876462	6941.188965
0.000000	2.876699	6941.289063
0.000000	2.876936	6941.631836
0.000000	2.877174	6941.865723
0.000000	2.877411	6941.559570
0.000000	2.877648	6939.522949
0.000000	2.877885	6935.450195
0.000000	2.878122	6930.511230
0.000000	2.878360	6924.706055
0.000000	2.878597	6918.972168
0.000000	2.878834	6912.747559
0.000000	2.879071	6906.326660
0.000000	2.879308	6901.254883
0.000000	2.879545	6897.131836
0.000000	2.879782	6892.621094
0.000000	2.880020	6887.936035
0.000000	2.880257	6884.100098
0.000000	2.880494	6880.735840
0.000000	2.880731	6879.039551
0.000000	2.880968	6878.243652
0.000000	2.881206	6877.704590
0.000000	2.881443	6879.363281
0.000000	2.881680	6882.297852
0.000000	2.881917	6884.202148
0.000000	2.882154	6884.541016
0.000000	2.882391	6884.019043
0.000000	2.882629	6883.405273
0.000000	2.882866	6882.978516
0.000000	2.883103	6884.384277
0.000000	2.883340	6887.029297
0.000000	2.883577	6889.893555
0.000000	2.883815	6892.532227
0.000000	2.884052	6894.184570
0.000000	2.884289	6894.793945
0.000000	2.884526	6894.104980
0.000000	2.884763	6892.291016
0.000000	2.885000	6889.977051
0.000000	2.885238	6887.252930
0.000000	2.885475	6883.880371
0.000000	2.885712	6879.772461
0.000000	2.885949	6875.373535
0.000000	2.886186	6871.411621
0.000000	2.886424	6867.398438
0.000000	2.886661	6863.778320
0.000000	2.886898	6860.506348
0.000000	2.887135	6856.798828
0.000000	2.887372	6852.858887
0.000000	2.887609	6849.455566
0.000000	2.887847	6846.556641
0.000000	2.888084	6845.332031
0.000000	2.888321	6845.087402
0.000000	2.888558	6845.365723
0.000000	2.888795	6845.991211
0.000000	2.889033	6846.493652
0.000000	2.889269	6847.112305
0.000000	2.889507	6847.869141
0.000000	2.889744	6847.728516
0.000000	2.889981	6847.420410
0.000000	2.890218	6847.331543
0.000000	2.890455	6848.048828
0.000000	2.890692	6849.951172
0.000000	2.890930	6853.009277
0.000000	2.891167	6857.091309
0.000000	2.891404	6862.050781
0.000000	2.891641	6867.600586
0.000000	2.891878	6872.599121
0.000000	2.892116	6876.563965
0.000000	2.892353	6879.064453
0.000000	2.892590	6880.045898
0.000000	2.892827	6880.612793
0.000000	2.893064	6880.598145
0.000000	2.893301	6881.385742
0.000000	2.893539	6884.525879
0.000000	2.893776	6888.436523
0.000000	2.894013	6893.261719
0.000000	2.894250	6898.299805
0.000000	2.894487	6902.369629
0.000000	2.894725	6905.459473
0.000000	2.894962	6908.087402
0.000000	2.895199	6910.206543
0.000000	2.895436	6911.780273
0.000000	2.895673	6912.790039
0.000000	2.895911	6912.640625
0.000000	2.896148	6912.008301
0.000000	2.896385	6910.581055
0.000000	2.896622	6909.218262
0.000000	2.896859	6907.413086
0.000000	2.897096	6906.267578
0.000000	2.897334	6907.279785
0.000000	2.897571	6908.836914
0.000000	2.897808	6910.611816
0.000000	2.898045	6913.068848
0.000000	2.898282	6915.415039
0.000000	2.898520	6917.535156
0.000000	2.898757	6919.570313
0.000000	2.898994	6921.328613
0.000000	2.899231	6923.007324
0.000000	2.899468	6924.473145
0.000000	2.899705	6925.968262
0.000000	2.899942	6927.734375
0.000000	2.900180	6929.625488
0.000000	2.900417	6931.818848
0.000000	2.900654	6933.258789
0.000000	2.900891	6933.855469
0.000000	2.901128	6933.354004
0.000000	2.901366	6933.405273
0.000000	2.901603	6934.765625
0.000000	2.901840	6936.324707
0.000000	2.902077	6937.499023
0.000000	2.902314	6938.929688
0.000000	2.902551	6940.093262
0.000000	2.902789	6941.828613
0.000000	2.903026	6944.541504
0.000000	2.903263	6947.669922
0.000000	2.903500	6951.489746
0.000000	2.903737	6956.430176
0.000000	2.903975	6962.573730
0.000000	2.904212	6968.772949
0.000000	2.904449	6976.164063
0.000000	2.904686	6985.166016
0.000000	2.904923	6996.461914
0.000000	2.905160	7008.269043
0.000000	2.905398	7020.068359
0.000000	2.905635	7030.540039
0.000000	2.905872	7039.802246
0.000000	2.906109	7048.878906
0.000000	2.906346	7057.002930
0.000000	2.906584	7064.223145
0.000000	2.906821	7069.878418
0.000000	2.907058	7074.068848
0.000000	2.907295	7076.376465
0.000000	2.907532	7077.078125
0.000000	2.907769	7077.276855
0.000000	2.908007	7077.024414
0.000000	2.908243	7077.157715
0.000000	2.908481	7076.351074
0.000000	2.908718	7074.228516
0.000000	2.908955	7070.253418
0.000000	2.909193	7064.761719
0.000000	2.909429	7056.965820
0.000000	2.909667	7047.649902
0.000000	2.909904	7038.397461
0.000000	2.910141	7028.146973
0.000000	2.910378	7017.612793
0.000000	2.910615	7008.998535
0.000000	2.910852	7002.297363
0.000000	2.911090	6996.607910
0.000000	2.911327	6992.699707
0.000000	2.911564	6991.227051
0.000000	2.911801	6993.256836
0.000000	2.912038	6998.120117
0.000000	2.912276	7004.181641
0.000000	2.912513	7011.681152
0.000000	2.912750	7020.055664
0.000000	2.912987	7028.915039
0.000000	2.913224	7036.770020
0.000000	2.913461	7044.242188
0.000000	2.913699	7052.089844
0.000000	2.913936	7060.156738
0.000000	2.914173	7068.496582
0.000000	2.914410	7077.209961
0.000000	2.914647	7085.658203
0.000000	2.914885	7093.661621
0.000000	2.915122	7100.206055
0.000000	2.915359	7102.530762
0.000000	2.915596	7102.702148
0.000000	2.915833	7101.026855
0.000000	2.916070	7097.645020
0.000000	2.916308	7093.868164
0.000000	2.916545	7089.112793
0.000000	2.916782	7085.529785
0.000000	2.917019	7083.961914
0.000000	2.917256	7084.236816
0.000000	2.917494	7085.081055
0.000000	2.917731	7085.223633
0.000000	2.917968	7084.837402
0.000000	2.918205	7083.812988
0.000000	2.918442	7080.677734
0.000000	2.918679	7076.161133
0.000000	2.918916	7070.509277
0.000000	2.919154	7063.331543
0.000000	2.919391	7055.557617
0.000000	2.919628	7046.804199
0.000000	2.919865	7037.770996
0.000000	2.920102	7028.692383
0.000000	2.920340	7020.133789
0.000000	2.920577	7013.794434
0.000000	2.920814	7009.870605
0.000000	2.921051	7007.512207
0.000000	2.921288	7005.891113
0.000000	2.921525	7004.499512
0.000000	2.921763	7003.336914
0.000000	2.922000	7001.743164
0.000000	2.922237	6999.279297
0.000000	2.922474	6995.065430
0.000000	2.922711	6990.379395
0.000000	2.922949	6985.666016
0.000000	2.923186	6980.444824
0.000000	2.923423	6974.733398
0.000000	2.923660	6970.179199
0.000000	2.923897	6964.570801
0.000000	2.924134	6958.685547
0.000000	2.924372	6952.779785
0.000000	2.924609	6947.985352
0.000000	2.924846	6944.212891
0.000000	2.925083	6941.050293
0.000000	2.925320	6937.297852
0.000000	2.925557	6933.328125
0.000000	2.925795	6929.950684
0.000000	2.926032	6927.537109
0.000000	2.926269	6925.834961
0.000000	2.926506	6924.683105
0.000000	2.926743	6923.791016
0.000000	2.926980	6923.238281
0.000000	2.927217	6923.616699
0.000000	2.927455	6924.548828
0.000000	2.927692	6926.343750
0.000000	2.927929	6929.154785
0.000000	2.928166	6932.465332
0.000000	2.928403	6935.453613
0.000000	2.928641	6938.372559
0.000000	2.928878	6941.520996
0.000000	2.929115	6944.008301
0.000000	2.929352	6947.392090
0.000000	2.929589	6950.731445
0.000000	2.929826	6953.642578
0.000000	2.930064	6956.708496
0.000000	2.930301	6960.387207
0.000000	2.930538	6964.473633
0.000000	2.930775	6967.835449
0.000000	2.931012	6970.166016
0.000000	2.931250	6971.360840
0.000000	2.931487	6971.685547
0.000000	2.931724	6972.756836
0.000000	2.931961	6974.592285
0.000000	2.932198	6976.810547
0.000000	2.932436	6979.700684
0.000000	2.932673	6984.214844
0.000000	2.932910	6989.614746
0.000000	2.933147	6994.138184
0.000000	2.933384	6997.384277
0.000000	2.933621	7000.325684
0.000000	2.933859	7002.911133
0.000000	2.934096	7004.513184
0.000000	2.934333	7005.291504
0.000000	2.934570	7005.647949
0.000000	2.934807	7005.488281
0.000000	2.935045	7005.768555
0.000000	2.935282	7007.254395
0.000000	2.935519	7009.940918
0.000000	2.935756	7013.583008
0.000000	2.935993	7017.692383
0.000000	2.936230	7021.552246
0.000000	2.936468	7024.619629
0.000000	2.936705	7027.303711
0.000000	2.936942	7030.020020
0.000000	2.937179	7032.313477
0.000000	2.937416	7034.192383
0.000000	2.937654	7033.764648
0.000000	2.937890	7032.160645
0.000000	2.938128	7030.159180
0.000000	2.938365	7028.111328
0.000000	2.938602	7027.820801
0.000000	2.938839	7029.666992
0.000000	2.939076	7033.051758
0.000000	2.939313	7037.914551
0.000000	2.939551	7044.264648
0.000000	2.939788	7051.579590
0.000000	2.940025	7057.729980
0.000000	2.940262	7061.738770
0.000000	2.940499	7065.402344
0.000000	2.940737	7069.332031
0.000000	2.940974	7072.820801
0.000000	2.941211	7075.986328
0.000000	2.941448	7078.359863
0.000000	2.941685	7079.965332
0.000000	2.941922	7081.112793
0.000000	2.942160	7081.414551
0.000000	2.942397	7081.824219
0.000000	2.942634	7081.857910
0.000000	2.942871	7081.842285
0.000000	2.943108	7081.257324
0.000000	2.943346	7080.078125
0.000000	2.943583	7078.096191
0.000000	2.943820	7075.911621
0.000000	2.944057	7073.968750
0.000000	2.944294	7073.473633
0.000000	2.944531	7074.044434
0.000000	2.944769	7075.094238
0.000000	2.945006	7076.235352
0.000000	2.945243	7077.693359
0.000000	2.945480	7079.713379
0.000000	2.945717	7082.887207
0.000000	2.945955	7087.375000
0.000000	2.946192	7092.474609
0.000000	2.946429	7097.468750
0.000000	2.946666	7101.691406
0.000000	2.946903	7103.873535
0.000000	2.947140	7105.753418
0.000000	2.947377	7106.812988
0.000000	2.947615	7107.576172
0.000000	2.947852	7108.665039
0.000000	2.948089	7110.147949
0.000000	2.948326	7112.707031
0.000000	2.948563	7115.074219
0.000000	2.948801	7117.887695
0.000000	2.949038	7121.568359
0.000000	2.949275	7126.639648
0.000000	2.949512	7132.354004
0.000000	2.949749	7138.746582
0.000000	2.949986	7145.607910
0.000000	2.950224	7152.388672
0.000000	2.950461	7159.314453
0.000000	2.950698	7167.158691
0.000000	2.950935	7176.330566
0.000000	2.951172	7187.503906
0.000000	2.951410	7200.091309
0.000000	2.951647	7213.187500
0.000000	2.951884	7222.350586
0.000000	2.952121	7229.818359
0.000000	2.952358	7237.000488
0.000000	2.952595	7244.420898
0.000000	2.952833	7252.200195
0.000000	2.953070	7258.666016
0.000000	2.953307	7262.914551
0.000000	2.953544	7266.150391
0.000000	2.953781	7268.232422
0.000000	2.954019	7268.705566
0.000000	2.954256	7268.160156
0.000000	2.954493	7266.916992
0.000000	2.954730	7265.339355
0.000000	2.954967	7264.886719
0.000000	2.955204	7264.191406
0.000000	2.955442	7262.508789
0.000000	2.955678	7260.448730
0.000000	2.955916	7257.848145
0.000000	2.956153	7255.199219
0.000000	2.956390	7252.671387
0.000000	2.956628	7252.244141
0.000000	2.956864	7251.942383
0.000000	2.957102	7251.543457
0.000000	2.957339	7250.640137
0.000000	2.957576	7249.395020
0.000000	2.957814	7247.242676
0.000000	2.958050	7244.488281
0.000000	2.958287	7240.412109
0.000000	2.958525	7235.958008
0.000000	2.958762	7231.226563
0.000000	2.958999	7226.640137
0.000000	2.959236	7222.446777
0.000000	2.959473	7219.541504
0.000000	2.959711	7217.128418
0.000000	2.959948	7215.210938
0.000000	2.960185	7215.491211
0.000000	2.960422	7217.342773
0.000000	2.960659	7219.894043
0.000000	2.960896	7222.327637
0.000000	2.961134	7225.395020
0.000000	2.961371	7229.989258
0.000000	2.961608	7235.108398
0.000000	2.961845	7241.065918
0.000000	2.962082	7247.105957
0.000000	2.962320	7252.256348
0.000000	2.962557	7255.396484
0.000000	2.962794	7256.691895
0.000000	2.963031	7257.302734
0.000000	2.963268	7257.406250
0.000000	2.963506	7257.564453
0.000000	2.963743	7257.107910
0.000000	2.963980	7255.448242
0.000000	2.964217	7252.978516
0.000000	2.964454	7249.786621
0.000000	2.964691	7245.394043
0.000000	2.964929	7240.577637
0.000000	2.965166	7236.919434
0.000000	2.965403	7233.345703
0.000000	2.965640	7228.473145
0.000000	2.965877	7223.618164
0.000000	2.966115	7219.465820
0.000000	2.966352	7215.953613
0.000000	2.966589	7214.152344
0.000000	2.966826	7212.478516
0.000000	2.967063	7210.405762
0.000000	2.967300	7207.618164
0.000000	2.967537	7203.820801
0.000000	2.967775	7199.630371
0.000000	2.968012	7195.752930
0.000000	2.968249	7191.360352
0.000000	2.968486	7186.245117
0.000000	2.968723	7181.604492
0.000000	2.968961	7177.978027
0.000000	2.969198	7174.550293
0.000000	2.969435	7171.316406
0.000000	2.969672	7168.400879
0.000000	2.969909	7166.301758
0.000000	2.970146	7165.262695
0.000000	2.970384	7164.745605
0.000000	2.970621	7164.636719
0.000000	2.970858	7164.674805
0.000000	2.971095	7164.825195
0.000000	2.971332	7165.539551
0.000000	2.971570	7166.173340
0.000000	2.971807	7167.026367
0.000000	2.972044	7167.564941
0.000000	2.972281	7168.354980
0.000000	2.972518	7169.036621
0.000000	2.972755	7169.886719
0.000000	2.972993	7170.507813
0.000000	2.973230	7171.520020
0.000000	2.973467	7173.230957
0.000000	2.973704	7176.179688
0.000000	2.973941	7179.990723
0.000000	2.974178	7184.537598
0.000000	2.974416	7189.351074
0.000000	2.974653	7194.112305
0.000000	2.974890	7197.485840
0.000000	2.975127	7200.195313
0.000000	2.975364	7202.552246
0.000000	2.975601	7204.412598
0.000000	2.975838	7205.639160
0.000000	2.976076	7205.866211
0.000000	2.976313	7204.993164
0.000000	2.976550	7203.797852
0.000000	2.976787	7202.343262
0.000000	2.977024	7200.756836
0.000000	2.977262	7197.522949
0.000000	2.977499	7193.140137
0.000000	2.977736	7187.799805
0.000000	2.977973	7181.375488
0.000000	2.978210	7173.191406
0.000000	2.978447	7164.122070
0.000000	2.978685	7154.937012
0.000000	2.978922	7146.243652
0.000000	2.979159	7138.675293
0.000000	2.979396	7130.052734
0.000000	2.979633	7122.040039
0.000000	2.979871	7116.250488
0.000000	2.980108	7111.311035
0.000000	2.980345	7106.642578
0.000000	2.980582	7102.551270
0.000000	2.980819	7098.198730
0.000000	2.981056	7094.524902
0.000000	2.981294	7090.302246
0.000000	2.981531	7084.672852
0.000000	2.981768	7078.958984
0.000000	2.982005	7073.312500
0.000000	2.982242	7069.049805
0.000000	2.982480	7065.076172
0.000000	2.982717	7062.525391
0.000000	2.982954	7061.264648
0.000000	2.983191	7060.416992
0.000000	2.983428	7059.344238
0.000000	2.983665	7057.598145
0.000000	2.983903	7055.585449
0.000000	2.984140	7053.153809
0.000000	2.984377	7050.187500
0.000000	2.984614	7046.511230
0.000000	2.984851	7042.636719
0.000000	2.985089	7039.160645
0.000000	2.985326	7035.132813
0.000000	2.985563	7032.026855
0.000000	2.985800	7030.742676
0.000000	2.986037	7029.564453
0.000000	2.986274	7027.653320
0.000000	2.986511	7025.665527
0.000000	2.986749	7024.093262
0.000000	2.986986	7023.922363
0.000000	2.987223	7025.475098
0.000000	2.987460	7027.236328
0.000000	2.987697	7028.528809
0.000000	2.987934	7028.917969
0.000000	2.988172	7028.404297
0.000000	2.988409	7027.590332
0.000000	2.988646	7027.183594
0.000000	2.988883	7027.937988
0.000000	2.989120	7029.237793
0.000000	2.989357	7030.618164
0.000000	2.989595	7031.914063
0.000000	2.989832	7033.282227
0.000000	2.990069	7034.970703
0.000000	2.990306	7036.102539
0.000000	2.990543	7036.269531
0.000000	2.990781	7035.376953
0.000000	2.991018	7034.171875
0.000000	2.991255	7033.036621
0.000000	2.991492	7032.776367
0.000000	2.991729	7033.359375
0.000000	2.991966	7034.088867
0.000000	2.992204	7035.660156
0.000000	2.992441	7037.628418
0.000000	2.992678	7039.933594
0.000000	2.992915	7042.683594
0.000000	2.993152	7044.838379
0.000000	2.993390	7045.931152
0.000000	2.993627	7045.804199
0.000000	2.993864	7045.267090
0.000000	2.994101	7044.771973
0.000000	2.994338	7044.846680
0.000000	2.994576	7045.454102
0.000000	2.994812	7046.570313
0.000000	2.995050	7048.190430
0.000000	2.995287	7050.564453
0.000000	2.995524	7054.177246
0.000000	2.995761	7059.457031
0.000000	2.995998	7065.984375
0.000000	2.996236	7073.547363
0.000000	2.996473	7080.715332
0.000000	2.996710	7086.946289
0.000000	2.996947	7092.091797
0.000000	2.997184	7096.810059
0.000000	2.997422	7101.474609
0.000000	2.997659	7105.762207
0.000000	2.997896	7109.228516
0.000000	2.998133	7112.791992
0.000000	2.998370	7115.594238
0.000000	2.998607	7117.736328
0.000000	2.998845	7120.335449
0.000000	2.999082	7122.832520
0.000000	2.999319	7124.867676
0.000000	2.999556	7126.677246
0.000000	2.999793	7128.134766
0.000000	3.000031	7129.698242
0.000000	3.000268	7131.920898
0.000000	3.000505	7133.476074
0.000000	3.000742	7133.458984
0.000000	3.000979	7132.961426
0.000000	3.001216	7131.357422
0.000000	3.001454	7129.647949
0.000000	3.001691	7128.900879
0.000000	3.001928	7127.869141
0.000000	3.002165	7126.452637
0.000000	3.002402	7125.190918
0.000000	3.002640	7124.065430
0.000000	3.002877	7122.726074
0.000000	3.003114	7121.726074
0.000000	3.003351	7121.937988
0.000000	3.003588	7123.541992
0.000000	3.003825	7125.957031
0.000000	3.004063	7129.779785
0.000000	3.004299	7134.862793
0.000000	3.004537	7141.604980
0.000000	3.004774	7149.623047
0.000000	3.005011	7157.606445
0.000000	3.005249	7167.123535
0.000000	3.005485	7177.708984
0.000000	3.005723	7187.362793
0.000000	3.005960	7197.924805
0.000000	3.006197	7209.699707
0.000000	3.006434	7222.159668
0.000000	3.006671	7233.557129
0.000000	3.006908	7243.399902
0.000000	3.007146	7251.963379
0.000000	3.007383	7259.813477
0.000000	3.007620	7267.049805
0.000000	3.007857	7273.126953
0.000000	3.008094	7277.222168
0.000000	3.008332	7278.638672
0.000000	3.008569	7278.561523
0.000000	3.008806	7277.293457
0.000000	3.009043	7274.288086
0.000000	3.009280	7270.452637
0.000000	3.009517	7264.079102
0.000000	3.009755	7255.945313
0.000000	3.009992	7246.934082
0.000000	3.010229	7237.049805
0.000000	3.010466	7227.459961
0.000000	3.010703	7219.510254
0.000000	3.010941	7213.270508
0.000000	3.011178	7212.620117
0.000000	3.011415	7214.952637
0.000000	3.011652	7218.084473
0.000000	3.011889	7222.132324
0.000000	3.012126	7227.102051
0.000000	3.012364	7232.394531
0.000000	3.012601	7237.310059
0.000000	3.012838	7240.750000
0.000000	3.013075	7242.261719
0.000000	3.013312	7242.862793
0.000000	3.013550	7242.401855
0.000000	3.013787	7241.440918
0.000000	3.014024	7239.566895
0.000000	3.014261	7238.030762
0.000000	3.014498	7236.350586
0.000000	3.014735	7235.373535
0.000000	3.014972	7234.842773
0.000000	3.015210	7236.101074
0.000000	3.015447	7237.702637
0.000000	3.015684	7238.970215
0.000000	3.015921	7239.620605
0.000000	3.016158	7238.982422
0.000000	3.016396	7237.018555
0.000000	3.016633	7234.152832
0.000000	3.016870	7230.192383
0.000000	3.017107	7225.645020
0.000000	3.017344	7220.988281
0.000000	3.017581	7217.105469
0.000000	3.017819	7212.920410
0.000000	3.018056	7208.983887
0.000000	3.018293	7205.471680
0.000000	3.018530	7202.035645
0.000000	3.018767	7197.936523
0.000000	3.019005	7193.918945
0.000000	3.019242	7189.603027
0.000000	3.019479	7185.633301
0.000000	3.019716	7182.604004
0.000000	3.019953	7180.887695
0.000000	3.020190	7180.836914
0.000000	3.020428	7181.064453
0.000000	3.020665	7181.729004
0.000000	3.020902	7183.661621
0.000000	3.021139	7187.128906
0.000000	3.021376	7192.618164
0.000000	3.021614	7199.219727
0.000000	3.021851	7207.501953
0.000000	3.022088	7216.622070
0.000000	3.022325	7226.704590
0.000000	3.022562	7236.426758
0.000000	3.022799	7246.505859
0.000000	3.023037	7256.585938
0.000000	3.023273	7263.953125
0.000000	3.023511	7269.663086
0.000000	3.023748	7272.667969
0.000000	3.023985	7272.735840
0.000000	3.024222	7267.932617
0.000000	3.024459	7260.806641
0.000000	3.024697	7253.193359
0.000000	3.024934	7246.286133
0.000000	3.025171	7242.897949
0.000000	3.025408	7241.348145
0.000000	3.025645	7244.209473
0.000000	3.025882	7250.304688
0.000000	3.026120	7258.509277
0.000000	3.026357	7268.672363
0.000000	3.026594	7277.453125
0.000000	3.026831	7283.856934
0.000000	3.027068	7288.398438
0.000000	3.027306	7291.607422
0.000000	3.027543	7293.277832
0.000000	3.027780	7293.428223
0.000000	3.028017	7290.886719
0.000000	3.028254	7286.726074
0.000000	3.028491	7281.551270
0.000000	3.028729	7277.121094
0.000000	3.028966	7274.821289
0.000000	3.029203	7273.583008
0.000000	3.029440	7273.061523
0.000000	3.029677	7273.457031
0.000000	3.029915	7276.235352
0.000000	3.030152	7280.669434
0.000000	3.030389	7285.550293
0.000000	3.030626	7290.562012
0.000000	3.030863	7294.290039
0.000000	3.031101	7297.167969
0.000000	3.031338	7298.653809
0.000000	3.031575	7298.073730
0.000000	3.031812	7294.555664
0.000000	3.032049	7288.320801
0.000000	3.032286	7280.138184
0.000000	3.032524	7271.572754
0.000000	3.032761	7262.266602
0.000000	3.032998	7251.703125
0.000000	3.033235	7239.741211
0.000000	3.033472	7227.863281
0.000000	3.033710	7218.771973
0.000000	3.033947	7213.051270
0.000000	3.034184	7209.909668
0.000000	3.034421	7206.521484
0.000000	3.034658	7202.851563
0.000000	3.034895	7198.463867
0.000000	3.035132	7193.534668
0.000000	3.035370	7187.696289
0.000000	3.035607	7181.150879
0.000000	3.035844	7173.857422
0.000000	3.036081	7166.129883
0.000000	3.036318	7159.113770
0.000000	3.036555	7153.281738
0.000000	3.036793	7147.849609
0.000000	3.037030	7142.682129
0.000000	3.037267	7137.716797
0.000000	3.037504	7133.926270
0.000000	3.037741	7129.888672
0.000000	3.037978	7125.608398
0.000000	3.038216	7121.519043
0.000000	3.038453	7115.700195
0.000000	3.038690	7107.911133
0.000000	3.038927	7098.660156
0.000000	3.039164	7088.280762
0.000000	3.039402	7077.643555
0.000000	3.039639	7067.281250
0.000000	3.039876	7057.079102
0.000000	3.040113	7048.653809
0.000000	3.040350	7041.799316
0.000000	3.040587	7036.188477
0.000000	3.040825	7031.747070
0.000000	3.041062	7028.188965
0.000000	3.041299	7025.156738
0.000000	3.041536	7022.861816
0.000000	3.041773	7020.416016
0.000000	3.042011	7018.020996
0.000000	3.042248	7016.658203
0.000000	3.042485	7016.369629
0.000000	3.042722	7016.073242
0.000000	3.042959	7015.273438
0.000000	3.043196	7014.858398
0.000000	3.043433	7015.285645
0.000000	3.043671	7017.350586
0.000000	3.043908	7019.699707
0.000000	3.044145	7021.219727
0.000000	3.044382	7022.826172
0.000000	3.044619	7024.006836
0.000000	3.044857	7024.454102
0.000000	3.045094	7024.827148
0.000000	3.045331	7024.701172
0.000000	3.045568	7023.391602
0.000000	3.045805	7021.104980
0.000000	3.046042	7017.678223
0.000000	3.046280	7013.429688
0.000000	3.046517	7008.932617
0.000000	3.046754	7005.825195
0.000000	3.046991	7003.816895
0.000000	3.047228	7002.634766
0.000000	3.047466	7002.524902
0.000000	3.047703	7002.704590
0.000000	3.047940	7002.588379
0.000000	3.048177	7002.723633
0.000000	3.048414	7003.500000
0.000000	3.048651	7005.352051
0.000000	3.048889	7008.469727
0.000000	3.049126	7012.492188
0.000000	3.049363	7017.567383
0.000000	3.049600	7023.370605
0.000000	3.049837	7029.697754
0.000000	3.050075	7035.656738
0.000000	3.050312	7039.959473
0.000000	3.050549	7042.365234
0.000000	3.050786	7044.759766
0.000000	3.051023	7046.896973
0.000000	3.051260	7050.154785
0.000000	3.051498	7053.986816
0.000000	3.051734	7058.252441
0.000000	3.051972	7062.389648
0.000000	3.052209	7067.008301
0.000000	3.052446	7071.861816
0.000000	3.052684	7076.428711
0.000000	3.052920	7080.800781
0.000000	3.053158	7085.111816
0.000000	3.053395	7089.290527
0.000000	3.053632	7094.498047
0.000000	3.053869	7099.950195
0.000000	3.054106	7105.878906
0.000000	3.054343	7111.639648
0.000000	3.054581	7117.046387
0.000000	3.054818	7122.430176
0.000000	3.055055	7127.686035
0.000000	3.055292	7132.986328
0.000000	3.055529	7138.651367
0.000000	3.055767	7144.630371
0.000000	3.056004	7151.169434
0.000000	3.056241	7157.683105
0.000000	3.056478	7164.535156
0.000000	3.056715	7170.639648
0.000000	3.056952	7175.527344
0.000000	3.057190	7176.908691
0.000000	3.057427	7175.862793
0.000000	3.057664	7173.475098
0.000000	3.057901	7170.263184
0.000000	3.058138	7167.672363
0.000000	3.058376	7164.250488
0.000000	3.058613	7160.552246
0.000000	3.058850	7156.326660
0.000000	3.059087	7151.217285
0.000000	3.059324	7146.371094
0.000000	3.059561	7142.493652
0.000000	3.059799	7139.265625
0.000000	3.060036	7136.751953
0.000000	3.060273	7134.206055
0.000000	3.060510	7131.441406
0.000000	3.060747	7128.795410
0.000000	3.060985	7125.239258
0.000000	3.061222	7121.798828
0.000000	3.061459	7118.698730
0.000000	3.061696	7117.952637
0.000000	3.061933	7120.739746
0.000000	3.062171	7124.684082
0.000000	3.062407	7129.605469
0.000000	3.062645	7135.236328
0.000000	3.062882	7141.350098
0.000000	3.063119	7148.384277
0.000000	3.063356	7156.112793
0.000000	3.063593	7162.048340
0.000000	3.063831	7166.953613
0.000000	3.064068	7171.713867
0.000000	3.064305	7176.181641
0.000000	3.064542	7180.321289
0.000000	3.064779	7182.881836
0.000000	3.065017	7184.682129
0.000000	3.065254	7185.763672
0.000000	3.065491	7186.671387
0.000000	3.065728	7187.360840
0.000000	3.065965	7186.813965
0.000000	3.066202	7185.012207
0.000000	3.066440	7182.651855
0.000000	3.066677	7180.405762
0.000000	3.066914	7180.436523
0.000000	3.067151	7180.129395
0.000000	3.067388	7179.500488
0.000000	3.067626	7178.688477
0.000000	3.067863	7178.432129
0.000000	3.068100	7179.196777
0.000000	3.068337	7179.062012
0.000000	3.068574	7178.332520
0.000000	3.068811	7177.140625
0.000000	3.069049	7175.325684
0.000000	3.069286	7173.300293
0.000000	3.069523	7171.479004
0.000000	3.069760	7169.887207
0.000000	3.069997	7169.238281
0.000000	3.070235	7170.544434
0.000000	3.070472	7173.351563
0.000000	3.070709	7178.200195
0.000000	3.070946	7184.327148
0.000000	3.071183	7191.668945
0.000000	3.071420	7199.918945
0.000000	3.071658	7209.238770
0.000000	3.071894	7218.085449
0.000000	3.072132	7226.751465
0.000000	3.072369	7233.970215
0.000000	3.072606	7238.399414
0.000000	3.072843	7241.901855
0.000000	3.073080	7244.757813
0.000000	3.073318	7248.201660
0.000000	3.073555	7252.420410
0.000000	3.073792	7256.820801
0.000000	3.074029	7260.860352
0.000000	3.074266	7264.696777
0.000000	3.074503	7268.857910
0.000000	3.074741	7273.747070
0.000000	3.074978	7278.284180
0.000000	3.075215	7282.453125
0.000000	3.075452	7286.419434
0.000000	3.075689	7290.649902
0.000000	3.075927	7295.894531
0.000000	3.076164	7301.543945
0.000000	3.076401	7308.124023
0.000000	3.076638	7314.502441
0.000000	3.076875	7321.007324
0.000000	3.077112	7327.293457
0.000000	3.077350	7333.170410
0.000000	3.077587	7337.912598
0.000000	3.077824	7340.058105
0.000000	3.078061	7341.026367
0.000000	3.078298	7340.478027
0.000000	3.078536	7339.153809
0.000000	3.078773	7337.308594
0.000000	3.079010	7336.232910
0.000000	3.079247	7335.546875
0.000000	3.079484	7334.580078
0.000000	3.079721	7333.492676
0.000000	3.079959	7333.081543
0.000000	3.080196	7333.782715
0.000000	3.080433	7335.740723
0.000000	3.080670	7337.449219
0.000000	3.080907	7339.291992
0.000000	3.081145	7341.705566
0.000000	3.081382	7344.913086
0.000000	3.081619	7348.650391
0.000000	3.081856	7352.871094
0.000000	3.082093	7357.993164
0.000000	3.082330	7363.539063
0.000000	3.082567	7369.910156
0.000000	3.082805	7375.975098
0.000000	3.083042	7381.842285
0.000000	3.083279	7387.368652
0.000000	3.083516	7390.839844
0.000000	3.083753	7393.387207
0.000000	3.083991	7395.342285
0.000000	3.084228	7397.253418
0.000000	3.084465	7399.124512
0.000000	3.084702	7401.341309
0.000000	3.084939	7403.685547
0.000000	3.085176	7406.516602
0.000000	3.085414	7409.931641
0.000000	3.085651	7413.496094
0.000000	3.085888	7416.855957
0.000000	3.086125	7420.253906
0.000000	3.086362	7424.183594
0.000000	3.086599	7428.024414
0.000000	3.086837	7432.312500
0.000000	3.087074	7436.343262
0.000000	3.087311	7439.837402
0.000000	3.087548	7442.623047
0.000000	3.087785	7444.645508
0.000000	3.088022	7446.337402
0.000000	3.088260	7447.029297
0.000000	3.088497	7447.236816
0.000000	3.088734	7446.157715
0.000000	3.088971	7443.489746
0.000000	3.089208	7439.622070
0.000000	3.089446	7434.684570
0.000000	3.089683	7428.997070
0.000000	3.089920	7424.618652
0.000000	3.090157	7419.936035
0.000000	3.090394	7414.764160
0.000000	3.090631	7408.993652
0.000000	3.090868	7402.139648
0.000000	3.091106	7394.467773
0.000000	3.091343	7386.071777
0.000000	3.091580	7377.120605
0.000000	3.091817	7368.597168
0.000000	3.092054	7359.975586
0.000000	3.092292	7351.360352
0.000000	3.092529	7344.119629
0.000000	3.092766	7337.575684
0.000000	3.093003	7332.426758
0.000000	3.093240	7328.216309
0.000000	3.093477	7324.733887
0.000000	3.093715	7321.919434
0.000000	3.093952	7319.763184
0.000000	3.094189	7316.617676
0.000000	3.094426	7312.385254
0.000000	3.094663	7307.904785
0.000000	3.094901	7303.613281
0.000000	3.095138	7300.105957
0.000000	3.095375	7296.064941
0.000000	3.095612	7291.313965
0.000000	3.095849	7286.467773
0.000000	3.096087	7282.112793
0.000000	3.096324	7279.846680
0.000000	3.096561	7280.481934
0.000000	3.096798	7285.696777
0.000000	3.097035	7293.898926
0.000000	3.097272	7303.249023
0.000000	3.097510	7312.485840
0.000000	3.097747	7322.645508
0.000000	3.097984	7332.769043
0.000000	3.098221	7340.969238
0.000000	3.098458	7347.103027
0.000000	3.098696	7351.830078
0.000000	3.098933	7355.658203
0.000000	3.099170	7359.371582
0.000000	3.099407	7362.736328
0.000000	3.099644	7366.340820
0.000000	3.099881	7370.941895
0.000000	3.100119	7375.419434
0.000000	3.100355	7379.269531
0.000000	3.100593	7380.744141
0.000000	3.100830	7379.001465
0.000000	3.101067	7375.133301
0.000000	3.101305	7368.489258
0.000000	3.101541	7359.318359
0.000000	3.101779	7348.819824
0.000000	3.102016	7338.368652
0.000000	3.102253	7329.521973
0.000000	3.102490	7319.635254
0.000000	3.102727	7310.529785
0.000000	3.102964	7301.612793
0.000000	3.103202	7291.978027
0.000000	3.103439	7281.450195
0.000000	3.103676	7271.876465
0.000000	3.103913	7262.873535
0.000000	3.104150	7254.856445
0.000000	3.104388	7247.711914
0.000000	3.104625	7240.880371
0.000000	3.104862	7234.462402
0.000000	3.105099	7228.526855
0.000000	3.105336	7222.635742
0.000000	3.105573	7215.985352
0.000000	3.105811	7208.795898
0.000000	3.106048	7202.120117
0.000000	3.106285	7196.730469
0.000000	3.106522	7191.941406
0.000000	3.106759	7187.877441
0.000000	3.106997	7183.820313
0.000000	3.107234	7180.272949
0.000000	3.107471	7178.271484
0.000000	3.107708	7177.629883
0.000000	3.107945	7177.355957
0.000000	3.108182	7178.215820
0.000000	3.108420	7179.753906
0.000000	3.108657	7181.699219
0.000000	3.108894	7183.875000
0.000000	3.109131	7185.969238
0.000000	3.109368	7188.762207
0.000000	3.109606	7192.331055
0.000000	3.109843	7195.895996
0.000000	3.110080	7197.848145
0.000000	3.110317	7199.712402
0.000000	3.110554	7202.585449
0.000000	3.110791	7207.837402
0.000000	3.111028	7214.431641
0.000000	3.111266	7221.120117
0.000000	3.111503	7228.451172
0.000000	3.111740	7235.447266
0.000000	3.111977	7241.298828
0.000000	3.112214	7245.704590
0.000000	3.112452	7248.826660
0.000000	3.112689	7251.810547
0.000000	3.112926	7254.573730
0.000000	3.113163	7257.189453
0.000000	3.113400	7259.640625
0.000000	3.113637	7262.660645
0.000000	3.113875	7265.532227
0.000000	3.114112	7268.833984
0.000000	3.114349	7272.523926
0.000000	3.114586	7276.497070
0.000000	3.114823	7280.333008
0.000000	3.115061	7284.524414
0.000000	3.115298	7288.682129
0.000000	3.115535	7291.770020
0.000000	3.115772	7292.770508
0.000000	3.116009	7293.446289
0.000000	3.116246	7295.355957
0.000000	3.116484	7296.924316
0.000000	3.116721	7298.583008
0.000000	3.116958	7299.956055
0.000000	3.117195	7302.148926
0.000000	3.117432	7304.602539
0.000000	3.117670	7307.451172
0.000000	3.117907	7310.930176
0.000000	3.118144	7315.220215
0.000000	3.118381	7320.157715
0.000000	3.118618	7325.571777
0.000000	3.118855	7330.193359
0.000000	3.119093	7333.265625
0.000000	3.119329	7334.771973
0.000000	3.119567	7335.144531
0.000000	3.119804	7334.307129
0.000000	3.120041	7332.165527
0.000000	3.120279	7328.990234
0.000000	3.120515	7325.554688
0.000000	3.120753	7321.760742
0.000000	3.120990	7319.000000
0.000000	3.121227	7317.691895
0.000000	3.121464	7317.291016
0.000000	3.121701	7317.731445
0.000000	3.121938	7317.413086
0.000000	3.122176	7316.276855
0.000000	3.122413	7315.428223
0.000000	3.122650	7314.691406
0.000000	3.122887	7316.521973
0.000000	3.123124	7317.724609
0.000000	3.123362	7318.314453
0.000000	3.123599	7317.860352
0.000000	3.123836	7316.841309
0.000000	3.124073	7315.356445
0.000000	3.124310	7313.706055
0.000000	3.124547	7312.136719
0.000000	3.124785	7311.306152
0.000000	3.125022	7311.770996
0.000000	3.125259	7312.126953
0.000000	3.125496	7312.640137
0.000000	3.125733	7314.130859
0.000000	3.125971	7316.732422
0.000000	3.126208	7320.785156
0.000000	3.126445	7325.707031
0.000000	3.126682	7331.764648
0.000000	3.126919	7339.113770
0.000000	3.127156	7347.291504
0.000000	3.127394	7353.894043
0.000000	3.127631	7358.675781
0.000000	3.127868	7362.152344
0.000000	3.128105	7365.745117
0.000000	3.128342	7369.528320
0.000000	3.128580	7373.568848
0.000000	3.128817	7378.018066
0.000000	3.129054	7382.357910
0.000000	3.129291	7386.236816
0.000000	3.129528	7389.278809
0.000000	3.129766	7391.838867
0.000000	3.130002	7393.586426
0.000000	3.130240	7394.573730
0.000000	3.130477	7395.507813
0.000000	3.130714	7396.397949
0.000000	3.130951	7396.864746
0.000000	3.131188	7396.625000
0.000000	3.131426	7396.239258
0.000000	3.131663	7395.655273
0.000000	3.131900	7394.279297
0.000000	3.132137	7392.568359
0.000000	3.132374	7390.245605
0.000000	3.132612	7387.029297
0.000000	3.132849	7382.194336
0.000000	3.133086	7376.201660
0.000000	3.133323	7369.290039
0.000000	3.133560	7363.613770
0.000000	3.133797	7359.040527
0.000000	3.134035	7354.194336
0.000000	3.134272	7349.980469
0.000000	3.134509	7345.291992
0.000000	3.134746	7340.019531
0.000000	3.134983	7332.851563
0.000000	3.135220	7324.867188
0.000000	3.135458	7315.751465
0.000000	3.135695	7306.790527
0.000000	3.135932	7299.060547
0.000000	3.136169	7292.475586
0.000000	3.136406	7286.547852
0.000000	3.136643	7282.691895
0.000000	3.136881	7279.967285
0.000000	3.137118	7278.988281
0.000000	3.137355	7279.060059
0.000000	3.137592	7279.124023
0.000000	3.137829	7279.411621
0.000000	3.138067	7280.193359
0.000000	3.138304	7280.444336
0.000000	3.138541	7280.873535
0.000000	3.138778	7281.664551
0.000000	3.139015	7283.134277
0.000000	3.139252	7286.428223
0.000000	3.139489	7289.852051
0.000000	3.139727	7292.866211
0.000000	3.139964	7295.419922
0.000000	3.140201	7298.680176
0.000000	3.140438	7302.888184
0.000000	3.140675	7308.734375
0.000000	3.140913	7318.457520
0.000000	3.141150	7333.051758
0.000000	3.141387	7353.965332
0.000000	3.141624	7378.955078
0.000000	3.141861	7402.673340
0.000000	3.142098	7419.480469
0.000000	3.142336	7427.923828
0.000000	3.142573	7427.714355
0.000000	3.142810	7419.313965
0.000000	3.143047	7405.036621
0.000000	3.143284	7389.585449
0.000000	3.143522	7382.038574
0.000000	3.143759	7384.602051
0.000000	3.143996	7388.708496
0.000000	3.144233	7393.864258
0.000000	3.144470	7400.448242
0.000000	3.144707	7407.585449
0.000000	3.144945	7415.825684
0.000000	3.145182	7425.149414
0.000000	3.145419	7434.828613
0.000000	3.145656	7443.690430
0.000000	3.145893	7450.671387
0.000000	3.146131	7455.503418
0.000000	3.146368	7460.091309
0.000000	3.146605	7465.065918
0.000000	3.146842	7468.157227
0.000000	3.147079	7469.995605
0.000000	3.147316	7470.038574
0.000000	3.147554	7466.340820
0.000000	3.147791	7460.419922
0.000000	3.148028	7452.432129
0.000000	3.148265	7443.006348
0.000000	3.148502	7435.004883
0.000000	3.148740	7432.048828
0.000000	3.148976	7430.716309
0.000000	3.149214	7427.989746
0.000000	3.149451	7423.742676
0.000000	3.149688	7418.441895
0.000000	3.149925	7412.705566
0.000000	3.150162	7406.913086
0.000000	3.150399	7402.485352
0.000000	3.150637	7399.868164
0.000000	3.150874	7398.541504
0.000000	3.151111	7395.516602
0.000000	3.151348	7392.206543
0.000000	3.151585	7390.002441
0.000000	3.151823	7387.753906
0.000000	3.152060	7384.512207
0.000000	3.152297	7380.372559
0.000000	3.152534	7376.305176
0.000000	3.152771	7372.798828
0.000000	3.153008	7371.105957
0.000000	3.153246	7370.864258
0.000000	3.153483	7371.221680
0.000000	3.153720	7372.443359
0.000000	3.153957	7373.553711
0.000000	3.154194	7374.892578
0.000000	3.154432	7376.119629
0.000000	3.154669	7378.015137
0.000000	3.154906	7380.899902
0.000000	3.155143	7384.803711
0.000000	3.155380	7389.069336
0.000000	3.155617	7392.955078
0.000000	3.155855	7396.418945
0.000000	3.156092	7399.427734
0.000000	3.156329	7402.326660
0.000000	3.156566	7404.722656
0.000000	3.156803	7406.671875
0.000000	3.157041	7407.964355
0.000000	3.157278	7408.241699
0.000000	3.157515	7407.269531
0.000000	3.157752	7404.984863
0.000000	3.157989	7401.297363
0.000000	3.158226	7396.730469
0.000000	3.158463	7392.574707
0.000000	3.158701	7387.571289
0.000000	3.158938	7383.300293
0.000000	3.159175	7381.192871
0.000000	3.159412	7380.673828
0.000000	3.159649	7381.104004
0.000000	3.159887	7383.017578
0.000000	3.160124	7386.829102
0.000000	3.160361	7389.662109
0.000000	3.160598	7389.999023
0.000000	3.160835	7389.965820
0.000000	3.161072	7390.045898
0.000000	3.161310	7390.720215
0.000000	3.161547	7394.471680
0.000000	3.161784	7396.377441
0.000000	3.162021	7395.823730
0.000000	3.162258	7393.485840
0.000000	3.162496	7390.182617
0.000000	3.162733	7386.451172
0.000000	3.162970	7385.235352
0.000000	3.163207	7387.509277
0.000000	3.163444	7389.837891
0.000000	3.163682	7391.372559
0.000000	3.163919	7392.639648
0.000000	3.164156	7392.345215
0.000000	3.164393	7390.668457
0.000000	3.164630	7387.808594
0.000000	3.164867	7384.114258
0.000000	3.165105	7380.191406
0.000000	3.165342	7376.984863
0.000000	3.165579	7374.125000
0.000000	3.165816	7372.275879
0.000000	3.166053	7371.063477
0.000000	3.166291	7370.003418
0.000000	3.166528	7368.774414
0.000000	3.166764	7367.260254
0.000000	3.167002	7365.098145
0.000000	3.167239	7362.546875
0.000000	3.167476	7360.025879
0.000000	3.167714	7357.498047
0.000000	3.167950	7354.449707
0.000000	3.168188	7350.882324
0.000000	3.168425	7346.865723
0.000000	3.168662	7343.021484
0.000000	3.168900	7340.996582
0.000000	3.169136	7339.156250
0.000000	3.169374	7337.602051
0.000000	3.169611	7335.985840
0.000000	3.169848	7335.451660
0.000000	3.170085	7335.608887
0.000000	3.170322	7337.229980
0.000000	3.170559	7340.064941
0.000000	3.170797	7343.489258
0.000000	3.171034	7347.367188
0.000000	3.171271	7351.484863
0.000000	3.171508	7355.216309
0.000000	3.171745	7357.325684
0.000000	3.171983	7357.862305
0.000000	3.172220	7358.497070
0.000000	3.172457	7359.700195
0.000000	3.172694	7361.343262
0.000000	3.172931	7363.390625
0.000000	3.173168	7364.925293
0.000000	3.173406	7366.341797
0.000000	3.173643	7368.052734
0.000000	3.173880	7370.813965
0.000000	3.174117	7373.867676
0.000000	3.174354	7376.002441
0.000000	3.174592	7377.333984
0.000000	3.174829	7378.424805
0.000000	3.175066	7379.302246
0.000000	3.175303	7380.634766
0.000000	3.175540	7382.130859
0.000000	3.175777	7384.072266
0.000000	3.176015	7385.741699
0.000000	3.176252	7387.728516
0.000000	3.176489	7389.418457
0.000000	3.176726	7391.040039
0.000000	3.176963	7392.375977
0.000000	3.177201	7393.970215
0.000000	3.177438	7396.167480
0.000000	3.177675	7398.710938
0.000000	3.177912	7401.568359
0.000000	3.178149	7404.573730
0.000000	3.178386	7408.141113
0.000000	3.178623	7412.155762
[truncated: 4,978,056 more chars]
