# Supplementary material for: Conductivity and radio frequency performance data for silver nanoparticle inks deposited via aerosol jet deposition and processed under varying conditions
Source: Data Brief. 2020 Sep 24;33:106331. doi: 10.1016/j.dib.2020.106331 (PMC7560714; doi:10.1016/j.dib.2020.106331)
Supplement: Supplementary file 3 [file mmc3.zip › Sintering Study/Clariant Ink/Profilometry Data/CLA_07.ASC]

Wyko ASCII Data File Format 2	1	1
X Size	10
Y Size	18001
Block Name	Type	Length	Value
Wavelength	7	4	1.185746
Aspect	7	4	0.000339
Pixel_size	7	4	0.700000
RAW_DATA	3	720040	
0.000000	0.000000	-16.815512
0.000000	0.000237	-16.065035
0.000000	0.000474	-16.059858
0.000000	0.000712	-15.837693
0.000000	0.000949	-16.060671
0.000000	0.001186	-16.228403
0.000000	0.001423	-16.476400
0.000000	0.001660	-16.315035
0.000000	0.001897	-16.063698
0.000000	0.002135	-16.609158
0.000000	0.002372	-17.123726
0.000000	0.002609	-16.696457
0.000000	0.002846	-16.918385
0.000000	0.003083	-17.340311
0.000000	0.003320	-17.952528
0.000000	0.003558	-18.357191
0.000000	0.003795	-18.750280
0.000000	0.004032	-18.247868
0.000000	0.004269	-18.772871
0.000000	0.004506	-18.046165
0.000000	0.004744	-18.230877
0.000000	0.004981	-18.651106
0.000000	0.005218	-18.331102
0.000000	0.005455	-18.117813
0.000000	0.005692	-17.577166
0.000000	0.005929	-18.708632
0.000000	0.006167	-18.781971
0.000000	0.006404	-19.099291
0.000000	0.006641	-19.933584
0.000000	0.006878	-20.189936
0.000000	0.007115	-21.403584
0.000000	0.007352	-22.207001
0.000000	0.007590	-22.985987
0.000000	0.007827	-22.692266
0.000000	0.008064	-22.479845
0.000000	0.008301	-22.241737
0.000000	0.008538	-21.749569
0.000000	0.008775	-21.513172
0.000000	0.009013	-21.333395
0.000000	0.009250	-21.366056
0.000000	0.009487	-20.309978
0.000000	0.009724	-20.632662
0.000000	0.009961	-20.363455
0.000000	0.010199	-21.818268
0.000000	0.010436	-21.863365
0.000000	0.010673	-22.244431
0.000000	0.010910	-22.728977
0.000000	0.011147	-22.935450
0.000000	0.011384	-24.297117
0.000000	0.011622	-24.363302
0.000000	0.011859	-24.386513
0.000000	0.012096	-24.735157
0.000000	0.012333	-24.685017
0.000000	0.012570	-24.952702
0.000000	0.012807	-24.818474
0.000000	0.013045	-24.757847
0.000000	0.013282	-24.782887
0.000000	0.013519	-25.141914
0.000000	0.013756	-24.617542
0.000000	0.013993	-24.657087
0.000000	0.014231	-24.457985
0.000000	0.014468	-24.037889
0.000000	0.014705	-24.773228
0.000000	0.014942	-24.887789
0.000000	0.015179	-25.333698
0.000000	0.015416	-25.280439
0.000000	0.015654	-25.702240
0.000000	0.015891	-26.625725
0.000000	0.016128	-27.551527
0.000000	0.016365	-28.190372
0.000000	0.016602	-28.016371
0.000000	0.016839	-28.723301
0.000000	0.017077	-29.501251
0.000000	0.017314	-29.720848
0.000000	0.017551	-29.591349
0.000000	0.017788	-30.801537
0.000000	0.018025	-31.506363
0.000000	0.018262	-31.709694
0.000000	0.018500	-30.725834
0.000000	0.018737	-30.480925
0.000000	0.018974	-29.106140
0.000000	0.019211	-28.850878
0.000000	0.019448	-28.402870
0.000000	0.019686	-28.211075
0.000000	0.019923	-28.855608
0.000000	0.020160	-29.543428
0.000000	0.020397	-31.232119
0.000000	0.020634	-31.933451
0.000000	0.020871	-33.115162
0.000000	0.021109	-33.383575
0.000000	0.021346	-34.361401
0.000000	0.021583	-34.328094
0.000000	0.021820	-34.329472
0.000000	0.022057	-34.880394
0.000000	0.022294	-34.430061
0.000000	0.022532	-35.051575
0.000000	0.022769	-34.618973
0.000000	0.023006	-35.433895
0.000000	0.023243	-35.953671
0.000000	0.023480	-35.876316
0.000000	0.023718	-36.490643
0.000000	0.023955	-36.679188
0.000000	0.024192	-36.618820
0.000000	0.024429	-35.550037
0.000000	0.024666	-34.934856
0.000000	0.024903	-34.847038
0.000000	0.025141	-34.602531
0.000000	0.025378	-34.218597
0.000000	0.025615	-33.727795
0.000000	0.025852	-33.780716
0.000000	0.026089	-33.932610
0.000000	0.026326	-34.061676
0.000000	0.026564	-35.011745
0.000000	0.026801	-34.952637
0.000000	0.027038	-34.693642
0.000000	0.027275	-35.245876
0.000000	0.027512	-35.323170
0.000000	0.027750	-36.262768
0.000000	0.027987	-36.864948
0.000000	0.028224	-37.808395
0.000000	0.028461	-38.563202
0.000000	0.028698	-38.812241
0.000000	0.028935	-38.980854
0.000000	0.029173	-39.045849
0.000000	0.029410	-38.880039
0.000000	0.029647	-38.991970
0.000000	0.029884	-38.223057
0.000000	0.030121	-38.096207
0.000000	0.030358	-38.005878
0.000000	0.030596	-39.486423
0.000000	0.030833	-40.882252
0.000000	0.031070	-41.511772
0.000000	0.031307	-42.513058
0.000000	0.031544	-43.111935
0.000000	0.031781	-44.447639
0.000000	0.032019	-44.637890
0.000000	0.032256	-44.685490
0.000000	0.032493	-44.346169
0.000000	0.032730	-44.252731
0.000000	0.032967	-43.730949
0.000000	0.033205	-43.913544
0.000000	0.033442	-43.508846
0.000000	0.033679	-45.054272
0.000000	0.033916	-44.773224
0.000000	0.034153	-43.998707
0.000000	0.034390	-44.563992
0.000000	0.034628	-43.114334
0.000000	0.034865	-42.929607
0.000000	0.035102	-41.834209
0.000000	0.035339	-43.295021
0.000000	0.035576	-43.399288
0.000000	0.035813	-44.026924
0.000000	0.036051	-44.583900
0.000000	0.036288	-45.408443
0.000000	0.036525	-46.107193
0.000000	0.036762	-46.754299
0.000000	0.036999	-47.311279
0.000000	0.037237	-47.379345
0.000000	0.037474	-47.784306
0.000000	0.037711	-48.162849
0.000000	0.037948	-48.369019
0.000000	0.038185	-48.500427
0.000000	0.038422	-48.178108
0.000000	0.038660	-48.123127
0.000000	0.038897	-47.621155
0.000000	0.039134	-47.763359
0.000000	0.039371	-47.597702
0.000000	0.039608	-47.352486
0.000000	0.039845	-46.434387
0.000000	0.040083	-46.213520
0.000000	0.040320	-45.912117
0.000000	0.040557	-46.039188
0.000000	0.040794	-46.368126
0.000000	0.041031	-46.758118
0.000000	0.041269	-46.811146
0.000000	0.041506	-46.739353
0.000000	0.041743	-46.412800
0.000000	0.041980	-45.938801
0.000000	0.042217	-46.253826
0.000000	0.042454	-46.895176
0.000000	0.042692	-45.798225
0.000000	0.042929	-44.554073
0.000000	0.043166	-41.586975
0.000000	0.043403	-37.273014
0.000000	0.043640	-30.378128
0.000000	0.043877	-20.949900
0.000000	0.044115	-8.580442
0.000000	0.044352	5.122140
0.000000	0.044589	21.540546
0.000000	0.044826	41.861202
0.000000	0.045063	65.269470
0.000000	0.045300	90.866722
0.000000	0.045538	111.763992
0.000000	0.045775	125.212120
0.000000	0.046012	132.540909
0.000000	0.046249	133.921799
0.000000	0.046486	131.372498
0.000000	0.046724	125.384758
0.000000	0.046961	114.976715
0.000000	0.047198	100.775459
0.000000	0.047435	85.733177
0.000000	0.047672	72.527504
0.000000	0.047909	63.584206
0.000000	0.048147	61.845333
0.000000	0.048384	63.399200
0.000000	0.048621	69.196602
0.000000	0.048858	79.258202
0.000000	0.049095	95.992432
0.000000	0.049332	117.317757
0.000000	0.049570	142.587616
0.000000	0.049807	167.957001
0.000000	0.050044	183.132675
0.000000	0.050281	187.933212
0.000000	0.050518	185.406738
0.000000	0.050756	176.552338
0.000000	0.050993	163.064270
0.000000	0.051230	146.351532
0.000000	0.051467	132.600815
0.000000	0.051704	126.890434
0.000000	0.051941	132.525757
0.000000	0.052179	143.040039
0.000000	0.052416	158.268555
0.000000	0.052653	179.708420
0.000000	0.052890	201.905411
0.000000	0.053127	215.428894
0.000000	0.053364	221.201355
0.000000	0.053602	221.887711
0.000000	0.053839	219.831863
0.000000	0.054076	214.726151
0.000000	0.054313	208.004028
0.000000	0.054550	201.450150
0.000000	0.054787	193.758667
0.000000	0.055025	190.470016
0.000000	0.055262	191.300797
0.000000	0.055499	199.517349
0.000000	0.055736	215.442825
0.000000	0.055973	243.812332
0.000000	0.056211	282.914612
0.000000	0.056448	332.486542
0.000000	0.056685	387.848663
0.000000	0.056922	448.009033
0.000000	0.057159	511.165405
0.000000	0.057396	575.064087
0.000000	0.057634	641.640076
0.000000	0.057871	712.259827
0.000000	0.058108	784.010803
0.000000	0.058345	857.373352
0.000000	0.058582	930.298279
0.000000	0.058819	1002.781982
0.000000	0.059057	1075.144897
0.000000	0.059294	1146.522095
0.000000	0.059531	1218.068481
0.000000	0.059768	1288.310303
0.000000	0.060005	1356.648926
0.000000	0.060243	1421.811279
0.000000	0.060480	1484.529663
0.000000	0.060717	1542.508179
0.000000	0.060954	1592.735596
0.000000	0.061191	1636.459595
0.000000	0.061428	1673.714844
0.000000	0.061666	1704.485474
0.000000	0.061903	1730.768311
0.000000	0.062140	1756.052368
0.000000	0.062377	1778.692505
0.000000	0.062614	1797.758179
0.000000	0.062851	1813.752075
0.000000	0.063089	1827.315918
0.000000	0.063326	1839.292114
0.000000	0.063563	1849.196655
0.000000	0.063800	1858.330811
0.000000	0.064037	1865.950684
0.000000	0.064275	1865.592651
0.000000	0.064512	1861.147461
0.000000	0.064749	1855.592896
0.000000	0.064986	1849.957642
0.000000	0.065223	1841.864624
0.000000	0.065460	1831.170044
0.000000	0.065698	1819.021973
0.000000	0.065935	1803.979736
0.000000	0.066172	1784.768066
0.000000	0.066409	1762.350830
0.000000	0.066646	1737.467407
0.000000	0.066883	1710.812866
0.000000	0.067121	1681.657104
0.000000	0.067358	1650.627319
0.000000	0.067595	1617.848389
0.000000	0.067832	1582.584473
0.000000	0.068069	1546.435181
0.000000	0.068306	1508.637695
0.000000	0.068544	1472.504395
0.000000	0.068781	1439.809692
0.000000	0.069018	1407.958252
0.000000	0.069255	1377.405762
0.000000	0.069492	1344.770020
0.000000	0.069730	1310.242554
0.000000	0.069967	1274.886597
0.000000	0.070204	1239.884521
0.000000	0.070441	1205.387329
0.000000	0.070678	1164.280640
0.000000	0.070915	1120.151489
0.000000	0.071153	1073.769287
0.000000	0.071390	1026.345703
0.000000	0.071627	981.377563
0.000000	0.071864	937.090027
0.000000	0.072101	888.639587
0.000000	0.072338	839.223389
0.000000	0.072576	790.183167
0.000000	0.072813	740.932373
0.000000	0.073050	688.297119
0.000000	0.073287	635.851196
0.000000	0.073524	583.906616
0.000000	0.073762	533.303223
0.000000	0.073999	483.209656
0.000000	0.074236	433.762177
0.000000	0.074473	385.146088
0.000000	0.074710	337.936462
0.000000	0.074947	295.260437
0.000000	0.075185	255.215927
0.000000	0.075422	216.577515
0.000000	0.075659	178.537094
0.000000	0.075896	140.018448
0.000000	0.076133	104.388916
0.000000	0.076370	75.827301
0.000000	0.076608	56.815750
0.000000	0.076845	40.113686
0.000000	0.077082	26.584686
0.000000	0.077319	18.933441
0.000000	0.077556	14.905543
0.000000	0.077794	11.494443
0.000000	0.078031	8.901027
0.000000	0.078268	4.921640
0.000000	0.078505	0.324972
0.000000	0.078742	-4.274548
0.000000	0.078979	-9.189531
0.000000	0.079217	-13.491728
0.000000	0.079454	-18.866899
0.000000	0.079691	-23.320232
0.000000	0.079928	-25.817120
0.000000	0.080165	-26.692825
0.000000	0.080402	-24.745699
0.000000	0.080640	-19.277880
0.000000	0.080877	-11.284590
0.000000	0.081114	-1.176174
0.000000	0.081351	9.414549
0.000000	0.081588	18.445820
0.000000	0.081825	20.443117
0.000000	0.082063	14.390146
0.000000	0.082300	2.048744
0.000000	0.082537	-13.770002
0.000000	0.082774	-26.240341
0.000000	0.083011	-31.675732
0.000000	0.083249	-37.156578
0.000000	0.083486	-41.795998
0.000000	0.083723	-46.003345
0.000000	0.083960	-49.934479
0.000000	0.084197	-53.917542
0.000000	0.084434	-57.075066
0.000000	0.084672	-58.993607
0.000000	0.084909	-61.358963
0.000000	0.085146	-63.108036
0.000000	0.085383	-64.101456
0.000000	0.085620	-64.838493
0.000000	0.085857	-65.615257
0.000000	0.086095	-65.878510
0.000000	0.086332	-66.269463
0.000000	0.086569	-66.699997
0.000000	0.086806	-67.886864
0.000000	0.087043	-68.074142
0.000000	0.087281	-67.999985
0.000000	0.087518	-67.013931
0.000000	0.087755	-65.844704
0.000000	0.087992	-64.455048
0.000000	0.088229	-63.935406
0.000000	0.088466	-62.959923
0.000000	0.088704	-62.695469
0.000000	0.088941	-63.588448
0.000000	0.089178	-64.677467
0.000000	0.089415	-64.677185
0.000000	0.089652	-64.497581
0.000000	0.089889	-64.775360
0.000000	0.090127	-64.953529
0.000000	0.090364	-65.177765
0.000000	0.090601	-66.684914
0.000000	0.090838	-67.764099
0.000000	0.091075	-68.918884
0.000000	0.091312	-69.216980
0.000000	0.091550	-69.314163
0.000000	0.091787	-69.450829
0.000000	0.092024	-69.042336
0.000000	0.092261	-69.460472
0.000000	0.092498	-69.312950
0.000000	0.092736	-70.194481
0.000000	0.092973	-70.806824
0.000000	0.093210	-70.996956
0.000000	0.093447	-70.992455
0.000000	0.093684	-71.894218
0.000000	0.093921	-72.490250
0.000000	0.094159	-72.598259
0.000000	0.094396	-73.030602
0.000000	0.094633	-73.051193
0.000000	0.094870	-73.127991
0.000000	0.095107	-72.547188
0.000000	0.095344	-72.911896
0.000000	0.095582	-72.700829
0.000000	0.095819	-73.249763
0.000000	0.096056	-73.247528
0.000000	0.096293	-73.644135
0.000000	0.096530	-74.086609
0.000000	0.096768	-73.713295
0.000000	0.097005	-74.469673
0.000000	0.097242	-74.461685
0.000000	0.097479	-74.645935
0.000000	0.097716	-75.172493
0.000000	0.097953	-76.044632
0.000000	0.098191	-76.621834
0.000000	0.098428	-77.452751
0.000000	0.098665	-77.278458
0.000000	0.098902	-76.898071
0.000000	0.099139	-77.176453
0.000000	0.099376	-77.278534
0.000000	0.099614	-77.293610
0.000000	0.099851	-77.200691
0.000000	0.100088	-76.504585
0.000000	0.100325	-76.436157
0.000000	0.100562	-75.357086
0.000000	0.100800	-75.376518
0.000000	0.101037	-75.142281
0.000000	0.101274	-76.029198
0.000000	0.101511	-76.013542
0.000000	0.101748	-77.135674
0.000000	0.101985	-77.471146
0.000000	0.102223	-78.426216
0.000000	0.102460	-78.650528
0.000000	0.102697	-79.787704
0.000000	0.102934	-80.471703
0.000000	0.103171	-80.608002
0.000000	0.103408	-80.862457
0.000000	0.103646	-80.722717
0.000000	0.103883	-80.286751
0.000000	0.104120	-79.325012
0.000000	0.104357	-79.341965
0.000000	0.104594	-78.713150
0.000000	0.104831	-78.553802
0.000000	0.105069	-78.926064
0.000000	0.105306	-78.397209
0.000000	0.105543	-78.420265
0.000000	0.105780	-78.671448
0.000000	0.106017	-79.630600
0.000000	0.106255	-79.808083
0.000000	0.106492	-80.112053
0.000000	0.106729	-79.935822
0.000000	0.106966	-79.534515
0.000000	0.107203	-79.934555
0.000000	0.107440	-80.343269
0.000000	0.107678	-81.116898
0.000000	0.107915	-82.105721
0.000000	0.108152	-82.759018
0.000000	0.108389	-82.879807
0.000000	0.108626	-82.550819
0.000000	0.108863	-82.392731
0.000000	0.109101	-82.210945
0.000000	0.109338	-82.162079
0.000000	0.109575	-82.757797
0.000000	0.109812	-83.389778
0.000000	0.110049	-83.644005
0.000000	0.110287	-83.596382
0.000000	0.110524	-82.384346
0.000000	0.110761	-82.583847
0.000000	0.110998	-82.825134
0.000000	0.111235	-83.225517
0.000000	0.111472	-83.296677
0.000000	0.111710	-83.407089
0.000000	0.111947	-83.112389
0.000000	0.112184	-83.440727
0.000000	0.112421	-83.986298
0.000000	0.112658	-85.143555
0.000000	0.112895	-86.786972
0.000000	0.113133	-87.880348
0.000000	0.113370	-88.441734
0.000000	0.113607	-89.494843
0.000000	0.113844	-89.657898
0.000000	0.114081	-90.074013
0.000000	0.114318	-89.875038
0.000000	0.114556	-90.370338
0.000000	0.114793	-89.502716
0.000000	0.115030	-89.317574
0.000000	0.115267	-88.666039
0.000000	0.115504	-88.670486
0.000000	0.115742	-88.049561
0.000000	0.115979	-88.282547
0.000000	0.116216	-88.211029
0.000000	0.116453	-87.593964
0.000000	0.116690	-88.396973
0.000000	0.116927	-88.707344
0.000000	0.117165	-88.451424
0.000000	0.117402	-89.526497
0.000000	0.117639	-89.478531
0.000000	0.117876	-89.313843
0.000000	0.118113	-88.680992
0.000000	0.118350	-87.631279
0.000000	0.118588	-86.872841
0.000000	0.118825	-88.353409
0.000000	0.119062	-89.349472
0.000000	0.119299	-89.650970
0.000000	0.119536	-90.654030
0.000000	0.119774	-91.114723
0.000000	0.120011	-91.084755
0.000000	0.120248	-91.025963
0.000000	0.120485	-92.050758
0.000000	0.120722	-91.995300
0.000000	0.120959	-91.808105
0.000000	0.121197	-91.547615
0.000000	0.121434	-92.376968
0.000000	0.121671	-93.382072
0.000000	0.121908	-94.417809
0.000000	0.122145	-95.199562
0.000000	0.122382	-94.951477
0.000000	0.122620	-96.079071
0.000000	0.122857	-96.784691
0.000000	0.123094	-97.368988
0.000000	0.123331	-97.799667
0.000000	0.123568	-97.572403
0.000000	0.123806	-97.416786
0.000000	0.124043	-98.103683
0.000000	0.124280	-97.955597
0.000000	0.124517	-98.891373
0.000000	0.124754	-98.869720
0.000000	0.124991	-98.959480
0.000000	0.125229	-98.604996
0.000000	0.125466	-98.591782
0.000000	0.125703	-99.605095
0.000000	0.125940	-100.822586
0.000000	0.126177	-101.814911
0.000000	0.126414	-102.362091
0.000000	0.126652	-103.099266
0.000000	0.126889	-103.105148
0.000000	0.127126	-103.039673
0.000000	0.127363	-101.802063
0.000000	0.127600	-101.481194
0.000000	0.127837	-101.084717
0.000000	0.128075	-100.779434
0.000000	0.128312	-100.736359
0.000000	0.128549	-100.752892
0.000000	0.128786	-100.852837
0.000000	0.129023	-101.546181
0.000000	0.129261	-100.905022
0.000000	0.129498	-101.592949
0.000000	0.129735	-102.210251
0.000000	0.129972	-103.080688
0.000000	0.130209	-103.789513
0.000000	0.130446	-104.631294
0.000000	0.130684	-104.820183
0.000000	0.130921	-103.940010
0.000000	0.131158	-103.942673
0.000000	0.131395	-104.046326
0.000000	0.131632	-104.619621
0.000000	0.131869	-104.679161
0.000000	0.132107	-104.554131
0.000000	0.132344	-103.887741
0.000000	0.132581	-104.173981
0.000000	0.132818	-103.659744
0.000000	0.133055	-104.062309
0.000000	0.133293	-104.098663
0.000000	0.133530	-105.090950
0.000000	0.133767	-105.691536
0.000000	0.134004	-105.823326
0.000000	0.134241	-105.804138
0.000000	0.134478	-106.233955
0.000000	0.134716	-105.783417
0.000000	0.134953	-105.662498
0.000000	0.135190	-105.925789
0.000000	0.135427	-105.993385
0.000000	0.135664	-106.349220
0.000000	0.135901	-106.871887
0.000000	0.136139	-106.805077
0.000000	0.136376	-107.087379
0.000000	0.136613	-107.241653
0.000000	0.136850	-107.391556
0.000000	0.137087	-106.958900
0.000000	0.137324	-107.088799
0.000000	0.137562	-107.507439
0.000000	0.137799	-107.893723
0.000000	0.138036	-110.080536
0.000000	0.138273	-110.765144
0.000000	0.138510	-111.876511
0.000000	0.138748	-112.153221
0.000000	0.138985	-112.133263
0.000000	0.139222	-112.649239
0.000000	0.139459	-112.956558
0.000000	0.139696	-112.748360
0.000000	0.139933	-112.697319
0.000000	0.140171	-112.535500
0.000000	0.140408	-111.511749
0.000000	0.140645	-109.885345
0.000000	0.140882	-108.855171
0.000000	0.141119	-107.973663
0.000000	0.141356	-108.466408
0.000000	0.141594	-108.623718
0.000000	0.141831	-109.685722
0.000000	0.142068	-110.105957
0.000000	0.142305	-111.192169
0.000000	0.142542	-113.306625
0.000000	0.142780	-114.196236
0.000000	0.143017	-115.311867
0.000000	0.143254	-115.868599
0.000000	0.143491	-116.890251
0.000000	0.143728	-117.607925
0.000000	0.143965	-117.590347
0.000000	0.144203	-117.531609
0.000000	0.144440	-117.086960
0.000000	0.144677	-117.260887
0.000000	0.144914	-117.137794
0.000000	0.145151	-116.981461
0.000000	0.145388	-116.586823
0.000000	0.145626	-116.838997
0.000000	0.145863	-117.406647
0.000000	0.146100	-117.904495
0.000000	0.146337	-118.047203
0.000000	0.146574	-117.805527
0.000000	0.146812	-117.426949
0.000000	0.147049	-117.188324
0.000000	0.147286	-118.589088
0.000000	0.147523	-118.482704
0.000000	0.147760	-118.242783
0.000000	0.147997	-118.611389
0.000000	0.148235	-118.506798
0.000000	0.148472	-119.119400
0.000000	0.148709	-119.116547
0.000000	0.148946	-119.200439
0.000000	0.149183	-118.300568
0.000000	0.149420	-118.392624
0.000000	0.149658	-119.072403
0.000000	0.149895	-119.730728
0.000000	0.150132	-119.827469
0.000000	0.150369	-120.400696
0.000000	0.150606	-120.577080
0.000000	0.150843	-120.072212
0.000000	0.151081	-119.864807
0.000000	0.151318	-119.776146
0.000000	0.151555	-119.616882
0.000000	0.151792	-119.799568
0.000000	0.152029	-120.975113
0.000000	0.152267	-121.076225
0.000000	0.152504	-121.490356
0.000000	0.152741	-122.691544
0.000000	0.152978	-123.058464
0.000000	0.153215	-122.877739
0.000000	0.153452	-122.386856
0.000000	0.153690	-122.357849
0.000000	0.153927	-122.852211
0.000000	0.154164	-123.284462
0.000000	0.154401	-123.635925
0.000000	0.154638	-123.764122
0.000000	0.154875	-123.892502
0.000000	0.155113	-124.255295
0.000000	0.155350	-124.476074
0.000000	0.155587	-124.288330
0.000000	0.155824	-123.686218
0.000000	0.156061	-124.159767
0.000000	0.156299	-124.551376
0.000000	0.156536	-124.372101
0.000000	0.156773	-124.245316
0.000000	0.157010	-123.736725
0.000000	0.157247	-125.197388
0.000000	0.157484	-126.961639
0.000000	0.157722	-126.733818
0.000000	0.157959	-126.952019
0.000000	0.158196	-126.655708
0.000000	0.158433	-127.533073
0.000000	0.158670	-127.773666
0.000000	0.158907	-127.447250
0.000000	0.159145	-127.168167
0.000000	0.159382	-126.746513
0.000000	0.159619	-127.210663
0.000000	0.159856	-127.278931
0.000000	0.160093	-128.038345
0.000000	0.160331	-128.032059
0.000000	0.160568	-128.303391
0.000000	0.160805	-129.082001
0.000000	0.161042	-129.598526
0.000000	0.161279	-129.057648
0.000000	0.161516	-128.647324
0.000000	0.161754	-128.541977
0.000000	0.161991	-127.693138
0.000000	0.162228	-128.439270
0.000000	0.162465	-128.528564
0.000000	0.162702	-129.496689
0.000000	0.162939	-128.908005
0.000000	0.163177	-128.301208
0.000000	0.163414	-128.594772
0.000000	0.163651	-129.243073
0.000000	0.163888	-129.514755
0.000000	0.164125	-130.482101
0.000000	0.164362	-130.686310
0.000000	0.164600	-130.210419
0.000000	0.164837	-131.256943
0.000000	0.165074	-132.038071
0.000000	0.165311	-132.472183
0.000000	0.165548	-132.713684
0.000000	0.165786	-132.535309
0.000000	0.166023	-132.153427
0.000000	0.166260	-131.375702
0.000000	0.166497	-129.828201
0.000000	0.166734	-126.743286
0.000000	0.166971	-122.608795
0.000000	0.167209	-117.326378
0.000000	0.167446	-109.878487
0.000000	0.167683	-101.920464
0.000000	0.167920	-96.155060
0.000000	0.168157	-91.805992
0.000000	0.168394	-90.224243
0.000000	0.168632	-91.928101
0.000000	0.168869	-97.398949
0.000000	0.169106	-106.629349
0.000000	0.169343	-116.544334
0.000000	0.169580	-122.050629
0.000000	0.169818	-124.855858
0.000000	0.170055	-127.634705
0.000000	0.170292	-129.648285
0.000000	0.170529	-131.910034
0.000000	0.170766	-133.436371
0.000000	0.171003	-135.058228
0.000000	0.171241	-136.062592
0.000000	0.171478	-136.935837
0.000000	0.171715	-137.465149
0.000000	0.171952	-137.442200
0.000000	0.172189	-137.653717
0.000000	0.172426	-137.818787
0.000000	0.172664	-138.356155
0.000000	0.172901	-138.691376
0.000000	0.173138	-139.786240
0.000000	0.173375	-140.406143
0.000000	0.173612	-140.602890
0.000000	0.173849	-140.102722
0.000000	0.174087	-139.887802
0.000000	0.174324	-139.891495
0.000000	0.174561	-140.264557
0.000000	0.174798	-140.158234
0.000000	0.175035	-140.883514
0.000000	0.175273	-140.733368
0.000000	0.175510	-140.507309
0.000000	0.175747	-139.728790
0.000000	0.175984	-139.510574
0.000000	0.176221	-140.143188
0.000000	0.176458	-140.047394
0.000000	0.176696	-139.785522
0.000000	0.176933	-139.127274
0.000000	0.177170	-139.448288
0.000000	0.177407	-138.991653
0.000000	0.177644	-139.232330
0.000000	0.177881	-139.629242
0.000000	0.178119	-140.812729
0.000000	0.178356	-140.722778
0.000000	0.178593	-141.511703
0.000000	0.178830	-142.608566
0.000000	0.179067	-143.618256
0.000000	0.179305	-144.728043
0.000000	0.179542	-144.908554
0.000000	0.179779	-145.677032
0.000000	0.180016	-145.678268
0.000000	0.180253	-146.673233
0.000000	0.180490	-146.323715
0.000000	0.180728	-146.371826
0.000000	0.180965	-145.862686
0.000000	0.181202	-144.813660
0.000000	0.181439	-143.913620
0.000000	0.181676	-143.414642
0.000000	0.181913	-144.289581
0.000000	0.182151	-144.550659
0.000000	0.182388	-145.396835
0.000000	0.182625	-146.106552
0.000000	0.182862	-147.491852
0.000000	0.183099	-147.809891
0.000000	0.183337	-148.928925
0.000000	0.183574	-149.380203
0.000000	0.183811	-149.838196
0.000000	0.184048	-149.925476
0.000000	0.184285	-150.840057
0.000000	0.184522	-150.867599
0.000000	0.184760	-151.273590
0.000000	0.184997	-151.427414
0.000000	0.185234	-151.041153
0.000000	0.185471	-149.976700
0.000000	0.185708	-149.484131
0.000000	0.185945	-148.795013
0.000000	0.186183	-148.813477
0.000000	0.186420	-148.756104
0.000000	0.186657	-148.652405
0.000000	0.186894	-148.178162
0.000000	0.187131	-148.473282
0.000000	0.187368	-149.715408
0.000000	0.187606	-150.675018
0.000000	0.187843	-151.025269
0.000000	0.188080	-151.673889
0.000000	0.188317	-152.106750
0.000000	0.188554	-152.402481
0.000000	0.188792	-152.782730
0.000000	0.189029	-152.754654
0.000000	0.189266	-152.190979
0.000000	0.189503	-152.939926
0.000000	0.189740	-152.858444
0.000000	0.189977	-153.491455
0.000000	0.190215	-153.521866
0.000000	0.190452	-153.304565
0.000000	0.190689	-152.882904
0.000000	0.190926	-153.536652
0.000000	0.191163	-153.742752
0.000000	0.191400	-155.293243
0.000000	0.191638	-155.718842
0.000000	0.191875	-155.976746
0.000000	0.192112	-156.851929
0.000000	0.192349	-156.106827
0.000000	0.192586	-155.389832
0.000000	0.192824	-154.170822
0.000000	0.193061	-153.758301
0.000000	0.193298	-153.902756
0.000000	0.193535	-154.522247
0.000000	0.193772	-155.108810
0.000000	0.194009	-155.231750
0.000000	0.194247	-155.561569
0.000000	0.194484	-154.622375
0.000000	0.194721	-154.479401
0.000000	0.194958	-154.008087
0.000000	0.195195	-154.228058
0.000000	0.195432	-155.078522
0.000000	0.195670	-155.468872
0.000000	0.195907	-156.333893
0.000000	0.196144	-156.570892
0.000000	0.196381	-157.004440
0.000000	0.196618	-157.537109
0.000000	0.196856	-157.700378
0.000000	0.197093	-158.603409
0.000000	0.197330	-159.665131
0.000000	0.197567	-160.729019
0.000000	0.197804	-161.615860
0.000000	0.198041	-161.650513
0.000000	0.198279	-162.600861
0.000000	0.198516	-162.877655
0.000000	0.198753	-162.785965
0.000000	0.198990	-162.565140
0.000000	0.199227	-162.121948
0.000000	0.199464	-161.859497
0.000000	0.199702	-161.942627
0.000000	0.199939	-162.266006
0.000000	0.200176	-162.690918
0.000000	0.200413	-162.089249
0.000000	0.200650	-161.896637
0.000000	0.200887	-161.437744
0.000000	0.201125	-160.994354
0.000000	0.201362	-160.989426
0.000000	0.201599	-161.958084
0.000000	0.201836	-162.080414
0.000000	0.202073	-162.755508
0.000000	0.202311	-162.878830
0.000000	0.202548	-163.015671
0.000000	0.202785	-162.672363
0.000000	0.203022	-163.908264
0.000000	0.203259	-163.446564
0.000000	0.203496	-163.262314
0.000000	0.203734	-163.855759
0.000000	0.203971	-163.269211
0.000000	0.204208	-162.911957
0.000000	0.204445	-162.579102
0.000000	0.204682	-161.943665
0.000000	0.204919	-161.788239
0.000000	0.205157	-161.217789
0.000000	0.205394	-161.373566
0.000000	0.205631	-162.191391
0.000000	0.205868	-162.930130
0.000000	0.206105	-163.888153
0.000000	0.206343	-163.660767
0.000000	0.206580	-163.879791
0.000000	0.206817	-163.703674
0.000000	0.207054	-163.728592
0.000000	0.207291	-163.975159
0.000000	0.207528	-164.340271
0.000000	0.207766	-163.994202
0.000000	0.208003	-163.827148
0.000000	0.208240	-164.180817
0.000000	0.208477	-164.652435
0.000000	0.208714	-166.129654
0.000000	0.208951	-167.884766
0.000000	0.209189	-168.980423
0.000000	0.209426	-169.789246
0.000000	0.209663	-170.844101
0.000000	0.209900	-171.113312
0.000000	0.210137	-171.139908
0.000000	0.210374	-171.164444
0.000000	0.210612	-171.698654
0.000000	0.210849	-171.075348
0.000000	0.211086	-171.263123
0.000000	0.211323	-171.023880
0.000000	0.211560	-171.374023
0.000000	0.211798	-172.244095
0.000000	0.212035	-173.136414
0.000000	0.212272	-174.840118
0.000000	0.212509	-173.871323
0.000000	0.212746	-174.369812
0.000000	0.212983	-174.072479
0.000000	0.213221	-174.512451
0.000000	0.213458	-174.228592
0.000000	0.213695	-173.785660
0.000000	0.213932	-173.195389
0.000000	0.214169	-172.488327
0.000000	0.214406	-172.077469
0.000000	0.214644	-172.022446
0.000000	0.214881	-171.269287
0.000000	0.215118	-171.663025
0.000000	0.215355	-171.552841
0.000000	0.215592	-171.390961
0.000000	0.215830	-172.134857
0.000000	0.216067	-172.660843
0.000000	0.216304	-172.273712
0.000000	0.216541	-172.015472
0.000000	0.216778	-171.062393
0.000000	0.217015	-170.794968
0.000000	0.217253	-170.577454
0.000000	0.217490	-170.455643
0.000000	0.217727	-171.553497
0.000000	0.217964	-171.800980
0.000000	0.218201	-172.322693
0.000000	0.218438	-172.102524
0.000000	0.218676	-172.426071
0.000000	0.218913	-172.206726
0.000000	0.219150	-172.050964
0.000000	0.219387	-170.921371
0.000000	0.219624	-171.568527
0.000000	0.219862	-171.688507
0.000000	0.220099	-172.865128
0.000000	0.220336	-174.015442
0.000000	0.220573	-174.816925
0.000000	0.220810	-175.176392
0.000000	0.221047	-175.866669
0.000000	0.221285	-176.592133
0.000000	0.221522	-176.074188
0.000000	0.221759	-175.251633
0.000000	0.221996	-174.927994
0.000000	0.222233	-174.479416
0.000000	0.222470	-174.956421
0.000000	0.222708	-174.971252
0.000000	0.222945	-176.103516
0.000000	0.223182	-176.534302
0.000000	0.223419	-177.405838
0.000000	0.223656	-177.715302
0.000000	0.223893	-178.026352
0.000000	0.224131	-177.861801
0.000000	0.224368	-177.978210
0.000000	0.224605	-178.316849
0.000000	0.224842	-179.282318
0.000000	0.225079	-180.278534
0.000000	0.225317	-181.265442
0.000000	0.225554	-181.705353
0.000000	0.225791	-181.662628
0.000000	0.226028	-182.567627
0.000000	0.226265	-183.069489
0.000000	0.226502	-183.337814
0.000000	0.226740	-183.339264
0.000000	0.226977	-181.982101
0.000000	0.227214	-181.745255
0.000000	0.227451	-181.546677
0.000000	0.227688	-182.168289
0.000000	0.227925	-182.423264
0.000000	0.228163	-183.612534
0.000000	0.228400	-183.276382
0.000000	0.228637	-183.647034
0.000000	0.228874	-183.533646
0.000000	0.229111	-183.538284
0.000000	0.229349	-183.822754
0.000000	0.229586	-184.066895
0.000000	0.229823	-184.307053
0.000000	0.230060	-184.462418
0.000000	0.230297	-185.661301
0.000000	0.230534	-186.949585
0.000000	0.230772	-188.386459
0.000000	0.231009	-188.681290
0.000000	0.231246	-189.094925
0.000000	0.231483	-189.259048
0.000000	0.231720	-190.254028
0.000000	0.231957	-190.489304
0.000000	0.232195	-191.117889
0.000000	0.232432	-190.420700
0.000000	0.232669	-190.067703
0.000000	0.232906	-190.235611
0.000000	0.233143	-190.472321
0.000000	0.233380	-190.302383
0.000000	0.233618	-189.018051
0.000000	0.233855	-189.235336
0.000000	0.234092	-189.612701
0.000000	0.234329	-190.758926
0.000000	0.234566	-191.547745
0.000000	0.234804	-191.645096
0.000000	0.235041	-191.957809
0.000000	0.235278	-191.613342
0.000000	0.235515	-191.677689
0.000000	0.235752	-192.046616
0.000000	0.235989	-191.742935
0.000000	0.236227	-190.998947
0.000000	0.236464	-191.072845
0.000000	0.236701	-191.176575
0.000000	0.236938	-190.822418
0.000000	0.237175	-191.333984
0.000000	0.237412	-191.369644
0.000000	0.237650	-192.081375
0.000000	0.237887	-191.125839
0.000000	0.238124	-190.518799
0.000000	0.238361	-189.359741
0.000000	0.238598	-190.269852
0.000000	0.238836	-189.945145
0.000000	0.239073	-189.462509
0.000000	0.239310	-190.109619
0.000000	0.239547	-190.743729
0.000000	0.239784	-191.723541
0.000000	0.240021	-192.305710
0.000000	0.240259	-193.788849
0.000000	0.240496	-194.447052
0.000000	0.240733	-194.929291
0.000000	0.240970	-196.058624
0.000000	0.241207	-196.105682
0.000000	0.241444	-197.313705
0.000000	0.241682	-196.877090
0.000000	0.241919	-197.394745
0.000000	0.242156	-197.066498
0.000000	0.242393	-196.830307
0.000000	0.242630	-196.339539
0.000000	0.242868	-196.091385
0.000000	0.243105	-195.866150
0.000000	0.243342	-195.427521
0.000000	0.243579	-195.149155
0.000000	0.243816	-193.836700
0.000000	0.244053	-193.814987
0.000000	0.244291	-193.934067
0.000000	0.244528	-193.682587
0.000000	0.244765	-193.520966
0.000000	0.245002	-193.097977
0.000000	0.245239	-192.687073
0.000000	0.245476	-191.743042
0.000000	0.245714	-192.401093
0.000000	0.245951	-192.670944
0.000000	0.246188	-194.084366
0.000000	0.246425	-195.376022
0.000000	0.246662	-194.959534
0.000000	0.246900	-195.297424
0.000000	0.247137	-194.486206
0.000000	0.247374	-194.375717
0.000000	0.247611	-194.469910
0.000000	0.247848	-194.709930
0.000000	0.248085	-196.101395
0.000000	0.248323	-196.934280
0.000000	0.248560	-197.717987
0.000000	0.248797	-198.505447
0.000000	0.249034	-198.750366
0.000000	0.249271	-198.045303
0.000000	0.249508	-197.740753
0.000000	0.249746	-197.791092
0.000000	0.249983	-198.480682
0.000000	0.250220	-199.086441
0.000000	0.250457	-198.965973
0.000000	0.250694	-199.324112
0.000000	0.250931	-198.875854
0.000000	0.251169	-199.125580
0.000000	0.251406	-199.445419
0.000000	0.251643	-200.247482
0.000000	0.251880	-201.792725
0.000000	0.252117	-203.548477
0.000000	0.252355	-204.545853
0.000000	0.252592	-205.259506
0.000000	0.252829	-205.127243
0.000000	0.253066	-204.840240
0.000000	0.253303	-204.429672
0.000000	0.253540	-205.285492
0.000000	0.253778	-205.034515
0.000000	0.254015	-204.272995
0.000000	0.254252	-205.623398
0.000000	0.254489	-204.793167
0.000000	0.254726	-206.238419
0.000000	0.254963	-206.754471
0.000000	0.255201	-206.874847
0.000000	0.255438	-207.308121
0.000000	0.255675	-208.409760
0.000000	0.255912	-209.285324
0.000000	0.256149	-209.363571
0.000000	0.256387	-208.588120
0.000000	0.256624	-208.184875
0.000000	0.256861	-208.705582
0.000000	0.257098	-208.478195
0.000000	0.257335	-208.933868
0.000000	0.257572	-208.386780
0.000000	0.257810	-207.912979
0.000000	0.258047	-208.538559
0.000000	0.258284	-208.243408
0.000000	0.258521	-208.109741
0.000000	0.258758	-208.066925
0.000000	0.258995	-208.880966
0.000000	0.259233	-209.595047
0.000000	0.259470	-209.794724
0.000000	0.259707	-210.406021
0.000000	0.259944	-210.923019
0.000000	0.260181	-211.058670
0.000000	0.260418	-211.516434
0.000000	0.260656	-210.601135
0.000000	0.260893	-211.112778
0.000000	0.261130	-211.188995
0.000000	0.261367	-211.178329
0.000000	0.261604	-212.422089
0.000000	0.261842	-212.238480
0.000000	0.262079	-212.373398
0.000000	0.262316	-212.241287
0.000000	0.262553	-212.465149
0.000000	0.262790	-211.869110
0.000000	0.263027	-212.425339
0.000000	0.263265	-212.985474
0.000000	0.263502	-213.406784
0.000000	0.263739	-213.897064
0.000000	0.263976	-214.660187
0.000000	0.264213	-215.037415
0.000000	0.264450	-214.968521
0.000000	0.264688	-214.556351
0.000000	0.264925	-213.946823
0.000000	0.265162	-214.041977
0.000000	0.265399	-213.918396
0.000000	0.265636	-214.781281
0.000000	0.265874	-215.033493
0.000000	0.266111	-214.472397
0.000000	0.266348	-214.163864
0.000000	0.266585	-214.021057
0.000000	0.266822	-213.097519
0.000000	0.267059	-212.511429
0.000000	0.267297	-212.815460
0.000000	0.267534	-213.670944
0.000000	0.267771	-213.574402
0.000000	0.268008	-212.939484
0.000000	0.268245	-212.862152
0.000000	0.268482	-212.289078
0.000000	0.268720	-212.451736
0.000000	0.268957	-212.306107
0.000000	0.269194	-212.838928
0.000000	0.269431	-212.633011
0.000000	0.269668	-213.407104
0.000000	0.269906	-213.161545
0.000000	0.270143	-213.730850
0.000000	0.270380	-215.665649
0.000000	0.270617	-217.008926
0.000000	0.270854	-218.385773
0.000000	0.271091	-218.512589
0.000000	0.271329	-219.394913
0.000000	0.271566	-220.071365
0.000000	0.271803	-221.107101
0.000000	0.272040	-221.494003
0.000000	0.272277	-221.909012
0.000000	0.272514	-221.861618
0.000000	0.272752	-221.232498
0.000000	0.272989	-221.640396
0.000000	0.273226	-221.932938
0.000000	0.273463	-221.854553
0.000000	0.273700	-222.491165
0.000000	0.273937	-222.269684
0.000000	0.274175	-222.374573
0.000000	0.274412	-221.495819
0.000000	0.274649	-222.816116
0.000000	0.274886	-222.401886
0.000000	0.275123	-222.397751
0.000000	0.275361	-222.754944
0.000000	0.275598	-223.146500
0.000000	0.275835	-224.179993
0.000000	0.276072	-225.100540
0.000000	0.276309	-225.948715
0.000000	0.276546	-226.159927
0.000000	0.276784	-226.521484
0.000000	0.277021	-225.925674
0.000000	0.277258	-225.579636
0.000000	0.277495	-225.170532
0.000000	0.277732	-225.943085
0.000000	0.277969	-225.847183
0.000000	0.278207	-226.167694
0.000000	0.278444	-225.215851
0.000000	0.278681	-224.827759
0.000000	0.278918	-224.621567
0.000000	0.279155	-224.664658
0.000000	0.279393	-225.609543
0.000000	0.279630	-226.367828
0.000000	0.279867	-227.359604
0.000000	0.280104	-227.305038
0.000000	0.280341	-227.834595
0.000000	0.280578	-227.853088
0.000000	0.280816	-227.821671
0.000000	0.281053	-228.004944
0.000000	0.281290	-227.828232
0.000000	0.281527	-227.925888
0.000000	0.281764	-228.100281
0.000000	0.282001	-228.978149
0.000000	0.282239	-229.829620
0.000000	0.282476	-229.872192
0.000000	0.282713	-230.030197
0.000000	0.282950	-229.695602
0.000000	0.283187	-231.291809
0.000000	0.283424	-230.568970
0.000000	0.283662	-230.583954
0.000000	0.283899	-230.409286
0.000000	0.284136	-230.652069
0.000000	0.284373	-229.862015
0.000000	0.284610	-229.851288
0.000000	0.284848	-229.574219
0.000000	0.285085	-229.880127
0.000000	0.285322	-229.689743
0.000000	0.285559	-228.990677
0.000000	0.285796	-229.032349
0.000000	0.286033	-228.910049
0.000000	0.286271	-229.255341
0.000000	0.286508	-229.736053
0.000000	0.286745	-230.231720
0.000000	0.286982	-230.490067
0.000000	0.287219	-231.471527
0.000000	0.287456	-231.340820
0.000000	0.287694	-232.345093
0.000000	0.287931	-233.259491
0.000000	0.288168	-233.388779
0.000000	0.288405	-233.394363
0.000000	0.288642	-232.789886
0.000000	0.288880	-232.090897
0.000000	0.289117	-232.475800
0.000000	0.289354	-232.454849
0.000000	0.289591	-233.029221
0.000000	0.289828	-233.158615
0.000000	0.290065	-234.076157
0.000000	0.290303	-234.600311
0.000000	0.290540	-235.433960
0.000000	0.290777	-237.534073
0.000000	0.291014	-237.804520
0.000000	0.291251	-238.303207
0.000000	0.291488	-239.019852
0.000000	0.291726	-239.323135
0.000000	0.291963	-239.427399
0.000000	0.292200	-239.094513
0.000000	0.292437	-239.685043
0.000000	0.292674	-239.781631
0.000000	0.292911	-239.847534
0.000000	0.293149	-239.517609
0.000000	0.293386	-240.245041
0.000000	0.293623	-240.333649
0.000000	0.293860	-239.970200
0.000000	0.294097	-239.763947
0.000000	0.294335	-239.030914
0.000000	0.294572	-238.796478
0.000000	0.294809	-239.030930
0.000000	0.295046	-239.670807
0.000000	0.295283	-240.131958
0.000000	0.295520	-241.140488
0.000000	0.295758	-241.479187
0.000000	0.295995	-242.076950
0.000000	0.296232	-243.037308
0.000000	0.296469	-244.550293
0.000000	0.296706	-244.949051
0.000000	0.296943	-245.225952
0.000000	0.297181	-244.405655
0.000000	0.297418	-244.109680
0.000000	0.297655	-243.979263
0.000000	0.297892	-244.595444
0.000000	0.298129	-245.661469
0.000000	0.298367	-246.810837
0.000000	0.298604	-247.751617
0.000000	0.298841	-248.662872
0.000000	0.299078	-249.123627
0.000000	0.299315	-249.323578
0.000000	0.299552	-249.969376
0.000000	0.299790	-250.077911
0.000000	0.300027	-250.586472
0.000000	0.300264	-250.034470
0.000000	0.300501	-250.106445
0.000000	0.300738	-250.122299
0.000000	0.300975	-249.847900
0.000000	0.301213	-249.541245
0.000000	0.301450	-250.209457
0.000000	0.301687	-249.449707
0.000000	0.301924	-250.035736
0.000000	0.302161	-250.085907
0.000000	0.302399	-250.067093
0.000000	0.302636	-250.239410
0.000000	0.302873	-250.498978
0.000000	0.303110	-251.698471
0.000000	0.303347	-251.513901
0.000000	0.303584	-251.945221
0.000000	0.303822	-251.791855
0.000000	0.304059	-252.483276
0.000000	0.304296	-252.553513
0.000000	0.304533	-252.912750
0.000000	0.304770	-252.813263
0.000000	0.305007	-252.600967
0.000000	0.305245	-251.576981
0.000000	0.305482	-250.768967
0.000000	0.305719	-251.496185
0.000000	0.305956	-251.994354
0.000000	0.306193	-252.564529
0.000000	0.306430	-252.895081
0.000000	0.306668	-252.782867
0.000000	0.306905	-252.531952
0.000000	0.307142	-251.758652
0.000000	0.307379	-251.081711
0.000000	0.307616	-250.561462
0.000000	0.307854	-249.652115
0.000000	0.308091	-250.112381
0.000000	0.308328	-249.697800
0.000000	0.308565	-250.325867
0.000000	0.308802	-250.427719
0.000000	0.309039	-250.305801
0.000000	0.309277	-250.170624
0.000000	0.309514	-250.487686
0.000000	0.309751	-250.263962
0.000000	0.309988	-250.073380
0.000000	0.310225	-249.450470
0.000000	0.310462	-248.559799
0.000000	0.310700	-248.951843
0.000000	0.310937	-248.790329
0.000000	0.311174	-249.930542
0.000000	0.311411	-250.603226
0.000000	0.311648	-251.134781
0.000000	0.311886	-252.233429
0.000000	0.312123	-253.622971
0.000000	0.312360	-255.341782
0.000000	0.312597	-254.973953
0.000000	0.312834	-255.211746
0.000000	0.313071	-254.997223
0.000000	0.313309	-255.426453
0.000000	0.313546	-255.186096
0.000000	0.313783	-255.840027
0.000000	0.314020	-255.705612
0.000000	0.314257	-255.115829
0.000000	0.314494	-254.704575
0.000000	0.314732	-255.011749
0.000000	0.314969	-255.095840
0.000000	0.315206	-254.570053
0.000000	0.315443	-255.005722
0.000000	0.315680	-255.207382
0.000000	0.315917	-254.894897
0.000000	0.316155	-254.672592
0.000000	0.316392	-254.589874
0.000000	0.316629	-254.464706
0.000000	0.316866	-254.238144
0.000000	0.317103	-255.067810
0.000000	0.317341	-256.270416
0.000000	0.317578	-257.677002
0.000000	0.317815	-258.346069
0.000000	0.318052	-259.145905
0.000000	0.318289	-259.416260
0.000000	0.318526	-259.354706
0.000000	0.318764	-258.964691
0.000000	0.319001	-258.887970
0.000000	0.319238	-259.420319
0.000000	0.319475	-260.343994
0.000000	0.319712	-259.940216
0.000000	0.319950	-259.884277
0.000000	0.320187	-259.873016
0.000000	0.320424	-260.428345
0.000000	0.320661	-261.083344
0.000000	0.320898	-261.198273
0.000000	0.321135	-261.941986
0.000000	0.321373	-262.561157
0.000000	0.321610	-262.140594
0.000000	0.321847	-262.223297
0.000000	0.322084	-262.243744
0.000000	0.322321	-261.250824
0.000000	0.322558	-261.104279
0.000000	0.322796	-261.769379
0.000000	0.323033	-262.402435
0.000000	0.323270	-262.944366
0.000000	0.323507	-263.094513
0.000000	0.323744	-262.571899
0.000000	0.323981	-261.872131
0.000000	0.324219	-262.157806
0.000000	0.324456	-262.410767
0.000000	0.324693	-262.391357
0.000000	0.324930	-262.941406
0.000000	0.325167	-263.921936
0.000000	0.325405	-264.162384
0.000000	0.325642	-264.165680
0.000000	0.325879	-263.642090
0.000000	0.326116	-263.191223
0.000000	0.326353	-261.888306
0.000000	0.326590	-261.748077
0.000000	0.326828	-261.318939
0.000000	0.327065	-262.120239
0.000000	0.327302	-262.278107
0.000000	0.327539	-263.002167
0.000000	0.327776	-263.468140
0.000000	0.328013	-264.264923
0.000000	0.328251	-265.983459
0.000000	0.328488	-266.743439
0.000000	0.328725	-267.525116
0.000000	0.328962	-267.672058
0.000000	0.329199	-267.995270
0.000000	0.329437	-268.377777
0.000000	0.329674	-267.838318
0.000000	0.329911	-268.676147
0.000000	0.330148	-268.366913
0.000000	0.330385	-268.304596
0.000000	0.330622	-268.369080
0.000000	0.330860	-268.057404
0.000000	0.331097	-267.234100
0.000000	0.331334	-266.659851
0.000000	0.331571	-265.808655
0.000000	0.331808	-265.860626
0.000000	0.332045	-265.954468
0.000000	0.332283	-266.026794
0.000000	0.332520	-267.346558
0.000000	0.332757	-267.512115
0.000000	0.332994	-269.374817
0.000000	0.333231	-270.596100
0.000000	0.333468	-272.240051
0.000000	0.333706	-272.370575
0.000000	0.333943	-272.089325
0.000000	0.334180	-271.404327
0.000000	0.334417	-271.582428
0.000000	0.334654	-271.600800
0.000000	0.334892	-271.464417
0.000000	0.335129	-271.661224
0.000000	0.335366	-272.312805
0.000000	0.335603	-272.548096
0.000000	0.335840	-271.613556
0.000000	0.336077	-270.768433
0.000000	0.336315	-269.911987
0.000000	0.336552	-271.495605
0.000000	0.336789	-272.954803
0.000000	0.337026	-274.096771
0.000000	0.337263	-275.083649
0.000000	0.337500	-276.449860
0.000000	0.337738	-277.638916
0.000000	0.337975	-277.957550
0.000000	0.338212	-277.963989
0.000000	0.338449	-278.049530
0.000000	0.338686	-278.267395
0.000000	0.338924	-278.780212
0.000000	0.339161	-280.334015
0.000000	0.339398	-280.349121
0.000000	0.339635	-280.920044
0.000000	0.339872	-281.194092
0.000000	0.340109	-280.646332
0.000000	0.340347	-280.722015
0.000000	0.340584	-280.969666
0.000000	0.340821	-280.530579
0.000000	0.341058	-280.367737
0.000000	0.341295	-280.156830
0.000000	0.341532	-279.805695
0.000000	0.341770	-279.959656
0.000000	0.342007	-279.197571
0.000000	0.342244	-279.827667
0.000000	0.342481	-280.298767
0.000000	0.342718	-280.901428
0.000000	0.342955	-281.208588
0.000000	0.343193	-280.196991
0.000000	0.343430	-279.330078
0.000000	0.343667	-279.082336
0.000000	0.343904	-279.066711
0.000000	0.344141	-279.693359
0.000000	0.344379	-280.968781
0.000000	0.344616	-281.620117
0.000000	0.344853	-281.788940
0.000000	0.345090	-281.178589
0.000000	0.345327	-281.728210
0.000000	0.345564	-281.661743
0.000000	0.345802	-281.330963
0.000000	0.346039	-281.504150
0.000000	0.346276	-281.871368
0.000000	0.346513	-282.326447
0.000000	0.346750	-282.251129
0.000000	0.346987	-282.831848
0.000000	0.347225	-283.686554
0.000000	0.347462	-284.255402
0.000000	0.347699	-284.086243
0.000000	0.347936	-282.519348
0.000000	0.348173	-282.128967
0.000000	0.348411	-282.421234
0.000000	0.348648	-281.974152
0.000000	0.348885	-281.763702
0.000000	0.349122	-281.478333
0.000000	0.349359	-281.762421
0.000000	0.349596	-281.674072
0.000000	0.349834	-282.662079
0.000000	0.350071	-282.663239
0.000000	0.350308	-283.568634
0.000000	0.350545	-283.449188
0.000000	0.350782	-283.253998
0.000000	0.351019	-283.519348
0.000000	0.351257	-284.290771
0.000000	0.351494	-285.811249
0.000000	0.351731	-286.208130
0.000000	0.351968	-287.092743
0.000000	0.352205	-286.746948
0.000000	0.352443	-286.594208
0.000000	0.352680	-287.162384
0.000000	0.352917	-287.613892
0.000000	0.353154	-287.905701
0.000000	0.353391	-288.000366
0.000000	0.353628	-288.122650
0.000000	0.353866	-287.552307
0.000000	0.354103	-286.926331
0.000000	0.354340	-286.327576
0.000000	0.354577	-287.295349
0.000000	0.354814	-287.811096
0.000000	0.355051	-288.774353
0.000000	0.355289	-288.904266
0.000000	0.355526	-288.829376
0.000000	0.355763	-288.376923
0.000000	0.356000	-288.362549
0.000000	0.356237	-288.049377
0.000000	0.356474	-286.808716
0.000000	0.356712	-286.000763
0.000000	0.356949	-284.867859
0.000000	0.357186	-284.577240
0.000000	0.357423	-284.487244
0.000000	0.357660	-284.992767
0.000000	0.357898	-284.650696
0.000000	0.358135	-284.789734
0.000000	0.358372	-285.099182
0.000000	0.358609	-285.364441
0.000000	0.358846	-286.580505
0.000000	0.359083	-287.184174
0.000000	0.359321	-288.467743
0.000000	0.359558	-289.440399
0.000000	0.359795	-290.152069
0.000000	0.360032	-291.151184
0.000000	0.360269	-292.144318
0.000000	0.360506	-292.456482
0.000000	0.360744	-292.522980
0.000000	0.360981	-291.987335
0.000000	0.361218	-291.492889
0.000000	0.361455	-292.084717
0.000000	0.361692	-293.086578
0.000000	0.361930	-292.889404
0.000000	0.362167	-293.026642
0.000000	0.362404	-292.678650
0.000000	0.362641	-293.075897
0.000000	0.362878	-293.286469
0.000000	0.363115	-293.666504
0.000000	0.363353	-293.851349
0.000000	0.363590	-293.950073
0.000000	0.363827	-294.690521
0.000000	0.364064	-294.732697
0.000000	0.364301	-294.645172
0.000000	0.364538	-295.166992
0.000000	0.364776	-295.583466
0.000000	0.365013	-295.018341
0.000000	0.365250	-294.916016
0.000000	0.365487	-295.681793
0.000000	0.365724	-296.464447
0.000000	0.365961	-295.874695
0.000000	0.366199	-295.587219
0.000000	0.366436	-295.192932
0.000000	0.366673	-295.856110
0.000000	0.366910	-295.703888
0.000000	0.367147	-296.808655
0.000000	0.367385	-297.630402
0.000000	0.367622	-298.603638
0.000000	0.367859	-299.075928
0.000000	0.368096	-300.083893
0.000000	0.368333	-300.380127
0.000000	0.368570	-300.756165
0.000000	0.368808	-301.326141
0.000000	0.369045	-300.986359
0.000000	0.369282	-300.572418
0.000000	0.369519	-300.972839
0.000000	0.369756	-301.725403
0.000000	0.369993	-301.573273
0.000000	0.370231	-301.677307
0.000000	0.370468	-300.835754
0.000000	0.370705	-300.161682
0.000000	0.370942	-300.475647
0.000000	0.371179	-300.027008
0.000000	0.371417	-300.644135
0.000000	0.371654	-301.139709
0.000000	0.371891	-301.570679
0.000000	0.372128	-302.102325
0.000000	0.372365	-301.672272
0.000000	0.372602	-301.647736
0.000000	0.372840	-300.549286
0.000000	0.373077	-300.186676
0.000000	0.373314	-298.576813
0.000000	0.373551	-297.375214
0.000000	0.373788	-296.875031
0.000000	0.374025	-297.213989
0.000000	0.374263	-298.705566
0.000000	0.374500	-299.147614
0.000000	0.374737	-300.388275
0.000000	0.374974	-300.927185
0.000000	0.375211	-301.283813
0.000000	0.375449	-301.911896
0.000000	0.375686	-302.314972
0.000000	0.375923	-302.481293
0.000000	0.376160	-302.550018
0.000000	0.376397	-303.048492
0.000000	0.376634	-303.899292
0.000000	0.376872	-304.502136
0.000000	0.377109	-305.078430
0.000000	0.377346	-305.979401
0.000000	0.377583	-306.819244
0.000000	0.377820	-307.186859
0.000000	0.378057	-307.283783
0.000000	0.378295	-307.583374
0.000000	0.378532	-308.082489
0.000000	0.378769	-308.027283
0.000000	0.379006	-308.234222
0.000000	0.379243	-308.222961
0.000000	0.379481	-307.386993
0.000000	0.379718	-307.341827
0.000000	0.379955	-306.960144
0.000000	0.380192	-307.122192
0.000000	0.380429	-307.600647
0.000000	0.380666	-307.703522
0.000000	0.380904	-307.957855
0.000000	0.381141	-308.035858
0.000000	0.381378	-304.840393
0.000000	0.381615	-301.252930
0.000000	0.381852	-294.498779
0.000000	0.382089	-284.046417
0.000000	0.382327	-269.138031
0.000000	0.382564	-249.546188
0.000000	0.382801	-224.799561
0.000000	0.383038	-196.115784
0.000000	0.383275	-167.570679
0.000000	0.383512	-151.428284
0.000000	0.383750	-149.347443
0.000000	0.383987	-161.908936
0.000000	0.384224	-186.192734
0.000000	0.384461	-215.834152
0.000000	0.384698	-239.701172
0.000000	0.384936	-248.094025
0.000000	0.385173	-256.607574
0.000000	0.385410	-263.333038
0.000000	0.385647	-269.356750
0.000000	0.385884	-274.329895
0.000000	0.386121	-278.640961
0.000000	0.386359	-282.275604
0.000000	0.386596	-285.836243
0.000000	0.386833	-289.174927
0.000000	0.387070	-291.835480
0.000000	0.387307	-293.561279
0.000000	0.387544	-294.947906
0.000000	0.387782	-295.764008
0.000000	0.388019	-296.625153
0.000000	0.388256	-296.946411
0.000000	0.388493	-297.225677
0.000000	0.388730	-296.776184
0.000000	0.388968	-296.377869
0.000000	0.389205	-296.370758
0.000000	0.389442	-296.475342
0.000000	0.389679	-296.131317
0.000000	0.389916	-297.070282
0.000000	0.390153	-297.744904
0.000000	0.390391	-297.727753
0.000000	0.390628	-297.822418
0.000000	0.390865	-298.024200
0.000000	0.391102	-298.569153
0.000000	0.391339	-298.360626
0.000000	0.391576	-297.885529
0.000000	0.391814	-297.821167
0.000000	0.392051	-298.135986
0.000000	0.392288	-298.760803
0.000000	0.392525	-300.190094
0.000000	0.392762	-300.927673
0.000000	0.393000	-302.092682
0.000000	0.393237	-302.049622
0.000000	0.393474	-302.437378
0.000000	0.393711	-302.556854
0.000000	0.393948	-302.672028
0.000000	0.394185	-302.587158
0.000000	0.394423	-302.832733
0.000000	0.394660	-304.296082
0.000000	0.394897	-305.133698
0.000000	0.395134	-305.472931
0.000000	0.395371	-306.330078
0.000000	0.395608	-305.594666
0.000000	0.395846	-304.918030
0.000000	0.396083	-304.613770
0.000000	0.396320	-304.391510
0.000000	0.396557	-304.060089
0.000000	0.396794	-304.514465
0.000000	0.397031	-305.063416
0.000000	0.397269	-304.712555
0.000000	0.397506	-305.624237
0.000000	0.397743	-305.505646
0.000000	0.397980	-305.504150
0.000000	0.398217	-305.722931
0.000000	0.398455	-305.987823
0.000000	0.398692	-305.960205
0.000000	0.398929	-305.276245
0.000000	0.399166	-304.067871
0.000000	0.399403	-302.634338
0.000000	0.399640	-300.592651
0.000000	0.399878	-298.326813
0.000000	0.400115	-294.937134
0.000000	0.400352	-292.945557
0.000000	0.400589	-291.503387
0.000000	0.400826	-289.861725
0.000000	0.401063	-288.892426
0.000000	0.401301	-286.889160
0.000000	0.401538	-283.067902
0.000000	0.401775	-278.915314
0.000000	0.402012	-275.191132
0.000000	0.402249	-271.209229
0.000000	0.402487	-267.339783
0.000000	0.402724	-263.468689
0.000000	0.402961	-258.852905
0.000000	0.403198	-254.201050
0.000000	0.403435	-249.402512
0.000000	0.403672	-244.806671
0.000000	0.403910	-239.139343
0.000000	0.404147	-234.206436
0.000000	0.404384	-228.985168
0.000000	0.404621	-221.815552
0.000000	0.404858	-214.024368
0.000000	0.405095	-204.838806
0.000000	0.405333	-193.431458
0.000000	0.405570	-178.916290
0.000000	0.405807	-164.217545
0.000000	0.406044	-151.612305
0.000000	0.406281	-140.063721
0.000000	0.406518	-129.415695
0.000000	0.406756	-124.194786
0.000000	0.406993	-119.579079
0.000000	0.407230	-115.969223
0.000000	0.407467	-113.121643
0.000000	0.407704	-110.508842
0.000000	0.407942	-108.936661
0.000000	0.408179	-108.272316
0.000000	0.408416	-107.637619
0.000000	0.408653	-107.853973
0.000000	0.408890	-108.204208
0.000000	0.409127	-109.901421
0.000000	0.409365	-112.107140
0.000000	0.409602	-113.063515
0.000000	0.409839	-115.256546
0.000000	0.410076	-117.837318
0.000000	0.410313	-120.707787
0.000000	0.410550	-123.726707
0.000000	0.410788	-125.631416
0.000000	0.411025	-126.255379
0.000000	0.411262	-126.860260
0.000000	0.411499	-128.310974
0.000000	0.411736	-128.547729
0.000000	0.411974	-128.984283
0.000000	0.412211	-129.279434
0.000000	0.412448	-129.674057
0.000000	0.412685	-129.428268
0.000000	0.412922	-129.360733
0.000000	0.413159	-128.966370
0.000000	0.413397	-128.058197
0.000000	0.413634	-127.522583
0.000000	0.413871	-126.525101
0.000000	0.414108	-124.412117
0.000000	0.414345	-121.279968
0.000000	0.414582	-118.538910
0.000000	0.414820	-114.557381
0.000000	0.415057	-109.717117
0.000000	0.415294	-104.940292
0.000000	0.415531	-100.895584
0.000000	0.415768	-100.556114
0.000000	0.416005	-103.253754
0.000000	0.416243	-106.056190
0.000000	0.416480	-106.525871
0.000000	0.416717	-107.459488
0.000000	0.416954	-108.049271
0.000000	0.417191	-108.695793
0.000000	0.417429	-109.842430
0.000000	0.417666	-110.603859
0.000000	0.417903	-111.658264
0.000000	0.418140	-111.893494
0.000000	0.418377	-112.380791
0.000000	0.418614	-113.520401
0.000000	0.418852	-113.627609
0.000000	0.419089	-114.267311
0.000000	0.419326	-115.000732
0.000000	0.419563	-115.714142
0.000000	0.419800	-116.892456
0.000000	0.420037	-117.801720
0.000000	0.420275	-117.801292
0.000000	0.420512	-118.584938
0.000000	0.420749	-119.586075
0.000000	0.420986	-120.542427
0.000000	0.421223	-121.292725
0.000000	0.421461	-121.551865
0.000000	0.421698	-121.650620
0.000000	0.421935	-122.671043
0.000000	0.422172	-122.525368
0.000000	0.422409	-122.594017
0.000000	0.422646	-122.880104
0.000000	0.422884	-121.932045
0.000000	0.423121	-121.248009
0.000000	0.423358	-120.757378
0.000000	0.423595	-121.420013
0.000000	0.423832	-122.460136
0.000000	0.424069	-124.753937
0.000000	0.424307	-128.843292
0.000000	0.424544	-134.154999
0.000000	0.424781	-142.586563
0.000000	0.425018	-155.048401
0.000000	0.425255	-171.346054
0.000000	0.425492	-191.722885
0.000000	0.425730	-214.258438
0.000000	0.425967	-235.720245
0.000000	0.426204	-252.741623
0.000000	0.426441	-264.076172
0.000000	0.426678	-273.314911
0.000000	0.426916	-281.426361
0.000000	0.427153	-287.121796
0.000000	0.427390	-290.683075
0.000000	0.427627	-293.420563
0.000000	0.427864	-295.674286
0.000000	0.428101	-297.547943
0.000000	0.428339	-300.076843
0.000000	0.428576	-301.785889
0.000000	0.428813	-302.988434
0.000000	0.429050	-304.159424
0.000000	0.429287	-304.070709
0.000000	0.429524	-302.561859
0.000000	0.429762	-299.423492
0.000000	0.429999	-293.844360
0.000000	0.430236	-285.469421
0.000000	0.430473	-275.139130
0.000000	0.430710	-262.778076
0.000000	0.430948	-248.698303
0.000000	0.431185	-235.761841
0.000000	0.431422	-227.936096
0.000000	0.431659	-222.833481
0.000000	0.431896	-218.848404
0.000000	0.432133	-215.334167
0.000000	0.432371	-211.169250
0.000000	0.432608	-206.922775
0.000000	0.432845	-202.653137
0.000000	0.433082	-198.734299
0.000000	0.433319	-194.851318
0.000000	0.433556	-190.882507
0.000000	0.433794	-188.766953
0.000000	0.434031	-188.138809
0.000000	0.434268	-186.251892
0.000000	0.434505	-179.104843
0.000000	0.434742	-166.690231
0.000000	0.434979	-149.974289
0.000000	0.435217	-128.276154
0.000000	0.435454	-101.258102
0.000000	0.435691	-68.943390
0.000000	0.435928	-37.709263
0.000000	0.436165	-12.947603
0.000000	0.436403	1.161166
0.000000	0.436640	2.502847
0.000000	0.436877	-9.517969
0.000000	0.437114	-30.942783
0.000000	0.437351	-58.481426
0.000000	0.437588	-89.198586
0.000000	0.437826	-118.077087
0.000000	0.438063	-137.207550
0.000000	0.438300	-148.121231
0.000000	0.438537	-157.985687
0.000000	0.438774	-169.819946
0.000000	0.439011	-178.162582
0.000000	0.439249	-184.410599
0.000000	0.439486	-191.035934
0.000000	0.439723	-195.961945
0.000000	0.439960	-199.935486
0.000000	0.440197	-203.253448
0.000000	0.440435	-205.718536
0.000000	0.440672	-206.995255
0.000000	0.440909	-207.970657
0.000000	0.441146	-209.073532
0.000000	0.441383	-209.490845
0.000000	0.441620	-209.834152
0.000000	0.441858	-208.678314
0.000000	0.442095	-207.897461
0.000000	0.442332	-207.651474
0.000000	0.442569	-207.120834
0.000000	0.442806	-207.180725
0.000000	0.443043	-206.791397
0.000000	0.443281	-207.181808
0.000000	0.443518	-210.182251
0.000000	0.443755	-213.494156
0.000000	0.443992	-215.331955
0.000000	0.444229	-216.915756
0.000000	0.444467	-217.854523
0.000000	0.444704	-218.145264
0.000000	0.444941	-218.687210
0.000000	0.445178	-218.226868
0.000000	0.445415	-217.303696
0.000000	0.445652	-216.850677
0.000000	0.445890	-216.801956
0.000000	0.446127	-215.306015
0.000000	0.446364	-212.654449
0.000000	0.446601	-208.875534
0.000000	0.446838	-204.832001
0.000000	0.447075	-200.889160
0.000000	0.447313	-196.124084
0.000000	0.447550	-191.571777
0.000000	0.447787	-188.542053
0.000000	0.448024	-187.533096
0.000000	0.448261	-185.441360
0.000000	0.448498	-183.080109
0.000000	0.448736	-180.022125
0.000000	0.448973	-174.901291
0.000000	0.449210	-168.597717
0.000000	0.449447	-160.181717
0.000000	0.449684	-151.147156
0.000000	0.449922	-141.170135
0.000000	0.450159	-126.690529
0.000000	0.450396	-109.259331
0.000000	0.450633	-89.302147
0.000000	0.450870	-73.327393
0.000000	0.451107	-66.612221
0.000000	0.451345	-69.345230
0.000000	0.451582	-76.537155
0.000000	0.451819	-91.092941
0.000000	0.452056	-108.963722
0.000000	0.452293	-130.581909
0.000000	0.452531	-154.130539
0.000000	0.452768	-180.360962
0.000000	0.453005	-199.836685
0.000000	0.453242	-218.081223
0.000000	0.453479	-230.863419
0.000000	0.453716	-235.769653
0.000000	0.453954	-233.900772
0.000000	0.454191	-230.849640
0.000000	0.454428	-231.995117
0.000000	0.454665	-236.523071
0.000000	0.454902	-240.558945
0.000000	0.455139	-243.108688
0.000000	0.455377	-243.699753
0.000000	0.455614	-244.679489
0.000000	0.455851	-246.609299
0.000000	0.456088	-251.226349
0.000000	0.456325	-257.316010
0.000000	0.456562	-266.016327
0.000000	0.456800	-273.681061
0.000000	0.457037	-279.858856
0.000000	0.457274	-283.920990
0.000000	0.457511	-284.889648
0.000000	0.457748	-280.653564
0.000000	0.457986	-274.234375
0.000000	0.458223	-267.299133
0.000000	0.458460	-260.045135
0.000000	0.458697	-248.928024
0.000000	0.458934	-234.795410
0.000000	0.459171	-216.444107
0.000000	0.459409	-195.335983
0.000000	0.459646	-175.287979
0.000000	0.459883	-159.230286
0.000000	0.460120	-149.272079
0.000000	0.460357	-148.107910
0.000000	0.460594	-153.494141
0.000000	0.460832	-167.048843
0.000000	0.461069	-188.041306
0.000000	0.461306	-213.565048
0.000000	0.461543	-240.429886
0.000000	0.461780	-264.487762
0.000000	0.462018	-279.047363
0.000000	0.462255	-289.398773
0.000000	0.462492	-297.193481
0.000000	0.462729	-303.446686
0.000000	0.462966	-307.494904
0.000000	0.463203	-309.412201
0.000000	0.463441	-310.009033
0.000000	0.463678	-307.546295
0.000000	0.463915	-302.381256
0.000000	0.464152	-294.266998
0.000000	0.464389	-282.918396
0.000000	0.464626	-270.027863
0.000000	0.464864	-260.463043
0.000000	0.465101	-256.310181
0.000000	0.465338	-255.806976
0.000000	0.465575	-259.684509
0.000000	0.465812	-266.738678
0.000000	0.466049	-270.289703
0.000000	0.466287	-271.400208
0.000000	0.466524	-272.352020
0.000000	0.466761	-270.190125
0.000000	0.466998	-263.557770
0.000000	0.467235	-257.987427
0.000000	0.467473	-256.643890
0.000000	0.467710	-255.486435
0.000000	0.467947	-252.280945
0.000000	0.468184	-249.525330
0.000000	0.468421	-244.078552
0.000000	0.468658	-237.656677
0.000000	0.468896	-228.799988
0.000000	0.469133	-216.215561
0.000000	0.469370	-201.155548
0.000000	0.469607	-180.486649
0.000000	0.469844	-151.523590
0.000000	0.470081	-114.192123
0.000000	0.470319	-66.711891
0.000000	0.470556	-12.729630
0.000000	0.470793	36.072777
0.000000	0.471030	76.597733
0.000000	0.471267	107.487114
0.000000	0.471505	128.971954
0.000000	0.471742	140.880676
0.000000	0.471979	141.176208
0.000000	0.472216	130.069443
0.000000	0.472453	105.196388
0.000000	0.472690	67.422516
0.000000	0.472928	19.259760
0.000000	0.473165	-33.589825
0.000000	0.473402	-84.921890
0.000000	0.473639	-130.535980
0.000000	0.473876	-163.040497
0.000000	0.474113	-190.059647
0.000000	0.474351	-203.064697
0.000000	0.474588	-206.375046
0.000000	0.474825	-201.636093
0.000000	0.475062	-190.870255
0.000000	0.475299	-178.176895
0.000000	0.475536	-168.884705
0.000000	0.475774	-163.744080
0.000000	0.476011	-163.720917
0.000000	0.476248	-168.382111
0.000000	0.476485	-177.827133
0.000000	0.476722	-188.711029
0.000000	0.476960	-196.834000
0.000000	0.477197	-197.187881
0.000000	0.477434	-183.673569
0.000000	0.477671	-156.191238
0.000000	0.477908	-123.817513
0.000000	0.478145	-92.248230
0.000000	0.478383	-59.605106
0.000000	0.478620	-25.612860
0.000000	0.478857	0.002463
0.000000	0.479094	13.188911
0.000000	0.479331	14.765574
0.000000	0.479568	5.718098
0.000000	0.479806	-14.135993
0.000000	0.480043	-46.109241
0.000000	0.480280	-85.592941
0.000000	0.480517	-128.174866
0.000000	0.480754	-169.336945
0.000000	0.480992	-204.277954
0.000000	0.481229	-221.155029
0.000000	0.481466	-223.357452
0.000000	0.481703	-217.903717
0.000000	0.481940	-205.376007
0.000000	0.482177	-185.254944
0.000000	0.482415	-164.422226
0.000000	0.482652	-146.329041
0.000000	0.482889	-129.592300
0.000000	0.483126	-114.114670
0.000000	0.483363	-96.277733
0.000000	0.483600	-76.374557
0.000000	0.483838	-59.763309
0.000000	0.484075	-50.608303
0.000000	0.484312	-46.456997
0.000000	0.484549	-44.948486
0.000000	0.484786	-48.261898
0.000000	0.485024	-56.332165
0.000000	0.485261	-64.428436
0.000000	0.485498	-69.242775
0.000000	0.485735	-71.341148
0.000000	0.485972	-67.963890
0.000000	0.486209	-57.941727
0.000000	0.486447	-39.910320
0.000000	0.486684	-13.167974
0.000000	0.486921	10.244756
0.000000	0.487158	28.115721
0.000000	0.487395	37.897167
0.000000	0.487632	40.130501
0.000000	0.487870	35.789730
0.000000	0.488107	24.881912
0.000000	0.488344	7.713166
0.000000	0.488581	-15.974922
0.000000	0.488818	-44.150742
0.000000	0.489056	-72.724701
0.000000	0.489293	-96.018646
0.000000	0.489530	-111.190422
0.000000	0.489767	-123.101173
0.000000	0.490004	-130.654221
0.000000	0.490241	-129.746674
0.000000	0.490479	-129.216171
0.000000	0.490716	-127.554443
0.000000	0.490953	-123.358269
0.000000	0.491190	-114.465012
0.000000	0.491427	-102.033188
0.000000	0.491664	-84.429771
0.000000	0.491902	-58.459000
0.000000	0.492139	-22.326637
0.000000	0.492376	26.545105
0.000000	0.492613	75.522308
0.000000	0.492850	116.209671
0.000000	0.493087	149.281418
0.000000	0.493325	173.441681
0.000000	0.493562	188.663986
0.000000	0.493799	193.745911
0.000000	0.494036	188.180313
0.000000	0.494273	172.494522
0.000000	0.494511	150.293762
0.000000	0.494748	128.427933
0.000000	0.494985	110.547394
0.000000	0.495222	99.091156
0.000000	0.495459	93.514336
0.000000	0.495696	87.186996
0.000000	0.495934	84.725517
0.000000	0.496171	89.592674
0.000000	0.496408	98.130287
0.000000	0.496645	108.950623
0.000000	0.496882	120.792023
0.000000	0.497119	130.630890
0.000000	0.497357	137.174973
0.000000	0.497594	141.783417
0.000000	0.497831	146.671585
0.000000	0.498068	152.041550
0.000000	0.498305	158.233490
0.000000	0.498543	167.361938
0.000000	0.498780	183.327713
0.000000	0.499017	203.797470
0.000000	0.499254	227.569183
0.000000	0.499491	251.152618
0.000000	0.499728	275.841888
0.000000	0.499966	302.224091
0.000000	0.500203	332.282074
0.000000	0.500440	361.007355
0.000000	0.500677	379.727203
0.000000	0.500914	388.870575
0.000000	0.501151	391.015015
0.000000	0.501389	387.117523
0.000000	0.501626	376.168732
0.000000	0.501863	360.188873
0.000000	0.502100	341.238159
0.000000	0.502337	325.284760
0.000000	0.502574	318.503448
0.000000	0.502812	328.353546
0.000000	0.503049	347.730042
0.000000	0.503286	372.133148
0.000000	0.503523	403.969177
0.000000	0.503760	437.809906
0.000000	0.503998	473.623413
0.000000	0.504235	509.012085
0.000000	0.504472	538.090942
0.000000	0.504709	560.064697
0.000000	0.504946	574.980652
0.000000	0.505183	582.982727
0.000000	0.505421	587.217224
0.000000	0.505658	587.773926
0.000000	0.505895	587.585144
0.000000	0.506132	588.922424
0.000000	0.506369	587.092651
0.000000	0.506606	580.957947
0.000000	0.506844	572.381287
0.000000	0.507081	561.162048
0.000000	0.507318	549.128723
0.000000	0.507555	542.380798
0.000000	0.507792	539.106445
0.000000	0.508030	537.571350
0.000000	0.508267	539.349915
0.000000	0.508504	547.847839
0.000000	0.508741	564.009277
0.000000	0.508978	583.166443
0.000000	0.509215	605.067749
0.000000	0.509453	622.214844
0.000000	0.509690	633.945374
0.000000	0.509927	639.584290
0.000000	0.510164	642.556702
0.000000	0.510401	643.947876
0.000000	0.510638	644.817139
0.000000	0.510876	647.435669
0.000000	0.511113	656.399902
0.000000	0.511350	674.626770
0.000000	0.511587	703.189148
0.000000	0.511824	722.963989
0.000000	0.512061	736.925171
0.000000	0.512299	740.015625
0.000000	0.512536	735.395630
0.000000	0.512773	726.641174
0.000000	0.513010	714.619934
0.000000	0.513247	702.265991
0.000000	0.513485	696.531433
0.000000	0.513722	699.241333
0.000000	0.513959	699.744934
0.000000	0.514196	697.393799
0.000000	0.514433	694.657410
0.000000	0.514670	691.849304
0.000000	0.514908	687.826965
0.000000	0.515145	684.819580
0.000000	0.515382	682.602295
0.000000	0.515619	679.647888
0.000000	0.515856	677.415100
0.000000	0.516093	671.873413
0.000000	0.516331	661.943176
0.000000	0.516568	649.411316
0.000000	0.516805	635.918518
0.000000	0.517042	624.068176
0.000000	0.517279	617.375122
0.000000	0.517517	616.328918
0.000000	0.517754	618.666504
0.000000	0.517991	626.592590
0.000000	0.518228	643.770630
0.000000	0.518465	657.255615
0.000000	0.518702	670.450745
0.000000	0.518940	684.473999
0.000000	0.519177	702.545105
0.000000	0.519414	725.745850
0.000000	0.519651	757.314392
0.000000	0.519888	794.753052
0.000000	0.520125	836.719971
0.000000	0.520363	875.320190
0.000000	0.520600	905.994812
0.000000	0.520837	925.017822
0.000000	0.521074	933.745667
0.000000	0.521311	933.676941
0.000000	0.521549	924.833435
0.000000	0.521786	909.238525
0.000000	0.522023	887.494141
0.000000	0.522260	865.351074
0.000000	0.522497	847.451050
0.000000	0.522734	839.775146
0.000000	0.522972	845.829651
0.000000	0.523209	855.770874
0.000000	0.523446	870.051636
0.000000	0.523683	884.534363
0.000000	0.523920	899.405823
0.000000	0.524157	915.098145
0.000000	0.524395	929.609497
0.000000	0.524632	945.079956
0.000000	0.524869	956.891785
0.000000	0.525106	963.606079
0.000000	0.525343	965.887573
0.000000	0.525580	966.260437
0.000000	0.525818	966.596191
0.000000	0.526055	968.492004
0.000000	0.526292	974.182373
0.000000	0.526529	979.950867
0.000000	0.526766	985.627625
0.000000	0.527004	993.895447
0.000000	0.527241	1002.405029
0.000000	0.527478	1012.498352
0.000000	0.527715	1025.803589
0.000000	0.527952	1040.187622
0.000000	0.528189	1057.865723
0.000000	0.528427	1078.545166
0.000000	0.528664	1098.900879
0.000000	0.528901	1115.071899
0.000000	0.529138	1128.415405
0.000000	0.529375	1141.035278
0.000000	0.529612	1151.186646
0.000000	0.529850	1160.206299
0.000000	0.530087	1166.899292
0.000000	0.530324	1171.217407
0.000000	0.530561	1174.193481
0.000000	0.530798	1177.547119
0.000000	0.531035	1180.062622
0.000000	0.531273	1180.776001
0.000000	0.531510	1179.945313
0.000000	0.531747	1178.063965
0.000000	0.531984	1174.790039
0.000000	0.532221	1171.750610
0.000000	0.532459	1168.800659
0.000000	0.532696	1166.952881
0.000000	0.532933	1168.118042
0.000000	0.533170	1171.353271
0.000000	0.533407	1175.644775
0.000000	0.533644	1182.652588
0.000000	0.533882	1190.818726
0.000000	0.534119	1198.696655
0.000000	0.534356	1208.009277
0.000000	0.534593	1218.770996
0.000000	0.534830	1230.775391
0.000000	0.535067	1243.370728
0.000000	0.535305	1257.799072
0.000000	0.535542	1274.547119
0.000000	0.535779	1293.113281
0.000000	0.536016	1313.506470
0.000000	0.536253	1336.939819
0.000000	0.536491	1361.489136
0.000000	0.536728	1386.833496
0.000000	0.536965	1412.792725
0.000000	0.537202	1437.692505
0.000000	0.537439	1456.647461
0.000000	0.537676	1470.544556
0.000000	0.537914	1483.348511
0.000000	0.538151	1496.137085
0.000000	0.538388	1510.020142
0.000000	0.538625	1524.371216
0.000000	0.538862	1539.465332
0.000000	0.539099	1553.067993
0.000000	0.539337	1562.379272
0.000000	0.539574	1566.305054
0.000000	0.539811	1566.183716
0.000000	0.540048	1562.375366
0.000000	0.540285	1556.056152
0.000000	0.540523	1545.243286
0.000000	0.540760	1531.361816
0.000000	0.540997	1514.169800
0.000000	0.541234	1499.314209
0.000000	0.541471	1486.706543
0.000000	0.541708	1477.023071
0.000000	0.541946	1468.870117
0.000000	0.542183	1462.515625
0.000000	0.542420	1457.334595
0.000000	0.542657	1451.615967
0.000000	0.542894	1446.091553
0.000000	0.543131	1440.817871
0.000000	0.543369	1435.872314
0.000000	0.543606	1434.243286
0.000000	0.543843	1435.787842
0.000000	0.544080	1439.648315
0.000000	0.544317	1445.441162
0.000000	0.544555	1451.842041
0.000000	0.544792	1457.730835
0.000000	0.545029	1462.197876
0.000000	0.545266	1466.485229
0.000000	0.545503	1468.954468
0.000000	0.545740	1471.710693
0.000000	0.545978	1474.726074
0.000000	0.546215	1478.231689
0.000000	0.546452	1481.964478
0.000000	0.546689	1486.716309
0.000000	0.546926	1491.168335
0.000000	0.547163	1494.876587
0.000000	0.547401	1498.834351
0.000000	0.547638	1503.414307
0.000000	0.547875	1506.711914
0.000000	0.548112	1509.890503
0.000000	0.548349	1511.353760
0.000000	0.548586	1510.705811
0.000000	0.548824	1508.987427
0.000000	0.549061	1507.114014
0.000000	0.549298	1505.193359
0.000000	0.549535	1501.383545
0.000000	0.549772	1497.272461
0.000000	0.550010	1493.032104
0.000000	0.550247	1488.549316
0.000000	0.550484	1483.548096
0.000000	0.550721	1480.386475
0.000000	0.550958	1480.510620
0.000000	0.551195	1480.737793
0.000000	0.551433	1482.776611
0.000000	0.551670	1485.762451
0.000000	0.551907	1489.925903
0.000000	0.552144	1494.595581
0.000000	0.552381	1497.956665
0.000000	0.552619	1501.850586
0.000000	0.552856	1507.369019
0.000000	0.553093	1512.638428
0.000000	0.553330	1518.465576
0.000000	0.553567	1523.710449
0.000000	0.553804	1527.920654
0.000000	0.554042	1531.291748
0.000000	0.554279	1534.577026
0.000000	0.554516	1537.490845
0.000000	0.554753	1540.980225
0.000000	0.554990	1542.992798
0.000000	0.555227	1544.758179
0.000000	0.555465	1545.675781
0.000000	0.555702	1548.193481
0.000000	0.555939	1551.960449
0.000000	0.556176	1555.710693
0.000000	0.556413	1558.996338
0.000000	0.556650	1561.556519
0.000000	0.556888	1561.903442
0.000000	0.557125	1560.759277
0.000000	0.557362	1560.169434
0.000000	0.557599	1558.568115
0.000000	0.557836	1556.619751
0.000000	0.558074	1553.453125
0.000000	0.558311	1547.756592
0.000000	0.558548	1540.912720
0.000000	0.558785	1534.406738
0.000000	0.559022	1528.489990
0.000000	0.559259	1525.331909
0.000000	0.559497	1521.906982
0.000000	0.559734	1519.094849
0.000000	0.559971	1516.640503
0.000000	0.560208	1514.802734
0.000000	0.560445	1511.950317
0.000000	0.560682	1508.217773
0.000000	0.560920	1503.188354
0.000000	0.561157	1498.927368
0.000000	0.561394	1494.401489
0.000000	0.561631	1489.005981
0.000000	0.561868	1482.169922
0.000000	0.562105	1475.486694
0.000000	0.562343	1468.379639
0.000000	0.562580	1461.168457
0.000000	0.562817	1454.983276
0.000000	0.563054	1450.266479
0.000000	0.563291	1446.197021
0.000000	0.563529	1443.330933
0.000000	0.563766	1441.210083
0.000000	0.564003	1440.510498
0.000000	0.564240	1440.027466
0.000000	0.564477	1440.291382
0.000000	0.564714	1440.367065
0.000000	0.564952	1440.018433
0.000000	0.565189	1440.255615
0.000000	0.565426	1440.661743
0.000000	0.565663	1440.659058
0.000000	0.565900	1441.362915
0.000000	0.566137	1440.752075
0.000000	0.566375	1440.182861
0.000000	0.566612	1439.534180
0.000000	0.566849	1438.705322
0.000000	0.567086	1437.256958
0.000000	0.567323	1435.876099
0.000000	0.567560	1436.759521
0.000000	0.567798	1437.109863
0.000000	0.568035	1437.170532
0.000000	0.568272	1437.135864
0.000000	0.568509	1437.377197
0.000000	0.568746	1439.145264
0.000000	0.568984	1441.601929
0.000000	0.569221	1445.134521
0.000000	0.569458	1448.849121
0.000000	0.569695	1450.788452
0.000000	0.569932	1453.596069
0.000000	0.570169	1458.059448
0.000000	0.570407	1460.992798
0.000000	0.570644	1462.030273
0.000000	0.570881	1462.873535
0.000000	0.571118	1463.395386
0.000000	0.571355	1464.175537
0.000000	0.571593	1465.747070
0.000000	0.571830	1465.250366
0.000000	0.572067	1464.442627
0.000000	0.572304	1462.951294
0.000000	0.572541	1458.788696
0.000000	0.572778	1452.060669
0.000000	0.573016	1445.724976
0.000000	0.573253	1438.650269
0.000000	0.573490	1430.805542
0.000000	0.573727	1422.876953
0.000000	0.573964	1413.241577
0.000000	0.574201	1405.227173
0.000000	0.574439	1400.238281
0.000000	0.574676	1396.156372
0.000000	0.574913	1393.928467
0.000000	0.575150	1394.046021
0.000000	0.575387	1393.446289
0.000000	0.575624	1392.443604
0.000000	0.575862	1392.015503
0.000000	0.576099	1391.818115
0.000000	0.576336	1391.815063
0.000000	0.576573	1393.516968
0.000000	0.576810	1392.813721
0.000000	0.577048	1390.022705
0.000000	0.577285	1387.015747
0.000000	0.577522	1384.635010
0.000000	0.577759	1382.677002
0.000000	0.577996	1380.435913
0.000000	0.578233	1378.774170
0.000000	0.578471	1377.470459
0.000000	0.578708	1377.580200
0.000000	0.578945	1378.513794
0.000000	0.579182	1377.356812
0.000000	0.579419	1376.339722
0.000000	0.579656	1375.707153
0.000000	0.579894	1375.265381
0.000000	0.580131	1373.770142
0.000000	0.580368	1370.307861
0.000000	0.580605	1364.647095
0.000000	0.580842	1358.276245
0.000000	0.581080	1352.204224
0.000000	0.581317	1346.103394
0.000000	0.581554	1339.206177
0.000000	0.581791	1332.282959
0.000000	0.582028	1323.818481
0.000000	0.582265	1314.262939
0.000000	0.582503	1304.949463
0.000000	0.582740	1295.286987
0.000000	0.582977	1285.243896
0.000000	0.583214	1277.936768
0.000000	0.583451	1271.929321
0.000000	0.583688	1267.822144
0.000000	0.583926	1265.649658
0.000000	0.584163	1264.949585
0.000000	0.584400	1264.885498
0.000000	0.584637	1265.993652
0.000000	0.584874	1266.352295
0.000000	0.585111	1267.771118
0.000000	0.585349	1269.831177
0.000000	0.585586	1271.236206
0.000000	0.585823	1273.260132
0.000000	0.586060	1275.817505
0.000000	0.586297	1277.379028
0.000000	0.586535	1280.333130
0.000000	0.586772	1284.250977
0.000000	0.587009	1289.125977
0.000000	0.587246	1294.299927
0.000000	0.587483	1299.915649
0.000000	0.587720	1305.229614
0.000000	0.587958	1311.610229
0.000000	0.588195	1318.521362
0.000000	0.588432	1325.716919
0.000000	0.588669	1330.598755
0.000000	0.588906	1333.747070
0.000000	0.589143	1333.171631
0.000000	0.589381	1330.050171
0.000000	0.589618	1327.317383
0.000000	0.589855	1321.209717
0.000000	0.590092	1313.880249
0.000000	0.590329	1308.024048
0.000000	0.590567	1303.999756
0.000000	0.590804	1301.067261
0.000000	0.591041	1301.117188
0.000000	0.591278	1302.149170
0.000000	0.591515	1301.596069
0.000000	0.591752	1301.007446
0.000000	0.591990	1301.357300
0.000000	0.592227	1302.802246
0.000000	0.592464	1306.662231
0.000000	0.592701	1310.636475
0.000000	0.592938	1314.679810
0.000000	0.593175	1317.985718
0.000000	0.593413	1321.174683
0.000000	0.593650	1324.635254
0.000000	0.593887	1327.136475
0.000000	0.594124	1327.880005
0.000000	0.594361	1327.803589
0.000000	0.594599	1326.951782
0.000000	0.594836	1324.777710
0.000000	0.595073	1321.115723
0.000000	0.595310	1316.704712
0.000000	0.595547	1311.486450
0.000000	0.595784	1304.920166
0.000000	0.596022	1298.422363
0.000000	0.596259	1290.775269
0.000000	0.596496	1282.186646
0.000000	0.596733	1272.556274
0.000000	0.596970	1263.788818
0.000000	0.597207	1254.574463
0.000000	0.597445	1244.059082
0.000000	0.597682	1234.746216
0.000000	0.597919	1225.601685
0.000000	0.598156	1217.481323
0.000000	0.598393	1211.239990
0.000000	0.598630	1205.479248
0.000000	0.598868	1200.401978
0.000000	0.599105	1195.974854
0.000000	0.599342	1190.837646
0.000000	0.599579	1188.412842
0.000000	0.599816	1186.651611
0.000000	0.600054	1185.744873
0.000000	0.600291	1186.325317
0.000000	0.600528	1187.379761
0.000000	0.600765	1191.178589
0.000000	0.601002	1197.333740
0.000000	0.601239	1205.904785
0.000000	0.601477	1217.414673
0.000000	0.601714	1227.744141
0.000000	0.601951	1237.266479
0.000000	0.602188	1248.208008
0.000000	0.602425	1260.225098
0.000000	0.602662	1273.291504
0.000000	0.602900	1286.257202
0.000000	0.603137	1298.682495
0.000000	0.603374	1312.255127
0.000000	0.603611	1327.402710
0.000000	0.603848	1340.984253
0.000000	0.604086	1353.924438
0.000000	0.604323	1368.702393
0.000000	0.604560	1385.820557
0.000000	0.604797	1402.267212
0.000000	0.605034	1416.479370
0.000000	0.605271	1430.264893
0.000000	0.605509	1440.509277
0.000000	0.605746	1450.394287
0.000000	0.605983	1458.273560
0.000000	0.606220	1463.182617
0.000000	0.606457	1466.763794
0.000000	0.606694	1468.676270
0.000000	0.606932	1468.654053
0.000000	0.607169	1467.610840
0.000000	0.607406	1462.779907
0.000000	0.607643	1455.582397
0.000000	0.607880	1446.341797
0.000000	0.608117	1434.945068
0.000000	0.608355	1421.107666
0.000000	0.608592	1404.435547
0.000000	0.608829	1386.560181
0.000000	0.609066	1367.165161
0.000000	0.609303	1349.350586
0.000000	0.609541	1332.435059
0.000000	0.609778	1318.653076
0.000000	0.610015	1305.493042
0.000000	0.610252	1293.449219
0.000000	0.610489	1281.426758
0.000000	0.610726	1271.337402
0.000000	0.610964	1260.268799
0.000000	0.611201	1248.076416
0.000000	0.611438	1233.978882
0.000000	0.611675	1220.276367
0.000000	0.611912	1205.258179
0.000000	0.612149	1190.148804
0.000000	0.612387	1175.574707
0.000000	0.612624	1164.380981
0.000000	0.612861	1155.093506
0.000000	0.613098	1150.590454
0.000000	0.613335	1147.094971
0.000000	0.613573	1145.801147
0.000000	0.613810	1146.667480
0.000000	0.614047	1149.670288
0.000000	0.614284	1154.677002
0.000000	0.614521	1159.242310
0.000000	0.614758	1165.296997
0.000000	0.614996	1172.086304
0.000000	0.615233	1178.450562
0.000000	0.615470	1184.452759
0.000000	0.615707	1188.546387
0.000000	0.615944	1190.282959
0.000000	0.616181	1189.470093
0.000000	0.616419	1185.970337
0.000000	0.616656	1181.651855
0.000000	0.616893	1177.931152
0.000000	0.617130	1173.924805
0.000000	0.617367	1168.798584
0.000000	0.617604	1162.215210
0.000000	0.617842	1154.284668
0.000000	0.618079	1147.289551
0.000000	0.618316	1141.516602
0.000000	0.618553	1135.821289
0.000000	0.618790	1130.533325
0.000000	0.619028	1125.712036
0.000000	0.619265	1121.017700
0.000000	0.619502	1115.487671
0.000000	0.619739	1110.504150
0.000000	0.619976	1106.215820
0.000000	0.620213	1102.307861
0.000000	0.620451	1098.856567
0.000000	0.620688	1097.208618
0.000000	0.620925	1096.569214
0.000000	0.621162	1096.352295
0.000000	0.621399	1098.785889
0.000000	0.621636	1102.352051
0.000000	0.621874	1107.097900
0.000000	0.622111	1114.835449
0.000000	0.622348	1124.001099
0.000000	0.622585	1131.972534
0.000000	0.622822	1140.421631
0.000000	0.623060	1149.638306
0.000000	0.623297	1157.928345
0.000000	0.623534	1165.859985
0.000000	0.623771	1172.721558
0.000000	0.624008	1179.280884
0.000000	0.624245	1185.759277
0.000000	0.624483	1191.536621
0.000000	0.624720	1194.531250
0.000000	0.624957	1197.931152
0.000000	0.625194	1201.162842
0.000000	0.625431	1205.010254
0.000000	0.625668	1207.865967
0.000000	0.625906	1208.855591
0.000000	0.626143	1208.084229
0.000000	0.626380	1206.464600
0.000000	0.626617	1204.135620
0.000000	0.626854	1200.781128
0.000000	0.627092	1195.636108
0.000000	0.627329	1189.705566
0.000000	0.627566	1183.979736
0.000000	0.627803	1178.503418
0.000000	0.628040	1173.654785
0.000000	0.628277	1168.219482
0.000000	0.628515	1162.572021
0.000000	0.628752	1156.478027
0.000000	0.628989	1151.887085
0.000000	0.629226	1148.798096
0.000000	0.629463	1147.908813
0.000000	0.629700	1148.881958
0.000000	0.629938	1152.220459
0.000000	0.630175	1158.295654
0.000000	0.630412	1164.382935
0.000000	0.630649	1168.416748
0.000000	0.630886	1175.374146
0.000000	0.631123	1183.253662
0.000000	0.631361	1188.959351
0.000000	0.631598	1194.310059
0.000000	0.631835	1197.375000
0.000000	0.632072	1198.463135
0.000000	0.632309	1199.276978
0.000000	0.632547	1200.194580
0.000000	0.632784	1199.406372
0.000000	0.633021	1199.091431
0.000000	0.633258	1198.703491
0.000000	0.633495	1198.118408
0.000000	0.633732	1195.739624
0.000000	0.633970	1193.518188
0.000000	0.634207	1191.331909
0.000000	0.634444	1188.671997
0.000000	0.634681	1186.459229
0.000000	0.634918	1185.347534
0.000000	0.635155	1184.064697
0.000000	0.635393	1181.935669
0.000000	0.635630	1179.110229
0.000000	0.635867	1174.802490
0.000000	0.636104	1169.371704
0.000000	0.636341	1163.774292
0.000000	0.636579	1158.812378
0.000000	0.636816	1153.250610
0.000000	0.637053	1147.065552
0.000000	0.637290	1140.801514
0.000000	0.637527	1136.288696
0.000000	0.637764	1131.348755
0.000000	0.638002	1128.796021
0.000000	0.638239	1126.955322
0.000000	0.638476	1124.732300
0.000000	0.638713	1122.737061
0.000000	0.638950	1121.318359
0.000000	0.639187	1119.814941
0.000000	0.639425	1119.707642
0.000000	0.639662	1121.357422
0.000000	0.639899	1124.725464
0.000000	0.640136	1130.164307
0.000000	0.640373	1137.651123
0.000000	0.640611	1145.158691
0.000000	0.640848	1153.284302
0.000000	0.641085	1162.231567
0.000000	0.641322	1169.369507
0.000000	0.641559	1175.606201
0.000000	0.641796	1180.730591
0.000000	0.642034	1185.802734
0.000000	0.642271	1191.569092
0.000000	0.642508	1198.836060
0.000000	0.642745	1206.781372
0.000000	0.642982	1217.351318
0.000000	0.643219	1228.087646
0.000000	0.643457	1238.813232
0.000000	0.643694	1249.014648
0.000000	0.643931	1256.306763
0.000000	0.644168	1262.232910
0.000000	0.644405	1267.448120
0.000000	0.644642	1271.499146
0.000000	0.644880	1274.600708
0.000000	0.645117	1277.526611
0.000000	0.645354	1280.715698
0.000000	0.645591	1282.981445
0.000000	0.645828	1286.098022
0.000000	0.646066	1287.684814
0.000000	0.646303	1288.272583
0.000000	0.646540	1287.675415
0.000000	0.646777	1286.888062
0.000000	0.647014	1284.922119
0.000000	0.647251	1281.439331
0.000000	0.647489	1276.131470
0.000000	0.647726	1269.171387
0.000000	0.647963	1258.858643
0.000000	0.648200	1247.129028
0.000000	0.648437	1237.589355
0.000000	0.648674	1230.235962
0.000000	0.648912	1225.335449
0.000000	0.649149	1222.209717
0.000000	0.649386	1220.577026
0.000000	0.649623	1220.130005
0.000000	0.649860	1221.652466
0.000000	0.650097	1226.892212
0.000000	0.650335	1235.423096
0.000000	0.650572	1245.224487
0.000000	0.650809	1255.852417
0.000000	0.651046	1268.063477
0.000000	0.651283	1280.176147
0.000000	0.651521	1290.219604
0.000000	0.651758	1299.114136
0.000000	0.651995	1306.192627
0.000000	0.652232	1311.110474
0.000000	0.652469	1313.420532
0.000000	0.652706	1314.425293
0.000000	0.652944	1314.752319
0.000000	0.653181	1314.489380
0.000000	0.653418	1314.221924
0.000000	0.653655	1313.439941
0.000000	0.653892	1311.848267
0.000000	0.654130	1310.023682
0.000000	0.654367	1307.619629
0.000000	0.654604	1305.767334
0.000000	0.654841	1304.537720
0.000000	0.655078	1303.955444
0.000000	0.655315	1302.891846
0.000000	0.655553	1302.100952
0.000000	0.655790	1303.307739
0.000000	0.656027	1303.430420
0.000000	0.656264	1303.256714
0.000000	0.656501	1302.552734
0.000000	0.656738	1301.365845
0.000000	0.656976	1299.684814
0.000000	0.657213	1298.411011
0.000000	0.657450	1297.647827
0.000000	0.657687	1296.512939
0.000000	0.657924	1296.173950
0.000000	0.658162	1295.880981
0.000000	0.658399	1296.417480
0.000000	0.658636	1296.007813
0.000000	0.658873	1297.334229
0.000000	0.659110	1298.519531
0.000000	0.659347	1299.541382
0.000000	0.659585	1300.787720
0.000000	0.659822	1301.844238
0.000000	0.660059	1303.531372
0.000000	0.660296	1306.450439
0.000000	0.660533	1309.927490
0.000000	0.660770	1313.412476
0.000000	0.661008	1316.502319
0.000000	0.661245	1320.053833
0.000000	0.661482	1323.277588
0.000000	0.661719	1324.550903
0.000000	0.661956	1323.943115
0.000000	0.662193	1322.024170
0.000000	0.662431	1317.700562
0.000000	0.662668	1312.707397
0.000000	0.662905	1307.902222
0.000000	0.663142	1303.253784
0.000000	0.663379	1299.468994
0.000000	0.663617	1297.363159
0.000000	0.663854	1296.095215
0.000000	0.664091	1294.699585
0.000000	0.664328	1293.979248
0.000000	0.664565	1294.744629
0.000000	0.664802	1295.207764
0.000000	0.665040	1295.568115
0.000000	0.665277	1297.163696
0.000000	0.665514	1298.807739
0.000000	0.665751	1301.463135
0.000000	0.665988	1303.458008
0.000000	0.666225	1304.442261
0.000000	0.666463	1306.934570
0.000000	0.666700	1311.307983
0.000000	0.666937	1316.448975
0.000000	0.667174	1322.178589
0.000000	0.667411	1325.344482
0.000000	0.667648	1326.694336
0.000000	0.667886	1329.151855
0.000000	0.668123	1331.901978
0.000000	0.668360	1335.172241
0.000000	0.668597	1339.043579
0.000000	0.668834	1342.310181
0.000000	0.669072	1346.100952
0.000000	0.669309	1350.768433
0.000000	0.669546	1353.983521
0.000000	0.669783	1356.463257
0.000000	0.670020	1356.801025
0.000000	0.670257	1355.109741
0.000000	0.670495	1352.889648
0.000000	0.670732	1349.364136
0.000000	0.670969	1346.600830
0.000000	0.671206	1344.661987
0.000000	0.671443	1341.563110
0.000000	0.671681	1338.489746
0.000000	0.671918	1334.913574
0.000000	0.672155	1332.643311
0.000000	0.672392	1328.929565
0.000000	0.672629	1322.963745
0.000000	0.672866	1315.499512
0.000000	0.673104	1306.865356
0.000000	0.673341	1298.263550
0.000000	0.673578	1289.306763
0.000000	0.673815	1280.484009
0.000000	0.674052	1274.265503
0.000000	0.674289	1267.631958
0.000000	0.674527	1261.423584
0.000000	0.674764	1255.192749
0.000000	0.675001	1250.192627
0.000000	0.675238	1246.112549
0.000000	0.675475	1243.548828
0.000000	0.675712	1240.986450
0.000000	0.675950	1239.403809
0.000000	0.676187	1237.881226
0.000000	0.676424	1236.468018
0.000000	0.676661	1235.997559
0.000000	0.676898	1236.725220
0.000000	0.677136	1238.497925
0.000000	0.677373	1240.967163
0.000000	0.677610	1243.721558
0.000000	0.677847	1247.781128
0.000000	0.678084	1249.673096
0.000000	0.678321	1251.861084
0.000000	0.678559	1255.912109
0.000000	0.678796	1260.015503
0.000000	0.679033	1264.123535
0.000000	0.679270	1268.246216
0.000000	0.679507	1274.514282
0.000000	0.679744	1281.679321
0.000000	0.679982	1289.477295
0.000000	0.680219	1298.349243
0.000000	0.680456	1307.146484
0.000000	0.680693	1316.995850
0.000000	0.680930	1328.556519
0.000000	0.681167	1338.505615
0.000000	0.681405	1349.938477
0.000000	0.681642	1362.430908
0.000000	0.681879	1372.901245
0.000000	0.682116	1384.536865
0.000000	0.682353	1391.799438
0.000000	0.682591	1395.490967
0.000000	0.682828	1397.434204
0.000000	0.683065	1398.233032
0.000000	0.683302	1396.783447
0.000000	0.683539	1395.215698
0.000000	0.683776	1393.580933
0.000000	0.684014	1390.411011
0.000000	0.684251	1386.834229
0.000000	0.684488	1384.458862
0.000000	0.684725	1381.521240
0.000000	0.684962	1376.226685
0.000000	0.685199	1369.963379
0.000000	0.685437	1361.855347
0.000000	0.685674	1352.585327
0.000000	0.685911	1344.326294
0.000000	0.686148	1337.508545
0.000000	0.686385	1331.645020
0.000000	0.686623	1325.075439
0.000000	0.686860	1318.186279
0.000000	0.687097	1312.305420
0.000000	0.687334	1308.801880
0.000000	0.687571	1304.952271
0.000000	0.687808	1303.091187
0.000000	0.688046	1302.619995
0.000000	0.688283	1301.692627
0.000000	0.688520	1299.610840
0.000000	0.688757	1297.597412
0.000000	0.688994	1295.456055
0.000000	0.689231	1292.715088
0.000000	0.689469	1291.790283
0.000000	0.689706	1292.250488
0.000000	0.689943	1294.515015
0.000000	0.690180	1297.658936
0.000000	0.690417	1300.346924
0.000000	0.690655	1302.839722
0.000000	0.690892	1305.864502
0.000000	0.691129	1308.778320
0.000000	0.691366	1308.449219
0.000000	0.691603	1307.854126
0.000000	0.691840	1306.794434
0.000000	0.692078	1304.621704
0.000000	0.692315	1302.079590
0.000000	0.692552	1298.896484
0.000000	0.692789	1297.125366
0.000000	0.693026	1294.435791
0.000000	0.693263	1291.392334
0.000000	0.693501	1289.528076
0.000000	0.693738	1286.678955
0.000000	0.693975	1282.880249
0.000000	0.694212	1278.114624
0.000000	0.694449	1272.224854
0.000000	0.694687	1265.670288
0.000000	0.694924	1258.808228
0.000000	0.695161	1254.888916
0.000000	0.695398	1250.989502
0.000000	0.695635	1248.016479
0.000000	0.695872	1246.263794
0.000000	0.696110	1245.228149
0.000000	0.696347	1245.063477
0.000000	0.696584	1245.169922
0.000000	0.696821	1244.203491
0.000000	0.697058	1244.383545
0.000000	0.697295	1246.573730
0.000000	0.697533	1248.900635
0.000000	0.697770	1250.833984
0.000000	0.698007	1253.548950
0.000000	0.698244	1257.145874
0.000000	0.698481	1260.570313
0.000000	0.698718	1263.688965
0.000000	0.698956	1266.644653
0.000000	0.699193	1268.783447
0.000000	0.699430	1271.454590
0.000000	0.699667	1273.913696
0.000000	0.699904	1277.369751
0.000000	0.700141	1281.250854
0.000000	0.700379	1284.942139
0.000000	0.700616	1290.126953
0.000000	0.700853	1295.934204
0.000000	0.701090	1301.734253
0.000000	0.701327	1308.277954
0.000000	0.701565	1314.307861
0.000000	0.701802	1319.660645
0.000000	0.702039	1324.490479
0.000000	0.702276	1329.165161
0.000000	0.702513	1331.243164
0.000000	0.702750	1331.716309
0.000000	0.702988	1329.617432
0.000000	0.703225	1325.999146
0.000000	0.703462	1323.133911
0.000000	0.703699	1322.213257
0.000000	0.703936	1322.304077
0.000000	0.704174	1323.051392
0.000000	0.704411	1324.611084
0.000000	0.704648	1327.187622
0.000000	0.704885	1329.447754
0.000000	0.705122	1331.559692
0.000000	0.705359	1333.935181
0.000000	0.705597	1337.078003
0.000000	0.705834	1339.469971
0.000000	0.706071	1342.286499
0.000000	0.706308	1343.420288
0.000000	0.706545	1343.154297
0.000000	0.706782	1341.284058
0.000000	0.707020	1338.088379
0.000000	0.707257	1334.223633
0.000000	0.707494	1332.401489
0.000000	0.707731	1329.174683
0.000000	0.707968	1325.845825
0.000000	0.708205	1322.475952
0.000000	0.708443	1320.212402
0.000000	0.708680	1318.706665
0.000000	0.708917	1318.468994
0.000000	0.709154	1317.495605
0.000000	0.709391	1315.281982
0.000000	0.709629	1312.729980
0.000000	0.709866	1310.837280
0.000000	0.710103	1308.916626
0.000000	0.710340	1307.680908
0.000000	0.710577	1306.477905
0.000000	0.710814	1304.215576
0.000000	0.711052	1301.604126
0.000000	0.711289	1299.038330
0.000000	0.711526	1296.189941
0.000000	0.711763	1291.865479
0.000000	0.712000	1286.953613
0.000000	0.712237	1281.690674
0.000000	0.712475	1277.903931
0.000000	0.712712	1272.909302
0.000000	0.712949	1267.461670
0.000000	0.713186	1261.217896
0.000000	0.713423	1253.564697
0.000000	0.713661	1246.327637
0.000000	0.713898	1242.209595
0.000000	0.714135	1239.168823
0.000000	0.714372	1236.457764
0.000000	0.714609	1234.895996
0.000000	0.714846	1234.490112
0.000000	0.715084	1235.353638
0.000000	0.715321	1237.820313
0.000000	0.715558	1241.201660
0.000000	0.715795	1247.277588
0.000000	0.716032	1254.109253
0.000000	0.716269	1260.422119
0.000000	0.716507	1267.313843
0.000000	0.716744	1273.943115
0.000000	0.716981	1280.981323
0.000000	0.717218	1286.771851
0.000000	0.717455	1290.829102
0.000000	0.717692	1293.594116
0.000000	0.717930	1296.106201
0.000000	0.718167	1298.154053
0.000000	0.718404	1297.492065
0.000000	0.718641	1297.787598
0.000000	0.718878	1296.463379
0.000000	0.719115	1295.896240
0.000000	0.719353	1297.363647
0.000000	0.719590	1298.686035
0.000000	0.719827	1300.367554
0.000000	0.720064	1301.974243
0.000000	0.720301	1305.141724
0.000000	0.720539	1309.446655
0.000000	0.720776	1313.617432
0.000000	0.721013	1319.445190
0.000000	0.721250	1326.001099
0.000000	0.721487	1331.589478
0.000000	0.721724	1336.867920
0.000000	0.721962	1340.708130
0.000000	0.722199	1343.813965
0.000000	0.722436	1345.869873
0.000000	0.722673	1346.945313
0.000000	0.722910	1348.479004
0.000000	0.723148	1348.148804
0.000000	0.723385	1346.721313
0.000000	0.723622	1344.183105
0.000000	0.723859	1340.285767
0.000000	0.724096	1335.994385
0.000000	0.724333	1330.933350
0.000000	0.724571	1324.544922
0.000000	0.724808	1316.990234
0.000000	0.725045	1306.665039
0.000000	0.725282	1296.321167
0.000000	0.725519	1284.796021
0.000000	0.725756	1271.843750
0.000000	0.725994	1260.160889
0.000000	0.726231	1250.989502
0.000000	0.726468	1242.332153
0.000000	0.726705	1234.467529
0.000000	0.726942	1229.846436
0.000000	0.727179	1225.046875
0.000000	0.727417	1220.270386
0.000000	0.727654	1217.396973
0.000000	0.727891	1215.090942
0.000000	0.728128	1215.231323
0.000000	0.728365	1216.754150
0.000000	0.728603	1219.154175
0.000000	0.728840	1223.639648
0.000000	0.729077	1227.692749
0.000000	0.729314	1230.504028
0.000000	0.729551	1232.074585
0.000000	0.729788	1233.643433
0.000000	0.730026	1235.963623
0.000000	0.730263	1238.341797
0.000000	0.730500	1241.123535
0.000000	0.730737	1244.140137
0.000000	0.730974	1246.683960
0.000000	0.731211	1248.383179
0.000000	0.731449	1249.384888
0.000000	0.731686	1251.245483
0.000000	0.731923	1251.809814
0.000000	0.732160	1251.449707
0.000000	0.732397	1252.464844
0.000000	0.732635	1254.163330
0.000000	0.732872	1256.110840
0.000000	0.733109	1258.059448
0.000000	0.733346	1259.253052
0.000000	0.733583	1260.397949
0.000000	0.733820	1262.119995
0.000000	0.734058	1264.538818
0.000000	0.734295	1265.997559
0.000000	0.734532	1266.948242
0.000000	0.734769	1267.498291
0.000000	0.735006	1270.059937
0.000000	0.735243	1269.129517
0.000000	0.735481	1266.879639
0.000000	0.735718	1264.892700
0.000000	0.735955	1261.332153
0.000000	0.736192	1259.602295
0.000000	0.736429	1258.107544
0.000000	0.736667	1256.733032
0.000000	0.736904	1254.899780
0.000000	0.737141	1253.291626
0.000000	0.737378	1253.655151
0.000000	0.737615	1254.975098
0.000000	0.737852	1257.741699
0.000000	0.738090	1260.966187
0.000000	0.738327	1265.171631
0.000000	0.738564	1271.816650
0.000000	0.738801	1280.306274
0.000000	0.739038	1288.861328
0.000000	0.739275	1295.913574
0.000000	0.739513	1301.942749
0.000000	0.739750	1307.875000
0.000000	0.739987	1313.336304
0.000000	0.740224	1318.172974
0.000000	0.740461	1321.022461
0.000000	0.740698	1322.135010
0.000000	0.740936	1322.981323
0.000000	0.741173	1323.552246
0.000000	0.741410	1322.386353
0.000000	0.741647	1320.716309
0.000000	0.741884	1319.265991
0.000000	0.742122	1317.543091
0.000000	0.742359	1315.607666
0.000000	0.742596	1314.711548
0.000000	0.742833	1313.163696
0.000000	0.743070	1310.661133
0.000000	0.743307	1307.215576
0.000000	0.743545	1304.283325
0.000000	0.743782	1302.327759
0.000000	0.744019	1300.102295
0.000000	0.744256	1299.594360
0.000000	0.744493	1298.889160
0.000000	0.744730	1299.924561
0.000000	0.744968	1301.040161
0.000000	0.745205	1301.837891
0.000000	0.745442	1301.968994
0.000000	0.745679	1300.458252
0.000000	0.745916	1296.857178
0.000000	0.746154	1292.549683
0.000000	0.746391	1286.279297
0.000000	0.746628	1281.359985
0.000000	0.746865	1275.758911
0.000000	0.747102	1269.307861
0.000000	0.747339	1263.603149
0.000000	0.747577	1258.006592
0.000000	0.747814	1252.358643
0.000000	0.748051	1247.527832
0.000000	0.748288	1243.480225
0.000000	0.748525	1241.047485
0.000000	0.748762	1239.604004
0.000000	0.749000	1240.526001
0.000000	0.749237	1242.833496
0.000000	0.749474	1247.355591
0.000000	0.749711	1252.540283
0.000000	0.749948	1256.849731
0.000000	0.750185	1262.278809
0.000000	0.750423	1268.960449
0.000000	0.750660	1276.232666
0.000000	0.750897	1284.571899
0.000000	0.751134	1291.984375
0.000000	0.751371	1298.366821
0.000000	0.751609	1304.659912
0.000000	0.751846	1310.888550
0.000000	0.752083	1318.034790
0.000000	0.752320	1323.892456
0.000000	0.752557	1328.864258
0.000000	0.752794	1332.222778
0.000000	0.753032	1335.737427
0.000000	0.753269	1338.962280
0.000000	0.753506	1342.517212
0.000000	0.753743	1344.699829
0.000000	0.753980	1347.293579
0.000000	0.754218	1350.322021
0.000000	0.754455	1352.066772
0.000000	0.754692	1352.984253
0.000000	0.754929	1354.483276
0.000000	0.755166	1355.708984
0.000000	0.755403	1356.709961
0.000000	0.755641	1359.311890
0.000000	0.755878	1361.359375
0.000000	0.756115	1363.907715
0.000000	0.756352	1364.942505
0.000000	0.756589	1362.161499
0.000000	0.756826	1358.268799
0.000000	0.757064	1354.191528
0.000000	0.757301	1350.596069
0.000000	0.757538	1347.698486
0.000000	0.757775	1344.492554
0.000000	0.758012	1341.055420
0.000000	0.758249	1337.513672
0.000000	0.758487	1337.063721
0.000000	0.758724	1337.167480
0.000000	0.758961	1337.132324
0.000000	0.759198	1338.527954
0.000000	0.759435	1340.364502
0.000000	0.759672	1341.805054
0.000000	0.759910	1342.735229
0.000000	0.760147	1342.966675
0.000000	0.760384	1344.787598
0.000000	0.760621	1346.621094
0.000000	0.760858	1348.595825
0.000000	0.761096	1349.987671
0.000000	0.761333	1350.212280
0.000000	0.761570	1350.483154
0.000000	0.761807	1350.940186
0.000000	0.762044	1351.057861
0.000000	0.762281	1352.544189
0.000000	0.762519	1354.956909
0.000000	0.762756	1359.576050
0.000000	0.762993	1365.143555
0.000000	0.763230	1370.206665
0.000000	0.763467	1374.790161
0.000000	0.763704	1379.396362
0.000000	0.763942	1383.912231
0.000000	0.764179	1387.592163
0.000000	0.764416	1390.432617
0.000000	0.764653	1390.811523
0.000000	0.764890	1390.615112
0.000000	0.765128	1391.065308
0.000000	0.765365	1391.468994
0.000000	0.765602	1393.500488
0.000000	0.765839	1394.412964
0.000000	0.766076	1394.479004
0.000000	0.766313	1394.730957
0.000000	0.766551	1394.007446
0.000000	0.766788	1395.583618
0.000000	0.767025	1394.593384
0.000000	0.767262	1391.740234
0.000000	0.767499	1388.414673
0.000000	0.767736	1384.832764
0.000000	0.767974	1381.288330
0.000000	0.768211	1378.506592
0.000000	0.768448	1375.673584
0.000000	0.768685	1374.158569
0.000000	0.768922	1373.902100
0.000000	0.769159	1374.650024
0.000000	0.769397	1375.821899
0.000000	0.769634	1378.944824
0.000000	0.769871	1382.677368
0.000000	0.770108	1386.600708
0.000000	0.770345	1389.729858
0.000000	0.770583	1393.110474
0.000000	0.770820	1395.516968
0.000000	0.771057	1395.964600
0.000000	0.771294	1396.491577
0.000000	0.771531	1396.019531
0.000000	0.771769	1395.702759
0.000000	0.772006	1395.342407
0.000000	0.772243	1395.010132
0.000000	0.772480	1396.025391
0.000000	0.772717	1397.892822
0.000000	0.772954	1399.544678
0.000000	0.773192	1402.406616
0.000000	0.773429	1405.572388
0.000000	0.773666	1409.955566
0.000000	0.773903	1414.081177
0.000000	0.774140	1418.184814
0.000000	0.774377	1421.540161
0.000000	0.774615	1422.718506
0.000000	0.774852	1422.574585
0.000000	0.775089	1423.344849
0.000000	0.775326	1424.283813
0.000000	0.775563	1426.722900
0.000000	0.775800	1429.000122
0.000000	0.776038	1429.080933
0.000000	0.776275	1427.266113
0.000000	0.776512	1425.004028
0.000000	0.776749	1423.029175
0.000000	0.776986	1422.578979
0.000000	0.777223	1421.787354
0.000000	0.777461	1420.339722
0.000000	0.777698	1418.489502
0.000000	0.777935	1417.194702
0.000000	0.778172	1414.571411
0.000000	0.778409	1411.339600
0.000000	0.778647	1406.106689
0.000000	0.778884	1399.611084
0.000000	0.779121	1392.636719
0.000000	0.779358	1386.447510
0.000000	0.779595	1380.532349
0.000000	0.779832	1373.731201
0.000000	0.780070	1367.906128
0.000000	0.780307	1363.362061
0.000000	0.780544	1359.314453
0.000000	0.780781	1355.215576
0.000000	0.781018	1351.563965
0.000000	0.781255	1346.079956
0.000000	0.781493	1340.775513
0.000000	0.781730	1334.934326
0.000000	0.781967	1329.845947
0.000000	0.782204	1326.270874
0.000000	0.782441	1324.447510
0.000000	0.782679	1323.165894
0.000000	0.782916	1321.934937
0.000000	0.783153	1321.298584
0.000000	0.783390	1320.548096
0.000000	0.783627	1320.733521
0.000000	0.783864	1320.825317
0.000000	0.784102	1318.032104
0.000000	0.784339	1315.559082
0.000000	0.784576	1312.058350
0.000000	0.784813	1309.679810
0.000000	0.785050	1307.079590
0.000000	0.785287	1304.763306
0.000000	0.785525	1300.197632
0.000000	0.785762	1294.614502
0.000000	0.785999	1288.542725
0.000000	0.786236	1283.774048
0.000000	0.786473	1279.903564
0.000000	0.786711	1276.054565
0.000000	0.786948	1269.485107
0.000000	0.787185	1262.875488
0.000000	0.787422	1255.990479
0.000000	0.787659	1251.454956
0.000000	0.787896	1247.922119
0.000000	0.788134	1245.243042
0.000000	0.788371	1244.669556
0.000000	0.788608	1243.746582
0.000000	0.788845	1243.424316
0.000000	0.789082	1243.474609
0.000000	0.789319	1244.370850
0.000000	0.789557	1246.203979
0.000000	0.789794	1247.314209
0.000000	0.790031	1249.167114
0.000000	0.790268	1250.502930
0.000000	0.790505	1251.754639
0.000000	0.790743	1253.186646
0.000000	0.790980	1254.981934
0.000000	0.791217	1256.850830
0.000000	0.791454	1259.591431
0.000000	0.791691	1262.659668
0.000000	0.791928	1266.300171
0.000000	0.792166	1269.623901
0.000000	0.792403	1272.650757
0.000000	0.792640	1275.859863
0.000000	0.792877	1279.068726
0.000000	0.793114	1282.120728
0.000000	0.793351	1283.325317
0.000000	0.793589	1282.787964
0.000000	0.793826	1280.979980
0.000000	0.794063	1277.307251
0.000000	0.794300	1272.669556
0.000000	0.794537	1267.316895
0.000000	0.794774	1262.481934
0.000000	0.795012	1260.452515
0.000000	0.795249	1258.849609
0.000000	0.795486	1258.857422
0.000000	0.795723	1259.146484
0.000000	0.795960	1259.915039
0.000000	0.796197	1261.377808
0.000000	0.796435	1263.019165
0.000000	0.796672	1264.333740
0.000000	0.796909	1263.204590
0.000000	0.797146	1259.400757
0.000000	0.797383	1254.382446
0.000000	0.797621	1249.361206
0.000000	0.797858	1245.788208
0.000000	0.798095	1242.572510
0.000000	0.798332	1239.024780
0.000000	0.798569	1235.662109
0.000000	0.798806	1233.275024
0.000000	0.799044	1231.183350
0.000000	0.799281	1230.348755
0.000000	0.799518	1229.641235
0.000000	0.799755	1229.669678
0.000000	0.799992	1229.559937
0.000000	0.800230	1229.212158
0.000000	0.800467	1229.949341
0.000000	0.800704	1230.977417
0.000000	0.800941	1229.918335
0.000000	0.801178	1227.767944
0.000000	0.801415	1225.068481
0.000000	0.801653	1221.022583
0.000000	0.801890	1215.678223
0.000000	0.802127	1210.351807
0.000000	0.802364	1205.406616
0.000000	0.802601	1203.778931
0.000000	0.802838	1202.877441
0.000000	0.803076	1202.297241
0.000000	0.803313	1201.927979
0.000000	0.803550	1201.991333
0.000000	0.803787	1203.061035
0.000000	0.804024	1203.259155
0.000000	0.804261	1203.223145
0.000000	0.804499	1203.419556
0.000000	0.804736	1204.199219
0.000000	0.804973	1205.381470
0.000000	0.805210	1207.202637
0.000000	0.805447	1208.155151
0.000000	0.805685	1206.102417
0.000000	0.805922	1204.982056
0.000000	0.806159	1203.004761
0.000000	0.806396	1202.733887
0.000000	0.806633	1202.658203
0.000000	0.806870	1202.367920
0.000000	0.807108	1202.639526
0.000000	0.807345	1203.373657
0.000000	0.807582	1204.263550
0.000000	0.807819	1205.294678
0.000000	0.808056	1205.690308
0.000000	0.808293	1204.799805
0.000000	0.808531	1202.916992
0.000000	0.808768	1200.978638
0.000000	0.809005	1200.183472
0.000000	0.809242	1199.729126
0.000000	0.809479	1199.640259
0.000000	0.809717	1200.546997
0.000000	0.809954	1204.251343
0.000000	0.810191	1208.536865
0.000000	0.810428	1214.236206
0.000000	0.810665	1217.846558
0.000000	0.810902	1221.126221
0.000000	0.811140	1223.789429
0.000000	0.811377	1225.703369
0.000000	0.811614	1229.211426
0.000000	0.811851	1230.968384
0.000000	0.812088	1232.012207
0.000000	0.812325	1232.859253
0.000000	0.812563	1233.174316
0.000000	0.812800	1233.561157
0.000000	0.813037	1232.794556
0.000000	0.813274	1230.853149
0.000000	0.813511	1227.929199
0.000000	0.813748	1223.710449
0.000000	0.813986	1219.552612
0.000000	0.814223	1217.861328
0.000000	0.814460	1214.665527
0.000000	0.814697	1212.607422
0.000000	0.814934	1210.119385
0.000000	0.815172	1207.840210
0.000000	0.815409	1204.968872
0.000000	0.815646	1200.713745
0.000000	0.815883	1196.191528
0.000000	0.816120	1192.041626
0.000000	0.816357	1190.045532
0.000000	0.816595	1187.231689
0.000000	0.816832	1185.632202
0.000000	0.817069	1184.199585
0.000000	0.817306	1183.173340
0.000000	0.817543	1182.548828
0.000000	0.817780	1183.495728
0.000000	0.818018	1185.408569
0.000000	0.818255	1188.142090
0.000000	0.818492	1189.762085
0.000000	0.818729	1189.885742
0.000000	0.818966	1188.869385
0.000000	0.819204	1188.084595
0.000000	0.819441	1188.052124
0.000000	0.819678	1188.691772
0.000000	0.819915	1189.997437
0.000000	0.820152	1191.294434
0.000000	0.820389	1192.934204
0.000000	0.820627	1195.355835
0.000000	0.820864	1196.740845
0.000000	0.821101	1197.849121
0.000000	0.821338	1197.977173
0.000000	0.821575	1197.683472
0.000000	0.821812	1197.114258
0.000000	0.822050	1195.005249
0.000000	0.822287	1191.040649
0.000000	0.822524	1183.089966
0.000000	0.822761	1173.149658
0.000000	0.822998	1162.036621
0.000000	0.823236	1152.902954
0.000000	0.823473	1145.419922
0.000000	0.823710	1140.768555
0.000000	0.823947	1138.094727
0.000000	0.824184	1138.309570
0.000000	0.824421	1139.510254
0.000000	0.824659	1142.042847
0.000000	0.824896	1147.055176
0.000000	0.825133	1153.077148
0.000000	0.825370	1158.527100
0.000000	0.825607	1164.509644
0.000000	0.825844	1171.385254
0.000000	0.826082	1179.169922
0.000000	0.826319	1188.716675
0.000000	0.826556	1198.172729
0.000000	0.826793	1206.088135
0.000000	0.827030	1215.302612
0.000000	0.827267	1225.948486
0.000000	0.827505	1236.587891
0.000000	0.827742	1246.285522
0.000000	0.827979	1255.571045
0.000000	0.828216	1263.338013
0.000000	0.828453	1271.061523
0.000000	0.828691	1279.190796
0.000000	0.828928	1287.388550
0.000000	0.829165	1294.611572
0.000000	0.829402	1301.691406
0.000000	0.829639	1304.468018
0.000000	0.829876	1308.849121
0.000000	0.830114	1310.982056
0.000000	0.830351	1312.344116
0.000000	0.830588	1312.344727
0.000000	0.830825	1310.196655
0.000000	0.831062	1307.899414
0.000000	0.831299	1305.673096
0.000000	0.831537	1303.788818
0.000000	0.831774	1302.203369
0.000000	0.832011	1299.816162
0.000000	0.832248	1299.209839
0.000000	0.832485	1301.449463
0.000000	0.832722	1306.245117
0.000000	0.832960	1312.607666
0.000000	0.833197	1316.809570
0.000000	0.833434	1321.592041
0.000000	0.833671	1327.128052
0.000000	0.833908	1335.194946
0.000000	0.834146	1341.969971
0.000000	0.834383	1347.936279
0.000000	0.834620	1349.411743
0.000000	0.834857	1350.731934
0.000000	0.835094	1352.316650
0.000000	0.835331	1353.538696
0.000000	0.835569	1354.032104
0.000000	0.835806	1354.690552
0.000000	0.836043	1355.831177
0.000000	0.836280	1358.198853
0.000000	0.836517	1360.975830
0.000000	0.836754	1363.925659
0.000000	0.836992	1365.641357
0.000000	0.837229	1365.289063
0.000000	0.837466	1365.026489
0.000000	0.837703	1365.057251
0.000000	0.837940	1364.213623
0.000000	0.838178	1363.361084
0.000000	0.838415	1361.097412
0.000000	0.838652	1357.839844
0.000000	0.838889	1353.959839
0.000000	0.839126	1350.953857
0.000000	0.839363	1348.726685
0.000000	0.839601	1345.262817
0.000000	0.839838	1340.078735
0.000000	0.840075	1334.508789
0.000000	0.840312	1328.821777
0.000000	0.840549	1324.077515
0.000000	0.840786	1319.661133
0.000000	0.841024	1315.880981
0.000000	0.841261	1313.268188
0.000000	0.841498	1311.698730
0.000000	0.841735	1309.386963
0.000000	0.841972	1308.019165
0.000000	0.842210	1306.657349
0.000000	0.842447	1305.401245
0.000000	0.842684	1305.934204
0.000000	0.842921	1305.669922
0.000000	0.843158	1304.353394
0.000000	0.843395	1303.754517
0.000000	0.843633	1302.692505
0.000000	0.843870	1303.261841
0.000000	0.844107	1303.010864
0.000000	0.844344	1302.381104
0.000000	0.844581	1302.321777
0.000000	0.844818	1303.755005
0.000000	0.845056	1306.382935
0.000000	0.845293	1311.146729
0.000000	0.845530	1317.171875
0.000000	0.845767	1324.254517
0.000000	0.846004	1330.739014
0.000000	0.846241	1336.235718
0.000000	0.846479	1341.504028
0.000000	0.846716	1346.407715
0.000000	0.846953	1351.805542
0.000000	0.847190	1355.895874
0.000000	0.847427	1359.999390
0.000000	0.847665	1364.530762
0.000000	0.847902	1367.571045
0.000000	0.848139	1370.458252
0.000000	0.848376	1371.707764
0.000000	0.848613	1372.650269
0.000000	0.848850	1375.328003
0.000000	0.849088	1377.283813
0.000000	0.849325	1378.744019
0.000000	0.849562	1379.499878
0.000000	0.849799	1380.470215
0.000000	0.850036	1382.602539
0.000000	0.850273	1384.972046
0.000000	0.850511	1387.276978
0.000000	0.850748	1388.441650
0.000000	0.850985	1389.196045
0.000000	0.851222	1390.313354
0.000000	0.851459	1391.217529
0.000000	0.851697	1391.776367
0.000000	0.851934	1391.030273
0.000000	0.852171	1389.790894
0.000000	0.852408	1387.312012
0.000000	0.852645	1385.001953
0.000000	0.852882	1384.120850
0.000000	0.853120	1385.880127
0.000000	0.853357	1387.542358
0.000000	0.853594	1388.175415
0.000000	0.853831	1388.468140
0.000000	0.854068	1388.482422
0.000000	0.854305	1388.243774
0.000000	0.854543	1384.863647
0.000000	0.854780	1380.024292
0.000000	0.855017	1372.884399
0.000000	0.855254	1365.918823
0.000000	0.855491	1360.536377
0.000000	0.855729	1356.734009
0.000000	0.855966	1352.609863
0.000000	0.856203	1348.267700
0.000000	0.856440	1343.171387
0.000000	0.856677	1337.027832
0.000000	0.856914	1328.022095
0.000000	0.857152	1319.536011
0.000000	0.857389	1312.070313
0.000000	0.857626	1305.664429
0.000000	0.857863	1299.131104
0.000000	0.858100	1290.327637
0.000000	0.858337	1279.574829
0.000000	0.858575	1269.962402
0.000000	0.858812	1259.677368
0.000000	0.859049	1249.373291
0.000000	0.859286	1240.214478
0.000000	0.859523	1232.456787
0.000000	0.859761	1228.122192
0.000000	0.859998	1226.307251
0.000000	0.860235	1224.618530
0.000000	0.860472	1223.877808
0.000000	0.860709	1222.948608
0.000000	0.860946	1221.761719
0.000000	0.861184	1220.692139
0.000000	0.861421	1219.118896
0.000000	0.861658	1218.203979
0.000000	0.861895	1217.747314
0.000000	0.862132	1219.246948
0.000000	0.862369	1221.865723
0.000000	0.862607	1224.143066
0.000000	0.862844	1226.724854
0.000000	0.863081	1230.012085
0.000000	0.863318	1232.764038
0.000000	0.863555	1235.479126
0.000000	0.863792	1237.794067
0.000000	0.864030	1238.823486
0.000000	0.864267	1238.783569
0.000000	0.864504	1237.730469
0.000000	0.864741	1235.931030
0.000000	0.864978	1233.020142
0.000000	0.865215	1229.205078
0.000000	0.865453	1225.276611
0.000000	0.865690	1223.054565
0.000000	0.865927	1222.026733
0.000000	0.866164	1221.059326
0.000000	0.866401	1218.822998
0.000000	0.866639	1216.202271
0.000000	0.866876	1215.160034
0.000000	0.867113	1214.514404
0.000000	0.867350	1214.777954
0.000000	0.867587	1215.050049
0.000000	0.867824	1215.895874
0.000000	0.868062	1215.515259
0.000000	0.868299	1214.486206
0.000000	0.868536	1213.849854
0.000000	0.868773	1210.116089
0.000000	0.869010	1205.813477
0.000000	0.869247	1201.653809
0.000000	0.869485	1198.249146
0.000000	0.869722	1198.555298
0.000000	0.869959	1199.265137
0.000000	0.870196	1197.335571
0.000000	0.870433	1193.309448
0.000000	0.870671	1188.031860
0.000000	0.870908	1181.914551
0.000000	0.871145	1175.386841
0.000000	0.871382	1168.391357
0.000000	0.871619	1163.160889
0.000000	0.871856	1158.126709
0.000000	0.872094	1153.250610
0.000000	0.872331	1149.507446
0.000000	0.872568	1148.492798
0.000000	0.872805	1150.016113
0.000000	0.873042	1152.231689
0.000000	0.873279	1154.463867
0.000000	0.873517	1156.606201
0.000000	0.873754	1159.888306
0.000000	0.873991	1163.701050
0.000000	0.874228	1167.578491
0.000000	0.874465	1171.002441
0.000000	0.874703	1172.717407
0.000000	0.874940	1173.583130
0.000000	0.875177	1174.955322
0.000000	0.875414	1174.482910
0.000000	0.875651	1173.807983
0.000000	0.875888	1172.977417
0.000000	0.876126	1172.752197
0.000000	0.876363	1172.655151
0.000000	0.876600	1172.044434
0.000000	0.876837	1169.947998
0.000000	0.877074	1167.217285
0.000000	0.877312	1165.266235
0.000000	0.877549	1165.141479
0.000000	0.877786	1166.654663
0.000000	0.878023	1169.234741
0.000000	0.878260	1173.954712
0.000000	0.878497	1180.361206
0.000000	0.878735	1187.129639
0.000000	0.878972	1190.678223
0.000000	0.879209	1193.243652
0.000000	0.879446	1194.042847
0.000000	0.879683	1192.577515
0.000000	0.879920	1190.159668
0.000000	0.880158	1189.550659
0.000000	0.880395	1190.922974
0.000000	0.880632	1192.612061
0.000000	0.880869	1194.985596
0.000000	0.881106	1197.742310
0.000000	0.881343	1200.982788
0.000000	0.881581	1204.135620
0.000000	0.881818	1207.173340
0.000000	0.882055	1209.187988
0.000000	0.882292	1210.944702
0.000000	0.882529	1213.351807
0.000000	0.882766	1214.128540
0.000000	0.883004	1213.746338
0.000000	0.883241	1212.573242
0.000000	0.883478	1209.413086
0.000000	0.883715	1205.883911
0.000000	0.883952	1203.680786
0.000000	0.884190	1203.094116
0.000000	0.884427	1202.741943
0.000000	0.884664	1205.252075
0.000000	0.884901	1207.472656
0.000000	0.885138	1209.929932
0.000000	0.885375	1212.546875
0.000000	0.885613	1215.963257
0.000000	0.885850	1218.145508
0.000000	0.886087	1220.199951
0.000000	0.886324	1222.600220
0.000000	0.886561	1225.331177
0.000000	0.886799	1228.202271
0.000000	0.887036	1231.568726
0.000000	0.887273	1233.792725
0.000000	0.887510	1234.046509
0.000000	0.887747	1234.517578
0.000000	0.887984	1234.998169
0.000000	0.888222	1234.459717
0.000000	0.888459	1232.779297
0.000000	0.888696	1232.251465
0.000000	0.888933	1234.268555
0.000000	0.889170	1236.703979
0.000000	0.889407	1239.544067
0.000000	0.889645	1241.261841
0.000000	0.889882	1243.208374
0.000000	0.890119	1245.200806
0.000000	0.890356	1247.857544
0.000000	0.890593	1249.685303
0.000000	0.890830	1250.940430
0.000000	0.891068	1251.176758
0.000000	0.891305	1249.717285
0.000000	0.891542	1248.729248
0.000000	0.891779	1247.049072
0.000000	0.892016	1244.063477
0.000000	0.892254	1239.917480
0.000000	0.892491	1235.310425
0.000000	0.892728	1230.869263
0.000000	0.892965	1225.262573
0.000000	0.893202	1219.293457
0.000000	0.893439	1213.540161
0.000000	0.893677	1206.352783
0.000000	0.893914	1199.680176
0.000000	0.894151	1192.389893
0.000000	0.894388	1182.864258
0.000000	0.894625	1172.404785
0.000000	0.894862	1161.935669
0.000000	0.895100	1155.060059
0.000000	0.895337	1148.589478
0.000000	0.895574	1143.379639
0.000000	0.895811	1139.664185
0.000000	0.896048	1136.266724
0.000000	0.896286	1134.490234
0.000000	0.896523	1134.061401
0.000000	0.896760	1133.661865
0.000000	0.896997	1133.265259
0.000000	0.897234	1133.718872
0.000000	0.897471	1135.369995
0.000000	0.897709	1137.492065
0.000000	0.897946	1141.058716
0.000000	0.898183	1142.726685
0.000000	0.898420	1141.890625
0.000000	0.898657	1140.339478
0.000000	0.898894	1138.651733
0.000000	0.899132	1136.674316
0.000000	0.899369	1136.870239
0.000000	0.899606	1137.966797
0.000000	0.899843	1139.777344
0.000000	0.900080	1142.196045
0.000000	0.900317	1144.977539
0.000000	0.900555	1147.872559
0.000000	0.900792	1151.737671
0.000000	0.901029	1158.049194
0.000000	0.901266	1164.326538
0.000000	0.901503	1170.734497
0.000000	0.901740	1177.689453
0.000000	0.901978	1184.989258
0.000000	0.902215	1192.510010
0.000000	0.902452	1199.360352
0.000000	0.902689	1205.338501
0.000000	0.902926	1211.825562
0.000000	0.903164	1217.641968
0.000000	0.903401	1222.741211
0.000000	0.903638	1226.737915
0.000000	0.903875	1228.592529
0.000000	0.904112	1228.505371
0.000000	0.904349	1228.113892
0.000000	0.904587	1228.009888
0.000000	0.904824	1230.985840
0.000000	0.905061	1234.508911
0.000000	0.905298	1238.798218
0.000000	0.905535	1242.242310
0.000000	0.905773	1244.935669
0.000000	0.906010	1246.485596
0.000000	0.906247	1247.114624
0.000000	0.906484	1246.226196
0.000000	0.906721	1245.680298
0.000000	0.906958	1243.625244
0.000000	0.907196	1240.607666
0.000000	0.907433	1235.698730
0.000000	0.907670	1229.393921
0.000000	0.907907	1223.417603
0.000000	0.908144	1217.975220
0.000000	0.908381	1212.578247
0.000000	0.908619	1208.322144
0.000000	0.908856	1202.921753
0.000000	0.909093	1196.148071
0.000000	0.909330	1188.801147
0.000000	0.909567	1180.696289
0.000000	0.909804	1171.136963
0.000000	0.910042	1161.628296
0.000000	0.910279	1151.283325
0.000000	0.910516	1144.727905
0.000000	0.910753	1139.079956
0.000000	0.910990	1134.590576
0.000000	0.911228	1130.338867
0.000000	0.911465	1126.192017
0.000000	0.911702	1122.780029
0.000000	0.911939	1119.709229
0.000000	0.912176	1115.785034
0.000000	0.912413	1113.297974
0.000000	0.912651	1113.683228
0.000000	0.912888	1116.356934
0.000000	0.913125	1119.582153
0.000000	0.913362	1122.950562
0.000000	0.913599	1127.018921
0.000000	0.913836	1132.121216
0.000000	0.914074	1137.114624
0.000000	0.914311	1142.038940
0.000000	0.914548	1148.062256
0.000000	0.914785	1154.907837
0.000000	0.915022	1160.405640
0.000000	0.915260	1166.360718
0.000000	0.915497	1172.478638
0.000000	0.915734	1178.800903
0.000000	0.915971	1183.901489
0.000000	0.916208	1188.661987
0.000000	0.916445	1193.556030
0.000000	0.916683	1199.061890
0.000000	0.916920	1204.526489
0.000000	0.917157	1208.252075
0.000000	0.917394	1211.554565
0.000000	0.917631	1215.571167
0.000000	0.917868	1218.845459
0.000000	0.918106	1221.403442
0.000000	0.918343	1222.435791
0.000000	0.918580	1221.780273
0.000000	0.918817	1221.085449
0.000000	0.919054	1219.068726
0.000000	0.919291	1216.876221
0.000000	0.919529	1215.710693
0.000000	0.919766	1214.053467
0.000000	0.920003	1211.962891
0.000000	0.920240	1209.350830
0.000000	0.920477	1206.234009
0.000000	0.920715	1202.882202
0.000000	0.920952	1197.898560
0.000000	0.921189	1192.738037
0.000000	0.921426	1187.427002
0.000000	0.921663	1181.558716
0.000000	0.921900	1176.464844
0.000000	0.922138	1174.481567
0.000000	0.922375	1171.898926
0.000000	0.922612	1169.905640
0.000000	0.922849	1168.277222
0.000000	0.923086	1165.802368
0.000000	0.923323	1163.352539
0.000000	0.923561	1162.245728
0.000000	0.923798	1162.216064
0.000000	0.924035	1162.775024
0.000000	0.924272	1163.351440
0.000000	0.924509	1162.603882
0.000000	0.924747	1162.490601
0.000000	0.924984	1162.518433
0.000000	0.925221	1162.424316
0.000000	0.925458	1162.218140
0.000000	0.925695	1160.979370
0.000000	0.925932	1160.002808
0.000000	0.926170	1162.093872
0.000000	0.926407	1164.028076
0.000000	0.926644	1165.272461
0.000000	0.926881	1165.673950
0.000000	0.927118	1165.399902
0.000000	0.927355	1165.084229
0.000000	0.927593	1164.720581
0.000000	0.927830	1165.433960
0.000000	0.928067	1167.268799
0.000000	0.928304	1169.218628
0.000000	0.928541	1170.795654
0.000000	0.928779	1172.938477
0.000000	0.929016	1176.328613
0.000000	0.929253	1179.145020
0.000000	0.929490	1180.708008
0.000000	0.929727	1181.883545
0.000000	0.929964	1182.718262
0.000000	0.930202	1183.121094
0.000000	0.930439	1184.429565
0.000000	0.930676	1186.699463
0.000000	0.930913	1191.501221
0.000000	0.931150	1197.874512
0.000000	0.931387	1203.330811
0.000000	0.931625	1207.966919
0.000000	0.931862	1212.821289
0.000000	0.932099	1218.646729
0.000000	0.932336	1224.605225
0.000000	0.932573	1230.264160
0.000000	0.932810	1236.343872
0.000000	0.933048	1242.630371
0.000000	0.933285	1248.261597
0.000000	0.933522	1252.590454
0.000000	0.933759	1254.535522
0.000000	0.933996	1253.521729
0.000000	0.934234	1248.507568
0.000000	0.934471	1241.234497
0.000000	0.934708	1235.100830
0.000000	0.934945	1227.876221
0.000000	0.935182	1218.072876
0.000000	0.935419	1208.254028
0.000000	0.935657	1202.880981
0.000000	0.935894	1200.035645
0.000000	0.936131	1199.015259
0.000000	0.936368	1198.038940
0.000000	0.936605	1197.374756
0.000000	0.936843	1195.836182
0.000000	0.937080	1194.435181
0.000000	0.937317	1194.505981
0.000000	0.937554	1194.576660
0.000000	0.937791	1195.151611
0.000000	0.938028	1196.384033
0.000000	0.938266	1196.606689
0.000000	0.938503	1195.640381
0.000000	0.938740	1194.665527
0.000000	0.938977	1194.491577
0.000000	0.939214	1195.661377
0.000000	0.939451	1198.824219
0.000000	0.939689	1202.475952
0.000000	0.939926	1205.370605
0.000000	0.940163	1204.850708
0.000000	0.940400	1202.722778
0.000000	0.940637	1199.627930
0.000000	0.940874	1195.175415
0.000000	0.941112	1191.291504
0.000000	0.941349	1189.031494
0.000000	0.941586	1188.156372
0.000000	0.941823	1186.912842
0.000000	0.942060	1186.067749
0.000000	0.942297	1184.900879
0.000000	0.942535	1183.386475
0.000000	0.942772	1179.978149
0.000000	0.943009	1177.015137
0.000000	0.943246	1173.412964
0.000000	0.943483	1170.959473
0.000000	0.943721	1170.825317
0.000000	0.943958	1172.068848
0.000000	0.944195	1175.675659
0.000000	0.944432	1180.346436
0.000000	0.944669	1185.240112
0.000000	0.944906	1190.927734
0.000000	0.945144	1197.265625
0.000000	0.945381	1203.976440
0.000000	0.945618	1211.760864
0.000000	0.945855	1219.148682
0.000000	0.946092	1226.466675
0.000000	0.946329	1235.065308
0.000000	0.946567	1245.200317
0.000000	0.946804	1254.464722
0.000000	0.947041	1262.882935
0.000000	0.947278	1271.348389
0.000000	0.947515	1279.648315
0.000000	0.947753	1287.237793
0.000000	0.947990	1294.348877
0.000000	0.948227	1298.020386
0.000000	0.948464	1300.633301
0.000000	0.948701	1301.110107
0.000000	0.948938	1300.741943
0.000000	0.949176	1297.795288
0.000000	0.949413	1294.379028
0.000000	0.949650	1291.441284
0.000000	0.949887	1288.009277
0.000000	0.950124	1283.435303
0.000000	0.950361	1280.734497
0.000000	0.950599	1278.808594
0.000000	0.950836	1276.747314
0.000000	0.951073	1275.134033
0.000000	0.951310	1272.471069
0.000000	0.951547	1270.154907
0.000000	0.951784	1267.471191
0.000000	0.952022	1264.789795
0.000000	0.952259	1262.259644
0.000000	0.952496	1259.637695
0.000000	0.952733	1257.839966
0.000000	0.952970	1256.267090
0.000000	0.953208	1253.612793
0.000000	0.953445	1249.894165
0.000000	0.953682	1244.391357
0.000000	0.953919	1238.240845
0.000000	0.954156	1232.308594
0.000000	0.954393	1228.333374
0.000000	0.954631	1225.454468
0.000000	0.954868	1223.621704
0.000000	0.955105	1223.269409
0.000000	0.955342	1224.791382
0.000000	0.955579	1229.683594
0.000000	0.955817	1236.947876
0.000000	0.956054	1244.328979
0.000000	0.956291	1252.058594
0.000000	0.956528	1256.935547
0.000000	0.956765	1261.209106
0.000000	0.957002	1266.311035
0.000000	0.957240	1271.215698
0.000000	0.957477	1273.928955
0.000000	0.957714	1275.239624
0.000000	0.957951	1274.500488
0.000000	0.958188	1271.674927
0.000000	0.958425	1266.651611
0.000000	0.958663	1261.402466
0.000000	0.958900	1257.846680
0.000000	0.959137	1255.825806
0.000000	0.959374	1252.468140
0.000000	0.959611	1246.861328
0.000000	0.959848	1239.206299
0.000000	0.960086	1228.378906
0.000000	0.960323	1216.590454
0.000000	0.960560	1203.140625
0.000000	0.960797	1190.840820
0.000000	0.961034	1178.854004
0.000000	0.961271	1168.835449
0.000000	0.961509	1158.179688
0.000000	0.961746	1147.856323
0.000000	0.961983	1137.606323
0.000000	0.962220	1130.625732
0.000000	0.962457	1125.159546
0.000000	0.962695	1120.732666
0.000000	0.962932	1119.105713
0.000000	0.963169	1118.195923
0.000000	0.963406	1117.921631
0.000000	0.963643	1119.237793
0.000000	0.963880	1120.120239
0.000000	0.964118	1120.385132
0.000000	0.964355	1120.738770
0.000000	0.964592	1120.726929
0.000000	0.964829	1119.428345
0.000000	0.965066	1117.316528
0.000000	0.965304	1115.214111
0.000000	0.965541	1113.267700
0.000000	0.965778	1111.369019
0.000000	0.966015	1109.388062
0.000000	0.966252	1107.678101
0.000000	0.966489	1103.439087
0.000000	0.966727	1099.833130
0.000000	0.966964	1097.498413
0.000000	0.967201	1095.292480
0.000000	0.967438	1093.421021
0.000000	0.967675	1091.340942
0.000000	0.967912	1088.023560
0.000000	0.968150	1084.093994
0.000000	0.968387	1080.572754
0.000000	0.968624	1078.342896
0.000000	0.968861	1077.216919
0.000000	0.969098	1077.325439
0.000000	0.969335	1078.014404
0.000000	0.969573	1080.124023
0.000000	0.969810	1082.585083
0.000000	0.970047	1086.471680
0.000000	0.970284	1090.180542
0.000000	0.970521	1093.510986
0.000000	0.970758	1095.371948
0.000000	0.970996	1094.213867
0.000000	0.971233	1090.945557
0.000000	0.971470	1086.490479
0.000000	0.971707	1082.310669
0.000000	0.971944	1078.965088
0.000000	0.972182	1075.370361
0.000000	0.972419	1072.281738
0.000000	0.972656	1068.227539
0.000000	0.972893	1063.497681
0.000000	0.973130	1058.800293
0.000000	0.973368	1052.456787
0.000000	0.973605	1046.574097
0.000000	0.973842	1041.910400
0.000000	0.974079	1037.237305
0.000000	0.974316	1032.090820
0.000000	0.974553	1026.486206
0.000000	0.974791	1022.155273
0.000000	0.975028	1018.760132
0.000000	0.975265	1013.417542
0.000000	0.975502	1008.531982
0.000000	0.975739	1002.973083
0.000000	0.975976	997.395630
0.000000	0.976214	991.636536
0.000000	0.976451	985.412720
0.000000	0.976688	979.698303
0.000000	0.976925	973.734741
0.000000	0.977162	966.473389
0.000000	0.977399	959.335754
0.000000	0.977637	954.573364
0.000000	0.977874	952.950745
0.000000	0.978111	953.325439
0.000000	0.978348	956.846924
0.000000	0.978585	962.399231
0.000000	0.978822	969.331055
0.000000	0.979060	977.535950
0.000000	0.979297	988.708313
0.000000	0.979534	1001.221924
0.000000	0.979771	1014.761658
0.000000	0.980008	1030.057373
0.000000	0.980246	1043.771851
0.000000	0.980483	1059.516479
0.000000	0.980720	1075.369263
0.000000	0.980957	1090.189941
0.000000	0.981194	1104.837280
0.000000	0.981431	1116.760620
0.000000	0.981669	1127.498901
0.000000	0.981906	1135.414917
0.000000	0.982143	1142.034912
0.000000	0.982380	1146.409058
0.000000	0.982617	1148.276123
0.000000	0.982854	1148.600952
0.000000	0.983092	1147.039673
0.000000	0.983329	1142.159668
0.000000	0.983566	1134.212646
0.000000	0.983803	1123.595947
0.000000	0.984040	1112.106934
0.000000	0.984278	1099.646118
0.000000	0.984515	1090.049805
0.000000	0.984752	1082.276123
0.000000	0.984989	1077.525269
0.000000	0.985226	1076.823486
0.000000	0.985463	1077.380615
0.000000	0.985701	1078.252441
0.000000	0.985938	1079.569702
0.000000	0.986175	1081.528564
0.000000	0.986412	1083.440796
0.000000	0.986649	1083.767578
0.000000	0.986886	1082.522583
0.000000	0.987124	1081.753174
0.000000	0.987361	1080.649536
0.000000	0.987598	1080.733154
0.000000	0.987835	1082.211792
0.000000	0.988072	1084.819214
0.000000	0.988310	1087.304810
0.000000	0.988547	1089.415161
0.000000	0.988784	1091.028442
0.000000	0.989021	1092.926758
0.000000	0.989258	1093.654297
0.000000	0.989495	1094.342651
0.000000	0.989733	1096.350586
0.000000	0.989970	1098.840576
0.000000	0.990207	1101.952759
0.000000	0.990444	1105.750366
0.000000	0.990681	1108.752808
0.000000	0.990918	1110.997559
0.000000	0.991156	1112.215332
0.000000	0.991393	1113.557129
0.000000	0.991630	1114.464844
0.000000	0.991867	1115.170898
0.000000	0.992104	1116.617310
0.000000	0.992342	1117.985962
0.000000	0.992579	1120.132813
0.000000	0.992816	1124.857300
0.000000	0.993053	1131.750366
0.000000	0.993290	1137.451172
0.000000	0.993527	1142.519409
0.000000	0.993765	1145.846802
0.000000	0.994002	1148.679321
0.000000	0.994239	1149.735474
0.000000	0.994476	1149.660522
0.000000	0.994713	1149.046753
0.000000	0.994950	1148.854858
0.000000	0.995188	1149.721680
0.000000	0.995425	1151.484253
0.000000	0.995662	1154.200439
0.000000	0.995899	1157.537476
0.000000	0.996136	1158.466553
0.000000	0.996373	1159.350586
0.000000	0.996611	1159.267212
0.000000	0.996848	1157.397339
0.000000	0.997085	1155.649292
0.000000	0.997322	1152.495483
0.000000	0.997559	1149.420410
0.000000	0.997797	1144.932251
0.000000	0.998034	1140.684692
0.000000	0.998271	1135.131958
0.000000	0.998508	1128.673096
0.000000	0.998745	1122.425415
0.000000	0.998982	1117.831787
0.000000	0.999220	1112.324463
0.000000	0.999457	1106.422607
0.000000	0.999694	1102.917969
0.000000	0.999931	1100.363770
0.000000	1.000168	1098.608765
0.000000	1.000405	1096.952271
0.000000	1.000643	1095.258911
0.000000	1.000880	1094.745239
0.000000	1.001117	1093.977173
0.000000	1.001354	1094.288086
0.000000	1.001591	1094.529541
0.000000	1.001829	1094.279785
0.000000	1.002066	1095.128296
0.000000	1.002303	1097.014893
0.000000	1.002540	1100.642456
0.000000	1.002777	1104.775024
0.000000	1.003014	1109.356934
0.000000	1.003252	1113.787598
0.000000	1.003489	1115.495850
0.000000	1.003726	1117.190430
0.000000	1.003963	1118.130249
0.000000	1.004200	1120.253662
0.000000	1.004437	1122.108032
0.000000	1.004675	1123.457153
0.000000	1.004912	1124.894775
0.000000	1.005149	1125.198975
0.000000	1.005386	1124.738159
0.000000	1.005623	1122.661133
0.000000	1.005860	1120.054321
0.000000	1.006098	1119.250000
0.000000	1.006335	1118.967407
0.000000	1.006572	1119.241333
0.000000	1.006809	1120.874634
0.000000	1.007046	1122.504272
0.000000	1.007284	1124.833008
0.000000	1.007521	1125.521851
0.000000	1.007758	1124.549805
0.000000	1.007995	1124.027588
0.000000	1.008232	1123.683472
0.000000	1.008469	1125.451782
0.000000	1.008707	1127.619019
0.000000	1.008944	1130.889526
0.000000	1.009181	1134.099365
0.000000	1.009418	1137.197144
0.000000	1.009655	1142.032593
0.000000	1.009892	1145.522583
0.000000	1.010130	1149.524658
0.000000	1.010367	1152.533691
0.000000	1.010604	1153.364380
0.000000	1.010841	1152.012573
0.000000	1.011078	1150.104370
0.000000	1.011316	1149.538086
0.000000	1.011553	1147.603394
0.000000	1.011790	1145.253540
0.000000	1.012027	1143.011475
0.000000	1.012264	1141.021240
0.000000	1.012501	1138.044434
0.000000	1.012739	1134.389282
0.000000	1.012976	1130.665649
0.000000	1.013213	1126.795410
0.000000	1.013450	1122.588379
0.000000	1.013687	1118.119995
0.000000	1.013924	1114.965210
0.000000	1.014162	1111.693481
0.000000	1.014399	1107.797241
0.000000	1.014636	1104.767944
0.000000	1.014873	1103.074097
0.000000	1.015110	1102.046021
0.000000	1.015347	1101.538452
0.000000	1.015585	1101.842407
0.000000	1.015822	1103.690796
0.000000	1.016059	1105.206665
0.000000	1.016296	1106.027954
0.000000	1.016533	1106.855103
0.000000	1.016770	1108.149414
0.000000	1.017008	1109.719971
0.000000	1.017245	1112.137939
0.000000	1.017482	1116.352417
0.000000	1.017719	1122.155029
0.000000	1.017956	1128.458984
0.000000	1.018194	1134.886230
0.000000	1.018431	1140.982056
0.000000	1.018668	1146.723389
0.000000	1.018905	1152.179077
0.000000	1.019142	1157.026367
0.000000	1.019379	1159.458252
0.000000	1.019617	1161.093018
0.000000	1.019854	1161.498291
0.000000	1.020091	1160.411133
0.000000	1.020328	1158.877686
0.000000	1.020565	1156.233276
0.000000	1.020803	1152.226685
0.000000	1.021040	1148.630127
0.000000	1.021277	1147.028320
0.000000	1.021514	1145.501343
0.000000	1.021751	1142.528320
0.000000	1.021988	1140.889160
0.000000	1.022226	1137.531372
0.000000	1.022463	1133.392700
0.000000	1.022700	1129.611816
0.000000	1.022937	1123.480347
0.000000	1.023174	1115.108154
0.000000	1.023412	1106.649536
0.000000	1.023649	1099.727905
0.000000	1.023886	1092.961304
0.000000	1.024123	1086.595337
0.000000	1.024360	1080.389526
0.000000	1.024597	1076.748901
0.000000	1.024835	1073.658447
0.000000	1.025072	1070.374878
0.000000	1.025309	1067.815308
0.000000	1.025546	1064.838623
0.000000	1.025783	1062.579956
0.000000	1.026020	1060.270752
0.000000	1.026258	1057.973022
0.000000	1.026495	1055.048340
0.000000	1.026732	1052.091309
0.000000	1.026969	1049.974731
0.000000	1.027206	1048.571533
0.000000	1.027443	1047.427368
0.000000	1.027681	1044.698608
0.000000	1.027918	1041.604370
0.000000	1.028155	1037.582764
0.000000	1.028392	1034.362061
0.000000	1.028629	1031.240479
0.000000	1.028866	1029.459839
0.000000	1.029104	1029.303711
0.000000	1.029341	1030.119751
0.000000	1.029578	1032.007446
0.000000	1.029815	1035.142090
0.000000	1.030052	1037.223755
0.000000	1.030290	1038.831421
0.000000	1.030527	1042.333740
0.000000	1.030764	1048.037231
0.000000	1.031001	1053.892944
0.000000	1.031238	1059.028931
0.000000	1.031475	1062.457153
0.000000	1.031713	1065.097290
0.000000	1.031950	1067.758545
0.000000	1.032187	1070.672852
0.000000	1.032424	1073.271362
0.000000	1.032661	1076.201782
0.000000	1.032899	1079.652710
0.000000	1.033136	1080.301025
0.000000	1.033373	1077.470215
0.000000	1.033610	1073.424927
0.000000	1.033847	1066.757080
0.000000	1.034084	1060.892090
0.000000	1.034322	1058.422974
0.000000	1.034559	1056.815430
0.000000	1.034796	1056.729370
0.000000	1.035033	1058.615967
0.000000	1.035270	1061.785889
0.000000	1.035507	1066.550659
0.000000	1.035745	1070.984985
0.000000	1.035982	1075.569336
0.000000	1.036219	1079.598145
0.000000	1.036456	1080.724731
0.000000	1.036693	1081.027344
0.000000	1.036930	1081.195557
0.000000	1.037168	1082.417969
0.000000	1.037405	1087.000488
0.000000	1.037642	1092.986450
0.000000	1.037879	1098.483765
0.000000	1.038116	1104.110840
0.000000	1.038353	1108.991821
0.000000	1.038591	1113.293701
0.000000	1.038828	1115.507202
0.000000	1.039065	1117.444580
0.000000	1.039302	1118.250244
0.000000	1.039539	1117.686401
0.000000	1.039777	1117.766602
0.000000	1.040014	1117.283691
0.000000	1.040251	1115.705200
0.000000	1.040488	1112.777588
0.000000	1.040725	1109.534912
0.000000	1.040962	1107.322021
0.000000	1.041200	1105.025879
0.000000	1.041437	1102.874268
0.000000	1.041674	1099.952759
0.000000	1.041911	1096.999023
0.000000	1.042148	1092.821899
0.000000	1.042385	1088.291626
0.000000	1.042623	1084.000244
0.000000	1.042860	1078.030884
0.000000	1.043097	1072.269409
0.000000	1.043334	1067.293945
0.000000	1.043571	1062.236694
0.000000	1.043809	1057.899902
0.000000	1.044046	1055.087891
0.000000	1.044283	1052.957275
0.000000	1.044520	1051.769409
0.000000	1.044757	1049.797363
0.000000	1.044994	1047.955811
0.000000	1.045232	1046.146240
0.000000	1.045469	1045.014526
0.000000	1.045706	1044.114990
0.000000	1.045943	1044.656616
0.000000	1.046180	1045.143555
0.000000	1.046417	1044.111206
0.000000	1.046655	1044.017822
0.000000	1.046892	1043.062134
0.000000	1.047129	1042.574829
0.000000	1.047366	1041.893799
0.000000	1.047603	1041.676636
0.000000	1.047840	1041.989746
0.000000	1.048078	1043.365723
0.000000	1.048315	1044.260620
0.000000	1.048552	1043.973755
0.000000	1.048789	1043.988281
0.000000	1.049026	1046.307495
0.000000	1.049264	1050.052979
0.000000	1.049501	1054.855957
0.000000	1.049738	1059.442505
0.000000	1.049975	1066.625854
0.000000	1.050212	1074.704102
0.000000	1.050449	1084.800171
0.000000	1.050687	1094.512207
0.000000	1.050924	1103.698608
0.000000	1.051161	1110.510864
0.000000	1.051398	1117.129272
0.000000	1.051635	1123.167969
0.000000	1.051872	1127.948608
0.000000	1.052110	1131.738037
0.000000	1.052347	1133.725830
0.000000	1.052584	1133.120361
0.000000	1.052821	1131.419556
0.000000	1.053058	1128.224976
0.000000	1.053295	1124.092651
0.000000	1.053533	1118.758179
0.000000	1.053770	1113.791260
0.000000	1.054007	1109.802856
0.000000	1.054244	1107.534912
0.000000	1.054481	1106.081787
0.000000	1.054719	1106.823608
0.000000	1.054956	1109.793579
0.000000	1.055193	1112.103271
0.000000	1.055430	1115.130493
0.000000	1.055667	1118.027344
0.000000	1.055905	1118.516602
0.000000	1.056142	1117.504272
0.000000	1.056379	1115.126831
0.000000	1.056616	1112.171875
0.000000	1.056853	1108.122925
0.000000	1.057090	1104.497314
0.000000	1.057328	1100.453979
0.000000	1.057565	1099.341553
0.000000	1.057802	1098.113770
0.000000	1.058039	1096.601563
0.000000	1.058276	1094.202637
0.000000	1.058513	1090.658813
0.000000	1.058751	1085.413696
0.000000	1.058988	1080.482300
0.000000	1.059225	1074.806763
0.000000	1.059462	1068.295288
0.000000	1.059699	1062.501587
0.000000	1.059937	1058.517578
0.000000	1.060174	1058.998779
0.000000	1.060411	1062.314941
0.000000	1.060648	1066.507690
0.000000	1.060885	1071.010376
0.000000	1.061122	1075.347290
0.000000	1.061360	1080.163696
0.000000	1.061597	1085.790771
0.000000	1.061834	1092.182373
0.000000	1.062071	1099.357300
0.000000	1.062308	1106.778687
0.000000	1.062545	1113.964355
0.000000	1.062783	1120.171631
0.000000	1.063020	1124.449097
0.000000	1.063257	1128.615234
0.000000	1.063494	1132.803345
0.000000	1.063731	1137.513550
0.000000	1.063968	1141.762573
0.000000	1.064206	1144.623779
0.000000	1.064443	1147.716309
0.000000	1.064680	1151.595703
0.000000	1.064917	1153.937134
0.000000	1.065154	1155.243652
0.000000	1.065391	1155.488037
0.000000	1.065629	1155.193481
0.000000	1.065866	1153.866699
0.000000	1.066103	1152.527710
0.000000	1.066340	1149.836670
0.000000	1.066577	1148.339966
0.000000	1.066815	1147.461426
0.000000	1.067052	1146.481079
0.000000	1.067289	1145.915039
0.000000	1.067526	1144.413452
0.000000	1.067763	1141.311035
0.000000	1.068000	1137.224243
0.000000	1.068238	1133.239868
0.000000	1.068475	1129.637085
0.000000	1.068712	1125.552979
0.000000	1.068949	1121.632690
0.000000	1.069186	1116.187378
0.000000	1.069424	1110.767334
0.000000	1.069661	1105.057373
0.000000	1.069898	1097.902466
0.000000	1.070135	1089.797119
0.000000	1.070372	1080.778320
0.000000	1.070609	1072.562744
0.000000	1.070847	1066.919800
0.000000	1.071084	1062.359619
0.000000	1.071321	1057.796143
0.000000	1.071558	1052.191040
0.000000	1.071795	1047.098755
0.000000	1.072032	1041.406860
0.000000	1.072270	1036.615112
0.000000	1.072507	1033.263062
0.000000	1.072744	1030.581543
0.000000	1.072981	1029.244751
0.000000	1.073218	1030.296143
0.000000	1.073455	1032.633545
0.000000	1.073693	1037.539063
0.000000	1.073930	1042.762329
0.000000	1.074167	1046.930664
0.000000	1.074404	1051.633911
0.000000	1.074641	1056.869629
0.000000	1.074878	1060.210571
0.000000	1.075116	1062.685913
0.000000	1.075353	1061.555908
0.000000	1.075590	1058.566528
0.000000	1.075827	1054.174927
0.000000	1.076064	1048.512451
0.000000	1.076302	1045.102539
0.000000	1.076539	1041.447754
0.000000	1.076776	1038.672241
0.000000	1.077013	1035.018433
0.000000	1.077250	1030.310791
0.000000	1.077487	1026.687622
0.000000	1.077725	1025.775269
0.000000	1.077962	1025.936646
0.000000	1.078199	1027.599487
0.000000	1.078436	1030.532959
0.000000	1.078673	1033.453979
0.000000	1.078910	1035.300903
0.000000	1.079148	1034.899170
0.000000	1.079385	1032.196411
0.000000	1.079622	1028.137817
0.000000	1.079859	1025.038818
0.000000	1.080096	1023.449768
0.000000	1.080334	1023.182739
0.000000	1.080571	1023.846863
0.000000	1.080808	1025.916382
0.000000	1.081045	1028.885254
0.000000	1.081282	1033.153564
0.000000	1.081519	1038.344482
0.000000	1.081757	1041.839966
0.000000	1.081994	1043.122192
0.000000	1.082231	1042.902100
0.000000	1.082468	1041.359985
0.000000	1.082705	1038.352783
0.000000	1.082942	1035.705688
0.000000	1.083180	1033.171509
0.000000	1.083417	1032.423950
0.000000	1.083654	1031.580566
0.000000	1.083891	1030.583984
0.000000	1.084128	1029.637695
0.000000	1.084365	1028.239136
0.000000	1.084603	1027.713379
0.000000	1.084840	1028.177979
0.000000	1.085077	1030.262207
0.000000	1.085314	1032.299438
0.000000	1.085551	1032.868286
0.000000	1.085788	1032.275146
0.000000	1.086026	1031.810303
0.000000	1.086263	1031.901245
0.000000	1.086500	1032.265991
0.000000	1.086737	1032.125244
0.000000	1.086974	1032.525269
0.000000	1.087212	1033.079346
0.000000	1.087449	1034.921509
0.000000	1.087686	1036.943848
0.000000	1.087923	1038.526733
0.000000	1.088160	1039.386353
0.000000	1.088398	1039.872803
0.000000	1.088635	1039.656250
0.000000	1.088872	1039.042480
0.000000	1.089109	1038.377319
0.000000	1.089346	1038.016602
0.000000	1.089583	1037.693970
0.000000	1.089821	1035.902222
0.000000	1.090058	1034.682373
0.000000	1.090295	1032.669678
0.000000	1.090532	1029.835938
0.000000	1.090769	1028.909790
0.000000	1.091006	1028.654297
0.000000	1.091244	1028.422729
0.000000	1.091481	1028.848022
0.000000	1.091718	1030.062744
0.000000	1.091955	1030.937866
0.000000	1.092192	1031.041992
0.000000	1.092430	1030.965942
0.000000	1.092667	1031.243286
0.000000	1.092904	1033.631226
0.000000	1.093141	1034.734375
0.000000	1.093378	1036.867188
0.000000	1.093615	1037.702637
0.000000	1.093853	1038.541016
0.000000	1.094090	1039.104736
0.000000	1.094327	1039.015869
0.000000	1.094564	1041.920410
0.000000	1.094801	1046.953003
0.000000	1.095038	1049.346680
0.000000	1.095276	1050.508301
0.000000	1.095513	1051.765259
0.000000	1.095750	1053.413452
0.000000	1.095987	1054.627319
0.000000	1.096224	1054.786987
0.000000	1.096461	1054.021851
0.000000	1.096699	1052.757446
0.000000	1.096936	1051.939209
0.000000	1.097173	1050.809204
0.000000	1.097410	1049.295776
0.000000	1.097647	1045.896606
0.000000	1.097885	1042.208984
0.000000	1.098122	1039.369507
0.000000	1.098359	1035.976196
0.000000	1.098596	1032.981812
0.000000	1.098833	1032.299072
0.000000	1.099070	1031.489258
0.000000	1.099308	1029.266968
0.000000	1.099545	1025.947510
0.000000	1.099782	1022.220947
0.000000	1.100019	1018.409546
0.000000	1.100256	1014.658752
0.000000	1.100493	1012.235962
0.000000	1.100731	1010.330200
0.000000	1.100968	1009.362427
0.000000	1.101205	1008.231995
0.000000	1.101442	1006.238770
0.000000	1.101679	1004.742004
0.000000	1.101916	1003.429932
0.000000	1.102154	1002.555969
0.000000	1.102391	999.939209
0.000000	1.102628	995.607361
0.000000	1.102865	993.173645
0.000000	1.103102	990.695679
0.000000	1.103340	988.845093
0.000000	1.103577	986.651123
0.000000	1.103814	985.948853
0.000000	1.104051	987.760315
0.000000	1.104288	989.951721
0.000000	1.104525	992.998779
0.000000	1.104763	996.582764
0.000000	1.105000	1000.035461
0.000000	1.105237	1004.065369
0.000000	1.105474	1006.913818
0.000000	1.105711	1008.476013
0.000000	1.105948	1008.864441
0.000000	1.106186	1008.444397
0.000000	1.106423	1007.241882
0.000000	1.106660	1006.398865
0.000000	1.106897	1004.766235
0.000000	1.107134	1004.302307
0.000000	1.107372	1006.712280
0.000000	1.107609	1010.242493
0.000000	1.107846	1015.276123
0.000000	1.108083	1021.994812
0.000000	1.108320	1029.235596
0.000000	1.108557	1037.381714
0.000000	1.108795	1046.834717
0.000000	1.109032	1055.296265
0.000000	1.109269	1063.470947
0.000000	1.109506	1069.382935
0.000000	1.109743	1072.607422
0.000000	1.109980	1075.264404
0.000000	1.110218	1075.595581
0.000000	1.110455	1074.661255
0.000000	1.110692	1070.997192
0.000000	1.110929	1066.410767
0.000000	1.111166	1060.848267
0.000000	1.111403	1055.443970
0.000000	1.111641	1050.448730
0.000000	1.111878	1046.609009
0.000000	1.112115	1042.944946
0.000000	1.112352	1039.605835
0.000000	1.112589	1038.760620
0.000000	1.112827	1039.202637
0.000000	1.113064	1040.476196
0.000000	1.113301	1040.438843
0.000000	1.113538	1039.124756
0.000000	1.113775	1038.327881
0.000000	1.114012	1037.729370
0.000000	1.114250	1036.861084
0.000000	1.114487	1037.544312
0.000000	1.114724	1040.456787
0.000000	1.114961	1046.528198
0.000000	1.115198	1052.944092
0.000000	1.115435	1061.219971
0.000000	1.115673	1069.590454
0.000000	1.115910	1076.223389
0.000000	1.116147	1079.988647
0.000000	1.116384	1083.652222
0.000000	1.116621	1086.767456
0.000000	1.116859	1087.319214
0.000000	1.117096	1087.470459
0.000000	1.117333	1087.335083
0.000000	1.117570	1086.756958
0.000000	1.117807	1085.173096
0.000000	1.118044	1083.462280
0.000000	1.118282	1080.232910
0.000000	1.118519	1076.305054
0.000000	1.118756	1070.679688
0.000000	1.118993	1064.735474
0.000000	1.119230	1060.420410
0.000000	1.119467	1057.060425
0.000000	1.119705	1055.712646
0.000000	1.119942	1052.777710
0.000000	1.120179	1047.675415
0.000000	1.120416	1040.112671
0.000000	1.120653	1032.358887
0.000000	1.120890	1024.882080
0.000000	1.121128	1018.970825
0.000000	1.121365	1016.661072
0.000000	1.121602	1014.401672
0.000000	1.121839	1012.893127
0.000000	1.122076	1012.316956
0.000000	1.122313	1013.253662
0.000000	1.122551	1013.998047
0.000000	1.122788	1014.812439
0.000000	1.123025	1014.665527
0.000000	1.123262	1013.562256
0.000000	1.123499	1013.239746
0.000000	1.123737	1012.412781
0.000000	1.123974	1013.586975
0.000000	1.124211	1014.952820
0.000000	1.124448	1017.376648
0.000000	1.124685	1021.564453
0.000000	1.124923	1025.787231
0.000000	1.125160	1030.091553
0.000000	1.125397	1034.348755
0.000000	1.125634	1037.411499
0.000000	1.125871	1039.333008
0.000000	1.126108	1040.116333
0.000000	1.126346	1040.324707
0.000000	1.126583	1039.866211
0.000000	1.126820	1038.449951
0.000000	1.127057	1036.699585
0.000000	1.127294	1034.723145
0.000000	1.127531	1032.448364
0.000000	1.127769	1030.349976
0.000000	1.128006	1029.076538
0.000000	1.128243	1028.294189
0.000000	1.128480	1029.409424
0.000000	1.128717	1031.906006
0.000000	1.128955	1034.582886
0.000000	1.129192	1036.461304
0.000000	1.129429	1037.746216
0.000000	1.129666	1037.237305
0.000000	1.129903	1036.347900
0.000000	1.130140	1035.156006
0.000000	1.130378	1034.121338
0.000000	1.130615	1033.820801
0.000000	1.130852	1031.744751
0.000000	1.131089	1028.474976
0.000000	1.131326	1025.166626
0.000000	1.131563	1022.287537
0.000000	1.131801	1018.826233
0.000000	1.132038	1014.491760
0.000000	1.132275	1009.215149
0.000000	1.132512	1003.434998
0.000000	1.132749	997.241089
0.000000	1.132986	994.078613
0.000000	1.133224	993.743469
0.000000	1.133461	993.832581
0.000000	1.133698	995.134888
0.000000	1.133935	995.858093
0.000000	1.134172	994.910828
0.000000	1.134409	994.360107
0.000000	1.134647	994.860535
0.000000	1.134884	997.551880
0.000000	1.135121	1000.813904
0.000000	1.135358	1004.312622
0.000000	1.135595	1007.029480
0.000000	1.135833	1010.940674
0.000000	1.136070	1013.665588
0.000000	1.136307	1015.064453
0.000000	1.136544	1015.714722
0.000000	1.136781	1015.462402
0.000000	1.137018	1014.832642
0.000000	1.137256	1016.233093
0.000000	1.137493	1016.588867
0.000000	1.137730	1017.414429
0.000000	1.137967	1017.590393
0.000000	1.138204	1016.553955
0.000000	1.138441	1015.707764
0.000000	1.138679	1014.907166
0.000000	1.138916	1014.425903
0.000000	1.139153	1013.388489
0.000000	1.139390	1010.507751
0.000000	1.139627	1007.339783
0.000000	1.139865	1002.539185
0.000000	1.140102	997.725525
0.000000	1.140339	992.799500
0.000000	1.140576	987.995850
0.000000	1.140813	985.324402
0.000000	1.141050	982.215942
0.000000	1.141288	977.758850
0.000000	1.141525	971.336487
0.000000	1.141762	964.793884
0.000000	1.141999	958.834351
0.000000	1.142236	953.498596
0.000000	1.142473	948.835327
0.000000	1.142711	946.340027
0.000000	1.142948	944.428528
0.000000	1.143185	943.329956
0.000000	1.143422	943.249207
0.000000	1.143659	943.629150
0.000000	1.143896	944.490601
0.000000	1.144134	945.745483
0.000000	1.144371	947.924255
0.000000	1.144608	950.221191
0.000000	1.144845	954.096680
0.000000	1.145082	957.708679
0.000000	1.145320	962.018921
0.000000	1.145557	966.040955
0.000000	1.145794	970.072998
0.000000	1.146031	973.099365
0.000000	1.146268	975.101318
0.000000	1.146505	977.253784
0.000000	1.146743	979.606384
0.000000	1.146980	981.362488
0.000000	1.147217	983.790222
0.000000	1.147454	986.240234
0.000000	1.147691	989.218201
0.000000	1.147928	991.623901
0.000000	1.148166	994.011963
0.000000	1.148403	997.093750
0.000000	1.148640	999.649231
0.000000	1.148877	1000.944641
0.000000	1.149114	1002.537170
0.000000	1.149352	1005.881470
0.000000	1.149589	1008.673523
0.000000	1.149826	1013.499817
0.000000	1.150063	1018.937500
0.000000	1.150300	1024.950806
0.000000	1.150537	1031.864990
0.000000	1.150775	1038.655640
0.000000	1.151012	1043.672241
0.000000	1.151249	1046.926636
0.000000	1.151486	1047.545044
0.000000	1.151723	1048.042236
0.000000	1.151960	1047.194214
0.000000	1.152198	1045.727783
0.000000	1.152435	1041.295410
0.000000	1.152672	1036.711304
0.000000	1.152909	1032.653076
0.000000	1.153146	1028.424561
0.000000	1.153383	1024.092529
0.000000	1.153621	1019.922119
0.000000	1.153858	1015.159241
0.000000	1.154095	1009.607788
0.000000	1.154332	1002.831482
0.000000	1.154569	995.867859
0.000000	1.154807	990.394653
0.000000	1.155044	983.793213
0.000000	1.155281	975.646545
0.000000	1.155518	966.361633
0.000000	1.155755	957.085632
0.000000	1.155993	946.623108
0.000000	1.156230	937.789246
0.000000	1.156467	930.143738
0.000000	1.156704	921.976990
0.000000	1.156941	913.515747
0.000000	1.157178	904.867493
0.000000	1.157416	895.309753
0.000000	1.157653	884.299072
0.000000	1.157890	872.401367
0.000000	1.158127	862.431885
0.000000	1.158364	853.440247
0.000000	1.158601	845.392883
0.000000	1.158839	837.893372
0.000000	1.159076	832.484680
0.000000	1.159313	828.635559
0.000000	1.159550	826.547241
0.000000	1.159787	826.825195
0.000000	1.160024	826.708740
0.000000	1.160262	827.985596
0.000000	1.160499	828.430908
0.000000	1.160736	830.957703
0.000000	1.160973	834.856995
0.000000	1.161210	840.571045
0.000000	1.161448	847.150024
0.000000	1.161685	855.722473
0.000000	1.161922	865.755371
0.000000	1.162159	876.066772
0.000000	1.162396	884.992798
0.000000	1.162633	893.033447
0.000000	1.162871	900.889282
0.000000	1.163108	909.298462
0.000000	1.163345	915.826233
0.000000	1.163582	920.683228
0.000000	1.163819	925.440002
0.000000	1.164056	928.629944
0.000000	1.164294	931.612061
0.000000	1.164531	934.141968
0.000000	1.164768	937.174011
0.000000	1.165005	940.772034
0.000000	1.165242	944.264465
0.000000	1.165480	946.840027
0.000000	1.165717	948.448730
0.000000	1.165954	948.037781
0.000000	1.166191	946.614502
0.000000	1.166428	944.044556
0.000000	1.166665	939.254761
0.000000	1.166903	933.322327
0.000000	1.167140	925.554138
0.000000	1.167377	917.331421
0.000000	1.167614	909.354919
0.000000	1.167851	901.785828
0.000000	1.168088	896.740784
0.000000	1.168326	891.198303
0.000000	1.168563	887.203857
0.000000	1.168800	885.234741
0.000000	1.169037	883.446960
0.000000	1.169274	882.770691
0.000000	1.169511	881.933716
0.000000	1.169749	881.443420
0.000000	1.169986	880.528076
0.000000	1.170223	880.168213
0.000000	1.170460	880.108826
0.000000	1.170697	880.741577
0.000000	1.170934	882.131714
0.000000	1.171172	884.941589
0.000000	1.171409	888.570251
0.000000	1.171646	893.643860
0.000000	1.171883	899.118835
0.000000	1.172120	903.826904
0.000000	1.172358	908.627625
0.000000	1.172595	913.210632
0.000000	1.172832	916.299133
0.000000	1.173069	919.707031
0.000000	1.173306	922.213318
0.000000	1.173543	924.067383
0.000000	1.173781	926.691589
0.000000	1.174018	930.210571
0.000000	1.174255	933.718079
0.000000	1.174492	937.229065
0.000000	1.174729	939.439941
0.000000	1.174967	942.730286
0.000000	1.175204	946.665588
0.000000	1.175441	951.370911
0.000000	1.175678	956.101563
0.000000	1.175915	962.526611
0.000000	1.176152	967.338989
0.000000	1.176390	973.697632
0.000000	1.176627	980.562317
0.000000	1.176864	988.532227
0.000000	1.177101	996.849976
0.000000	1.177338	1004.348206
0.000000	1.177575	1008.080383
0.000000	1.177813	1009.535522
0.000000	1.178050	1010.834778
0.000000	1.178287	1010.855652
0.000000	1.178524	1009.348633
0.000000	1.178761	1007.970276
0.000000	1.178998	1006.861572
0.000000	1.179236	1005.010132
0.000000	1.179473	1004.389038
0.000000	1.179710	1002.006775
0.000000	1.179947	999.194946
0.000000	1.180184	995.499573
0.000000	1.180421	992.738525
0.000000	1.180659	991.358215
0.000000	1.180896	991.620117
0.000000	1.181133	991.831299
0.000000	1.181370	992.311340
0.000000	1.181607	994.494446
0.000000	1.181845	996.138245
0.000000	1.182082	997.461182
0.000000	1.182319	995.128906
0.000000	1.182556	989.973877
0.000000	1.182793	982.992249
0.000000	1.183030	976.274048
0.000000	1.183268	969.279053
0.000000	1.183505	960.644470
0.000000	1.183742	952.960388
0.000000	1.183979	947.108398
0.000000	1.184216	941.823120
0.000000	1.184453	936.556274
0.000000	1.184691	932.904907
0.000000	1.184928	929.902405
0.000000	1.185165	926.606995
0.000000	1.185402	923.883850
0.000000	1.185639	921.908142
0.000000	1.185877	919.977478
0.000000	1.186114	919.539795
0.000000	1.186351	918.517212
0.000000	1.186588	918.053894
0.000000	1.186825	918.664001
0.000000	1.187062	917.627869
0.000000	1.187300	916.401184
0.000000	1.187537	916.369446
0.000000	1.187774	918.785156
0.000000	1.188011	924.093384
0.000000	1.188248	930.082947
0.000000	1.188486	934.418579
0.000000	1.188723	936.795959
0.000000	1.188960	934.678955
0.000000	1.189197	929.621460
0.000000	1.189434	922.251221
0.000000	1.189671	914.242554
0.000000	1.189909	906.534729
0.000000	1.190146	901.357910
0.000000	1.190383	897.979858
0.000000	1.190620	894.975281
0.000000	1.190857	891.744324
0.000000	1.191094	889.350037
0.000000	1.191332	887.518799
0.000000	1.191569	886.402039
0.000000	1.191806	885.991638
0.000000	1.192043	885.263306
0.000000	1.192280	884.984741
0.000000	1.192517	884.372009
0.000000	1.192755	883.592346
0.000000	1.192992	883.443176
0.000000	1.193229	883.871643
0.000000	1.193466	882.708130
0.000000	1.193703	881.285645
0.000000	1.193941	879.961304
0.000000	1.194178	879.131409
0.000000	1.194415	878.006226
0.000000	1.194652	875.822266
0.000000	1.194889	874.339111
0.000000	1.195126	874.586975
0.000000	1.195364	875.021057
0.000000	1.195601	877.768250
0.000000	1.195838	881.157837
0.000000	1.196075	884.690979
0.000000	1.196312	888.911804
0.000000	1.196549	894.228088
0.000000	1.196787	898.453186
0.000000	1.197024	901.671204
0.000000	1.197261	905.778198
0.000000	1.197498	910.568359
0.000000	1.197735	914.941895
0.000000	1.197973	919.230896
0.000000	1.198210	923.435364
0.000000	1.198447	927.913940
0.000000	1.198684	933.485413
0.000000	1.198921	937.854370
0.000000	1.199158	941.519531
0.000000	1.199396	944.508606
0.000000	1.199633	947.686768
0.000000	1.199870	950.581787
0.000000	1.200107	949.907715
0.000000	1.200344	947.312195
0.000000	1.200581	944.240295
0.000000	1.200819	942.771790
0.000000	1.201056	942.084351
0.000000	1.201293	941.228577
0.000000	1.201530	940.406372
0.000000	1.201767	939.580872
0.000000	1.202004	939.078003
0.000000	1.202242	938.613464
0.000000	1.202479	938.236572
0.000000	1.202716	938.818481
0.000000	1.202953	940.445984
0.000000	1.203190	941.015503
0.000000	1.203428	940.496033
0.000000	1.203665	939.488525
0.000000	1.203902	937.887146
0.000000	1.204139	935.334473
0.000000	1.204376	931.246765
0.000000	1.204613	925.470825
0.000000	1.204851	919.685242
0.000000	1.205088	913.286865
0.000000	1.205325	905.976013
0.000000	1.205562	899.505554
0.000000	1.205799	893.052002
0.000000	1.206036	888.791626
0.000000	1.206274	886.316162
0.000000	1.206511	885.274231
0.000000	1.206748	884.560242
0.000000	1.206985	883.468689
0.000000	1.207222	881.560486
0.000000	1.207459	879.949219
0.000000	1.207697	879.743896
0.000000	1.207934	880.619324
0.000000	1.208171	881.944153
0.000000	1.208408	883.760742
0.000000	1.208645	886.197388
0.000000	1.208883	889.569885
0.000000	1.209120	893.149536
0.000000	1.209357	896.370667
0.000000	1.209594	898.288025
0.000000	1.209831	899.454651
0.000000	1.210068	900.642883
0.000000	1.210306	901.577759
0.000000	1.210543	902.705505
0.000000	1.210780	903.745361
0.000000	1.211017	903.661804
0.000000	1.211254	902.875854
0.000000	1.211491	901.858643
0.000000	1.211729	901.205688
0.000000	1.211966	901.347839
0.000000	1.212203	899.836609
0.000000	1.212440	896.821838
0.000000	1.212677	893.408264
0.000000	1.212915	889.708862
0.000000	1.213152	884.905884
0.000000	1.213389	879.931702
0.000000	1.213626	875.693542
0.000000	1.213863	871.662842
0.000000	1.214100	867.758179
0.000000	1.214338	864.982605
0.000000	1.214575	862.131897
0.000000	1.214812	860.353149
0.000000	1.215049	858.839355
0.000000	1.215286	857.195007
0.000000	1.215523	856.108643
0.000000	1.215761	854.462524
0.000000	1.215998	853.314819
0.000000	1.216235	851.955505
0.000000	1.216472	851.122864
0.000000	1.216709	850.365967
0.000000	1.216946	849.329041
0.000000	1.217184	849.234741
0.000000	1.217421	849.489014
0.000000	1.217658	848.821167
0.000000	1.217895	848.625366
0.000000	1.218132	848.185486
0.000000	1.218370	848.497559
0.000000	1.218607	847.459412
0.000000	1.218844	847.111877
0.000000	1.219081	847.531677
0.000000	1.219318	848.711548
0.000000	1.219555	851.231018
0.000000	1.219793	854.640137
0.000000	1.220030	857.067444
0.000000	1.220267	857.989197
0.000000	1.220504	854.047302
0.000000	1.220741	849.498535
0.000000	1.220978	843.285217
0.000000	1.221216	837.852112
0.000000	1.221453	834.405029
0.000000	1.221690	832.697876
0.000000	1.221927	830.458313
0.000000	1.222164	827.583984
0.000000	1.222402	824.033569
0.000000	1.222639	819.274231
0.000000	1.222876	814.380737
0.000000	1.223113	812.300415
0.000000	1.223350	811.403870
0.000000	1.223588	813.042053
0.000000	1.223825	814.429565
0.000000	1.224062	818.156128
0.000000	1.224299	823.108337
0.000000	1.224536	825.299438
0.000000	1.224773	827.008057
0.000000	1.225011	827.819397
0.000000	1.225248	828.269714
0.000000	1.225485	829.029175
0.000000	1.225722	829.276428
0.000000	1.225959	829.922485
0.000000	1.226196	832.412170
0.000000	1.226434	835.822144
0.000000	1.226671	839.665100
0.000000	1.226908	843.088928
0.000000	1.227145	846.371460
0.000000	1.227382	849.402100
0.000000	1.227619	851.928650
0.000000	1.227857	852.623474
0.000000	1.228094	852.179260
0.000000	1.228331	850.369385
0.000000	1.228568	850.022522
0.000000	1.228805	849.718079
0.000000	1.229042	849.930298
0.000000	1.229280	851.172546
0.000000	1.229517	852.741638
0.000000	1.229754	854.867737
0.000000	1.229991	859.350830
0.000000	1.230228	865.382507
0.000000	1.230466	871.365540
0.000000	1.230703	877.283569
0.000000	1.230940	883.461487
0.000000	1.231177	890.194519
0.000000	1.231414	896.754944
0.000000	1.231651	901.269470
0.000000	1.231889	905.298340
0.000000	1.232126	908.127136
0.000000	1.232363	911.664856
0.000000	1.232600	913.184814
0.000000	1.232837	915.061523
0.000000	1.233074	918.229370
0.000000	1.233312	921.266602
0.000000	1.233549	924.700989
0.000000	1.233786	928.532532
0.000000	1.234023	931.946350
0.000000	1.234260	935.022156
0.000000	1.234498	938.310364
0.000000	1.234735	939.429871
0.000000	1.234972	939.989441
0.000000	1.235209	939.896973
0.000000	1.235446	939.069641
0.000000	1.235683	938.281921
0.000000	1.235921	936.610229
0.000000	1.236158	934.558533
0.000000	1.236395	930.975464
0.000000	1.236632	926.580627
0.000000	1.236869	922.235718
0.000000	1.237106	918.176697
0.000000	1.237344	914.202698
0.000000	1.237581	910.866882
0.000000	1.237818	908.975952
0.000000	1.238055	908.791077
0.000000	1.238292	910.688843
0.000000	1.238529	912.352417
0.000000	1.238767	913.651733
0.000000	1.239004	914.999146
0.000000	1.239241	915.539612
0.000000	1.239478	917.375366
0.000000	1.239715	920.233887
0.000000	1.239952	923.988708
0.000000	1.240190	928.314331
0.000000	1.240427	931.622375
0.000000	1.240664	933.551514
0.000000	1.240901	935.210266
0.000000	1.241138	938.334717
0.000000	1.241376	942.628235
0.000000	1.241613	946.475342
0.000000	1.241850	951.818481
0.000000	1.242087	957.312073
0.000000	1.242324	962.464966
0.000000	1.242561	967.143799
0.000000	1.242799	971.021484
0.000000	1.243036	975.310547
0.000000	1.243273	979.263428
0.000000	1.243510	983.868469
0.000000	1.243747	989.325562
0.000000	1.243984	994.948486
0.000000	1.244222	1001.057495
0.000000	1.244459	1008.974365
0.000000	1.244696	1017.553955
0.000000	1.244933	1026.510376
0.000000	1.245170	1030.685425
0.000000	1.245408	1033.157227
0.000000	1.245645	1034.157715
0.000000	1.245882	1034.406860
0.000000	1.246119	1034.001099
0.000000	1.246356	1031.869629
0.000000	1.246593	1029.650024
0.000000	1.246831	1026.490967
0.000000	1.247068	1025.495728
0.000000	1.247305	1023.047363
0.000000	1.247542	1019.590088
0.000000	1.247779	1015.152283
0.000000	1.248016	1009.834473
0.000000	1.248254	1004.195007
0.000000	1.248491	999.007568
0.000000	1.248728	992.904297
0.000000	1.248965	987.790344
0.000000	1.249202	985.134888
0.000000	1.249439	983.153076
0.000000	1.249677	980.502380
0.000000	1.249914	977.037170
0.000000	1.250151	973.910034
0.000000	1.250388	973.211853
0.000000	1.250625	972.653137
0.000000	1.250863	971.646851
0.000000	1.251100	971.826843
0.000000	1.251337	972.075195
0.000000	1.251574	972.897827
0.000000	1.251811	975.012268
0.000000	1.252048	978.201965
0.000000	1.252286	980.302124
0.000000	1.252523	980.525940
0.000000	1.252760	980.595093
0.000000	1.252997	979.907837
0.000000	1.253234	978.939026
0.000000	1.253471	976.947754
0.000000	1.253709	976.204102
0.000000	1.253946	973.646240
0.000000	1.254183	969.536499
0.000000	1.254420	962.330322
0.000000	1.254657	955.468689
0.000000	1.254895	949.263916
0.000000	1.255132	944.630127
0.000000	1.255369	939.250244
0.000000	1.255606	933.003174
0.000000	1.255843	923.892151
0.000000	1.256080	912.617371
0.000000	1.256318	899.594299
0.000000	1.256555	884.947327
0.000000	1.256792	869.355774
0.000000	1.257029	854.895935
0.000000	1.257266	840.834900
0.000000	1.257504	828.711365
0.000000	1.257741	817.739929
0.000000	1.257978	807.871582
0.000000	1.258215	798.996887
0.000000	1.258452	792.662659
0.000000	1.258689	786.367859
0.000000	1.258927	781.156677
0.000000	1.259164	777.287659
0.000000	1.259401	774.039124
0.000000	1.259638	772.239807
0.000000	1.259875	771.865967
0.000000	1.260112	773.321960
0.000000	1.260350	774.899536
0.000000	1.260587	776.684082
0.000000	1.260824	778.506653
0.000000	1.261061	781.532898
0.000000	1.261298	785.333679
0.000000	1.261536	791.422852
0.000000	1.261773	800.918579
0.000000	1.262010	811.111938
0.000000	1.262247	822.567017
0.000000	1.262484	833.454590
0.000000	1.262721	843.299011
0.000000	1.262959	853.711243
0.000000	1.263196	863.416992
0.000000	1.263433	870.944092
0.000000	1.263670	877.741638
0.000000	1.263907	883.874573
0.000000	1.264144	888.653748
0.000000	1.264382	891.748352
0.000000	1.264619	892.170105
0.000000	1.264856	890.276184
0.000000	1.265093	887.235046
0.000000	1.265330	885.105042
0.000000	1.265567	882.948547
0.000000	1.265805	880.811584
0.000000	1.266042	878.675964
0.000000	1.266279	877.065430
0.000000	1.266516	875.486267
0.000000	1.266753	872.681946
0.000000	1.266991	868.545654
0.000000	1.267228	864.720947
0.000000	1.267465	861.925232
0.000000	1.267702	860.302612
0.000000	1.267939	861.168701
0.000000	1.268176	863.559570
0.000000	1.268414	866.810913
0.000000	1.268651	870.501221
0.000000	1.268888	873.769836
0.000000	1.269125	877.537659
0.000000	1.269362	881.389893
0.000000	1.269599	884.850464
0.000000	1.269837	887.776917
0.000000	1.270074	890.521423
0.000000	1.270311	890.543091
0.000000	1.270548	890.194702
0.000000	1.270785	890.067932
0.000000	1.271023	888.706543
0.000000	1.271260	886.820801
0.000000	1.271497	884.434387
0.000000	1.271734	882.746704
0.000000	1.271971	880.439514
0.000000	1.272208	877.725708
0.000000	1.272446	872.917969
0.000000	1.272683	867.697693
0.000000	1.272920	859.251892
0.000000	1.273157	848.273743
0.000000	1.273394	835.175232
0.000000	1.273631	823.328369
0.000000	1.273869	815.221558
0.000000	1.274106	807.076294
0.000000	1.274343	800.105896
0.000000	1.274580	795.987122
0.000000	1.274817	792.984070
0.000000	1.275054	791.578064
0.000000	1.275292	789.876709
0.000000	1.275529	788.146851
0.000000	1.275766	785.822754
0.000000	1.276003	783.459290
0.000000	1.276240	784.461670
0.000000	1.276477	789.042175
0.000000	1.276715	793.234009
0.000000	1.276952	797.872925
0.000000	1.277189	807.482849
0.000000	1.277426	816.901245
0.000000	1.277663	827.661194
0.000000	1.277901	837.614014
0.000000	1.278138	845.210449
0.000000	1.278375	853.408447
0.000000	1.278612	861.715454
0.000000	1.278849	868.435669
0.000000	1.279086	871.838501
0.000000	1.279324	872.628723
0.000000	1.279561	872.006409
0.000000	1.279798	868.560913
0.000000	1.280035	867.049377
0.000000	1.280272	866.875000
0.000000	1.280509	865.296204
0.000000	1.280747	862.252258
0.000000	1.280984	858.150574
0.000000	1.281221	854.756409
0.000000	1.281458	851.289307
0.000000	1.281695	847.971558
0.000000	1.281933	846.193787
0.000000	1.282170	847.130005
0.000000	1.282407	849.542725
0.000000	1.282644	854.069275
0.000000	1.282881	857.930298
0.000000	1.283118	863.161804
0.000000	1.283356	868.867737
0.000000	1.283593	875.224182
0.000000	1.283830	879.777405
0.000000	1.284067	882.694885
0.000000	1.284304	884.263428
0.000000	1.284541	885.609070
0.000000	1.284779	885.263367
0.000000	1.285016	884.329529
0.000000	1.285253	883.171936
0.000000	1.285490	881.595093
0.000000	1.285727	878.711914
0.000000	1.285964	874.791443
0.000000	1.286202	873.130310
0.000000	1.286439	871.723450
0.000000	1.286676	871.072266
0.000000	1.286913	871.270874
0.000000	1.287150	871.494385
0.000000	1.287387	871.472839
0.000000	1.287625	871.440979
0.000000	1.287862	871.551208
0.000000	1.288099	871.729797
0.000000	1.288336	873.236633
0.000000	1.288573	875.489929
0.000000	1.288811	876.713989
0.000000	1.289048	877.884155
0.000000	1.289285	879.188293
0.000000	1.289522	880.200317
0.000000	1.289759	880.836853
0.000000	1.289997	881.743652
0.000000	1.290234	882.468628
0.000000	1.290471	882.272217
0.000000	1.290708	881.258911
0.000000	1.290945	879.816528
0.000000	1.291182	877.996094
0.000000	1.291420	875.850464
0.000000	1.291657	872.828186
0.000000	1.291894	869.365967
0.000000	1.292131	865.600098
0.000000	1.292368	861.349060
0.000000	1.292605	856.842224
0.000000	1.292843	851.629578
0.000000	1.293080	848.324158
0.000000	1.293317	846.519836
0.000000	1.293554	844.202148
0.000000	1.293791	841.574890
0.000000	1.294029	838.900757
0.000000	1.294266	836.744934
0.000000	1.294503	834.868591
0.000000	1.294740	833.655273
0.000000	1.294977	833.513672
0.000000	1.295214	834.114990
0.000000	1.295452	834.970764
0.000000	1.295689	837.641113
0.000000	1.295926	840.645142
0.000000	1.296163	843.985840
0.000000	1.296400	847.786560
0.000000	1.296637	852.163147
0.000000	1.296875	857.819214
0.000000	1.297112	862.868286
0.000000	1.297349	867.537781
0.000000	1.297586	872.091919
0.000000	1.297823	877.284485
0.000000	1.298060	882.259705
0.000000	1.298298	887.309814
0.000000	1.298535	891.031250
0.000000	1.298772	892.768250
0.000000	1.299009	894.179077
0.000000	1.299246	895.608032
0.000000	1.299484	897.650452
0.000000	1.299721	900.614929
0.000000	1.299958	902.764893
0.000000	1.300195	904.810364
0.000000	1.300432	905.528137
0.000000	1.300669	905.992615
0.000000	1.300907	905.281982
0.000000	1.301144	904.314148
0.000000	1.301381	903.234802
0.000000	1.301618	902.584778
0.000000	1.301855	900.991882
0.000000	1.302092	898.559937
0.000000	1.302330	897.319214
0.000000	1.302567	896.806213
0.000000	1.302804	897.311035
0.000000	1.303041	899.157227
0.000000	1.303278	901.338684
0.000000	1.303516	903.219971
0.000000	1.303753	903.289429
0.000000	1.303990	903.602295
0.000000	1.304227	904.031494
0.000000	1.304464	904.559021
0.000000	1.304701	905.282288
0.000000	1.304939	905.564819
0.000000	1.305176	905.498840
0.000000	1.305413	905.100891
0.000000	1.305650	904.916382
0.000000	1.305887	905.285461
0.000000	1.306124	905.697021
0.000000	1.306362	906.351990
0.000000	1.306599	907.103577
0.000000	1.306836	909.393555
0.000000	1.307073	910.903320
0.000000	1.307310	913.259644
0.000000	1.307547	916.095825
0.000000	1.307785	920.103943
0.000000	1.308022	924.254578
0.000000	1.308259	928.430542
0.000000	1.308496	933.854187
0.000000	1.308733	939.305664
0.000000	1.308971	944.195190
0.000000	1.309208	949.477478
0.000000	1.309445	954.985962
0.000000	1.309682	960.452820
0.000000	1.309919	964.673401
0.000000	1.310156	966.153320
0.000000	1.310394	966.128235
0.000000	1.310631	965.129761
0.000000	1.310868	963.260681
0.000000	1.311105	960.278503
0.000000	1.311342	956.324524
0.000000	1.311579	950.244324
0.000000	1.311817	943.852905
0.000000	1.312054	937.143372
0.000000	1.312291	929.878296
0.000000	1.312528	922.696594
0.000000	1.312765	914.821106
0.000000	1.313002	907.427673
0.000000	1.313240	902.106873
0.000000	1.313477	896.395203
0.000000	1.313714	891.105164
0.000000	1.313951	886.100342
0.000000	1.314188	881.934753
0.000000	1.314426	879.485107
0.000000	1.314663	876.139587
0.000000	1.314900	872.461182
0.000000	1.315137	869.216736
0.000000	1.315374	865.168701
0.000000	1.315611	861.065491
0.000000	1.315849	857.536743
0.000000	1.316086	853.934692
0.000000	1.316323	851.799011
0.000000	1.316560	850.968018
0.000000	1.316797	852.013245
0.000000	1.317034	852.720337
0.000000	1.317272	853.194580
0.000000	1.317509	852.993469
0.000000	1.317746	853.087341
0.000000	1.317983	853.334473
0.000000	1.318220	855.450684
0.000000	1.318458	856.787964
0.000000	1.318695	859.947388
0.000000	1.318932	863.309814
0.000000	1.319169	867.672424
0.000000	1.319406	872.216248
0.000000	1.319643	875.438599
0.000000	1.319881	878.751648
0.000000	1.320118	881.581787
0.000000	1.320355	884.550842
0.000000	1.320592	887.180542
0.000000	1.320829	889.056396
0.000000	1.321066	890.710754
0.000000	1.321304	892.082458
0.000000	1.321541	891.423462
0.000000	1.321778	889.005615
0.000000	1.322015	886.538269
0.000000	1.322252	883.494995
0.000000	1.322490	882.577881
0.000000	1.322727	883.365967
0.000000	1.322964	884.394592
0.000000	1.323201	887.640991
0.000000	1.323438	891.275330
0.000000	1.323675	894.158752
0.000000	1.323913	896.492249
0.000000	1.324150	895.571350
0.000000	1.324387	892.178589
0.000000	1.324624	886.422241
0.000000	1.324861	880.242188
0.000000	1.325098	875.903381
0.000000	1.325336	871.554749
0.000000	1.325573	868.111572
0.000000	1.325810	865.953064
0.000000	1.326047	862.556030
0.000000	1.326284	859.201660
0.000000	1.326522	855.447571
0.000000	1.326759	851.866516
0.000000	1.326996	848.989502
0.000000	1.327233	846.533630
0.000000	1.327470	845.061096
0.000000	1.327707	845.126831
0.000000	1.327945	845.886230
0.000000	1.328182	847.489929
0.000000	1.328419	849.072327
0.000000	1.328656	851.307007
0.000000	1.328893	853.791870
0.000000	1.329130	856.230347
0.000000	1.329368	858.097046
0.000000	1.329605	861.087708
0.000000	1.329842	865.114502
0.000000	1.330079	867.809387
0.000000	1.330316	870.356628
0.000000	1.330554	873.474609
0.000000	1.330791	877.431152
0.000000	1.331028	879.318115
0.000000	1.331265	879.406189
0.000000	1.331502	877.244385
0.000000	1.331739	874.123901
0.000000	1.331977	869.000854
0.000000	1.332214	863.176025
0.000000	1.332451	858.885803
0.000000	1.332688	855.885925
0.000000	1.332925	854.063965
0.000000	1.333162	853.299561
0.000000	1.333400	853.815430
0.000000	1.333637	855.208008
0.000000	1.333874	856.576233
0.000000	1.334111	856.342896
0.000000	1.334348	855.027405
0.000000	1.334585	853.651611
0.000000	1.334823	852.349609
0.000000	1.335060	852.957397
0.000000	1.335297	852.046021
0.000000	1.335534	850.671875
0.000000	1.335771	848.882080
0.000000	1.336008	846.497986
0.000000	1.336246	845.066956
0.000000	1.336483	842.037292
0.000000	1.336720	838.833069
0.000000	1.336957	835.423340
0.000000	1.337194	832.775452
0.000000	1.337432	829.916992
0.000000	1.337669	827.509155
0.000000	1.337906	826.068298
0.000000	1.338143	824.454285
0.000000	1.338380	822.161865
0.000000	1.338617	819.413940
0.000000	1.338855	816.111572
0.000000	1.339092	811.946167
0.000000	1.339329	807.620789
0.000000	1.339566	804.370117
0.000000	1.339803	799.884460
0.000000	1.340041	795.907471
0.000000	1.340278	790.844727
0.000000	1.340515	785.996033
0.000000	1.340752	779.948792
0.000000	1.340989	774.713623
0.000000	1.341226	769.728699
0.000000	1.341464	765.258362
0.000000	1.341701	760.113464
0.000000	1.341938	756.377991
0.000000	1.342175	754.115112
0.000000	1.342412	752.570984
0.000000	1.342649	750.435852
0.000000	1.342887	748.600159
0.000000	1.343124	747.937439
0.000000	1.343361	747.294861
0.000000	1.343598	747.932800
0.000000	1.343835	750.051025
0.000000	1.344072	754.154175
0.000000	1.344310	758.972229
0.000000	1.344547	763.396362
0.000000	1.344784	767.553772
0.000000	1.345021	772.873413
0.000000	1.345258	780.098328
0.000000	1.345495	788.793152
0.000000	1.345733	797.517883
0.000000	1.345970	805.186462
0.000000	1.346207	812.978760
0.000000	1.346444	820.381348
0.000000	1.346681	828.766357
0.000000	1.346919	833.532532
0.000000	1.347156	836.356873
0.000000	1.347393	837.598877
0.000000	1.347630	839.224915
0.000000	1.347867	841.721619
0.000000	1.348104	841.761780
0.000000	1.348342	842.402832
0.000000	1.348579	842.937805
0.000000	1.348816	844.161011
0.000000	1.349053	845.003967
0.000000	1.349290	844.806824
0.000000	1.349527	844.862488
0.000000	1.349765	844.327637
0.000000	1.350002	843.928406
0.000000	1.350239	843.965454
0.000000	1.350476	843.071594
0.000000	1.350713	841.864685
0.000000	1.350951	841.450317
0.000000	1.351188	842.741333
0.000000	1.351425	845.616272
0.000000	1.351662	848.950500
0.000000	1.351899	853.654114
0.000000	1.352136	857.870850
0.000000	1.352374	861.926331
0.000000	1.352611	864.331726
0.000000	1.352848	866.287415
0.000000	1.353085	868.015259
0.000000	1.353322	868.559326
0.000000	1.353559	868.452576
0.000000	1.353797	868.186951
0.000000	1.354034	868.286438
0.000000	1.354271	868.046387
0.000000	1.354508	867.081482
0.000000	1.354745	865.496155
0.000000	1.354982	864.883972
0.000000	1.355220	863.574402
0.000000	1.355457	861.904419
0.000000	1.355694	860.035095
0.000000	1.355931	857.576904
0.000000	1.356168	856.507507
0.000000	1.356406	854.857178
0.000000	1.356643	854.609680
0.000000	1.356880	855.481506
0.000000	1.357117	856.969543
0.000000	1.357354	858.485840
0.000000	1.357592	860.972961
0.000000	1.357829	863.532776
0.000000	1.358066	866.053711
0.000000	1.358303	868.309875
0.000000	1.358540	870.221558
0.000000	1.358777	872.113220
0.000000	1.359015	873.486694
0.000000	1.359252	876.020935
0.000000	1.359489	877.606934
0.000000	1.359726	880.989746
0.000000	1.359963	881.596802
0.000000	1.360200	881.742920
0.000000	1.360438	880.469727
0.000000	1.360675	878.280212
0.000000	1.360912	875.157898
0.000000	1.361149	870.562988
0.000000	1.361386	864.802246
0.000000	1.361623	859.077332
0.000000	1.361861	853.751465
0.000000	1.362098	850.079529
0.000000	1.362335	847.361877
0.000000	1.362572	846.504028
0.000000	1.362809	846.768982
0.000000	1.363047	846.938049
0.000000	1.363284	848.651611
0.000000	1.363521	851.123108
0.000000	1.363758	854.558838
0.000000	1.363995	858.020874
0.000000	1.364232	861.979614
0.000000	1.364470	865.584717
0.000000	1.364707	868.590454
0.000000	1.364944	871.534241
0.000000	1.365181	874.887512
0.000000	1.365418	878.759033
0.000000	1.365655	882.728882
0.000000	1.365893	885.345520
0.000000	1.366130	887.920227
0.000000	1.366367	890.828613
0.000000	1.366604	892.923096
0.000000	1.366841	894.189209
0.000000	1.367079	893.882935
0.000000	1.367316	892.493530
0.000000	1.367553	889.733154
0.000000	1.367790	886.462280
0.000000	1.368027	881.304810
0.000000	1.368264	875.106628
0.000000	1.368502	870.544006
0.000000	1.368739	865.258423
0.000000	1.368976	858.775940
0.000000	1.369213	852.565369
0.000000	1.369450	847.620605
0.000000	1.369687	843.101074
0.000000	1.369925	840.469604
0.000000	1.370162	840.924683
0.000000	1.370399	842.103333
0.000000	1.370636	842.288940
0.000000	1.370873	838.925354
0.000000	1.371110	832.694580
0.000000	1.371348	825.286255
0.000000	1.371585	818.142029
0.000000	1.371822	810.880432
0.000000	1.372059	801.937439
0.000000	1.372296	793.955444
0.000000	1.372534	785.593201
0.000000	1.372771	779.136292
0.000000	1.373008	774.243591
0.000000	1.373245	770.112610
0.000000	1.373482	766.852478
0.000000	1.373719	764.078064
0.000000	1.373957	763.815308
0.000000	1.374194	765.267151
0.000000	1.374431	766.491760
0.000000	1.374668	769.803528
0.000000	1.374905	772.383667
0.000000	1.375142	775.132385
0.000000	1.375380	777.246887
0.000000	1.375617	779.452576
0.000000	1.375854	779.320190
0.000000	1.376091	778.066345
0.000000	1.376328	775.253296
0.000000	1.376566	771.033203
0.000000	1.376803	766.663391
0.000000	1.377040	761.679688
0.000000	1.377277	757.695496
0.000000	1.377514	753.304565
0.000000	1.377751	749.091736
0.000000	1.377989	745.178894
0.000000	1.378226	741.565857
0.000000	1.378463	737.409485
0.000000	1.378700	734.081116
0.000000	1.378937	731.443726
0.000000	1.379174	730.311218
0.000000	1.379412	730.255798
0.000000	1.379649	730.157043
0.000000	1.379886	731.636047
0.000000	1.380123	733.270447
0.000000	1.380360	734.987732
0.000000	1.380597	738.156311
0.000000	1.380835	740.842773
0.000000	1.381072	743.220154
0.000000	1.381309	744.182495
0.000000	1.381546	745.482544
0.000000	1.381783	746.804810
0.000000	1.382020	748.808838
0.000000	1.382258	750.712952
0.000000	1.382495	753.057312
0.000000	1.382732	755.081116
0.000000	1.382969	757.001221
0.000000	1.383206	760.536926
0.000000	1.383444	764.121521
0.000000	1.383681	768.860229
0.000000	1.383918	774.352173
0.000000	1.384155	778.361389
0.000000	1.384392	782.807251
0.000000	1.384629	785.987610
0.000000	1.384867	788.914551
0.000000	1.385104	791.795959
0.000000	1.385341	790.842712
0.000000	1.385578	788.658508
0.000000	1.385815	785.981689
0.000000	1.386052	783.329956
0.000000	1.386290	782.148804
0.000000	1.386527	781.217773
0.000000	1.386764	782.382385
0.000000	1.387001	783.796387
0.000000	1.387238	785.637207
0.000000	1.387476	787.777893
0.000000	1.387713	790.239441
0.000000	1.387950	793.054504
0.000000	1.388187	796.378479
0.000000	1.388424	797.578186
0.000000	1.388662	796.255432
0.000000	1.388898	792.999695
0.000000	1.389136	788.347351
0.000000	1.389373	782.278320
0.000000	1.389610	775.906250
0.000000	1.389847	769.911133
0.000000	1.390084	764.476807
0.000000	1.390322	758.274353
0.000000	1.390559	754.525696
0.000000	1.390796	753.863342
0.000000	1.391033	756.394714
0.000000	1.391270	760.918518
0.000000	1.391508	765.051270
0.000000	1.391745	770.557800
0.000000	1.391982	777.655029
0.000000	1.392219	784.509399
0.000000	1.392456	792.074585
0.000000	1.392693	799.924316
0.000000	1.392931	807.639832
0.000000	1.393168	813.632385
0.000000	1.393405	817.518738
0.000000	1.393642	818.431091
0.000000	1.393879	818.712952
0.000000	1.394117	817.756226
0.000000	1.394354	816.213623
0.000000	1.394591	815.408691
0.000000	1.394828	813.376587
0.000000	1.395065	810.987305
0.000000	1.395302	809.154907
0.000000	1.395540	806.353821
0.000000	1.395777	803.207458
0.000000	1.396014	799.438965
0.000000	1.396251	796.517517
0.000000	1.396488	793.782410
0.000000	1.396725	791.885071
0.000000	1.396963	790.286438
0.000000	1.397200	788.566101
0.000000	1.397437	789.144287
0.000000	1.397674	790.238220
0.000000	1.397911	792.148010
0.000000	1.398148	795.158691
0.000000	1.398386	799.846008
0.000000	1.398623	805.924561
0.000000	1.398860	812.681091
0.000000	1.399097	818.762817
0.000000	1.399334	821.895081
0.000000	1.399571	824.974609
0.000000	1.399809	826.733826
0.000000	1.400046	826.910706
0.000000	1.400283	827.174133
0.000000	1.400520	827.211975
0.000000	1.400757	827.515991
0.000000	1.400995	827.316956
0.000000	1.401232	826.870239
0.000000	1.401469	824.963379
0.000000	1.401706	821.231201
0.000000	1.401943	818.070129
0.000000	1.402180	814.199341
0.000000	1.402418	809.863953
0.000000	1.402655	806.811646
0.000000	1.402892	802.209839
0.000000	1.403129	796.729309
0.000000	1.403366	792.315857
0.000000	1.403604	787.749268
0.000000	1.403841	784.573669
0.000000	1.404078	784.084106
0.000000	1.404315	785.472961
0.000000	1.404552	787.315674
0.000000	1.404789	788.983276
0.000000	1.405026	788.577271
0.000000	1.405264	787.384033
0.000000	1.405501	786.232910
0.000000	1.405738	784.676025
0.000000	1.405975	783.738953
0.000000	1.406212	781.574890
0.000000	1.406450	778.529541
0.000000	1.406687	775.438965
0.000000	1.406924	772.979370
0.000000	1.407161	771.216003
0.000000	1.407398	770.015198
0.000000	1.407635	769.629089
0.000000	1.407873	769.972534
0.000000	1.408110	769.288879
0.000000	1.408347	766.508789
0.000000	1.408584	763.707092
0.000000	1.408821	760.447327
0.000000	1.409058	757.039307
0.000000	1.409296	755.769165
0.000000	1.409533	754.412109
0.000000	1.409770	751.943176
0.000000	1.410007	748.827881
0.000000	1.410244	745.755859
0.000000	1.410482	743.967834
0.000000	1.410719	742.524292
0.000000	1.410956	742.613586
0.000000	1.411193	741.414612
0.000000	1.411430	740.681091
0.000000	1.411667	741.076416
0.000000	1.411905	742.036316
0.000000	1.412142	744.993713
0.000000	1.412379	747.671021
0.000000	1.412616	750.680176
0.000000	1.412853	754.991516
0.000000	1.413091	757.391968
0.000000	1.413328	759.694031
0.000000	1.413565	761.643188
0.000000	1.413802	762.860962
0.000000	1.414039	763.458862
0.000000	1.414276	764.168457
0.000000	1.414513	764.492004
0.000000	1.414751	763.263672
0.000000	1.414988	761.499878
0.000000	1.415225	758.720947
0.000000	1.415462	754.493896
0.000000	1.415699	749.098572
0.000000	1.415937	744.296448
0.000000	1.416174	739.775024
0.000000	1.416411	735.822632
0.000000	1.416648	733.091919
0.000000	1.416885	730.855408
0.000000	1.417122	729.378540
0.000000	1.417360	729.704163
0.000000	1.417597	730.454224
0.000000	1.417834	730.199707
0.000000	1.418071	729.634644
0.000000	1.418308	728.389526
0.000000	1.418545	726.580811
0.000000	1.418783	724.489258
0.000000	1.419020	720.387085
0.000000	1.419257	714.932129
0.000000	1.419494	709.953125
0.000000	1.419731	705.351440
0.000000	1.419969	701.647583
0.000000	1.420206	697.660217
0.000000	1.420443	695.573059
0.000000	1.420680	694.540344
0.000000	1.420917	695.410339
0.000000	1.421154	695.065308
0.000000	1.421392	695.026917
0.000000	1.421629	695.931335
0.000000	1.421866	698.021973
0.000000	1.422103	699.761047
0.000000	1.422340	702.087830
0.000000	1.422578	703.424316
0.000000	1.422815	704.516235
0.000000	1.423052	705.277161
0.000000	1.423289	706.097229
0.000000	1.423526	707.973877
0.000000	1.423763	710.640503
0.000000	1.424001	714.416687
0.000000	1.424238	721.154175
0.000000	1.424475	728.932190
0.000000	1.424712	737.760498
0.000000	1.424949	745.687012
0.000000	1.425186	754.292419
0.000000	1.425424	761.529663
0.000000	1.425661	766.270996
0.000000	1.425898	770.403870
0.000000	1.426135	774.023132
0.000000	1.426372	777.245422
0.000000	1.426610	779.963196
0.000000	1.426847	781.364990
0.000000	1.427084	781.050659
0.000000	1.427321	779.198730
0.000000	1.427558	778.868225
0.000000	1.427795	780.573792
0.000000	1.428033	780.839722
0.000000	1.428270	780.222229
0.000000	1.428507	778.458496
0.000000	1.428744	774.470764
0.000000	1.428981	769.591003
0.000000	1.429218	763.026184
0.000000	1.429456	757.254761
0.000000	1.429693	752.098999
0.000000	1.429930	748.204407
0.000000	1.430167	743.152710
0.000000	1.430404	740.432739
0.000000	1.430641	737.773621
0.000000	1.430879	736.285034
0.000000	1.431116	735.484131
0.000000	1.431353	736.020813
0.000000	1.431590	737.405212
0.000000	1.431827	738.598145
0.000000	1.432065	738.804932
0.000000	1.432302	738.899841
0.000000	1.432539	740.981323
0.000000	1.432776	744.146851
0.000000	1.433013	747.626160
0.000000	1.433250	751.803467
0.000000	1.433488	757.035706
0.000000	1.433725	761.785095
0.000000	1.433962	766.240417
0.000000	1.434199	771.066040
0.000000	1.434436	775.676819
0.000000	1.434673	779.911804
0.000000	1.434911	782.397400
0.000000	1.435148	782.784851
0.000000	1.435385	782.223572
0.000000	1.435622	781.666199
0.000000	1.435859	781.642090
0.000000	1.436097	782.288757
0.000000	1.436334	783.303772
0.000000	1.436571	783.575439
0.000000	1.436808	783.045532
0.000000	1.437045	782.183350
0.000000	1.437282	781.744812
0.000000	1.437519	780.786255
0.000000	1.437757	780.998413
0.000000	1.437994	780.193726
0.000000	1.438231	779.516174
0.000000	1.438468	777.872559
0.000000	1.438705	776.247498
0.000000	1.438943	774.728027
0.000000	1.439180	774.625061
0.000000	1.439417	774.203125
0.000000	1.439654	772.864807
0.000000	1.439891	772.606140
0.000000	1.440128	772.679016
0.000000	1.440366	772.852295
0.000000	1.440603	773.810303
0.000000	1.440840	774.110779
0.000000	1.441077	774.769653
0.000000	1.441314	774.500732
0.000000	1.441552	772.848755
0.000000	1.441789	770.680420
0.000000	1.442026	768.295715
0.000000	1.442263	764.289368
0.000000	1.442500	761.002808
0.000000	1.442737	760.433044
0.000000	1.442975	761.590515
0.000000	1.443212	763.750732
0.000000	1.443449	765.664185
0.000000	1.443686	768.290649
0.000000	1.443923	770.504089
0.000000	1.444160	771.595276
0.000000	1.444398	772.446655
0.000000	1.444635	773.871643
0.000000	1.444872	774.491760
0.000000	1.445109	774.359192
0.000000	1.445346	772.390747
0.000000	1.445584	769.412231
0.000000	1.445821	765.647827
0.000000	1.446058	764.887573
0.000000	1.446295	765.061462
0.000000	1.446532	763.608154
0.000000	1.446769	760.458862
0.000000	1.447006	756.168823
0.000000	1.447244	751.315369
0.000000	1.447481	748.997437
0.000000	1.447718	746.606384
0.000000	1.447955	744.137695
0.000000	1.448192	742.295776
0.000000	1.448430	739.700867
0.000000	1.448667	736.760132
0.000000	1.448904	733.341248
0.000000	1.449141	730.583984
0.000000	1.449378	727.865234
0.000000	1.449615	724.424255
0.000000	1.449853	722.557129
0.000000	1.450090	721.306396
0.000000	1.450327	720.193726
0.000000	1.450564	720.140259
0.000000	1.450801	719.250366
0.000000	1.451039	717.649841
0.000000	1.451276	715.798950
0.000000	1.451513	713.987122
0.000000	1.451750	712.031372
0.000000	1.451987	712.265076
0.000000	1.452224	712.335510
0.000000	1.452462	711.877380
0.000000	1.452699	709.780029
0.000000	1.452936	706.570557
0.000000	1.453173	702.946228
0.000000	1.453410	698.307068
0.000000	1.453647	693.767151
0.000000	1.453885	690.960083
0.000000	1.454122	689.614868
0.000000	1.454359	690.214478
0.000000	1.454596	692.887756
0.000000	1.454833	695.536133
0.000000	1.455070	699.792908
0.000000	1.455308	703.978333
0.000000	1.455545	707.751953
0.000000	1.455782	711.992432
0.000000	1.456019	715.051514
0.000000	1.456256	718.430908
0.000000	1.456493	721.414185
0.000000	1.456731	722.916260
0.000000	1.456968	723.957947
0.000000	1.457205	726.247009
0.000000	1.457442	727.448730
0.000000	1.457679	729.096069
0.000000	1.457917	729.677979
0.000000	1.458154	729.426514
0.000000	1.458391	727.159119
0.000000	1.458628	723.950500
0.000000	1.458865	719.577087
0.000000	1.459103	715.010376
0.000000	1.459340	711.083313
0.000000	1.459577	707.190247
0.000000	1.459814	703.774719
0.000000	1.460051	701.503601
0.000000	1.460288	700.501648
0.000000	1.460526	698.368958
0.000000	1.460763	696.405701
0.000000	1.461000	694.297729
0.000000	1.461237	693.807007
0.000000	1.461474	693.190491
0.000000	1.461712	693.306885
0.000000	1.461949	692.746216
0.000000	1.462186	692.278992
0.000000	1.462423	692.861206
0.000000	1.462660	695.189575
0.000000	1.462897	696.940979
0.000000	1.463134	698.940735
0.000000	1.463372	701.428040
0.000000	1.463609	702.314270
0.000000	1.463846	702.917786
0.000000	1.464083	703.489502
0.000000	1.464320	703.374451
0.000000	1.464558	704.894653
0.000000	1.464795	706.078125
0.000000	1.465032	708.057373
0.000000	1.465269	710.932129
0.000000	1.465506	714.903564
0.000000	1.465743	719.285461
0.000000	1.465981	725.283325
0.000000	1.466218	731.641174
0.000000	1.466455	738.815186
0.000000	1.466692	746.611084
0.000000	1.466929	754.023926
0.000000	1.467166	761.440063
0.000000	1.467404	768.748291
0.000000	1.467641	774.699341
0.000000	1.467878	780.075562
0.000000	1.468115	783.865112
0.000000	1.468352	786.977112
0.000000	1.468590	788.893799
0.000000	1.468827	789.201721
0.000000	1.469064	787.281067
0.000000	1.469301	783.694519
0.000000	1.469538	778.902771
0.000000	1.469775	773.479370
0.000000	1.470013	767.598999
0.000000	1.470250	761.857544
0.000000	1.470487	756.168579
0.000000	1.470724	750.820129
0.000000	1.470961	746.106750
0.000000	1.471199	741.928650
0.000000	1.471436	740.555115
0.000000	1.471673	739.677002
0.000000	1.471910	737.509521
0.000000	1.472147	736.259094
0.000000	1.472384	735.679810
0.000000	1.472621	734.409302
0.000000	1.472859	733.295166
0.000000	1.473096	732.075256
0.000000	1.473333	731.981934
0.000000	1.473570	732.559143
0.000000	1.473807	734.959290
0.000000	1.474045	738.057800
0.000000	1.474282	739.844177
0.000000	1.474519	741.048950
0.000000	1.474756	742.122803
0.000000	1.474993	742.584656
0.000000	1.475230	742.701599
0.000000	1.475468	742.422424
0.000000	1.475705	742.082031
0.000000	1.475942	741.054565
0.000000	1.476179	740.402771
0.000000	1.476416	739.141541
0.000000	1.476653	738.320435
0.000000	1.476891	736.725220
0.000000	1.477128	734.121216
0.000000	1.477365	731.099670
0.000000	1.477602	728.709778
0.000000	1.477839	728.625549
0.000000	1.478076	728.290771
0.000000	1.478314	728.591187
0.000000	1.478551	729.274170
0.000000	1.478788	728.174072
0.000000	1.479025	726.614197
0.000000	1.479262	723.960266
0.000000	1.479500	720.580627
0.000000	1.479737	717.271606
0.000000	1.479974	713.636841
0.000000	1.480211	709.733215
0.000000	1.480448	704.876404
0.000000	1.480685	699.221130
0.000000	1.480923	692.952576
0.000000	1.481160	686.640808
0.000000	1.481397	679.901184
0.000000	1.481634	673.092529
0.000000	1.481871	664.953125
0.000000	1.482108	656.644592
0.000000	1.482346	648.572693
0.000000	1.482583	641.888184
0.000000	1.482820	638.178345
0.000000	1.483057	636.655884
0.000000	1.483294	638.387939
0.000000	1.483532	642.419434
0.000000	1.483769	646.678223
0.000000	1.484006	651.481079
0.000000	1.484243	655.445923
0.000000	1.484480	657.818481
0.000000	1.484717	661.135498
0.000000	1.484954	665.054932
0.000000	1.485192	669.470093
0.000000	1.485429	673.804626
0.000000	1.485666	678.359558
0.000000	1.485903	682.267029
0.000000	1.486140	687.452698
0.000000	1.486378	693.884766
0.000000	1.486615	701.216797
0.000000	1.486852	708.757568
0.000000	1.487089	714.397034
0.000000	1.487326	717.726318
0.000000	1.487563	718.391235
0.000000	1.487801	716.278992
0.000000	1.488038	712.299377
0.000000	1.488275	705.600159
0.000000	1.488512	698.249756
0.000000	1.488749	690.522278
0.000000	1.488987	682.325684
0.000000	1.489224	674.034302
0.000000	1.489461	664.677185
0.000000	1.489698	654.975769
0.000000	1.489935	644.742065
0.000000	1.490173	635.034241
0.000000	1.490410	627.084534
0.000000	1.490647	619.206909
0.000000	1.490884	611.139893
0.000000	1.491121	603.822327
0.000000	1.491358	598.440247
0.000000	1.491596	595.371277
0.000000	1.491833	595.290405
0.000000	1.492070	596.424927
0.000000	1.492307	599.706848
0.000000	1.492544	605.195251
0.000000	1.492781	611.382996
0.000000	1.493019	616.907166
0.000000	1.493256	620.192688
0.000000	1.493493	622.622803
0.000000	1.493730	622.818726
0.000000	1.493967	621.433655
0.000000	1.494205	618.805420
0.000000	1.494442	615.870422
0.000000	1.494679	612.783508
0.000000	1.494916	608.846802
0.000000	1.495153	604.084045
0.000000	1.495390	598.558105
0.000000	1.495627	593.461731
0.000000	1.495865	588.550415
0.000000	1.496102	583.162537
0.000000	1.496339	577.467102
0.000000	1.496576	573.133423
0.000000	1.496813	567.983337
0.000000	1.497051	562.613037
0.000000	1.497288	557.512207
0.000000	1.497525	554.239319
0.000000	1.497762	552.201660
0.000000	1.497999	552.059814
0.000000	1.498236	553.667603
0.000000	1.498474	556.005127
0.000000	1.498711	559.612366
0.000000	1.498948	563.489136
0.000000	1.499185	567.756104
0.000000	1.499422	570.950745
0.000000	1.499660	573.222229
0.000000	1.499897	574.867432
0.000000	1.500134	576.687256
0.000000	1.500371	580.068909
0.000000	1.500608	583.490540
0.000000	1.500845	587.146484
0.000000	1.501083	592.033875
0.000000	1.501320	597.221802
0.000000	1.501557	602.571716
0.000000	1.501794	606.984924
0.000000	1.502031	609.180176
0.000000	1.502268	609.519714
0.000000	1.502506	607.938843
0.000000	1.502743	606.012024
0.000000	1.502980	603.424011
0.000000	1.503217	601.387146
0.000000	1.503454	599.720520
0.000000	1.503691	599.309814
0.000000	1.503929	599.548523
0.000000	1.504166	599.372742
0.000000	1.504403	600.835999
0.000000	1.504640	603.578064
0.000000	1.504877	606.043396
0.000000	1.505114	607.600220
0.000000	1.505352	610.726257
0.000000	1.505589	614.467285
0.000000	1.505826	618.533752
0.000000	1.506063	623.244019
0.000000	1.506300	629.300232
0.000000	1.506538	635.458069
0.000000	1.506775	642.142029
0.000000	1.507012	649.332886
0.000000	1.507249	656.880920
0.000000	1.507486	666.050598
0.000000	1.507723	676.188782
0.000000	1.507961	686.305847
0.000000	1.508198	696.318542
0.000000	1.508435	704.197693
0.000000	1.508672	709.780762
0.000000	1.508909	712.877014
0.000000	1.509147	712.954346
0.000000	1.509384	711.256592
0.000000	1.509621	708.054260
0.000000	1.509858	703.539734
0.000000	1.510095	700.602295
0.000000	1.510332	696.636902
0.000000	1.510569	693.940430
0.000000	1.510807	692.194824
0.000000	1.511044	692.198425
0.000000	1.511281	692.956421
0.000000	1.511518	693.331421
0.000000	1.511755	695.516785
0.000000	1.511993	698.279358
0.000000	1.512230	700.472778
0.000000	1.512467	702.961121
0.000000	1.512704	704.814087
0.000000	1.512941	705.337036
0.000000	1.513178	704.872742
0.000000	1.513416	704.471130
0.000000	1.513653	704.503113
0.000000	1.513890	704.936951
0.000000	1.514127	704.086182
0.000000	1.514364	702.141296
0.000000	1.514601	699.078369
0.000000	1.514839	697.066406
0.000000	1.515076	693.641296
0.000000	1.515313	689.015015
0.000000	1.515550	682.500793
0.000000	1.515787	674.607605
0.000000	1.516025	666.137695
0.000000	1.516262	657.063293
0.000000	1.516499	648.166016
0.000000	1.516736	639.912781
0.000000	1.516973	635.172607
0.000000	1.517210	630.400146
0.000000	1.517448	624.724731
0.000000	1.517685	620.093567
0.000000	1.517922	614.644592
0.000000	1.518159	610.016541
0.000000	1.518396	606.597656
0.000000	1.518634	604.510254
0.000000	1.518871	602.499939
0.000000	1.519108	600.748535
0.000000	1.519345	599.506653
0.000000	1.519582	598.953918
0.000000	1.519819	599.401428
0.000000	1.520056	602.584534
0.000000	1.520294	605.763306
0.000000	1.520531	609.883118
0.000000	1.520768	614.892334
0.000000	1.521005	618.241516
0.000000	1.521242	620.157898
0.000000	1.521480	621.999878
0.000000	1.521717	624.277710
0.000000	1.521954	627.393372
0.000000	1.522191	629.640381
0.000000	1.522428	632.530396
0.000000	1.522666	634.937988
0.000000	1.522903	637.153564
0.000000	1.523140	638.904968
0.000000	1.523377	639.596191
0.000000	1.523614	640.885864
0.000000	1.523851	642.574280
0.000000	1.524089	645.525696
0.000000	1.524326	648.632874
0.000000	1.524563	651.446594
0.000000	1.524800	654.621765
0.000000	1.525037	658.485291
0.000000	1.525274	662.865540
0.000000	1.525512	667.064514
0.000000	1.525749	671.565796
0.000000	1.525986	677.944641
0.000000	1.526223	683.467773
0.000000	1.526460	688.304626
0.000000	1.526697	692.546204
0.000000	1.526935	696.799194
0.000000	1.527172	701.447449
0.000000	1.527409	704.790039
0.000000	1.527646	707.657227
0.000000	1.527883	709.380554
0.000000	1.528121	710.156982
0.000000	1.528358	711.669983
0.000000	1.528595	714.359924
0.000000	1.528832	715.349670
0.000000	1.529069	714.522644
0.000000	1.529306	712.299011
0.000000	1.529544	708.078735
0.000000	1.529781	703.033875
0.000000	1.530018	697.363037
0.000000	1.530255	689.987732
0.000000	1.530492	681.723999
0.000000	1.530729	673.288391
0.000000	1.530967	666.702454
0.000000	1.531204	659.399353
0.000000	1.531441	653.242432
0.000000	1.531678	648.497253
0.000000	1.531915	645.058899
0.000000	1.532153	642.686157
0.000000	1.532390	641.245361
0.000000	1.532627	642.645752
0.000000	1.532864	647.394836
0.000000	1.533101	653.100769
0.000000	1.533338	659.670227
0.000000	1.533575	664.838562
0.000000	1.533813	670.510498
0.000000	1.534050	676.326111
0.000000	1.534287	680.510742
0.000000	1.534524	683.204590
0.000000	1.534761	683.064270
0.000000	1.534999	683.112976
0.000000	1.535236	681.582581
0.000000	1.535473	679.044373
0.000000	1.535710	675.746399
0.000000	1.535947	671.214905
0.000000	1.536184	667.508972
0.000000	1.536422	666.286316
0.000000	1.536659	666.554626
0.000000	1.536896	667.347900
0.000000	1.537133	668.774292
0.000000	1.537370	669.783447
0.000000	1.537608	669.887268
0.000000	1.537845	671.315857
0.000000	1.538082	671.745850
0.000000	1.538319	672.562622
0.000000	1.538556	673.774048
0.000000	1.538793	674.153748
0.000000	1.539031	675.129028
0.000000	1.539268	676.337708
0.000000	1.539505	677.466064
0.000000	1.539742	678.141418
0.000000	1.539979	678.067688
0.000000	1.540216	677.898438
0.000000	1.540454	676.822571
0.000000	1.540691	674.605408
0.000000	1.540928	671.052673
0.000000	1.541165	665.922241
0.000000	1.541402	660.288025
0.000000	1.541640	654.732361
0.000000	1.541877	649.157227
0.000000	1.542114	643.361938
0.000000	1.542351	636.445129
0.000000	1.542588	631.316589
0.000000	1.542825	627.669373
0.000000	1.543062	624.574707
0.000000	1.543300	621.480408
0.000000	1.543537	619.008972
0.000000	1.543774	617.294434
0.000000	1.544011	615.097656
0.000000	1.544248	613.466309
0.000000	1.544486	611.804565
0.000000	1.544723	610.001343
0.000000	1.544960	609.201782
0.000000	1.545197	608.523254
0.000000	1.545434	608.271484
0.000000	1.545671	608.421753
0.000000	1.545909	609.335266
0.000000	1.546146	611.157349
0.000000	1.546383	612.696716
0.000000	1.546620	615.305115
0.000000	1.546857	619.762329
0.000000	1.547095	625.181885
0.000000	1.547332	630.651855
0.000000	1.547569	637.973328
0.000000	1.547806	643.207703
0.000000	1.548043	648.159485
0.000000	1.548280	653.471497
0.000000	1.548518	657.539917
0.000000	1.548755	661.836792
0.000000	1.548992	666.618347
0.000000	1.549229	672.510010
0.000000	1.549466	678.884644
0.000000	1.549703	684.413940
0.000000	1.549941	691.480408
0.000000	1.550178	697.963318
0.000000	1.550415	704.506592
0.000000	1.550652	710.642273
0.000000	1.550889	715.242493
0.000000	1.551127	718.385071
0.000000	1.551364	720.818176
0.000000	1.551601	722.242920
0.000000	1.551838	723.215942
0.000000	1.552075	723.115540
0.000000	1.552312	720.864624
0.000000	1.552549	717.679382
0.000000	1.552787	713.612793
0.000000	1.553024	710.259705
0.000000	1.553261	708.288452
0.000000	1.553498	707.066650
0.000000	1.553735	705.706238
0.000000	1.553973	704.571289
0.000000	1.554210	703.153442
0.000000	1.554447	702.131775
0.000000	1.554684	700.378052
0.000000	1.554921	699.074646
0.000000	1.555158	697.786255
0.000000	1.555396	695.369141
0.000000	1.555633	694.267212
0.000000	1.555870	693.993835
0.000000	1.556107	694.486572
0.000000	1.556344	696.126953
0.000000	1.556582	698.637878
0.000000	1.556819	700.930176
0.000000	1.557056	703.794067
0.000000	1.557293	706.913025
0.000000	1.557530	710.138794
0.000000	1.557768	713.751770
0.000000	1.558005	716.041077
0.000000	1.558242	717.080078
0.000000	1.558479	717.392944
0.000000	1.558716	716.374023
0.000000	1.558953	715.426025
0.000000	1.559190	714.102905
0.000000	1.559428	711.968994
0.000000	1.559665	709.726868
0.000000	1.559902	707.534607
0.000000	1.560139	706.290588
0.000000	1.560376	705.547546
0.000000	1.560614	705.041626
0.000000	1.560851	704.122681
0.000000	1.561088	703.971130
0.000000	1.561325	704.472595
0.000000	1.561562	705.846497
0.000000	1.561799	707.565002
0.000000	1.562037	709.568787
0.000000	1.562274	711.823242
0.000000	1.562511	714.807678
0.000000	1.562748	719.136475
0.000000	1.562985	723.917908
0.000000	1.563222	728.754944
0.000000	1.563460	734.626953
0.000000	1.563697	741.335571
0.000000	1.563934	747.326172
0.000000	1.564171	751.080933
0.000000	1.564408	753.098267
0.000000	1.564646	753.465332
0.000000	1.564883	752.799927
0.000000	1.565120	753.312317
0.000000	1.565357	754.333374
0.000000	1.565594	755.054810
0.000000	1.565831	755.651733
0.000000	1.566069	756.483215
0.000000	1.566306	756.153259
0.000000	1.566543	753.599060
0.000000	1.566780	750.899231
0.000000	1.567017	746.654419
0.000000	1.567255	741.806213
0.000000	1.567492	739.330200
0.000000	1.567729	737.312073
0.000000	1.567966	734.343994
0.000000	1.568203	731.248840
0.000000	1.568440	727.297729
0.000000	1.568677	722.255005
0.000000	1.568915	716.577454
0.000000	1.569152	710.474121
0.000000	1.569389	706.076172
0.000000	1.569626	700.967346
0.000000	1.569863	695.108521
0.000000	1.570101	692.931519
0.000000	1.570338	691.494568
0.000000	1.570575	690.652954
0.000000	1.570812	690.567871
0.000000	1.571049	690.241333
0.000000	1.571286	691.269775
0.000000	1.571524	693.521240
0.000000	1.571761	694.318237
0.000000	1.571998	693.360840
0.000000	1.572235	692.204102
0.000000	1.572472	690.264709
0.000000	1.572709	688.851929
0.000000	1.572947	687.775696
0.000000	1.573184	688.163879
0.000000	1.573421	688.567078
0.000000	1.573658	689.396606
0.000000	1.573895	689.862488
0.000000	1.574133	690.749817
0.000000	1.574370	692.508911
0.000000	1.574607	694.445801
0.000000	1.574844	696.975464
0.000000	1.575081	699.807678
0.000000	1.575318	702.265930
0.000000	1.575556	703.311890
0.000000	1.575793	703.082153
0.000000	1.576030	700.202454
0.000000	1.576267	695.607178
0.000000	1.576504	688.404175
0.000000	1.576741	680.695618
0.000000	1.576979	674.449341
0.000000	1.577216	669.134583
0.000000	1.577453	664.372620
0.000000	1.577690	661.305115
0.000000	1.577927	658.598633
0.000000	1.578164	655.909485
0.000000	1.578402	654.585266
0.000000	1.578639	654.272156
0.000000	1.578876	655.625732
0.000000	1.579113	656.566101
0.000000	1.579350	656.999634
0.000000	1.579588	658.962219
0.000000	1.579825	660.531250
0.000000	1.580062	662.757813
0.000000	1.580299	665.532532
0.000000	1.580536	667.395996
0.000000	1.580773	670.663025
0.000000	1.581011	674.200623
0.000000	1.581248	676.798157
0.000000	1.581485	681.005493
0.000000	1.581722	685.638245
0.000000	1.581959	690.224548
0.000000	1.582196	694.231750
0.000000	1.582434	697.589294
0.000000	1.582671	700.610474
0.000000	1.582908	703.643738
0.000000	1.583145	704.877930
0.000000	1.583382	705.573975
0.000000	1.583619	706.407349
0.000000	1.583857	706.388977
0.000000	1.584094	707.299438
0.000000	1.584331	709.336182
0.000000	1.584568	710.737427
0.000000	1.584805	711.559509
0.000000	1.585043	712.116028
0.000000	1.585280	710.567505
0.000000	1.585517	708.158752
0.000000	1.585754	705.308533
0.000000	1.585991	703.194397
0.000000	1.586228	702.098328
0.000000	1.586466	700.938965
0.000000	1.586703	698.480774
0.000000	1.586940	693.926270
0.000000	1.587177	687.767029
0.000000	1.587414	681.255310
0.000000	1.587651	673.584900
0.000000	1.587889	664.858948
0.000000	1.588126	657.229858
0.000000	1.588363	650.727112
0.000000	1.588600	643.587036
0.000000	1.588837	637.730103
0.000000	1.589075	631.444946
0.000000	1.589312	625.601013
0.000000	1.589549	620.116211
0.000000	1.589786	615.491638
0.000000	1.590023	609.906494
0.000000	1.590261	603.703674
0.000000	1.590497	598.411499
0.000000	1.590735	595.248047
0.000000	1.590972	591.854553
0.000000	1.591209	587.472778
0.000000	1.591446	582.992737
0.000000	1.591683	579.042603
0.000000	1.591921	578.100830
0.000000	1.592158	576.768372
0.000000	1.592395	575.367065
0.000000	1.592632	575.022278
0.000000	1.592869	574.129089
0.000000	1.593107	574.019104
0.000000	1.593344	574.555054
0.000000	1.593581	576.450745
0.000000	1.593818	580.505615
0.000000	1.594055	584.955811
0.000000	1.594292	590.756531
0.000000	1.594530	597.433044
0.000000	1.594767	602.071960
0.000000	1.595004	605.735046
0.000000	1.595241	607.106873
0.000000	1.595478	608.152954
0.000000	1.595716	609.062317
0.000000	1.595953	611.490112
0.000000	1.596190	614.745239
0.000000	1.596427	617.151978
0.000000	1.596664	616.980103
0.000000	1.596901	615.743042
0.000000	1.597139	614.886719
0.000000	1.597376	616.749084
0.000000	1.597613	617.617188
0.000000	1.597850	617.689575
0.000000	1.598087	617.684387
0.000000	1.598324	616.894104
0.000000	1.598562	615.231323
0.000000	1.598799	612.682373
0.000000	1.599036	609.803772
0.000000	1.599273	607.349548
0.000000	1.599510	608.297058
0.000000	1.599748	606.472839
0.000000	1.599985	604.405457
0.000000	1.600222	602.397156
0.000000	1.600459	602.947144
0.000000	1.600696	605.212158
0.000000	1.600933	606.778809
0.000000	1.601170	607.390930
0.000000	1.601408	607.548157
0.000000	1.601645	606.962891
0.000000	1.601882	606.992737
0.000000	1.602119	604.965698
0.000000	1.602356	602.644653
0.000000	1.602594	601.043396
0.000000	1.602831	600.405701
0.000000	1.603068	602.298340
0.000000	1.603305	605.302063
0.000000	1.603542	608.670898
0.000000	1.603779	613.153381
0.000000	1.604017	618.114685
0.000000	1.604254	623.317810
0.000000	1.604491	628.241943
0.000000	1.604728	633.688843
0.000000	1.604965	638.166016
0.000000	1.605203	641.732666
0.000000	1.605440	645.481262
0.000000	1.605677	649.568665
0.000000	1.605914	652.406189
0.000000	1.606151	655.283630
0.000000	1.606388	656.389587
0.000000	1.606626	656.942627
0.000000	1.606863	657.409058
0.000000	1.607100	657.048279
0.000000	1.607337	657.289795
0.000000	1.607574	656.059570
0.000000	1.607811	654.640198
0.000000	1.608049	653.309570
0.000000	1.608286	651.017334
0.000000	1.608523	648.294128
0.000000	1.608760	646.096252
0.000000	1.608997	644.783997
0.000000	1.609234	644.057068
0.000000	1.609472	641.967224
0.000000	1.609709	639.824829
0.000000	1.609946	637.940430
0.000000	1.610183	636.743835
0.000000	1.610420	636.023987
0.000000	1.610657	635.145386
0.000000	1.610895	633.560974
0.000000	1.611132	632.818848
0.000000	1.611369	631.741455
0.000000	1.611606	629.507324
0.000000	1.611843	628.295532
0.000000	1.612081	627.722168
0.000000	1.612318	628.575500
0.000000	1.612555	629.780212
0.000000	1.612792	631.258301
0.000000	1.613029	634.112854
0.000000	1.613266	637.214172
0.000000	1.613504	639.317993
0.000000	1.613741	641.090332
0.000000	1.613978	643.112732
0.000000	1.614215	646.205078
0.000000	1.614452	647.029541
0.000000	1.614690	646.490845
0.000000	1.614927	646.096802
0.000000	1.615164	645.228394
0.000000	1.615401	643.946594
0.000000	1.615638	645.297485
0.000000	1.615875	649.018188
0.000000	1.616112	653.589600
0.000000	1.616350	658.789612
0.000000	1.616587	663.859497
0.000000	1.616824	666.104431
0.000000	1.617061	665.636963
0.000000	1.617298	664.381897
0.000000	1.617536	661.939636
0.000000	1.617773	658.497314
0.000000	1.618010	656.291565
0.000000	1.618247	654.200378
0.000000	1.618484	652.807861
0.000000	1.618721	650.447754
0.000000	1.618959	647.429932
0.000000	1.619196	645.671875
0.000000	1.619433	643.582703
0.000000	1.619670	640.607788
0.000000	1.619907	635.915161
0.000000	1.620144	631.612122
0.000000	1.620382	628.020508
0.000000	1.620619	627.015015
0.000000	1.620856	627.076050
0.000000	1.621093	628.010071
0.000000	1.621330	628.619385
0.000000	1.621568	628.451233
0.000000	1.621805	626.217407
0.000000	1.622042	622.543701
0.000000	1.622279	618.608215
0.000000	1.622516	615.359497
0.000000	1.622754	611.593140
0.000000	1.622991	607.894287
0.000000	1.623228	606.095215
0.000000	1.623465	603.751465
0.000000	1.623702	600.490662
0.000000	1.623939	598.059753
0.000000	1.624177	595.340332
0.000000	1.624414	593.203918
0.000000	1.624651	592.002136
0.000000	1.624888	591.010193
0.000000	1.625125	590.249390
0.000000	1.625362	586.925537
0.000000	1.625600	582.302551
0.000000	1.625837	576.922546
0.000000	1.626074	571.372437
0.000000	1.626311	568.660645
0.000000	1.626548	566.593262
0.000000	1.626785	565.353027
0.000000	1.627023	564.462585
0.000000	1.627260	564.334412
0.000000	1.627497	564.937622
0.000000	1.627734	565.629517
0.000000	1.627971	567.349426
0.000000	1.628209	566.957397
0.000000	1.628446	565.012878
0.000000	1.628683	561.760498
0.000000	1.628920	557.359253
0.000000	1.629157	551.137207
0.000000	1.629394	547.040649
0.000000	1.629632	543.407471
0.000000	1.629869	540.359619
0.000000	1.630106	536.870483
0.000000	1.630343	533.575073
0.000000	1.630580	530.546326
0.000000	1.630817	527.156433
0.000000	1.631055	524.043335
0.000000	1.631292	521.330933
0.000000	1.631529	521.622314
0.000000	1.631766	521.933228
0.000000	1.632003	523.128845
0.000000	1.632240	526.079285
0.000000	1.632478	530.234619
0.000000	1.632715	535.627197
0.000000	1.632952	540.601990
0.000000	1.633189	544.275696
0.000000	1.633426	547.888550
0.000000	1.633664	551.950134
0.000000	1.633901	554.576843
0.000000	1.634138	557.176941
0.000000	1.634375	560.162109
0.000000	1.634612	563.058838
0.000000	1.634849	567.620789
0.000000	1.635087	570.909912
0.000000	1.635324	573.610718
0.000000	1.635561	573.806458
0.000000	1.635798	572.933777
0.000000	1.636035	571.901978
0.000000	1.636272	571.724548
0.000000	1.636510	571.506287
0.000000	1.636747	571.056152
0.000000	1.636984	571.428955
0.000000	1.637221	572.363525
0.000000	1.637458	574.385132
0.000000	1.637696	577.463196
0.000000	1.637933	580.233643
0.000000	1.638170	583.535034
0.000000	1.638407	587.101379
0.000000	1.638644	590.143921
0.000000	1.638881	591.165649
0.000000	1.639118	592.425354
0.000000	1.639356	593.086426
0.000000	1.639593	594.271729
0.000000	1.639830	597.118347
0.000000	1.640067	601.191223
0.000000	1.640304	605.846619
0.000000	1.640542	608.200256
0.000000	1.640779	608.801025
0.000000	1.641016	608.430176
0.000000	1.641253	606.853882
0.000000	1.641490	604.485352
0.000000	1.641727	600.463623
0.000000	1.641965	596.296265
0.000000	1.642202	590.328491
0.000000	1.642439	583.382935
0.000000	1.642676	577.043274
0.000000	1.642913	572.247742
0.000000	1.643151	567.347656
0.000000	1.643388	562.306946
0.000000	1.643625	559.289063
0.000000	1.643862	557.042908
0.000000	1.644099	555.515137
0.000000	1.644336	554.617615
0.000000	1.644574	553.899963
0.000000	1.644811	553.321716
0.000000	1.645048	552.934448
0.000000	1.645285	553.477417
0.000000	1.645522	555.956726
0.000000	1.645759	560.672729
0.000000	1.645997	566.974976
0.000000	1.646234	574.687500
0.000000	1.646471	581.017395
0.000000	1.646708	582.951904
0.000000	1.646945	583.724365
0.000000	1.647183	583.660278
0.000000	1.647420	584.101929
0.000000	1.647657	585.056274
0.000000	1.647894	586.176331
0.000000	1.648131	587.946289
0.000000	1.648368	590.445862
0.000000	1.648605	594.862244
0.000000	1.648843	599.439636
0.000000	1.649080	603.665833
0.000000	1.649317	605.729004
0.000000	1.649554	607.451050
0.000000	1.649791	608.099487
0.000000	1.650029	607.464294
0.000000	1.650266	605.451233
0.000000	1.650503	602.109192
0.000000	1.650740	598.723511
0.000000	1.650977	595.955322
0.000000	1.651214	596.282043
0.000000	1.651452	596.266724
0.000000	1.651689	595.790588
0.000000	1.651926	594.156372
0.000000	1.652163	593.987305
0.000000	1.652400	594.548279
0.000000	1.652638	596.424561
0.000000	1.652875	597.791687
0.000000	1.653112	598.414185
0.000000	1.653349	597.843201
0.000000	1.653586	597.281799
0.000000	1.653823	595.610413
0.000000	1.654061	594.306641
0.000000	1.654298	592.025513
0.000000	1.654535	590.929260
0.000000	1.654772	590.037842
0.000000	1.655009	590.295227
0.000000	1.655246	590.368225
0.000000	1.655484	589.169067
0.000000	1.655721	586.721069
0.000000	1.655958	583.053223
0.000000	1.656195	577.977539
0.000000	1.656432	574.739929
0.000000	1.656670	572.213989
0.000000	1.656907	570.395142
0.000000	1.657144	569.249512
0.000000	1.657381	569.073547
0.000000	1.657618	570.006042
0.000000	1.657855	570.788513
0.000000	1.658092	572.403503
0.000000	1.658330	574.970581
0.000000	1.658567	577.289246
0.000000	1.658804	579.977966
0.000000	1.659041	582.861755
0.000000	1.659278	584.696289
0.000000	1.659516	583.576599
0.000000	1.659753	581.076233
0.000000	1.659990	576.912109
0.000000	1.660227	572.624329
0.000000	1.660464	566.599304
0.000000	1.660702	561.027710
0.000000	1.660939	556.028625
0.000000	1.661176	551.077148
0.000000	1.661413	545.484985
0.000000	1.661650	541.724854
0.000000	1.661887	537.435974
0.000000	1.662125	533.675781
0.000000	1.662362	531.431946
0.000000	1.662599	528.881104
0.000000	1.662836	526.330017
0.000000	1.663073	524.873474
0.000000	1.663311	524.289001
0.000000	1.663548	525.266907
0.000000	1.663785	525.770508
0.000000	1.664022	527.337341
0.000000	1.664259	529.623413
0.000000	1.664496	530.921631
0.000000	1.664733	531.959778
0.000000	1.664971	534.156250
0.000000	1.665208	538.183350
0.000000	1.665445	543.109680
0.000000	1.665682	547.696899
0.000000	1.665919	549.884888
0.000000	1.666157	550.813293
0.000000	1.666394	550.964111
0.000000	1.666631	550.949341
0.000000	1.666868	550.260254
0.000000	1.667105	550.747253
0.000000	1.667342	550.297302
0.000000	1.667580	551.338318
0.000000	1.667817	552.796936
0.000000	1.668054	555.171204
0.000000	1.668291	556.963196
0.000000	1.668528	557.839722
0.000000	1.668765	558.752930
0.000000	1.669003	559.405884
0.000000	1.669240	561.588318
0.000000	1.669477	563.692749
0.000000	1.669714	565.692200
0.000000	1.669951	568.010315
0.000000	1.670189	571.264771
0.000000	1.670426	573.322266
0.000000	1.670663	574.526184
0.000000	1.670900	574.584473
0.000000	1.671137	573.424316
0.000000	1.671374	571.582458
0.000000	1.671612	569.944946
0.000000	1.671849	570.647644
0.000000	1.672086	570.650513
0.000000	1.672323	571.212219
0.000000	1.672560	570.914673
0.000000	1.672798	570.596069
0.000000	1.673035	568.966431
0.000000	1.673272	567.449890
0.000000	1.673509	564.918518
0.000000	1.673746	563.190552
0.000000	1.673983	561.840149
0.000000	1.674220	561.825867
0.000000	1.674458	562.463257
0.000000	1.674695	563.325317
0.000000	1.674932	562.372864
0.000000	1.675169	561.130554
0.000000	1.675406	559.953613
0.000000	1.675644	559.369446
0.000000	1.675881	561.121582
0.000000	1.676118	563.117981
0.000000	1.676355	564.917114
0.000000	1.676592	565.926819
0.000000	1.676829	567.510254
0.000000	1.677067	568.765076
0.000000	1.677304	569.854675
0.000000	1.677541	571.230225
0.000000	1.677778	571.806641
0.000000	1.678015	572.232971
0.000000	1.678252	572.646179
0.000000	1.678490	574.558533
0.000000	1.678727	577.169434
0.000000	1.678964	580.294006
0.000000	1.679201	583.676941
0.000000	1.679438	586.758240
0.000000	1.679676	590.887390
0.000000	1.679913	593.887817
0.000000	1.680150	596.078186
0.000000	1.680387	598.601868
0.000000	1.680624	600.240051
0.000000	1.680861	602.448914
0.000000	1.681099	604.068604
0.000000	1.681336	605.841064
0.000000	1.681573	608.887878
0.000000	1.681810	611.484558
0.000000	1.682047	612.405396
0.000000	1.682284	614.092590
0.000000	1.682522	615.186523
0.000000	1.682759	616.097473
0.000000	1.682996	615.941650
0.000000	1.683233	616.055969
0.000000	1.683470	616.160278
0.000000	1.683707	615.970825
0.000000	1.683945	616.307129
0.000000	1.684182	616.412231
0.000000	1.684419	617.408691
0.000000	1.684656	618.919250
0.000000	1.684893	620.325745
0.000000	1.685131	620.439575
0.000000	1.685368	619.995422
0.000000	1.685605	618.085449
0.000000	1.685842	616.011475
0.000000	1.686079	612.957520
0.000000	1.686316	609.070862
0.000000	1.686554	605.402283
0.000000	1.686791	601.476563
0.000000	1.687028	595.374146
0.000000	1.687265	589.392029
0.000000	1.687502	583.469177
0.000000	1.687739	578.789673
0.000000	1.687977	576.540527
0.000000	1.688214	574.645996
0.000000	1.688451	573.171082
0.000000	1.688688	572.397827
0.000000	1.688925	572.952393
0.000000	1.689162	572.632507
0.000000	1.689400	571.978027
0.000000	1.689637	572.330811
0.000000	1.689874	573.449646
0.000000	1.690111	575.341980
0.000000	1.690348	576.687744
0.000000	1.690586	577.413086
0.000000	1.690823	575.765564
0.000000	1.691060	573.960449
0.000000	1.691297	570.894165
0.000000	1.691534	567.007446
0.000000	1.691772	563.136780
0.000000	1.692009	561.186401
0.000000	1.692246	559.890686
0.000000	1.692483	559.773254
0.000000	1.692720	559.920654
0.000000	1.692957	560.863831
0.000000	1.693195	561.844360
0.000000	1.693432	561.045776
0.000000	1.693669	559.935303
0.000000	1.693906	558.646118
0.000000	1.694143	556.611938
0.000000	1.694380	554.008240
0.000000	1.694618	550.057495
0.000000	1.694855	547.489197
0.000000	1.695092	545.258240
0.000000	1.695329	543.256653
0.000000	1.695566	536.964539
0.000000	1.695804	529.104248
0.000000	1.696041	520.351318
0.000000	1.696278	511.702057
0.000000	1.696515	507.072235
0.000000	1.696752	503.318970
0.000000	1.696989	500.560089
0.000000	1.697226	498.721008
0.000000	1.697464	497.643127
0.000000	1.697701	497.210175
0.000000	1.697938	498.215454
0.000000	1.698175	498.602966
0.000000	1.698412	498.547150
0.000000	1.698650	498.283295
0.000000	1.698887	498.461121
0.000000	1.699124	498.424805
0.000000	1.699361	498.981598
0.000000	1.699598	498.561554
0.000000	1.699835	497.562012
0.000000	1.700073	496.985992
0.000000	1.700310	498.392761
0.000000	1.700547	500.151581
0.000000	1.700784	502.563171
0.000000	1.701021	505.888733
0.000000	1.701259	508.618958
0.000000	1.701496	511.720612
0.000000	1.701733	514.349304
0.000000	1.701970	517.563660
0.000000	1.702207	520.250000
0.000000	1.702444	521.025146
0.000000	1.702682	522.357849
0.000000	1.702919	523.003357
0.000000	1.703156	524.186462
0.000000	1.703393	524.564453
0.000000	1.703630	526.083801
0.000000	1.703867	529.744019
0.000000	1.704105	533.934998
0.000000	1.704342	539.679688
0.000000	1.704579	544.630981
0.000000	1.704816	548.267517
0.000000	1.705053	549.186829
0.000000	1.705291	545.576660
0.000000	1.705528	538.773193
0.000000	1.705765	531.687378
0.000000	1.706002	526.015808
0.000000	1.706239	519.106689
0.000000	1.706476	511.028778
0.000000	1.706713	502.783295
0.000000	1.706951	496.754700
0.000000	1.707188	492.235077
0.000000	1.707425	487.345703
0.000000	1.707662	481.797241
0.000000	1.707899	476.191620
0.000000	1.708137	469.251587
0.000000	1.708374	465.692657
0.000000	1.708611	461.424377
0.000000	1.708848	457.357910
0.000000	1.709085	453.331177
0.000000	1.709322	449.981476
0.000000	1.709560	446.680176
0.000000	1.709797	442.357452
0.000000	1.710034	436.789124
0.000000	1.710271	430.327820
0.000000	1.710508	423.933960
0.000000	1.710746	416.845551
0.000000	1.710983	409.564484
0.000000	1.711220	402.929169
0.000000	1.711457	398.683350
0.000000	1.711694	394.061798
0.000000	1.711931	389.605774
0.000000	1.712169	385.814301
0.000000	1.712406	385.160828
0.000000	1.712643	385.219238
0.000000	1.712880	386.659821
0.000000	1.713117	389.151642
0.000000	1.713354	390.957428
0.000000	1.713592	393.585480
0.000000	1.713829	397.747864
0.000000	1.714066	401.904022
0.000000	1.714303	405.377716
0.000000	1.714540	409.316315
0.000000	1.714777	413.821350
0.000000	1.715015	416.313782
0.000000	1.715252	417.894318
0.000000	1.715489	419.992554
0.000000	1.715726	421.966156
0.000000	1.715963	425.366547
0.000000	1.716200	429.685608
0.000000	1.716438	434.903656
0.000000	1.716675	440.652863
0.000000	1.716912	446.577362
0.000000	1.717149	451.387207
0.000000	1.717386	456.180420
0.000000	1.717624	460.517273
0.000000	1.717861	464.186584
0.000000	1.718098	466.151428
0.000000	1.718335	467.368835
0.000000	1.718572	467.921661
0.000000	1.718809	469.126251
0.000000	1.719047	469.734497
0.000000	1.719284	469.259796
0.000000	1.719521	468.074829
0.000000	1.719758	466.242920
0.000000	1.719995	463.632904
0.000000	1.720233	459.926178
0.000000	1.720470	456.448975
0.000000	1.720707	453.493347
0.000000	1.720944	451.060791
0.000000	1.721181	449.321014
0.000000	1.721418	446.913635
0.000000	1.721655	444.369171
0.000000	1.721893	440.565399
0.000000	1.722130	437.576874
0.000000	1.722367	433.682983
0.000000	1.722604	431.143402
0.000000	1.722841	429.240326
0.000000	1.723079	427.055786
0.000000	1.723316	425.239807
0.000000	1.723553	423.157166
0.000000	1.723790	422.014465
0.000000	1.724027	420.995056
0.000000	1.724265	421.305511
0.000000	1.724502	422.920166
0.000000	1.724739	423.998871
0.000000	1.724976	425.755310
0.000000	1.725213	427.335236
0.000000	1.725450	428.782959
0.000000	1.725688	430.012939
0.000000	1.725925	429.482483
0.000000	1.726162	428.355286
0.000000	1.726399	426.831940
0.000000	1.726636	425.290100
0.000000	1.726873	423.664246
0.000000	1.727111	421.912659
0.000000	1.727348	419.780212
0.000000	1.727585	417.404266
0.000000	1.727822	416.653595
0.000000	1.728059	416.347534
0.000000	1.728297	416.633362
0.000000	1.728534	417.732269
0.000000	1.728771	417.021484
0.000000	1.729008	416.101563
0.000000	1.729245	416.093842
0.000000	1.729482	416.666290
0.000000	1.729720	417.046539
0.000000	1.729957	416.646942
0.000000	1.730194	416.081055
0.000000	1.730431	415.849060
0.000000	1.730668	415.317352
0.000000	1.730905	413.428986
0.000000	1.731143	410.718933
0.000000	1.731380	406.725708
0.000000	1.731617	402.405609
0.000000	1.731854	397.482422
0.000000	1.732091	392.683868
0.000000	1.732328	388.031036
0.000000	1.732566	384.595306
0.000000	1.732803	380.960693
0.000000	1.733040	377.440613
0.000000	1.733277	373.412689
0.000000	1.733514	368.438019
0.000000	1.733752	362.084259
0.000000	1.733989	358.084290
0.000000	1.734226	357.378296
0.000000	1.734463	356.736420
0.000000	1.734700	357.952240
0.000000	1.734937	360.270630
0.000000	1.735175	363.091095
0.000000	1.735412	364.578033
0.000000	1.735649	366.935394
0.000000	1.735886	370.397949
0.000000	1.736123	376.688873
0.000000	1.736360	384.956360
0.000000	1.736598	389.120148
0.000000	1.736835	392.597565
0.000000	1.737072	395.585266
0.000000	1.737309	398.508423
0.000000	1.737546	399.588898
0.000000	1.737783	401.270447
0.000000	1.738021	403.479828
0.000000	1.738258	407.680695
0.000000	1.738495	412.699463
0.000000	1.738732	419.125824
0.000000	1.738969	424.293671
0.000000	1.739207	427.884644
0.000000	1.739444	431.408905
0.000000	1.739681	435.931427
0.000000	1.739918	440.895935
0.000000	1.740155	445.668274
0.000000	1.740392	451.547791
0.000000	1.740630	458.161255
0.000000	1.740867	467.866333
0.000000	1.741104	479.885803
0.000000	1.741341	495.204712
0.000000	1.741578	511.546783
0.000000	1.741815	530.037292
0.000000	1.742053	550.382874
0.000000	1.742290	568.656860
0.000000	1.742527	583.401001
0.000000	1.742764	594.837708
0.000000	1.743001	597.639404
0.000000	1.743239	593.120239
0.000000	1.743476	582.774048
0.000000	1.743713	566.554260
0.000000	1.743950	546.921570
0.000000	1.744187	528.652527
0.000000	1.744424	515.878967
0.000000	1.744661	505.714508
0.000000	1.744899	494.183533
0.000000	1.745136	483.518127
0.000000	1.745373	474.302094
0.000000	1.745610	466.462830
0.000000	1.745847	459.281586
0.000000	1.746085	453.261841
0.000000	1.746322	448.967804
0.000000	1.746559	446.120667
0.000000	1.746796	446.573792
0.000000	1.747033	449.910339
0.000000	1.747270	453.060608
0.000000	1.747508	456.789551
0.000000	1.747745	461.635681
0.000000	1.747982	466.153412
0.000000	1.748219	470.175385
0.000000	1.748456	474.311920
0.000000	1.748694	477.784515
0.000000	1.748931	481.086517
0.000000	1.749168	483.737091
0.000000	1.749405	485.224060
0.000000	1.749642	488.053772
0.000000	1.749879	492.612915
0.000000	1.750117	498.407684
0.000000	1.750354	503.762390
0.000000	1.750591	510.232361
0.000000	1.750828	515.304260
0.000000	1.751065	517.456909
0.000000	1.751302	518.570496
0.000000	1.751540	518.568420
0.000000	1.751777	518.338928
0.000000	1.752014	517.163208
0.000000	1.752251	516.765198
0.000000	1.752488	517.665100
0.000000	1.752726	518.798584
0.000000	1.752963	518.586182
0.000000	1.753200	517.828918
0.000000	1.753437	516.056885
0.000000	1.753674	513.438293
0.000000	1.753911	511.057831
0.000000	1.754148	508.464783
0.000000	1.754386	505.790955
0.000000	1.754623	502.441284
0.000000	1.754860	499.157623
0.000000	1.755097	496.353851
0.000000	1.755334	492.365997
0.000000	1.755572	488.672607
0.000000	1.755809	486.230682
0.000000	1.756046	482.699402
0.000000	1.756283	479.204315
0.000000	1.756520	476.588684
0.000000	1.756757	474.838257
0.000000	1.756995	473.022247
0.000000	1.757232	471.737183
0.000000	1.757469	470.374634
0.000000	1.757706	468.794983
0.000000	1.757943	466.760498
0.000000	1.758181	465.886322
0.000000	1.758418	465.871033
0.000000	1.758655	465.369354
0.000000	1.758892	465.198273
0.000000	1.759129	464.300415
0.000000	1.759367	463.836670
0.000000	1.759604	463.831207
0.000000	1.759841	464.405212
0.000000	1.760078	466.593933
0.000000	1.760315	469.631409
0.000000	1.760552	471.487915
0.000000	1.760790	472.837463
0.000000	1.761027	473.317413
0.000000	1.761264	472.727325
0.000000	1.761501	471.683319
0.000000	1.761738	469.202332
0.000000	1.761975	466.183685
0.000000	1.762213	464.834473
0.000000	1.762450	463.946075
0.000000	1.762687	462.635101
0.000000	1.762924	460.557465
0.000000	1.763161	458.841125
0.000000	1.763398	455.749695
0.000000	1.763636	451.751740
0.000000	1.763873	448.308472
0.000000	1.764110	445.155792
0.000000	1.764347	443.606262
0.000000	1.764584	442.168488
0.000000	1.764821	441.444519
0.000000	1.765059	441.413055
0.000000	1.765296	441.616730
0.000000	1.765533	442.857208
0.000000	1.765770	444.667297
0.000000	1.766007	445.278290
0.000000	1.766245	445.343719
0.000000	1.766482	445.167023
0.000000	1.766719	444.071533
0.000000	1.766956	443.308014
0.000000	1.767193	443.274017
0.000000	1.767430	445.215210
0.000000	1.767668	448.354034
0.000000	1.767905	452.338989
0.000000	1.768142	457.169067
0.000000	1.768379	460.306641
0.000000	1.768616	462.305817
0.000000	1.768854	464.563232
0.000000	1.769091	466.738159
0.000000	1.769328	468.149170
0.000000	1.769565	468.440247
0.000000	1.769802	468.501617
0.000000	1.770039	468.910248
0.000000	1.770276	472.165161
0.000000	1.770514	476.404388
0.000000	1.770751	482.030487
0.000000	1.770988	489.236908
0.000000	1.771225	497.933960
0.000000	1.771462	506.722137
0.000000	1.771700	516.290649
0.000000	1.771937	525.986511
0.000000	1.772174	531.742981
0.000000	1.772411	534.597046
0.000000	1.772648	535.036072
0.000000	1.772885	534.526489
0.000000	1.773123	532.547180
0.000000	1.773360	531.584290
0.000000	1.773597	530.434387
0.000000	1.773834	529.014221
0.000000	1.774071	527.820374
0.000000	1.774308	527.074097
0.000000	1.774546	525.833557
0.000000	1.774783	523.567383
0.000000	1.775020	522.656738
0.000000	1.775257	521.125977
0.000000	1.775494	518.839966
0.000000	1.775732	515.954956
0.000000	1.775969	512.209290
0.000000	1.776206	507.763947
0.000000	1.776443	503.930878
0.000000	1.776680	502.160706
0.000000	1.776917	499.314453
0.000000	1.777155	496.229675
0.000000	1.777392	492.219452
0.000000	1.777629	487.706360
0.000000	1.777866	483.050079
0.000000	1.778103	478.878326
0.000000	1.778341	474.717102
0.000000	1.778578	470.412354
0.000000	1.778815	464.948853
0.000000	1.779052	459.874451
0.000000	1.779289	454.005035
0.000000	1.779526	449.534210
0.000000	1.779763	444.563202
0.000000	1.780001	438.936096
0.000000	1.780238	432.057648
0.000000	1.780475	426.667999
0.000000	1.780712	421.795502
0.000000	1.780949	417.321869
0.000000	1.781187	413.091095
0.000000	1.781424	407.609009
0.000000	1.781661	401.374664
0.000000	1.781898	395.891785
0.000000	1.782135	390.938049
0.000000	1.782372	388.333008
0.000000	1.782610	386.317505
0.000000	1.782847	384.896423
0.000000	1.783084	384.000854
0.000000	1.783321	382.885254
0.000000	1.783558	381.981140
0.000000	1.783795	380.176392
0.000000	1.784033	377.257446
0.000000	1.784270	374.857239
0.000000	1.784507	372.449219
0.000000	1.784744	371.366425
0.000000	1.784981	371.032654
0.000000	1.785219	372.252411
0.000000	1.785456	374.295044
0.000000	1.785693	377.379150
0.000000	1.785930	380.525940
0.000000	1.786167	383.266876
0.000000	1.786404	385.740265
0.000000	1.786642	387.173798
0.000000	1.786879	387.731873
0.000000	1.787116	387.599670
0.000000	1.787353	389.142120
0.000000	1.787590	391.244965
0.000000	1.787827	393.868652
0.000000	1.788065	397.365417
0.000000	1.788302	401.503723
0.000000	1.788539	404.622955
0.000000	1.788776	406.142059
0.000000	1.789013	407.086884
0.000000	1.789250	407.223541
0.000000	1.789488	407.039154
0.000000	1.789725	409.398560
0.000000	1.789962	414.920410
0.000000	1.790199	420.879395
0.000000	1.790436	425.062592
0.000000	1.790674	428.666260
0.000000	1.790911	430.279541
0.000000	1.791148	428.665558
0.000000	1.791385	426.554138
0.000000	1.791622	422.935333
0.000000	1.791860	419.073364
0.000000	1.792097	416.951141
0.000000	1.792334	415.001923
0.000000	1.792571	414.169373
0.000000	1.792808	412.651550
0.000000	1.793045	410.483490
0.000000	1.793282	408.212494
0.000000	1.793520	405.564209
0.000000	1.793757	402.504395
0.000000	1.793994	399.739075
0.000000	1.794231	397.245941
0.000000	1.794468	394.469727
0.000000	1.794706	390.214294
0.000000	1.794943	385.988434
0.000000	1.795180	382.208282
0.000000	1.795417	378.368408
0.000000	1.795654	373.043793
0.000000	1.795891	367.951660
0.000000	1.796129	365.211639
0.000000	1.796366	364.619843
0.000000	1.796603	366.025116
0.000000	1.796840	368.111023
0.000000	1.797077	371.101166
0.000000	1.797315	372.617676
0.000000	1.797552	373.064484
0.000000	1.797789	374.828064
0.000000	1.798026	376.028534
0.000000	1.798263	377.654022
0.000000	1.798500	380.612183
0.000000	1.798738	383.809814
0.000000	1.798975	386.761810
0.000000	1.799212	389.422028
0.000000	1.799449	391.856506
0.000000	1.799686	392.427704
0.000000	1.799923	392.789948
0.000000	1.800161	392.997803
0.000000	1.800398	393.341095
0.000000	1.800635	392.522186
0.000000	1.800872	389.969086
0.000000	1.801109	388.127838
0.000000	1.801347	386.169769
0.000000	1.801584	383.854401
0.000000	1.801821	381.341980
0.000000	1.802058	379.803650
0.000000	1.802295	379.070770
0.000000	1.802532	379.606476
0.000000	1.802769	380.315399
0.000000	1.803007	380.712463
0.000000	1.803244	380.401367
0.000000	1.803481	380.338165
0.000000	1.803718	379.091797
0.000000	1.803955	377.907501
0.000000	1.804193	376.786987
0.000000	1.804430	375.627350
0.000000	1.804667	373.493256
0.000000	1.804904	371.785980
0.000000	1.805141	370.509277
0.000000	1.805378	369.860931
0.000000	1.805616	370.220459
0.000000	1.805853	369.094574
0.000000	1.806090	368.785156
0.000000	1.806327	367.435272
0.000000	1.806564	365.714783
0.000000	1.806802	364.024994
0.000000	1.807039	362.077393
0.000000	1.807276	360.919891
0.000000	1.807513	360.383240
0.000000	1.807750	360.843750
0.000000	1.807987	360.464752
0.000000	1.808225	359.239166
0.000000	1.808462	357.806396
0.000000	1.808699	356.237457
0.000000	1.808936	358.105042
0.000000	1.809173	362.513580
0.000000	1.809410	367.484894
0.000000	1.809648	374.148438
0.000000	1.809885	381.140015
0.000000	1.810122	388.302551
0.000000	1.810359	396.410828
0.000000	1.810596	403.277893
0.000000	1.810834	409.057770
0.000000	1.811071	415.526367
0.000000	1.811308	421.680817
0.000000	1.811545	425.840546
0.000000	1.811782	428.077118
0.000000	1.812019	428.295502
0.000000	1.812256	428.313995
0.000000	1.812494	427.220612
0.000000	1.812731	429.124969
0.000000	1.812968	431.834015
0.000000	1.813205	436.294373
0.000000	1.813442	440.157471
0.000000	1.813680	442.242828
0.000000	1.813917	444.052155
0.000000	1.814154	446.196106
0.000000	1.814391	448.539307
0.000000	1.814628	448.465179
0.000000	1.814865	447.841248
0.000000	1.815103	447.343475
0.000000	1.815340	446.083588
0.000000	1.815577	444.249146
0.000000	1.815814	441.463257
0.000000	1.816051	438.237457
0.000000	1.816289	435.632019
0.000000	1.816526	433.152588
0.000000	1.816763	429.907288
0.000000	1.817000	426.719025
0.000000	1.817237	423.380280
0.000000	1.817474	422.244812
0.000000	1.817712	421.537964
0.000000	1.817949	420.573425
0.000000	1.818186	419.034821
0.000000	1.818423	418.606384
0.000000	1.818660	419.692505
0.000000	1.818897	421.174988
0.000000	1.819135	423.068726
0.000000	1.819372	425.139862
0.000000	1.819609	427.884918
0.000000	1.819846	430.847137
0.000000	1.820083	433.929352
0.000000	1.820320	438.276672
0.000000	1.820558	441.641876
0.000000	1.820795	446.208099
0.000000	1.821032	451.517181
0.000000	1.821269	457.586304
0.000000	1.821506	463.471649
0.000000	1.821743	467.773682
0.000000	1.821981	471.658905
0.000000	1.822218	473.506409
0.000000	1.822455	474.950470
0.000000	1.822692	475.636749
0.000000	1.822929	477.485626
0.000000	1.823167	479.570160
0.000000	1.823404	482.462036
0.000000	1.823641	487.407837
0.000000	1.823878	492.368896
0.000000	1.824115	496.563782
0.000000	1.824353	500.238525
0.000000	1.824590	503.616943
0.000000	1.824827	506.395660
0.000000	1.825064	507.983612
0.000000	1.825301	507.425629
0.000000	1.825538	505.299469
0.000000	1.825776	501.976807
0.000000	1.826013	497.601257
0.000000	1.826250	491.824799
0.000000	1.826487	487.197723
0.000000	1.826724	482.952911
0.000000	1.826962	479.443970
0.000000	1.827199	476.722961
0.000000	1.827436	474.027924
0.000000	1.827673	471.373322
0.000000	1.827910	469.251068
0.000000	1.828147	466.456696
0.000000	1.828384	464.587799
0.000000	1.828622	462.782501
0.000000	1.828859	460.549194
0.000000	1.829096	459.160248
0.000000	1.829333	459.583679
0.000000	1.829570	460.773651
0.000000	1.829808	463.101837
0.000000	1.830045	466.205872
0.000000	1.830282	468.711792
0.000000	1.830519	471.074219
0.000000	1.830756	471.311188
0.000000	1.830993	469.396698
0.000000	1.831231	466.321533
0.000000	1.831468	463.127197
0.000000	1.831705	458.645996
0.000000	1.831942	453.937866
0.000000	1.832179	449.802704
0.000000	1.832416	446.091583
0.000000	1.832654	442.379395
0.000000	1.832891	438.086304
0.000000	1.833128	435.163208
0.000000	1.833365	433.106049
0.000000	1.833602	431.862915
0.000000	1.833840	430.430573
0.000000	1.834077	428.860291
0.000000	1.834314	424.243500
0.000000	1.834551	418.057556
0.000000	1.834788	413.664429
0.000000	1.835025	413.476166
0.000000	1.835263	413.568542
0.000000	1.835500	414.475494
0.000000	1.835737	415.605927
0.000000	1.835974	417.528656
0.000000	1.836211	419.091461
0.000000	1.836448	420.547119
0.000000	1.836686	422.150177
0.000000	1.836923	424.238708
0.000000	1.837160	427.085327
0.000000	1.837397	428.701508
0.000000	1.837634	428.034515
0.000000	1.837871	425.024963
0.000000	1.838109	422.278503
0.000000	1.838346	419.936798
0.000000	1.838583	418.393097
0.000000	1.838820	417.144867
0.000000	1.839057	417.405762
0.000000	1.839295	418.697174
0.000000	1.839532	419.494415
0.000000	1.839769	418.134186
0.000000	1.840006	416.111237
0.000000	1.840243	413.214355
0.000000	1.840480	409.272675
0.000000	1.840718	404.433807
0.000000	1.840955	398.582336
0.000000	1.841192	392.678955
0.000000	1.841429	387.184235
0.000000	1.841666	380.891724
0.000000	1.841903	376.731659
0.000000	1.842141	373.301941
0.000000	1.842378	369.777252
0.000000	1.842615	368.192078
0.000000	1.842852	366.918976
0.000000	1.843089	366.155396
0.000000	1.843326	364.278656
0.000000	1.843564	362.960419
0.000000	1.843801	361.292816
0.000000	1.844038	361.741180
0.000000	1.844275	362.502563
0.000000	1.844512	363.305420
0.000000	1.844750	363.352661
0.000000	1.844987	362.585114
0.000000	1.845224	361.278015
0.000000	1.845461	359.702362
0.000000	1.845698	357.749786
0.000000	1.845935	356.727783
0.000000	1.846173	356.647644
0.000000	1.846410	357.304047
0.000000	1.846647	358.956604
0.000000	1.846884	362.191650
0.000000	1.847121	365.354370
0.000000	1.847358	364.319153
0.000000	1.847596	362.656403
0.000000	1.847833	358.789642
0.000000	1.848070	353.692841
0.000000	1.848307	350.132813
0.000000	1.848544	347.583862
0.000000	1.848782	344.587006
0.000000	1.849019	342.557312
0.000000	1.849256	341.607727
0.000000	1.849493	340.687958
0.000000	1.849730	340.368286
0.000000	1.849967	340.821198
0.000000	1.850204	343.108795
0.000000	1.850442	344.911072
0.000000	1.850679	345.840668
0.000000	1.850916	345.429474
0.000000	1.851153	344.135223
0.000000	1.851390	343.111298
0.000000	1.851628	342.196320
0.000000	1.851865	341.519470
0.000000	1.852102	340.410797
0.000000	1.852339	337.046356
0.000000	1.852576	332.545410
0.000000	1.852813	327.464233
0.000000	1.853051	321.133820
0.000000	1.853288	315.050201
0.000000	1.853525	309.510620
0.000000	1.853762	303.995087
0.000000	1.853999	300.423401
0.000000	1.854237	297.442596
0.000000	1.854474	296.370453
0.000000	1.854711	296.028534
0.000000	1.854948	297.148071
0.000000	1.855185	298.052979
0.000000	1.855422	298.504852
0.000000	1.855660	299.808319
0.000000	1.855897	299.586945
0.000000	1.856134	298.655762
0.000000	1.856371	296.573364
0.000000	1.856608	292.831635
0.000000	1.856845	287.271484
0.000000	1.857083	279.752075
0.000000	1.857320	273.427185
0.000000	1.857557	268.507965
0.000000	1.857794	262.896271
0.000000	1.858031	256.577179
0.000000	1.858269	249.713043
0.000000	1.858506	241.927856
0.000000	1.858743	234.974335
0.000000	1.858980	229.572708
0.000000	1.859217	224.668121
0.000000	1.859455	220.425583
0.000000	1.859692	216.234024
0.000000	1.859929	211.676941
0.000000	1.860166	206.576096
0.000000	1.860403	202.110367
0.000000	1.860640	198.872452
0.000000	1.860877	194.850632
0.000000	1.861115	190.411392
0.000000	1.861352	185.043915
0.000000	1.861589	179.287445
0.000000	1.861826	173.891998
0.000000	1.862063	169.992584
0.000000	1.862301	168.183533
0.000000	1.862538	166.139435
0.000000	1.862775	162.154617
0.000000	1.863012	157.783096
0.000000	1.863249	153.587891
0.000000	1.863486	150.497009
0.000000	1.863724	150.844772
0.000000	1.863961	151.104141
0.000000	1.864198	152.810425
0.000000	1.864435	156.205170
0.000000	1.864672	161.338486
0.000000	1.864910	168.660019
0.000000	1.865147	175.126282
0.000000	1.865384	181.735092
0.000000	1.865621	190.552292
0.000000	1.865858	199.507935
0.000000	1.866095	209.435379
0.000000	1.866332	218.476166
0.000000	1.866570	227.867355
0.000000	1.866807	237.064285
0.000000	1.867044	245.239990
0.000000	1.867281	253.149994
0.000000	1.867518	260.260529
0.000000	1.867756	265.790558
0.000000	1.867993	271.663574
0.000000	1.868230	275.971436
0.000000	1.868467	281.374146
0.000000	1.868704	283.785583
0.000000	1.868941	285.617920
0.000000	1.869179	287.657959
0.000000	1.869416	288.788391
0.000000	1.869653	289.475922
0.000000	1.869890	290.870300
0.000000	1.870127	292.816315
0.000000	1.870364	294.990906
0.000000	1.870602	297.276642
0.000000	1.870839	300.143036
0.000000	1.871076	304.281036
0.000000	1.871313	308.375122
0.000000	1.871550	312.228516
0.000000	1.871788	316.121246
0.000000	1.872025	319.480652
0.000000	1.872262	323.787689
0.000000	1.872499	327.631897
0.000000	1.872736	330.661560
0.000000	1.872973	333.585846
0.000000	1.873211	335.527771
0.000000	1.873448	336.516449
0.000000	1.873685	340.168884
0.000000	1.873922	346.181763
0.000000	1.874159	352.482330
0.000000	1.874397	357.567932
0.000000	1.874634	360.069244
0.000000	1.874871	360.964478
0.000000	1.875108	360.172516
0.000000	1.875345	357.121155
0.000000	1.875582	353.321808
0.000000	1.875819	348.869995
0.000000	1.876057	345.017395
0.000000	1.876294	340.877197
0.000000	1.876531	336.031036
0.000000	1.876768	331.204041
0.000000	1.877005	327.552460
0.000000	1.877243	324.769287
0.000000	1.877480	324.038513
0.000000	1.877717	323.423981
0.000000	1.877954	323.532623
0.000000	1.878191	323.647034
0.000000	1.878428	323.659027
0.000000	1.878666	324.499329
0.000000	1.878903	325.953461
0.000000	1.879140	328.417023
0.000000	1.879377	331.427094
0.000000	1.879614	335.924133
0.000000	1.879851	342.186310
0.000000	1.880089	347.809875
0.000000	1.880326	353.062744
0.000000	1.880563	359.109802
0.000000	1.880800	363.745209
0.000000	1.881037	367.788391
0.000000	1.881275	371.701447
0.000000	1.881512	376.135803
0.000000	1.881749	381.164368
0.000000	1.881986	385.753418
0.000000	1.882223	390.445374
0.000000	1.882460	395.478485
0.000000	1.882698	400.374573
0.000000	1.882935	406.703705
0.000000	1.883172	413.581635
0.000000	1.883409	421.445190
0.000000	1.883646	428.454437
0.000000	1.883884	435.106110
0.000000	1.884121	442.060181
0.000000	1.884358	446.716919
0.000000	1.884595	450.501892
0.000000	1.884832	454.528046
0.000000	1.885069	459.358276
0.000000	1.885306	463.451050
0.000000	1.885544	467.616669
0.000000	1.885781	471.326019
0.000000	1.886018	474.590332
0.000000	1.886255	478.230225
0.000000	1.886492	480.466522
0.000000	1.886730	481.394257
0.000000	1.886967	481.543182
0.000000	1.887204	479.823547
0.000000	1.887441	477.161591
0.000000	1.887678	474.132446
0.000000	1.887915	471.488464
0.000000	1.888153	468.514465
0.000000	1.888390	466.737244
0.000000	1.888627	464.119507
0.000000	1.888864	461.182556
0.000000	1.889101	457.627014
0.000000	1.889338	453.534302
0.000000	1.889576	449.158600
0.000000	1.889813	445.175018
0.000000	1.890050	440.595093
0.000000	1.890287	436.495483
0.000000	1.890524	433.022308
0.000000	1.890762	429.785248
0.000000	1.890999	427.046997
0.000000	1.891236	424.884308
0.000000	1.891473	422.929901
0.000000	1.891710	419.780945
0.000000	1.891947	415.128052
0.000000	1.892185	410.361755
0.000000	1.892422	405.922028
0.000000	1.892659	401.084167
0.000000	1.892896	396.480804
0.000000	1.893133	392.181732
0.000000	1.893371	389.821808
0.000000	1.893608	388.442749
0.000000	1.893845	386.589996
0.000000	1.894082	384.717926
0.000000	1.894319	382.259399
0.000000	1.894556	380.643158
0.000000	1.894794	380.273193
0.000000	1.895031	381.026886
0.000000	1.895268	382.220886
0.000000	1.895505	383.106293
0.000000	1.895742	384.861176
0.000000	1.895979	386.611847
0.000000	1.896217	388.150238
0.000000	1.896454	390.231354
0.000000	1.896691	392.394958
0.000000	1.896928	394.391205
0.000000	1.897165	394.895569
0.000000	1.897403	394.958008
0.000000	1.897640	395.414368
0.000000	1.897877	396.441620
0.000000	1.898114	397.609955
0.000000	1.898351	400.535736
0.000000	1.898588	403.531921
0.000000	1.898825	406.848419
0.000000	1.899063	410.087646
0.000000	1.899300	413.994019
0.000000	1.899537	418.392883
0.000000	1.899774	421.047913
0.000000	1.900011	424.154938
0.000000	1.900249	424.535767
0.000000	1.900486	423.397919
0.000000	1.900723	421.320709
0.000000	1.900960	418.882355
0.000000	1.901197	416.208435
0.000000	1.901434	414.096497
0.000000	1.901672	414.824036
0.000000	1.901909	413.702484
0.000000	1.902146	408.986053
0.000000	1.902383	402.502502
0.000000	1.902620	394.318817
0.000000	1.902858	386.260406
0.000000	1.903095	380.882324
0.000000	1.903332	376.661133
0.000000	1.903569	373.035461
0.000000	1.903806	368.561096
0.000000	1.904043	363.165253
0.000000	1.904281	357.300812
0.000000	1.904518	350.402985
0.000000	1.904755	344.302521
0.000000	1.904992	337.557983
0.000000	1.905229	329.358398
0.000000	1.905466	322.273315
0.000000	1.905704	319.082733
0.000000	1.905941	316.350555
0.000000	1.906178	314.599487
0.000000	1.906415	311.753937
0.000000	1.906652	307.903229
0.000000	1.906890	303.768524
0.000000	1.907127	299.850067
0.000000	1.907364	297.700531
0.000000	1.907601	296.936890
0.000000	1.907838	297.183228
0.000000	1.908075	296.501556
0.000000	1.908312	297.385651
0.000000	1.908550	300.196167
0.000000	1.908787	300.586609
0.000000	1.909024	300.120056
0.000000	1.909261	299.991943
0.000000	1.909498	302.003296
0.000000	1.909736	305.286224
0.000000	1.909973	308.598206
0.000000	1.910210	312.184662
0.000000	1.910447	316.247009
0.000000	1.910684	321.266144
0.000000	1.910921	327.013306
0.000000	1.911159	331.944397
0.000000	1.911396	332.789581
0.000000	1.911633	333.476410
0.000000	1.911870	332.921936
0.000000	1.912107	332.898987
0.000000	1.912345	335.738800
0.000000	1.912582	338.804962
0.000000	1.912819	342.003113
0.000000	1.913056	344.197052
0.000000	1.913293	345.315643
0.000000	1.913530	345.482239
0.000000	1.913768	345.158020
0.000000	1.914005	345.866547
0.000000	1.914242	345.769867
0.000000	1.914479	346.013489
0.000000	1.914716	346.079346
0.000000	1.914953	347.222412
0.000000	1.915191	348.476105
0.000000	1.915428	349.991119
0.000000	1.915665	350.688477
0.000000	1.915902	349.006622
0.000000	1.916139	347.731262
0.000000	1.916376	347.743164
0.000000	1.916614	348.905609
0.000000	1.916851	349.756378
0.000000	1.917088	349.470764
0.000000	1.917325	348.201263
0.000000	1.917562	347.602753
0.000000	1.917799	348.487518
0.000000	1.918037	348.278900
0.000000	1.918274	346.222900
0.000000	1.918511	342.611176
0.000000	1.918748	339.083069
0.000000	1.918985	334.824982
0.000000	1.919223	330.720734
0.000000	1.919460	326.481018
0.000000	1.919697	322.782166
0.000000	1.919934	317.886505
0.000000	1.920171	312.361511
0.000000	1.920408	308.828552
0.000000	1.920646	305.336334
0.000000	1.920883	302.372559
0.000000	1.921120	300.189514
0.000000	1.921357	299.614899
0.000000	1.921594	297.516846
0.000000	1.921832	295.628815
0.000000	1.922069	295.981537
0.000000	1.922306	296.754517
0.000000	1.922543	296.068695
0.000000	1.922780	293.625549
0.000000	1.923018	289.663086
0.000000	1.923254	285.611511
0.000000	1.923492	281.642181
0.000000	1.923729	279.846100
0.000000	1.923966	280.059814
0.000000	1.924203	280.445282
0.000000	1.924440	282.489929
0.000000	1.924678	285.874084
0.000000	1.924915	291.395874
0.000000	1.925152	298.656982
0.000000	1.925389	305.871704
0.000000	1.925626	313.899292
0.000000	1.925864	321.347839
0.000000	1.926101	327.913208
0.000000	1.926338	335.566498
0.000000	1.926575	340.800262
0.000000	1.926812	343.080688
0.000000	1.927049	342.940979
0.000000	1.927287	340.208832
0.000000	1.927524	338.214569
0.000000	1.927761	337.537048
0.000000	1.927998	336.951843
0.000000	1.928235	336.658325
0.000000	1.928472	336.898590
0.000000	1.928710	335.651306
0.000000	1.928947	332.917114
0.000000	1.929184	331.000305
0.000000	1.929421	327.692871
0.000000	1.929658	324.280640
0.000000	1.929896	323.481842
0.000000	1.930133	322.404541
0.000000	1.930370	320.784760
0.000000	1.930607	319.247437
0.000000	1.930844	317.986908
0.000000	1.931081	316.229004
0.000000	1.931319	315.121185
0.000000	1.931556	315.807770
0.000000	1.931793	317.514069
0.000000	1.932030	317.249451
0.000000	1.932267	315.870209
0.000000	1.932505	313.922455
0.000000	1.932742	311.838104
0.000000	1.932979	310.381836
0.000000	1.933216	309.756958
0.000000	1.933453	310.029633
0.000000	1.933690	310.133514
0.000000	1.933927	312.002563
0.000000	1.934165	313.568848
0.000000	1.934402	315.696655
0.000000	1.934639	318.295319
0.000000	1.934876	322.086151
0.000000	1.935113	326.180603
0.000000	1.935351	329.760498
0.000000	1.935588	332.036499
0.000000	1.935825	335.228119
0.000000	1.936062	339.232483
0.000000	1.936299	343.763031
0.000000	1.936536	349.188293
0.000000	1.936774	355.078491
0.000000	1.937011	360.309509
0.000000	1.937248	364.326294
0.000000	1.937485	367.959564
0.000000	1.937722	371.267487
0.000000	1.937959	375.298950
0.000000	1.938197	378.427063
0.000000	1.938434	380.784668
0.000000	1.938671	382.905518
0.000000	1.938908	385.097076
0.000000	1.939145	386.547302
0.000000	1.939383	387.497864
0.000000	1.939620	386.982483
0.000000	1.939857	386.338043
0.000000	1.940094	385.603607
0.000000	1.940331	383.551483
0.000000	1.940568	380.378479
0.000000	1.940806	377.199890
0.000000	1.941043	372.290192
0.000000	1.941280	366.650177
0.000000	1.941517	360.489532
0.000000	1.941754	355.350342
0.000000	1.941991	350.044708
0.000000	1.942229	346.962402
0.000000	1.942466	346.734863
0.000000	1.942703	346.336914
0.000000	1.942940	346.116730
0.000000	1.943177	345.274384
0.000000	1.943414	342.248596
0.000000	1.943652	338.837921
0.000000	1.943889	334.733276
0.000000	1.944126	328.631714
0.000000	1.944363	323.974731
0.000000	1.944600	320.468658
0.000000	1.944838	316.984161
0.000000	1.945075	314.961060
0.000000	1.945312	313.841736
0.000000	1.945549	312.692810
0.000000	1.945786	309.788605
0.000000	1.946023	306.358612
0.000000	1.946261	303.179962
0.000000	1.946498	301.465637
0.000000	1.946735	299.886749
0.000000	1.946972	297.543243
0.000000	1.947209	296.733887
0.000000	1.947446	296.305756
0.000000	1.947684	296.244019
0.000000	1.947921	296.765625
0.000000	1.948158	299.525757
0.000000	1.948395	301.628296
0.000000	1.948632	303.319794
0.000000	1.948869	305.383881
0.000000	1.949107	308.877533
0.000000	1.949344	311.185211
0.000000	1.949581	313.028931
0.000000	1.949818	315.114258
0.000000	1.950055	317.707642
0.000000	1.950293	319.236267
0.000000	1.950530	321.856506
0.000000	1.950767	324.468201
0.000000	1.951004	326.823608
0.000000	1.951241	328.999329
0.000000	1.951478	330.829102
0.000000	1.951716	330.721649
0.000000	1.951953	329.854034
0.000000	1.952190	328.882263
0.000000	1.952427	327.361908
0.000000	1.952664	329.147522
0.000000	1.952901	332.012726
0.000000	1.953139	335.271820
0.000000	1.953376	338.560181
0.000000	1.953613	342.224548
0.000000	1.953850	344.788422
0.000000	1.954087	346.490540
0.000000	1.954325	346.879181
0.000000	1.954562	342.672241
0.000000	1.954799	337.954681
0.000000	1.955036	331.492218
0.000000	1.955273	325.446899
0.000000	1.955510	322.239105
0.000000	1.955747	320.699097
0.000000	1.955985	319.060638
0.000000	1.956222	318.101318
0.000000	1.956459	317.018188
0.000000	1.956696	315.584900
0.000000	1.956933	314.079102
0.000000	1.957171	313.269989
0.000000	1.957408	315.460510
0.000000	1.957645	316.870514
0.000000	1.957882	317.624146
0.000000	1.958119	315.344788
0.000000	1.958356	312.362030
0.000000	1.958594	308.555023
0.000000	1.958831	305.431366
0.000000	1.959068	303.177612
0.000000	1.959305	301.028931
0.000000	1.959542	297.633087
0.000000	1.959780	292.592590
0.000000	1.960017	286.826691
0.000000	1.960254	281.276337
0.000000	1.960491	276.245850
0.000000	1.960728	270.376770
0.000000	1.960966	266.111969
0.000000	1.961203	262.095398
0.000000	1.961440	259.564209
0.000000	1.961677	259.485809
0.000000	1.961914	259.650085
0.000000	1.962151	259.960510
0.000000	1.962389	260.756104
0.000000	1.962626	262.824738
0.000000	1.962863	262.405518
0.000000	1.963100	261.272766
0.000000	1.963337	259.801758
0.000000	1.963574	258.540771
0.000000	1.963812	257.194641
0.000000	1.964049	255.185745
0.000000	1.964286	252.885986
0.000000	1.964523	248.974777
0.000000	1.964760	245.901779
0.000000	1.964997	241.823822
0.000000	1.965235	236.679337
0.000000	1.965472	231.359406
0.000000	1.965709	224.795090
0.000000	1.965946	219.736816
0.000000	1.966183	215.126724
0.000000	1.966420	212.109650
0.000000	1.966658	209.345688
0.000000	1.966895	206.595779
0.000000	1.967132	204.091339
0.000000	1.967369	200.850876
0.000000	1.967606	198.684326
0.000000	1.967844	197.134644
0.000000	1.968081	195.307358
0.000000	1.968318	193.618103
0.000000	1.968555	191.307053
0.000000	1.968792	189.103165
0.000000	1.969029	187.694077
0.000000	1.969267	185.845367
0.000000	1.969504	183.876144
0.000000	1.969741	182.987183
0.000000	1.969978	184.970795
0.000000	1.970215	185.551041
0.000000	1.970453	184.893036
0.000000	1.970690	184.626114
0.000000	1.970927	184.312531
0.000000	1.971164	184.516174
0.000000	1.971401	184.154602
0.000000	1.971638	185.203995
0.000000	1.971875	187.024612
0.000000	1.972113	189.742920
0.000000	1.972350	193.551941
0.000000	1.972587	197.846817
0.000000	1.972824	201.583466
0.000000	1.973061	205.518082
0.000000	1.973299	209.472275
0.000000	1.973536	213.860870
0.000000	1.973773	218.725555
0.000000	1.974010	222.491318
0.000000	1.974247	225.380295
0.000000	1.974484	228.661240
0.000000	1.974722	232.069016
0.000000	1.974959	234.697495
0.000000	1.975196	237.586227
0.000000	1.975433	239.038528
0.000000	1.975670	241.256180
0.000000	1.975907	242.525253
0.000000	1.976145	244.731110
0.000000	1.976382	247.732300
0.000000	1.976619	251.303391
0.000000	1.976856	253.454758
0.000000	1.977093	255.706985
0.000000	1.977331	257.750427
0.000000	1.977568	259.659210
0.000000	1.977805	263.368469
0.000000	1.978042	266.936005
0.000000	1.978279	270.261292
0.000000	1.978516	274.112244
0.000000	1.978754	278.407837
0.000000	1.978991	283.120972
0.000000	1.979228	288.023834
0.000000	1.979465	292.683868
0.000000	1.979702	296.364807
0.000000	1.979940	299.902954
0.000000	1.980177	300.911133
0.000000	1.980414	301.671478
0.000000	1.980651	301.635468
0.000000	1.980888	301.784363
0.000000	1.981125	301.614868
0.000000	1.981362	302.224731
0.000000	1.981600	304.249939
0.000000	1.981837	307.158142
0.000000	1.982074	310.410767
0.000000	1.982311	314.464417
0.000000	1.982548	317.753052
0.000000	1.982786	320.794373
0.000000	1.983023	323.731781
0.000000	1.983260	326.672729
0.000000	1.983497	328.979065
0.000000	1.983734	328.210785
0.000000	1.983971	325.931549
0.000000	1.984209	323.355560
0.000000	1.984446	321.070801
0.000000	1.984683	320.349335
0.000000	1.984920	320.975769
0.000000	1.985157	321.629242
0.000000	1.985394	319.443237
0.000000	1.985632	314.669281
0.000000	1.985869	308.011383
0.000000	1.986106	300.659027
0.000000	1.986343	291.464783
0.000000	1.986580	282.345764
0.000000	1.986818	275.887085
0.000000	1.987055	271.146118
0.000000	1.987292	267.594971
0.000000	1.987529	265.055573
0.000000	1.987766	263.376190
0.000000	1.988003	261.605347
0.000000	1.988241	260.574585
0.000000	1.988478	260.285614
0.000000	1.988715	260.215607
0.000000	1.988952	260.401978
0.000000	1.989189	260.603973
0.000000	1.989427	260.764679
0.000000	1.989664	261.133759
0.000000	1.989901	261.298584
0.000000	1.990138	258.730621
0.000000	1.990375	255.182922
0.000000	1.990612	249.935165
0.000000	1.990849	243.825027
0.000000	1.991087	237.704163
0.000000	1.991324	233.097458
0.000000	1.991561	227.753891
0.000000	1.991798	221.889832
0.000000	1.992035	215.912277
0.000000	1.992273	212.477539
0.000000	1.992510	208.794250
0.000000	1.992747	204.746918
0.000000	1.992984	201.260986
0.000000	1.993221	201.027267
0.000000	1.993459	201.481583
0.000000	1.993696	201.814117
0.000000	1.993933	203.379837
0.000000	1.994170	205.588211
0.000000	1.994407	207.978149
0.000000	1.994644	211.327881
0.000000	1.994882	214.381454
0.000000	1.995119	216.974030
0.000000	1.995356	217.711243
0.000000	1.995593	215.727249
0.000000	1.995830	212.390366
0.000000	1.996067	207.829758
0.000000	1.996305	204.603333
0.000000	1.996542	201.453583
0.000000	1.996779	197.026703
0.000000	1.997016	193.364563
0.000000	1.997253	190.503372
0.000000	1.997490	186.821503
0.000000	1.997728	183.302994
0.000000	1.997965	179.864075
0.000000	1.998202	177.233109
0.000000	1.998439	174.894348
0.000000	1.998676	171.553482
0.000000	1.998914	167.521194
0.000000	1.999151	162.993256
0.000000	1.999388	159.735352
0.000000	1.999625	156.179337
0.000000	1.999862	155.199692
0.000000	2.000099	154.688995
0.000000	2.000336	154.787460
0.000000	2.000574	155.346512
0.000000	2.000811	155.930649
0.000000	2.001048	156.698135
0.000000	2.001285	156.742615
0.000000	2.001522	156.531967
0.000000	2.001760	157.239380
0.000000	2.001997	159.854660
0.000000	2.002234	161.453598
0.000000	2.002471	162.934753
0.000000	2.002708	165.424362
0.000000	2.002945	169.213943
0.000000	2.003183	174.642181
0.000000	2.003420	181.106613
0.000000	2.003657	186.584732
0.000000	2.003894	190.758392
0.000000	2.004131	195.651184
0.000000	2.004369	202.343643
0.000000	2.004606	209.713425
0.000000	2.004843	218.602676
0.000000	2.005080	228.339325
0.000000	2.005317	238.985809
0.000000	2.005554	248.460098
0.000000	2.005792	257.893768
0.000000	2.006029	267.498444
0.000000	2.006266	277.090027
0.000000	2.006503	286.318787
0.000000	2.006740	293.961395
0.000000	2.006978	300.273071
0.000000	2.007215	306.099854
0.000000	2.007452	311.153412
0.000000	2.007689	316.142395
0.000000	2.007926	320.225220
0.000000	2.008163	323.997284
0.000000	2.008401	327.093719
0.000000	2.008638	330.810883
0.000000	2.008875	333.856659
0.000000	2.009112	335.807861
0.000000	2.009349	336.736572
0.000000	2.009587	337.395386
0.000000	2.009824	336.081970
0.000000	2.010061	334.463501
0.000000	2.010298	331.716125
0.000000	2.010535	331.687500
0.000000	2.010772	333.274963
0.000000	2.011009	335.128693
0.000000	2.011247	338.029724
0.000000	2.011484	339.626007
0.000000	2.011721	341.101318
0.000000	2.011958	341.383667
0.000000	2.012195	340.615936
0.000000	2.012433	339.260040
0.000000	2.012670	337.353485
0.000000	2.012907	335.326965
0.000000	2.013144	333.027924
0.000000	2.013381	328.847504
0.000000	2.013618	325.589539
0.000000	2.013855	321.445221
0.000000	2.014093	317.488098
0.000000	2.014330	313.898621
0.000000	2.014567	310.497864
0.000000	2.014804	308.069489
0.000000	2.015041	306.170563
0.000000	2.015279	305.144989
0.000000	2.015516	304.566467
0.000000	2.015753	304.189087
0.000000	2.015990	303.485260
0.000000	2.016227	304.091064
0.000000	2.016464	303.742157
0.000000	2.016702	304.330811
0.000000	2.016939	303.661774
0.000000	2.017176	302.413452
0.000000	2.017413	300.529266
0.000000	2.017650	298.770264
0.000000	2.017888	296.411163
0.000000	2.018125	294.719391
0.000000	2.018362	293.938416
0.000000	2.018599	294.271118
0.000000	2.018836	295.101257
0.000000	2.019073	295.804810
0.000000	2.019310	298.204926
0.000000	2.019548	300.638245
0.000000	2.019785	301.149536
0.000000	2.020022	299.961548
0.000000	2.020259	297.445404
0.000000	2.020496	293.510468
0.000000	2.020734	289.645721
0.000000	2.020971	286.229126
0.000000	2.021208	282.904480
0.000000	2.021445	279.899658
0.000000	2.021682	275.870453
0.000000	2.021919	272.646606
0.000000	2.022157	269.102295
0.000000	2.022394	266.252838
0.000000	2.022631	265.835785
0.000000	2.022868	265.464386
0.000000	2.023105	265.088104
0.000000	2.023343	264.605743
0.000000	2.023580	262.429169
0.000000	2.023817	259.658844
0.000000	2.024054	256.309174
0.000000	2.024291	252.707626
0.000000	2.024528	248.037125
0.000000	2.024766	243.356812
0.000000	2.025003	240.545822
0.000000	2.025240	236.859543
0.000000	2.025477	233.575455
0.000000	2.025714	230.812103
0.000000	2.025951	228.414780
0.000000	2.026189	227.047867
0.000000	2.026426	224.927277
0.000000	2.026663	223.641037
0.000000	2.026900	222.310089
0.000000	2.027137	221.387634
0.000000	2.027375	220.888519
0.000000	2.027612	221.564713
0.000000	2.027849	223.910721
0.000000	2.028086	225.052475
0.000000	2.028323	227.962845
0.000000	2.028560	230.920090
0.000000	2.028798	234.987396
0.000000	2.029035	237.324524
0.000000	2.029272	238.937454
0.000000	2.029509	240.122955
0.000000	2.029746	241.605133
0.000000	2.029984	243.030807
0.000000	2.030221	245.092499
0.000000	2.030458	247.226242
0.000000	2.030695	247.816483
0.000000	2.030932	247.786758
0.000000	2.031169	247.071243
0.000000	2.031407	246.396988
0.000000	2.031644	245.231232
0.000000	2.031881	243.081635
0.000000	2.032118	241.354691
0.000000	2.032355	242.881653
0.000000	2.032593	243.404755
0.000000	2.032830	244.307007
0.000000	2.033067	246.191055
0.000000	2.033304	248.283386
0.000000	2.033541	251.667236
0.000000	2.033778	254.568573
0.000000	2.034015	258.248657
0.000000	2.034253	261.522186
0.000000	2.034490	262.761871
0.000000	2.034727	263.533508
0.000000	2.034964	263.602417
0.000000	2.035201	263.035522
0.000000	2.035439	261.985474
0.000000	2.035676	260.809479
0.000000	2.035913	259.556915
0.000000	2.036150	258.157104
0.000000	2.036387	259.048859
0.000000	2.036624	259.832153
0.000000	2.036862	260.768372
0.000000	2.037099	260.576782
0.000000	2.037336	259.880524
0.000000	2.037573	255.881805
0.000000	2.037810	250.549561
0.000000	2.038048	244.984177
0.000000	2.038285	239.022003
0.000000	2.038522	237.196960
0.000000	2.038759	237.591171
0.000000	2.038996	238.304794
0.000000	2.039233	240.361359
0.000000	2.039470	242.220322
0.000000	2.039708	243.377960
0.000000	2.039945	244.139587
0.000000	2.040182	241.924316
0.000000	2.040419	239.215012
0.000000	2.040656	235.357498
0.000000	2.040894	229.699341
0.000000	2.041131	224.182281
0.000000	2.041368	221.275055
0.000000	2.041605	219.781784
0.000000	2.041842	218.803635
0.000000	2.042079	217.700821
0.000000	2.042316	217.012299
0.000000	2.042554	218.011948
0.000000	2.042791	218.040482
0.000000	2.043028	219.308029
0.000000	2.043265	219.427032
0.000000	2.043502	220.135330
0.000000	2.043740	221.834381
0.000000	2.043977	222.629242
0.000000	2.044214	220.782730
0.000000	2.044451	216.233185
0.000000	2.044688	211.346527
0.000000	2.044925	206.043961
0.000000	2.045163	201.281448
0.000000	2.045400	197.204559
0.000000	2.045637	193.796814
0.000000	2.045874	191.105957
0.000000	2.046111	188.517014
0.000000	2.046349	186.097702
0.000000	2.046586	183.670135
0.000000	2.046823	182.267426
0.000000	2.047060	181.462357
0.000000	2.047297	180.644501
0.000000	2.047534	180.889389
0.000000	2.047772	179.897293
0.000000	2.048009	179.607651
0.000000	2.048246	179.034393
0.000000	2.048483	179.474335
0.000000	2.048720	181.498474
0.000000	2.048957	183.629562
0.000000	2.049195	185.964584
0.000000	2.049432	187.125809
0.000000	2.049669	187.689301
0.000000	2.049906	188.097198
0.000000	2.050143	188.740799
0.000000	2.050380	188.094788
0.000000	2.050618	189.862900
0.000000	2.050855	191.121780
0.000000	2.051092	192.917236
0.000000	2.051329	194.013748
0.000000	2.051566	194.615036
0.000000	2.051804	194.871674
0.000000	2.052041	197.060196
0.000000	2.052278	198.869736
0.000000	2.052515	200.196320
0.000000	2.052752	202.188934
0.000000	2.052989	204.059875
0.000000	2.053227	207.121597
0.000000	2.053464	211.413605
0.000000	2.053701	215.265915
0.000000	2.053938	216.559845
0.000000	2.054175	215.437897
0.000000	2.054413	214.812195
0.000000	2.054650	214.715866
0.000000	2.054887	216.211807
0.000000	2.055124	217.348373
0.000000	2.055361	217.236618
0.000000	2.055598	216.324585
0.000000	2.055836	215.508636
0.000000	2.056073	213.454437
0.000000	2.056310	210.831787
0.000000	2.056547	207.979050
0.000000	2.056784	206.795563
0.000000	2.057022	206.913971
0.000000	2.057259	207.981110
0.000000	2.057496	210.386978
0.000000	2.057733	213.437164
0.000000	2.057970	216.896729
0.000000	2.058208	220.424606
0.000000	2.058444	223.718811
0.000000	2.058682	225.581528
0.000000	2.058919	225.420258
0.000000	2.059156	224.920624
0.000000	2.059393	223.577042
0.000000	2.059630	221.141876
0.000000	2.059868	218.398483
0.000000	2.060105	214.261658
0.000000	2.060342	209.628662
0.000000	2.060579	204.276611
0.000000	2.060816	199.709900
0.000000	2.061054	197.453003
0.000000	2.061291	193.106781
0.000000	2.061528	188.580475
0.000000	2.061765	185.829010
0.000000	2.062002	182.114853
0.000000	2.062239	178.428375
0.000000	2.062476	174.922134
0.000000	2.062714	175.575455
0.000000	2.062951	176.707809
0.000000	2.063188	178.035736
0.000000	2.063425	180.592514
0.000000	2.063662	183.921616
0.000000	2.063900	188.913696
0.000000	2.064137	194.300735
0.000000	2.064374	198.683228
0.000000	2.064611	200.878494
0.000000	2.064848	202.940689
0.000000	2.065085	205.104752
0.000000	2.065323	206.730850
0.000000	2.065560	208.363251
0.000000	2.065797	207.774689
0.000000	2.066034	206.299469
0.000000	2.066271	204.257126
0.000000	2.066509	201.485626
0.000000	2.066746	199.023758
0.000000	2.066983	199.343445
0.000000	2.067220	200.524750
0.000000	2.067457	201.916458
0.000000	2.067694	204.725174
0.000000	2.067931	208.371002
0.000000	2.068169	212.947159
0.000000	2.068406	217.563049
0.000000	2.068643	221.353653
0.000000	2.068880	222.624954
0.000000	2.069117	221.888062
0.000000	2.069355	220.405212
0.000000	2.069592	220.377228
0.000000	2.069829	221.896805
0.000000	2.070066	224.236664
0.000000	2.070303	227.054581
0.000000	2.070540	230.323517
0.000000	2.070778	233.139267
0.000000	2.071015	236.881668
0.000000	2.071252	241.351944
0.000000	2.071489	246.114914
0.000000	2.071726	251.591217
0.000000	2.071964	256.529297
0.000000	2.072201	261.049591
0.000000	2.072438	261.409271
0.000000	2.072675	261.723206
0.000000	2.072912	261.298828
0.000000	2.073149	260.190918
0.000000	2.073387	260.073029
0.000000	2.073624	259.939453
0.000000	2.073861	259.025604
0.000000	2.074098	257.974792
0.000000	2.074335	256.954529
0.000000	2.074572	254.664093
0.000000	2.074810	250.541229
0.000000	2.075047	246.311050
0.000000	2.075284	242.823868
0.000000	2.075521	239.776138
0.000000	2.075758	236.966766
0.000000	2.075995	233.708771
0.000000	2.076233	229.484619
0.000000	2.076470	222.830612
0.000000	2.076707	214.354340
0.000000	2.076944	205.160965
0.000000	2.077181	196.812363
0.000000	2.077419	190.495819
0.000000	2.077656	184.568100
0.000000	2.077893	179.556366
0.000000	2.078130	178.350586
0.000000	2.078367	176.398514
0.000000	2.078604	174.925034
0.000000	2.078842	172.729370
0.000000	2.079079	170.267990
0.000000	2.079316	166.466141
0.000000	2.079553	162.234756
0.000000	2.079790	157.623016
0.000000	2.080028	153.100021
0.000000	2.080265	148.947159
0.000000	2.080502	143.163864
0.000000	2.080739	137.178116
0.000000	2.080976	132.675110
0.000000	2.081213	129.532120
0.000000	2.081450	127.042511
0.000000	2.081688	124.545151
0.000000	2.081925	121.972145
0.000000	2.082162	119.528465
0.000000	2.082399	118.169044
0.000000	2.082636	118.466042
0.000000	2.082874	119.555458
0.000000	2.083111	119.588318
0.000000	2.083348	119.209702
0.000000	2.083585	118.277184
0.000000	2.083822	117.774796
0.000000	2.084059	118.620483
0.000000	2.084297	116.269661
0.000000	2.084534	113.473602
0.000000	2.084771	110.580803
0.000000	2.085008	110.549088
0.000000	2.085245	112.420143
0.000000	2.085483	113.780724
0.000000	2.085720	113.870445
0.000000	2.085957	115.320511
0.000000	2.086194	116.276787
0.000000	2.086431	116.326538
0.000000	2.086668	115.063950
0.000000	2.086905	113.123550
0.000000	2.087143	109.683777
0.000000	2.087380	106.235100
0.000000	2.087617	101.417786
0.000000	2.087854	97.381424
0.000000	2.088091	94.976822
0.000000	2.088329	94.790916
0.000000	2.088566	95.958977
0.000000	2.088803	99.029076
0.000000	2.089040	103.212738
0.000000	2.089277	107.213173
0.000000	2.089514	111.490387
0.000000	2.089751	115.924164
0.000000	2.089989	119.669571
0.000000	2.090226	124.338013
0.000000	2.090463	129.550339
0.000000	2.090700	135.035507
0.000000	2.090937	138.721664
0.000000	2.091175	142.717316
0.000000	2.091412	147.800049
0.000000	2.091649	153.699997
0.000000	2.091886	161.556763
0.000000	2.092123	169.660767
0.000000	2.092360	176.341293
0.000000	2.092598	178.448746
0.000000	2.092835	179.325211
0.000000	2.093072	179.160797
0.000000	2.093309	179.135010
0.000000	2.093546	181.608215
0.000000	2.093784	184.525269
0.000000	2.094021	186.610443
0.000000	2.094258	189.093887
0.000000	2.094495	191.171219
0.000000	2.094732	193.704086
0.000000	2.094970	196.721222
0.000000	2.095207	199.733566
0.000000	2.095444	201.375305
0.000000	2.095681	204.309845
0.000000	2.095918	207.636063
0.000000	2.096155	210.607422
0.000000	2.096393	213.672607
0.000000	2.096630	216.333862
0.000000	2.096867	219.427536
0.000000	2.097104	222.099350
0.000000	2.097341	225.020767
0.000000	2.097578	227.867752
0.000000	2.097816	230.359421
0.000000	2.098053	232.889999
0.000000	2.098290	234.371231
0.000000	2.098527	233.453613
0.000000	2.098764	230.937012
0.000000	2.099001	228.276047
0.000000	2.099239	226.291061
0.000000	2.099476	224.081940
0.000000	2.099713	220.676300
0.000000	2.099950	217.039093
0.000000	2.100187	213.940811
0.000000	2.100425	209.823837
0.000000	2.100662	205.879044
0.000000	2.100899	202.017410
0.000000	2.101136	197.164551
0.000000	2.101373	191.950470
0.000000	2.101610	187.064331
0.000000	2.101848	183.681824
0.000000	2.102085	180.122192
0.000000	2.102322	175.679077
0.000000	2.102559	170.383774
0.000000	2.102796	165.305237
0.000000	2.103034	161.212860
0.000000	2.103271	155.591934
0.000000	2.103508	150.403229
0.000000	2.103745	145.184128
0.000000	2.103982	141.171921
0.000000	2.104219	137.545181
0.000000	2.104457	133.768738
0.000000	2.104694	131.104675
0.000000	2.104931	128.872177
0.000000	2.105168	127.429657
0.000000	2.105405	125.577866
0.000000	2.105643	122.892776
0.000000	2.105880	120.436485
0.000000	2.106117	119.795677
0.000000	2.106354	122.113358
0.000000	2.106591	125.249535
0.000000	2.106828	130.600601
0.000000	2.107065	137.106873
0.000000	2.107303	142.841919
0.000000	2.107540	148.861282
0.000000	2.107777	153.257904
0.000000	2.108014	154.661255
0.000000	2.108251	153.132523
0.000000	2.108489	150.638153
0.000000	2.108726	145.806976
0.000000	2.108963	140.740112
0.000000	2.109200	134.276047
0.000000	2.109437	126.361877
0.000000	2.109674	118.868507
0.000000	2.109911	111.335678
0.000000	2.110149	103.295074
0.000000	2.110386	95.892807
0.000000	2.110623	88.747177
0.000000	2.110860	84.121674
0.000000	2.111097	80.845108
0.000000	2.111335	77.695808
0.000000	2.111572	75.076668
0.000000	2.111809	73.157585
0.000000	2.112046	72.953201
0.000000	2.112283	72.056915
0.000000	2.112520	71.524109
0.000000	2.112758	70.661079
0.000000	2.112995	72.046570
0.000000	2.113232	74.734894
0.000000	2.113469	77.014709
0.000000	2.113706	77.598770
0.000000	2.113944	77.834747
0.000000	2.114181	78.506439
0.000000	2.114418	80.100723
0.000000	2.114655	82.134727
0.000000	2.114892	83.721230
0.000000	2.115129	86.752892
0.000000	2.115366	90.459846
0.000000	2.115604	94.320877
0.000000	2.115841	97.873817
0.000000	2.116078	101.607674
0.000000	2.116315	104.318329
0.000000	2.116552	106.982079
0.000000	2.116790	110.772209
0.000000	2.117027	113.231682
0.000000	2.117264	114.673347
0.000000	2.117501	116.153549
0.000000	2.117738	118.574371
0.000000	2.117975	121.358383
0.000000	2.118213	125.641518
0.000000	2.118450	130.018951
0.000000	2.118687	133.259964
0.000000	2.118924	135.863174
0.000000	2.119161	136.973953
0.000000	2.119399	136.800201
0.000000	2.119636	134.622391
0.000000	2.119873	131.494461
0.000000	2.120110	126.309631
0.000000	2.120347	118.929916
0.000000	2.120584	110.022446
0.000000	2.120822	102.135498
0.000000	2.121059	97.536308
0.000000	2.121296	93.266022
0.000000	2.121533	88.683563
0.000000	2.121770	83.993279
0.000000	2.122008	79.095558
0.000000	2.122245	74.067909
0.000000	2.122482	72.323685
0.000000	2.122719	71.323906
0.000000	2.122956	71.603523
0.000000	2.123193	72.442131
0.000000	2.123431	72.330620
0.000000	2.123668	73.293823
0.000000	2.123905	74.770027
0.000000	2.124142	76.747719
0.000000	2.124379	78.561256
0.000000	2.124616	81.056725
0.000000	2.124854	84.421349
0.000000	2.125091	86.544167
0.000000	2.125328	87.172897
0.000000	2.125565	86.503578
0.000000	2.125802	84.002533
0.000000	2.126040	80.716095
0.000000	2.126277	77.224640
0.000000	2.126514	74.894989
0.000000	2.126751	72.543594
0.000000	2.126988	70.130661
0.000000	2.127225	66.660217
0.000000	2.127463	63.232830
0.000000	2.127700	60.906475
0.000000	2.127937	60.727051
0.000000	2.128174	60.243912
0.000000	2.128411	59.914089
0.000000	2.128649	59.506649
0.000000	2.128886	59.664318
0.000000	2.129123	59.480286
0.000000	2.129360	59.732216
0.000000	2.129597	62.189663
0.000000	2.129834	65.039146
0.000000	2.130071	66.430290
0.000000	2.130309	67.540779
0.000000	2.130546	69.301147
0.000000	2.130783	70.988449
0.000000	2.131020	72.007401
0.000000	2.131257	72.795914
0.000000	2.131495	73.993935
0.000000	2.131732	77.110527
0.000000	2.131969	80.793533
0.000000	2.132206	85.344017
0.000000	2.132443	89.396393
0.000000	2.132680	91.613846
0.000000	2.132918	93.099442
0.000000	2.133155	95.893242
0.000000	2.133392	97.778320
0.000000	2.133629	97.887497
0.000000	2.133866	96.625031
0.000000	2.134104	94.505486
0.000000	2.134341	91.501808
0.000000	2.134578	89.060120
0.000000	2.134815	86.188576
0.000000	2.135052	82.537750
0.000000	2.135289	77.888794
0.000000	2.135526	72.217278
0.000000	2.135764	65.501350
0.000000	2.136001	57.499516
0.000000	2.136238	53.103382
0.000000	2.136475	49.166061
0.000000	2.136712	46.578945
0.000000	2.136950	44.851959
0.000000	2.137187	44.339355
0.000000	2.137424	46.129578
0.000000	2.137661	47.637318
0.000000	2.137898	47.923656
0.000000	2.138135	47.178947
0.000000	2.138372	46.207844
0.000000	2.138610	44.608738
0.000000	2.138847	43.042255
0.000000	2.139084	41.299423
0.000000	2.139321	40.426556
0.000000	2.139558	41.124447
0.000000	2.139796	43.047352
0.000000	2.140033	44.389706
0.000000	2.140270	46.185150
0.000000	2.140507	47.562378
0.000000	2.140744	49.454960
0.000000	2.140981	51.241486
0.000000	2.141219	53.228767
0.000000	2.141456	56.068027
0.000000	2.141693	57.677895
0.000000	2.141930	58.807484
0.000000	2.142167	60.138790
0.000000	2.142405	60.187927
0.000000	2.142642	59.317310
0.000000	2.142879	57.186253
0.000000	2.143116	55.050732
0.000000	2.143353	53.205944
0.000000	2.143590	53.292274
0.000000	2.143828	54.323792
0.000000	2.144065	55.834202
0.000000	2.144302	59.645222
0.000000	2.144539	61.404556
0.000000	2.144776	61.497581
0.000000	2.145014	59.545475
0.000000	2.145251	56.586193
0.000000	2.145488	55.557262
0.000000	2.145725	58.129227
0.000000	2.145962	59.851032
0.000000	2.146199	61.985214
0.000000	2.146437	62.803135
0.000000	2.146674	64.331245
0.000000	2.146911	66.495522
0.000000	2.147148	68.568024
0.000000	2.147385	70.878571
0.000000	2.147622	73.156029
0.000000	2.147860	75.113007
0.000000	2.148097	77.922523
0.000000	2.148334	80.214249
0.000000	2.148571	81.289299
0.000000	2.148808	83.284035
0.000000	2.149045	85.366455
0.000000	2.149283	87.136650
0.000000	2.149520	88.213730
0.000000	2.149757	88.886612
0.000000	2.149994	89.900505
0.000000	2.150231	91.823837
0.000000	2.150469	95.964050
0.000000	2.150706	98.473595
0.000000	2.150943	101.457779
0.000000	2.151180	106.127502
0.000000	2.151417	112.860245
0.000000	2.151654	119.037300
0.000000	2.151892	124.526970
0.000000	2.152129	128.246521
0.000000	2.152366	130.037918
0.000000	2.152603	130.638275
0.000000	2.152840	131.804306
0.000000	2.153078	133.559433
0.000000	2.153315	134.909607
0.000000	2.153552	136.997040
0.000000	2.153789	138.525253
0.000000	2.154026	139.570511
0.000000	2.154263	140.310425
0.000000	2.154500	141.360977
0.000000	2.154738	142.289169
0.000000	2.154975	142.679413
0.000000	2.155212	140.616959
0.000000	2.155449	136.420334
0.000000	2.155686	131.220734
0.000000	2.155924	124.391869
0.000000	2.156161	118.698235
0.000000	2.156398	113.236366
0.000000	2.156635	109.067062
0.000000	2.156872	105.604210
0.000000	2.157109	101.524017
0.000000	2.157346	97.262718
0.000000	2.157584	92.569748
0.000000	2.157821	87.472809
0.000000	2.158058	84.376976
0.000000	2.158295	79.906670
0.000000	2.158532	75.839180
0.000000	2.158770	73.108383
0.000000	2.159007	71.912933
0.000000	2.159244	71.035934
0.000000	2.159481	70.264168
0.000000	2.159718	70.091812
0.000000	2.159956	70.494904
0.000000	2.160193	71.609428
0.000000	2.160430	72.629265
0.000000	2.160667	73.392517
0.000000	2.160904	71.904877
0.000000	2.161141	69.743591
0.000000	2.161379	66.851234
0.000000	2.161616	63.755058
0.000000	2.161853	59.742371
0.000000	2.162090	56.708321
0.000000	2.162327	54.546375
0.000000	2.162565	53.558273
0.000000	2.162802	52.992668
0.000000	2.163039	52.129452
0.000000	2.163276	51.560059
0.000000	2.163513	50.925507
0.000000	2.163750	50.213989
0.000000	2.163987	50.626751
0.000000	2.164225	50.304012
0.000000	2.164462	50.825001
0.000000	2.164699	51.009506
0.000000	2.164936	50.128845
0.000000	2.165173	48.621918
0.000000	2.165411	46.690933
0.000000	2.165648	45.231804
0.000000	2.165885	44.934044
0.000000	2.166122	45.454044
0.000000	2.166359	48.029163
0.000000	2.166596	49.293961
0.000000	2.166834	49.393269
0.000000	2.167071	49.313599
0.000000	2.167308	48.939503
0.000000	2.167545	48.576626
0.000000	2.167782	48.710205
0.000000	2.168020	49.485237
0.000000	2.168257	51.151947
0.000000	2.168494	53.080402
0.000000	2.168731	55.213169
0.000000	2.168968	57.871395
0.000000	2.169205	60.542114
0.000000	2.169443	64.164330
0.000000	2.169680	68.829140
0.000000	2.169917	73.814026
0.000000	2.170154	79.134026
0.000000	2.170391	84.343536
0.000000	2.170629	89.243919
0.000000	2.170866	93.053864
0.000000	2.171103	95.900642
0.000000	2.171340	96.474594
0.000000	2.171577	93.901497
0.000000	2.171814	89.215431
0.000000	2.172052	83.485306
0.000000	2.172289	77.617203
0.000000	2.172526	73.604942
0.000000	2.172763	70.070061
0.000000	2.173000	67.126472
0.000000	2.173237	64.651672
0.000000	2.173475	64.226730
0.000000	2.173712	64.869682
0.000000	2.173949	67.423874
0.000000	2.174186	72.169060
0.000000	2.174423	76.557793
0.000000	2.174660	82.377693
0.000000	2.174898	88.726845
0.000000	2.175135	94.216713
0.000000	2.175372	99.856308
0.000000	2.175609	103.808067
0.000000	2.175846	106.823265
0.000000	2.176084	109.076637
0.000000	2.176321	111.435432
0.000000	2.176558	114.073532
0.000000	2.176795	117.233017
0.000000	2.177032	119.974930
0.000000	2.177269	121.748672
0.000000	2.177506	122.716713
0.000000	2.177744	122.844414
0.000000	2.177981	121.555511
0.000000	2.178218	119.465202
0.000000	2.178455	116.719284
0.000000	2.178692	114.889099
0.000000	2.178930	114.379265
0.000000	2.179167	114.792084
0.000000	2.179404	115.139847
0.000000	2.179641	115.092049
0.000000	2.179878	116.257698
0.000000	2.180115	117.452049
0.000000	2.180353	119.346115
0.000000	2.180590	120.781784
0.000000	2.180827	122.030540
0.000000	2.181064	122.316772
0.000000	2.181301	123.197845
0.000000	2.181539	124.444534
0.000000	2.181776	125.614815
0.000000	2.182013	127.152092
0.000000	2.182250	127.864136
0.000000	2.182487	127.364388
0.000000	2.182724	124.738594
0.000000	2.182961	121.539093
0.000000	2.183199	117.849411
0.000000	2.183436	114.617210
0.000000	2.183673	113.499634
0.000000	2.183910	112.974541
0.000000	2.184147	114.021111
0.000000	2.184385	117.117332
0.000000	2.184622	121.529083
0.000000	2.184859	126.018227
0.000000	2.185096	127.360115
0.000000	2.185333	126.707085
0.000000	2.185570	124.731026
0.000000	2.185807	119.123642
0.000000	2.186045	115.135170
0.000000	2.186282	113.992798
0.000000	2.186519	110.585915
0.000000	2.186756	106.685089
0.000000	2.186993	101.671333
0.000000	2.187231	97.163742
0.000000	2.187468	94.361092
0.000000	2.187705	91.842804
0.000000	2.187942	89.502571
0.000000	2.188179	87.181282
0.000000	2.188416	85.166344
0.000000	2.188654	82.751755
0.000000	2.188891	80.062180
0.000000	2.189128	75.674896
0.000000	2.189365	71.848625
0.000000	2.189602	68.997154
0.000000	2.189840	65.646988
0.000000	2.190077	61.455574
0.000000	2.190314	56.702602
0.000000	2.190551	53.044350
0.000000	2.190788	48.264065
0.000000	2.191025	41.907364
0.000000	2.191263	36.295147
0.000000	2.191500	30.581583
0.000000	2.191737	24.617666
0.000000	2.191974	19.735449
0.000000	2.192211	14.487473
0.000000	2.192449	10.036266
0.000000	2.192686	5.857221
0.000000	2.192923	1.965131
0.000000	2.193160	-1.794202
0.000000	2.193397	-6.487712
0.000000	2.193635	-9.338620
0.000000	2.193872	-13.024462
0.000000	2.194109	-17.777609
0.000000	2.194346	-24.075605
0.000000	2.194583	-31.735167
0.000000	2.194820	-38.901237
0.000000	2.195058	-44.160160
0.000000	2.195295	-46.582775
0.000000	2.195532	-48.402824
0.000000	2.195769	-48.745625
0.000000	2.196006	-48.222424
0.000000	2.196243	-47.515858
0.000000	2.196481	-46.482735
0.000000	2.196718	-44.123745
0.000000	2.196955	-41.300232
0.000000	2.197192	-36.558208
0.000000	2.197429	-32.166023
0.000000	2.197666	-29.559416
0.000000	2.197904	-27.455151
0.000000	2.198141	-26.734802
0.000000	2.198378	-26.264557
0.000000	2.198615	-26.260944
0.000000	2.198852	-25.219950
0.000000	2.199090	-24.060925
0.000000	2.199327	-23.789173
0.000000	2.199564	-23.837303
0.000000	2.199801	-24.420725
0.000000	2.200038	-24.369410
0.000000	2.200275	-24.148165
0.000000	2.200513	-24.220140
0.000000	2.200750	-24.042274
0.000000	2.200987	-22.539000
0.000000	2.201224	-19.257521
0.000000	2.201461	-15.180296
0.000000	2.201699	-11.162221
0.000000	2.201936	-6.630941
0.000000	2.202173	-2.566850
0.000000	2.202410	1.744276
0.000000	2.202647	6.805870
0.000000	2.202884	13.441345
0.000000	2.203121	19.327637
0.000000	2.203359	24.053795
0.000000	2.203596	29.401625
0.000000	2.203833	33.535484
0.000000	2.204070	34.929070
0.000000	2.204307	35.554207
0.000000	2.204545	35.621532
0.000000	2.204782	34.903290
0.000000	2.205019	34.906414
0.000000	2.205256	34.133583
0.000000	2.205493	32.372692
0.000000	2.205730	30.551157
0.000000	2.205967	28.786854
0.000000	2.206205	28.017771
0.000000	2.206442	27.554211
0.000000	2.206679	26.614162
0.000000	2.206916	24.879086
0.000000	2.207153	21.585440
0.000000	2.207391	19.682398
0.000000	2.207628	18.063665
0.000000	2.207865	16.716719
0.000000	2.208102	15.332733
0.000000	2.208339	13.193108
0.000000	2.208576	9.935558
0.000000	2.208814	6.954603
0.000000	2.209051	4.387744
0.000000	2.209288	-0.550122
0.000000	2.209525	-3.700494
0.000000	2.209762	-7.307671
0.000000	2.210000	-11.042328
0.000000	2.210237	-12.829782
0.000000	2.210474	-14.965275
0.000000	2.210711	-17.541342
0.000000	2.210948	-18.899939
0.000000	2.211185	-20.387760
0.000000	2.211422	-21.485258
0.000000	2.211660	-20.953621
0.000000	2.211897	-20.538736
0.000000	2.212134	-20.664726
0.000000	2.212371	-21.037107
0.000000	2.212608	-22.186615
0.000000	2.212846	-23.771929
0.000000	2.213083	-26.000763
0.000000	2.213320	-29.167637
0.000000	2.213557	-32.066620
0.000000	2.213794	-34.300106
0.000000	2.214031	-37.213055
0.000000	2.214269	-40.857239
0.000000	2.214506	-44.733509
0.000000	2.214743	-48.380810
0.000000	2.214980	-52.372387
0.000000	2.215217	-56.759239
0.000000	2.215455	-58.972565
0.000000	2.215692	-59.322613
0.000000	2.215929	-59.713509
0.000000	2.216166	-59.717033
0.000000	2.216403	-58.638054
0.000000	2.216640	-57.497406
0.000000	2.216878	-54.574425
0.000000	2.217115	-51.189590
0.000000	2.217352	-47.795265
0.000000	2.217589	-45.592102
0.000000	2.217826	-42.615028
0.000000	2.218064	-38.555599
0.000000	2.218301	-34.791538
0.000000	2.218538	-31.724577
0.000000	2.218775	-30.011063
0.000000	2.219012	-29.778940
0.000000	2.219249	-29.949730
0.000000	2.219487	-31.255203
0.000000	2.219724	-33.126247
0.000000	2.219961	-35.225685
0.000000	2.220198	-35.672573
0.000000	2.220435	-35.594101
0.000000	2.220672	-34.518871
0.000000	2.220910	-32.757923
0.000000	2.221147	-30.480427
0.000000	2.221384	-26.609165
0.000000	2.221621	-22.584948
0.000000	2.221858	-19.857359
0.000000	2.222095	-17.443962
0.000000	2.222333	-16.321836
0.000000	2.222570	-14.734585
0.000000	2.222807	-13.493923
0.000000	2.223044	-12.209782
0.000000	2.223281	-10.833628
0.000000	2.223519	-9.209622
0.000000	2.223756	-6.473817
0.000000	2.223993	-5.444334
0.000000	2.224230	-4.503507
0.000000	2.224467	-3.865743
0.000000	2.224705	-2.159077
0.000000	2.224941	-0.312855
0.000000	2.225179	0.671342
0.000000	2.225416	1.736954
0.000000	2.225653	2.909399
0.000000	2.225890	3.829368
0.000000	2.226127	5.076084
0.000000	2.226365	6.472116
0.000000	2.226602	7.774463
0.000000	2.226839	8.823963
0.000000	2.227076	7.885222
0.000000	2.227313	5.830501
0.000000	2.227551	4.198915
0.000000	2.227788	3.431279
0.000000	2.228025	2.639143
0.000000	2.228262	1.266908
0.000000	2.228499	0.702463
0.000000	2.228736	3.171276
0.000000	2.228974	6.010020
0.000000	2.229211	7.744100
0.000000	2.229448	8.302803
0.000000	2.229685	8.180809
0.000000	2.229922	7.010428
0.000000	2.230160	4.761709
0.000000	2.230397	2.976075
0.000000	2.230634	0.839380
0.000000	2.230871	1.135553
0.000000	2.231108	1.139035
0.000000	2.231345	0.349124
0.000000	2.231582	-0.901670
0.000000	2.231820	-3.361318
0.000000	2.232057	-6.207316
0.000000	2.232294	-8.841910
0.000000	2.232531	-12.060348
0.000000	2.232768	-16.511642
0.000000	2.233006	-23.128139
0.000000	2.233243	-31.126152
0.000000	2.233480	-39.765663
0.000000	2.233717	-50.582973
0.000000	2.233954	-63.397282
0.000000	2.234191	-77.164528
0.000000	2.234428	-92.171852
0.000000	2.234666	-106.443604
0.000000	2.234903	-122.535103
0.000000	2.235140	-137.905884
0.000000	2.235377	-152.298126
0.000000	2.235614	-165.828491
0.000000	2.235852	-178.138123
0.000000	2.236089	-189.711990
0.000000	2.236326	-200.315277
0.000000	2.236563	-207.755875
0.000000	2.236800	-214.258545
0.000000	2.237037	-217.978790
0.000000	2.237275	-221.028046
0.000000	2.237512	-222.527634
0.000000	2.237749	-223.691071
0.000000	2.237986	-226.029205
0.000000	2.238223	-226.735519
0.000000	2.238461	-227.706055
0.000000	2.238698	-228.156555
0.000000	2.238935	-227.779037
0.000000	2.239172	-226.682556
0.000000	2.239409	-223.731201
0.000000	2.239646	-219.490540
0.000000	2.239884	-212.061996
0.000000	2.240121	-203.993118
0.000000	2.240358	-195.803955
0.000000	2.240595	-187.010162
0.000000	2.240832	-177.904861
0.000000	2.241070	-167.037521
0.000000	2.241307	-155.354218
0.000000	2.241544	-141.442017
0.000000	2.241781	-127.210876
0.000000	2.242018	-113.248917
0.000000	2.242255	-98.222275
0.000000	2.242493	-82.266151
0.000000	2.242730	-67.446854
0.000000	2.242967	-53.239918
0.000000	2.243204	-39.920940
0.000000	2.243441	-27.377020
0.000000	2.243679	-14.836243
0.000000	2.243916	-4.884477
0.000000	2.244153	3.800214
0.000000	2.244390	12.949358
0.000000	2.244627	22.879293
0.000000	2.244864	30.769180
0.000000	2.245101	39.153854
0.000000	2.245339	46.228500
0.000000	2.245576	52.865498
0.000000	2.245813	59.215767
0.000000	2.246050	62.487556
0.000000	2.246287	64.769943
0.000000	2.246525	64.953133
0.000000	2.246762	64.804062
0.000000	2.246999	66.349121
0.000000	2.247236	67.241356
0.000000	2.247473	67.456909
0.000000	2.247710	67.384613
0.000000	2.247948	68.179771
0.000000	2.248185	69.644760
0.000000	2.248422	72.204430
0.000000	2.248659	74.475403
0.000000	2.248896	76.655441
0.000000	2.249134	77.705246
0.000000	2.249371	77.787834
0.000000	2.249608	78.593613
0.000000	2.249845	77.736084
0.000000	2.250082	75.963326
0.000000	2.250319	73.908760
0.000000	2.250556	72.397240
0.000000	2.250794	71.540604
0.000000	2.251031	69.218910
0.000000	2.251268	67.895401
0.000000	2.251505	65.977150
0.000000	2.251742	65.683403
0.000000	2.251980	64.864098
0.000000	2.252217	63.315697
0.000000	2.252454	61.470116
0.000000	2.252691	61.262623
0.000000	2.252928	59.532253
0.000000	2.253165	57.658951
0.000000	2.253402	55.815289
0.000000	2.253640	53.725941
0.000000	2.253877	52.110802
0.000000	2.254114	51.958111
0.000000	2.254351	51.541096
0.000000	2.254588	51.830360
0.000000	2.254826	51.606339
0.000000	2.255063	51.766342
0.000000	2.255300	52.095428
0.000000	2.255537	52.041542
0.000000	2.255774	51.336315
0.000000	2.256011	50.657951
0.000000	2.256249	48.034199
0.000000	2.256486	43.482105
0.000000	2.256723	36.744740
0.000000	2.256960	29.366617
0.000000	2.257197	24.920511
0.000000	2.257435	21.789928
0.000000	2.257672	19.360584
0.000000	2.257909	17.268993
0.000000	2.258146	16.422300
0.000000	2.258383	15.017439
0.000000	2.258621	13.987775
0.000000	2.258858	13.002392
0.000000	2.259095	12.611636
0.000000	2.259332	13.059948
0.000000	2.259569	13.522263
0.000000	2.259806	15.253090
0.000000	2.260043	17.973654
0.000000	2.260281	21.719700
0.000000	2.260518	27.083445
0.000000	2.260755	32.632088
0.000000	2.260992	38.507221
0.000000	2.261229	45.044407
0.000000	2.261467	52.391705
0.000000	2.261704	58.427490
0.000000	2.261941	62.186462
0.000000	2.262178	65.478569
0.000000	2.262415	68.442986
0.000000	2.262652	70.762535
0.000000	2.262890	72.872253
0.000000	2.263127	74.032486
0.000000	2.263364	74.372345
0.000000	2.263601	74.813507
0.000000	2.263838	75.592133
0.000000	2.264076	76.927048
0.000000	2.264313	77.550461
0.000000	2.264550	77.994118
0.000000	2.264787	78.603889
0.000000	2.265024	80.224258
0.000000	2.265261	81.844727
0.000000	2.265499	83.939835
0.000000	2.265736	86.085686
0.000000	2.265973	88.260162
0.000000	2.266210	90.142982
0.000000	2.266447	90.645493
0.000000	2.266685	90.270401
0.000000	2.266922	88.768463
0.000000	2.267159	87.553284
0.000000	2.267396	84.722916
0.000000	2.267633	81.165115
0.000000	2.267870	78.699966
0.000000	2.268108	77.421600
0.000000	2.268345	76.293266
0.000000	2.268582	74.135429
0.000000	2.268819	68.881111
0.000000	2.269056	63.656361
0.000000	2.269293	57.912258
0.000000	2.269531	52.213856
0.000000	2.269768	46.816063
0.000000	2.270005	41.259899
0.000000	2.270242	35.937897
0.000000	2.270479	30.778158
0.000000	2.270716	26.791250
0.000000	2.270954	23.506823
0.000000	2.271191	20.610476
0.000000	2.271428	17.737064
0.000000	2.271665	15.106847
0.000000	2.271902	12.822045
0.000000	2.272140	10.244691
0.000000	2.272377	7.818439
0.000000	2.272614	6.013983
0.000000	2.272851	4.084411
0.000000	2.273088	1.750287
0.000000	2.273325	-0.496820
0.000000	2.273562	-2.835033
0.000000	2.273800	-4.687270
0.000000	2.274037	-5.694410
0.000000	2.274274	-6.739110
0.000000	2.274511	-6.930711
0.000000	2.274748	-6.596207
0.000000	2.274986	-6.361574
0.000000	2.275223	-6.146544
0.000000	2.275460	-5.970368
0.000000	2.275697	-5.835977
0.000000	2.275934	-4.882061
0.000000	2.276171	-3.949446
0.000000	2.276409	-3.084517
0.000000	2.276646	-2.096487
0.000000	2.276883	-1.778032
0.000000	2.277120	-0.998883
0.000000	2.277357	-0.068410
0.000000	2.277595	-0.198187
0.000000	2.277832	-1.401237
0.000000	2.278069	-2.165584
0.000000	2.278306	-3.111284
0.000000	2.278543	-5.138367
0.000000	2.278780	-7.186712
0.000000	2.279017	-9.708172
0.000000	2.279255	-11.811111
0.000000	2.279492	-14.147431
0.000000	2.279729	-16.401390
0.000000	2.279966	-19.062077
0.000000	2.280203	-20.761946
0.000000	2.280441	-22.032682
0.000000	2.280678	-23.103483
0.000000	2.280915	-22.922211
0.000000	2.281152	-21.245424
0.000000	2.281389	-20.430178
0.000000	2.281626	-19.713865
0.000000	2.281864	-19.904253
0.000000	2.282101	-22.416735
0.000000	2.282338	-26.134630
0.000000	2.282575	-30.703983
0.000000	2.282812	-34.899086
0.000000	2.283049	-38.971825
0.000000	2.283287	-43.292316
0.000000	2.283524	-46.170490
0.000000	2.283761	-48.253304
0.000000	2.283998	-48.881554
0.000000	2.284235	-49.575500
0.000000	2.284472	-51.490826
0.000000	2.284710	-54.060677
0.000000	2.284947	-57.084156
0.000000	2.285184	-59.412178
0.000000	2.285421	-62.131313
0.000000	2.285658	-65.365730
0.000000	2.285896	-65.797577
0.000000	2.286133	-65.703773
0.000000	2.286370	-65.867233
0.000000	2.286607	-66.011589
0.000000	2.286844	-66.183067
0.000000	2.287081	-66.862907
0.000000	2.287319	-68.581268
0.000000	2.287556	-68.480331
0.000000	2.287793	-66.520935
0.000000	2.288030	-63.628090
0.000000	2.288267	-61.098747
0.000000	2.288505	-57.993973
0.000000	2.288742	-53.380928
0.000000	2.288979	-48.710621
0.000000	2.289216	-45.055279
0.000000	2.289453	-42.373344
0.000000	2.289690	-40.152737
0.000000	2.289928	-37.902985
0.000000	2.290165	-35.693161
0.000000	2.290402	-32.748142
0.000000	2.290639	-29.422495
0.000000	2.290876	-26.910791
0.000000	2.291114	-24.074867
0.000000	2.291351	-22.982021
0.000000	2.291588	-22.402224
0.000000	2.291825	-22.043394
0.000000	2.292062	-25.159115
0.000000	2.292300	-29.264204
0.000000	2.292536	-35.881275
0.000000	2.292774	-44.245338
0.000000	2.293011	-50.980534
0.000000	2.293248	-57.493900
0.000000	2.293485	-62.900051
0.000000	2.293722	-69.149010
0.000000	2.293960	-76.545738
0.000000	2.294197	-84.084595
0.000000	2.294434	-89.675156
0.000000	2.294671	-95.586823
0.000000	2.294908	-98.616898
0.000000	2.295146	-101.897850
0.000000	2.295383	-104.394859
0.000000	2.295620	-106.906029
0.000000	2.295857	-108.829735
0.000000	2.296094	-111.621437
0.000000	2.296331	-114.784966
0.000000	2.296569	-118.191254
0.000000	2.296806	-121.373596
0.000000	2.297043	-123.665398
0.000000	2.297280	-125.226097
0.000000	2.297517	-126.139038
0.000000	2.297755	-126.068794
0.000000	2.297992	-125.139503
0.000000	2.298229	-123.363419
0.000000	2.298466	-122.206184
0.000000	2.298703	-122.480888
0.000000	2.298940	-123.967178
0.000000	2.299177	-126.548172
0.000000	2.299415	-129.973297
0.000000	2.299652	-132.292892
0.000000	2.299889	-134.278671
0.000000	2.300126	-136.390762
0.000000	2.300363	-137.008484
0.000000	2.300601	-137.614105
0.000000	2.300838	-137.993912
0.000000	2.301075	-137.827866
0.000000	2.301312	-136.601517
0.000000	2.301549	-133.682861
0.000000	2.301786	-126.236053
0.000000	2.302023	-116.136452
0.000000	2.302261	-106.250565
0.000000	2.302498	-99.275322
0.000000	2.302735	-93.829216
0.000000	2.302972	-89.118423
0.000000	2.303209	-83.698013
0.000000	2.303447	-78.234314
0.000000	2.303684	-72.344543
0.000000	2.303921	-65.066620
0.000000	2.304158	-59.280437
0.000000	2.304395	-54.694336
0.000000	2.304632	-50.807606
0.000000	2.304870	-45.459499
0.000000	2.305107	-41.304382
0.000000	2.305344	-38.743378
0.000000	2.305581	-36.349560
0.000000	2.305818	-32.327217
0.000000	2.306056	-27.688747
0.000000	2.306293	-22.382917
0.000000	2.306530	-17.076712
0.000000	2.306767	-12.321506
0.000000	2.307004	-7.663929
0.000000	2.307241	-4.773529
0.000000	2.307479	-2.579249
0.000000	2.307716	-1.753660
0.000000	2.307953	-2.546450
0.000000	2.308190	-6.403454
0.000000	2.308427	-11.794200
0.000000	2.308664	-15.972650
0.000000	2.308902	-17.446476
0.000000	2.309139	-18.629759
0.000000	2.309376	-20.334900
0.000000	2.309613	-21.959137
0.000000	2.309850	-24.828470
0.000000	2.310087	-26.632320
0.000000	2.310325	-28.416363
0.000000	2.310562	-30.123774
0.000000	2.310799	-31.509018
0.000000	2.311036	-33.352779
0.000000	2.311273	-35.740711
0.000000	2.311511	-39.911926
0.000000	2.311748	-44.674152
0.000000	2.311985	-50.930351
0.000000	2.312222	-56.413036
0.000000	2.312459	-58.353710
0.000000	2.312696	-58.803288
0.000000	2.312934	-58.624763
0.000000	2.313171	-57.597561
0.000000	2.313408	-57.148422
0.000000	2.313645	-56.692036
0.000000	2.313882	-56.690716
0.000000	2.314120	-56.009785
0.000000	2.314357	-55.178799
0.000000	2.314594	-54.520340
0.000000	2.314831	-54.483856
0.000000	2.315068	-55.147552
0.000000	2.315305	-54.744370
0.000000	2.315543	-54.665527
0.000000	2.315780	-54.819023
0.000000	2.316017	-56.433258
0.000000	2.316254	-58.615204
0.000000	2.316491	-61.280552
0.000000	2.316729	-63.849628
0.000000	2.316966	-65.612129
0.000000	2.317203	-67.365234
0.000000	2.317440	-65.529869
0.000000	2.317677	-62.139786
0.000000	2.317914	-57.807693
0.000000	2.318151	-51.364841
0.000000	2.318389	-44.695332
0.000000	2.318626	-39.014736
0.000000	2.318863	-35.324688
0.000000	2.319100	-32.248516
0.000000	2.319337	-29.019566
0.000000	2.319575	-26.561520
0.000000	2.319812	-24.985331
0.000000	2.320049	-24.743607
0.000000	2.320286	-25.887749
0.000000	2.320523	-28.156975
0.000000	2.320760	-30.976419
0.000000	2.320997	-33.842949
0.000000	2.321235	-37.581486
0.000000	2.321472	-42.182644
0.000000	2.321709	-47.846596
0.000000	2.321946	-51.826176
0.000000	2.322183	-56.825386
0.000000	2.322421	-61.664555
0.000000	2.322658	-66.923668
0.000000	2.322895	-73.169159
0.000000	2.323132	-79.195084
0.000000	2.323369	-85.160461
0.000000	2.323606	-89.648193
0.000000	2.323844	-93.217804
0.000000	2.324081	-96.083900
0.000000	2.324318	-98.813454
0.000000	2.324555	-101.935066
0.000000	2.324792	-105.395279
0.000000	2.325030	-110.334061
0.000000	2.325267	-116.034668
0.000000	2.325504	-121.192764
0.000000	2.325741	-126.161148
0.000000	2.325978	-130.950928
0.000000	2.326216	-136.151657
0.000000	2.326452	-143.873596
0.000000	2.326690	-151.243179
0.000000	2.326927	-156.019897
0.000000	2.327164	-157.561600
0.000000	2.327401	-159.184250
0.000000	2.327638	-160.520767
0.000000	2.327876	-161.555511
0.000000	2.328113	-162.161575
0.000000	2.328350	-161.495789
0.000000	2.328587	-159.957779
0.000000	2.328824	-159.724747
0.000000	2.329062	-159.474609
0.000000	2.329299	-158.261307
0.000000	2.329536	-157.190140
0.000000	2.329773	-156.677505
0.000000	2.330010	-156.139709
0.000000	2.330247	-155.082291
0.000000	2.330485	-154.138580
0.000000	2.330722	-153.171600
0.000000	2.330959	-151.359299
0.000000	2.331196	-151.452576
0.000000	2.331433	-152.484833
0.000000	2.331670	-154.673645
0.000000	2.331908	-157.519318
0.000000	2.332145	-160.767334
0.000000	2.332382	-163.245712
0.000000	2.332619	-164.496475
0.000000	2.332856	-165.118195
0.000000	2.333093	-165.576324
0.000000	2.333331	-166.143982
0.000000	2.333568	-167.453720
0.000000	2.333805	-169.118698
0.000000	2.334042	-170.538788
0.000000	2.334279	-169.839462
0.000000	2.334517	-168.916885
0.000000	2.334754	-168.200928
0.000000	2.334991	-166.285797
0.000000	2.335228	-164.053177
0.000000	2.335465	-161.851440
0.000000	2.335702	-158.351639
0.000000	2.335940	-154.677582
0.000000	2.336177	-150.594910
0.000000	2.336414	-147.592178
0.000000	2.336651	-145.225403
0.000000	2.336888	-142.955978
0.000000	2.337126	-140.171341
0.000000	2.337363	-137.669754
0.000000	2.337600	-135.980667
0.000000	2.337837	-133.846405
0.000000	2.338074	-130.275452
0.000000	2.338311	-125.749596
0.000000	2.338549	-120.121704
0.000000	2.338786	-113.944405
0.000000	2.339023	-106.910614
0.000000	2.339260	-100.013962
0.000000	2.339497	-93.731071
0.000000	2.339735	-87.808640
0.000000	2.339972	-82.288704
0.000000	2.340209	-77.709679
0.000000	2.340446	-74.052711
0.000000	2.340683	-69.531204
0.000000	2.340920	-63.452827
0.000000	2.341157	-54.357056
0.000000	2.341395	-40.697491
0.000000	2.341632	-21.904545
0.000000	2.341869	2.769313
0.000000	2.342106	33.939754
0.000000	2.342343	71.039337
0.000000	2.342581	111.376053
0.000000	2.342818	146.411346
0.000000	2.343055	164.106537
0.000000	2.343292	170.521439
0.000000	2.343529	164.222595
0.000000	2.343766	146.808273
0.000000	2.344004	120.277130
0.000000	2.344241	92.424156
0.000000	2.344478	70.743095
0.000000	2.344715	61.534668
0.000000	2.344952	47.480854
0.000000	2.345190	35.755230
0.000000	2.345427	22.714151
0.000000	2.345664	7.644617
0.000000	2.345901	-6.184824
0.000000	2.346138	-18.881660
0.000000	2.346375	-29.271654
0.000000	2.346612	-40.006889
0.000000	2.346850	-48.495117
0.000000	2.347087	-55.597099
0.000000	2.347324	-65.887413
0.000000	2.347561	-74.049011
0.000000	2.347798	-79.938889
0.000000	2.348036	-84.592979
0.000000	2.348273	-87.465355
0.000000	2.348510	-87.851563
0.000000	2.348747	-88.228996
0.000000	2.348984	-88.324509
0.000000	2.349221	-88.341049
0.000000	2.349458	-89.074562
0.000000	2.349696	-89.441170
0.000000	2.349933	-90.795753
0.000000	2.350170	-91.273720
0.000000	2.350407	-91.313477
0.000000	2.350644	-90.382500
0.000000	2.350882	-88.908920
0.000000	2.351119	-86.376968
0.000000	2.351356	-83.009521
0.000000	2.351593	-78.706787
0.000000	2.351830	-73.882507
0.000000	2.352067	-68.619637
0.000000	2.352305	-62.654091
0.000000	2.352542	-56.607681
0.000000	2.352779	-49.468052
0.000000	2.353016	-41.117058
0.000000	2.353253	-33.847263
0.000000	2.353491	-28.314972
0.000000	2.353728	-23.482250
0.000000	2.353965	-19.495188
0.000000	2.354202	-14.848619
0.000000	2.354439	-10.305933
0.000000	2.354676	-4.395582
0.000000	2.354914	1.514523
0.000000	2.355151	5.572035
0.000000	2.355388	9.090311
0.000000	2.355625	12.054199
0.000000	2.355862	14.615278
0.000000	2.356100	17.692211
0.000000	2.356337	21.484943
0.000000	2.356574	24.920570
0.000000	2.356811	28.081436
0.000000	2.357048	30.698561
0.000000	2.357285	33.000816
0.000000	2.357523	35.973656
0.000000	2.357760	39.268742
0.000000	2.357997	41.504921
0.000000	2.358234	43.336380
0.000000	2.358471	45.337551
0.000000	2.358708	47.452080
0.000000	2.358946	49.430958
0.000000	2.359183	50.597919
0.000000	2.359420	50.495979
0.000000	2.359657	49.690815
0.000000	2.359894	47.753342
0.000000	2.360132	44.208710
0.000000	2.360369	40.991901
0.000000	2.360606	39.036892
0.000000	2.360843	37.388062
0.000000	2.361080	35.689293
0.000000	2.361317	34.015965
0.000000	2.361555	31.582781
0.000000	2.361792	28.471598
0.000000	2.362029	24.965811
0.000000	2.362266	21.533535
0.000000	2.362503	18.775730
0.000000	2.362741	17.598255
0.000000	2.362978	16.102009
0.000000	2.363215	14.162179
0.000000	2.363452	11.522672
0.000000	2.363689	7.008669
0.000000	2.363926	1.402388
0.000000	2.364164	-5.374091
0.000000	2.364401	-12.130573
0.000000	2.364638	-15.723665
0.000000	2.364875	-15.706712
0.000000	2.365112	-16.032642
0.000000	2.365350	-16.547716
0.000000	2.365587	-16.609972
0.000000	2.365824	-15.449764
0.000000	2.366061	-16.213104
0.000000	2.366298	-16.496002
0.000000	2.366535	-17.283564
0.000000	2.366772	-17.288673
0.000000	2.367010	-16.321604
0.000000	2.367247	-15.745451
0.000000	2.367484	-16.637087
0.000000	2.367721	-18.686407
0.000000	2.367958	-21.316893
0.000000	2.368196	-24.672251
0.000000	2.368433	-26.741858
0.000000	2.368670	-29.225943
0.000000	2.368907	-29.415115
0.000000	2.369144	-29.483561
0.000000	2.369381	-29.244305
0.000000	2.369618	-29.284597
0.000000	2.369856	-30.231794
0.000000	2.370093	-30.748848
0.000000	2.370330	-31.989906
0.000000	2.370567	-33.783871
0.000000	2.370804	-36.022118
0.000000	2.371042	-37.221527
0.000000	2.371279	-38.686127
0.000000	2.371516	-40.826767
0.000000	2.371753	-42.331654
0.000000	2.371990	-44.023605
0.000000	2.372227	-46.737556
0.000000	2.372465	-50.285980
0.000000	2.372702	-52.328522
0.000000	2.372939	-52.807964
0.000000	2.373176	-52.911709
0.000000	2.373413	-53.367699
0.000000	2.373651	-54.103004
0.000000	2.373888	-56.119286
0.000000	2.374125	-58.550354
0.000000	2.374362	-61.020969
0.000000	2.374599	-63.826385
0.000000	2.374836	-66.379562
0.000000	2.375073	-67.445572
0.000000	2.375311	-68.840836
0.000000	2.375548	-70.270752
0.000000	2.375785	-70.789482
0.000000	2.376022	-71.625854
0.000000	2.376259	-71.623436
0.000000	2.376497	-70.459564
0.000000	2.376734	-68.973526
0.000000	2.376971	-68.086533
0.000000	2.377208	-66.787529
0.000000	2.377445	-65.111031
0.000000	2.377682	-64.074013
0.000000	2.377920	-63.716370
0.000000	2.378157	-62.185200
0.000000	2.378394	-60.741909
0.000000	2.378631	-58.901112
0.000000	2.378868	-57.033470
0.000000	2.379106	-55.304226
0.000000	2.379343	-53.280952
0.000000	2.379580	-51.745735
0.000000	2.379817	-50.283413
0.000000	2.380054	-49.669804
0.000000	2.380291	-49.232937
0.000000	2.380529	-47.919174
0.000000	2.380766	-47.154198
0.000000	2.381003	-46.032776
0.000000	2.381240	-47.291454
0.000000	2.381477	-49.664261
0.000000	2.381714	-52.803490
0.000000	2.381952	-56.271610
0.000000	2.382189	-58.480042
0.000000	2.382426	-60.628029
0.000000	2.382663	-63.641483
0.000000	2.382900	-66.752724
0.000000	2.383137	-69.397285
0.000000	2.383375	-71.273819
0.000000	2.383612	-73.474190
0.000000	2.383849	-75.074936
0.000000	2.384086	-78.160194
0.000000	2.384323	-81.167778
0.000000	2.384561	-84.239487
0.000000	2.384798	-87.035492
0.000000	2.385035	-87.417007
0.000000	2.385272	-88.193741
0.000000	2.385509	-90.320953
0.000000	2.385746	-92.823647
0.000000	2.385984	-95.405602
0.000000	2.386221	-99.596359
0.000000	2.386458	-104.364983
0.000000	2.386695	-110.512611
0.000000	2.386932	-117.203590
0.000000	2.387170	-123.378204
0.000000	2.387407	-129.763062
0.000000	2.387644	-136.623688
0.000000	2.387881	-142.614059
0.000000	2.388118	-148.654068
0.000000	2.388355	-154.847168
0.000000	2.388592	-160.177902
0.000000	2.388830	-164.223099
0.000000	2.389067	-167.716766
0.000000	2.389304	-171.116516
0.000000	2.389541	-173.452621
0.000000	2.389778	-175.943527
0.000000	2.390016	-178.148407
0.000000	2.390253	-180.924026
0.000000	2.390490	-183.536530
0.000000	2.390727	-184.723389
0.000000	2.390964	-185.937424
0.000000	2.391201	-186.573730
0.000000	2.391439	-187.897369
0.000000	2.391676	-189.906860
0.000000	2.391913	-192.693298
0.000000	2.392150	-196.661194
0.000000	2.392387	-200.914902
0.000000	2.392625	-206.136246
0.000000	2.392862	-211.462769
0.000000	2.393099	-216.265594
0.000000	2.393336	-219.722794
0.000000	2.393573	-222.449677
0.000000	2.393811	-223.879440
0.000000	2.394047	-224.431427
0.000000	2.394285	-222.774872
0.000000	2.394522	-219.978043
0.000000	2.394759	-215.969452
0.000000	2.394996	-210.942703
0.000000	2.395233	-205.966614
0.000000	2.395471	-203.681000
0.000000	2.395708	-202.232971
0.000000	2.395945	-202.160690
0.000000	2.396182	-202.009094
0.000000	2.396419	-203.526474
0.000000	2.396657	-206.384674
0.000000	2.396894	-209.997543
0.000000	2.397131	-214.512543
0.000000	2.397368	-219.512970
0.000000	2.397605	-223.655655
0.000000	2.397842	-225.931808
0.000000	2.398079	-229.046326
0.000000	2.398317	-231.672424
0.000000	2.398554	-233.135193
0.000000	2.398791	-234.351242
0.000000	2.399028	-235.560989
0.000000	2.399265	-235.915436
0.000000	2.399503	-232.507446
0.000000	2.399740	-230.181854
0.000000	2.399977	-229.281067
0.000000	2.400214	-227.499268
0.000000	2.400451	-225.587875
0.000000	2.400688	-223.731506
0.000000	2.400926	-221.858154
0.000000	2.401163	-219.987610
0.000000	2.401400	-218.475021
0.000000	2.401637	-216.544693
0.000000	2.401874	-213.974792
0.000000	2.402112	-211.521194
0.000000	2.402349	-209.359787
0.000000	2.402586	-205.474915
0.000000	2.402823	-201.278900
0.000000	2.403060	-196.399292
0.000000	2.403297	-192.362167
0.000000	2.403535	-189.809219
0.000000	2.403772	-188.027405
0.000000	2.404009	-186.005127
0.000000	2.404246	-184.665268
0.000000	2.404483	-185.686386
0.000000	2.404721	-187.264923
0.000000	2.404958	-190.439529
0.000000	2.405195	-193.844116
0.000000	2.405432	-196.573959
0.000000	2.405669	-197.811600
0.000000	2.405906	-197.879410
0.000000	2.406144	-198.543793
0.000000	2.406381	-198.243683
0.000000	2.406618	-196.486954
0.000000	2.406855	-194.563034
0.000000	2.407092	-192.271683
0.000000	2.407329	-189.770325
0.000000	2.407567	-187.820114
0.000000	2.407804	-185.583588
0.000000	2.408041	-182.906601
0.000000	2.408278	-178.938400
0.000000	2.408515	-175.208557
0.000000	2.408752	-172.035553
0.000000	2.408990	-169.031723
0.000000	2.409227	-166.901932
0.000000	2.409464	-166.357452
0.000000	2.409701	-165.863007
0.000000	2.409938	-166.459869
0.000000	2.410176	-168.217392
0.000000	2.410413	-170.666428
0.000000	2.410650	-172.210678
0.000000	2.410887	-173.219681
0.000000	2.411124	-176.122177
0.000000	2.411361	-180.107635
0.000000	2.411599	-185.197479
0.000000	2.411836	-190.575806
0.000000	2.412073	-195.681351
0.000000	2.412310	-200.271805
0.000000	2.412547	-204.234512
0.000000	2.412785	-207.012543
0.000000	2.413022	-209.209518
0.000000	2.413259	-211.651917
0.000000	2.413496	-212.899551
0.000000	2.413733	-213.921097
0.000000	2.413970	-215.723160
0.000000	2.414207	-218.044250
0.000000	2.414445	-220.267120
0.000000	2.414682	-220.250504
0.000000	2.414919	-218.916931
0.000000	2.415156	-216.516327
0.000000	2.415393	-215.236954
0.000000	2.415631	-214.047607
0.000000	2.415868	-212.546967
0.000000	2.416105	-212.471771
0.000000	2.416342	-211.984268
0.000000	2.416579	-210.686630
0.000000	2.416816	-209.409576
0.000000	2.417053	-206.988220
0.000000	2.417291	-203.535492
0.000000	2.417528	-198.955383
0.000000	2.417765	-196.940491
0.000000	2.418002	-195.798935
0.000000	2.418239	-195.475861
0.000000	2.418477	-196.168747
0.000000	2.418714	-197.577911
0.000000	2.418951	-199.635040
0.000000	2.419188	-201.353958
0.000000	2.419425	-199.815750
0.000000	2.419662	-197.855652
0.000000	2.419900	-195.380341
0.000000	2.420137	-193.893631
0.000000	2.420374	-196.181244
0.000000	2.420611	-200.761765
0.000000	2.420848	-206.275482
0.000000	2.421086	-212.059372
0.000000	2.421323	-216.679550
0.000000	2.421560	-219.124207
0.000000	2.421797	-219.441864
0.000000	2.422034	-218.843201
0.000000	2.422271	-216.170227
0.000000	2.422508	-213.764771
0.000000	2.422746	-212.388489
0.000000	2.422983	-211.032715
0.000000	2.423220	-209.296753
0.000000	2.423457	-206.371155
0.000000	2.423694	-202.305878
0.000000	2.423932	-198.452072
0.000000	2.424169	-194.796997
0.000000	2.424406	-190.743927
0.000000	2.424643	-185.730438
0.000000	2.424880	-181.932755
0.000000	2.425117	-180.366760
0.000000	2.425355	-179.856186
0.000000	2.425592	-179.147446
0.000000	2.425829	-178.577774
0.000000	2.426066	-177.247559
0.000000	2.426303	-176.303574
0.000000	2.426541	-174.507156
0.000000	2.426778	-171.094543
0.000000	2.427015	-167.077225
0.000000	2.427252	-164.299301
0.000000	2.427489	-162.429337
0.000000	2.427727	-158.721817
0.000000	2.427964	-153.907898
0.000000	2.428201	-149.340240
0.000000	2.428438	-144.135880
0.000000	2.428675	-140.317352
0.000000	2.428912	-136.043381
0.000000	2.429150	-132.178421
0.000000	2.429387	-127.913895
0.000000	2.429624	-123.273521
0.000000	2.429861	-119.289322
0.000000	2.430098	-115.927994
0.000000	2.430335	-112.763489
0.000000	2.430573	-109.855362
0.000000	2.430810	-106.829445
0.000000	2.431047	-103.989395
0.000000	2.431284	-101.853302
0.000000	2.431521	-101.961472
0.000000	2.431758	-103.271065
0.000000	2.431996	-106.527855
0.000000	2.432233	-111.147537
0.000000	2.432470	-116.506554
0.000000	2.432707	-120.053368
0.000000	2.432944	-124.075089
0.000000	2.433182	-127.347939
0.000000	2.433419	-130.952225
0.000000	2.433656	-133.348785
0.000000	2.433893	-136.870865
0.000000	2.434130	-139.773132
0.000000	2.434367	-142.780426
0.000000	2.434605	-144.591599
0.000000	2.434842	-145.383072
0.000000	2.435079	-146.657410
0.000000	2.435316	-146.344681
0.000000	2.435553	-148.056000
0.000000	2.435791	-150.585205
0.000000	2.436028	-153.008926
0.000000	2.436265	-154.528168
0.000000	2.436502	-154.790329
0.000000	2.436739	-154.817474
0.000000	2.436976	-154.009171
0.000000	2.437213	-152.052246
0.000000	2.437451	-149.225067
0.000000	2.437688	-146.661774
0.000000	2.437925	-144.486389
0.000000	2.438162	-142.564117
0.000000	2.438399	-143.272995
0.000000	2.438637	-145.050400
0.000000	2.438874	-144.209610
0.000000	2.439111	-143.727905
0.000000	2.439348	-144.241837
0.000000	2.439585	-145.916946
0.000000	2.439822	-147.919434
0.000000	2.440060	-150.476852
0.000000	2.440297	-153.707748
0.000000	2.440534	-158.078186
0.000000	2.440771	-162.549637
0.000000	2.441008	-168.556198
0.000000	2.441246	-175.317444
0.000000	2.441483	-180.849823
0.000000	2.441720	-185.569611
0.000000	2.441957	-190.968948
0.000000	2.442194	-196.051956
0.000000	2.442431	-201.379150
0.000000	2.442668	-206.578064
0.000000	2.442906	-211.038055
0.000000	2.443143	-215.513580
0.000000	2.443380	-221.172852
0.000000	2.443617	-226.482330
0.000000	2.443854	-232.355103
0.000000	2.444092	-237.248795
0.000000	2.444329	-242.704132
0.000000	2.444566	-247.113617
0.000000	2.444803	-250.627869
0.000000	2.445040	-254.066895
0.000000	2.445277	-255.769928
0.000000	2.445514	-256.687653
0.000000	2.445752	-258.314728
0.000000	2.445989	-258.969391
0.000000	2.446226	-260.015320
0.000000	2.446463	-264.724487
0.000000	2.446700	-269.629089
0.000000	2.446938	-275.021820
0.000000	2.447175	-280.805573
0.000000	2.447412	-286.960236
0.000000	2.447649	-293.302887
0.000000	2.447886	-300.215637
0.000000	2.448123	-306.948883
0.000000	2.448361	-313.423859
0.000000	2.448598	-319.431824
0.000000	2.448835	-323.179352
0.000000	2.449072	-327.148468
0.000000	2.449309	-332.238373
0.000000	2.449547	-336.383514
0.000000	2.449784	-336.702728
0.000000	2.450021	-335.724792
0.000000	2.450258	-337.150482
0.000000	2.450495	-339.667908
0.000000	2.450732	-339.385742
0.000000	2.450970	-337.386078
0.000000	2.451207	-333.800476
0.000000	2.451444	-328.244446
0.000000	2.451681	-322.132660
0.000000	2.451918	-315.655090
0.000000	2.452156	-308.531006
0.000000	2.452393	-302.311920
0.000000	2.452630	-294.557678
0.000000	2.452867	-285.931976
0.000000	2.453104	-278.169769
0.000000	2.453341	-270.975220
0.000000	2.453579	-264.461792
0.000000	2.453816	-258.329041
0.000000	2.454053	-250.776886
0.000000	2.454290	-244.265640
0.000000	2.454527	-237.715759
0.000000	2.454765	-232.063187
0.000000	2.455002	-226.913834
0.000000	2.455239	-221.820206
0.000000	2.455476	-217.898453
0.000000	2.455713	-214.216736
0.000000	2.455950	-209.567795
0.000000	2.456187	-204.735092
0.000000	2.456425	-201.584579
0.000000	2.456662	-199.939224
0.000000	2.456899	-198.776443
0.000000	2.457136	-197.819962
0.000000	2.457373	-197.366425
0.000000	2.457611	-196.481583
0.000000	2.457848	-195.668427
0.000000	2.458085	-194.375900
0.000000	2.458322	-193.648407
0.000000	2.458559	-193.121063
0.000000	2.458797	-192.301437
0.000000	2.459034	-190.852676
0.000000	2.459271	-189.973206
0.000000	2.459508	-189.854996
0.000000	2.459745	-190.444580
0.000000	2.459982	-191.659210
0.000000	2.460220	-193.737946
0.000000	2.460457	-197.349869
0.000000	2.460694	-201.128418
0.000000	2.460931	-203.817856
0.000000	2.461168	-207.166473
0.000000	2.461406	-210.403793
0.000000	2.461643	-213.179321
0.000000	2.461880	-215.267624
0.000000	2.462117	-214.171982
0.000000	2.462354	-214.154373
0.000000	2.462591	-213.828552
0.000000	2.462828	-213.530182
0.000000	2.463066	-212.967407
0.000000	2.463303	-211.329788
0.000000	2.463540	-209.524582
0.000000	2.463777	-206.970428
0.000000	2.464014	-203.270981
0.000000	2.464252	-200.094528
0.000000	2.464489	-197.778168
0.000000	2.464726	-197.140518
0.000000	2.464963	-197.116699
0.000000	2.465200	-198.944702
0.000000	2.465437	-201.347015
0.000000	2.465674	-204.587357
0.000000	2.465912	-206.540924
0.000000	2.466149	-208.042145
0.000000	2.466386	-209.731033
0.000000	2.466623	-211.745911
0.000000	2.466860	-212.101990
0.000000	2.467098	-210.353714
0.000000	2.467335	-208.712753
0.000000	2.467572	-204.285950
0.000000	2.467809	-200.148193
0.000000	2.468046	-196.776535
0.000000	2.468283	-192.114044
0.000000	2.468521	-186.078522
0.000000	2.468758	-180.217270
0.000000	2.468995	-175.728500
0.000000	2.469232	-174.768402
0.000000	2.469469	-175.949081
0.000000	2.469707	-177.490021
0.000000	2.469944	-179.417679
0.000000	2.470181	-179.577927
0.000000	2.470418	-179.373459
0.000000	2.470655	-181.324020
0.000000	2.470892	-185.154816
0.000000	2.471129	-189.682983
0.000000	2.471367	-193.463593
0.000000	2.471604	-195.758377
0.000000	2.471841	-196.419662
0.000000	2.472078	-197.286957
0.000000	2.472315	-199.137070
0.000000	2.472553	-202.400436
0.000000	2.472790	-206.017166
0.000000	2.473027	-209.987030
0.000000	2.473264	-213.629623
0.000000	2.473501	-216.553345
0.000000	2.473738	-223.045334
0.000000	2.473976	-231.191879
0.000000	2.474213	-241.201401
0.000000	2.474450	-251.626938
0.000000	2.474687	-259.862457
0.000000	2.474924	-266.782074
0.000000	2.475162	-272.180511
0.000000	2.475399	-277.149841
0.000000	2.475636	-281.642242
0.000000	2.475873	-284.747467
0.000000	2.476110	-287.609436
0.000000	2.476347	-288.729309
0.000000	2.476585	-288.521088
0.000000	2.476822	-287.222229
0.000000	2.477059	-284.869385
0.000000	2.477296	-281.654755
0.000000	2.477533	-277.690002
0.000000	2.477771	-272.762726
0.000000	2.478008	-267.558838
0.000000	2.478245	-261.612549
0.000000	2.478482	-255.820526
0.000000	2.478719	-251.005569
0.000000	2.478956	-246.512466
0.000000	2.479194	-241.982574
0.000000	2.479431	-238.006989
0.000000	2.479668	-235.045807
0.000000	2.479905	-231.305786
0.000000	2.480142	-228.179703
0.000000	2.480379	-226.087784
0.000000	2.480617	-223.534714
0.000000	2.480854	-220.402176
0.000000	2.481091	-215.780045
0.000000	2.481328	-209.846024
0.000000	2.481565	-203.706772
0.000000	2.481802	-198.408218
0.000000	2.482040	-194.595871
0.000000	2.482277	-192.662598
0.000000	2.482514	-192.077438
0.000000	2.482751	-192.935593
0.000000	2.482988	-194.286880
0.000000	2.483226	-196.928986
0.000000	2.483463	-200.415390
0.000000	2.483700	-204.208435
0.000000	2.483937	-209.284012
0.000000	2.484174	-214.878799
0.000000	2.484411	-219.908813
0.000000	2.484648	-223.542557
0.000000	2.484886	-226.030899
0.000000	2.485123	-229.495560
0.000000	2.485360	-233.019485
0.000000	2.485597	-237.354156
0.000000	2.485834	-243.372589
0.000000	2.486072	-249.324417
0.000000	2.486309	-255.164673
0.000000	2.486546	-260.966766
0.000000	2.486783	-266.795380
0.000000	2.487020	-273.534424
0.000000	2.487257	-278.590576
0.000000	2.487495	-283.602295
0.000000	2.487732	-288.493744
0.000000	2.487969	-292.583130
0.000000	2.488206	-294.510590
0.000000	2.488443	-292.847168
0.000000	2.488681	-287.843109
0.000000	2.488918	-281.070435
0.000000	2.489155	-274.779541
0.000000	2.489392	-271.376129
0.000000	2.489629	-269.077911
0.000000	2.489866	-268.309692
0.000000	2.490103	-267.923737
0.000000	2.490341	-267.011780
0.000000	2.490578	-266.942383
0.000000	2.490815	-267.034393
0.000000	2.491052	-268.969208
0.000000	2.491289	-270.987793
0.000000	2.491527	-271.810303
0.000000	2.491764	-271.983093
0.000000	2.492001	-272.500488
0.000000	2.492238	-273.057800
0.000000	2.492475	-273.695465
0.000000	2.492712	-273.004974
0.000000	2.492950	-272.034729
0.000000	2.493187	-270.966309
0.000000	2.493424	-269.755066
0.000000	2.493661	-269.311493
0.000000	2.493898	-269.901855
0.000000	2.494135	-269.751038
0.000000	2.494373	-269.681458
0.000000	2.494610	-267.414764
0.000000	2.494847	-264.235687
0.000000	2.495084	-261.841003
0.000000	2.495321	-261.000153
0.000000	2.495559	-260.198364
0.000000	2.495796	-259.240814
0.000000	2.496033	-258.523285
0.000000	2.496270	-256.889252
0.000000	2.496507	-253.716675
0.000000	2.496744	-250.722427
0.000000	2.496982	-248.335281
0.000000	2.497219	-248.348419
0.000000	2.497456	-249.834366
0.000000	2.497693	-252.420853
0.000000	2.497930	-255.992188
0.000000	2.498168	-257.929352
0.000000	2.498405	-260.929138
0.000000	2.498642	-263.548676
0.000000	2.498879	-267.564758
0.000000	2.499116	-271.722412
0.000000	2.499353	-275.758728
0.000000	2.499591	-280.133179
0.000000	2.499828	-282.406342
0.000000	2.500065	-284.408936
0.000000	2.500302	-286.424561
0.000000	2.500539	-289.237701
0.000000	2.500777	-293.241547
0.000000	2.501014	-295.575592
0.000000	2.501251	-296.680634
0.000000	2.501488	-298.899567
0.000000	2.501725	-301.079468
0.000000	2.501962	-301.838318
0.000000	2.502200	-301.125458
0.000000	2.502437	-300.324463
0.000000	2.502674	-299.085999
0.000000	2.502911	-297.177673
0.000000	2.503148	-295.104309
0.000000	2.503386	-293.861053
0.000000	2.503623	-292.081238
0.000000	2.503860	-289.130554
0.000000	2.504097	-284.582916
0.000000	2.504334	-281.543701
0.000000	2.504571	-276.934998
0.000000	2.504808	-270.583649
0.000000	2.505046	-262.185577
0.000000	2.505283	-253.547363
0.000000	2.505520	-243.141617
0.000000	2.505757	-232.561050
0.000000	2.505994	-223.908539
0.000000	2.506232	-217.701462
0.000000	2.506469	-211.984070
0.000000	2.506706	-206.812119
0.000000	2.506943	-199.772430
0.000000	2.507180	-194.513794
0.000000	2.507417	-190.051346
0.000000	2.507655	-185.995621
0.000000	2.507892	-182.256226
0.000000	2.508129	-178.228790
0.000000	2.508366	-174.042557
0.000000	2.508603	-169.406723
0.000000	2.508841	-163.981613
0.000000	2.509078	-158.487549
0.000000	2.509315	-154.938248
0.000000	2.509552	-152.652023
0.000000	2.509789	-150.529770
0.000000	2.510026	-148.318512
0.000000	2.510263	-146.093475
0.000000	2.510501	-142.724182
0.000000	2.510738	-139.075745
0.000000	2.510975	-134.821213
0.000000	2.511212	-129.484741
0.000000	2.511449	-125.607437
0.000000	2.511687	-124.592293
0.000000	2.511924	-123.945602
0.000000	2.512161	-123.887352
0.000000	2.512398	-123.761559
0.000000	2.512635	-122.411720
0.000000	2.512872	-121.407051
0.000000	2.513109	-121.457489
0.000000	2.513347	-122.657539
0.000000	2.513584	-123.573807
0.000000	2.513821	-124.764938
0.000000	2.514058	-126.920212
0.000000	2.514295	-128.504227
0.000000	2.514533	-129.371490
0.000000	2.514770	-130.019150
0.000000	2.515007	-131.228607
0.000000	2.515244	-131.962646
0.000000	2.515481	-132.004028
0.000000	2.515718	-131.060562
0.000000	2.515956	-130.488708
0.000000	2.516193	-130.753235
0.000000	2.516430	-129.759323
0.000000	2.516667	-129.657944
0.000000	2.516904	-130.050430
0.000000	2.517142	-131.144241
0.000000	2.517379	-132.203827
0.000000	2.517616	-134.818649
0.000000	2.517853	-139.145294
0.000000	2.518090	-144.001984
0.000000	2.518327	-150.344696
0.000000	2.518565	-157.892303
0.000000	2.518802	-165.900116
0.000000	2.519039	-172.350861
0.000000	2.519276	-174.547684
0.000000	2.519513	-176.005081
0.000000	2.519750	-174.963989
0.000000	2.519988	-173.188507
0.000000	2.520225	-170.477539
0.000000	2.520462	-168.917877
0.000000	2.520699	-167.764633
0.000000	2.520936	-166.828766
0.000000	2.521173	-166.160187
0.000000	2.521411	-167.636932
0.000000	2.521648	-169.345169
0.000000	2.521885	-172.022003
0.000000	2.522122	-175.999359
0.000000	2.522359	-180.774445
0.000000	2.522597	-186.328247
0.000000	2.522834	-190.740463
0.000000	2.523071	-195.580460
0.000000	2.523308	-197.777679
0.000000	2.523545	-200.254593
0.000000	2.523782	-203.718109
0.000000	2.524020	-207.422287
0.000000	2.524257	-210.204910
0.000000	2.524494	-213.929062
0.000000	2.524731	-218.293488
0.000000	2.524968	-222.759750
0.000000	2.525206	-227.178986
0.000000	2.525443	-230.620926
0.000000	2.525680	-232.991135
0.000000	2.525917	-234.511551
0.000000	2.526154	-235.876007
0.000000	2.526392	-236.919708
0.000000	2.526629	-237.197632
0.000000	2.526866	-237.693253
0.000000	2.527103	-239.102493
0.000000	2.527340	-243.047684
0.000000	2.527577	-248.566345
0.000000	2.527815	-254.541397
0.000000	2.528052	-259.539154
0.000000	2.528289	-262.532166
0.000000	2.528526	-264.130676
0.000000	2.528763	-264.724182
0.000000	2.529000	-263.959442
0.000000	2.529238	-263.387695
0.000000	2.529475	-262.819946
0.000000	2.529712	-262.288116
0.000000	2.529949	-259.868652
0.000000	2.530186	-257.532135
0.000000	2.530423	-255.903656
0.000000	2.530661	-254.491425
0.000000	2.530898	-252.626892
0.000000	2.531135	-250.972916
0.000000	2.531372	-250.239212
0.000000	2.531609	-248.590302
0.000000	2.531847	-246.965652
0.000000	2.532084	-246.998581
0.000000	2.532321	-247.888474
0.000000	2.532558	-249.206497
0.000000	2.532795	-251.314133
0.000000	2.533032	-252.959412
0.000000	2.533269	-254.671417
0.000000	2.533507	-256.777191
0.000000	2.533744	-258.640137
0.000000	2.533981	-260.963104
0.000000	2.534218	-263.285461
0.000000	2.534455	-265.655060
0.000000	2.534693	-268.054108
0.000000	2.534930	-270.502808
0.000000	2.535167	-273.877380
0.000000	2.535404	-279.009125
0.000000	2.535641	-285.496185
0.000000	2.535878	-292.136749
0.000000	2.536116	-296.016754
0.000000	2.536353	-298.117737
0.000000	2.536590	-300.125488
0.000000	2.536827	-301.569305
0.000000	2.537064	-303.125885
0.000000	2.537302	-305.190186
0.000000	2.537539	-307.096924
0.000000	2.537776	-308.912231
0.000000	2.538013	-311.085724
0.000000	2.538250	-315.379181
0.000000	2.538487	-320.779266
0.000000	2.538724	-327.148193
0.000000	2.538962	-331.293732
0.000000	2.539199	-334.692963
0.000000	2.539436	-336.182983
0.000000	2.539673	-338.338898
0.000000	2.539910	-340.250305
0.000000	2.540148	-341.255615
0.000000	2.540385	-342.584137
0.000000	2.540622	-344.454315
0.000000	2.540859	-346.811249
0.000000	2.541096	-350.497223
0.000000	2.541333	-355.161163
0.000000	2.541571	-359.326630
0.000000	2.541808	-362.390015
0.000000	2.542045	-365.117706
0.000000	2.542282	-366.790344
0.000000	2.542519	-367.122559
0.000000	2.542756	-367.903076
0.000000	2.542994	-370.210449
0.000000	2.543231	-372.599609
0.000000	2.543468	-375.689972
0.000000	2.543705	-379.609955
0.000000	2.543942	-384.083679
0.000000	2.544179	-390.219086
0.000000	2.544417	-399.722473
0.000000	2.544654	-413.272156
0.000000	2.544891	-429.365234
0.000000	2.545128	-445.965149
0.000000	2.545365	-458.684845
0.000000	2.545603	-470.224213
0.000000	2.545840	-479.228638
0.000000	2.546077	-485.592560
0.000000	2.546314	-491.394806
0.000000	2.546551	-495.296387
0.000000	2.546788	-496.442474
0.000000	2.547026	-493.981537
0.000000	2.547263	-490.322296
0.000000	2.547500	-486.084534
0.000000	2.547737	-480.174866
0.000000	2.547974	-475.200012
0.000000	2.548212	-472.858185
0.000000	2.548449	-471.402527
0.000000	2.548686	-469.895172
0.000000	2.548923	-468.326202
0.000000	2.549160	-466.108795
0.000000	2.549397	-462.964325
0.000000	2.549635	-458.762054
0.000000	2.549872	-453.221405
0.000000	2.550109	-446.695587
0.000000	2.550346	-440.459198
0.000000	2.550583	-433.517120
0.000000	2.550821	-426.760986
0.000000	2.551058	-425.305359
0.000000	2.551295	-424.622345
0.000000	2.551532	-425.066254
0.000000	2.551769	-426.465759
0.000000	2.552006	-425.911316
0.000000	2.552243	-427.856567
0.000000	2.552481	-431.099854
0.000000	2.552718	-434.895813
0.000000	2.552955	-439.261780
0.000000	2.553192	-440.902679
0.000000	2.553429	-439.593658
0.000000	2.553667	-435.526886
0.000000	2.553904	-428.388000
0.000000	2.554141	-421.258423
0.000000	2.554378	-413.204865
0.000000	2.554615	-404.188171
0.000000	2.554852	-395.603149
0.000000	2.555090	-386.601288
0.000000	2.555327	-379.203735
0.000000	2.555564	-373.693726
0.000000	2.555801	-368.221893
0.000000	2.556038	-362.450867
0.000000	2.556276	-356.845490
0.000000	2.556513	-350.647095
0.000000	2.556750	-343.208923
0.000000	2.556987	-335.406464
0.000000	2.557224	-327.858917
0.000000	2.557462	-320.140015
0.000000	2.557698	-312.686554
0.000000	2.557936	-305.483704
0.000000	2.558173	-297.297760
0.000000	2.558410	-291.144165
0.000000	2.558647	-284.966736
0.000000	2.558884	-279.102112
0.000000	2.559122	-273.737976
0.000000	2.559359	-268.169647
0.000000	2.559596	-261.781799
0.000000	2.559833	-254.358063
0.000000	2.560070	-246.739487
0.000000	2.560308	-240.716354
0.000000	2.560544	-234.590240
0.000000	2.560782	-228.190979
0.000000	2.561019	-221.910339
0.000000	2.561256	-215.251587
0.000000	2.561493	-211.047791
0.000000	2.561730	-209.491928
0.000000	2.561968	-207.317352
0.000000	2.562205	-205.941681
0.000000	2.562442	-206.315628
0.000000	2.562679	-206.635010
0.000000	2.562916	-205.586899
0.000000	2.563154	-205.415192
0.000000	2.563391	-204.343719
0.000000	2.563628	-202.648346
0.000000	2.563865	-201.190948
0.000000	2.564102	-200.295151
0.000000	2.564339	-200.173233
0.000000	2.564577	-200.062088
0.000000	2.564814	-199.689896
0.000000	2.565051	-199.096527
0.000000	2.565288	-200.107773
0.000000	2.565525	-202.654556
0.000000	2.565763	-206.573944
0.000000	2.566000	-211.347504
0.000000	2.566237	-216.094910
0.000000	2.566474	-222.400513
0.000000	2.566711	-229.256378
0.000000	2.566948	-235.292847
0.000000	2.567185	-238.509674
0.000000	2.567423	-241.371536
0.000000	2.567660	-244.706863
0.000000	2.567897	-249.103333
0.000000	2.568134	-253.269623
0.000000	2.568371	-255.852676
0.000000	2.568609	-256.413483
0.000000	2.568846	-256.873505
0.000000	2.569083	-258.849274
0.000000	2.569320	-261.668518
0.000000	2.569557	-264.797302
0.000000	2.569794	-269.328857
0.000000	2.570032	-274.718506
0.000000	2.570269	-280.421661
0.000000	2.570506	-283.998291
0.000000	2.570743	-288.469360
0.000000	2.570980	-293.211700
0.000000	2.571218	-298.254791
0.000000	2.571455	-301.883636
0.000000	2.571692	-305.874878
0.000000	2.571929	-309.027405
0.000000	2.572166	-311.795197
0.000000	2.572403	-313.323944
0.000000	2.572641	-314.712463
0.000000	2.572878	-315.414520
0.000000	2.573115	-315.118774
0.000000	2.573352	-314.402191
0.000000	2.573589	-313.906128
0.000000	2.573827	-312.728210
0.000000	2.574064	-311.563568
0.000000	2.574301	-309.237915
0.000000	2.574538	-308.008698
0.000000	2.574775	-308.248810
0.000000	2.575012	-309.602692
0.000000	2.575250	-310.945892
0.000000	2.575487	-312.237152
0.000000	2.575724	-313.265747
0.000000	2.575961	-312.821533
0.000000	2.576198	-311.289185
0.000000	2.576436	-309.767609
0.000000	2.576673	-307.371063
0.000000	2.576910	-304.941833
0.000000	2.577147	-302.069000
0.000000	2.577384	-298.859009
0.000000	2.577621	-295.708435
0.000000	2.577858	-293.761017
0.000000	2.578096	-292.177185
0.000000	2.578333	-291.579468
0.000000	2.578570	-290.091705
0.000000	2.578807	-289.283173
0.000000	2.579044	-287.244781
0.000000	2.579282	-283.981567
0.000000	2.579519	-281.174438
0.000000	2.579756	-279.363068
0.000000	2.579993	-277.461395
0.000000	2.580230	-274.436768
0.000000	2.580467	-271.345856
0.000000	2.580704	-268.973907
0.000000	2.580942	-265.454254
0.000000	2.581179	-262.066162
0.000000	2.581416	-259.936615
0.000000	2.581653	-258.478058
0.000000	2.581890	-257.625336
0.000000	2.582128	-256.420105
0.000000	2.582365	-254.851181
0.000000	2.582602	-254.163071
0.000000	2.582839	-254.412140
0.000000	2.583076	-253.526352
0.000000	2.583313	-253.390793
0.000000	2.583551	-254.129425
0.000000	2.583788	-254.466461
0.000000	2.584025	-253.924255
0.000000	2.584262	-253.773834
0.000000	2.584499	-252.687256
0.000000	2.584737	-252.505768
0.000000	2.584974	-251.872253
0.000000	2.585211	-251.957642
0.000000	2.585448	-252.286179
0.000000	2.585685	-252.968674
0.000000	2.585922	-253.874969
0.000000	2.586159	-255.833389
0.000000	2.586397	-258.677979
0.000000	2.586634	-261.798645
0.000000	2.586871	-264.644806
0.000000	2.587108	-267.505920
0.000000	2.587345	-270.459808
0.000000	2.587583	-273.850464
0.000000	2.587820	-277.198273
0.000000	2.588057	-280.161835
0.000000	2.588294	-282.447052
0.000000	2.588531	-286.004761
0.000000	2.588768	-292.098938
0.000000	2.589006	-297.754639
0.000000	2.589243	-302.875793
0.000000	2.589480	-307.655060
0.000000	2.589717	-313.675262
0.000000	2.589954	-318.770325
0.000000	2.590192	-324.463287
0.000000	2.590429	-330.858429
0.000000	2.590666	-337.022980
0.000000	2.590903	-342.823090
0.000000	2.591140	-348.766144
0.000000	2.591377	-352.498199
0.000000	2.591615	-355.962982
0.000000	2.591852	-360.657318
0.000000	2.592089	-366.361298
0.000000	2.592326	-372.594330
0.000000	2.592563	-379.238922
0.000000	2.592800	-384.894287
0.000000	2.593038	-388.145813
0.000000	2.593275	-390.981598
0.000000	2.593512	-394.501434
0.000000	2.593749	-397.789337
0.000000	2.593986	-401.831543
0.000000	2.594223	-407.108154
0.000000	2.594461	-412.899200
0.000000	2.594698	-418.843384
0.000000	2.594935	-422.819916
0.000000	2.595172	-425.872833
0.000000	2.595409	-429.066376
0.000000	2.595647	-432.543427
0.000000	2.595884	-435.549316
0.000000	2.596121	-438.709717
0.000000	2.596358	-441.743988
0.000000	2.596595	-444.152222
0.000000	2.596833	-444.889679
0.000000	2.597070	-443.898163
0.000000	2.597307	-440.017242
0.000000	2.597544	-436.124878
0.000000	2.597781	-432.515289
0.000000	2.598018	-428.777466
0.000000	2.598256	-424.386993
0.000000	2.598493	-419.699524
0.000000	2.598730	-417.663544
0.000000	2.598967	-415.355713
0.000000	2.599204	-413.632965
0.000000	2.599442	-413.175171
0.000000	2.599679	-412.727112
0.000000	2.599916	-410.177979
0.000000	2.600153	-406.212158
0.000000	2.600390	-401.543549
0.000000	2.600627	-397.727203
0.000000	2.600864	-393.220520
0.000000	2.601102	-388.168945
0.000000	2.601339	-382.448608
0.000000	2.601576	-377.111511
0.000000	2.601813	-372.785248
0.000000	2.602050	-370.180817
0.000000	2.602288	-367.957214
0.000000	2.602525	-365.957916
0.000000	2.602762	-364.818390
0.000000	2.602999	-362.214355
0.000000	2.603236	-358.809998
0.000000	2.603473	-356.353455
0.000000	2.603711	-353.614929
0.000000	2.603948	-349.931641
0.000000	2.604185	-345.897186
0.000000	2.604422	-341.925934
0.000000	2.604659	-339.530457
0.000000	2.604897	-336.533508
0.000000	2.605134	-333.683624
0.000000	2.605371	-329.834503
0.000000	2.605608	-325.213715
0.000000	2.605845	-320.662109
0.000000	2.606082	-316.271729
0.000000	2.606319	-313.743805
0.000000	2.606557	-312.334290
0.000000	2.606794	-311.525208
0.000000	2.607031	-310.825684
0.000000	2.607268	-310.660248
0.000000	2.607505	-310.579468
0.000000	2.607743	-309.730957
0.000000	2.607980	-309.217316
0.000000	2.608217	-308.508972
0.000000	2.608454	-307.209961
0.000000	2.608691	-306.564423
0.000000	2.608928	-305.583923
0.000000	2.609165	-304.733032
0.000000	2.609403	-304.632446
0.000000	2.609640	-305.506836
0.000000	2.609877	-307.479187
0.000000	2.610114	-308.590912
0.000000	2.610351	-309.914520
0.000000	2.610589	-309.975647
0.000000	2.610826	-308.735870
0.000000	2.611063	-307.002563
0.000000	2.611300	-303.913208
0.000000	2.611537	-300.079895
0.000000	2.611774	-296.797394
0.000000	2.612012	-294.389160
0.000000	2.612249	-293.775940
0.000000	2.612486	-296.518250
0.000000	2.612723	-299.962463
0.000000	2.612960	-303.465057
0.000000	2.613198	-306.757385
0.000000	2.613435	-309.893738
0.000000	2.613672	-311.114990
0.000000	2.613909	-311.760376
0.000000	2.614146	-311.786652
0.000000	2.614383	-311.888794
0.000000	2.614621	-312.040771
0.000000	2.614858	-311.911774
0.000000	2.615095	-313.374573
0.000000	2.615332	-317.656891
0.000000	2.615569	-322.729584
0.000000	2.615806	-328.215363
0.000000	2.616044	-332.514984
0.000000	2.616281	-333.868591
0.000000	2.616518	-334.176514
0.000000	2.616755	-334.028656
0.000000	2.616992	-332.701324
0.000000	2.617229	-332.116486
0.000000	2.617467	-334.167297
0.000000	2.617704	-336.532959
0.000000	2.617941	-338.631561
0.000000	2.618178	-341.402405
0.000000	2.618415	-343.677277
0.000000	2.618653	-344.906921
0.000000	2.618890	-347.053162
0.000000	2.619127	-349.139862
0.000000	2.619364	-350.077240
0.000000	2.619601	-347.324615
0.000000	2.619838	-343.355743
0.000000	2.620076	-338.177795
0.000000	2.620313	-333.424194
0.000000	2.620550	-330.010254
0.000000	2.620787	-328.229736
0.000000	2.621024	-327.907776
0.000000	2.621262	-327.393250
0.000000	2.621499	-328.563782
0.000000	2.621736	-329.994507
0.000000	2.621973	-330.988525
0.000000	2.622210	-332.416626
0.000000	2.622447	-334.088135
0.000000	2.622685	-335.301727
0.000000	2.622922	-336.560974
0.000000	2.623159	-337.300171
0.000000	2.623396	-338.773529
0.000000	2.623633	-339.962189
0.000000	2.623871	-340.687439
0.000000	2.624108	-340.370270
0.000000	2.624345	-339.518341
0.000000	2.624582	-339.620575
0.000000	2.624819	-341.720886
0.000000	2.625057	-345.652863
0.000000	2.625293	-350.057587
0.000000	2.625531	-355.438782
0.000000	2.625768	-358.921204
0.000000	2.626005	-360.112213
0.000000	2.626242	-360.843597
0.000000	2.626479	-360.702057
0.000000	2.626717	-360.803711
0.000000	2.626954	-360.762939
0.000000	2.627191	-360.429077
0.000000	2.627428	-360.748291
0.000000	2.627665	-361.691101
0.000000	2.627903	-362.312988
0.000000	2.628139	-362.718994
0.000000	2.628377	-362.918274
0.000000	2.628614	-362.207855
0.000000	2.628851	-363.302063
0.000000	2.629088	-364.321014
0.000000	2.629325	-365.307434
0.000000	2.629563	-366.534180
0.000000	2.629800	-366.202484
0.000000	2.630037	-365.802979
0.000000	2.630274	-365.369446
0.000000	2.630511	-365.084259
0.000000	2.630749	-364.539520
0.000000	2.630986	-364.539978
0.000000	2.631223	-365.163483
0.000000	2.631460	-365.693542
0.000000	2.631697	-366.560547
0.000000	2.631934	-367.079407
0.000000	2.632172	-367.504883
0.000000	2.632409	-367.020721
0.000000	2.632646	-366.046600
0.000000	2.632883	-364.704498
0.000000	2.633120	-363.629364
0.000000	2.633358	-363.945862
0.000000	2.633595	-363.325836
0.000000	2.633832	-361.656555
0.000000	2.634069	-359.628632
0.000000	2.634306	-358.018341
0.000000	2.634543	-356.302612
0.000000	2.634780	-354.675720
0.000000	2.635018	-352.854309
0.000000	2.635255	-351.747162
0.000000	2.635492	-351.375519
0.000000	2.635729	-351.037903
0.000000	2.635966	-350.160522
0.000000	2.636204	-348.358551
0.000000	2.636441	-345.011383
0.000000	2.636678	-341.022736
0.000000	2.636915	-336.453064
0.000000	2.637152	-330.243530
0.000000	2.637389	-324.131378
0.000000	2.637627	-318.945679
0.000000	2.637864	-314.844482
0.000000	2.638101	-311.605713
0.000000	2.638338	-309.803070
0.000000	2.638575	-308.953827
0.000000	2.638813	-311.101044
0.000000	2.639050	-314.866486
0.000000	2.639287	-316.447113
0.000000	2.639524	-317.081543
0.000000	2.639761	-317.386810
0.000000	2.639998	-317.550232
0.000000	2.640236	-318.028351
0.000000	2.640473	-319.515961
0.000000	2.640710	-323.239960
0.000000	2.640947	-328.671814
0.000000	2.641184	-336.334106
0.000000	2.641421	-345.017212
0.000000	2.641659	-352.115570
0.000000	2.641896	-360.176727
0.000000	2.642133	-368.184692
0.000000	2.642370	-375.906219
0.000000	2.642607	-383.122467
0.000000	2.642844	-388.929138
0.000000	2.643082	-394.437164
0.000000	2.643319	-400.383148
0.000000	2.643556	-404.835388
0.000000	2.643793	-410.174988
0.000000	2.644030	-415.505676
0.000000	2.644268	-420.851135
0.000000	2.644505	-425.751190
0.000000	2.644742	-427.579468
0.000000	2.644979	-425.881256
0.000000	2.645216	-423.558777
0.000000	2.645453	-420.715210
0.000000	2.645691	-417.059601
0.000000	2.645928	-411.095520
0.000000	2.646165	-405.161377
0.000000	2.646402	-399.419373
0.000000	2.646639	-398.706451
0.000000	2.646877	-400.026245
0.000000	2.647114	-403.147766
0.000000	2.647351	-407.987030
0.000000	2.647588	-413.896240
0.000000	2.647825	-418.236786
0.000000	2.648062	-420.965942
0.000000	2.648299	-424.586853
0.000000	2.648537	-427.327484
0.000000	2.648774	-429.430359
0.000000	2.649011	-430.221619
0.000000	2.649248	-430.640900
0.000000	2.649485	-430.590515
0.000000	2.649723	-430.078979
0.000000	2.649960	-428.129272
0.000000	2.650197	-425.341949
0.000000	2.650434	-422.384216
0.000000	2.650671	-417.892059
0.000000	2.650908	-413.926392
0.000000	2.651146	-408.157593
0.000000	2.651383	-402.015961
0.000000	2.651620	-396.444946
0.000000	2.651857	-393.362366
0.000000	2.652094	-389.492798
0.000000	2.652332	-385.510345
0.000000	2.652569	-381.156128
0.000000	2.652806	-377.155029
0.000000	2.653043	-373.173096
0.000000	2.653280	-369.118469
0.000000	2.653517	-364.801361
0.000000	2.653754	-361.273285
0.000000	2.653992	-358.633606
0.000000	2.654229	-355.952362
0.000000	2.654466	-353.702332
0.000000	2.654703	-351.146057
0.000000	2.654940	-349.234192
0.000000	2.655178	-346.636810
0.000000	2.655415	-344.064911
0.000000	2.655652	-342.645508
0.000000	2.655889	-340.943481
0.000000	2.656126	-339.402222
0.000000	2.656363	-338.505524
0.000000	2.656600	-336.088959
0.000000	2.656838	-334.148651
0.000000	2.657075	-333.136383
0.000000	2.657312	-332.540894
0.000000	2.657549	-333.271576
0.000000	2.657786	-335.592834
0.000000	2.658024	-337.337463
0.000000	2.658261	-340.584381
0.000000	2.658498	-344.499207
0.000000	2.658735	-346.319580
0.000000	2.658972	-347.662018
0.000000	2.659209	-349.364655
0.000000	2.659447	-349.677979
0.000000	2.659684	-351.879974
0.000000	2.659921	-354.752197
0.000000	2.660158	-358.322357
0.000000	2.660395	-361.873657
0.000000	2.660633	-366.252319
0.000000	2.660870	-371.344055
0.000000	2.661107	-377.706879
0.000000	2.661344	-384.615234
0.000000	2.661581	-391.356232
0.000000	2.661819	-398.128906
0.000000	2.662056	-404.873505
0.000000	2.662293	-411.265533
0.000000	2.662530	-416.735352
0.000000	2.662767	-420.631653
0.000000	2.663004	-424.832855
0.000000	2.663242	-429.047394
0.000000	2.663479	-432.405182
0.000000	2.663716	-435.802429
0.000000	2.663953	-440.739746
0.000000	2.664190	-446.331909
0.000000	2.664427	-452.615906
0.000000	2.664665	-460.360870
0.000000	2.664902	-470.444458
0.000000	2.665139	-480.380096
0.000000	2.665376	-492.167572
0.000000	2.665613	-504.761200
0.000000	2.665850	-517.929138
0.000000	2.666088	-532.051514
0.000000	2.666325	-545.065247
0.000000	2.666562	-557.179260
0.000000	2.666799	-568.574524
0.000000	2.667036	-577.822571
0.000000	2.667274	-583.490051
0.000000	2.667511	-586.212402
0.000000	2.667748	-587.452820
0.000000	2.667985	-586.638794
0.000000	2.668222	-585.422546
0.000000	2.668459	-583.305847
0.000000	2.668697	-579.468018
0.000000	2.668934	-574.393860
0.000000	2.669171	-566.910339
0.000000	2.669408	-560.285156
0.000000	2.669645	-550.774475
0.000000	2.669883	-541.454163
0.000000	2.670120	-529.678894
0.000000	2.670357	-520.601868
0.000000	2.670594	-515.338013
0.000000	2.670831	-510.808624
0.000000	2.671068	-506.607788
0.000000	2.671306	-500.729736
0.000000	2.671543	-493.175049
0.000000	2.671780	-485.762970
0.000000	2.672017	-476.565369
0.000000	2.672254	-466.763855
0.000000	2.672492	-457.139404
0.000000	2.672729	-448.354248
0.000000	2.672966	-439.664307
0.000000	2.673203	-432.259003
0.000000	2.673440	-427.568207
0.000000	2.673677	-424.108307
0.000000	2.673914	-421.522461
0.000000	2.674152	-418.007202
0.000000	2.674389	-415.460724
0.000000	2.674626	-412.296509
0.000000	2.674863	-409.781494
0.000000	2.675100	-407.282288
0.000000	2.675338	-403.176300
0.000000	2.675575	-397.958038
0.000000	2.675812	-393.002991
0.000000	2.676049	-389.415344
0.000000	2.676286	-385.478027
0.000000	2.676523	-381.931213
0.000000	2.676760	-378.308105
0.000000	2.676998	-375.206573
0.000000	2.677235	-371.775330
0.000000	2.677472	-367.274200
0.000000	2.677709	-363.449982
0.000000	2.677946	-360.308380
0.000000	2.678184	-357.320557
0.000000	2.678421	-355.116608
0.000000	2.678658	-353.079529
0.000000	2.678895	-351.260742
0.000000	2.679132	-349.099670
0.000000	2.679369	-344.710480
0.000000	2.679607	-342.239471
0.000000	2.679844	-340.167419
0.000000	2.680081	-338.465973
0.000000	2.680318	-336.513580
0.000000	2.680555	-334.680878
0.000000	2.680793	-334.604279
0.000000	2.681030	-335.977783
0.000000	2.681267	-336.681824
0.000000	2.681504	-338.042358
0.000000	2.681741	-341.065552
0.000000	2.681978	-343.786255
0.000000	2.682215	-346.082184
0.000000	2.682453	-348.715759
0.000000	2.682690	-351.760925
0.000000	2.682927	-354.435028
0.000000	2.683164	-356.926361
0.000000	2.683401	-358.737610
0.000000	2.683639	-361.097473
0.000000	2.683876	-364.663696
0.000000	2.684113	-368.221771
0.000000	2.684350	-370.974915
0.000000	2.684587	-373.015411
0.000000	2.684824	-375.511810
0.000000	2.685062	-378.261932
0.000000	2.685299	-381.429352
0.000000	2.685536	-386.022858
0.000000	2.685773	-391.672089
0.000000	2.686010	-397.405518
0.000000	2.686248	-402.897919
0.000000	2.686485	-408.907562
0.000000	2.686722	-413.892517
0.000000	2.686959	-419.448853
0.000000	2.687196	-424.932190
0.000000	2.687433	-429.912323
0.000000	2.687671	-434.950195
0.000000	2.687908	-439.431976
0.000000	2.688145	-443.964844
0.000000	2.688382	-449.073395
0.000000	2.688619	-454.670166
0.000000	2.688857	-458.929077
0.000000	2.689094	-463.285309
0.000000	2.689331	-468.272949
0.000000	2.689568	-472.668945
0.000000	2.689805	-478.429291
0.000000	2.690042	-483.692993
0.000000	2.690280	-487.904266
0.000000	2.690517	-490.015717
0.000000	2.690754	-490.251801
0.000000	2.690991	-489.813263
0.000000	2.691228	-489.137329
0.000000	2.691465	-487.675385
0.000000	2.691703	-486.048279
0.000000	2.691940	-483.168365
0.000000	2.692177	-478.664642
0.000000	2.692414	-473.358032
0.000000	2.692651	-467.245422
0.000000	2.692888	-460.436218
0.000000	2.693126	-454.486084
0.000000	2.693363	-449.679382
0.000000	2.693600	-447.567108
0.000000	2.693837	-445.556885
0.000000	2.694074	-444.107910
0.000000	2.694312	-443.124390
0.000000	2.694549	-442.053528
0.000000	2.694786	-440.521362
0.000000	2.695023	-437.784760
0.000000	2.695260	-433.992096
0.000000	2.695498	-429.258667
0.000000	2.695735	-424.857819
0.000000	2.695972	-420.023895
0.000000	2.696209	-414.781677
0.000000	2.696446	-409.397888
0.000000	2.696683	-403.311340
0.000000	2.696920	-394.791504
0.000000	2.697158	-386.854248
0.000000	2.697395	-378.725769
0.000000	2.697632	-370.733398
0.000000	2.697869	-365.779266
0.000000	2.698106	-362.945953
0.000000	2.698344	-360.349121
0.000000	2.698581	-357.914093
0.000000	2.698818	-353.766510
0.000000	2.699055	-350.230255
0.000000	2.699292	-347.970978
0.000000	2.699529	-346.659027
0.000000	2.699767	-346.834869
0.000000	2.700004	-347.705109
0.000000	2.700241	-348.433075
0.000000	2.700478	-348.567352
0.000000	2.700715	-346.664001
0.000000	2.700953	-344.859131
0.000000	2.701190	-340.589813
0.000000	2.701427	-335.856232
0.000000	2.701664	-331.422852
0.000000	2.701901	-326.666168
0.000000	2.702138	-322.786346
0.000000	2.702375	-320.625031
0.000000	2.702613	-318.615753
0.000000	2.702850	-316.992706
0.000000	2.703087	-315.347168
0.000000	2.703324	-312.625366
0.000000	2.703561	-310.453552
0.000000	2.703799	-308.334778
0.000000	2.704036	-306.344604
0.000000	2.704273	-304.198486
0.000000	2.704510	-301.625244
0.000000	2.704747	-298.765228
0.000000	2.704984	-295.952942
0.000000	2.705221	-293.953552
0.000000	2.705459	-292.356934
0.000000	2.705696	-291.720947
0.000000	2.705933	-291.649902
0.000000	2.706170	-292.825500
0.000000	2.706407	-294.467346
0.000000	2.706645	-297.808655
0.000000	2.706882	-301.869720
0.000000	2.707119	-307.143219
0.000000	2.707356	-312.976563
0.000000	2.707593	-318.639526
0.000000	2.707830	-324.226379
0.000000	2.708068	-329.486237
0.000000	2.708305	-335.151428
0.000000	2.708542	-340.875153
0.000000	2.708779	-346.396423
0.000000	2.709016	-350.342560
0.000000	2.709254	-354.015686
0.000000	2.709491	-357.692047
0.000000	2.709728	-361.622589
0.000000	2.709965	-364.563080
0.000000	2.710202	-365.125183
0.000000	2.710439	-365.540253
0.000000	2.710677	-365.547363
0.000000	2.710914	-365.656158
0.000000	2.711151	-365.328583
0.000000	2.711388	-366.458313
0.000000	2.711625	-367.650879
0.000000	2.711863	-370.526703
0.000000	2.712100	-371.873566
0.000000	2.712337	-373.641266
0.000000	2.712574	-374.872101
0.000000	2.712811	-375.981201
0.000000	2.713048	-375.704803
0.000000	2.713286	-371.989075
0.000000	2.713523	-366.624054
0.000000	2.713760	-361.227753
0.000000	2.713997	-358.781403
0.000000	2.714234	-358.229309
0.000000	2.714471	-358.035828
0.000000	2.714709	-357.851013
0.000000	2.714946	-357.053802
0.000000	2.715183	-356.260284
0.000000	2.715420	-356.160706
0.000000	2.715657	-357.240204
0.000000	2.715894	-358.396606
0.000000	2.716132	-359.469452
0.000000	2.716369	-362.159515
0.000000	2.716606	-365.639587
0.000000	2.716843	-369.843750
0.000000	2.717080	-374.300690
0.000000	2.717318	-379.105865
0.000000	2.717555	-384.454407
0.000000	2.717792	-390.010620
0.000000	2.718029	-395.369904
0.000000	2.718266	-400.559387
0.000000	2.718503	-405.209381
0.000000	2.718741	-408.922241
0.000000	2.718978	-411.066162
0.000000	2.719215	-412.641418
0.000000	2.719452	-412.431946
0.000000	2.719689	-411.571228
0.000000	2.719927	-410.815582
0.000000	2.720164	-409.241333
0.000000	2.720401	-407.356873
0.000000	2.720638	-404.721344
0.000000	2.720875	-402.827393
0.000000	2.721112	-400.254730
0.000000	2.721349	-397.695770
0.000000	2.721587	-394.286987
0.000000	2.721824	-390.377930
0.000000	2.722061	-386.741760
0.000000	2.722298	-382.967255
0.000000	2.722535	-378.987244
0.000000	2.722773	-375.708008
0.000000	2.723010	-372.081238
0.000000	2.723247	-368.939972
0.000000	2.723484	-365.782257
0.000000	2.723721	-361.944824
0.000000	2.723958	-357.990631
0.000000	2.724195	-354.178314
0.000000	2.724433	-349.454865
0.000000	2.724670	-345.702576
0.000000	2.724907	-342.683838
0.000000	2.725144	-339.615082
0.000000	2.725381	-335.668243
0.000000	2.725619	-333.183319
0.000000	2.725856	-331.014221
0.000000	2.726093	-329.377258
0.000000	2.726330	-327.516449
0.000000	2.726567	-324.327698
0.000000	2.726804	-321.105896
0.000000	2.727042	-319.779968
0.000000	2.727279	-319.388306
0.000000	2.727516	-319.702911
0.000000	2.727753	-321.150696
0.000000	2.727990	-322.862244
0.000000	2.728228	-325.317017
0.000000	2.728465	-326.507874
0.000000	2.728702	-328.135895
0.000000	2.728939	-329.178131
0.000000	2.729176	-328.346741
0.000000	2.729414	-327.331757
0.000000	2.729650	-326.611237
0.000000	2.729888	-325.203766
0.000000	2.730125	-323.558533
0.000000	2.730362	-322.165955
0.000000	2.730599	-320.331207
0.000000	2.730836	-317.882080
0.000000	2.731074	-315.368011
0.000000	2.731311	-312.862885
0.000000	2.731548	-311.616760
0.000000	2.731785	-313.645020
0.000000	2.732022	-316.853577
0.000000	2.732260	-321.832703
0.000000	2.732497	-328.101868
0.000000	2.732734	-334.333984
0.000000	2.732971	-338.656982
0.000000	2.733208	-343.744263
0.000000	2.733445	-350.339691
0.000000	2.733683	-358.153198
0.000000	2.733920	-365.444794
0.000000	2.734157	-370.398590
0.000000	2.734394	-375.634949
0.000000	2.734631	-381.381683
0.000000	2.734869	-387.002289
0.000000	2.735106	-391.352264
0.000000	2.735343	-395.624023
0.000000	2.735580	-400.119263
0.000000	2.735817	-404.638092
0.000000	2.736054	-409.787781
0.000000	2.736292	-414.923889
0.000000	2.736529	-419.461670
0.000000	2.736766	-422.445282
0.000000	2.737003	-425.024323
0.000000	2.737240	-428.062988
0.000000	2.737478	-432.044403
0.000000	2.737715	-435.183990
0.000000	2.737952	-437.682343
0.000000	2.738189	-438.823914
0.000000	2.738426	-438.687439
0.000000	2.738663	-438.924622
0.000000	2.738901	-439.693939
0.000000	2.739138	-441.363617
0.000000	2.739375	-442.549652
0.000000	2.739612	-443.754242
0.000000	2.739849	-445.151825
0.000000	2.740086	-446.196625
0.000000	2.740324	-447.930542
0.000000	2.740561	-449.609161
0.000000	2.740798	-452.774536
0.000000	2.741035	-456.188721
0.000000	2.741272	-458.291626
0.000000	2.741509	-461.295868
0.000000	2.741747	-466.388428
0.000000	2.741984	-471.364136
0.000000	2.742221	-475.778442
0.000000	2.742458	-479.267548
0.000000	2.742695	-483.044189
0.000000	2.742933	-485.917267
0.000000	2.743170	-487.413940
0.000000	2.743407	-487.534607
0.000000	2.743644	-486.812317
0.000000	2.743881	-485.464264
0.000000	2.744118	-485.285583
0.000000	2.744355	-487.892487
0.000000	2.744593	-490.796295
0.000000	2.744830	-494.350769
0.000000	2.745067	-498.985229
0.000000	2.745304	-503.463531
0.000000	2.745541	-507.405243
0.000000	2.745779	-512.942078
0.000000	2.746016	-519.259460
0.000000	2.746253	-521.628784
0.000000	2.746490	-523.927612
0.000000	2.746727	-524.716187
0.000000	2.746964	-525.140930
0.000000	2.747202	-524.997742
0.000000	2.747439	-525.187927
0.000000	2.747676	-524.899109
0.000000	2.747913	-525.295105
0.000000	2.748150	-524.679565
0.000000	2.748388	-523.170227
0.000000	2.748625	-520.022583
0.000000	2.748862	-515.961548
0.000000	2.749099	-511.194946
0.000000	2.749336	-504.557892
0.000000	2.749573	-496.586914
0.000000	2.749810	-487.905334
0.000000	2.750048	-479.527161
0.000000	2.750285	-474.463287
0.000000	2.750522	-470.892761
0.000000	2.750759	-467.903839
0.000000	2.750996	-465.743988
0.000000	2.751234	-462.502258
0.000000	2.751471	-457.918884
0.000000	2.751708	-451.968414
0.000000	2.751945	-446.472839
0.000000	2.752182	-441.676636
0.000000	2.752419	-436.709503
0.000000	2.752657	-432.468872
0.000000	2.752894	-429.464142
0.000000	2.753131	-425.315125
0.000000	2.753368	-420.946075
0.000000	2.753605	-415.397797
0.000000	2.753842	-410.282623
0.000000	2.754080	-404.490112
0.000000	2.754317	-397.978699
0.000000	2.754554	-392.212708
0.000000	2.754791	-386.142212
0.000000	2.755028	-379.893219
0.000000	2.755265	-373.518311
0.000000	2.755503	-366.645874
0.000000	2.755740	-361.295441
0.000000	2.755977	-355.326324
0.000000	2.756214	-349.965210
0.000000	2.756451	-347.351654
0.000000	2.756689	-346.265869
0.000000	2.756926	-347.076141
0.000000	2.757163	-347.558777
0.000000	2.757400	-346.677734
0.000000	2.757637	-345.740387
0.000000	2.757874	-343.982391
0.000000	2.758112	-341.907593
0.000000	2.758349	-339.272461
0.000000	2.758586	-337.115082
0.000000	2.758823	-335.562744
0.000000	2.759060	-334.602844
0.000000	2.759298	-333.218689
0.000000	2.759535	-332.681519
0.000000	2.759772	-332.354462
0.000000	2.760009	-332.045654
0.000000	2.760246	-331.927551
0.000000	2.760484	-333.029602
0.000000	2.760721	-334.296753
0.000000	2.760958	-335.692413
0.000000	2.761195	-336.815674
0.000000	2.761432	-338.617126
0.000000	2.761669	-339.775848
0.000000	2.761907	-341.632141
0.000000	2.762144	-343.152130
0.000000	2.762381	-345.213593
0.000000	2.762618	-348.229279
0.000000	2.762855	-351.600281
0.000000	2.763092	-355.042450
0.000000	2.763330	-356.815521
0.000000	2.763567	-358.619110
0.000000	2.763804	-362.157532
0.000000	2.764041	-366.326416
0.000000	2.764278	-371.121490
0.000000	2.764515	-375.417572
0.000000	2.764753	-378.821014
0.000000	2.764990	-382.486267
0.000000	2.765227	-386.447998
0.000000	2.765464	-392.680176
0.000000	2.765701	-398.603119
0.000000	2.765939	-405.338196
0.000000	2.766176	-412.511963
0.000000	2.766413	-419.533081
0.000000	2.766650	-424.309967
0.000000	2.766887	-427.347168
0.000000	2.767124	-431.415314
0.000000	2.767362	-436.037079
0.000000	2.767599	-438.648193
0.000000	2.767836	-442.426239
0.000000	2.768073	-447.058075
0.000000	2.768310	-452.890808
0.000000	2.768548	-459.967438
0.000000	2.768785	-467.883728
0.000000	2.769022	-474.334717
0.000000	2.769259	-481.606354
0.000000	2.769496	-490.140228
0.000000	2.769733	-499.349304
0.000000	2.769970	-508.695892
0.000000	2.770208	-517.755310
0.000000	2.770445	-526.397766
0.000000	2.770682	-535.924072
0.000000	2.770919	-544.800232
0.000000	2.771156	-555.118774
0.000000	2.771394	-566.684082
0.000000	2.771631	-580.849243
0.000000	2.771868	-594.787354
0.000000	2.772105	-605.926208
0.000000	2.772342	-616.911621
0.000000	2.772579	-626.891846
0.000000	2.772816	-635.730103
0.000000	2.773054	-644.183899
0.000000	2.773291	-651.106201
0.000000	2.773528	-656.188782
0.000000	2.773765	-661.240601
0.000000	2.774002	-665.195251
0.000000	2.774240	-668.982361
0.000000	2.774477	-670.981628
0.000000	2.774714	-670.393921
0.000000	2.774951	-668.944763
0.000000	2.775188	-666.543213
0.000000	2.775425	-664.684998
0.000000	2.775663	-662.552490
0.000000	2.775900	-659.115845
0.000000	2.776137	-653.813293
0.000000	2.776374	-648.575623
0.000000	2.776611	-642.987061
0.000000	2.776848	-637.324280
0.000000	2.777086	-631.500671
0.000000	2.777323	-625.191528
0.000000	2.777560	-618.477417
0.000000	2.777797	-611.157532
0.000000	2.778034	-604.579041
0.000000	2.778271	-599.447449
0.000000	2.778509	-595.235107
0.000000	2.778746	-592.683838
0.000000	2.778983	-592.013062
0.000000	2.779220	-591.422974
0.000000	2.779457	-591.125732
0.000000	2.779695	-592.019409
0.000000	2.779932	-594.703430
0.000000	2.780169	-599.175293
0.000000	2.780406	-605.156982
0.000000	2.780643	-611.237366
0.000000	2.780880	-619.133789
0.000000	2.781118	-629.114014
0.000000	2.781355	-641.299805
0.000000	2.781592	-653.915955
0.000000	2.781829	-665.592468
0.000000	2.782066	-676.338379
0.000000	2.782304	-686.293030
0.000000	2.782541	-695.359009
0.000000	2.782778	-701.611694
0.000000	2.783015	-705.694641
0.000000	2.783252	-709.358093
0.000000	2.783489	-710.784790
0.000000	2.783726	-710.336304
0.000000	2.783964	-707.895020
0.000000	2.784201	-703.468018
0.000000	2.784438	-699.760681
0.000000	2.784675	-693.645935
0.000000	2.784912	-689.498230
0.000000	2.785150	-685.979553
0.000000	2.785387	-681.459534
0.000000	2.785624	-678.362061
0.000000	2.785861	-676.198364
0.000000	2.786098	-673.606323
0.000000	2.786335	-670.841553
0.000000	2.786573	-666.967041
0.000000	2.786810	-663.015381
0.000000	2.787047	-659.492981
0.000000	2.787284	-656.061951
0.000000	2.787521	-652.965332
0.000000	2.787759	-648.975952
0.000000	2.787996	-644.906006
0.000000	2.788233	-641.478333
0.000000	2.788470	-637.668579
0.000000	2.788707	-633.814270
0.000000	2.788944	-629.367432
0.000000	2.789182	-623.980774
0.000000	2.789419	-617.445923
0.000000	2.789656	-609.381348
0.000000	2.789893	-601.223999
0.000000	2.790130	-591.769470
0.000000	2.790368	-583.546143
0.000000	2.790605	-574.973999
0.000000	2.790842	-567.002869
0.000000	2.791079	-561.358215
0.000000	2.791316	-558.003540
0.000000	2.791553	-555.495728
0.000000	2.791791	-553.308472
0.000000	2.792027	-551.580261
0.000000	2.792265	-548.974243
0.000000	2.792502	-546.702454
0.000000	2.792739	-545.205322
0.000000	2.792977	-543.581848
0.000000	2.793213	-541.632141
0.000000	2.793451	-539.669312
0.000000	2.793688	-537.302795
0.000000	2.793925	-535.961670
0.000000	2.794163	-534.403687
0.000000	2.794399	-532.645264
0.000000	2.794636	-529.743713
0.000000	2.794874	-526.734436
0.000000	2.795111	-523.778992
0.000000	2.795348	-520.833252
0.000000	2.795585	-518.129028
0.000000	2.795822	-514.835388
0.000000	2.796060	-513.539063
0.000000	2.796297	-511.874878
0.000000	2.796534	-511.356201
0.000000	2.796771	-512.408813
0.000000	2.797008	-511.838287
0.000000	2.797246	-512.321289
0.000000	2.797483	-512.270386
0.000000	2.797720	-512.358826
0.000000	2.797957	-512.209412
0.000000	2.798194	-512.162659
0.000000	2.798431	-513.284790
0.000000	2.798669	-514.412048
0.000000	2.798906	-513.915955
0.000000	2.799143	-512.840332
0.000000	2.799380	-511.846741
0.000000	2.799617	-510.170837
0.000000	2.799855	-508.386200
0.000000	2.800092	-506.388672
0.000000	2.800329	-504.213593
0.000000	2.800566	-501.674500
0.000000	2.800803	-499.200562
0.000000	2.801040	-496.486908
0.000000	2.801278	-495.488556
0.000000	2.801515	-494.217468
0.000000	2.801752	-492.112854
0.000000	2.801989	-489.230225
0.000000	2.802226	-484.112823
0.000000	2.802464	-478.914581
0.000000	2.802701	-474.732513
0.000000	2.802938	-470.836212
0.000000	2.803175	-466.784210
0.000000	2.803412	-462.601624
0.000000	2.803649	-458.819489
0.000000	2.803886	-453.804718
0.000000	2.804124	-448.851563
0.000000	2.804361	-446.583771
0.000000	2.804598	-445.019379
0.000000	2.804835	-440.821136
0.000000	2.805072	-438.689301
0.000000	2.805310	-438.149994
0.000000	2.805547	-438.813599
0.000000	2.805784	-440.028015
0.000000	2.806021	-440.906860
0.000000	2.806258	-441.482208
0.000000	2.806495	-441.925903
0.000000	2.806733	-441.098083
0.000000	2.806970	-439.830811
0.000000	2.807207	-438.559448
0.000000	2.807444	-436.401031
0.000000	2.807681	-435.869659
0.000000	2.807919	-434.899292
0.000000	2.808156	-431.332428
0.000000	2.808393	-427.835114
0.000000	2.808630	-424.853424
0.000000	2.808867	-422.985077
0.000000	2.809104	-421.603180
0.000000	2.809342	-420.641296
0.000000	2.809579	-420.266510
0.000000	2.809816	-421.244934
0.000000	2.810053	-422.860229
0.000000	2.810290	-425.675476
0.000000	2.810528	-428.184509
0.000000	2.810765	-431.536346
0.000000	2.811002	-434.999939
0.000000	2.811239	-440.375122
0.000000	2.811476	-446.290955
0.000000	2.811713	-453.434387
0.000000	2.811951	-461.357361
0.000000	2.812187	-467.967194
0.000000	2.812425	-473.971130
0.000000	2.812662	-479.980042
0.000000	2.812899	-486.691956
0.000000	2.813136	-494.581940
0.000000	2.813373	-502.611694
0.000000	2.813611	-510.861877
0.000000	2.813848	-519.985840
0.000000	2.814085	-528.532959
0.000000	2.814322	-536.099548
0.000000	2.814559	-542.968201
0.000000	2.814796	-549.909729
0.000000	2.815034	-557.195679
0.000000	2.815271	-565.273315
0.000000	2.815508	-573.392456
0.000000	2.815745	-582.473938
0.000000	2.815982	-593.539307
0.000000	2.816220	-606.032288
0.000000	2.816457	-617.247314
0.000000	2.816694	-628.330444
0.000000	2.816931	-638.843262
0.000000	2.817168	-649.110779
0.000000	2.817405	-657.810364
0.000000	2.817643	-662.928650
0.000000	2.817880	-666.599976
0.000000	2.818117	-668.283691
0.000000	2.818354	-667.664124
0.000000	2.818591	-664.215820
0.000000	2.818829	-658.474243
0.000000	2.819066	-650.161621
0.000000	2.819303	-638.311523
0.000000	2.819540	-626.666992
0.000000	2.819777	-613.868530
0.000000	2.820014	-602.810364
0.000000	2.820252	-593.522705
0.000000	2.820489	-583.703003
0.000000	2.820726	-573.963196
0.000000	2.820963	-567.623718
0.000000	2.821200	-561.301331
0.000000	2.821438	-554.828003
0.000000	2.821675	-549.545654
0.000000	2.821912	-544.900513
0.000000	2.822149	-542.233765
0.000000	2.822386	-540.531982
0.000000	2.822623	-539.491760
0.000000	2.822860	-539.096313
0.000000	2.823098	-538.299072
0.000000	2.823335	-536.493408
0.000000	2.823572	-534.556885
0.000000	2.823809	-531.956238
0.000000	2.824046	-529.480774
0.000000	2.824284	-527.081970
0.000000	2.824521	-522.373657
0.000000	2.824758	-516.871704
0.000000	2.824995	-510.318634
0.000000	2.825232	-503.872345
0.000000	2.825469	-497.192047
0.000000	2.825707	-490.905823
0.000000	2.825944	-484.791718
0.000000	2.826181	-478.942841
0.000000	2.826418	-473.657837
0.000000	2.826655	-468.589203
0.000000	2.826892	-463.471802
0.000000	2.827130	-456.458160
0.000000	2.827367	-450.232483
0.000000	2.827604	-445.174011
0.000000	2.827841	-441.236603
0.000000	2.828078	-436.346161
0.000000	2.828315	-431.295135
0.000000	2.828553	-426.117706
0.000000	2.828790	-421.507172
0.000000	2.829027	-417.359558
0.000000	2.829264	-414.319855
0.000000	2.829501	-410.994598
0.000000	2.829739	-408.539795
0.000000	2.829976	-407.207062
0.000000	2.830213	-408.194122
0.000000	2.830450	-409.958618
0.000000	2.830687	-412.768738
0.000000	2.830925	-416.012848
0.000000	2.831161	-419.046448
0.000000	2.831399	-422.825714
0.000000	2.831636	-427.759827
0.000000	2.831873	-432.798004
0.000000	2.832110	-438.819733
0.000000	2.832347	-444.928833
0.000000	2.832585	-450.580414
0.000000	2.832822	-458.301697
0.000000	2.833059	-467.488953
0.000000	2.833296	-477.884827
0.000000	2.833533	-486.220245
0.000000	2.833771	-494.775818
0.000000	2.834008	-504.045776
0.000000	2.834245	-514.649597
0.000000	2.834482	-524.132141
0.000000	2.834719	-533.258057
0.000000	2.834956	-542.382813
0.000000	2.835194	-552.954651
0.000000	2.835431	-563.688477
0.000000	2.835668	-573.020935
0.000000	2.835905	-582.125061
0.000000	2.836142	-589.659485
0.000000	2.836380	-596.330750
0.000000	2.836617	-601.585327
0.000000	2.836854	-606.017639
0.000000	2.837091	-609.969116
0.000000	2.837328	-612.665527
0.000000	2.837565	-614.780457
0.000000	2.837803	-617.401611
0.000000	2.838040	-621.483521
0.000000	2.838277	-626.522949
0.000000	2.838514	-633.858276
0.000000	2.838751	-643.236755
0.000000	2.838989	-653.659302
0.000000	2.839226	-664.479370
0.000000	2.839463	-674.872986
0.000000	2.839700	-683.183960
0.000000	2.839937	-688.483276
0.000000	2.840174	-691.684814
0.000000	2.840412	-695.497559
0.000000	2.840648	-698.158569
0.000000	2.840886	-698.143738
0.000000	2.841123	-696.849609
0.000000	2.841360	-695.987183
0.000000	2.841598	-697.320129
0.000000	2.841834	-698.375183
0.000000	2.842072	-699.631226
0.000000	2.842309	-700.922546
0.000000	2.842546	-700.581360
0.000000	2.842783	-700.107666
0.000000	2.843020	-699.054688
0.000000	2.843257	-698.217651
0.000000	2.843495	-698.188110
0.000000	2.843732	-698.431702
0.000000	2.843969	-698.333862
0.000000	2.844206	-698.444824
0.000000	2.844443	-698.441711
0.000000	2.844681	-697.940979
0.000000	2.844918	-697.129883
0.000000	2.845155	-695.088257
0.000000	2.845392	-691.969604
0.000000	2.845629	-688.816650
0.000000	2.845866	-684.260010
0.000000	2.846104	-679.086304
0.000000	2.846341	-672.318420
0.000000	2.846578	-664.094849
0.000000	2.846815	-655.978333
0.000000	2.847052	-647.040649
0.000000	2.847290	-638.019104
0.000000	2.847527	-627.481201
0.000000	2.847764	-617.992188
0.000000	2.848001	-607.810974
0.000000	2.848238	-596.464539
0.000000	2.848475	-585.492493
0.000000	2.848713	-575.074585
0.000000	2.848950	-564.536438
0.000000	2.849187	-553.669128
0.000000	2.849424	-544.332031
0.000000	2.849661	-536.294250
0.000000	2.849899	-529.175232
0.000000	2.850136	-521.757385
0.000000	2.850373	-513.164307
0.000000	2.850610	-503.243042
0.000000	2.850847	-493.995758
0.000000	2.851084	-485.320923
0.000000	2.851321	-478.745483
0.000000	2.851559	-474.944794
0.000000	2.851796	-473.475494
0.000000	2.852033	-472.593048
0.000000	2.852270	-472.461395
0.000000	2.852507	-473.468872
0.000000	2.852745	-473.692108
0.000000	2.852982	-472.917084
0.000000	2.853219	-473.369507
0.000000	2.853456	-475.300446
0.000000	2.853693	-478.372803
0.000000	2.853930	-481.612183
0.000000	2.854168	-485.736572
0.000000	2.854405	-488.977264
0.000000	2.854642	-488.659515
0.000000	2.854879	-487.331268
0.000000	2.855116	-487.225342
0.000000	2.855354	-486.062927
0.000000	2.855591	-485.549438
0.000000	2.855828	-485.052032
0.000000	2.856065	-485.116089
0.000000	2.856302	-486.386902
0.000000	2.856539	-488.341064
0.000000	2.856777	-491.076233
0.000000	2.857014	-492.808960
0.000000	2.857251	-493.058258
0.000000	2.857488	-494.472046
0.000000	2.857725	-496.136810
0.000000	2.857963	-497.763733
0.000000	2.858200	-499.975708
0.000000	2.858437	-501.514954
0.000000	2.858674	-502.375824
0.000000	2.858911	-501.955139
0.000000	2.859149	-500.046143
0.000000	2.859386	-497.382019
0.000000	2.859622	-494.445801
0.000000	2.859860	-490.832611
0.000000	2.860097	-487.926178
0.000000	2.860334	-484.810913
0.000000	2.860572	-480.875031
0.000000	2.860808	-478.167480
0.000000	2.861046	-479.549286
0.000000	2.861283	-483.367767
0.000000	2.861520	-488.340668
0.000000	2.861757	-494.758698
0.000000	2.861994	-501.308655
0.000000	2.862231	-504.258148
0.000000	2.862469	-506.494904
0.000000	2.862706	-508.540833
0.000000	2.862943	-510.676056
0.000000	2.863180	-513.019531
0.000000	2.863417	-515.618835
0.000000	2.863655	-519.153870
0.000000	2.863892	-523.448303
0.000000	2.864129	-528.008728
0.000000	2.864366	-532.985718
0.000000	2.864603	-539.057068
0.000000	2.864841	-545.572876
0.000000	2.865078	-551.125244
0.000000	2.865315	-554.472107
0.000000	2.865552	-557.711304
0.000000	2.865789	-558.842407
0.000000	2.866026	-558.969238
0.000000	2.866264	-558.309021
0.000000	2.866501	-557.577942
0.000000	2.866738	-558.198914
0.000000	2.866975	-559.542603
0.000000	2.867212	-562.094299
0.000000	2.867450	-565.281982
0.000000	2.867687	-568.897156
0.000000	2.867924	-573.868286
0.000000	2.868161	-578.636414
0.000000	2.868398	-581.069458
0.000000	2.868635	-584.060303
0.000000	2.868873	-586.999512
0.000000	2.869110	-590.304626
0.000000	2.869347	-594.340332
0.000000	2.869584	-597.064819
0.000000	2.869821	-598.642090
0.000000	2.870059	-598.298523
0.000000	2.870296	-597.240112
0.000000	2.870533	-594.927307
0.000000	2.870770	-591.311096
0.000000	2.871007	-587.241394
0.000000	2.871244	-581.922363
0.000000	2.871481	-574.092834
0.000000	2.871719	-567.210266
0.000000	2.871956	-559.789551
0.000000	2.872193	-552.242676
0.000000	2.872430	-544.053833
0.000000	2.872667	-537.029419
0.000000	2.872905	-531.538025
0.000000	2.873142	-526.749207
0.000000	2.873379	-521.353027
0.000000	2.873616	-515.826416
0.000000	2.873853	-511.676422
0.000000	2.874090	-506.658264
0.000000	2.874328	-502.715851
0.000000	2.874565	-498.934540
0.000000	2.874802	-495.907715
0.000000	2.875039	-492.743378
0.000000	2.875276	-489.577576
0.000000	2.875513	-485.681519
0.000000	2.875751	-482.620575
0.000000	2.875988	-478.097839
0.000000	2.876225	-474.034821
0.000000	2.876462	-468.832947
0.000000	2.876699	-462.391174
0.000000	2.876936	-456.352203
0.000000	2.877174	-452.157379
0.000000	2.877411	-448.855042
0.000000	2.877648	-446.159027
0.000000	2.877885	-444.851135
0.000000	2.878122	-445.661469
0.000000	2.878360	-447.960083
0.000000	2.878597	-451.401367
0.000000	2.878834	-456.350922
0.000000	2.879071	-458.109924
0.000000	2.879308	-457.547638
0.000000	2.879545	-458.996429
0.000000	2.879782	-459.695221
0.000000	2.880020	-460.802734
0.000000	2.880257	-463.525604
0.000000	2.880494	-467.060852
0.000000	2.880731	-470.217590
0.000000	2.880968	-472.341980
0.000000	2.881206	-473.783936
0.000000	2.881443	-474.613434
0.000000	2.881680	-476.062469
0.000000	2.881917	-477.715942
0.000000	2.882154	-478.771729
0.000000	2.882391	-480.508545
0.000000	2.882629	-482.319427
0.000000	2.882866	-484.309998
0.000000	2.883103	-486.975616
0.000000	2.883340	-490.340851
0.000000	2.883577	-494.045410
0.000000	2.883815	-498.311310
0.000000	2.884052	-503.225098
0.000000	2.884289	-509.928436
0.000000	2.884526	-515.977478
0.000000	2.884763	-522.094727
0.000000	2.885000	-528.315735
0.000000	2.885238	-534.917542
0.000000	2.885475	-540.716309
0.000000	2.885712	-546.711365
0.000000	2.885949	-552.023682
0.000000	2.886186	-557.483521
0.000000	2.886424	-563.005798
0.000000	2.886661	-569.240234
0.000000	2.886898	-575.387451
0.000000	2.887135	-580.258606
0.000000	2.887372	-586.098267
0.000000	2.887609	-592.789856
0.000000	2.887847	-599.627136
0.000000	2.888084	-607.375305
0.000000	2.888321	-614.045776
0.000000	2.888558	-620.455872
0.000000	2.888795	-625.863220
0.000000	2.889033	-629.506653
0.000000	2.889269	-632.365356
0.000000	2.889507	-633.545654
0.000000	2.889744	-635.195618
0.000000	2.889981	-635.727295
0.000000	2.890218	-634.182861
0.000000	2.890455	-631.325562
0.000000	2.890692	-627.641968
0.000000	2.890930	-622.696411
0.000000	2.891167	-616.825745
0.000000	2.891404	-609.724731
0.000000	2.891641	-601.650024
0.000000	2.891878	-594.041870
0.000000	2.892116	-588.028137
0.000000	2.892353	-581.642517
0.000000	2.892590	-576.220154
0.000000	2.892827	-570.699890
0.000000	2.893064	-565.450989
0.000000	2.893301	-559.422180
0.000000	2.893539	-555.577393
0.000000	2.893776	-553.982056
0.000000	2.894013	-551.946472
0.000000	2.894250	-550.602905
0.000000	2.894487	-549.009888
0.000000	2.894725	-546.177917
0.000000	2.894962	-541.409424
0.000000	2.895199	-536.817688
0.000000	2.895436	-532.373108
0.000000	2.895673	-528.920593
0.000000	2.895911	-525.373840
0.000000	2.896148	-521.095642
0.000000	2.896385	-518.036682
0.000000	2.896622	-515.768982
0.000000	2.896859	-513.907104
0.000000	2.897096	-512.380859
0.000000	2.897334	-511.465027
0.000000	2.897571	-511.423553
0.000000	2.897808	-510.306427
0.000000	2.898045	-509.418671
0.000000	2.898282	-510.028961
0.000000	2.898520	-509.979401
0.000000	2.898757	-511.396240
0.000000	2.898994	-512.308350
0.000000	2.899231	-512.244751
0.000000	2.899468	-512.377380
0.000000	2.899705	-513.114014
0.000000	2.899942	-513.770447
0.000000	2.900180	-513.997070
0.000000	2.900417	-515.268860
0.000000	2.900654	-516.377319
0.000000	2.900891	-517.823303
0.000000	2.901128	-518.969543
0.000000	2.901366	-519.476135
0.000000	2.901603	-518.752808
0.000000	2.901840	-517.094788
0.000000	2.902077	-514.145447
0.000000	2.902314	-510.453705
0.000000	2.902551	-507.478607
0.000000	2.902789	-504.125214
0.000000	2.903026	-499.576080
0.000000	2.903263	-494.847260
0.000000	2.903500	-489.704742
0.000000	2.903737	-483.361969
0.000000	2.903975	-476.226410
0.000000	2.904212	-469.220184
0.000000	2.904449	-465.431824
0.000000	2.904686	-463.569458
0.000000	2.904923	-461.772186
0.000000	2.905160	-460.755463
0.000000	2.905398	-460.410950
0.000000	2.905635	-460.979431
0.000000	2.905872	-463.421326
0.000000	2.906109	-466.473999
0.000000	2.906346	-469.634613
0.000000	2.906584	-473.483124
0.000000	2.906821	-478.482544
0.000000	2.907058	-483.463776
0.000000	2.907295	-488.631958
0.000000	2.907532	-493.447479
0.000000	2.907769	-498.439545
0.000000	2.908007	-502.933075
0.000000	2.908243	-505.267548
0.000000	2.908481	-507.842255
0.000000	2.908718	-510.396088
0.000000	2.908955	-511.912445
0.000000	2.909193	-513.440063
0.000000	2.909429	-514.993958
0.000000	2.909667	-515.368347
0.000000	2.909904	-515.918884
0.000000	2.910141	-516.133850
0.000000	2.910378	-516.708252
0.000000	2.910615	-517.993835
0.000000	2.910852	-519.351868
0.000000	2.911090	-520.489136
0.000000	2.911327	-521.518921
0.000000	2.911564	-523.474792
0.000000	2.911801	-527.196106
0.000000	2.912038	-529.585205
0.000000	2.912276	-534.000244
0.000000	2.912513	-540.795105
0.000000	2.912750	-547.680115
0.000000	2.912987	-555.069275
0.000000	2.913224	-558.459656
0.000000	2.913461	-561.579773
0.000000	2.913699	-564.984985
0.000000	2.913936	-567.500793
0.000000	2.914173	-568.628906
0.000000	2.914410	-568.520569
0.000000	2.914647	-567.057007
0.000000	2.914885	-564.472961
0.000000	2.915122	-561.625488
0.000000	2.915359	-558.521729
0.000000	2.915596	-555.227295
0.000000	2.915833	-553.789001
0.000000	2.916070	-553.933716
0.000000	2.916308	-554.861206
0.000000	2.916545	-556.722839
0.000000	2.916782	-558.004150
0.000000	2.917019	-558.817810
0.000000	2.917256	-560.157959
0.000000	2.917494	-561.459595
0.000000	2.917731	-563.223389
0.000000	2.917968	-563.906860
0.000000	2.918205	-563.815063
0.000000	2.918442	-563.755371
0.000000	2.918679	-564.647522
0.000000	2.918916	-565.749023
0.000000	2.919154	-568.104126
0.000000	2.919391	-570.909973
0.000000	2.919628	-575.562317
0.000000	2.919865	-580.090210
0.000000	2.920102	-585.279236
0.000000	2.920340	-589.455261
0.000000	2.920577	-591.492554
0.000000	2.920814	-593.852966
0.000000	2.921051	-596.437561
0.000000	2.921288	-598.861267
0.000000	2.921525	-599.386658
0.000000	2.921763	-598.392517
0.000000	2.922000	-597.776062
0.000000	2.922237	-597.029114
0.000000	2.922474	-596.268127
0.000000	2.922711	-596.487000
0.000000	2.922949	-598.416077
0.000000	2.923186	-601.327332
0.000000	2.923423	-604.312744
0.000000	2.923660	-606.702698
0.000000	2.923897	-608.871521
0.000000	2.924134	-610.597046
0.000000	2.924372	-611.184631
0.000000	2.924609	-610.605225
0.000000	2.924846	-609.188354
0.000000	2.925083	-607.860352
0.000000	2.925320	-607.124878
0.000000	2.925557	-606.611572
0.000000	2.925795	-606.243103
0.000000	2.926032	-606.373840
0.000000	2.926269	-606.089294
0.000000	2.926506	-604.529968
0.000000	2.926743	-602.419373
0.000000	2.926980	-600.779419
0.000000	2.927217	-598.938354
0.000000	2.927455	-596.561584
0.000000	2.927692	-592.642944
0.000000	2.927929	-588.491089
0.000000	2.928166	-584.281311
0.000000	2.928403	-581.148987
0.000000	2.928641	-580.040527
0.000000	2.928878	-580.238098
0.000000	2.929115	-583.502625
0.000000	2.929352	-588.110535
0.000000	2.929589	-592.388306
0.000000	2.929826	-594.125427
0.000000	2.930064	-595.351379
0.000000	2.930301	-594.958618
0.000000	2.930538	-592.980408
0.000000	2.930775	-589.954956
0.000000	2.931012	-584.981934
0.000000	2.931250	-580.065979
0.000000	2.931487	-575.769714
0.000000	2.931724	-571.059570
0.000000	2.931961	-566.302734
0.000000	2.932198	-562.352966
0.000000	2.932436	-558.452332
0.000000	2.932673	-554.377747
0.000000	2.932910	-550.141479
0.000000	2.933147	-545.898254
0.000000	2.933384	-541.953552
0.000000	2.933621	-538.026489
0.000000	2.933859	-535.055115
0.000000	2.934096	-531.675415
0.000000	2.934333	-528.536865
0.000000	2.934570	-527.408203
0.000000	2.934807	-525.892883
0.000000	2.935045	-524.152039
0.000000	2.935282	-522.403564
0.000000	2.935519	-520.188782
0.000000	2.935756	-518.424805
0.000000	2.935993	-517.953186
0.000000	2.936230	-517.505615
0.000000	2.936468	-518.140442
0.000000	2.936705	-518.325439
0.000000	2.936942	-518.504272
0.000000	2.937179	-517.558899
0.000000	2.937416	-516.695862
0.000000	2.937654	-515.270813
0.000000	2.937890	-513.277100
0.000000	2.938128	-511.271729
0.000000	2.938365	-509.763336
0.000000	2.938602	-509.292877
0.000000	2.938839	-509.184143
0.000000	2.939076	-508.613922
0.000000	2.939313	-509.341736
0.000000	2.939551	-511.612061
0.000000	2.939788	-514.264465
0.000000	2.940025	-517.986633
0.000000	2.940262	-522.315857
0.000000	2.940499	-527.513672
0.000000	2.940737	-533.727905
0.000000	2.940974	-539.521240
0.000000	2.941211	-542.380981
0.000000	2.941448	-542.990051
0.000000	2.941685	-543.574463
0.000000	2.941922	-543.461548
0.000000	2.942160	-543.555664
0.000000	2.942397	-542.001099
0.000000	2.942634	-539.367676
0.000000	2.942871	-536.211792
0.000000	2.943108	-533.872253
0.000000	2.943346	-531.243713
0.000000	2.943583	-528.574036
0.000000	2.943820	-526.075317
0.000000	2.944057	-522.827393
0.000000	2.944294	-519.358582
0.000000	2.944531	-514.952026
0.000000	2.944769	-509.967285
0.000000	2.945006	-505.052338
0.000000	2.945243	-500.611542
0.000000	2.945480	-498.656281
0.000000	2.945717	-500.514465
0.000000	2.945955	-503.358185
0.000000	2.946192	-504.983276
0.000000	2.946429	-506.821045
0.000000	2.946666	-508.266663
0.000000	2.946903	-507.235291
0.000000	2.947140	-504.389191
0.000000	2.947377	-501.714539
0.000000	2.947615	-498.456360
0.000000	2.947852	-495.608185
0.000000	2.948089	-492.535431
0.000000	2.948326	-489.445557
0.000000	2.948563	-489.353668
0.000000	2.948801	-488.670898
0.000000	2.949038	-487.978546
0.000000	2.949275	-488.142365
0.000000	2.949512	-488.461792
0.000000	2.949749	-487.848541
0.000000	2.949986	-487.682678
0.000000	2.950224	-488.705627
0.000000	2.950461	-490.789673
0.000000	2.950698	-493.613800
0.000000	2.950935	-495.704865
0.000000	2.951172	-498.246674
0.000000	2.951410	-501.164490
0.000000	2.951647	-504.389832
0.000000	2.951884	-508.601074
0.000000	2.952121	-512.183899
0.000000	2.952358	-516.789490
0.000000	2.952595	-522.317566
0.000000	2.952833	-528.750977
0.000000	2.953070	-535.800659
0.000000	2.953307	-543.154419
0.000000	2.953544	-550.854675
0.000000	2.953781	-558.074707
0.000000	2.954019	-567.332825
0.000000	2.954256	-577.065735
0.000000	2.954493	-587.285278
0.000000	2.954730	-596.896301
0.000000	2.954967	-602.159485
0.000000	2.955204	-603.885498
0.000000	2.955442	-605.514771
0.000000	2.955678	-606.724731
0.000000	2.955916	-607.706909
0.000000	2.956153	-606.999634
0.000000	2.956390	-605.612671
0.000000	2.956628	-604.664978
0.000000	2.956864	-605.775818
0.000000	2.957102	-607.566467
0.000000	2.957339	-609.227173
0.000000	2.957576	-610.278442
0.000000	2.957814	-610.162781
0.000000	2.958050	-611.078369
0.000000	2.958287	-613.967834
0.000000	2.958525	-617.247375
0.000000	2.958762	-621.727173
0.000000	2.958999	-625.847290
0.000000	2.959236	-628.808167
0.000000	2.959473	-632.032593
0.000000	2.959711	-633.866455
0.000000	2.959948	-636.553528
0.000000	2.960185	-638.790955
0.000000	2.960422	-641.674011
0.000000	2.960659	-644.162231
0.000000	2.960896	-645.817932
0.000000	2.961134	-647.850403
0.000000	2.961371	-651.425293
0.000000	2.961608	-655.131470
0.000000	2.961845	-660.258362
0.000000	2.962082	-665.040283
0.000000	2.962320	-670.176941
0.000000	2.962557	-675.049561
0.000000	2.962794	-680.468018
0.000000	2.963031	-687.242188
0.000000	2.963268	-692.844055
0.000000	2.963506	-697.831299
0.000000	2.963743	-702.744873
0.000000	2.963980	-707.470764
0.000000	2.964217	-711.934875
0.000000	2.964454	-716.583374
0.000000	2.964691	-721.139587
0.000000	2.964929	-727.584167
0.000000	2.965166	-734.178040
0.000000	2.965403	-740.692749
0.000000	2.965640	-744.045837
0.000000	2.965877	-747.606750
0.000000	2.966115	-750.217224
0.000000	2.966352	-752.326172
0.000000	2.966589	-753.775024
0.000000	2.966826	-755.115784
0.000000	2.967063	-756.510986
0.000000	2.967300	-759.611267
0.000000	2.967537	-763.968445
0.000000	2.967775	-769.941467
0.000000	2.968012	-776.529175
0.000000	2.968249	-782.831177
0.000000	2.968486	-786.444641
0.000000	2.968723	-791.099976
0.000000	2.968961	-795.727051
0.000000	2.969198	-799.913147
0.000000	2.969435	-804.193481
0.000000	2.969672	-809.318481
0.000000	2.969909	-813.279053
0.000000	2.970146	-816.143250
0.000000	2.970384	-818.392883
0.000000	2.970621	-819.254150
0.000000	2.970858	-817.560425
0.000000	2.971095	-815.353821
0.000000	2.971332	-813.920410
0.000000	2.971570	-814.337646
0.000000	2.971807	-815.517029
0.000000	2.972044	-817.518311
0.000000	2.972281	-820.032043
0.000000	2.972518	-820.800842
0.000000	2.972755	-820.165710
0.000000	2.972993	-820.247314
0.000000	2.973230	-820.418274
0.000000	2.973467	-818.762329
0.000000	2.973704	-814.579590
0.000000	2.973941	-810.595032
0.000000	2.974178	-807.149170
0.000000	2.974416	-802.619385
0.000000	2.974653	-798.027527
0.000000	2.974890	-793.361938
0.000000	2.975127	-788.709534
0.000000	2.975364	-784.358154
0.000000	2.975601	-780.406555
0.000000	2.975838	-776.251465
0.000000	2.976076	-770.957642
0.000000	2.976313	-765.028748
0.000000	2.976550	-757.575623
0.000000	2.976787	-749.724670
0.000000	2.977024	-740.315430
0.000000	2.977262	-731.563293
0.000000	2.977499	-723.287537
0.000000	2.977736	-715.556091
0.000000	2.977973	-709.417908
0.000000	2.978210	-703.837280
0.000000	2.978447	-699.389404
0.000000	2.978685	-696.615479
0.000000	2.978922	-695.255249
0.000000	2.979159	-693.989136
0.000000	2.979396	-692.561401
0.000000	2.979633	-691.654114
0.000000	2.979871	-691.822815
0.000000	2.980108	-694.305298
0.000000	2.980345	-697.075439
0.000000	2.980582	-700.222412
0.000000	2.980819	-707.136719
0.000000	2.981056	-715.922180
0.000000	2.981294	-726.208191
0.000000	2.981531	-735.132080
0.000000	2.981768	-743.585449
0.000000	2.982005	-751.772583
0.000000	2.982242	-757.558960
0.000000	2.982480	-763.758911
0.000000	2.982717	-767.792969
0.000000	2.982954	-769.430786
0.000000	2.983191	-769.527588
0.000000	2.983428	-767.388428
0.000000	2.983665	-763.183167
0.000000	2.983903	-757.772644
0.000000	2.984140	-751.969543
0.000000	2.984377	-746.829407
0.000000	2.984614	-744.298889
0.000000	2.984851	-741.759460
0.000000	2.985089	-740.046692
0.000000	2.985326	-740.077393
0.000000	2.985563	-740.588440
0.000000	2.985800	-741.490845
0.000000	2.986037	-742.747925
0.000000	2.986274	-742.939453
0.000000	2.986511	-742.820801
0.000000	2.986749	-742.021301
0.000000	2.986986	-740.829041
0.000000	2.987223	-739.847229
0.000000	2.987460	-738.383118
0.000000	2.987697	-737.198242
0.000000	2.987934	-736.104492
0.000000	2.988172	-735.607178
0.000000	2.988409	-734.839661
0.000000	2.988646	-733.475403
0.000000	2.988883	-731.046936
0.000000	2.989120	-729.753906
0.000000	2.989357	-728.388733
0.000000	2.989595	-725.121887
0.000000	2.989832	-721.017273
0.000000	2.990069	-715.791626
0.000000	2.990306	-708.862671
0.000000	2.990543	-701.697937
0.000000	2.990781	-694.930359
0.000000	2.991018	-687.033020
0.000000	2.991255	-679.378418
0.000000	2.991492	-673.512207
0.000000	2.991729	-667.876648
0.000000	2.991966	-662.715088
0.000000	2.992204	-657.283997
0.000000	2.992441	-650.729248
0.000000	2.992678	-643.865662
0.000000	2.992915	-638.007629
0.000000	2.993152	-633.658264
0.000000	2.993390	-631.106750
0.000000	2.993627	-629.018921
0.000000	2.993864	-626.844910
0.000000	2.994101	-625.166077
0.000000	2.994338	-622.115845
0.000000	2.994576	-616.687683
0.000000	2.994812	-610.609985
0.000000	2.995050	-605.014221
0.000000	2.995287	-598.840515
0.000000	2.995524	-594.452515
0.000000	2.995761	-592.541992
0.000000	2.995998	-591.082703
0.000000	2.996236	-590.152771
0.000000	2.996473	-588.915771
0.000000	2.996710	-587.345703
0.000000	2.996947	-585.822815
0.000000	2.997184	-583.454163
0.000000	2.997422	-581.232605
0.000000	2.997659	-579.784546
0.000000	2.997896	-578.809570
0.000000	2.998133	-578.734253
0.000000	2.998370	-579.130981
0.000000	2.998607	-580.617554
0.000000	2.998845	-583.156189
0.000000	2.999082	-586.361084
0.000000	2.999319	-590.472656
0.000000	2.999556	-593.225281
0.000000	2.999793	-594.966553
0.000000	3.000031	-596.626648
0.000000	3.000268	-598.967224
0.000000	3.000505	-600.335205
0.000000	3.000742	-599.791687
0.000000	3.000979	-600.143188
0.000000	3.001216	-600.306885
0.000000	3.001454	-601.439209
0.000000	3.001691	-602.615967
0.000000	3.001928	-603.687378
0.000000	3.002165	-604.261292
0.000000	3.002402	-603.848389
0.000000	3.002640	-603.712158
0.000000	3.002877	-604.442688
0.000000	3.003114	-605.967224
0.000000	3.003351	-607.252930
0.000000	3.003588	-608.509094
0.000000	3.003825	-608.838745
0.000000	3.004063	-608.449158
0.000000	3.004299	-607.039917
0.000000	3.004537	-605.033813
0.000000	3.004774	-603.607727
0.000000	3.005011	-603.073792
0.000000	3.005249	-603.514771
0.000000	3.005485	-605.223816
0.000000	3.005723	-607.569763
0.000000	3.005960	-611.991577
0.000000	3.006197	-617.391174
0.000000	3.006434	-622.849915
0.000000	3.006671	-628.467712
0.000000	3.006908	-630.960632
0.000000	3.007146	-633.310608
0.000000	3.007383	-636.329285
0.000000	3.007620	-639.773438
0.000000	3.007857	-644.093628
0.000000	3.008094	-649.088562
0.000000	3.008332	-652.769165
0.000000	3.008569	-657.216797
0.000000	3.008806	-661.037720
0.000000	3.009043	-665.441223
0.000000	3.009280	-668.374512
0.000000	3.009517	-670.546509
0.000000	3.009755	-673.007385
0.000000	3.009992	-674.777405
0.000000	3.010229	-676.057251
0.000000	3.010466	-677.793701
0.000000	3.010703	-679.221252
0.000000	3.010941	-680.241394
0.000000	3.011178	-680.148010
0.000000	3.011415	-679.110779
0.000000	3.011652	-678.228333
0.000000	3.011889	-676.835388
0.000000	3.012126	-675.716125
0.000000	3.012364	-674.830261
0.000000	3.012601	-673.503052
0.000000	3.012838	-672.619324
0.000000	3.013075	-671.251831
0.000000	3.013312	-670.006958
0.000000	3.013550	-669.250671
0.000000	3.013787	-668.942932
0.000000	3.014024	-668.133667
0.000000	3.014261	-665.101135
0.000000	3.014498	-662.899170
0.000000	3.014735	-660.562073
0.000000	3.014972	-657.760498
0.000000	3.015210	-654.742004
0.000000	3.015447	-650.898071
0.000000	3.015684	-647.203247
0.000000	3.015921	-641.287537
0.000000	3.016158	-634.705811
0.000000	3.016396	-628.346008
0.000000	3.016633	-622.430603
0.000000	3.016870	-617.654175
0.000000	3.017107	-613.446350
0.000000	3.017344	-609.624939
0.000000	3.017581	-605.463684
0.000000	3.017819	-601.538208
0.000000	3.018056	-597.831055
0.000000	3.018293	-593.822388
0.000000	3.018530	-589.963684
0.000000	3.018767	-586.383545
0.000000	3.019005	-582.626831
0.000000	3.019242	-578.754761
0.000000	3.019479	-574.890930
0.000000	3.019716	-571.816040
0.000000	3.019953	-570.575500
0.000000	3.020190	-569.974915
0.000000	3.020428	-569.065918
0.000000	3.020665	-568.933044
0.000000	3.020902	-569.588379
0.000000	3.021139	-570.271362
0.000000	3.021376	-571.288208
0.000000	3.021614	-571.149658
0.000000	3.021851	-571.790283
0.000000	3.022088	-573.416748
0.000000	3.022325	-574.975769
0.000000	3.022562	-577.181580
0.000000	3.022799	-579.170532
0.000000	3.023037	-581.492615
0.000000	3.023273	-582.867371
0.000000	3.023511	-584.515320
0.000000	3.023748	-586.932129
0.000000	3.023985	-588.947021
0.000000	3.024222	-589.414368
0.000000	3.024459	-588.054871
0.000000	3.024697	-585.925476
0.000000	3.024934	-582.528931
0.000000	3.025171	-578.914612
0.000000	3.025408	-575.751404
0.000000	3.025645	-572.999023
0.000000	3.025882	-570.098145
0.000000	3.026120	-567.923218
0.000000	3.026357	-566.879089
0.000000	3.026594	-566.132080
0.000000	3.026831	-564.339355
0.000000	3.027068	-562.637268
0.000000	3.027306	-563.856506
0.000000	3.027543	-566.200928
0.000000	3.027780	-570.356995
0.000000	3.028017	-575.236206
0.000000	3.028254	-578.679932
0.000000	3.028491	-582.046753
0.000000	3.028729	-587.030701
0.000000	3.028966	-592.567566
0.000000	3.029203	-596.691528
0.000000	3.029440	-601.240845
0.000000	3.029677	-603.845825
0.000000	3.029915	-603.383362
0.000000	3.030152	-595.835754
0.000000	3.030389	-579.928162
0.000000	3.030626	-555.476013
0.000000	3.030863	-522.770569
0.000000	3.031101	-483.525208
0.000000	3.031338	-449.934784
0.000000	3.031575	-425.958221
0.000000	3.031812	-413.534424
0.000000	3.032049	-412.127869
0.000000	3.032286	-421.793610
0.000000	3.032524	-443.595367
0.000000	3.032761	-475.520599
0.000000	3.032998	-511.857910
0.000000	3.033235	-550.119141
0.000000	3.033472	-581.640381
0.000000	3.033710	-597.614075
0.000000	3.033947	-611.044128
0.000000	3.034184	-620.190308
0.000000	3.034421	-628.828979
0.000000	3.034658	-638.226929
0.000000	3.034895	-646.918091
0.000000	3.035132	-655.319702
0.000000	3.035370	-663.618774
0.000000	3.035607	-670.159424
0.000000	3.035844	-677.396484
0.000000	3.036081	-685.278564
0.000000	3.036318	-695.190735
0.000000	3.036555	-705.307129
0.000000	3.036793	-715.501709
0.000000	3.037030	-723.851929
0.000000	3.037267	-730.354248
0.000000	3.037504	-735.148865
0.000000	3.037741	-738.790527
0.000000	3.037978	-742.728943
0.000000	3.038216	-747.307922
0.000000	3.038453	-751.526917
0.000000	3.038690	-756.774719
0.000000	3.038927	-762.001526
0.000000	3.039164	-768.243408
0.000000	3.039402	-775.039490
0.000000	3.039639	-781.842163
0.000000	3.039876	-787.220642
0.000000	3.040113	-791.956726
0.000000	3.040350	-797.297302
0.000000	3.040587	-803.526611
0.000000	3.040825	-809.974426
0.000000	3.041062	-816.811829
0.000000	3.041299	-822.056763
0.000000	3.041536	-825.114746
0.000000	3.041773	-827.164185
0.000000	3.042011	-828.020386
0.000000	3.042248	-828.357605
0.000000	3.042485	-827.884216
0.000000	3.042722	-826.155884
0.000000	3.042959	-822.736877
0.000000	3.043196	-817.131104
0.000000	3.043433	-810.409363
0.000000	3.043671	-803.410095
0.000000	3.043908	-797.139038
0.000000	3.044145	-789.531616
0.000000	3.044382	-781.957886
0.000000	3.044619	-775.089722
0.000000	3.044857	-767.594299
0.000000	3.045094	-760.004944
0.000000	3.045331	-750.074280
0.000000	3.045568	-739.322327
0.000000	3.045805	-731.462280
0.000000	3.046042	-722.901917
0.000000	3.046280	-712.864380
0.000000	3.046517	-701.696838
0.000000	3.046754	-690.194946
0.000000	3.046991	-678.724121
0.000000	3.047228	-667.047363
0.000000	3.047466	-655.777832
0.000000	3.047703	-643.130066
0.000000	3.047940	-630.022827
0.000000	3.048177	-616.919373
0.000000	3.048414	-605.100952
0.000000	3.048651	-595.284668
0.000000	3.048889	-586.562012
0.000000	3.049126	-578.555542
0.000000	3.049363	-570.882629
0.000000	3.049600	-565.009338
0.000000	3.049837	-561.584045
0.000000	3.050075	-559.112976
0.000000	3.050312	-558.182373
0.000000	3.050549	-558.759521
0.000000	3.050786	-559.551575
0.000000	3.051023	-561.426880
0.000000	3.051260	-564.819946
0.000000	3.051498	-569.056519
0.000000	3.051734	-573.168640
0.000000	3.051972	-578.482178
0.000000	3.052209	-585.612549
0.000000	3.052446	-593.512268
0.000000	3.052684	-600.048767
0.000000	3.052920	-606.110535
0.000000	3.053158	-612.220825
0.000000	3.053395	-618.963501
0.000000	3.053632	-626.221558
0.000000	3.053869	-632.906799
0.000000	3.054106	-638.683716
0.000000	3.054343	-645.127991
0.000000	3.054581	-652.546082
0.000000	3.054818	-661.534241
0.000000	3.055055	-671.222534
0.000000	3.055292	-680.081360
0.000000	3.055529	-688.796082
0.000000	3.055767	-695.643005
0.000000	3.056004	-702.688049
0.000000	3.056241	-707.156616
0.000000	3.056478	-712.152039
0.000000	3.056715	-716.593323
0.000000	3.056952	-720.458252
0.000000	3.057190	-725.786072
0.000000	3.057427	-731.762939
0.000000	3.057664	-737.619507
0.000000	3.057901	-743.319519
0.000000	3.058138	-744.176941
0.000000	3.058376	-745.280273
0.000000	3.058613	-745.732178
0.000000	3.058850	-745.975586
0.000000	3.059087	-745.396973
0.000000	3.059324	-746.405823
0.000000	3.059561	-747.132263
0.000000	3.059799	-748.440613
0.000000	3.060036	-747.358398
0.000000	3.060273	-746.294983
0.000000	3.060510	-743.631653
0.000000	3.060747	-740.280823
0.000000	3.060985	-735.916138
0.000000	3.061222	-730.632385
0.000000	3.061459	-725.095642
0.000000	3.061696	-718.459473
0.000000	3.061933	-712.566650
0.000000	3.062171	-707.717346
0.000000	3.062407	-703.021790
0.000000	3.062645	-698.461121
0.000000	3.062882	-692.774902
0.000000	3.063119	-686.406494
0.000000	3.063356	-680.373047
0.000000	3.063593	-675.007141
0.000000	3.063831	-669.511902
0.000000	3.064068	-664.735291
0.000000	3.064305	-659.934265
0.000000	3.064542	-654.190674
0.000000	3.064779	-648.909485
0.000000	3.065017	-642.645691
0.000000	3.065254	-636.855408
0.000000	3.065491	-631.593201
0.000000	3.065728	-625.766235
0.000000	3.065965	-620.411438
0.000000	3.066202	-615.354980
0.000000	3.066440	-609.645264
0.000000	3.066677	-602.570190
0.000000	3.066914	-595.459595
0.000000	3.067151	-588.953430
0.000000	3.067388	-581.950623
0.000000	3.067626	-575.583862
0.000000	3.067863	-570.338379
0.000000	3.068100	-567.755615
0.000000	3.068337	-567.435669
0.000000	3.068574	-567.288513
0.000000	3.068811	-567.602051
0.000000	3.069049	-565.977478
0.000000	3.069286	-564.776428
0.000000	3.069523	-563.623901
0.000000	3.069760	-562.548828
0.000000	3.069997	-561.642639
0.000000	3.070235	-561.042236
0.000000	3.070472	-561.873047
0.000000	3.070709	-563.532410
0.000000	3.070946	-566.035767
0.000000	3.071183	-568.349121
0.000000	3.071420	-570.099976
0.000000	3.071658	-572.383667
0.000000	3.071894	-573.892395
0.000000	3.072132	-575.842102
0.000000	3.072369	-577.067383
0.000000	3.072606	-577.232971
0.000000	3.072843	-578.127747
0.000000	3.073080	-579.052124
0.000000	3.073318	-579.747803
0.000000	3.073555	-579.843323
0.000000	3.073792	-578.751343
0.000000	3.074029	-579.215942
0.000000	3.074266	-580.754822
0.000000	3.074503	-581.057617
0.000000	3.074741	-581.512634
0.000000	3.074978	-581.767212
0.000000	3.075215	-582.449707
0.000000	3.075452	-583.748962
0.000000	3.075689	-583.198792
0.000000	3.075927	-583.714233
0.000000	3.076164	-585.818909
0.000000	3.076401	-588.763000
0.000000	3.076638	-592.781982
0.000000	3.076875	-597.423401
0.000000	3.077112	-602.494934
0.000000	3.077350	-607.726074
0.000000	3.077587	-612.296936
0.000000	3.077824	-616.445923
0.000000	3.078061	-620.189880
0.000000	3.078298	-622.220215
0.000000	3.078536	-623.695740
0.000000	3.078773	-626.039734
0.000000	3.079010	-627.249756
0.000000	3.079247	-626.730164
0.000000	3.079484	-626.430237
0.000000	3.079721	-627.690308
0.000000	3.079959	-631.650879
0.000000	3.080196	-639.437927
0.000000	3.080433	-650.184509
0.000000	3.080670	-661.658447
0.000000	3.080907	-673.393250
0.000000	3.081145	-682.392578
0.000000	3.081382	-688.475952
0.000000	3.081619	-694.650269
0.000000	3.081856	-699.458923
0.000000	3.082093	-705.177124
0.000000	3.082330	-710.687317
0.000000	3.082567	-717.373352
0.000000	3.082805	-724.153748
0.000000	3.083042	-731.865417
0.000000	3.083279	-739.917908
0.000000	3.083516	-748.090942
0.000000	3.083753	-752.727661
0.000000	3.083991	-756.180969
0.000000	3.084228	-759.760681
0.000000	3.084465	-764.411194
0.000000	3.084702	-769.622864
0.000000	3.084939	-775.168701
0.000000	3.085176	-781.479492
0.000000	3.085414	-787.447021
0.000000	3.085651	-793.679138
0.000000	3.085888	-800.753296
0.000000	3.086125	-805.545227
0.000000	3.086362	-808.898499
0.000000	3.086599	-812.312317
0.000000	3.086837	-815.072510
0.000000	3.087074	-817.665588
0.000000	3.087311	-820.703979
0.000000	3.087548	-823.528198
0.000000	3.087785	-826.222656
0.000000	3.088022	-826.730713
0.000000	3.088260	-826.204956
0.000000	3.088497	-824.991455
0.000000	3.088734	-822.547913
0.000000	3.088971	-818.650574
0.000000	3.089208	-811.996704
0.000000	3.089446	-803.176025
0.000000	3.089683	-792.466431
0.000000	3.089920	-781.388611
0.000000	3.090157	-769.037048
0.000000	3.090394	-756.493103
0.000000	3.090631	-746.038940
0.000000	3.090868	-734.276306
0.000000	3.091106	-722.959229
0.000000	3.091343	-712.519043
0.000000	3.091580	-704.356445
0.000000	3.091817	-698.828003
0.000000	3.092054	-694.273743
0.000000	3.092292	-690.762512
0.000000	3.092529	-687.043884
0.000000	3.092766	-684.097107
0.000000	3.093003	-680.493958
0.000000	3.093240	-675.171692
0.000000	3.093477	-670.354187
0.000000	3.093715	-665.406982
0.000000	3.093952	-660.936707
0.000000	3.094189	-657.226257
0.000000	3.094426	-654.416382
0.000000	3.094663	-652.968201
0.000000	3.094901	-652.084351
0.000000	3.095138	-649.706482
0.000000	3.095375	-647.335815
0.000000	3.095612	-646.126221
0.000000	3.095849	-646.603088
0.000000	3.096087	-648.028015
0.000000	3.096324	-651.217651
0.000000	3.096561	-652.318726
0.000000	3.096798	-650.260376
0.000000	3.097035	-645.503296
0.000000	3.097272	-637.034241
0.000000	3.097510	-623.458923
0.000000	3.097747	-603.552795
0.000000	3.097984	-575.954407
0.000000	3.098221	-542.076294
0.000000	3.098458	-502.440155
0.000000	3.098696	-459.201111
0.000000	3.098933	-424.297607
0.000000	3.099170	-402.704620
0.000000	3.099407	-395.647552
0.000000	3.099644	-403.035919
0.000000	3.099881	-422.872742
0.000000	3.100119	-453.136658
0.000000	3.100355	-490.501770
0.000000	3.100593	-528.729309
0.000000	3.100830	-562.278809
0.000000	3.101067	-579.564514
0.000000	3.101305	-593.363892
0.000000	3.101541	-603.958679
0.000000	3.101779	-613.791260
0.000000	3.102016	-622.822937
0.000000	3.102253	-631.553650
0.000000	3.102490	-640.589600
0.000000	3.102727	-646.327332
0.000000	3.102964	-650.187744
0.000000	3.103202	-653.016357
0.000000	3.103439	-655.465820
0.000000	3.103676	-659.750305
0.000000	3.103913	-662.526123
0.000000	3.104150	-664.625183
0.000000	3.104388	-665.689392
0.000000	3.104625	-665.592468
0.000000	3.104862	-664.965149
0.000000	3.105099	-663.749817
0.000000	3.105336	-660.433044
0.000000	3.105573	-657.530762
0.000000	3.105811	-654.977539
0.000000	3.106048	-651.785889
0.000000	3.106285	-646.794983
0.000000	3.106522	-641.430847
0.000000	3.106759	-636.497742
0.000000	3.106997	-631.724365
0.000000	3.107234	-625.847534
0.000000	3.107471	-620.785645
0.000000	3.107708	-614.778259
0.000000	3.107945	-609.558716
0.000000	3.108182	-606.069580
0.000000	3.108420	-603.974609
0.000000	3.108657	-601.856384
0.000000	3.108894	-598.485046
0.000000	3.109131	-595.117493
0.000000	3.109368	-592.880127
0.000000	3.109606	-592.772827
0.000000	3.109843	-593.625427
0.000000	3.110080	-594.479004
0.000000	3.110317	-594.697998
0.000000	3.110554	-593.826965
0.000000	3.110791	-592.505066
0.000000	3.111028	-592.730469
0.000000	3.111266	-593.647949
0.000000	3.111503	-596.144348
0.000000	3.111740	-599.850403
0.000000	3.111977	-604.432739
0.000000	3.112214	-606.844482
0.000000	3.112452	-610.627380
0.000000	3.112689	-615.144897
0.000000	3.112926	-621.056213
0.000000	3.113163	-628.030762
0.000000	3.113400	-637.620117
0.000000	3.113637	-645.118042
0.000000	3.113875	-653.349976
0.000000	3.114112	-662.731873
0.000000	3.114349	-673.852539
0.000000	3.114586	-684.137451
0.000000	3.114823	-693.775940
0.000000	3.115061	-703.820496
0.000000	3.115298	-712.645569
0.000000	3.115535	-718.940674
0.000000	3.115772	-725.245361
0.000000	3.116009	-730.605957
0.000000	3.116246	-733.699219
0.000000	3.116484	-737.159729
0.000000	3.116721	-740.712708
0.000000	3.116958	-743.067261
0.000000	3.117195	-745.351929
0.000000	3.117432	-747.668518
0.000000	3.117670	-749.135742
0.000000	3.117907	-751.045593
0.000000	3.118144	-753.865479
0.000000	3.118381	-756.298645
0.000000	3.118618	-759.164429
0.000000	3.118855	-761.118652
0.000000	3.119093	-762.639526
0.000000	3.119329	-764.299744
0.000000	3.119567	-767.464111
0.000000	3.119804	-769.739441
0.000000	3.120041	-773.289185
0.000000	3.120279	-777.920654
0.000000	3.120515	-782.887756
0.000000	3.120753	-787.520447
0.000000	3.120990	-793.717102
0.000000	3.121227	-800.267090
0.000000	3.121464	-807.609680
0.000000	3.121701	-815.371643
0.000000	3.121938	-823.689087
0.000000	3.122176	-832.624817
0.000000	3.122413	-843.124268
0.000000	3.122650	-855.531982
0.000000	3.122887	-869.273071
0.000000	3.123124	-883.070984
0.000000	3.123362	-897.908569
0.000000	3.123599	-914.544250
0.000000	3.123836	-930.509460
0.000000	3.124073	-947.473511
0.000000	3.124310	-964.430908
0.000000	3.124547	-980.958557
0.000000	3.124785	-997.359436
0.000000	3.125022	-1013.067261
0.000000	3.125259	-1025.756226
0.000000	3.125496	-1035.043457
0.000000	3.125733	-1041.083618
0.000000	3.125971	-1043.895874
0.000000	3.126208	-1041.079102
0.000000	3.126445	-1034.418335
0.000000	3.126682	-1025.780762
0.000000	3.126919	-1015.272644
0.000000	3.127156	-1004.759094
0.000000	3.127394	-992.381958
0.000000	3.127631	-977.579346
0.000000	3.127868	-962.448914
0.000000	3.128105	-947.522217
0.000000	3.128342	-933.565674
0.000000	3.128580	-920.441406
0.000000	3.128817	-907.788940
0.000000	3.129054	-896.385376
0.000000	3.129291	-884.655396
0.000000	3.129528	-873.272705
0.000000	3.129766	-862.479004
0.000000	3.130002	-852.411377
0.000000	3.130240	-843.330383
0.000000	3.130477	-834.878479
0.000000	3.130714	-827.643005
0.000000	3.130951	-821.106995
0.000000	3.131188	-814.708130
0.000000	3.131426	-809.216675
0.000000	3.131663	-804.584839
0.000000	3.131900	-800.883728
0.000000	3.132137	-797.600159
0.000000	3.132374	-794.388428
0.000000	3.132612	-792.456848
0.000000	3.132849	-791.289490
0.000000	3.133086	-793.041809
0.000000	3.133323	-796.687378
0.000000	3.133560	-802.354431
0.000000	3.133797	-809.686584
0.000000	3.134035	-817.001221
0.000000	3.134272	-823.664612
0.000000	3.134509	-831.446350
0.000000	3.134746	-839.202209
0.000000	3.134983	-847.609802
0.000000	3.135220	-857.869507
0.000000	3.135458	-869.791199
0.000000	3.135695	-881.816711
0.000000	3.135932	-894.201050
0.000000	3.136169	-904.615051
0.000000	3.136406	-914.095337
0.000000	3.136643	-923.638000
0.000000	3.136881	-932.991760
0.000000	3.137118	-942.145508
0.000000	3.137355	-948.538025
0.000000	3.137592	-952.802063
0.000000	3.137829	-953.718445
0.000000	3.138067	-952.212158
0.000000	3.138304	-948.029724
0.000000	3.138541	-942.722473
0.000000	3.138778	-936.251099
0.000000	3.139015	-927.381287
0.000000	3.139252	-917.483582
0.000000	3.139489	-906.490356
0.000000	3.139727	-895.007446
0.000000	3.139964	-883.469849
0.000000	3.140201	-872.337219
0.000000	3.140438	-863.152649
0.000000	3.140675	-853.389587
0.000000	3.140913	-845.006531
0.000000	3.141150	-837.432739
0.000000	3.141387	-829.515564
0.000000	3.141624	-822.118530
0.000000	3.141861	-815.139465
0.000000	3.142098	-809.015869
0.000000	3.142336	-803.258484
0.000000	3.142573	-797.281067
0.000000	3.142810	-789.733459
0.000000	3.143047	-781.627075
0.000000	3.143284	-772.441833
0.000000	3.143522	-763.005676
0.000000	3.143759	-753.211670
0.000000	3.143996	-744.978943
0.000000	3.144233	-738.921021
0.000000	3.144470	-734.664856
0.000000	3.144707	-730.553162
0.000000	3.144945	-726.973145
0.000000	3.145182	-722.840881
0.000000	3.145419	-718.900146
0.000000	3.145656	-714.044861
0.000000	3.145893	-709.057983
0.000000	3.146131	-706.428711
0.000000	3.146368	-703.819092
0.000000	3.146605	-702.773926
0.000000	3.146842	-701.917908
0.000000	3.147079	-701.471924
0.000000	3.147316	-701.268250
0.000000	3.147554	-701.465332
0.000000	3.147791	-701.956726
0.000000	3.148028	-702.255676
0.000000	3.148265	-700.790466
0.000000	3.148502	-700.062683
0.000000	3.148740	-699.182434
0.000000	3.148976	-698.429443
0.000000	3.149214	-698.799072
0.000000	3.149451	-699.163025
0.000000	3.149688	-699.496033
0.000000	3.149925	-698.290100
0.000000	3.150162	-696.358093
0.000000	3.150399	-694.267578
0.000000	3.150637	-691.555481
0.000000	3.150874	-688.507446
0.000000	3.151111	-685.922241
0.000000	3.151348	-684.823364
0.000000	3.151585	-682.494324
0.000000	3.151823	-679.970886
0.000000	3.152060	-676.137817
0.000000	3.152297	-671.687805
0.000000	3.152534	-666.888489
0.000000	3.152771	-661.796814
0.000000	3.153008	-656.152466
0.000000	3.153246	-649.904358
0.000000	3.153483	-643.143616
0.000000	3.153720	-635.629395
0.000000	3.153957	-630.163208
0.000000	3.154194	-628.276489
0.000000	3.154432	-629.252625
0.000000	3.154669	-630.858643
0.000000	3.154906	-633.556030
0.000000	3.155143	-635.575806
0.000000	3.155380	-635.497498
0.000000	3.155617	-636.419373
0.000000	3.155855	-638.862732
0.000000	3.156092	-641.767639
0.000000	3.156329	-644.876953
0.000000	3.156566	-649.266418
0.000000	3.156803	-655.382813
0.000000	3.157041	-661.980408
0.000000	3.157278	-667.318115
0.000000	3.157515	-673.157593
0.000000	3.157752	-679.167297
0.000000	3.157989	-684.282104
0.000000	3.158226	-688.562622
0.000000	3.158463	-693.742737
0.000000	3.158701	-699.295349
0.000000	3.158938	-704.236267
0.000000	3.159175	-710.427246
0.000000	3.159412	-717.153564
0.000000	3.159649	-722.244324
0.000000	3.159887	-725.334045
0.000000	3.160124	-727.304810
0.000000	3.160361	-728.964661
0.000000	3.160598	-731.198975
0.000000	3.160835	-734.996277
0.000000	3.161072	-739.291748
0.000000	3.161310	-743.830139
0.000000	3.161547	-744.513489
0.000000	3.161784	-745.384583
0.000000	3.162021	-746.349792
0.000000	3.162258	-747.041687
0.000000	3.162496	-747.430054
0.000000	3.162733	-747.601563
0.000000	3.162970	-747.156433
0.000000	3.163207	-746.918091
0.000000	3.163444	-745.802246
0.000000	3.163682	-743.206482
0.000000	3.163919	-741.754517
0.000000	3.164156	-741.100281
0.000000	3.164393	-740.296875
0.000000	3.164630	-739.647400
0.000000	3.164867	-737.972900
0.000000	3.165105	-736.015198
0.000000	3.165342	-733.481567
0.000000	3.165579	-731.085327
0.000000	3.165816	-729.129761
0.000000	3.166053	-726.156738
0.000000	3.166291	-723.099915
0.000000	3.166528	-720.948914
0.000000	3.166764	-719.803101
0.000000	3.167002	-722.407471
0.000000	3.167239	-726.657593
0.000000	3.167476	-732.697449
0.000000	3.167714	-739.894409
0.000000	3.167950	-745.642212
0.000000	3.168188	-749.471497
0.000000	3.168425	-754.720276
0.000000	3.168662	-759.319458
0.000000	3.168900	-763.254272
0.000000	3.169136	-767.473999
0.000000	3.169374	-773.006287
0.000000	3.169611	-779.393066
0.000000	3.169848	-787.275330
0.000000	3.170085	-794.394104
0.000000	3.170322	-800.915833
0.000000	3.170559	-807.033997
0.000000	3.170797	-812.723755
0.000000	3.171034	-818.477295
0.000000	3.171271	-823.747375
0.000000	3.171508	-828.163330
0.000000	3.171745	-832.195740
0.000000	3.171983	-834.858582
0.000000	3.172220	-840.584351
0.000000	3.172457	-848.516235
0.000000	3.172694	-858.155029
0.000000	3.172931	-866.259399
0.000000	3.173168	-873.725220
0.000000	3.173406	-881.907593
0.000000	3.173643	-889.132996
0.000000	3.173880	-896.306335
0.000000	3.174117	-904.545959
0.000000	3.174354	-911.316956
0.000000	3.174592	-916.567688
0.000000	3.174829	-920.115356
0.000000	3.175066	-919.730591
0.000000	3.175303	-916.175781
0.000000	3.175540	-911.902344
0.000000	3.175777	-905.026001
0.000000	3.176015	-898.177246
0.000000	3.176252	-888.878906
0.000000	3.176489	-878.878601
0.000000	3.176726	-868.465454
0.000000	3.176963	-857.934448
0.000000	3.177201	-845.984680
0.000000	3.177438	-835.181946
0.000000	3.177675	-824.854187
0.000000	3.177912	-813.487244
0.000000	3.178149	-802.198120
0.000000	3.178386	-791.677612
0.000000	3.178623	-780.054504
0.000000	3.178861	-768.954346
0.000000	3.179098	-758.759766
0.000000	3.179335	-749.001953
0.000000	3.179572	-739.208984
0.000000	3.179809	-729.805420
0.000000	3.180047	-721.288513
0.000000	3.180284	-713.327148
0.000000	3.180521	-709.086182
0.000000	3.180758	-705.481934
0.000000	3.180995	-702.848877
0.000000	3.181232	-699.933899
0.000000	3.181470	-696.704651
0.000000	3.181707	-695.182251
0.000000	3.181944	-694.085449
0.000000	3.182181	-694.660400
0.000000	3.182418	-694.777710
0.000000	3.182656	-697.588928
0.000000	3.182893	-701.514648
0.000000	3.183130	-706.588562
0.000000	3.183367	-711.886719
0.000000	3.183604	-716.405273
0.000000	3.183841	-720.137634
0.000000	3.184079	-722.591003
0.000000	3.184316	-725.112122
0.000000	3.184553	-728.218933
0.000000	3.184790	-731.837402
0.000000	3.185027	-736.443176
0.000000	3.185264	-743.038330
0.000000	3.185502	-750.073059
0.000000	3.185739	-754.382141
0.000000	3.185976	-756.187622
0.000000	3.186213	-759.171448
0.000000	3.186450	-762.859009
0.000000	3.186687	-767.333740
0.000000	3.186924	-770.225464
0.000000	3.187162	-771.613953
0.000000	3.187399	-769.120483
0.000000	3.187636	-765.744507
0.000000	3.187873	-762.609924
0.000000	3.188110	-758.774902
0.000000	3.188348	-755.793274
0.000000	3.188585	-752.899353
0.000000	3.188822	-752.126160
0.000000	3.189059	-752.848755
0.000000	3.189296	-755.278564
0.000000	3.189533	-759.632935
0.000000	3.189771	-764.890137
0.000000	3.190008	-771.331604
0.000000	3.190245	-777.568298
0.000000	3.190482	-783.330750
0.000000	3.190719	-788.955322
0.000000	3.190957	-794.302673
0.000000	3.191194	-799.346252
0.000000	3.191431	-803.335388
0.000000	3.191668	-804.928528
0.000000	3.191905	-806.262512
0.000000	3.192142	-807.299805
0.000000	3.192380	-807.620605
0.000000	3.192617	-808.006409
0.000000	3.192854	-806.818542
0.000000	3.193091	-804.589844
0.000000	3.193328	-802.436035
0.000000	3.193566	-799.098816
0.000000	3.193803	-796.598267
0.000000	3.194040	-793.857666
0.000000	3.194277	-791.319702
0.000000	3.194514	-788.338867
0.000000	3.194752	-785.218079
0.000000	3.194989	-783.364502
0.000000	3.195226	-782.092468
0.000000	3.195463	-779.753601
0.000000	3.195700	-776.352722
0.000000	3.195937	-774.269714
0.000000	3.196175	-771.559448
0.000000	3.196412	-768.508911
0.000000	3.196649	-765.353271
0.000000	3.196886	-761.303345
0.000000	3.197123	-757.838867
0.000000	3.197361	-755.358032
0.000000	3.197597	-753.446594
0.000000	3.197835	-752.309204
0.000000	3.198072	-753.144165
0.000000	3.198309	-756.152100
0.000000	3.198546	-761.160217
0.000000	3.198783	-766.010559
0.000000	3.199020	-771.559570
0.000000	3.199258	-779.013184
0.000000	3.199495	-786.587097
0.000000	3.199732	-792.258362
0.000000	3.199969	-796.353577
0.000000	3.200206	-801.569214
0.000000	3.200444	-805.995911
0.000000	3.200681	-811.212891
0.000000	3.200918	-816.311646
0.000000	3.201155	-820.581116
0.000000	3.201392	-825.992371
0.000000	3.201629	-831.989929
0.000000	3.201867	-837.422363
0.000000	3.202104	-841.549316
0.000000	3.202341	-846.296143
0.000000	3.202578	-851.041870
0.000000	3.202815	-854.920166
0.000000	3.203053	-857.119385
0.000000	3.203290	-858.187073
0.000000	3.203527	-858.170471
0.000000	3.203764	-855.883850
0.000000	3.204001	-851.973572
0.000000	3.204238	-848.011841
0.000000	3.204476	-847.023315
0.000000	3.204713	-846.030029
0.000000	3.204950	-844.725037
0.000000	3.205187	-843.711853
0.000000	3.205424	-842.811035
0.000000	3.205662	-841.880676
0.000000	3.205899	-840.610107
0.000000	3.206136	-837.715698
0.000000	3.206373	-833.435791
0.000000	3.206610	-827.928894
0.000000	3.206847	-824.903687
0.000000	3.207084	-821.474854
0.000000	3.207322	-818.258545
0.000000	3.207559	-816.261169
0.000000	3.207796	-814.627869
0.000000	3.208033	-813.249939
0.000000	3.208270	-812.333984
0.000000	3.208508	-811.197205
0.000000	3.208745	-809.849182
0.000000	3.208982	-807.957031
0.000000	3.209219	-806.563721
0.000000	3.209456	-804.589539
0.000000	3.209693	-802.060364
0.000000	3.209931	-800.297302
0.000000	3.210168	-798.851440
0.000000	3.210405	-798.198425
0.000000	3.210642	-798.902710
0.000000	3.210879	-798.785156
0.000000	3.211117	-799.115845
0.000000	3.211354	-799.419678
0.000000	3.211591	-799.845825
[truncated: 4,967,588 more chars]
