# Supplementary material for: Conductivity and radio frequency performance data for silver nanoparticle inks deposited via aerosol jet deposition and processed under varying conditions
Source: Data Brief. 2020 Sep 24;33:106331. doi: 10.1016/j.dib.2020.106331 (PMC7560714; doi:10.1016/j.dib.2020.106331)
Supplement: Supplementary file 3 [file mmc3.zip › Sintering Study/Clariant Ink/Profilometry Data/CLA_08.ASC]

Wyko ASCII Data File Format 2	1	1
X Size	10
Y Size	18001
Block Name	Type	Length	Value
Wavelength	7	4	1.185746
Aspect	7	4	0.000339
Pixel_size	7	4	0.700000
RAW_DATA	3	720040	
0.000000	0.000000	25.325645
0.000000	0.000237	26.193768
0.000000	0.000474	26.175615
0.000000	0.000712	26.310720
0.000000	0.000949	26.393246
0.000000	0.001186	26.234257
0.000000	0.001423	26.659412
0.000000	0.001660	26.867273
0.000000	0.001897	27.152134
0.000000	0.002135	27.652876
0.000000	0.002372	28.118057
0.000000	0.002609	28.249439
0.000000	0.002846	28.746273
0.000000	0.003083	28.864105
0.000000	0.003320	28.936745
0.000000	0.003558	28.964983
0.000000	0.003795	28.593586
0.000000	0.004032	28.938860
0.000000	0.004269	28.709249
0.000000	0.004506	29.001902
0.000000	0.004744	29.365082
0.000000	0.004981	29.551699
0.000000	0.005218	30.282238
0.000000	0.005455	29.973793
0.000000	0.005692	30.664026
0.000000	0.005929	30.805271
0.000000	0.006167	31.099396
0.000000	0.006404	31.677691
0.000000	0.006641	31.566679
0.000000	0.006878	32.091652
0.000000	0.007115	32.432316
0.000000	0.007352	32.825504
0.000000	0.007590	33.283012
0.000000	0.007827	33.456158
0.000000	0.008064	34.218891
0.000000	0.008301	34.763393
0.000000	0.008538	35.217571
0.000000	0.008775	36.447395
0.000000	0.009013	37.360359
0.000000	0.009250	38.624863
0.000000	0.009487	39.703457
0.000000	0.009724	40.038879
0.000000	0.009961	40.200165
0.000000	0.010199	40.587696
0.000000	0.010436	40.790752
0.000000	0.010673	41.390572
0.000000	0.010910	42.156609
0.000000	0.011147	43.825924
0.000000	0.011384	45.669239
0.000000	0.011622	48.353104
0.000000	0.011859	51.540756
0.000000	0.012096	55.061077
0.000000	0.012333	58.325066
0.000000	0.012570	61.197346
0.000000	0.012807	63.797920
0.000000	0.013045	66.270172
0.000000	0.013282	68.164780
0.000000	0.013519	69.770607
0.000000	0.013756	71.289917
0.000000	0.013993	72.452141
0.000000	0.014231	73.354889
0.000000	0.014468	73.875839
0.000000	0.014705	74.278725
0.000000	0.014942	74.859161
0.000000	0.015179	75.443031
0.000000	0.015416	75.856209
0.000000	0.015654	76.539513
0.000000	0.015891	77.566978
0.000000	0.016128	78.953896
0.000000	0.016365	80.135689
0.000000	0.016602	81.897102
0.000000	0.016839	83.123314
0.000000	0.017077	83.340889
0.000000	0.017314	81.264618
0.000000	0.017551	76.222038
0.000000	0.017788	70.209496
0.000000	0.018025	65.965263
0.000000	0.018262	63.262344
0.000000	0.018500	61.013882
0.000000	0.018737	58.742767
0.000000	0.018974	56.897671
0.000000	0.019211	55.546543
0.000000	0.019448	54.474056
0.000000	0.019686	53.672985
0.000000	0.019923	52.513672
0.000000	0.020160	51.941647
0.000000	0.020397	51.473351
0.000000	0.020634	51.083027
0.000000	0.020871	50.505894
0.000000	0.021109	50.214718
0.000000	0.021346	49.852116
0.000000	0.021583	49.659595
0.000000	0.021820	49.525230
0.000000	0.022057	49.331722
0.000000	0.022294	49.450466
0.000000	0.022532	49.774445
0.000000	0.022769	49.695667
0.000000	0.023006	49.941574
0.000000	0.023243	50.054386
0.000000	0.023480	50.652630
0.000000	0.023718	51.385529
0.000000	0.023955	51.498734
0.000000	0.024192	52.659103
0.000000	0.024429	52.913349
0.000000	0.024666	53.649372
0.000000	0.024903	53.762314
0.000000	0.025141	53.464111
0.000000	0.025378	53.867718
0.000000	0.025615	53.920338
0.000000	0.025852	54.224800
0.000000	0.026089	54.671227
0.000000	0.026326	54.762691
0.000000	0.026564	55.087276
0.000000	0.026801	54.794231
0.000000	0.027038	55.210350
0.000000	0.027275	55.144592
0.000000	0.027512	55.309196
0.000000	0.027750	55.476288
0.000000	0.027987	55.161747
0.000000	0.028224	55.467186
0.000000	0.028461	55.697803
0.000000	0.028698	55.726322
0.000000	0.028935	56.163361
0.000000	0.029173	56.539505
0.000000	0.029410	56.363750
0.000000	0.029647	56.981697
0.000000	0.029884	57.095127
0.000000	0.030121	57.785805
0.000000	0.030358	58.578873
0.000000	0.030596	58.955845
0.000000	0.030833	59.730858
0.000000	0.031070	59.555084
0.000000	0.031307	60.224915
0.000000	0.031544	60.312977
0.000000	0.031781	60.895596
0.000000	0.032019	60.895325
0.000000	0.032256	61.271103
0.000000	0.032493	61.675556
0.000000	0.032730	61.973827
0.000000	0.032967	62.391136
0.000000	0.033205	62.428566
0.000000	0.033442	62.435516
0.000000	0.033679	62.669090
0.000000	0.033916	62.417458
0.000000	0.034153	62.784245
0.000000	0.034390	62.956963
0.000000	0.034628	63.179577
0.000000	0.034865	63.710873
0.000000	0.035102	63.589611
0.000000	0.035339	64.271111
0.000000	0.035576	64.813690
0.000000	0.035813	65.069954
0.000000	0.036051	65.993095
0.000000	0.036288	66.113205
0.000000	0.036525	66.715714
0.000000	0.036762	67.068085
0.000000	0.036999	66.773537
0.000000	0.037237	67.404625
0.000000	0.037474	66.922707
0.000000	0.037711	67.248138
0.000000	0.037948	67.449142
0.000000	0.038185	67.269379
0.000000	0.038422	67.680565
0.000000	0.038660	67.367561
0.000000	0.038897	67.417290
0.000000	0.039134	67.627975
0.000000	0.039371	67.531258
0.000000	0.039608	68.232407
0.000000	0.039845	68.420074
0.000000	0.040083	68.680672
0.000000	0.040320	69.271164
0.000000	0.040557	69.469368
0.000000	0.040794	70.358879
0.000000	0.041031	70.733795
0.000000	0.041269	71.047272
0.000000	0.041506	71.784149
0.000000	0.041743	72.209480
0.000000	0.041980	72.895729
0.000000	0.042217	73.215248
0.000000	0.042454	73.132179
0.000000	0.042692	73.609840
0.000000	0.042929	73.322052
0.000000	0.043166	73.828743
0.000000	0.043403	73.695267
0.000000	0.043640	73.508255
0.000000	0.043877	73.656654
0.000000	0.044115	73.071915
0.000000	0.044352	73.707771
0.000000	0.044589	73.664459
0.000000	0.044826	73.884094
0.000000	0.045063	74.015907
0.000000	0.045300	73.694458
0.000000	0.045538	74.511765
0.000000	0.045775	74.313957
0.000000	0.046012	75.016541
0.000000	0.046249	74.950584
0.000000	0.046486	75.434959
0.000000	0.046724	76.255226
0.000000	0.046961	76.061951
0.000000	0.047198	76.893501
0.000000	0.047435	77.562492
0.000000	0.047672	77.909134
0.000000	0.047909	78.520348
0.000000	0.048147	78.182922
0.000000	0.048384	78.958702
0.000000	0.048621	79.192070
0.000000	0.048858	79.704613
0.000000	0.049095	80.371506
0.000000	0.049332	80.555611
0.000000	0.049570	81.069984
0.000000	0.049807	80.690765
0.000000	0.050044	80.856163
0.000000	0.050281	80.872269
0.000000	0.050518	80.861374
0.000000	0.050756	81.077339
0.000000	0.050993	80.801567
0.000000	0.051230	81.130219
0.000000	0.051467	81.124962
0.000000	0.051704	81.154198
0.000000	0.051941	81.494331
0.000000	0.052179	81.206177
0.000000	0.052416	82.254265
0.000000	0.052653	82.740746
0.000000	0.052890	83.475349
0.000000	0.053127	84.326393
0.000000	0.053364	84.533585
0.000000	0.053602	85.764908
0.000000	0.053839	85.832779
0.000000	0.054076	86.383080
0.000000	0.054313	86.703667
0.000000	0.054550	86.900597
0.000000	0.054787	87.699814
0.000000	0.055025	87.637245
0.000000	0.055262	88.130798
0.000000	0.055499	87.975395
0.000000	0.055736	87.879921
0.000000	0.055973	88.110466
0.000000	0.056211	87.832649
0.000000	0.056448	88.140381
0.000000	0.056685	87.846893
0.000000	0.056922	88.042679
0.000000	0.057159	88.276619
0.000000	0.057396	88.312897
0.000000	0.057634	88.529007
0.000000	0.057871	88.467865
0.000000	0.058108	89.122971
0.000000	0.058345	89.795784
0.000000	0.058582	90.343163
0.000000	0.058819	90.981995
0.000000	0.059057	91.448082
0.000000	0.059294	92.326050
0.000000	0.059531	92.514420
0.000000	0.059768	92.725304
0.000000	0.060005	93.241798
0.000000	0.060243	93.498901
0.000000	0.060480	94.494751
0.000000	0.060717	95.167610
0.000000	0.060954	96.472023
0.000000	0.061191	97.436020
0.000000	0.061428	98.279404
0.000000	0.061666	98.911690
0.000000	0.061903	99.907364
0.000000	0.062140	101.306633
0.000000	0.062377	103.320251
0.000000	0.062614	106.093361
0.000000	0.062851	110.063271
0.000000	0.063089	115.829788
0.000000	0.063326	123.149162
0.000000	0.063563	132.347809
0.000000	0.063800	143.098129
0.000000	0.064037	155.816986
0.000000	0.064275	170.287506
0.000000	0.064512	185.810013
0.000000	0.064749	201.044632
0.000000	0.064986	218.059082
0.000000	0.065223	230.993607
0.000000	0.065460	238.916595
0.000000	0.065698	242.525131
0.000000	0.065935	243.906540
0.000000	0.066172	243.746109
0.000000	0.066409	242.836716
0.000000	0.066646	242.473892
0.000000	0.066883	243.256287
0.000000	0.067121	247.601028
0.000000	0.067358	257.859924
0.000000	0.067595	275.457794
0.000000	0.067832	301.670013
0.000000	0.068069	336.830292
0.000000	0.068306	381.371643
0.000000	0.068544	428.089233
0.000000	0.068781	474.463043
0.000000	0.069018	514.966797
0.000000	0.069255	545.905396
0.000000	0.069492	565.489807
0.000000	0.069730	573.821472
0.000000	0.069967	570.861938
0.000000	0.070204	555.832092
0.000000	0.070441	529.501160
0.000000	0.070678	495.787994
0.000000	0.070915	459.845032
0.000000	0.071153	429.235931
0.000000	0.071390	411.956757
0.000000	0.071627	418.108856
0.000000	0.071864	453.100250
0.000000	0.072101	504.803223
0.000000	0.072338	555.584961
0.000000	0.072576	602.674927
0.000000	0.072813	643.984192
0.000000	0.073050	677.906494
0.000000	0.073287	703.416382
0.000000	0.073524	721.076477
0.000000	0.073762	732.145142
0.000000	0.073999	738.278381
0.000000	0.074236	742.483521
0.000000	0.074473	746.811157
0.000000	0.074710	755.346802
0.000000	0.074947	772.416870
0.000000	0.075185	801.456970
0.000000	0.075422	843.768250
0.000000	0.075659	890.134949
0.000000	0.075896	935.625732
0.000000	0.076133	982.380371
0.000000	0.076370	1028.862305
0.000000	0.076608	1069.637695
0.000000	0.076845	1105.987793
0.000000	0.077082	1140.120605
0.000000	0.077319	1173.454102
0.000000	0.077556	1209.752930
0.000000	0.077794	1250.125732
0.000000	0.078031	1293.024292
0.000000	0.078268	1334.137695
0.000000	0.078505	1371.037354
0.000000	0.078742	1408.025635
0.000000	0.078979	1443.295898
0.000000	0.079217	1475.008911
0.000000	0.079454	1503.603760
0.000000	0.079691	1532.593872
0.000000	0.079928	1563.215942
0.000000	0.080165	1592.195190
0.000000	0.080402	1617.154297
0.000000	0.080640	1636.634644
0.000000	0.080877	1652.501099
0.000000	0.081114	1668.391602
0.000000	0.081351	1681.020874
0.000000	0.081588	1689.786621
0.000000	0.081825	1696.799194
0.000000	0.082063	1704.677856
0.000000	0.082300	1714.904053
0.000000	0.082537	1730.692261
0.000000	0.082774	1750.907593
0.000000	0.083011	1772.717651
0.000000	0.083249	1787.352661
0.000000	0.083486	1789.749756
0.000000	0.083723	1780.614380
0.000000	0.083960	1759.857056
0.000000	0.084197	1726.745239
0.000000	0.084434	1680.864014
0.000000	0.084672	1624.305298
0.000000	0.084909	1561.062622
0.000000	0.085146	1496.139404
0.000000	0.085383	1435.279175
0.000000	0.085620	1385.935425
0.000000	0.085857	1343.751099
0.000000	0.086095	1303.777954
0.000000	0.086332	1267.672241
0.000000	0.086569	1235.677002
0.000000	0.086806	1209.442139
0.000000	0.087043	1189.283447
0.000000	0.087281	1174.368042
0.000000	0.087518	1162.754272
0.000000	0.087755	1152.162354
0.000000	0.087992	1141.606079
0.000000	0.088229	1127.501831
0.000000	0.088466	1109.831665
0.000000	0.088704	1089.071167
0.000000	0.088941	1065.609497
0.000000	0.089178	1042.706177
0.000000	0.089415	1023.904785
0.000000	0.089652	1010.625977
0.000000	0.089889	1001.777466
0.000000	0.090127	988.989502
0.000000	0.090364	973.764282
0.000000	0.090601	959.596252
0.000000	0.090838	948.946350
0.000000	0.091075	943.548584
0.000000	0.091312	944.020569
0.000000	0.091550	948.432495
0.000000	0.091787	956.103577
0.000000	0.092024	967.592163
0.000000	0.092261	976.483032
0.000000	0.092498	983.530396
0.000000	0.092736	989.419495
0.000000	0.092973	994.913940
0.000000	0.093210	999.636353
0.000000	0.093447	1003.759705
0.000000	0.093684	1003.334351
0.000000	0.093921	998.035095
0.000000	0.094159	987.395081
0.000000	0.094396	970.861084
0.000000	0.094633	948.649475
0.000000	0.094870	918.885193
0.000000	0.095107	880.920166
0.000000	0.095344	838.014282
0.000000	0.095582	794.601196
0.000000	0.095819	754.547974
0.000000	0.096056	722.707092
0.000000	0.096293	697.862915
0.000000	0.096530	673.322144
0.000000	0.096768	650.210205
0.000000	0.097005	633.040649
0.000000	0.097242	622.187317
0.000000	0.097479	613.282043
0.000000	0.097716	597.640320
0.000000	0.097953	573.099365
0.000000	0.098191	541.882141
0.000000	0.098428	504.095886
0.000000	0.098665	461.610413
0.000000	0.098902	417.253052
0.000000	0.099139	375.991699
0.000000	0.099376	338.802246
0.000000	0.099614	306.604034
0.000000	0.099851	282.516205
0.000000	0.100088	264.281097
0.000000	0.100325	250.615036
0.000000	0.100562	239.198776
0.000000	0.100800	229.377991
0.000000	0.101037	221.517303
0.000000	0.101274	214.519867
0.000000	0.101511	208.865570
0.000000	0.101748	204.245987
0.000000	0.101985	200.616409
0.000000	0.102223	197.592850
0.000000	0.102460	194.929962
0.000000	0.102697	192.779907
0.000000	0.102934	190.968689
0.000000	0.103171	189.464233
0.000000	0.103408	188.255127
0.000000	0.103646	187.581863
0.000000	0.103883	187.068909
0.000000	0.104120	187.158417
0.000000	0.104357	187.546326
0.000000	0.104594	187.524414
0.000000	0.104831	187.353683
0.000000	0.105069	186.129318
0.000000	0.105306	185.297775
0.000000	0.105543	184.808746
0.000000	0.105780	184.712524
0.000000	0.106017	184.669662
0.000000	0.106255	184.677124
0.000000	0.106492	184.604874
0.000000	0.106729	184.563904
0.000000	0.106966	184.429092
0.000000	0.107203	184.319382
0.000000	0.107440	184.482391
0.000000	0.107678	184.554031
0.000000	0.107915	184.516830
0.000000	0.108152	184.603287
0.000000	0.108389	184.689102
0.000000	0.108626	184.524902
0.000000	0.108863	184.602356
0.000000	0.109101	184.469894
0.000000	0.109338	184.654785
0.000000	0.109575	184.748917
0.000000	0.109812	185.447403
0.000000	0.110049	186.624786
0.000000	0.110287	187.648102
0.000000	0.110524	189.443451
0.000000	0.110761	192.324280
0.000000	0.110998	195.303635
0.000000	0.111235	198.506302
0.000000	0.111472	201.780273
0.000000	0.111710	203.974548
0.000000	0.111947	205.406998
0.000000	0.112184	206.124557
0.000000	0.112421	206.976089
0.000000	0.112658	207.891937
0.000000	0.112895	209.033707
0.000000	0.113133	210.304047
0.000000	0.113370	211.090225
0.000000	0.113607	211.855682
0.000000	0.113844	212.474030
0.000000	0.114081	212.926407
0.000000	0.114318	213.428238
0.000000	0.114556	213.696671
0.000000	0.114793	213.911774
0.000000	0.115030	213.644348
0.000000	0.115267	212.948975
0.000000	0.115504	211.791763
0.000000	0.115742	210.416595
0.000000	0.115979	208.860489
0.000000	0.116216	207.543915
0.000000	0.116453	206.412842
0.000000	0.116690	205.276413
0.000000	0.116927	203.934570
0.000000	0.117165	203.043976
0.000000	0.117402	202.301285
0.000000	0.117639	201.737396
0.000000	0.117876	201.126953
0.000000	0.118113	201.080795
0.000000	0.118350	201.111359
0.000000	0.118588	200.692825
0.000000	0.118825	200.395615
0.000000	0.119062	200.338593
0.000000	0.119299	199.663773
0.000000	0.119536	199.451996
0.000000	0.119774	199.486099
0.000000	0.120011	199.030289
0.000000	0.120248	199.161057
0.000000	0.120485	198.674500
0.000000	0.120722	198.524597
0.000000	0.120959	198.370422
0.000000	0.121197	197.974121
0.000000	0.121434	197.953796
0.000000	0.121671	197.969406
0.000000	0.121908	198.020798
0.000000	0.122145	197.862305
0.000000	0.122382	198.099503
0.000000	0.122620	198.134720
0.000000	0.122857	198.199875
0.000000	0.123094	198.422882
0.000000	0.123331	198.324692
0.000000	0.123568	198.515488
0.000000	0.123806	198.895920
0.000000	0.124043	199.224091
0.000000	0.124280	199.610413
0.000000	0.124517	199.925140
0.000000	0.124754	200.034302
0.000000	0.124991	200.415680
0.000000	0.125229	200.703583
0.000000	0.125466	201.119629
0.000000	0.125703	201.404297
0.000000	0.125940	201.416016
0.000000	0.126177	201.151093
0.000000	0.126414	201.237915
0.000000	0.126652	201.347305
0.000000	0.126889	201.730209
0.000000	0.127126	201.898575
0.000000	0.127363	202.072876
0.000000	0.127600	202.243652
0.000000	0.127837	202.404831
0.000000	0.128075	202.193176
0.000000	0.128312	202.108414
0.000000	0.128549	202.314835
0.000000	0.128786	202.602280
0.000000	0.129023	202.980347
0.000000	0.129261	203.568558
0.000000	0.129498	203.986710
0.000000	0.129735	204.325409
0.000000	0.129972	204.809738
0.000000	0.130209	205.065872
0.000000	0.130446	204.961517
0.000000	0.130684	205.116638
0.000000	0.130921	205.687485
0.000000	0.131158	206.077362
0.000000	0.131395	206.509888
0.000000	0.131632	206.728928
0.000000	0.131869	207.080261
0.000000	0.132107	207.554581
0.000000	0.132344	207.523087
0.000000	0.132581	207.568588
0.000000	0.132818	207.578033
0.000000	0.133055	207.677994
0.000000	0.133293	207.755981
0.000000	0.133530	207.697281
0.000000	0.133767	207.515030
0.000000	0.134004	207.599152
0.000000	0.134241	207.980881
0.000000	0.134478	207.940186
0.000000	0.134716	208.563217
0.000000	0.134953	208.770370
0.000000	0.135190	209.023376
0.000000	0.135427	209.083832
0.000000	0.135664	209.685791
0.000000	0.135901	209.991714
0.000000	0.136139	210.346313
0.000000	0.136376	210.870316
0.000000	0.136613	211.071457
0.000000	0.136850	211.298050
0.000000	0.137087	211.917053
0.000000	0.137324	212.193344
0.000000	0.137562	212.338577
0.000000	0.137799	212.586609
0.000000	0.138036	212.691391
0.000000	0.138273	212.764984
0.000000	0.138510	212.807449
0.000000	0.138748	212.822266
0.000000	0.138985	212.939682
0.000000	0.139222	212.809036
0.000000	0.139459	212.809402
0.000000	0.139696	212.852539
0.000000	0.139933	213.207520
0.000000	0.140171	213.529480
0.000000	0.140408	213.693954
0.000000	0.140645	214.550568
0.000000	0.140882	214.764130
0.000000	0.141119	215.269592
0.000000	0.141356	215.463806
0.000000	0.141594	215.944733
0.000000	0.141831	216.357574
0.000000	0.142068	216.816025
0.000000	0.142305	217.194397
0.000000	0.142542	217.484650
0.000000	0.142780	217.924835
0.000000	0.143017	218.389175
0.000000	0.143254	218.738541
0.000000	0.143491	218.831116
0.000000	0.143728	219.142044
0.000000	0.143965	219.067215
0.000000	0.144203	219.207031
0.000000	0.144440	219.578629
0.000000	0.144677	219.333237
0.000000	0.144914	219.436813
0.000000	0.145151	219.435226
0.000000	0.145388	219.824982
0.000000	0.145626	219.891251
0.000000	0.145863	220.113266
0.000000	0.146100	220.263184
0.000000	0.146337	220.591232
0.000000	0.146574	220.742859
0.000000	0.146812	221.324326
0.000000	0.147049	221.731796
0.000000	0.147286	222.061447
0.000000	0.147523	222.419891
0.000000	0.147760	222.674057
0.000000	0.147997	222.931931
0.000000	0.148235	223.186630
0.000000	0.148472	223.310486
0.000000	0.148709	223.665985
0.000000	0.148946	223.409210
0.000000	0.149183	223.632568
0.000000	0.149420	223.761536
0.000000	0.149658	224.159149
0.000000	0.149895	224.215088
0.000000	0.150132	224.516510
0.000000	0.150369	224.699005
0.000000	0.150606	224.752533
0.000000	0.150843	224.684769
0.000000	0.151081	224.765411
0.000000	0.151318	224.912750
0.000000	0.151555	225.157150
0.000000	0.151792	225.640335
0.000000	0.152029	226.731613
0.000000	0.152267	227.315247
0.000000	0.152504	227.575577
0.000000	0.152741	227.857407
0.000000	0.152978	228.164597
0.000000	0.153215	228.621979
0.000000	0.153452	228.985947
0.000000	0.153690	229.488922
0.000000	0.153927	229.638458
0.000000	0.154164	230.030899
0.000000	0.154401	230.191544
0.000000	0.154638	230.240128
0.000000	0.154875	230.798050
0.000000	0.155113	230.905777
0.000000	0.155350	231.148529
0.000000	0.155587	231.526810
0.000000	0.155824	232.028290
0.000000	0.156061	232.024734
0.000000	0.156299	231.862839
0.000000	0.156536	231.809479
0.000000	0.156773	231.780685
0.000000	0.157010	232.293976
0.000000	0.157247	232.644501
0.000000	0.157484	233.065750
0.000000	0.157722	233.317444
0.000000	0.157959	233.766693
0.000000	0.158196	233.940033
0.000000	0.158433	234.687759
0.000000	0.158670	235.286957
0.000000	0.158907	235.942245
0.000000	0.159145	236.373932
0.000000	0.159382	236.660156
0.000000	0.159619	237.015381
0.000000	0.159856	236.813522
0.000000	0.160093	237.012375
0.000000	0.160331	236.295517
0.000000	0.160568	236.610245
0.000000	0.160805	236.672714
0.000000	0.161042	236.714081
0.000000	0.161279	236.256714
0.000000	0.161516	236.537140
0.000000	0.161754	236.394501
0.000000	0.161991	236.573746
0.000000	0.162228	236.876205
0.000000	0.162465	237.567566
0.000000	0.162702	238.169785
0.000000	0.162939	238.782547
0.000000	0.163177	239.504227
0.000000	0.163414	240.180847
0.000000	0.163651	240.766907
0.000000	0.163888	241.339661
0.000000	0.164125	241.376541
0.000000	0.164362	241.459854
0.000000	0.164600	241.362259
0.000000	0.164837	241.345551
0.000000	0.165074	241.562759
0.000000	0.165311	241.671463
0.000000	0.165548	241.796600
0.000000	0.165786	242.064850
0.000000	0.166023	242.109238
0.000000	0.166260	242.525681
0.000000	0.166497	242.708191
0.000000	0.166734	242.520203
0.000000	0.166971	242.336655
0.000000	0.167209	242.683044
0.000000	0.167446	243.109055
0.000000	0.167683	243.370911
0.000000	0.167920	243.705963
0.000000	0.168157	244.239319
0.000000	0.168394	244.725235
0.000000	0.168632	245.149475
0.000000	0.168869	245.259155
0.000000	0.169106	245.779160
0.000000	0.169343	246.232147
0.000000	0.169580	246.960968
0.000000	0.169818	247.214554
0.000000	0.170055	247.322662
0.000000	0.170292	247.407120
0.000000	0.170529	247.601532
0.000000	0.170766	247.675568
0.000000	0.171003	248.121002
0.000000	0.171241	248.095749
0.000000	0.171478	248.438339
0.000000	0.171715	248.557205
0.000000	0.171952	248.690781
0.000000	0.172189	248.728806
0.000000	0.172426	249.291061
0.000000	0.172664	249.174545
0.000000	0.172901	249.698013
0.000000	0.173138	249.907547
0.000000	0.173375	250.388626
0.000000	0.173612	250.653000
0.000000	0.173849	250.686951
0.000000	0.174087	250.619461
0.000000	0.174324	251.450546
0.000000	0.174561	251.505615
0.000000	0.174798	251.606979
0.000000	0.175035	252.378769
0.000000	0.175273	252.969986
0.000000	0.175510	253.209854
0.000000	0.175747	253.548050
0.000000	0.175984	253.484650
0.000000	0.176221	253.491272
0.000000	0.176458	253.459839
0.000000	0.176696	253.644928
0.000000	0.176933	253.696854
0.000000	0.177170	253.499252
0.000000	0.177407	253.679535
0.000000	0.177644	253.786331
0.000000	0.177881	253.829956
0.000000	0.178119	254.310379
0.000000	0.178356	254.874603
0.000000	0.178593	255.016129
0.000000	0.178830	255.319275
0.000000	0.179067	255.664734
0.000000	0.179305	256.165009
0.000000	0.179542	256.199524
0.000000	0.179779	256.601929
0.000000	0.180016	256.655365
0.000000	0.180253	257.082397
0.000000	0.180490	257.046600
0.000000	0.180728	257.392456
0.000000	0.180965	257.652924
0.000000	0.181202	257.941315
0.000000	0.181439	258.251862
0.000000	0.181676	258.453278
0.000000	0.181913	258.656494
0.000000	0.182151	258.737671
0.000000	0.182388	259.062836
0.000000	0.182625	258.790802
0.000000	0.182862	259.259918
0.000000	0.183099	259.412231
0.000000	0.183337	259.724823
0.000000	0.183574	259.843658
0.000000	0.183811	260.133881
0.000000	0.184048	260.604645
0.000000	0.184285	261.006287
0.000000	0.184522	261.319397
0.000000	0.184760	261.530548
0.000000	0.184997	262.000031
0.000000	0.185234	261.879425
0.000000	0.185471	262.132568
0.000000	0.185708	262.541962
0.000000	0.185945	262.860809
0.000000	0.186183	263.194397
0.000000	0.186420	263.287750
0.000000	0.186657	263.494904
0.000000	0.186894	263.578522
0.000000	0.187131	263.782837
0.000000	0.187368	263.752686
0.000000	0.187606	263.977875
0.000000	0.187843	264.230591
0.000000	0.188080	264.384979
0.000000	0.188317	264.555115
0.000000	0.188554	264.860779
0.000000	0.188792	264.934601
0.000000	0.189029	265.013550
0.000000	0.189266	265.111603
0.000000	0.189503	265.368561
0.000000	0.189740	265.438782
0.000000	0.189977	265.819824
0.000000	0.190215	266.410492
0.000000	0.190452	266.719513
0.000000	0.190689	267.090973
0.000000	0.190926	267.639008
0.000000	0.191163	268.103455
0.000000	0.191400	268.576385
0.000000	0.191638	268.670380
0.000000	0.191875	268.610748
0.000000	0.192112	268.771454
0.000000	0.192349	268.925018
0.000000	0.192586	269.312347
0.000000	0.192824	269.197388
0.000000	0.193061	269.412598
0.000000	0.193298	269.364105
0.000000	0.193535	269.049072
0.000000	0.193772	269.338837
0.000000	0.194009	269.174561
0.000000	0.194247	269.529694
0.000000	0.194484	269.581635
0.000000	0.194721	270.058350
0.000000	0.194958	270.004181
0.000000	0.195195	270.507355
0.000000	0.195432	270.984802
0.000000	0.195670	271.423798
0.000000	0.195907	271.935089
0.000000	0.196144	272.266876
0.000000	0.196381	272.894165
0.000000	0.196618	273.208008
0.000000	0.196856	273.555176
0.000000	0.197093	274.059174
0.000000	0.197330	274.352020
0.000000	0.197567	275.028442
0.000000	0.197804	274.990936
0.000000	0.198041	275.432312
0.000000	0.198279	275.643463
0.000000	0.198516	275.979340
0.000000	0.198753	275.957214
0.000000	0.198990	276.424957
0.000000	0.199227	276.546509
0.000000	0.199464	276.792877
0.000000	0.199702	276.928864
0.000000	0.199939	277.201904
0.000000	0.200176	277.384644
0.000000	0.200413	277.489716
0.000000	0.200650	277.659668
0.000000	0.200887	278.160004
0.000000	0.201125	278.876434
0.000000	0.201362	279.417908
0.000000	0.201599	279.736755
0.000000	0.201836	280.037354
0.000000	0.202073	280.539948
0.000000	0.202311	280.132294
0.000000	0.202548	279.891296
0.000000	0.202785	280.106445
0.000000	0.203022	279.836609
0.000000	0.203259	280.177917
0.000000	0.203496	280.426636
0.000000	0.203734	280.689636
0.000000	0.203971	280.475067
0.000000	0.204208	280.393066
0.000000	0.204445	280.601501
0.000000	0.204682	281.004944
0.000000	0.204919	281.242432
0.000000	0.205157	281.668793
0.000000	0.205394	282.160370
0.000000	0.205631	282.336731
0.000000	0.205868	282.789368
0.000000	0.206105	283.036011
0.000000	0.206343	283.187195
0.000000	0.206580	283.611938
0.000000	0.206817	284.075317
0.000000	0.207054	284.323120
0.000000	0.207291	284.341522
0.000000	0.207528	284.859711
0.000000	0.207766	285.034576
0.000000	0.208003	285.572479
0.000000	0.208240	285.499756
0.000000	0.208477	285.650848
0.000000	0.208714	285.441742
0.000000	0.208951	285.611572
0.000000	0.209189	286.307892
0.000000	0.209426	286.551331
0.000000	0.209663	286.669983
0.000000	0.209900	286.664734
0.000000	0.210137	286.553864
0.000000	0.210374	286.858276
0.000000	0.210612	287.133636
0.000000	0.210849	287.881500
0.000000	0.211086	288.139648
0.000000	0.211323	288.858093
0.000000	0.211560	289.426849
0.000000	0.211798	290.048706
0.000000	0.212035	290.685730
0.000000	0.212272	290.806427
0.000000	0.212509	290.977448
0.000000	0.212746	290.952515
0.000000	0.212983	290.854675
0.000000	0.213221	290.705566
0.000000	0.213458	290.658630
0.000000	0.213695	290.750397
0.000000	0.213932	290.886993
0.000000	0.214169	291.083099
0.000000	0.214406	291.466858
0.000000	0.214644	291.914063
0.000000	0.214881	292.042633
0.000000	0.215118	292.320282
0.000000	0.215355	292.628693
0.000000	0.215592	292.719543
0.000000	0.215830	292.953186
0.000000	0.216067	293.338379
0.000000	0.216304	293.508087
0.000000	0.216541	293.817047
0.000000	0.216778	294.149323
0.000000	0.217015	294.140015
0.000000	0.217253	294.401550
0.000000	0.217490	294.716980
0.000000	0.217727	294.969849
0.000000	0.217964	295.520996
0.000000	0.218201	295.874207
0.000000	0.218438	296.237213
0.000000	0.218676	296.583496
0.000000	0.218913	296.764893
0.000000	0.219150	296.396423
0.000000	0.219387	296.207458
0.000000	0.219624	296.358215
0.000000	0.219862	296.388550
0.000000	0.220099	296.426056
0.000000	0.220336	296.486084
0.000000	0.220573	296.583832
0.000000	0.220810	296.609680
0.000000	0.221047	297.057495
0.000000	0.221285	297.325592
0.000000	0.221522	297.757904
0.000000	0.221759	297.860138
0.000000	0.221996	297.985413
0.000000	0.222233	298.148224
0.000000	0.222470	298.607727
0.000000	0.222708	298.889984
0.000000	0.222945	299.231506
0.000000	0.223182	299.634338
0.000000	0.223419	300.214172
0.000000	0.223656	300.470490
0.000000	0.223893	300.987396
0.000000	0.224131	301.154968
0.000000	0.224368	301.325928
0.000000	0.224605	301.637756
0.000000	0.224842	301.864624
0.000000	0.225079	302.014252
0.000000	0.225317	302.582214
0.000000	0.225554	303.086517
0.000000	0.225791	303.619934
0.000000	0.226028	303.790344
0.000000	0.226265	303.936249
0.000000	0.226502	303.813873
0.000000	0.226740	304.156372
0.000000	0.226977	304.252106
0.000000	0.227214	304.333466
0.000000	0.227451	304.407471
0.000000	0.227688	304.606384
0.000000	0.227925	304.457214
0.000000	0.228163	304.699463
0.000000	0.228400	304.876434
0.000000	0.228637	305.232788
0.000000	0.228874	305.403259
0.000000	0.229111	305.980194
0.000000	0.229349	306.225739
0.000000	0.229586	306.474274
0.000000	0.229823	306.602386
0.000000	0.230060	306.372894
0.000000	0.230297	306.780396
0.000000	0.230534	306.893738
0.000000	0.230772	307.563232
0.000000	0.231009	308.071136
0.000000	0.231246	308.393158
0.000000	0.231483	308.762421
0.000000	0.231720	308.941376
0.000000	0.231957	309.545502
0.000000	0.232195	309.985931
0.000000	0.232432	310.497620
0.000000	0.232669	310.836151
0.000000	0.232906	311.476776
0.000000	0.233143	312.045715
0.000000	0.233380	312.996643
0.000000	0.233618	312.962372
0.000000	0.233855	312.628937
0.000000	0.234092	313.118652
0.000000	0.234329	313.257294
0.000000	0.234566	313.519379
0.000000	0.234804	313.791687
0.000000	0.235041	314.072784
0.000000	0.235278	313.994568
0.000000	0.235515	314.284668
0.000000	0.235752	314.352325
0.000000	0.235989	314.676239
0.000000	0.236227	314.895111
0.000000	0.236464	314.995117
0.000000	0.236701	315.091736
0.000000	0.236938	315.064362
0.000000	0.237175	315.278778
0.000000	0.237412	315.498688
0.000000	0.237650	315.472839
0.000000	0.237887	315.563171
0.000000	0.238124	315.543610
0.000000	0.238361	315.671906
0.000000	0.238598	315.727234
0.000000	0.238836	315.964050
0.000000	0.239073	316.514191
0.000000	0.239310	316.881714
0.000000	0.239547	317.155884
0.000000	0.239784	317.316162
0.000000	0.240021	317.472717
0.000000	0.240259	317.625885
0.000000	0.240496	317.782288
0.000000	0.240733	317.833801
0.000000	0.240970	317.921356
0.000000	0.241207	318.194550
0.000000	0.241444	318.797821
0.000000	0.241682	319.127106
0.000000	0.241919	319.647980
0.000000	0.242156	319.986877
0.000000	0.242393	320.851044
0.000000	0.242630	320.889374
0.000000	0.242868	320.913361
0.000000	0.243105	321.427460
0.000000	0.243342	321.474579
0.000000	0.243579	321.891785
0.000000	0.243816	321.962463
0.000000	0.244053	322.528900
0.000000	0.244291	322.630981
0.000000	0.244528	322.742126
0.000000	0.244765	322.639618
0.000000	0.245002	323.316986
0.000000	0.245239	323.582672
0.000000	0.245476	324.013977
0.000000	0.245714	324.478516
0.000000	0.245951	324.706909
0.000000	0.246188	324.914886
0.000000	0.246425	324.971863
0.000000	0.246662	324.997375
0.000000	0.246900	325.004578
0.000000	0.247137	324.890839
0.000000	0.247374	325.165558
0.000000	0.247611	325.615051
0.000000	0.247848	325.636078
0.000000	0.248085	325.957916
0.000000	0.248323	326.366425
0.000000	0.248560	326.505646
0.000000	0.248797	327.228821
0.000000	0.249034	327.937744
0.000000	0.249271	328.475311
0.000000	0.249508	328.924744
0.000000	0.249746	329.379181
0.000000	0.249983	329.695282
0.000000	0.250220	329.733978
0.000000	0.250457	329.736450
0.000000	0.250694	329.965393
0.000000	0.250931	330.076782
0.000000	0.251169	330.319061
0.000000	0.251406	330.580322
0.000000	0.251643	330.615356
0.000000	0.251880	330.906677
0.000000	0.252117	331.097809
0.000000	0.252355	331.303558
0.000000	0.252592	331.648621
0.000000	0.252829	331.285706
0.000000	0.253066	331.674103
0.000000	0.253303	331.999786
0.000000	0.253540	332.365265
0.000000	0.253778	332.749847
0.000000	0.254015	333.007294
0.000000	0.254252	332.873627
0.000000	0.254489	332.955444
0.000000	0.254726	332.798126
0.000000	0.254963	332.913666
0.000000	0.255201	333.100189
0.000000	0.255438	333.864929
0.000000	0.255675	333.999176
0.000000	0.255912	334.687897
0.000000	0.256149	334.960632
0.000000	0.256387	335.390778
0.000000	0.256624	335.969147
0.000000	0.256861	335.945862
0.000000	0.257098	336.391144
0.000000	0.257335	336.344421
0.000000	0.257572	336.395782
0.000000	0.257810	336.797180
0.000000	0.258047	336.935486
0.000000	0.258284	337.026154
0.000000	0.258521	336.941681
0.000000	0.258758	336.566772
0.000000	0.258995	336.416473
0.000000	0.259233	336.421326
0.000000	0.259470	336.741455
0.000000	0.259707	336.915192
0.000000	0.259944	337.430725
0.000000	0.260181	337.807037
0.000000	0.260418	338.390198
0.000000	0.260656	338.804321
0.000000	0.260893	339.149475
0.000000	0.261130	339.540741
0.000000	0.261367	339.856934
0.000000	0.261604	340.218384
0.000000	0.261842	340.871246
0.000000	0.262079	341.203552
0.000000	0.262316	341.557983
0.000000	0.262553	341.810211
0.000000	0.262790	342.320557
0.000000	0.263027	342.602325
0.000000	0.263265	342.762024
0.000000	0.263502	342.923187
0.000000	0.263739	343.218323
0.000000	0.263976	343.535828
0.000000	0.264213	343.754944
0.000000	0.264450	343.996124
0.000000	0.264688	344.018280
0.000000	0.264925	344.548584
0.000000	0.265162	344.739777
0.000000	0.265399	345.415558
0.000000	0.265636	345.112610
0.000000	0.265874	344.903656
0.000000	0.266111	345.203003
0.000000	0.266348	345.567139
0.000000	0.266585	345.883270
0.000000	0.266822	346.031067
0.000000	0.267059	346.617126
0.000000	0.267297	347.273834
0.000000	0.267534	347.718079
0.000000	0.267771	347.903320
0.000000	0.268008	348.043243
0.000000	0.268245	347.885956
0.000000	0.268482	347.918121
0.000000	0.268720	347.917633
0.000000	0.268957	347.894318
0.000000	0.269194	347.860077
0.000000	0.269431	347.949371
0.000000	0.269668	348.175262
0.000000	0.269906	348.056519
0.000000	0.270143	348.080383
0.000000	0.270380	348.270844
0.000000	0.270617	348.519409
0.000000	0.270854	348.825989
0.000000	0.271091	349.062286
0.000000	0.271329	349.337158
0.000000	0.271566	349.639893
0.000000	0.271803	349.834015
0.000000	0.272040	350.026306
0.000000	0.272277	350.212128
0.000000	0.272514	350.148560
0.000000	0.272752	350.207581
0.000000	0.272989	350.293945
0.000000	0.273226	350.670898
0.000000	0.273463	350.991119
0.000000	0.273700	351.376465
0.000000	0.273937	351.344696
0.000000	0.274175	351.991760
0.000000	0.274412	352.487549
0.000000	0.274649	353.048920
0.000000	0.274886	353.414703
0.000000	0.275123	354.051849
0.000000	0.275361	353.859833
0.000000	0.275598	354.403992
0.000000	0.275835	354.745941
0.000000	0.276072	355.114258
0.000000	0.276309	355.384003
0.000000	0.276546	355.791992
0.000000	0.276784	355.971924
0.000000	0.277021	356.523895
0.000000	0.277258	356.360260
0.000000	0.277495	356.564484
0.000000	0.277732	356.804962
0.000000	0.277969	357.452148
0.000000	0.278207	357.651917
0.000000	0.278444	357.739777
0.000000	0.278681	358.079285
0.000000	0.278918	358.308411
0.000000	0.279155	358.535675
0.000000	0.279393	358.636383
0.000000	0.279630	358.856171
0.000000	0.279867	358.722382
0.000000	0.280104	358.730957
0.000000	0.280341	359.276062
0.000000	0.280578	359.639893
0.000000	0.280816	360.040710
0.000000	0.281053	360.223755
0.000000	0.281290	360.302063
0.000000	0.281527	360.408112
0.000000	0.281764	360.683197
0.000000	0.282001	361.265106
0.000000	0.282239	361.546844
0.000000	0.282476	361.996002
0.000000	0.282713	362.367554
0.000000	0.282950	362.525482
0.000000	0.283187	362.945679
0.000000	0.283424	363.383636
0.000000	0.283662	363.452881
0.000000	0.283899	363.740814
0.000000	0.284136	363.764435
0.000000	0.284373	364.005096
0.000000	0.284610	363.749420
0.000000	0.284848	363.982025
0.000000	0.285085	364.018768
0.000000	0.285322	364.362762
0.000000	0.285559	364.676117
0.000000	0.285796	365.206268
0.000000	0.286033	365.710785
0.000000	0.286271	366.050659
0.000000	0.286508	366.938019
0.000000	0.286745	367.143860
0.000000	0.286982	367.351532
0.000000	0.287219	367.678467
0.000000	0.287456	367.993622
0.000000	0.287694	368.398285
0.000000	0.287931	368.386414
0.000000	0.288168	368.304596
0.000000	0.288405	367.925385
0.000000	0.288642	368.005524
0.000000	0.288880	367.982666
0.000000	0.289117	368.238037
0.000000	0.289354	368.429138
0.000000	0.289591	368.684448
0.000000	0.289828	368.897522
0.000000	0.290065	369.084320
0.000000	0.290303	369.875946
0.000000	0.290540	370.200012
0.000000	0.290777	371.013275
0.000000	0.291014	371.592834
0.000000	0.291251	372.514526
0.000000	0.291488	373.142822
0.000000	0.291726	373.909698
0.000000	0.291963	374.291016
0.000000	0.292200	374.245331
0.000000	0.292437	374.616058
0.000000	0.292674	374.451874
0.000000	0.292911	374.236755
0.000000	0.293149	374.729065
0.000000	0.293386	374.731293
0.000000	0.293623	375.063385
0.000000	0.293860	374.992493
0.000000	0.294097	374.743561
0.000000	0.294335	374.456024
0.000000	0.294572	374.533447
0.000000	0.294809	374.169739
0.000000	0.295046	374.729828
0.000000	0.295283	374.924591
0.000000	0.295520	375.348022
0.000000	0.295758	376.002991
0.000000	0.295995	376.505280
0.000000	0.296232	376.816742
0.000000	0.296469	377.272491
0.000000	0.296706	377.488647
0.000000	0.296943	377.804138
0.000000	0.297181	377.969482
0.000000	0.297418	377.979401
0.000000	0.297655	377.724457
0.000000	0.297892	377.962616
0.000000	0.298129	378.249634
0.000000	0.298367	378.470367
0.000000	0.298604	378.989960
0.000000	0.298841	379.199921
0.000000	0.299078	379.445038
0.000000	0.299315	379.724609
0.000000	0.299552	380.156860
0.000000	0.299790	380.370972
0.000000	0.300027	380.597076
0.000000	0.300264	380.593933
0.000000	0.300501	380.972076
0.000000	0.300738	381.381073
0.000000	0.300975	381.567657
0.000000	0.301213	381.889740
0.000000	0.301450	381.629181
0.000000	0.301687	382.133453
0.000000	0.301924	382.473175
0.000000	0.302161	383.005463
0.000000	0.302399	383.242584
0.000000	0.302636	383.898468
0.000000	0.302873	384.117584
0.000000	0.303110	384.596100
0.000000	0.303347	384.959961
0.000000	0.303584	385.183624
0.000000	0.303822	385.254181
0.000000	0.304059	385.297485
0.000000	0.304296	385.335388
0.000000	0.304533	385.396851
0.000000	0.304770	385.633789
0.000000	0.305007	386.070038
0.000000	0.305245	386.588135
0.000000	0.305482	386.927032
0.000000	0.305719	387.544861
0.000000	0.305956	387.690063
0.000000	0.306193	388.055603
0.000000	0.306430	387.786530
0.000000	0.306668	388.089752
0.000000	0.306905	388.025879
0.000000	0.307142	388.327484
0.000000	0.307379	388.293793
0.000000	0.307616	388.542816
0.000000	0.307854	388.617767
0.000000	0.308091	389.256653
0.000000	0.308328	389.617615
0.000000	0.308565	390.276245
0.000000	0.308802	390.360291
0.000000	0.309039	390.803802
0.000000	0.309277	390.874054
0.000000	0.309514	391.279724
0.000000	0.309751	391.053986
0.000000	0.309988	390.797546
0.000000	0.310225	391.398682
0.000000	0.310462	391.430511
0.000000	0.310700	391.479065
0.000000	0.310937	391.801422
0.000000	0.311174	392.041138
0.000000	0.311411	392.187622
0.000000	0.311648	392.601379
0.000000	0.311886	392.554291
0.000000	0.312123	392.765594
0.000000	0.312360	393.012817
0.000000	0.312597	393.301910
0.000000	0.312834	393.638855
0.000000	0.313071	393.785797
0.000000	0.313309	393.990234
0.000000	0.313546	394.754242
0.000000	0.313783	394.988159
0.000000	0.314020	395.633362
0.000000	0.314257	395.713928
0.000000	0.314494	396.294556
0.000000	0.314732	396.525757
0.000000	0.314969	397.108795
0.000000	0.315206	396.945374
0.000000	0.315443	396.869781
0.000000	0.315680	397.159882
0.000000	0.315917	397.232269
0.000000	0.316155	397.570404
0.000000	0.316392	397.813049
0.000000	0.316629	398.307068
0.000000	0.316866	398.186554
0.000000	0.317103	398.278290
0.000000	0.317341	398.113739
0.000000	0.317578	398.309021
0.000000	0.317815	398.279114
0.000000	0.318052	398.632538
0.000000	0.318289	398.651978
0.000000	0.318526	398.935455
0.000000	0.318764	398.886871
0.000000	0.319001	399.234192
0.000000	0.319238	399.387756
0.000000	0.319475	399.461609
0.000000	0.319712	400.067352
0.000000	0.319950	400.234375
0.000000	0.320187	400.539124
0.000000	0.320424	400.735748
0.000000	0.320661	400.937927
0.000000	0.320898	401.028259
0.000000	0.321135	401.260529
0.000000	0.321373	401.170349
0.000000	0.321610	401.748901
0.000000	0.321847	402.302612
0.000000	0.322084	402.458130
0.000000	0.322321	403.060303
0.000000	0.322558	403.512756
0.000000	0.322796	404.400482
0.000000	0.323033	404.728851
0.000000	0.323270	405.178253
0.000000	0.323507	405.370361
0.000000	0.323744	405.652100
0.000000	0.323981	405.659943
0.000000	0.324219	405.881104
0.000000	0.324456	405.849915
0.000000	0.324693	406.063507
0.000000	0.324930	406.183746
0.000000	0.325167	406.463837
0.000000	0.325405	406.794312
0.000000	0.325642	406.928101
0.000000	0.325879	407.339905
0.000000	0.326116	407.658600
0.000000	0.326353	408.222839
0.000000	0.326590	407.918945
0.000000	0.326828	408.061493
0.000000	0.327065	407.959259
0.000000	0.327302	408.114868
0.000000	0.327539	408.319305
0.000000	0.327776	408.590546
0.000000	0.328013	409.063599
0.000000	0.328251	409.378510
0.000000	0.328488	409.766479
0.000000	0.328725	410.340698
0.000000	0.328962	410.715576
0.000000	0.329199	411.098389
0.000000	0.329437	411.588226
0.000000	0.329674	411.436310
0.000000	0.329911	411.479675
0.000000	0.330148	411.264374
0.000000	0.330385	411.421265
0.000000	0.330622	411.984863
0.000000	0.330860	412.105652
0.000000	0.331097	412.365417
0.000000	0.331334	412.641815
0.000000	0.331571	412.558258
0.000000	0.331808	412.834229
0.000000	0.332045	412.995453
0.000000	0.332283	413.033997
0.000000	0.332520	413.076141
0.000000	0.332757	413.260651
0.000000	0.332994	413.363586
0.000000	0.333231	413.518494
0.000000	0.333468	413.863281
0.000000	0.333706	414.407196
0.000000	0.333943	414.778503
0.000000	0.334180	415.078888
0.000000	0.334417	415.421600
0.000000	0.334654	415.802612
0.000000	0.334892	416.092987
0.000000	0.335129	416.527039
0.000000	0.335366	416.614471
0.000000	0.335603	417.074219
0.000000	0.335840	417.186157
0.000000	0.336077	417.422791
0.000000	0.336315	417.669312
0.000000	0.336552	417.921478
0.000000	0.336789	418.051147
0.000000	0.337026	418.172821
0.000000	0.337263	418.410492
0.000000	0.337500	418.525970
0.000000	0.337738	418.399261
0.000000	0.337975	418.530579
0.000000	0.338212	418.703796
0.000000	0.338449	419.046722
0.000000	0.338686	419.436493
0.000000	0.338924	419.737244
0.000000	0.339161	419.934143
0.000000	0.339398	419.779388
0.000000	0.339635	420.132141
0.000000	0.339872	420.413361
0.000000	0.340109	420.740479
0.000000	0.340347	420.992065
0.000000	0.340584	421.409821
0.000000	0.340821	421.633240
0.000000	0.341058	422.025360
0.000000	0.341295	422.356628
0.000000	0.341532	422.753967
0.000000	0.341770	422.981323
0.000000	0.342007	423.644348
0.000000	0.342244	424.252197
0.000000	0.342481	424.883362
0.000000	0.342718	425.127228
0.000000	0.342955	425.303528
0.000000	0.343193	425.155151
0.000000	0.343430	424.926178
0.000000	0.343667	424.769501
0.000000	0.343904	424.848999
0.000000	0.344141	424.960266
0.000000	0.344379	425.003540
0.000000	0.344616	425.236420
0.000000	0.344853	425.666443
0.000000	0.345090	426.154358
0.000000	0.345327	426.539703
0.000000	0.345564	426.657776
0.000000	0.345802	426.601776
0.000000	0.346039	426.494080
0.000000	0.346276	425.991974
0.000000	0.346513	426.101654
0.000000	0.346750	426.390594
0.000000	0.346987	426.867188
0.000000	0.347225	427.159302
0.000000	0.347462	427.249420
0.000000	0.347699	427.380829
0.000000	0.347936	427.692688
0.000000	0.348173	427.959351
0.000000	0.348411	428.555359
0.000000	0.348648	429.007507
0.000000	0.348885	429.432434
0.000000	0.349122	429.957245
0.000000	0.349359	430.708679
0.000000	0.349596	431.315094
0.000000	0.349834	432.115417
0.000000	0.350071	432.599945
0.000000	0.350308	432.971436
0.000000	0.350545	433.569702
0.000000	0.350782	434.005524
0.000000	0.351019	433.752045
0.000000	0.351257	433.880859
0.000000	0.351494	433.809570
0.000000	0.351731	433.670898
0.000000	0.351968	433.379456
0.000000	0.352205	433.230103
0.000000	0.352443	433.408997
0.000000	0.352680	433.843719
0.000000	0.352917	434.428497
0.000000	0.353154	435.271301
0.000000	0.353391	435.852631
0.000000	0.353628	436.732605
0.000000	0.353866	436.914307
0.000000	0.354103	436.492279
0.000000	0.354340	437.200531
0.000000	0.354577	437.520020
0.000000	0.354814	438.525177
0.000000	0.355051	439.108734
0.000000	0.355289	439.446198
0.000000	0.355526	439.978973
0.000000	0.355763	440.068909
0.000000	0.356000	439.682617
0.000000	0.356237	439.436890
0.000000	0.356474	439.133850
0.000000	0.356712	439.053223
0.000000	0.356949	439.349457
0.000000	0.357186	439.299500
0.000000	0.357423	439.610718
0.000000	0.357660	439.428131
0.000000	0.357898	439.583679
0.000000	0.358135	439.124695
0.000000	0.358372	438.913849
0.000000	0.358609	439.128693
0.000000	0.358846	439.319275
0.000000	0.359083	439.977051
0.000000	0.359321	440.371429
0.000000	0.359558	440.590698
0.000000	0.359795	441.105682
0.000000	0.360032	441.302460
0.000000	0.360269	442.011261
0.000000	0.360506	441.772095
0.000000	0.360744	442.018066
0.000000	0.360981	442.538849
0.000000	0.361218	442.967133
0.000000	0.361455	442.917175
0.000000	0.361692	443.351563
0.000000	0.361930	443.315857
0.000000	0.362167	443.651154
0.000000	0.362404	443.766571
0.000000	0.362641	444.140747
0.000000	0.362878	444.289490
0.000000	0.363115	444.318451
0.000000	0.363353	444.711975
0.000000	0.363590	444.865204
0.000000	0.363827	444.882751
0.000000	0.364064	444.768799
0.000000	0.364301	444.906616
0.000000	0.364538	445.081482
0.000000	0.364776	445.428253
0.000000	0.365013	445.470734
0.000000	0.365250	445.816559
0.000000	0.365487	446.237244
0.000000	0.365724	446.845215
0.000000	0.365961	447.014923
0.000000	0.366199	447.449554
0.000000	0.366436	447.543457
0.000000	0.366673	447.895233
0.000000	0.366910	448.157501
0.000000	0.367147	448.586029
0.000000	0.367385	448.731934
0.000000	0.367622	449.263550
0.000000	0.367859	449.936646
0.000000	0.368096	451.143066
0.000000	0.368333	452.832825
0.000000	0.368570	455.450562
0.000000	0.368808	458.691986
0.000000	0.369045	463.380890
0.000000	0.369282	468.766113
0.000000	0.369519	475.364075
0.000000	0.369756	482.090240
0.000000	0.369993	485.776581
0.000000	0.370231	486.535461
0.000000	0.370468	486.413696
0.000000	0.370705	485.846069
0.000000	0.370942	484.840210
0.000000	0.371179	483.417114
0.000000	0.371417	481.842377
0.000000	0.371654	479.772736
0.000000	0.371891	477.226654
0.000000	0.372128	473.895844
0.000000	0.372365	470.254944
0.000000	0.372602	466.607635
0.000000	0.372840	464.138519
0.000000	0.373077	462.682220
0.000000	0.373314	461.732727
0.000000	0.373551	460.701813
0.000000	0.373788	459.937073
0.000000	0.374025	459.064545
0.000000	0.374263	458.434875
0.000000	0.374500	458.055084
0.000000	0.374737	457.565063
0.000000	0.374974	457.452057
0.000000	0.375211	457.484985
0.000000	0.375449	457.895691
0.000000	0.375686	458.053955
0.000000	0.375923	458.404175
0.000000	0.376160	458.439514
0.000000	0.376397	458.379456
0.000000	0.376634	458.593353
0.000000	0.376872	458.729065
0.000000	0.377109	459.026398
0.000000	0.377346	459.364990
0.000000	0.377583	459.371124
0.000000	0.377820	459.888947
0.000000	0.378057	459.959869
0.000000	0.378295	460.178223
0.000000	0.378532	460.193756
0.000000	0.378769	460.737488
0.000000	0.379006	461.082001
0.000000	0.379243	461.308136
0.000000	0.379481	461.870026
0.000000	0.379718	461.646667
0.000000	0.379955	461.453186
0.000000	0.380192	461.193726
0.000000	0.380429	460.780426
0.000000	0.380666	460.987610
0.000000	0.380904	460.894073
0.000000	0.381141	461.483887
0.000000	0.381378	461.686890
0.000000	0.381615	462.092346
0.000000	0.381852	462.219879
0.000000	0.382089	462.794922
0.000000	0.382327	463.343475
0.000000	0.382564	463.729187
0.000000	0.382801	464.186981
0.000000	0.383038	464.723358
0.000000	0.383275	465.344849
0.000000	0.383512	465.814545
0.000000	0.383750	466.381622
0.000000	0.383987	467.061218
0.000000	0.384224	467.976837
0.000000	0.384461	468.501099
0.000000	0.384698	469.437836
0.000000	0.384936	470.140503
0.000000	0.385173	471.024841
0.000000	0.385410	470.821625
0.000000	0.385647	470.091370
0.000000	0.385884	469.722412
0.000000	0.386121	469.907684
0.000000	0.386359	469.956299
0.000000	0.386596	469.986755
0.000000	0.386833	470.122131
0.000000	0.387070	469.877167
0.000000	0.387307	469.737762
0.000000	0.387544	469.731354
0.000000	0.387782	469.637268
0.000000	0.388019	469.835632
0.000000	0.388256	469.979614
0.000000	0.388493	470.431000
0.000000	0.388730	470.700165
0.000000	0.388968	470.763611
0.000000	0.389205	470.975098
0.000000	0.389442	471.334137
0.000000	0.389679	471.462585
0.000000	0.389916	471.703278
0.000000	0.390153	471.807129
0.000000	0.390391	471.765717
0.000000	0.390628	471.585449
0.000000	0.390865	471.895569
0.000000	0.391102	471.874542
0.000000	0.391339	472.009430
0.000000	0.391576	472.199554
0.000000	0.391814	472.696808
0.000000	0.392051	472.894653
0.000000	0.392288	473.384705
0.000000	0.392525	473.439697
0.000000	0.392762	473.776031
0.000000	0.393000	474.163177
0.000000	0.393237	474.592682
0.000000	0.393474	474.929199
0.000000	0.393711	475.034393
0.000000	0.393948	475.508606
0.000000	0.394185	475.751648
0.000000	0.394423	475.509247
0.000000	0.394660	476.008179
0.000000	0.394897	476.192230
0.000000	0.395134	476.415466
0.000000	0.395371	476.927094
0.000000	0.395608	477.115356
0.000000	0.395846	477.684601
0.000000	0.396083	477.651459
0.000000	0.396320	477.832703
0.000000	0.396557	477.987427
0.000000	0.396794	478.103638
0.000000	0.397031	478.051697
0.000000	0.397269	477.830170
0.000000	0.397506	477.574371
0.000000	0.397743	477.797577
0.000000	0.397980	477.797699
0.000000	0.398217	477.940125
0.000000	0.398455	477.757935
0.000000	0.398692	477.998230
0.000000	0.398929	478.214447
0.000000	0.399166	478.785278
0.000000	0.399403	479.115082
0.000000	0.399640	479.799591
0.000000	0.399878	480.347382
0.000000	0.400115	480.843842
0.000000	0.400352	481.496429
0.000000	0.400589	482.021698
0.000000	0.400826	482.247040
0.000000	0.401063	482.136475
0.000000	0.401301	481.927307
0.000000	0.401538	481.521759
0.000000	0.401775	481.563232
0.000000	0.402012	481.731567
0.000000	0.402249	481.795959
0.000000	0.402487	481.881744
0.000000	0.402724	481.877350
0.000000	0.402961	482.035675
0.000000	0.403198	482.250061
0.000000	0.403435	482.525269
0.000000	0.403672	482.863678
0.000000	0.403910	483.022675
0.000000	0.404147	483.610535
0.000000	0.404384	483.664673
0.000000	0.404621	484.142670
0.000000	0.404858	484.571991
0.000000	0.405095	485.421600
0.000000	0.405333	485.578278
0.000000	0.405570	485.731293
0.000000	0.405807	486.132446
0.000000	0.406044	486.304901
0.000000	0.406281	486.609772
0.000000	0.406518	486.813324
0.000000	0.406756	486.912750
0.000000	0.406993	487.392761
0.000000	0.407230	487.763184
0.000000	0.407467	488.237061
0.000000	0.407704	487.820404
0.000000	0.407942	487.469147
0.000000	0.408179	487.958282
0.000000	0.408416	487.865479
0.000000	0.408653	488.029816
0.000000	0.408890	488.358246
0.000000	0.409127	488.257477
0.000000	0.409365	488.589844
0.000000	0.409602	489.028748
0.000000	0.409839	489.460052
0.000000	0.410076	490.123352
0.000000	0.410313	490.764740
0.000000	0.410550	491.230255
0.000000	0.410788	491.850067
0.000000	0.411025	492.233063
0.000000	0.411262	492.589539
0.000000	0.411499	492.543030
0.000000	0.411736	492.579254
0.000000	0.411974	492.728363
0.000000	0.412211	492.772797
0.000000	0.412448	493.460632
0.000000	0.412685	493.350952
0.000000	0.412922	493.881805
0.000000	0.413159	494.103302
0.000000	0.413397	494.479889
0.000000	0.413634	494.761322
0.000000	0.413871	495.049072
0.000000	0.414108	495.327911
0.000000	0.414345	495.461761
0.000000	0.414582	495.196777
0.000000	0.414820	495.388245
0.000000	0.415057	495.455688
0.000000	0.415294	495.397003
0.000000	0.415531	495.705475
0.000000	0.415768	495.665283
0.000000	0.416005	495.879059
0.000000	0.416243	495.757446
0.000000	0.416480	495.792175
0.000000	0.416717	496.251862
0.000000	0.416954	496.659576
0.000000	0.417191	496.995636
0.000000	0.417429	497.123047
0.000000	0.417666	497.276123
0.000000	0.417903	497.580566
0.000000	0.418140	497.914063
0.000000	0.418377	498.142761
0.000000	0.418614	498.619110
0.000000	0.418852	498.366547
0.000000	0.419089	498.591187
0.000000	0.419326	498.724731
0.000000	0.419563	498.901184
0.000000	0.419800	499.384583
0.000000	0.420037	499.705902
0.000000	0.420275	499.984680
0.000000	0.420512	500.470764
0.000000	0.420749	501.045898
0.000000	0.420986	501.695251
0.000000	0.421223	502.398651
0.000000	0.421461	502.532227
0.000000	0.421698	502.709961
0.000000	0.421935	503.496460
0.000000	0.422172	504.162628
0.000000	0.422409	504.979950
0.000000	0.422646	506.790649
0.000000	0.422884	509.643890
0.000000	0.423121	513.329102
0.000000	0.423358	518.678284
0.000000	0.423595	525.341492
0.000000	0.423832	533.762329
0.000000	0.424069	543.351929
0.000000	0.424307	550.758972
0.000000	0.424544	556.387695
0.000000	0.424781	560.853577
0.000000	0.425018	563.734802
0.000000	0.425255	565.112366
0.000000	0.425492	564.751404
0.000000	0.425730	562.601990
0.000000	0.425967	558.238037
0.000000	0.426204	551.993713
0.000000	0.426441	544.651367
0.000000	0.426678	537.178101
0.000000	0.426916	530.287964
0.000000	0.427153	524.830750
0.000000	0.427390	522.074524
0.000000	0.427627	519.854919
0.000000	0.427864	518.103455
0.000000	0.428101	516.452637
0.000000	0.428339	514.867493
0.000000	0.428576	513.803650
0.000000	0.428813	513.119446
0.000000	0.429050	512.657043
0.000000	0.429287	512.010742
0.000000	0.429524	511.876312
0.000000	0.429762	511.637604
0.000000	0.429999	511.388763
0.000000	0.430236	511.485413
0.000000	0.430473	511.560638
0.000000	0.430710	511.841003
0.000000	0.430948	511.708893
0.000000	0.431185	512.000549
0.000000	0.431422	511.874817
0.000000	0.431659	512.530151
0.000000	0.431896	512.872864
0.000000	0.432133	513.095642
0.000000	0.432371	512.929077
0.000000	0.432608	512.971008
0.000000	0.432845	513.121704
0.000000	0.433082	512.909424
0.000000	0.433319	512.958801
0.000000	0.433556	513.189575
0.000000	0.433794	513.501221
0.000000	0.434031	513.896912
0.000000	0.434268	514.367371
0.000000	0.434505	514.769653
0.000000	0.434742	515.075195
0.000000	0.434979	515.505676
0.000000	0.435217	515.443054
0.000000	0.435454	515.487976
0.000000	0.435691	515.549377
0.000000	0.435928	515.773621
0.000000	0.436165	516.425415
0.000000	0.436403	516.536377
0.000000	0.436640	517.180237
0.000000	0.436877	517.396851
0.000000	0.437114	517.656860
0.000000	0.437351	518.099304
0.000000	0.437588	518.498169
0.000000	0.437826	518.860596
0.000000	0.438063	519.560364
0.000000	0.438300	520.237122
0.000000	0.438537	520.746094
0.000000	0.438774	521.670898
0.000000	0.439011	521.778198
0.000000	0.439249	522.249329
0.000000	0.439486	522.747375
0.000000	0.439723	523.172668
0.000000	0.439960	523.327759
0.000000	0.440197	523.898865
0.000000	0.440435	524.875488
0.000000	0.440672	526.340271
0.000000	0.440909	527.838867
0.000000	0.441146	530.181152
0.000000	0.441383	532.655823
0.000000	0.441620	534.566956
0.000000	0.441858	536.280396
0.000000	0.442095	535.525757
0.000000	0.442332	533.734680
0.000000	0.442569	532.419006
0.000000	0.442806	531.112549
0.000000	0.443043	529.936279
0.000000	0.443281	529.374023
0.000000	0.443518	529.036682
0.000000	0.443755	528.603943
0.000000	0.443992	527.974854
0.000000	0.444229	527.899719
0.000000	0.444467	528.038513
0.000000	0.444704	528.012390
0.000000	0.444941	528.041870
0.000000	0.445178	527.756653
0.000000	0.445415	527.764343
0.000000	0.445652	528.086609
0.000000	0.445890	528.238037
0.000000	0.446127	528.565735
0.000000	0.446364	528.698425
0.000000	0.446601	529.108521
0.000000	0.446838	528.945129
0.000000	0.447075	529.291626
0.000000	0.447313	529.565491
0.000000	0.447550	529.881531
0.000000	0.447787	529.995056
0.000000	0.448024	530.512146
0.000000	0.448261	530.712219
0.000000	0.448498	530.943909
0.000000	0.448736	531.210266
0.000000	0.448973	531.630554
0.000000	0.449210	531.953369
0.000000	0.449447	532.281982
0.000000	0.449684	532.363831
0.000000	0.449922	532.438293
0.000000	0.450159	532.522339
0.000000	0.450396	532.757629
0.000000	0.450633	533.041626
0.000000	0.450870	533.504456
0.000000	0.451107	533.663147
0.000000	0.451345	534.119263
0.000000	0.451582	534.519470
0.000000	0.451819	534.857178
0.000000	0.452056	535.376099
0.000000	0.452293	535.721008
0.000000	0.452531	536.143860
0.000000	0.452768	536.800964
0.000000	0.453005	537.254150
0.000000	0.453242	538.291992
0.000000	0.453479	539.278931
0.000000	0.453716	540.777832
0.000000	0.453954	542.508179
0.000000	0.454191	545.117126
0.000000	0.454428	547.742004
0.000000	0.454665	551.005066
0.000000	0.454902	553.790100
0.000000	0.455139	556.038879
0.000000	0.455377	557.546875
0.000000	0.455614	558.293579
0.000000	0.455851	559.402222
0.000000	0.456088	561.765564
0.000000	0.456325	566.759033
0.000000	0.456562	576.668030
0.000000	0.456800	592.685852
0.000000	0.457037	615.442200
0.000000	0.457274	645.410034
0.000000	0.457511	683.078064
0.000000	0.457748	726.989441
0.000000	0.457986	767.521973
0.000000	0.458223	797.647644
0.000000	0.458460	815.075684
0.000000	0.458697	819.631592
0.000000	0.458934	811.677795
0.000000	0.459171	792.466309
0.000000	0.459409	763.686829
0.000000	0.459646	726.502563
0.000000	0.459883	687.241516
0.000000	0.460120	654.329346
0.000000	0.460357	633.961304
0.000000	0.460594	621.683411
0.000000	0.460832	610.959900
0.000000	0.461069	602.069519
0.000000	0.461306	594.715393
0.000000	0.461543	588.821716
0.000000	0.461780	584.372986
0.000000	0.462018	581.331177
0.000000	0.462255	579.400574
0.000000	0.462492	577.901245
0.000000	0.462729	577.237183
0.000000	0.462966	577.223328
0.000000	0.463203	576.812683
0.000000	0.463441	575.575439
0.000000	0.463678	574.378052
0.000000	0.463915	573.696716
0.000000	0.464152	573.059814
0.000000	0.464389	572.592224
0.000000	0.464626	572.186707
0.000000	0.464864	571.855103
0.000000	0.465101	571.853088
0.000000	0.465338	571.946289
0.000000	0.465575	571.882202
0.000000	0.465812	572.017700
0.000000	0.466049	572.118835
0.000000	0.466287	572.312622
0.000000	0.466524	572.615845
0.000000	0.466761	573.048096
0.000000	0.466998	573.629150
0.000000	0.467235	574.376526
0.000000	0.467473	574.814331
0.000000	0.467710	575.917480
0.000000	0.467947	577.093201
0.000000	0.468184	578.308716
0.000000	0.468421	578.916870
0.000000	0.468658	579.975708
0.000000	0.468896	581.002930
0.000000	0.469133	581.736389
0.000000	0.469370	582.415344
0.000000	0.469607	583.190552
0.000000	0.469844	584.110596
0.000000	0.470081	585.240051
0.000000	0.470319	586.669373
0.000000	0.470556	588.289673
0.000000	0.470793	590.307068
0.000000	0.471030	593.528442
0.000000	0.471267	598.403931
0.000000	0.471505	604.133362
0.000000	0.471742	611.541504
0.000000	0.471979	623.186951
0.000000	0.472216	638.948364
0.000000	0.472453	658.693848
0.000000	0.472690	679.202332
0.000000	0.472928	697.833069
0.000000	0.473165	716.067017
0.000000	0.473402	732.422791
0.000000	0.473639	745.346558
0.000000	0.473876	755.682556
0.000000	0.474113	763.746826
0.000000	0.474351	771.916077
0.000000	0.474588	779.535583
0.000000	0.474825	786.329102
0.000000	0.475062	796.634399
0.000000	0.475299	806.971924
0.000000	0.475536	812.151794
0.000000	0.475774	812.791687
0.000000	0.476011	811.335693
0.000000	0.476248	808.723450
0.000000	0.476485	805.415588
0.000000	0.476722	805.927429
0.000000	0.476960	806.244019
0.000000	0.477197	804.650818
0.000000	0.477434	798.154236
0.000000	0.477671	793.436035
0.000000	0.477908	793.339355
0.000000	0.478145	794.773193
0.000000	0.478383	795.332275
0.000000	0.478620	796.327637
0.000000	0.478857	795.553589
0.000000	0.479094	794.434692
0.000000	0.479331	790.655823
0.000000	0.479568	786.116089
0.000000	0.479806	784.496887
0.000000	0.480043	781.233337
0.000000	0.480280	779.839905
0.000000	0.480517	779.098267
0.000000	0.480754	776.577698
0.000000	0.480992	773.123962
0.000000	0.481229	772.910522
0.000000	0.481466	775.180298
0.000000	0.481703	781.769165
0.000000	0.481940	795.700256
0.000000	0.482177	820.820251
0.000000	0.482415	856.791992
0.000000	0.482652	902.599670
0.000000	0.482889	951.187683
0.000000	0.483126	993.540466
0.000000	0.483363	1027.150513
0.000000	0.483600	1051.228027
0.000000	0.483838	1064.643555
0.000000	0.484075	1067.187744
0.000000	0.484312	1059.430298
0.000000	0.484549	1039.752686
0.000000	0.484786	1010.959290
0.000000	0.485024	976.979126
0.000000	0.485261	942.327271
0.000000	0.485498	913.674072
0.000000	0.485735	894.937622
0.000000	0.485972	890.120117
0.000000	0.486209	893.104065
0.000000	0.486447	900.210938
0.000000	0.486684	910.976135
0.000000	0.486921	922.611267
0.000000	0.487158	929.189026
0.000000	0.487395	930.145691
0.000000	0.487632	927.020691
0.000000	0.487870	920.883789
0.000000	0.488107	911.052124
0.000000	0.488344	898.437866
0.000000	0.488581	884.592224
0.000000	0.488818	871.345947
0.000000	0.489056	861.498901
0.000000	0.489293	853.181335
0.000000	0.489530	844.548279
0.000000	0.489767	835.882690
0.000000	0.490004	830.838867
0.000000	0.490241	829.629211
0.000000	0.490479	828.718872
0.000000	0.490716	829.413757
0.000000	0.490953	832.892395
0.000000	0.491190	840.085144
0.000000	0.491427	853.321228
0.000000	0.491664	869.772461
0.000000	0.491902	889.888611
0.000000	0.492139	914.010010
0.000000	0.492376	940.300964
0.000000	0.492613	957.836243
0.000000	0.492850	965.300415
0.000000	0.493087	963.403870
0.000000	0.493325	955.047485
0.000000	0.493562	940.938782
0.000000	0.493799	921.955505
0.000000	0.494036	903.393188
0.000000	0.494273	889.334656
0.000000	0.494511	887.104614
0.000000	0.494748	892.265137
0.000000	0.494985	903.616577
0.000000	0.495222	921.697449
0.000000	0.495459	944.559204
0.000000	0.495696	969.524292
0.000000	0.495934	986.759277
0.000000	0.496171	991.319214
0.000000	0.496408	984.005554
0.000000	0.496645	967.553223
0.000000	0.496882	946.076782
0.000000	0.497119	923.269470
0.000000	0.497357	903.319397
0.000000	0.497594	890.704712
0.000000	0.497831	886.698608
0.000000	0.498068	885.231628
0.000000	0.498305	882.232544
0.000000	0.498543	881.220947
0.000000	0.498780	883.008362
0.000000	0.499017	885.948669
0.000000	0.499254	891.221619
0.000000	0.499491	898.272034
0.000000	0.499728	903.845337
0.000000	0.499966	908.476135
0.000000	0.500203	912.093811
0.000000	0.500440	911.726440
0.000000	0.500677	907.679260
0.000000	0.500914	901.000732
0.000000	0.501151	891.908630
0.000000	0.501389	881.775208
0.000000	0.501626	873.659546
0.000000	0.501863	869.700134
0.000000	0.502100	867.453430
0.000000	0.502337	864.270264
0.000000	0.502574	861.154480
0.000000	0.502812	858.096619
0.000000	0.503049	855.727234
0.000000	0.503286	855.194153
0.000000	0.503523	856.285034
0.000000	0.503760	857.714478
0.000000	0.503998	858.847839
0.000000	0.504235	861.001221
0.000000	0.504472	863.575439
0.000000	0.504709	867.008545
0.000000	0.504946	870.870056
0.000000	0.505183	874.694336
0.000000	0.505421	876.435242
0.000000	0.505658	878.704041
0.000000	0.505895	882.908997
0.000000	0.506132	888.085144
0.000000	0.506369	891.051636
0.000000	0.506606	893.683777
0.000000	0.506844	896.065613
0.000000	0.507081	898.436035
0.000000	0.507318	900.943359
0.000000	0.507555	903.760803
0.000000	0.507792	905.750549
0.000000	0.508030	908.240540
0.000000	0.508267	911.321106
0.000000	0.508504	914.958923
0.000000	0.508741	919.451111
0.000000	0.508978	925.271057
0.000000	0.509215	932.406616
0.000000	0.509453	939.461670
0.000000	0.509690	944.883484
0.000000	0.509927	950.122009
0.000000	0.510164	954.029785
0.000000	0.510401	956.450989
0.000000	0.510638	957.353516
0.000000	0.510876	957.833496
0.000000	0.511113	957.688171
0.000000	0.511350	958.388916
0.000000	0.511587	959.677490
0.000000	0.511824	961.773438
0.000000	0.512061	964.765686
0.000000	0.512299	969.177734
0.000000	0.512536	975.194458
0.000000	0.512773	982.355835
0.000000	0.513010	989.668762
0.000000	0.513247	997.633423
0.000000	0.513485	1005.605530
0.000000	0.513722	1010.687073
0.000000	0.513959	1015.835327
0.000000	0.514196	1023.196411
0.000000	0.514433	1033.532837
0.000000	0.514670	1050.956299
0.000000	0.514908	1079.359009
0.000000	0.515145	1114.432983
0.000000	0.515382	1154.613403
0.000000	0.515619	1200.572632
0.000000	0.515856	1242.704468
0.000000	0.516093	1274.563110
0.000000	0.516331	1294.903076
0.000000	0.516568	1302.599609
0.000000	0.516805	1297.686279
0.000000	0.517042	1282.843994
0.000000	0.517279	1259.620972
0.000000	0.517517	1230.945801
0.000000	0.517754	1203.466309
0.000000	0.517991	1180.316772
0.000000	0.518228	1169.587769
0.000000	0.518465	1160.475586
0.000000	0.518702	1153.833740
0.000000	0.518940	1144.734619
0.000000	0.519177	1135.097412
0.000000	0.519414	1125.471924
0.000000	0.519651	1115.691895
0.000000	0.519888	1108.372437
0.000000	0.520125	1103.159668
0.000000	0.520363	1099.445313
0.000000	0.520600	1097.839111
0.000000	0.520837	1095.464722
0.000000	0.521074	1091.417603
0.000000	0.521311	1087.932617
0.000000	0.521549	1085.915161
0.000000	0.521786	1086.609863
0.000000	0.522023	1086.700439
0.000000	0.522260	1084.749512
0.000000	0.522497	1082.207275
0.000000	0.522734	1080.827759
0.000000	0.522972	1081.671509
0.000000	0.523209	1086.619873
0.000000	0.523446	1094.582031
0.000000	0.523683	1105.235229
0.000000	0.523920	1114.962524
0.000000	0.524157	1122.745361
0.000000	0.524395	1130.532959
0.000000	0.524632	1139.267944
0.000000	0.524869	1148.009644
0.000000	0.525106	1156.316650
0.000000	0.525343	1160.320313
0.000000	0.525580	1162.891235
0.000000	0.525818	1163.895874
0.000000	0.526055	1164.227783
0.000000	0.526292	1164.427490
0.000000	0.526529	1164.826050
0.000000	0.526766	1163.188232
0.000000	0.527004	1158.741211
0.000000	0.527241	1152.249512
0.000000	0.527478	1143.187622
0.000000	0.527715	1131.917236
0.000000	0.527952	1121.319946
0.000000	0.528189	1110.310791
0.000000	0.528427	1100.221436
0.000000	0.528664	1089.747437
0.000000	0.528901	1080.458496
0.000000	0.529138	1073.952759
0.000000	0.529375	1067.735352
0.000000	0.529612	1062.197632
0.000000	0.529850	1056.779663
0.000000	0.530087	1052.626221
0.000000	0.530324	1051.761719
0.000000	0.530561	1051.651001
0.000000	0.530798	1050.802002
0.000000	0.531035	1050.643921
0.000000	0.531273	1051.218262
0.000000	0.531510	1053.854248
0.000000	0.531747	1057.734985
0.000000	0.531984	1060.182983
0.000000	0.532221	1061.371216
0.000000	0.532459	1062.452515
0.000000	0.532696	1063.124756
0.000000	0.532933	1063.756348
0.000000	0.533170	1064.318848
0.000000	0.533407	1064.852783
0.000000	0.533644	1066.320313
0.000000	0.533882	1069.133667
0.000000	0.534119	1072.843872
0.000000	0.534356	1077.813721
0.000000	0.534593	1083.162354
0.000000	0.534830	1090.121338
0.000000	0.535067	1098.390503
0.000000	0.535305	1108.445313
0.000000	0.535542	1117.749146
0.000000	0.535779	1126.686401
0.000000	0.536016	1133.140259
0.000000	0.536253	1136.514771
0.000000	0.536491	1137.173828
0.000000	0.536728	1136.017212
0.000000	0.536965	1133.263428
0.000000	0.537202	1127.320801
0.000000	0.537439	1119.057617
0.000000	0.537676	1109.706543
0.000000	0.537914	1102.358398
0.000000	0.538151	1096.733887
0.000000	0.538388	1090.443359
0.000000	0.538625	1083.546021
0.000000	0.538862	1076.547852
0.000000	0.539099	1071.760742
0.000000	0.539337	1069.025635
0.000000	0.539574	1067.420532
0.000000	0.539811	1066.279053
0.000000	0.540048	1067.333740
0.000000	0.540285	1072.422852
0.000000	0.540523	1080.658569
0.000000	0.540760	1092.183350
0.000000	0.540997	1107.738281
0.000000	0.541234	1123.552612
0.000000	0.541471	1140.448608
0.000000	0.541708	1159.812988
0.000000	0.541946	1179.950684
0.000000	0.542183	1202.497070
0.000000	0.542420	1227.099243
0.000000	0.542657	1252.370117
0.000000	0.542894	1273.749512
0.000000	0.543131	1291.337524
0.000000	0.543369	1304.527954
0.000000	0.543606	1315.796021
0.000000	0.543843	1325.726929
0.000000	0.544080	1334.403931
0.000000	0.544317	1342.562744
0.000000	0.544555	1350.113770
0.000000	0.544792	1354.759766
0.000000	0.545029	1358.592285
0.000000	0.545266	1362.149658
0.000000	0.545503	1366.091431
0.000000	0.545740	1369.938110
0.000000	0.545978	1373.613525
0.000000	0.546215	1376.513428
0.000000	0.546452	1378.983887
0.000000	0.546689	1381.274048
0.000000	0.546926	1383.397217
0.000000	0.547163	1385.119751
0.000000	0.547401	1386.941040
0.000000	0.547638	1388.529541
0.000000	0.547875	1390.035889
0.000000	0.548112	1391.384888
0.000000	0.548349	1392.992065
0.000000	0.548586	1394.536499
0.000000	0.548824	1396.009888
0.000000	0.549061	1397.959961
0.000000	0.549298	1400.498291
0.000000	0.549535	1401.554077
0.000000	0.549772	1401.020874
0.000000	0.550010	1399.203247
0.000000	0.550247	1396.229858
0.000000	0.550484	1392.306396
0.000000	0.550721	1387.994629
0.000000	0.550958	1382.420410
0.000000	0.551195	1374.368286
0.000000	0.551433	1366.592651
0.000000	0.551670	1361.566040
0.000000	0.551907	1362.308472
0.000000	0.552144	1365.354980
0.000000	0.552381	1365.822510
0.000000	0.552619	1365.377197
0.000000	0.552856	1365.408325
0.000000	0.553093	1366.074707
0.000000	0.553330	1367.549194
0.000000	0.553567	1369.385254
0.000000	0.553804	1371.580444
0.000000	0.554042	1374.334839
0.000000	0.554279	1377.543213
0.000000	0.554516	1380.288696
0.000000	0.554753	1382.814941
0.000000	0.554990	1384.542480
0.000000	0.555227	1383.719482
0.000000	0.555465	1382.471313
0.000000	0.555702	1382.277588
0.000000	0.555939	1382.223267
0.000000	0.556176	1383.028320
0.000000	0.556413	1383.446655
0.000000	0.556650	1383.748047
0.000000	0.556888	1384.579346
0.000000	0.557125	1385.360352
0.000000	0.557362	1386.802124
0.000000	0.557599	1388.155029
0.000000	0.557836	1388.636597
0.000000	0.558074	1388.952148
0.000000	0.558311	1389.509399
0.000000	0.558548	1390.230713
0.000000	0.558785	1392.336304
0.000000	0.559022	1394.079834
0.000000	0.559259	1394.580078
0.000000	0.559497	1394.928589
0.000000	0.559734	1394.725830
0.000000	0.559971	1394.323608
0.000000	0.560208	1393.992676
0.000000	0.560445	1393.400146
0.000000	0.560682	1393.526611
0.000000	0.560920	1393.517212
0.000000	0.561157	1392.817261
0.000000	0.561394	1392.345337
0.000000	0.561631	1390.895142
0.000000	0.561868	1389.230225
0.000000	0.562105	1387.846558
0.000000	0.562343	1386.537842
0.000000	0.562580	1387.014893
0.000000	0.562817	1388.147705
0.000000	0.563054	1389.140259
0.000000	0.563291	1389.504761
0.000000	0.563529	1389.257690
0.000000	0.563766	1389.094971
0.000000	0.564003	1388.815674
0.000000	0.564240	1388.739624
0.000000	0.564477	1388.736694
0.000000	0.564714	1389.404785
0.000000	0.564952	1391.201660
0.000000	0.565189	1393.656860
0.000000	0.565426	1395.337769
0.000000	0.565663	1396.326050
0.000000	0.565900	1397.832642
0.000000	0.566137	1399.768433
0.000000	0.566375	1399.467407
0.000000	0.566612	1398.660400
0.000000	0.566849	1397.805908
0.000000	0.567086	1398.272339
0.000000	0.567323	1399.121704
0.000000	0.567560	1399.804810
0.000000	0.567798	1400.450073
0.000000	0.568035	1401.387695
0.000000	0.568272	1403.115845
0.000000	0.568509	1404.076172
0.000000	0.568746	1404.049683
0.000000	0.568984	1402.710938
0.000000	0.569221	1399.566040
0.000000	0.569458	1394.745850
0.000000	0.569695	1388.940308
0.000000	0.569932	1383.266479
0.000000	0.570169	1379.690796
0.000000	0.570407	1376.914917
0.000000	0.570644	1374.135986
0.000000	0.570881	1373.563354
0.000000	0.571118	1373.631958
0.000000	0.571355	1374.436523
0.000000	0.571593	1375.737305
0.000000	0.571830	1378.869873
0.000000	0.572067	1382.120728
0.000000	0.572304	1385.297485
0.000000	0.572541	1384.913818
0.000000	0.572778	1382.928589
0.000000	0.573016	1379.717407
0.000000	0.573253	1376.020508
0.000000	0.573490	1374.351440
0.000000	0.573727	1374.014771
0.000000	0.573964	1376.601074
0.000000	0.574201	1380.256470
0.000000	0.574439	1384.181519
0.000000	0.574676	1388.632202
0.000000	0.574913	1392.313232
0.000000	0.575150	1395.322632
0.000000	0.575387	1395.993652
0.000000	0.575624	1395.674316
0.000000	0.575862	1394.825806
0.000000	0.576099	1393.525513
0.000000	0.576336	1392.627319
0.000000	0.576573	1392.752441
0.000000	0.576810	1393.608276
0.000000	0.577048	1392.861938
0.000000	0.577285	1392.031738
0.000000	0.577522	1390.930908
0.000000	0.577759	1389.764404
0.000000	0.577996	1389.380005
0.000000	0.578233	1389.175049
0.000000	0.578471	1390.203613
0.000000	0.578708	1391.078003
0.000000	0.578945	1392.177002
0.000000	0.579182	1393.068237
0.000000	0.579419	1394.427124
0.000000	0.579656	1396.215576
0.000000	0.579894	1398.577759
0.000000	0.580131	1402.052979
0.000000	0.580368	1405.970337
0.000000	0.580605	1408.925171
0.000000	0.580842	1409.605713
0.000000	0.581080	1408.888916
0.000000	0.581317	1406.904175
0.000000	0.581554	1404.908813
0.000000	0.581791	1404.012817
0.000000	0.582028	1405.401001
0.000000	0.582265	1407.051514
0.000000	0.582503	1408.042480
0.000000	0.582740	1407.862549
0.000000	0.582977	1406.510254
0.000000	0.583214	1403.707397
0.000000	0.583451	1400.135498
0.000000	0.583688	1396.353882
0.000000	0.583926	1393.588745
0.000000	0.584163	1391.242920
0.000000	0.584400	1388.517700
0.000000	0.584637	1385.313599
0.000000	0.584874	1382.165894
0.000000	0.585111	1379.640381
0.000000	0.585349	1376.950562
0.000000	0.585586	1374.595093
0.000000	0.585823	1372.455566
0.000000	0.586060	1370.494873
0.000000	0.586297	1368.653564
0.000000	0.586535	1366.021240
0.000000	0.586772	1362.932617
0.000000	0.587009	1359.577881
0.000000	0.587246	1356.951660
0.000000	0.587483	1355.122925
0.000000	0.587720	1354.133911
0.000000	0.587958	1354.353394
0.000000	0.588195	1354.159424
0.000000	0.588432	1353.687622
0.000000	0.588669	1354.441895
0.000000	0.588906	1356.469482
0.000000	0.589143	1360.216797
0.000000	0.589381	1360.953369
0.000000	0.589618	1361.448242
0.000000	0.589855	1362.539429
0.000000	0.590092	1364.504639
0.000000	0.590329	1367.213745
0.000000	0.590567	1371.172485
0.000000	0.590804	1375.684814
0.000000	0.591041	1379.065308
0.000000	0.591278	1381.265747
0.000000	0.591515	1382.793091
0.000000	0.591752	1383.276245
0.000000	0.591990	1384.261353
0.000000	0.592227	1383.904785
0.000000	0.592464	1383.592529
0.000000	0.592701	1383.549805
0.000000	0.592938	1385.022949
0.000000	0.593175	1388.730957
0.000000	0.593413	1392.999390
0.000000	0.593650	1399.251099
0.000000	0.593887	1407.095093
0.000000	0.594124	1412.067871
0.000000	0.594361	1412.081543
0.000000	0.594599	1409.151611
0.000000	0.594836	1404.597656
0.000000	0.595073	1398.330078
0.000000	0.595310	1390.601196
0.000000	0.595547	1385.042603
0.000000	0.595784	1380.819824
0.000000	0.596022	1376.506104
0.000000	0.596259	1373.278198
0.000000	0.596496	1374.601318
0.000000	0.596733	1377.092529
0.000000	0.596970	1378.924072
0.000000	0.597207	1381.014404
0.000000	0.597445	1383.843506
0.000000	0.597682	1385.565796
0.000000	0.597919	1385.669189
0.000000	0.598156	1382.845825
0.000000	0.598393	1377.413208
0.000000	0.598630	1369.995117
0.000000	0.598868	1360.665405
0.000000	0.599105	1351.804688
0.000000	0.599342	1345.833252
0.000000	0.599579	1342.540894
0.000000	0.599816	1339.490601
0.000000	0.600054	1336.901611
0.000000	0.600291	1335.270386
0.000000	0.600528	1331.735840
0.000000	0.600765	1327.519165
0.000000	0.601002	1322.773926
0.000000	0.601239	1317.723389
0.000000	0.601477	1314.221191
0.000000	0.601714	1310.368530
0.000000	0.601951	1306.124390
0.000000	0.602188	1301.495605
0.000000	0.602425	1296.424072
0.000000	0.602662	1291.878296
0.000000	0.602900	1288.868042
0.000000	0.603137	1286.050293
0.000000	0.603374	1282.577759
0.000000	0.603611	1279.883545
0.000000	0.603848	1277.950928
0.000000	0.604086	1276.316040
0.000000	0.604323	1273.727051
0.000000	0.604560	1269.547729
0.000000	0.604797	1265.080688
0.000000	0.605034	1261.180054
0.000000	0.605271	1258.652954
0.000000	0.605509	1256.020630
0.000000	0.605746	1253.621826
0.000000	0.605983	1252.250244
0.000000	0.606220	1252.140259
0.000000	0.606457	1253.861450
0.000000	0.606694	1258.883057
0.000000	0.606932	1265.016113
0.000000	0.607169	1269.859131
0.000000	0.607406	1275.952881
0.000000	0.607643	1282.779297
0.000000	0.607880	1290.613770
0.000000	0.608117	1297.647461
0.000000	0.608355	1304.608887
0.000000	0.608592	1311.833496
0.000000	0.608829	1319.075684
0.000000	0.609066	1326.926880
0.000000	0.609303	1335.230103
0.000000	0.609541	1344.013428
0.000000	0.609778	1351.931885
0.000000	0.610015	1358.237061
0.000000	0.610252	1364.462158
0.000000	0.610489	1371.046631
0.000000	0.610726	1377.820435
0.000000	0.610964	1385.412964
0.000000	0.611201	1392.941040
0.000000	0.611438	1400.164307
0.000000	0.611675	1406.103638
0.000000	0.611912	1411.392822
0.000000	0.612149	1417.138672
0.000000	0.612387	1422.199829
0.000000	0.612624	1427.249634
0.000000	0.612861	1432.636963
0.000000	0.613098	1438.672852
0.000000	0.613335	1445.452271
0.000000	0.613573	1451.839355
0.000000	0.613810	1457.285156
0.000000	0.614047	1460.937744
0.000000	0.614284	1463.399170
0.000000	0.614521	1464.850708
0.000000	0.614758	1464.429688
0.000000	0.614996	1461.830688
0.000000	0.615233	1457.507446
0.000000	0.615470	1453.673340
0.000000	0.615707	1449.637207
0.000000	0.615944	1446.042480
0.000000	0.616181	1442.600586
0.000000	0.616419	1439.388916
0.000000	0.616656	1438.201904
0.000000	0.616893	1438.271240
0.000000	0.617130	1439.066040
0.000000	0.617367	1440.832642
0.000000	0.617604	1443.656250
0.000000	0.617842	1448.178101
0.000000	0.618079	1451.699097
0.000000	0.618316	1455.699097
0.000000	0.618553	1460.526489
0.000000	0.618790	1466.016968
0.000000	0.619028	1470.854126
0.000000	0.619265	1476.606201
0.000000	0.619502	1482.463135
0.000000	0.619739	1486.737915
0.000000	0.619976	1490.593140
0.000000	0.620213	1494.853271
0.000000	0.620451	1499.526611
0.000000	0.620688	1505.285522
0.000000	0.620925	1511.958740
0.000000	0.621162	1518.211914
0.000000	0.621399	1522.775879
0.000000	0.621636	1526.251465
0.000000	0.621874	1527.562256
0.000000	0.622111	1526.133545
0.000000	0.622348	1522.839966
0.000000	0.622585	1517.985474
0.000000	0.622822	1510.885132
0.000000	0.623060	1503.508789
0.000000	0.623297	1496.146729
0.000000	0.623534	1487.414551
0.000000	0.623771	1477.658203
0.000000	0.624008	1468.179688
0.000000	0.624245	1460.564575
0.000000	0.624483	1454.963013
0.000000	0.624720	1449.594116
0.000000	0.624957	1443.669678
0.000000	0.625194	1437.181885
0.000000	0.625431	1430.030273
0.000000	0.625668	1422.079102
0.000000	0.625906	1411.621338
0.000000	0.626143	1401.001099
0.000000	0.626380	1392.544067
0.000000	0.626617	1387.366577
0.000000	0.626854	1382.503906
0.000000	0.627092	1377.537476
0.000000	0.627329	1372.494141
0.000000	0.627566	1367.523560
0.000000	0.627803	1361.934082
0.000000	0.628040	1356.133301
0.000000	0.628277	1350.934448
0.000000	0.628515	1346.299683
0.000000	0.628752	1341.654663
0.000000	0.628989	1335.664063
0.000000	0.629226	1328.849121
0.000000	0.629463	1321.857178
0.000000	0.629700	1315.909546
0.000000	0.629938	1309.955811
0.000000	0.630175	1304.863892
0.000000	0.630412	1300.093994
0.000000	0.630649	1295.484863
0.000000	0.630886	1291.908813
0.000000	0.631123	1289.328125
0.000000	0.631361	1289.157837
0.000000	0.631598	1290.713379
0.000000	0.631835	1293.418823
0.000000	0.632072	1297.452271
0.000000	0.632309	1302.315796
0.000000	0.632547	1307.671753
0.000000	0.632784	1313.615356
0.000000	0.633021	1319.598999
0.000000	0.633258	1325.157349
0.000000	0.633495	1330.678589
0.000000	0.633732	1335.974609
0.000000	0.633970	1339.890625
0.000000	0.634207	1342.991455
0.000000	0.634444	1346.154053
0.000000	0.634681	1349.524902
0.000000	0.634918	1351.709961
0.000000	0.635155	1352.810547
0.000000	0.635393	1353.066650
0.000000	0.635630	1352.026978
0.000000	0.635867	1349.184814
0.000000	0.636104	1344.657104
0.000000	0.636341	1339.113037
0.000000	0.636579	1334.848633
0.000000	0.636816	1332.176147
0.000000	0.637053	1330.338135
0.000000	0.637290	1329.912231
0.000000	0.637527	1329.692993
0.000000	0.637764	1329.832031
0.000000	0.638002	1330.100464
0.000000	0.638239	1330.739380
0.000000	0.638476	1331.628174
0.000000	0.638713	1334.470215
0.000000	0.638950	1336.604248
0.000000	0.639187	1337.250122
0.000000	0.639425	1338.783813
0.000000	0.639662	1341.034058
0.000000	0.639899	1345.472168
0.000000	0.640136	1351.055176
0.000000	0.640373	1356.318970
0.000000	0.640611	1359.707397
0.000000	0.640848	1363.094849
0.000000	0.641085	1367.260132
0.000000	0.641322	1370.914185
0.000000	0.641559	1373.835693
0.000000	0.641796	1376.247070
0.000000	0.642034	1378.477539
0.000000	0.642271	1380.951538
0.000000	0.642508	1384.404663
0.000000	0.642745	1388.988647
0.000000	0.642982	1394.330200
0.000000	0.643219	1400.358276
0.000000	0.643457	1408.042358
0.000000	0.643694	1416.457764
0.000000	0.643931	1425.637573
0.000000	0.644168	1433.829102
0.000000	0.644405	1441.625977
0.000000	0.644642	1449.750000
0.000000	0.644880	1457.527954
0.000000	0.645117	1463.931763
0.000000	0.645354	1467.997070
0.000000	0.645591	1470.130127
0.000000	0.645828	1470.736816
0.000000	0.646066	1469.621826
0.000000	0.646303	1466.492920
0.000000	0.646540	1461.731079
0.000000	0.646777	1456.406982
0.000000	0.647014	1452.209595
0.000000	0.647251	1450.336914
0.000000	0.647489	1451.450439
0.000000	0.647726	1450.953613
0.000000	0.647963	1450.431152
0.000000	0.648200	1449.473267
0.000000	0.648437	1447.201904
0.000000	0.648674	1444.291504
0.000000	0.648912	1441.215210
0.000000	0.649149	1438.183960
0.000000	0.649386	1436.780640
0.000000	0.649623	1437.707275
0.000000	0.649860	1439.799927
0.000000	0.650097	1439.624023
0.000000	0.650335	1439.490356
0.000000	0.650572	1439.040405
0.000000	0.650809	1438.745361
0.000000	0.651046	1437.739014
0.000000	0.651283	1435.980469
0.000000	0.651521	1433.580200
0.000000	0.651758	1431.043335
0.000000	0.651995	1427.797241
0.000000	0.652232	1423.375854
0.000000	0.652469	1418.308472
0.000000	0.652706	1413.280518
0.000000	0.652944	1407.979492
0.000000	0.653181	1401.388428
0.000000	0.653418	1393.606812
0.000000	0.653655	1384.671875
0.000000	0.653892	1375.152588
0.000000	0.654130	1363.868408
0.000000	0.654367	1349.765381
0.000000	0.654604	1331.262329
0.000000	0.654841	1309.590088
0.000000	0.655078	1288.208252
0.000000	0.655315	1269.652710
0.000000	0.655553	1255.728149
0.000000	0.655790	1246.303223
0.000000	0.656027	1239.758545
0.000000	0.656264	1237.365356
0.000000	0.656501	1237.777710
0.000000	0.656738	1239.257446
0.000000	0.656976	1242.915894
0.000000	0.657213	1248.901611
0.000000	0.657450	1256.188599
0.000000	0.657687	1262.588745
0.000000	0.657924	1268.053589
0.000000	0.658162	1270.032227
0.000000	0.658399	1270.864136
0.000000	0.658636	1271.525269
0.000000	0.658873	1272.549194
0.000000	0.659110	1275.594849
0.000000	0.659347	1283.302734
0.000000	0.659585	1296.031006
0.000000	0.659822	1310.036865
0.000000	0.660059	1321.476074
0.000000	0.660296	1332.155884
0.000000	0.660533	1343.104370
0.000000	0.660770	1352.401733
0.000000	0.661008	1358.811890
0.000000	0.661245	1363.055908
0.000000	0.661482	1364.511108
0.000000	0.661719	1364.449951
0.000000	0.661956	1363.605591
0.000000	0.662193	1363.124390
0.000000	0.662431	1364.458130
0.000000	0.662668	1364.881226
0.000000	0.662905	1362.539429
0.000000	0.663142	1358.880737
0.000000	0.663379	1353.962646
0.000000	0.663617	1347.622925
0.000000	0.663854	1341.088867
0.000000	0.664091	1335.031128
0.000000	0.664328	1329.804810
0.000000	0.664565	1327.901733
0.000000	0.664802	1327.655762
0.000000	0.665040	1327.692993
0.000000	0.665277	1328.538208
0.000000	0.665514	1328.514282
0.000000	0.665751	1325.989136
0.000000	0.665988	1323.215332
0.000000	0.666225	1321.209595
0.000000	0.666463	1320.045044
0.000000	0.666700	1324.060059
0.000000	0.666937	1331.772339
0.000000	0.667174	1340.789307
0.000000	0.667411	1349.749268
0.000000	0.667648	1357.305298
0.000000	0.667886	1363.599731
0.000000	0.668123	1370.861938
0.000000	0.668360	1377.307495
0.000000	0.668597	1383.558960
0.000000	0.668834	1390.429932
0.000000	0.669072	1397.273926
0.000000	0.669309	1404.103027
0.000000	0.669546	1409.548218
0.000000	0.669783	1414.500000
0.000000	0.670020	1419.255493
0.000000	0.670257	1423.200684
0.000000	0.670495	1425.517334
0.000000	0.670732	1426.204834
0.000000	0.670969	1424.928467
0.000000	0.671206	1422.010010
0.000000	0.671443	1417.130737
0.000000	0.671681	1410.795288
0.000000	0.671918	1403.396484
0.000000	0.672155	1394.583740
0.000000	0.672392	1385.305908
0.000000	0.672629	1377.088867
0.000000	0.672866	1369.154297
0.000000	0.673104	1362.947632
0.000000	0.673341	1356.237183
0.000000	0.673578	1349.257568
0.000000	0.673815	1342.924683
0.000000	0.674052	1337.346802
0.000000	0.674289	1333.081421
0.000000	0.674527	1330.980713
0.000000	0.674764	1329.348022
0.000000	0.675001	1327.802734
0.000000	0.675238	1325.244873
0.000000	0.675475	1322.482300
0.000000	0.675712	1319.891724
0.000000	0.675950	1318.100220
0.000000	0.676187	1318.185669
0.000000	0.676424	1320.265259
0.000000	0.676661	1323.758179
0.000000	0.676898	1328.574829
0.000000	0.677136	1335.501587
0.000000	0.677373	1342.178955
0.000000	0.677610	1349.020752
0.000000	0.677847	1356.572754
0.000000	0.678084	1364.272095
0.000000	0.678321	1371.155029
0.000000	0.678559	1377.130371
0.000000	0.678796	1382.434692
0.000000	0.679033	1387.622681
0.000000	0.679270	1392.914673
0.000000	0.679507	1398.499756
0.000000	0.679744	1404.267212
0.000000	0.679982	1408.587891
0.000000	0.680219	1411.396362
0.000000	0.680456	1413.472656
0.000000	0.680693	1415.608032
0.000000	0.680930	1417.093628
0.000000	0.681167	1419.318115
0.000000	0.681405	1421.534668
0.000000	0.681642	1424.650757
0.000000	0.681879	1430.289429
0.000000	0.682116	1434.151733
0.000000	0.682353	1438.349487
0.000000	0.682591	1443.041504
0.000000	0.682828	1447.864746
0.000000	0.683065	1453.008301
0.000000	0.683302	1458.501221
0.000000	0.683539	1464.323853
0.000000	0.683776	1468.842529
0.000000	0.684014	1471.270142
0.000000	0.684251	1474.346680
0.000000	0.684488	1477.562500
0.000000	0.684725	1480.992065
0.000000	0.684962	1484.357544
0.000000	0.685199	1487.633423
0.000000	0.685437	1491.060913
0.000000	0.685674	1495.013428
0.000000	0.685911	1500.084473
0.000000	0.686148	1505.710205
0.000000	0.686385	1511.109985
0.000000	0.686623	1516.558350
0.000000	0.686860	1521.877441
0.000000	0.687097	1526.802002
0.000000	0.687334	1530.876465
0.000000	0.687571	1536.012451
0.000000	0.687808	1541.845703
0.000000	0.688046	1548.613037
0.000000	0.688283	1555.447632
0.000000	0.688520	1561.952148
0.000000	0.688757	1568.535522
0.000000	0.688994	1570.401001
0.000000	0.689231	1571.210693
0.000000	0.689469	1572.081543
0.000000	0.689706	1574.488159
0.000000	0.689943	1578.223145
0.000000	0.690180	1581.049438
0.000000	0.690417	1583.700317
0.000000	0.690655	1587.069458
0.000000	0.690892	1591.255615
0.000000	0.691129	1598.017700
0.000000	0.691366	1605.157959
0.000000	0.691603	1609.745483
0.000000	0.691840	1610.171631
0.000000	0.692078	1609.326538
0.000000	0.692315	1607.773682
0.000000	0.692552	1607.067261
0.000000	0.692789	1607.362427
0.000000	0.693026	1608.131226
0.000000	0.693263	1608.738159
0.000000	0.693501	1610.164307
0.000000	0.693738	1610.530884
0.000000	0.693975	1611.120483
0.000000	0.694212	1611.020508
0.000000	0.694449	1610.336426
0.000000	0.694687	1608.452271
0.000000	0.694924	1605.279785
0.000000	0.695161	1600.729492
0.000000	0.695398	1595.109375
0.000000	0.695635	1589.009399
0.000000	0.695872	1583.984985
0.000000	0.696110	1581.133911
0.000000	0.696347	1579.010376
0.000000	0.696584	1578.054810
0.000000	0.696821	1577.175781
0.000000	0.697058	1575.217651
0.000000	0.697295	1573.016113
0.000000	0.697533	1571.419189
0.000000	0.697770	1571.594971
0.000000	0.698007	1572.412964
0.000000	0.698244	1573.651245
0.000000	0.698481	1575.816040
0.000000	0.698718	1578.787109
0.000000	0.698956	1583.572754
0.000000	0.699193	1588.258667
0.000000	0.699430	1593.764404
0.000000	0.699667	1598.477539
0.000000	0.699904	1601.131470
0.000000	0.700141	1602.402466
0.000000	0.700379	1601.251221
0.000000	0.700616	1597.834106
0.000000	0.700853	1592.739624
0.000000	0.701090	1586.491089
0.000000	0.701327	1580.470825
0.000000	0.701565	1574.432251
0.000000	0.701802	1567.742676
0.000000	0.702039	1562.329956
0.000000	0.702276	1557.256226
0.000000	0.702513	1551.903931
0.000000	0.702750	1546.667969
0.000000	0.702988	1543.237793
0.000000	0.703225	1541.866943
0.000000	0.703462	1542.206299
0.000000	0.703699	1543.624878
0.000000	0.703936	1545.942871
0.000000	0.704174	1548.359863
0.000000	0.704411	1551.049072
0.000000	0.704648	1553.881348
0.000000	0.704885	1554.372925
0.000000	0.705122	1552.845947
0.000000	0.705359	1550.048462
0.000000	0.705597	1546.751099
0.000000	0.705834	1542.573608
0.000000	0.706071	1540.173340
0.000000	0.706308	1536.494019
0.000000	0.706545	1530.778198
0.000000	0.706782	1524.312622
0.000000	0.707020	1516.711792
0.000000	0.707257	1509.357544
0.000000	0.707494	1504.184814
0.000000	0.707731	1498.701904
0.000000	0.707968	1493.054077
0.000000	0.708205	1487.764648
0.000000	0.708443	1482.148926
0.000000	0.708680	1476.600342
0.000000	0.708917	1471.054199
0.000000	0.709154	1467.151245
0.000000	0.709391	1462.886230
0.000000	0.709629	1458.484619
0.000000	0.709866	1454.110718
0.000000	0.710103	1450.096069
0.000000	0.710340	1446.062012
0.000000	0.710577	1443.680176
0.000000	0.710814	1442.293823
0.000000	0.711052	1440.758789
0.000000	0.711289	1438.728760
0.000000	0.711526	1436.636719
0.000000	0.711763	1434.401367
0.000000	0.712000	1432.386353
0.000000	0.712237	1431.043945
0.000000	0.712475	1430.521118
0.000000	0.712712	1432.329712
0.000000	0.712949	1435.802734
0.000000	0.713186	1439.706177
0.000000	0.713423	1443.253784
0.000000	0.713661	1449.437988
0.000000	0.713898	1457.946899
0.000000	0.714135	1468.188599
0.000000	0.714372	1480.135498
0.000000	0.714609	1489.134521
0.000000	0.714846	1494.237915
0.000000	0.715084	1498.185303
0.000000	0.715321	1500.420898
0.000000	0.715558	1500.103516
0.000000	0.715795	1497.510376
0.000000	0.716032	1493.254639
0.000000	0.716269	1488.876831
0.000000	0.716507	1484.727051
0.000000	0.716744	1480.225098
0.000000	0.716981	1477.129761
0.000000	0.717218	1474.824341
0.000000	0.717455	1474.098877
0.000000	0.717692	1474.995361
0.000000	0.717930	1477.232788
0.000000	0.718167	1481.286621
0.000000	0.718404	1487.167603
0.000000	0.718641	1493.764526
0.000000	0.718878	1501.519653
0.000000	0.719115	1509.345093
0.000000	0.719353	1516.447144
0.000000	0.719590	1522.795776
0.000000	0.719827	1527.980713
0.000000	0.720064	1533.042236
0.000000	0.720301	1538.281616
0.000000	0.720539	1544.374512
0.000000	0.720776	1551.460815
0.000000	0.721013	1557.492798
0.000000	0.721250	1562.728271
0.000000	0.721487	1568.038452
0.000000	0.721724	1572.463135
0.000000	0.721962	1574.519287
0.000000	0.722199	1575.948242
0.000000	0.722436	1576.352051
0.000000	0.722673	1575.769775
0.000000	0.722910	1575.195923
0.000000	0.723148	1575.228394
0.000000	0.723385	1575.256348
0.000000	0.723622	1575.717285
0.000000	0.723859	1577.264771
0.000000	0.724096	1579.504517
0.000000	0.724333	1582.411743
0.000000	0.724571	1584.544556
0.000000	0.724808	1585.866699
0.000000	0.725045	1586.999634
0.000000	0.725282	1587.998047
0.000000	0.725519	1588.781616
0.000000	0.725756	1589.726440
0.000000	0.725994	1589.963989
0.000000	0.726231	1589.689941
0.000000	0.726468	1589.036621
0.000000	0.726705	1585.781372
0.000000	0.726942	1582.545654
0.000000	0.727179	1579.247681
0.000000	0.727417	1577.755005
0.000000	0.727654	1578.188110
0.000000	0.727891	1579.138672
0.000000	0.728128	1579.994385
0.000000	0.728365	1579.853516
0.000000	0.728603	1578.581299
0.000000	0.728840	1575.666504
0.000000	0.729077	1573.867188
0.000000	0.729314	1574.447144
0.000000	0.729551	1575.254028
0.000000	0.729788	1576.125488
0.000000	0.730026	1575.046631
0.000000	0.730263	1573.073853
0.000000	0.730500	1570.595093
0.000000	0.730737	1568.109131
0.000000	0.730974	1566.176636
0.000000	0.731211	1566.326660
0.000000	0.731449	1566.726196
0.000000	0.731686	1567.073608
0.000000	0.731923	1567.276367
0.000000	0.732160	1567.622314
0.000000	0.732397	1566.746094
0.000000	0.732635	1565.647217
0.000000	0.732872	1564.721924
0.000000	0.733109	1564.873901
0.000000	0.733346	1567.434937
0.000000	0.733583	1570.414917
0.000000	0.733820	1572.189331
0.000000	0.734058	1572.506592
0.000000	0.734295	1571.767944
0.000000	0.734532	1570.090820
0.000000	0.734769	1567.177246
0.000000	0.735006	1562.926758
0.000000	0.735243	1557.940430
0.000000	0.735481	1553.394653
0.000000	0.735718	1548.917603
0.000000	0.735955	1543.606812
0.000000	0.736192	1538.864258
0.000000	0.736429	1533.585571
0.000000	0.736667	1527.841309
0.000000	0.736904	1521.962402
0.000000	0.737141	1518.580444
0.000000	0.737378	1515.036987
0.000000	0.737615	1510.165527
0.000000	0.737852	1504.616699
0.000000	0.738090	1498.641968
0.000000	0.738327	1491.943359
0.000000	0.738564	1484.157471
0.000000	0.738801	1478.047119
0.000000	0.739038	1471.484009
0.000000	0.739275	1464.584717
0.000000	0.739513	1458.639526
0.000000	0.739750	1453.178101
0.000000	0.739987	1449.291138
0.000000	0.740224	1446.003906
0.000000	0.740461	1444.225830
0.000000	0.740698	1442.676514
0.000000	0.740936	1442.703003
0.000000	0.741173	1443.984131
0.000000	0.741410	1446.638672
0.000000	0.741647	1449.422852
0.000000	0.741884	1452.631470
0.000000	0.742122	1457.166138
0.000000	0.742359	1463.239380
0.000000	0.742596	1470.631226
0.000000	0.742833	1478.051270
0.000000	0.743070	1483.052612
0.000000	0.743307	1484.106445
0.000000	0.743545	1483.347778
0.000000	0.743782	1481.194580
0.000000	0.744019	1477.414307
0.000000	0.744256	1473.537476
0.000000	0.744493	1466.803223
0.000000	0.744730	1458.498047
0.000000	0.744968	1448.433594
0.000000	0.745205	1438.144165
0.000000	0.745442	1429.532104
0.000000	0.745679	1423.270508
0.000000	0.745916	1417.208374
0.000000	0.746154	1411.100098
0.000000	0.746391	1404.707520
0.000000	0.746628	1399.670654
0.000000	0.746865	1395.883545
0.000000	0.747102	1392.981445
0.000000	0.747339	1390.715210
0.000000	0.747577	1390.054321
0.000000	0.747814	1391.338257
0.000000	0.748051	1394.542725
0.000000	0.748288	1398.875244
0.000000	0.748525	1403.639771
0.000000	0.748762	1407.345947
0.000000	0.749000	1409.734985
0.000000	0.749237	1412.132935
0.000000	0.749474	1414.767700
0.000000	0.749711	1417.745117
0.000000	0.749948	1421.372192
0.000000	0.750185	1424.920654
0.000000	0.750423	1428.085815
0.000000	0.750660	1429.239990
0.000000	0.750897	1429.380737
0.000000	0.751134	1429.196289
0.000000	0.751371	1428.977417
0.000000	0.751609	1431.096558
0.000000	0.751846	1434.118042
0.000000	0.752083	1436.549561
0.000000	0.752320	1437.334839
0.000000	0.752557	1438.293335
0.000000	0.752794	1439.809692
0.000000	0.753032	1442.166382
0.000000	0.753269	1444.896484
0.000000	0.753506	1448.209106
0.000000	0.753743	1452.269775
0.000000	0.753980	1456.807373
0.000000	0.754218	1461.591309
0.000000	0.754455	1466.098755
0.000000	0.754692	1469.311646
0.000000	0.754929	1471.842773
0.000000	0.755166	1474.426636
0.000000	0.755403	1477.141724
0.000000	0.755641	1481.184570
0.000000	0.755878	1484.479614
0.000000	0.756115	1487.820068
0.000000	0.756352	1491.836060
0.000000	0.756589	1496.556274
0.000000	0.756826	1502.070313
0.000000	0.757064	1507.275391
0.000000	0.757301	1513.494141
0.000000	0.757538	1520.509766
0.000000	0.757775	1526.978149
0.000000	0.758012	1529.637695
0.000000	0.758249	1529.912476
0.000000	0.758487	1530.018188
0.000000	0.758724	1530.314331
0.000000	0.758961	1529.525757
0.000000	0.759198	1528.855835
0.000000	0.759435	1528.634033
0.000000	0.759672	1530.509888
0.000000	0.759910	1532.889038
0.000000	0.760147	1537.018311
0.000000	0.760384	1540.268921
0.000000	0.760621	1542.645508
0.000000	0.760858	1544.898315
0.000000	0.761096	1546.815063
0.000000	0.761333	1547.654175
0.000000	0.761570	1547.377197
0.000000	0.761807	1546.089844
0.000000	0.762044	1544.298462
0.000000	0.762281	1540.490356
0.000000	0.762519	1535.520508
0.000000	0.762756	1529.084595
0.000000	0.762993	1521.984619
0.000000	0.763230	1515.889404
0.000000	0.763467	1511.058838
0.000000	0.763704	1507.791260
0.000000	0.763942	1504.692017
0.000000	0.764179	1502.194336
0.000000	0.764416	1499.616333
0.000000	0.764653	1497.817871
0.000000	0.764890	1495.959473
0.000000	0.765128	1494.367798
0.000000	0.765365	1493.012207
0.000000	0.765602	1493.202393
0.000000	0.765839	1492.630127
0.000000	0.766076	1490.690430
0.000000	0.766313	1488.549683
0.000000	0.766551	1488.815186
0.000000	0.766788	1491.161987
0.000000	0.767025	1495.406982
0.000000	0.767262	1501.975342
0.000000	0.767499	1510.893555
0.000000	0.767736	1520.509888
0.000000	0.767974	1529.549072
0.000000	0.768211	1539.655273
0.000000	0.768448	1549.879761
0.000000	0.768685	1556.359497
0.000000	0.768922	1560.825439
0.000000	0.769159	1563.562866
0.000000	0.769397	1565.479004
0.000000	0.769634	1567.213135
0.000000	0.769871	1567.236572
0.000000	0.770108	1565.826660
0.000000	0.770345	1563.825562
0.000000	0.770583	1561.524902
0.000000	0.770820	1558.864014
0.000000	0.771057	1555.552368
0.000000	0.771294	1551.211670
0.000000	0.771531	1546.125488
0.000000	0.771769	1542.459595
0.000000	0.772006	1540.800537
0.000000	0.772243	1538.907349
0.000000	0.772480	1537.063721
0.000000	0.772717	1534.372437
0.000000	0.772954	1530.971191
0.000000	0.773192	1527.623535
0.000000	0.773429	1524.229126
0.000000	0.773666	1523.505737
0.000000	0.773903	1526.068726
0.000000	0.774140	1528.884277
0.000000	0.774377	1529.747803
0.000000	0.774615	1530.304077
0.000000	0.774852	1530.344482
0.000000	0.775089	1530.492676
0.000000	0.775326	1530.757568
0.000000	0.775563	1528.923096
0.000000	0.775800	1525.324097
0.000000	0.776038	1520.572021
0.000000	0.776275	1515.775269
0.000000	0.776512	1510.665649
0.000000	0.776749	1505.470825
0.000000	0.776986	1500.077393
0.000000	0.777223	1494.621216
0.000000	0.777461	1489.485352
0.000000	0.777698	1484.909912
0.000000	0.777935	1480.709351
0.000000	0.778172	1476.738281
0.000000	0.778409	1472.421509
0.000000	0.778647	1467.877686
0.000000	0.778884	1463.012329
0.000000	0.779121	1457.298584
0.000000	0.779358	1451.152588
0.000000	0.779595	1444.760620
0.000000	0.779832	1439.741821
0.000000	0.780070	1436.543823
0.000000	0.780307	1433.814575
0.000000	0.780544	1431.883301
0.000000	0.780781	1432.843872
0.000000	0.781018	1432.507080
0.000000	0.781255	1431.030029
0.000000	0.781493	1429.704834
0.000000	0.781730	1428.770996
0.000000	0.781967	1428.430908
0.000000	0.782204	1429.188354
0.000000	0.782441	1431.815918
0.000000	0.782679	1435.961914
0.000000	0.782916	1440.821899
0.000000	0.783153	1447.109009
0.000000	0.783390	1454.183350
0.000000	0.783627	1461.952515
0.000000	0.783864	1470.545044
0.000000	0.784102	1480.184814
0.000000	0.784339	1490.197510
0.000000	0.784576	1499.843750
0.000000	0.784813	1510.554443
0.000000	0.785050	1520.867920
0.000000	0.785287	1530.494507
0.000000	0.785525	1539.577637
0.000000	0.785762	1548.958008
0.000000	0.785999	1557.466187
0.000000	0.786236	1565.972656
0.000000	0.786473	1576.320923
0.000000	0.786711	1587.333374
0.000000	0.786948	1597.616333
0.000000	0.787185	1605.558228
0.000000	0.787422	1610.689941
0.000000	0.787659	1614.917114
0.000000	0.787896	1618.525879
0.000000	0.788134	1622.711792
0.000000	0.788371	1626.606323
0.000000	0.788608	1630.465332
0.000000	0.788845	1634.739624
0.000000	0.789082	1637.619629
0.000000	0.789319	1638.786865
0.000000	0.789557	1639.527466
0.000000	0.789794	1639.444824
0.000000	0.790031	1639.285156
0.000000	0.790268	1638.291992
0.000000	0.790505	1634.553467
0.000000	0.790743	1628.020752
0.000000	0.790980	1619.808228
0.000000	0.791217	1610.613159
0.000000	0.791454	1603.187988
0.000000	0.791691	1595.098999
0.000000	0.791928	1585.989746
0.000000	0.792166	1577.270874
0.000000	0.792403	1568.856934
0.000000	0.792640	1560.648804
0.000000	0.792877	1554.230469
0.000000	0.793114	1549.203247
0.000000	0.793351	1544.541016
0.000000	0.793589	1539.729248
0.000000	0.793826	1535.709961
0.000000	0.794063	1532.135010
0.000000	0.794300	1527.324097
0.000000	0.794537	1522.921509
0.000000	0.794774	1520.331055
0.000000	0.795012	1519.477295
0.000000	0.795249	1518.940796
0.000000	0.795486	1518.523682
0.000000	0.795723	1517.897705
0.000000	0.795960	1516.995239
0.000000	0.796197	1517.263550
0.000000	0.796435	1516.805054
0.000000	0.796672	1516.621826
0.000000	0.796909	1516.836182
0.000000	0.797146	1518.186890
0.000000	0.797383	1520.537720
0.000000	0.797621	1523.545044
0.000000	0.797858	1526.055420
0.000000	0.798095	1528.932617
0.000000	0.798332	1531.844727
0.000000	0.798569	1534.182617
0.000000	0.798806	1536.423706
0.000000	0.799044	1538.467896
0.000000	0.799281	1539.973755
0.000000	0.799518	1541.227905
0.000000	0.799755	1541.840942
0.000000	0.799992	1542.809692
0.000000	0.800230	1542.892212
0.000000	0.800467	1543.036621
0.000000	0.800704	1543.871826
0.000000	0.800941	1545.233276
0.000000	0.801178	1548.280640
0.000000	0.801415	1551.607666
0.000000	0.801653	1551.451050
0.000000	0.801890	1550.376587
0.000000	0.802127	1548.317749
0.000000	0.802364	1545.232788
0.000000	0.802601	1541.720093
0.000000	0.802838	1539.110107
0.000000	0.803076	1540.473389
0.000000	0.803313	1542.208008
0.000000	0.803550	1543.580933
0.000000	0.803787	1545.025879
0.000000	0.804024	1546.973267
0.000000	0.804261	1549.207153
0.000000	0.804499	1550.831299
0.000000	0.804736	1552.230469
0.000000	0.804973	1553.424561
0.000000	0.805210	1553.808472
0.000000	0.805447	1552.663208
0.000000	0.805685	1550.316650
0.000000	0.805922	1547.110718
0.000000	0.806159	1543.130493
0.000000	0.806396	1540.351929
0.000000	0.806633	1536.879517
0.000000	0.806870	1534.832520
0.000000	0.807108	1532.908691
0.000000	0.807345	1530.399536
0.000000	0.807582	1526.579224
0.000000	0.807819	1522.363281
0.000000	0.808056	1517.324219
0.000000	0.808293	1512.919556
0.000000	0.808531	1510.312500
0.000000	0.808768	1507.467529
0.000000	0.809005	1504.316162
0.000000	0.809242	1501.435669
0.000000	0.809479	1500.050171
0.000000	0.809717	1499.068481
0.000000	0.809954	1498.181030
0.000000	0.810191	1497.942505
0.000000	0.810428	1497.601807
0.000000	0.810665	1498.471680
0.000000	0.810902	1500.313843
0.000000	0.811140	1503.557129
0.000000	0.811377	1505.903442
0.000000	0.811614	1508.999146
0.000000	0.811851	1512.488525
0.000000	0.812088	1516.572876
0.000000	0.812325	1520.936035
0.000000	0.812563	1525.225586
0.000000	0.812800	1528.723145
0.000000	0.813037	1531.966309
0.000000	0.813274	1535.578857
0.000000	0.813511	1538.640991
0.000000	0.813748	1542.283691
0.000000	0.813986	1546.553955
0.000000	0.814223	1551.169922
0.000000	0.814460	1555.878174
0.000000	0.814697	1559.755493
0.000000	0.814934	1561.738770
0.000000	0.815172	1563.638428
0.000000	0.815409	1564.985107
0.000000	0.815646	1565.966797
0.000000	0.815883	1567.585815
0.000000	0.816120	1568.839600
0.000000	0.816357	1570.657104
0.000000	0.816595	1573.992432
0.000000	0.816832	1578.761353
0.000000	0.817069	1583.037231
0.000000	0.817306	1587.815674
0.000000	0.817543	1593.134277
0.000000	0.817780	1597.296509
0.000000	0.818018	1601.033691
0.000000	0.818255	1604.580566
0.000000	0.818492	1608.837158
0.000000	0.818729	1612.898682
0.000000	0.818966	1617.995972
0.000000	0.819204	1622.659424
0.000000	0.819441	1627.244873
0.000000	0.819678	1631.818848
0.000000	0.819915	1635.388672
0.000000	0.820152	1637.849731
0.000000	0.820389	1639.461060
0.000000	0.820627	1639.671875
0.000000	0.820864	1637.032471
0.000000	0.821101	1632.681519
0.000000	0.821338	1627.155151
0.000000	0.821575	1621.615845
0.000000	0.821812	1620.074707
0.000000	0.822050	1618.794189
0.000000	0.822287	1616.623169
0.000000	0.822524	1613.443604
0.000000	0.822761	1610.023193
0.000000	0.822998	1605.834717
0.000000	0.823236	1602.412964
0.000000	0.823473	1598.506470
0.000000	0.823710	1594.359253
0.000000	0.823947	1590.092773
0.000000	0.824184	1584.486938
0.000000	0.824421	1577.675049
0.000000	0.824659	1571.120117
0.000000	0.824896	1564.447632
0.000000	0.825133	1557.057617
0.000000	0.825370	1549.484009
0.000000	0.825607	1544.143188
0.000000	0.825844	1539.549316
0.000000	0.826082	1534.900513
0.000000	0.826319	1530.558472
0.000000	0.826556	1526.291260
0.000000	0.826793	1522.488159
0.000000	0.827030	1518.363647
0.000000	0.827267	1514.498779
0.000000	0.827505	1511.180908
0.000000	0.827742	1509.814331
0.000000	0.827979	1510.217407
0.000000	0.828216	1510.058105
0.000000	0.828453	1510.252563
0.000000	0.828691	1510.982056
0.000000	0.828928	1513.183594
0.000000	0.829165	1517.018799
0.000000	0.829402	1522.231079
0.000000	0.829639	1528.324097
0.000000	0.829876	1534.928833
0.000000	0.830114	1539.557129
0.000000	0.830351	1540.021484
0.000000	0.830588	1537.366577
0.000000	0.830825	1532.655884
0.000000	0.831062	1526.543335
0.000000	0.831299	1522.099365
0.000000	0.831537	1519.849609
0.000000	0.831774	1517.664673
0.000000	0.832011	1516.084351
0.000000	0.832248	1515.784546
0.000000	0.832485	1516.817017
0.000000	0.832722	1518.574219
0.000000	0.832960	1521.739868
0.000000	0.833197	1526.125000
0.000000	0.833434	1531.700073
0.000000	0.833671	1538.583374
0.000000	0.833908	1546.665405
0.000000	0.834146	1554.511597
0.000000	0.834383	1561.715088
0.000000	0.834620	1568.540405
0.000000	0.834857	1573.661377
0.000000	0.835094	1578.405640
0.000000	0.835331	1584.613159
0.000000	0.835569	1592.660278
0.000000	0.835806	1599.580078
0.000000	0.836043	1606.808716
0.000000	0.836280	1613.919678
0.000000	0.836517	1620.141113
0.000000	0.836754	1622.620605
0.000000	0.836992	1622.882202
0.000000	0.837229	1622.177734
0.000000	0.837466	1620.768433
0.000000	0.837703	1621.091064
0.000000	0.837940	1622.564453
0.000000	0.838178	1625.277222
0.000000	0.838415	1628.906616
0.000000	0.838652	1631.743530
0.000000	0.838889	1633.673828
0.000000	0.839126	1634.383179
0.000000	0.839363	1634.984253
0.000000	0.839601	1634.890137
0.000000	0.839838	1634.540405
0.000000	0.840075	1634.194336
0.000000	0.840312	1634.460938
0.000000	0.840549	1636.721802
0.000000	0.840786	1639.173340
0.000000	0.841024	1641.396973
0.000000	0.841261	1639.551392
0.000000	0.841498	1636.698486
0.000000	0.841735	1632.844971
0.000000	0.841972	1629.587036
0.000000	0.842210	1629.326050
0.000000	0.842447	1629.136841
0.000000	0.842684	1629.594727
0.000000	0.842921	1630.331421
0.000000	0.843158	1629.888062
0.000000	0.843395	1628.207397
0.000000	0.843633	1625.307251
0.000000	0.843870	1621.682251
0.000000	0.844107	1617.727783
0.000000	0.844344	1613.737305
0.000000	0.844581	1609.535034
0.000000	0.844818	1605.925659
0.000000	0.845056	1604.562134
0.000000	0.845293	1605.407104
0.000000	0.845530	1608.999023
0.000000	0.845767	1614.448975
0.000000	0.846004	1621.923706
0.000000	0.846241	1630.744141
0.000000	0.846479	1637.199707
0.000000	0.846716	1641.087769
0.000000	0.846953	1643.667358
0.000000	0.847190	1645.360718
0.000000	0.847427	1645.678833
0.000000	0.847665	1643.585693
0.000000	0.847902	1639.643677
0.000000	0.848139	1634.542236
0.000000	0.848376	1628.969971
0.000000	0.848613	1622.975952
0.000000	0.848850	1618.713501
0.000000	0.849088	1617.955322
0.000000	0.849325	1620.431030
0.000000	0.849562	1624.875000
0.000000	0.849799	1631.073120
0.000000	0.850036	1639.419067
0.000000	0.850273	1648.828003
0.000000	0.850511	1656.221191
0.000000	0.850748	1662.100708
0.000000	0.850985	1665.669434
0.000000	0.851222	1667.037476
0.000000	0.851459	1664.412842
0.000000	0.851697	1658.902832
0.000000	0.851934	1651.247314
0.000000	0.852171	1641.967529
0.000000	0.852408	1633.327881
0.000000	0.852645	1628.243896
0.000000	0.852882	1623.981934
0.000000	0.853120	1618.788818
0.000000	0.853357	1611.998535
0.000000	0.853594	1604.573853
0.000000	0.853831	1595.674927
0.000000	0.854068	1587.876465
0.000000	0.854305	1579.688477
0.000000	0.854543	1571.350220
0.000000	0.854780	1566.476563
0.000000	0.855017	1563.828613
0.000000	0.855254	1563.256470
0.000000	0.855491	1563.226196
0.000000	0.855729	1563.164673
0.000000	0.855966	1563.342529
0.000000	0.856203	1563.948364
0.000000	0.856440	1564.947144
0.000000	0.856677	1566.302368
0.000000	0.856914	1568.452637
0.000000	0.857152	1571.093018
0.000000	0.857389	1573.768677
0.000000	0.857626	1575.555664
0.000000	0.857863	1576.574829
0.000000	0.858100	1578.534302
0.000000	0.858337	1580.912231
0.000000	0.858575	1584.689697
0.000000	0.858812	1590.265625
0.000000	0.859049	1595.046265
0.000000	0.859286	1600.002808
0.000000	0.859523	1604.392456
0.000000	0.859761	1605.132324
0.000000	0.859998	1603.107666
0.000000	0.860235	1601.677734
0.000000	0.860472	1601.106689
0.000000	0.860709	1599.532593
0.000000	0.860946	1597.321777
0.000000	0.861184	1595.594238
0.000000	0.861421	1593.513794
0.000000	0.861658	1591.028687
0.000000	0.861895	1587.617676
0.000000	0.862132	1583.789917
0.000000	0.862369	1579.564575
0.000000	0.862607	1575.789551
0.000000	0.862844	1572.787598
0.000000	0.863081	1571.361450
0.000000	0.863318	1570.771606
0.000000	0.863555	1571.069092
0.000000	0.863792	1573.722290
0.000000	0.864030	1576.510864
0.000000	0.864267	1577.280884
0.000000	0.864504	1574.689453
0.000000	0.864741	1570.503052
0.000000	0.864978	1565.932739
0.000000	0.865215	1563.789429
0.000000	0.865453	1566.246582
0.000000	0.865690	1570.917847
0.000000	0.865927	1577.246948
0.000000	0.866164	1584.587402
0.000000	0.866401	1593.114624
0.000000	0.866639	1599.768066
0.000000	0.866876	1605.475342
0.000000	0.867113	1611.356567
0.000000	0.867350	1618.532471
0.000000	0.867587	1626.448364
0.000000	0.867824	1633.025269
0.000000	0.868062	1640.517578
0.000000	0.868299	1648.424438
0.000000	0.868536	1656.475708
0.000000	0.868773	1664.778198
0.000000	0.869010	1671.414063
0.000000	0.869247	1675.517334
0.000000	0.869485	1678.652710
0.000000	0.869722	1680.625244
0.000000	0.869959	1681.566040
0.000000	0.870196	1682.417969
0.000000	0.870433	1683.558472
0.000000	0.870671	1685.687744
0.000000	0.870908	1686.750122
0.000000	0.871145	1686.891235
0.000000	0.871382	1686.779419
0.000000	0.871619	1686.142822
0.000000	0.871856	1685.445190
0.000000	0.872094	1684.583618
0.000000	0.872331	1682.878052
0.000000	0.872568	1680.795166
0.000000	0.872805	1679.497803
0.000000	0.873042	1678.594727
0.000000	0.873279	1678.956421
0.000000	0.873517	1680.162109
0.000000	0.873754	1682.392090
0.000000	0.873991	1683.071045
0.000000	0.874228	1682.501221
0.000000	0.874465	1682.106323
0.000000	0.874703	1681.608643
0.000000	0.874940	1681.351563
0.000000	0.875177	1682.046631
0.000000	0.875414	1684.475952
0.000000	0.875651	1685.897827
0.000000	0.875888	1686.333740
0.000000	0.876126	1686.319580
0.000000	0.876363	1686.297363
0.000000	0.876600	1685.494873
0.000000	0.876837	1683.626953
0.000000	0.877074	1680.731201
0.000000	0.877312	1677.328979
0.000000	0.877549	1673.330933
0.000000	0.877786	1669.453735
0.000000	0.878023	1667.929199
0.000000	0.878260	1667.312744
0.000000	0.878497	1666.221802
0.000000	0.878735	1665.626099
0.000000	0.878972	1665.039795
0.000000	0.879209	1666.365112
0.000000	0.879446	1666.516357
0.000000	0.879683	1665.491821
0.000000	0.879920	1664.649414
0.000000	0.880158	1663.768433
0.000000	0.880395	1664.578125
0.000000	0.880632	1665.980103
0.000000	0.880869	1668.775391
0.000000	0.881106	1671.586548
0.000000	0.881343	1671.915161
0.000000	0.881581	1671.614258
0.000000	0.881818	1670.845215
0.000000	0.882055	1669.050659
0.000000	0.882292	1666.043457
0.000000	0.882529	1662.415771
0.000000	0.882766	1658.465454
0.000000	0.883004	1653.321655
0.000000	0.883241	1646.893433
0.000000	0.883478	1639.808228
0.000000	0.883715	1632.908203
0.000000	0.883952	1629.241699
0.000000	0.884190	1625.087158
0.000000	0.884427	1620.114258
0.000000	0.884664	1614.974976
0.000000	0.884901	1610.744995
0.000000	0.885138	1605.632446
0.000000	0.885375	1599.822632
0.000000	0.885613	1593.793823
0.000000	0.885850	1588.776489
0.000000	0.886087	1587.529541
0.000000	0.886324	1587.997925
0.000000	0.886561	1589.685913
0.000000	0.886799	1591.721436
0.000000	0.887036	1594.118408
0.000000	0.887273	1597.361206
0.000000	0.887510	1600.229858
0.000000	0.887747	1602.464478
0.000000	0.887984	1604.975342
0.000000	0.888222	1608.385010
0.000000	0.888459	1611.729370
0.000000	0.888696	1614.956787
0.000000	0.888933	1618.485229
0.000000	0.889170	1622.215332
0.000000	0.889407	1626.355347
0.000000	0.889645	1628.522949
0.000000	0.889882	1629.608154
0.000000	0.890119	1630.172607
0.000000	0.890356	1631.127075
0.000000	0.890593	1631.497925
0.000000	0.890830	1632.382568
0.000000	0.891068	1633.465454
0.000000	0.891305	1635.361572
0.000000	0.891542	1637.547852
0.000000	0.891779	1640.015259
0.000000	0.892016	1643.056519
0.000000	0.892254	1645.569092
0.000000	0.892491	1647.126587
0.000000	0.892728	1647.704102
0.000000	0.892965	1648.446899
0.000000	0.893202	1648.626221
0.000000	0.893439	1649.216919
0.000000	0.893677	1649.163574
0.000000	0.893914	1648.599609
0.000000	0.894151	1649.024902
0.000000	0.894388	1649.383179
0.000000	0.894625	1649.125488
0.000000	0.894862	1649.137329
0.000000	0.895100	1648.738525
0.000000	0.895337	1647.344849
0.000000	0.895574	1645.502197
0.000000	0.895811	1643.225464
0.000000	0.896048	1641.295410
0.000000	0.896286	1639.423584
0.000000	0.896523	1637.412476
0.000000	0.896760	1636.032471
0.000000	0.896997	1634.484985
0.000000	0.897234	1632.563354
0.000000	0.897471	1630.842529
0.000000	0.897709	1628.746216
0.000000	0.897946	1628.397217
0.000000	0.898183	1629.033936
0.000000	0.898420	1630.632080
0.000000	0.898657	1632.121338
0.000000	0.898894	1633.696289
0.000000	0.899132	1635.661377
0.000000	0.899369	1638.292725
0.000000	0.899606	1641.709839
0.000000	0.899843	1643.088623
0.000000	0.900080	1643.634766
0.000000	0.900317	1643.911621
0.000000	0.900555	1644.717407
0.000000	0.900792	1647.137329
0.000000	0.901029	1650.998047
0.000000	0.901266	1655.882324
0.000000	0.901503	1659.567871
0.000000	0.901740	1663.068726
0.000000	0.901978	1667.010864
0.000000	0.902215	1671.798096
0.000000	0.902452	1676.583130
0.000000	0.902689	1681.540283
0.000000	0.902926	1687.049561
0.000000	0.903164	1691.712524
0.000000	0.903401	1695.348267
0.000000	0.903638	1698.450317
0.000000	0.903875	1700.469971
0.000000	0.904112	1701.125366
0.000000	0.904349	1698.770020
0.000000	0.904587	1692.919067
0.000000	0.904824	1684.927734
0.000000	0.905061	1674.568970
0.000000	0.905298	1663.773438
0.000000	0.905535	1652.880981
0.000000	0.905773	1645.589722
0.000000	0.906010	1642.029297
0.000000	0.906247	1642.807861
0.000000	0.906484	1647.833740
0.000000	0.906721	1655.143921
0.000000	0.906958	1663.486450
0.000000	0.907196	1670.922974
0.000000	0.907433	1677.904297
0.000000	0.907670	1682.576904
0.000000	0.907907	1686.738892
0.000000	0.908144	1691.548950
0.000000	0.908381	1696.988281
0.000000	0.908619	1703.811035
0.000000	0.908856	1708.776123
0.000000	0.909093	1712.652100
0.000000	0.909330	1715.458984
0.000000	0.909567	1716.683105
0.000000	0.909804	1717.118774
0.000000	0.910042	1717.078857
0.000000	0.910279	1717.429321
0.000000	0.910516	1718.098633
0.000000	0.910753	1718.866821
0.000000	0.910990	1719.493164
0.000000	0.911228	1720.703003
0.000000	0.911465	1722.126099
0.000000	0.911702	1723.577271
0.000000	0.911939	1726.169312
0.000000	0.912176	1729.272461
0.000000	0.912413	1731.542114
0.000000	0.912651	1732.800171
0.000000	0.912888	1734.127075
0.000000	0.913125	1735.060791
0.000000	0.913362	1735.467285
0.000000	0.913599	1735.567993
0.000000	0.913836	1735.225708
0.000000	0.914074	1733.826294
0.000000	0.914311	1731.163452
0.000000	0.914548	1727.615479
0.000000	0.914785	1723.787354
0.000000	0.915022	1720.950073
0.000000	0.915260	1719.147583
0.000000	0.915497	1717.224609
0.000000	0.915734	1714.905884
0.000000	0.915971	1712.041260
0.000000	0.916208	1709.985474
0.000000	0.916445	1707.117920
0.000000	0.916683	1704.002441
0.000000	0.916920	1701.783569
0.000000	0.917157	1700.176147
0.000000	0.917394	1700.904663
0.000000	0.917631	1702.237305
0.000000	0.917868	1702.303101
0.000000	0.918106	1702.397949
0.000000	0.918343	1702.725098
0.000000	0.918580	1704.608154
0.000000	0.918817	1707.289917
0.000000	0.919054	1710.147705
0.000000	0.919291	1713.592163
0.000000	0.919529	1716.182739
0.000000	0.919766	1718.983643
0.000000	0.920003	1721.753906
0.000000	0.920240	1723.719482
0.000000	0.920477	1725.166626
0.000000	0.920715	1726.390991
0.000000	0.920952	1727.071655
0.000000	0.921189	1725.901733
0.000000	0.921426	1723.310669
0.000000	0.921663	1720.466309
0.000000	0.921900	1716.809814
0.000000	0.922138	1712.652466
0.000000	0.922375	1708.833862
0.000000	0.922612	1704.855835
0.000000	0.922849	1701.373535
0.000000	0.923086	1697.789185
0.000000	0.923323	1693.678589
0.000000	0.923561	1688.966797
0.000000	0.923798	1683.231934
0.000000	0.924035	1677.899902
0.000000	0.924272	1672.485107
0.000000	0.924509	1666.925415
0.000000	0.924747	1661.131592
0.000000	0.924984	1654.270752
0.000000	0.925221	1646.247437
0.000000	0.925458	1638.134644
0.000000	0.925695	1630.355225
0.000000	0.925932	1622.615967
0.000000	0.926170	1614.255737
0.000000	0.926407	1604.754272
0.000000	0.926644	1596.447388
0.000000	0.926881	1590.275879
0.000000	0.927118	1584.287354
0.000000	0.927355	1577.740479
0.000000	0.927593	1570.655762
0.000000	0.927830	1563.638306
0.000000	0.928067	1558.487671
0.000000	0.928304	1554.624023
0.000000	0.928541	1551.532837
0.000000	0.928779	1549.057129
0.000000	0.929016	1547.789063
0.000000	0.929253	1547.833496
0.000000	0.929490	1549.575928
0.000000	0.929727	1553.256714
0.000000	0.929964	1557.809937
0.000000	0.930202	1561.687500
0.000000	0.930439	1563.801147
0.000000	0.930676	1564.269897
0.000000	0.930913	1562.226074
0.000000	0.931150	1558.052124
0.000000	0.931387	1552.750244
0.000000	0.931625	1545.868164
0.000000	0.931862	1538.473022
0.000000	0.932099	1533.019043
0.000000	0.932336	1529.190918
0.000000	0.932573	1527.096069
0.000000	0.932810	1527.132568
0.000000	0.933048	1527.428833
0.000000	0.933285	1525.932495
0.000000	0.933522	1524.126099
0.000000	0.933759	1521.971802
0.000000	0.933996	1519.916626
0.000000	0.934234	1517.938354
0.000000	0.934471	1516.980591
0.000000	0.934708	1519.064209
0.000000	0.934945	1522.097290
0.000000	0.935182	1527.171753
0.000000	0.935419	1533.579590
0.000000	0.935657	1542.740479
0.000000	0.935894	1554.192627
0.000000	0.936131	1566.794800
0.000000	0.936368	1581.512695
0.000000	0.936605	1597.556519
0.000000	0.936843	1612.422485
0.000000	0.937080	1626.470459
0.000000	0.937317	1638.249146
0.000000	0.937554	1645.727173
0.000000	0.937791	1651.163818
0.000000	0.938028	1655.137695
0.000000	0.938266	1657.460327
0.000000	0.938503	1658.567261
0.000000	0.938740	1657.926636
0.000000	0.938977	1656.325317
0.000000	0.939214	1652.398193
0.000000	0.939451	1646.154053
0.000000	0.939689	1637.525757
0.000000	0.939926	1629.069214
0.000000	0.940163	1621.207275
0.000000	0.940400	1613.135986
0.000000	0.940637	1606.915161
0.000000	0.940874	1602.019653
0.000000	0.941112	1597.884399
0.000000	0.941349	1593.844727
0.000000	0.941586	1590.067017
0.000000	0.941823	1585.679199
0.000000	0.942060	1581.825195
0.000000	0.942297	1580.381714
0.000000	0.942535	1580.700195
0.000000	0.942772	1582.035767
0.000000	0.943009	1584.317627
0.000000	0.943246	1587.697876
0.000000	0.943483	1592.654053
0.000000	0.943721	1599.222778
0.000000	0.943958	1607.192749
0.000000	0.944195	1614.636597
0.000000	0.944432	1621.098877
0.000000	0.944669	1627.111572
0.000000	0.944906	1632.993774
0.000000	0.945144	1638.317749
0.000000	0.945381	1642.131348
0.000000	0.945618	1644.215454
0.000000	0.945855	1644.914551
0.000000	0.946092	1644.185791
0.000000	0.946329	1642.311768
0.000000	0.946567	1639.541504
0.000000	0.946804	1636.675903
0.000000	0.947041	1632.733154
0.000000	0.947278	1628.546265
0.000000	0.947515	1625.362183
0.000000	0.947753	1621.988770
0.000000	0.947990	1618.262207
0.000000	0.948227	1614.415894
0.000000	0.948464	1610.732910
0.000000	0.948701	1607.647827
0.000000	0.948938	1605.712891
0.000000	0.949176	1605.187622
0.000000	0.949413	1604.658813
0.000000	0.949650	1604.442993
0.000000	0.949887	1604.136841
0.000000	0.950124	1603.829590
0.000000	0.950361	1603.901489
0.000000	0.950599	1604.177734
0.000000	0.950836	1605.008911
0.000000	0.951073	1606.188477
0.000000	0.951310	1607.898682
0.000000	0.951547	1611.074097
0.000000	0.951784	1615.789307
0.000000	0.952022	1621.552734
0.000000	0.952259	1627.788696
0.000000	0.952496	1634.357910
0.000000	0.952733	1640.609253
0.000000	0.952970	1648.047974
0.000000	0.953208	1655.969116
0.000000	0.953445	1664.766968
0.000000	0.953682	1672.966919
0.000000	0.953919	1677.984497
0.000000	0.954156	1682.001099
0.000000	0.954393	1686.542969
0.000000	0.954631	1691.580566
0.000000	0.954868	1699.163696
0.000000	0.955105	1707.279419
0.000000	0.955342	1716.372192
0.000000	0.955579	1726.516113
0.000000	0.955817	1736.880005
0.000000	0.956054	1746.221802
0.000000	0.956291	1754.687256
0.000000	0.956528	1760.893677
0.000000	0.956765	1763.907104
0.000000	0.957002	1766.264648
0.000000	0.957240	1768.643555
0.000000	0.957477	1771.476929
0.000000	0.957714	1775.005493
0.000000	0.957951	1776.692627
0.000000	0.958188	1776.351318
0.000000	0.958425	1775.236084
0.000000	0.958663	1773.379761
0.000000	0.958900	1772.064209
0.000000	0.959137	1770.524048
0.000000	0.959374	1768.423462
0.000000	0.959611	1766.155273
0.000000	0.959848	1763.284790
0.000000	0.960086	1760.718506
0.000000	0.960323	1758.423950
0.000000	0.960560	1755.989258
0.000000	0.960797	1753.984741
0.000000	0.961034	1752.052979
0.000000	0.961271	1749.847534
0.000000	0.961509	1747.647705
0.000000	0.961746	1747.561890
0.000000	0.961983	1749.332520
0.000000	0.962220	1752.510498
0.000000	0.962457	1752.740356
0.000000	0.962695	1751.841064
0.000000	0.962932	1750.823364
0.000000	0.963169	1750.259277
0.000000	0.963406	1750.930420
0.000000	0.963643	1754.128418
0.000000	0.963880	1757.433105
0.000000	0.964118	1761.549561
0.000000	0.964355	1767.034912
0.000000	0.964592	1773.619873
0.000000	0.964829	1780.287354
0.000000	0.965066	1786.279541
0.000000	0.965304	1791.672119
0.000000	0.965541	1796.591553
0.000000	0.965778	1800.000244
0.000000	0.966015	1802.606689
0.000000	0.966252	1805.201050
0.000000	0.966489	1807.476563
0.000000	0.966727	1810.753906
0.000000	0.966964	1812.523315
0.000000	0.967201	1811.874146
0.000000	0.967438	1809.947998
0.000000	0.967675	1806.493042
0.000000	0.967912	1802.477783
0.000000	0.968150	1799.730225
0.000000	0.968387	1797.317871
0.000000	0.968624	1794.816284
0.000000	0.968861	1793.081909
0.000000	0.969098	1791.580444
0.000000	0.969335	1791.126465
0.000000	0.969573	1790.640503
0.000000	0.969810	1788.222168
0.000000	0.970047	1784.904053
0.000000	0.970284	1781.370239
0.000000	0.970521	1777.624146
0.000000	0.970758	1774.863281
0.000000	0.970996	1771.803223
0.000000	0.971233	1767.274048
0.000000	0.971470	1762.513550
0.000000	0.971707	1756.759888
0.000000	0.971944	1749.516479
0.000000	0.972182	1740.997925
0.000000	0.972419	1731.687378
0.000000	0.972656	1723.648438
0.000000	0.972893	1716.568848
0.000000	0.973130	1709.918457
0.000000	0.973368	1703.569458
0.000000	0.973605	1697.707520
0.000000	0.973842	1692.474854
0.000000	0.974079	1686.871094
0.000000	0.974316	1681.069336
0.000000	0.974553	1675.392700
0.000000	0.974791	1669.937256
0.000000	0.975028	1664.426514
0.000000	0.975265	1658.689941
0.000000	0.975502	1652.556641
0.000000	0.975739	1647.445313
0.000000	0.975976	1640.889771
0.000000	0.976214	1634.734741
0.000000	0.976451	1628.116699
0.000000	0.976688	1621.374023
0.000000	0.976925	1614.415771
0.000000	0.977162	1607.815674
0.000000	0.977399	1600.645264
0.000000	0.977637	1593.248535
0.000000	0.977874	1588.277710
0.000000	0.978111	1585.421143
0.000000	0.978348	1583.541626
0.000000	0.978585	1582.041748
0.000000	0.978822	1581.901855
0.000000	0.979060	1584.464844
0.000000	0.979297	1589.503784
0.000000	0.979534	1594.871948
0.000000	0.979771	1600.915283
0.000000	0.980008	1607.232544
0.000000	0.980246	1611.107178
0.000000	0.980483	1614.512573
0.000000	0.980720	1618.331421
0.000000	0.980957	1622.944580
0.000000	0.981194	1629.381714
0.000000	0.981431	1634.662354
0.000000	0.981669	1641.100586
0.000000	0.981906	1648.193237
0.000000	0.982143	1656.565308
0.000000	0.982380	1667.113770
0.000000	0.982617	1677.531982
0.000000	0.982854	1687.380371
0.000000	0.983092	1697.537109
0.000000	0.983329	1704.537231
0.000000	0.983566	1709.923462
0.000000	0.983803	1715.963989
0.000000	0.984040	1721.740723
0.000000	0.984278	1727.965942
0.000000	0.984515	1734.100342
0.000000	0.984752	1738.787842
0.000000	0.984989	1742.450806
0.000000	0.985226	1745.426270
0.000000	0.985463	1747.439331
0.000000	0.985701	1748.913696
0.000000	0.985938	1749.164551
0.000000	0.986175	1748.826904
0.000000	0.986412	1746.157959
0.000000	0.986649	1741.664063
0.000000	0.986886	1736.777466
0.000000	0.987124	1731.263184
0.000000	0.987361	1726.150635
0.000000	0.987598	1723.476929
0.000000	0.987835	1720.833008
0.000000	0.988072	1718.413208
0.000000	0.988310	1716.500366
0.000000	0.988547	1714.482056
0.000000	0.988784	1712.786255
0.000000	0.989021	1710.484253
0.000000	0.989258	1708.302979
0.000000	0.989495	1706.001465
0.000000	0.989733	1703.667969
0.000000	0.989970	1700.666992
0.000000	0.990207	1696.774048
0.000000	0.990444	1691.532959
0.000000	0.990681	1685.881348
0.000000	0.990918	1680.343872
0.000000	0.991156	1678.827515
0.000000	0.991393	1679.156006
0.000000	0.991630	1681.068726
0.000000	0.991867	1683.194946
0.000000	0.992104	1686.488525
0.000000	0.992342	1690.788330
0.000000	0.992579	1694.392944
0.000000	0.992816	1698.212646
0.000000	0.993053	1702.577759
0.000000	0.993290	1706.797729
0.000000	0.993527	1711.333008
0.000000	0.993765	1713.719116
0.000000	0.994002	1715.023438
0.000000	0.994239	1715.766724
0.000000	0.994476	1715.124023
0.000000	0.994713	1714.162231
0.000000	0.994950	1715.123291
0.000000	0.995188	1715.946777
0.000000	0.995425	1717.405762
0.000000	0.995662	1718.002686
0.000000	0.995899	1717.592041
0.000000	0.996136	1715.562012
0.000000	0.996373	1712.462036
0.000000	0.996611	1708.605469
0.000000	0.996848	1704.046143
0.000000	0.997085	1699.289551
0.000000	0.997322	1694.788940
0.000000	0.997559	1691.378418
0.000000	0.997797	1688.523926
0.000000	0.998034	1685.848633
0.000000	0.998271	1683.911377
0.000000	0.998508	1681.932739
0.000000	0.998745	1679.850220
0.000000	0.998982	1678.018066
0.000000	0.999220	1677.579590
0.000000	0.999457	1678.125366
0.000000	0.999694	1679.319580
0.000000	0.999931	1681.289185
0.000000	1.000168	1684.140625
0.000000	1.000405	1687.680298
0.000000	1.000643	1692.344238
0.000000	1.000880	1697.468994
0.000000	1.001117	1702.577637
0.000000	1.001354	1705.839111
0.000000	1.001591	1707.897461
0.000000	1.001829	1707.890747
0.000000	1.002066	1705.165039
0.000000	1.002303	1700.484253
0.000000	1.002540	1693.911743
0.000000	1.002777	1686.104492
0.000000	1.003014	1680.475952
0.000000	1.003252	1677.749268
0.000000	1.003489	1675.463989
0.000000	1.003726	1673.164673
0.000000	1.003963	1672.193604
0.000000	1.004200	1673.506470
0.000000	1.004437	1676.100952
0.000000	1.004675	1678.651489
0.000000	1.004912	1681.283203
0.000000	1.005149	1684.200684
0.000000	1.005386	1685.737305
0.000000	1.005623	1686.504150
0.000000	1.005860	1686.596802
0.000000	1.006098	1684.483032
0.000000	1.006335	1681.891479
0.000000	1.006572	1679.169678
0.000000	1.006809	1676.507690
0.000000	1.007046	1673.295654
0.000000	1.007284	1671.016357
0.000000	1.007521	1671.186279
0.000000	1.007758	1671.826904
0.000000	1.007995	1672.362061
0.000000	1.008232	1673.514893
0.000000	1.008469	1674.909058
0.000000	1.008707	1675.867432
0.000000	1.008944	1677.131348
0.000000	1.009181	1678.946411
0.000000	1.009418	1681.141968
0.000000	1.009655	1682.420044
0.000000	1.009892	1681.030151
0.000000	1.010130	1679.041504
0.000000	1.010367	1677.589478
0.000000	1.010604	1677.562378
0.000000	1.010841	1679.239746
0.000000	1.011078	1682.919556
0.000000	1.011316	1687.406616
0.000000	1.011553	1693.511108
0.000000	1.011790	1698.398804
0.000000	1.012027	1702.608398
0.000000	1.012264	1706.946167
0.000000	1.012501	1711.344482
0.000000	1.012739	1713.962891
0.000000	1.012976	1714.751221
0.000000	1.013213	1713.896606
0.000000	1.013450	1711.736816
0.000000	1.013687	1708.409790
0.000000	1.013924	1704.214600
0.000000	1.014162	1700.455444
0.000000	1.014399	1697.082153
0.000000	1.014636	1695.977539
0.000000	1.014873	1696.165161
0.000000	1.015110	1697.798462
0.000000	1.015347	1700.025269
0.000000	1.015585	1701.725342
0.000000	1.015822	1703.917358
0.000000	1.016059	1705.616211
0.000000	1.016296	1705.638184
0.000000	1.016533	1705.980469
0.000000	1.016770	1706.519287
0.000000	1.017008	1708.232544
0.000000	1.017245	1712.771973
0.000000	1.017482	1717.952881
0.000000	1.017719	1723.966187
0.000000	1.017956	1728.193115
0.000000	1.018194	1729.150879
0.000000	1.018431	1728.792480
0.000000	1.018668	1727.150391
0.000000	1.018905	1725.374878
0.000000	1.019142	1723.401001
0.000000	1.019379	1723.134521
0.000000	1.019617	1722.213501
0.000000	1.019854	1720.681763
0.000000	1.020091	1719.783447
0.000000	1.020328	1720.843262
0.000000	1.020565	1720.564941
0.000000	1.020803	1718.786499
0.000000	1.021040	1715.707764
0.000000	1.021277	1712.054810
0.000000	1.021514	1707.611938
0.000000	1.021751	1703.831543
0.000000	1.021988	1702.462036
0.000000	1.022226	1701.511108
0.000000	1.022463	1701.328613
0.000000	1.022700	1700.978271
0.000000	1.022937	1700.203857
0.000000	1.023174	1698.811157
0.000000	1.023412	1695.876831
0.000000	1.023649	1693.438354
0.000000	1.023886	1693.377197
0.000000	1.024123	1695.554810
0.000000	1.024360	1699.989502
0.000000	1.024597	1704.177734
0.000000	1.024835	1710.020020
0.000000	1.025072	1718.097778
0.000000	1.025309	1728.229492
0.000000	1.025546	1739.895996
0.000000	1.025783	1752.385620
0.000000	1.026020	1762.921631
0.000000	1.026258	1769.682007
0.000000	1.026495	1776.139404
0.000000	1.026732	1783.350342
0.000000	1.026969	1790.772339
0.000000	1.027206	1798.367554
0.000000	1.027443	1805.310791
0.000000	1.027681	1808.939575
0.000000	1.027918	1811.312988
0.000000	1.028155	1813.069580
0.000000	1.028392	1815.222046
0.000000	1.028629	1818.832886
0.000000	1.028866	1823.323120
0.000000	1.029104	1829.185059
0.000000	1.029341	1835.711792
0.000000	1.029578	1842.332764
0.000000	1.029815	1845.034790
0.000000	1.030052	1847.724121
0.000000	1.030290	1853.541016
0.000000	1.030527	1860.268677
0.000000	1.030764	1866.935059
0.000000	1.031001	1871.687378
0.000000	1.031238	1871.320190
0.000000	1.031475	1869.625732
0.000000	1.031713	1866.783203
0.000000	1.031950	1864.084473
0.000000	1.032187	1861.447388
0.000000	1.032424	1860.328857
0.000000	1.032661	1859.550171
0.000000	1.032899	1858.599365
0.000000	1.033136	1856.996460
0.000000	1.033373	1855.092529
0.000000	1.033610	1851.587646
0.000000	1.033847	1847.567505
0.000000	1.034084	1843.442139
0.000000	1.034322	1839.967407
0.000000	1.034559	1837.714722
0.000000	1.034796	1836.882935
0.000000	1.035033	1837.983643
0.000000	1.035270	1839.156982
0.000000	1.035507	1841.148682
0.000000	1.035745	1844.148315
0.000000	1.035982	1848.456421
0.000000	1.036219	1854.320679
0.000000	1.036456	1860.908691
0.000000	1.036693	1869.431763
0.000000	1.036930	1878.077271
0.000000	1.037168	1885.724854
0.000000	1.037405	1890.763184
0.000000	1.037642	1895.210693
0.000000	1.037879	1899.589966
0.000000	1.038116	1904.127319
0.000000	1.038353	1907.374878
0.000000	1.038591	1910.085327
0.000000	1.038828	1913.825562
0.000000	1.039065	1918.219604
0.000000	1.039302	1921.808105
0.000000	1.039539	1925.602905
0.000000	1.039777	1928.791260
0.000000	1.040014	1931.219116
0.000000	1.040251	1933.311401
0.000000	1.040488	1935.219116
0.000000	1.040725	1935.693604
0.000000	1.040962	1934.407837
0.000000	1.041200	1931.816895
0.000000	1.041437	1927.498535
0.000000	1.041674	1921.731079
0.000000	1.041911	1914.931274
0.000000	1.042148	1908.252563
0.000000	1.042385	1901.726196
0.000000	1.042623	1895.025269
0.000000	1.042860	1888.293091
0.000000	1.043097	1883.716064
0.000000	1.043334	1880.980713
0.000000	1.043571	1877.985107
0.000000	1.043809	1873.457397
0.000000	1.044046	1868.723145
0.000000	1.044283	1863.434326
0.000000	1.044520	1858.667114
0.000000	1.044757	1855.125000
0.000000	1.044994	1851.845825
0.000000	1.045232	1848.942383
0.000000	1.045469	1847.875977
0.000000	1.045706	1848.597168
0.000000	1.045943	1850.018066
0.000000	1.046180	1852.676147
0.000000	1.046417	1855.280029
0.000000	1.046655	1855.070679
0.000000	1.046892	1853.427612
0.000000	1.047129	1851.199829
0.000000	1.047366	1847.765991
0.000000	1.047603	1843.418823
0.000000	1.047840	1839.291016
0.000000	1.048078	1835.514160
0.000000	1.048315	1830.547607
0.000000	1.048552	1825.072144
0.000000	1.048789	1820.361816
0.000000	1.049026	1817.699097
0.000000	1.049264	1816.540405
0.000000	1.049501	1816.983887
0.000000	1.049738	1817.534180
0.000000	1.049975	1815.541626
0.000000	1.050212	1811.035645
0.000000	1.050449	1806.559326
0.000000	1.050687	1805.789429
0.000000	1.050924	1808.426392
0.000000	1.051161	1812.584961
0.000000	1.051398	1817.598999
0.000000	1.051635	1822.435791
0.000000	1.051872	1828.169922
0.000000	1.052110	1834.263550
0.000000	1.052347	1840.075684
0.000000	1.052584	1845.635986
0.000000	1.052821	1851.220947
0.000000	1.053058	1853.602173
0.000000	1.053295	1854.822998
0.000000	1.053533	1855.461426
0.000000	1.053770	1855.679443
0.000000	1.054007	1857.584839
0.000000	1.054244	1858.253540
0.000000	1.054481	1858.972778
0.000000	1.054719	1857.411255
0.000000	1.054956	1854.857422
0.000000	1.055193	1851.262207
0.000000	1.055430	1848.194336
0.000000	1.055667	1844.826660
0.000000	1.055905	1841.389404
0.000000	1.056142	1836.215820
0.000000	1.056379	1830.142700
0.000000	1.056616	1824.303467
0.000000	1.056853	1820.643433
0.000000	1.057090	1817.775879
0.000000	1.057328	1816.911499
0.000000	1.057565	1817.438477
0.000000	1.057802	1816.635864
0.000000	1.058039	1814.403809
0.000000	1.058276	1811.297852
0.000000	1.058513	1808.055420
0.000000	1.058751	1807.110840
0.000000	1.058988	1807.376709
0.000000	1.059225	1808.302368
0.000000	1.059462	1810.409546
0.000000	1.059699	1812.769531
0.000000	1.059937	1812.752075
0.000000	1.060174	1811.367188
0.000000	1.060411	1809.687500
0.000000	1.060648	1807.454224
0.000000	1.060885	1805.572754
0.000000	1.061122	1803.455444
0.000000	1.061360	1801.031494
0.000000	1.061597	1799.015259
0.000000	1.061834	1798.881958
0.000000	1.062071	1799.375732
0.000000	1.062308	1801.024902
0.000000	1.062545	1803.179565
0.000000	1.062783	1804.848633
0.000000	1.063020	1805.258667
0.000000	1.063257	1806.015015
0.000000	1.063494	1806.894775
0.000000	1.063731	1807.562988
0.000000	1.063968	1807.696899
0.000000	1.064206	1809.542603
0.000000	1.064443	1811.336914
0.000000	1.064680	1814.835449
0.000000	1.064917	1815.950073
0.000000	1.065154	1816.238281
0.000000	1.065391	1816.607056
0.000000	1.065629	1817.194946
0.000000	1.065866	1819.849487
0.000000	1.066103	1823.229980
0.000000	1.066340	1825.366211
0.000000	1.066577	1827.285522
0.000000	1.066815	1829.724854
0.000000	1.067052	1832.924438
0.000000	1.067289	1836.333008
0.000000	1.067526	1839.092163
0.000000	1.067763	1841.315430
0.000000	1.068000	1841.972900
0.000000	1.068238	1843.401367
0.000000	1.068475	1845.399780
0.000000	1.068712	1847.748291
0.000000	1.068949	1849.851074
0.000000	1.069186	1853.054077
0.000000	1.069424	1856.884277
0.000000	1.069661	1861.254517
0.000000	1.069898	1865.748535
0.000000	1.070135	1871.447388
0.000000	1.070372	1876.089233
0.000000	1.070609	1878.646362
0.000000	1.070847	1881.316895
0.000000	1.071084	1883.015259
0.000000	1.071321	1884.469971
0.000000	1.071558	1885.746582
0.000000	1.071795	1885.483643
0.000000	1.072032	1884.555298
0.000000	1.072270	1883.602905
0.000000	1.072507	1883.691895
0.000000	1.072744	1884.914429
0.000000	1.072981	1885.946655
0.000000	1.073218	1887.087036
0.000000	1.073455	1888.386475
0.000000	1.073693	1890.462524
0.000000	1.073930	1892.897583
0.000000	1.074167	1895.170776
0.000000	1.074404	1897.193726
0.000000	1.074641	1898.281860
0.000000	1.074878	1897.689453
0.000000	1.075116	1896.386963
0.000000	1.075353	1895.159668
0.000000	1.075590	1894.396973
0.000000	1.075827	1896.444702
0.000000	1.076064	1899.467896
0.000000	1.076302	1901.935669
0.000000	1.076539	1903.860840
0.000000	1.076776	1906.788696
0.000000	1.077013	1910.494873
0.000000	1.077250	1915.299805
0.000000	1.077487	1920.845581
0.000000	1.077725	1926.058472
0.000000	1.077962	1931.723755
0.000000	1.078199	1937.389526
0.000000	1.078436	1941.819092
0.000000	1.078673	1945.120361
0.000000	1.078910	1947.146729
0.000000	1.079148	1948.841675
0.000000	1.079385	1950.419189
0.000000	1.079622	1952.263062
0.000000	1.079859	1954.411865
0.000000	1.080096	1957.370483
0.000000	1.080334	1959.900757
0.000000	1.080571	1963.121582
0.000000	1.080808	1966.683105
0.000000	1.081045	1970.513916
0.000000	1.081282	1973.505005
0.000000	1.081519	1975.826904
0.000000	1.081757	1977.651123
0.000000	1.081994	1979.364868
0.000000	1.082231	1979.600830
0.000000	1.082468	1979.117432
0.000000	1.082705	1976.776123
0.000000	1.082942	1972.948120
0.000000	1.083180	1966.961304
0.000000	1.083417	1960.036255
0.000000	1.083654	1952.045776
0.000000	1.083891	1945.787720
0.000000	1.084128	1943.283936
0.000000	1.084365	1941.285522
0.000000	1.084603	1940.387329
0.000000	1.084840	1939.772339
0.000000	1.085077	1939.625366
0.000000	1.085314	1939.143066
0.000000	1.085551	1938.982178
0.000000	1.085788	1938.889648
0.000000	1.086026	1939.122437
0.000000	1.086263	1939.599609
0.000000	1.086500	1939.989014
0.000000	1.086737	1941.887451
0.000000	1.086974	1944.940308
0.000000	1.087212	1947.125610
0.000000	1.087449	1947.868408
0.000000	1.087686	1948.687866
0.000000	1.087923	1950.057373
0.000000	1.088160	1952.355225
0.000000	1.088398	1957.841064
0.000000	1.088635	1963.019531
0.000000	1.088872	1968.944580
0.000000	1.089109	1975.006348
0.000000	1.089346	1979.029907
0.000000	1.089583	1979.340332
0.000000	1.089821	1978.012451
0.000000	1.090058	1976.734985
0.000000	1.090295	1975.802002
0.000000	1.090532	1975.673462
0.000000	1.090769	1977.036865
0.000000	1.091006	1979.154785
0.000000	1.091244	1981.621216
0.000000	1.091481	1984.524536
0.000000	1.091718	1988.114380
0.000000	1.091955	1991.360962
0.000000	1.092192	1992.346436
0.000000	1.092430	1992.998291
0.000000	1.092667	1993.742188
0.000000	1.092904	1994.330811
0.000000	1.093141	1995.980103
0.000000	1.093378	1998.056519
0.000000	1.093615	2000.889893
0.000000	1.093853	2003.360107
0.000000	1.094090	2004.583984
0.000000	1.094327	2005.099243
0.000000	1.094564	2004.510254
0.000000	1.094801	2002.213379
0.000000	1.095038	1998.674927
0.000000	1.095276	1994.639893
0.000000	1.095513	1989.643433
0.000000	1.095750	1984.019653
0.000000	1.095987	1980.603516
0.000000	1.096224	1978.087280
0.000000	1.096461	1976.049316
0.000000	1.096699	1973.821289
0.000000	1.096936	1970.893555
0.000000	1.097173	1967.338989
0.000000	1.097410	1963.738281
0.000000	1.097647	1959.235840
0.000000	1.097885	1953.829468
0.000000	1.098122	1948.311890
0.000000	1.098359	1942.809326
0.000000	1.098596	1936.361206
0.000000	1.098833	1928.737549
0.000000	1.099070	1922.561768
0.000000	1.099308	1917.348267
0.000000	1.099545	1911.412964
0.000000	1.099782	1904.497192
0.000000	1.100019	1896.929565
0.000000	1.100256	1890.009521
0.000000	1.100493	1885.481812
0.000000	1.100731	1881.534912
0.000000	1.100968	1877.801758
0.000000	1.101205	1875.242065
0.000000	1.101442	1873.738281
0.000000	1.101679	1872.289429
0.000000	1.101916	1871.838257
0.000000	1.102154	1871.567749
0.000000	1.102391	1873.097900
0.000000	1.102628	1875.652466
0.000000	1.102865	1879.345947
0.000000	1.103102	1884.492676
0.000000	1.103340	1890.370361
0.000000	1.103577	1896.168213
0.000000	1.103814	1902.489014
0.000000	1.104051	1908.702393
0.000000	1.104288	1915.559082
0.000000	1.104525	1921.311890
0.000000	1.104763	1926.648315
0.000000	1.105000	1930.424805
0.000000	1.105237	1933.054443
0.000000	1.105474	1933.450806
0.000000	1.105711	1930.379028
0.000000	1.105948	1925.714355
0.000000	1.106186	1921.709106
0.000000	1.106423	1919.013794
0.000000	1.106660	1915.543945
0.000000	1.106897	1911.318604
0.000000	1.107134	1907.387085
0.000000	1.107372	1904.240479
0.000000	1.107609	1902.351196
0.000000	1.107846	1900.930420
0.000000	1.108083	1899.740723
0.000000	1.108320	1899.285889
0.000000	1.108557	1899.486938
0.000000	1.108795	1900.611694
0.000000	1.109032	1902.647095
0.000000	1.109269	1905.620239
0.000000	1.109506	1910.557129
0.000000	1.109743	1914.492676
0.000000	1.109980	1918.112915
0.000000	1.110218	1920.020630
0.000000	1.110455	1921.589844
0.000000	1.110692	1923.404419
0.000000	1.110929	1925.757813
0.000000	1.111166	1929.195435
0.000000	1.111403	1933.981567
0.000000	1.111641	1938.466919
0.000000	1.111878	1943.335327
0.000000	1.112115	1948.431030
0.000000	1.112352	1952.846924
0.000000	1.112589	1957.873901
0.000000	1.112827	1962.930786
0.000000	1.113064	1967.920288
0.000000	1.113301	1972.895142
0.000000	1.113538	1977.668701
0.000000	1.113775	1983.710693
0.000000	1.114012	1990.572876
0.000000	1.114250	1997.710205
0.000000	1.114487	2003.665527
0.000000	1.114724	2005.537476
0.000000	1.114961	2005.583496
0.000000	1.115198	2003.402100
0.000000	1.115435	1999.575684
0.000000	1.115673	1994.726685
0.000000	1.115910	1990.324341
0.000000	1.116147	1984.609375
0.000000	1.116384	1977.719849
0.000000	1.116621	1971.659424
0.000000	1.116859	1967.085693
0.000000	1.117096	1962.316528
0.000000	1.117333	1956.479248
0.000000	1.117570	1949.671265
0.000000	1.117807	1941.842896
0.000000	1.118044	1933.185303
0.000000	1.118282	1924.378052
0.000000	1.118519	1917.156250
0.000000	1.118756	1911.787964
0.000000	1.118993	1906.684692
0.000000	1.119230	1901.791382
0.000000	1.119467	1897.242310
0.000000	1.119705	1891.929443
0.000000	1.119942	1885.352783
0.000000	1.120179	1878.447754
0.000000	1.120416	1872.164551
0.000000	1.120653	1867.281494
0.000000	1.120890	1862.034668
0.000000	1.121128	1857.073120
0.000000	1.121365	1852.781006
0.000000	1.121602	1850.690308
0.000000	1.121839	1849.913818
0.000000	1.122076	1849.961304
0.000000	1.122313	1851.519165
0.000000	1.122551	1855.002319
0.000000	1.122788	1859.515991
0.000000	1.123025	1865.385742
0.000000	1.123262	1872.036987
0.000000	1.123499	1877.641113
0.000000	1.123737	1884.306274
0.000000	1.123974	1890.786987
0.000000	1.124211	1897.578979
0.000000	1.124448	1905.620483
0.000000	1.124685	1915.208740
0.000000	1.124923	1926.581421
0.000000	1.125160	1939.584473
0.000000	1.125397	1952.532959
0.000000	1.125634	1961.270508
0.000000	1.125871	1965.293823
0.000000	1.126108	1966.100586
0.000000	1.126346	1964.533325
0.000000	1.126583	1960.670410
0.000000	1.126820	1953.668701
0.000000	1.127057	1943.277588
0.000000	1.127294	1928.997803
0.000000	1.127531	1911.139404
0.000000	1.127769	1891.367798
0.000000	1.128006	1875.695679
0.000000	1.128243	1862.366455
0.000000	1.128480	1851.395874
0.000000	1.128717	1842.471924
0.000000	1.128955	1835.681274
0.000000	1.129192	1829.722412
0.000000	1.129429	1825.226318
0.000000	1.129666	1820.742065
0.000000	1.129903	1816.992554
0.000000	1.130140	1813.938354
0.000000	1.130378	1812.425171
0.000000	1.130615	1812.212402
0.000000	1.130852	1813.229004
0.000000	1.131089	1815.568237
0.000000	1.131326	1818.019043
0.000000	1.131563	1819.892334
0.000000	1.131801	1822.086426
0.000000	1.132038	1824.343262
0.000000	1.132275	1825.694702
0.000000	1.132512	1826.691406
0.000000	1.132749	1828.008423
0.000000	1.132986	1829.420288
0.000000	1.133224	1831.069336
0.000000	1.133461	1834.543945
0.000000	1.133698	1838.572998
0.000000	1.133935	1843.055664
0.000000	1.134172	1846.967041
0.000000	1.134409	1849.241089
0.000000	1.134647	1851.051025
0.000000	1.134884	1853.083740
0.000000	1.135121	1854.848755
0.000000	1.135358	1856.461792
0.000000	1.135595	1857.584595
0.000000	1.135833	1859.493042
0.000000	1.136070	1860.963623
0.000000	1.136307	1862.219116
0.000000	1.136544	1864.284790
0.000000	1.136781	1866.899658
0.000000	1.137018	1871.247925
0.000000	1.137256	1876.318481
0.000000	1.137493	1881.016968
0.000000	1.137730	1886.657227
0.000000	1.137967	1894.569336
0.000000	1.138204	1902.943970
0.000000	1.138441	1912.593262
0.000000	1.138679	1920.268677
0.000000	1.138916	1927.285156
0.000000	1.139153	1934.386719
0.000000	1.139390	1941.046265
0.000000	1.139627	1948.089233
0.000000	1.139865	1955.281372
0.000000	1.140102	1961.999512
0.000000	1.140339	1968.949341
0.000000	1.140576	1975.523193
0.000000	1.140813	1981.697632
0.000000	1.141050	1988.067017
0.000000	1.141288	1994.858887
0.000000	1.141525	2001.283081
0.000000	1.141762	2006.984741
0.000000	1.141999	2011.982300
0.000000	1.142236	2017.307617
0.000000	1.142473	2021.596680
0.000000	1.142711	2025.536011
0.000000	1.142948	2029.518921
0.000000	1.143185	2033.355957
0.000000	1.143422	2037.226685
0.000000	1.143659	2041.332397
0.000000	1.143896	2045.158569
0.000000	1.144134	2049.172119
0.000000	1.144371	2053.875244
0.000000	1.144608	2059.397217
0.000000	1.144845	2064.835449
0.000000	1.145082	2070.909424
0.000000	1.145320	2077.438232
0.000000	1.145557	2084.370605
0.000000	1.145794	2089.593018
0.000000	1.146031	2094.413330
0.000000	1.146268	2098.093994
0.000000	1.146505	2099.351074
0.000000	1.146743	2098.974854
0.000000	1.146980	2096.886230
0.000000	1.147217	2092.843750
0.000000	1.147454	2087.581055
0.000000	1.147691	2079.934082
0.000000	1.147928	2070.463623
0.000000	1.148166	2061.757324
0.000000	1.148403	2056.029785
0.000000	1.148640	2051.252930
0.000000	1.148877	2046.600464
0.000000	1.149114	2041.861328
0.000000	1.149352	2037.871704
0.000000	1.149589	2033.864624
0.000000	1.149826	2029.014404
0.000000	1.150063	2023.596680
0.000000	1.150300	2019.284668
0.000000	1.150537	2015.227905
0.000000	1.150775	2010.633301
0.000000	1.151012	2005.330078
0.000000	1.151249	1999.839844
0.000000	1.151486	1994.536621
0.000000	1.151723	1990.208130
0.000000	1.151960	1986.173950
0.000000	1.152198	1983.120239
0.000000	1.152435	1980.426636
0.000000	1.152672	1978.289063
0.000000	1.152909	1976.790527
0.000000	1.153146	1973.003906
0.000000	1.153383	1966.896606
0.000000	1.153621	1958.770996
0.000000	1.153858	1949.400513
0.000000	1.154095	1941.326904
0.000000	1.154332	1935.730957
0.000000	1.154569	1929.815430
0.000000	1.154807	1923.696411
0.000000	1.155044	1917.573120
0.000000	1.155281	1912.225464
0.000000	1.155518	1908.144165
0.000000	1.155755	1906.427979
0.000000	1.155993	1906.393677
0.000000	1.156230	1906.922119
0.000000	1.156467	1909.998779
0.000000	1.156704	1914.313477
0.000000	1.156941	1917.704712
0.000000	1.157178	1917.052612
0.000000	1.157416	1915.404419
0.000000	1.157653	1913.052246
0.000000	1.157890	1910.250244
0.000000	1.158127	1908.302612
0.000000	1.158364	1904.334839
0.000000	1.158601	1899.162109
0.000000	1.158839	1893.471436
0.000000	1.159076	1889.686279
0.000000	1.159313	1888.937744
0.000000	1.159550	1889.264771
0.000000	1.159787	1891.474609
0.000000	1.160024	1894.276001
0.000000	1.160262	1896.935303
0.000000	1.160499	1898.564453
0.000000	1.160736	1898.833252
0.000000	1.160973	1898.422241
0.000000	1.161210	1897.933472
0.000000	1.161448	1898.038330
0.000000	1.161685	1901.934326
0.000000	1.161922	1907.101563
0.000000	1.162159	1909.494873
0.000000	1.162396	1910.094482
0.000000	1.162633	1909.845581
0.000000	1.162871	1909.593262
0.000000	1.163108	1910.009521
0.000000	1.163345	1910.795532
0.000000	1.163582	1910.881470
0.000000	1.163819	1911.012695
0.000000	1.164056	1911.027344
0.000000	1.164294	1911.275146
0.000000	1.164531	1911.900757
0.000000	1.164768	1912.938843
0.000000	1.165005	1914.783691
0.000000	1.165242	1917.441162
0.000000	1.165480	1920.611450
0.000000	1.165717	1924.531860
0.000000	1.165954	1929.137085
0.000000	1.166191	1932.214233
0.000000	1.166428	1935.374268
0.000000	1.166665	1938.583252
0.000000	1.166903	1942.116943
0.000000	1.167140	1943.528687
0.000000	1.167377	1943.871216
0.000000	1.167614	1943.379028
0.000000	1.167851	1941.911865
0.000000	1.168088	1939.936035
0.000000	1.168326	1937.687256
0.000000	1.168563	1935.610474
0.000000	1.168800	1935.887573
0.000000	1.169037	1937.240112
0.000000	1.169274	1939.254517
0.000000	1.169511	1942.447876
0.000000	1.169749	1945.983643
0.000000	1.169986	1946.815186
0.000000	1.170223	1946.242920
0.000000	1.170460	1945.031128
0.000000	1.170697	1943.464722
0.000000	1.170934	1941.199097
0.000000	1.171172	1937.988770
0.000000	1.171409	1934.688843
0.000000	1.171646	1933.615356
0.000000	1.171883	1933.093384
0.000000	1.172120	1933.485107
0.000000	1.172358	1936.168579
0.000000	1.172595	1939.584106
0.000000	1.172832	1942.295776
0.000000	1.173069	1944.558472
0.000000	1.173306	1946.712402
0.000000	1.173543	1947.604126
0.000000	1.173781	1946.063965
0.000000	1.174018	1942.364746
0.000000	1.174255	1937.106079
0.000000	1.174492	1931.317383
0.000000	1.174729	1926.033081
0.000000	1.174967	1919.759033
0.000000	1.175204	1914.228516
0.000000	1.175441	1909.973633
0.000000	1.175678	1905.850464
0.000000	1.175915	1900.258423
0.000000	1.176152	1894.428345
0.000000	1.176390	1888.536255
0.000000	1.176627	1883.693848
0.000000	1.176864	1879.359863
0.000000	1.177101	1876.641968
0.000000	1.177338	1876.590088
0.000000	1.177575	1876.939087
0.000000	1.177813	1877.541504
0.000000	1.178050	1877.514893
0.000000	1.178287	1876.634399
0.000000	1.178524	1875.786865
0.000000	1.178761	1875.523926
0.000000	1.178998	1876.953979
0.000000	1.179236	1879.965088
0.000000	1.179473	1883.968750
0.000000	1.179710	1888.856323
0.000000	1.179947	1893.922974
0.000000	1.180184	1899.450439
0.000000	1.180421	1904.559570
0.000000	1.180659	1908.785278
0.000000	1.180896	1911.172241
0.000000	1.181133	1912.753296
0.000000	1.181370	1913.572144
0.000000	1.181607	1913.844971
0.000000	1.181845	1912.396118
0.000000	1.182082	1910.075806
0.000000	1.182319	1906.798096
0.000000	1.182556	1903.780151
0.000000	1.182793	1903.026245
0.000000	1.183030	1902.580688
0.000000	1.183268	1901.986938
0.000000	1.183505	1901.935547
0.000000	1.183742	1902.609375
0.000000	1.183979	1901.120483
0.000000	1.184216	1899.835449
0.000000	1.184453	1898.318115
0.000000	1.184691	1896.599121
0.000000	1.184928	1897.756226
0.000000	1.185165	1900.206177
0.000000	1.185402	1904.284546
0.000000	1.185639	1909.993774
0.000000	1.185877	1917.782715
0.000000	1.186114	1927.050781
0.000000	1.186351	1936.839600
0.000000	1.186588	1943.707764
0.000000	1.186825	1949.996826
0.000000	1.187062	1955.202637
0.000000	1.187300	1957.554565
0.000000	1.187537	1959.301636
0.000000	1.187774	1959.989502
0.000000	1.188011	1960.531250
0.000000	1.188248	1961.361328
0.000000	1.188486	1962.946045
0.000000	1.188723	1964.776611
0.000000	1.188960	1962.937744
0.000000	1.189197	1959.574707
0.000000	1.189434	1954.897095
0.000000	1.189671	1949.234009
0.000000	1.189909	1945.081055
0.000000	1.190146	1941.952637
0.000000	1.190383	1937.933960
0.000000	1.190620	1933.515991
0.000000	1.190857	1929.296875
0.000000	1.191094	1925.323975
0.000000	1.191332	1924.433594
0.000000	1.191569	1925.023560
0.000000	1.191806	1925.844116
0.000000	1.192043	1925.989746
0.000000	1.192280	1926.453857
0.000000	1.192517	1926.546753
0.000000	1.192755	1925.677490
0.000000	1.192992	1924.277100
0.000000	1.193229	1922.027954
0.000000	1.193466	1919.551636
0.000000	1.193703	1916.968750
0.000000	1.193941	1914.701538
0.000000	1.194178	1913.821411
0.000000	1.194415	1913.209839
0.000000	1.194652	1913.267456
0.000000	1.194889	1913.925903
0.000000	1.195126	1915.483032
0.000000	1.195364	1918.135132
0.000000	1.195601	1921.847778
0.000000	1.195838	1926.473755
0.000000	1.196075	1931.871704
0.000000	1.196312	1938.986206
0.000000	1.196549	1947.986694
0.000000	1.196787	1959.016235
0.000000	1.197024	1971.059937
0.000000	1.197261	1981.818848
0.000000	1.197498	1991.573364
0.000000	1.197735	2001.040283
0.000000	1.197973	2008.443848
0.000000	1.198210	2014.839478
0.000000	1.198447	2020.944092
0.000000	1.198684	2026.451416
0.000000	1.198921	2030.470825
0.000000	1.199158	2034.469482
0.000000	1.199396	2037.933472
0.000000	1.199633	2041.546021
0.000000	1.199870	2045.379150
0.000000	1.200107	2048.959717
0.000000	1.200344	2051.989746
0.000000	1.200581	2054.865479
0.000000	1.200819	2056.993164
0.000000	1.201056	2059.333008
0.000000	1.201293	2060.192871
0.000000	1.201530	2059.815674
0.000000	1.201767	2058.796875
0.000000	1.202004	2057.942139
0.000000	1.202242	2057.241211
0.000000	1.202479	2056.907471
0.000000	1.202716	2056.531738
0.000000	1.202953	2055.807861
0.000000	1.203190	2055.053223
0.000000	1.203428	2054.242188
0.000000	1.203665	2053.686523
0.000000	1.203902	2054.611572
0.000000	1.204139	2056.067139
0.000000	1.204376	2057.172119
0.000000	1.204613	2055.398193
0.000000	1.204851	2052.410889
0.000000	1.205088	2048.552490
0.000000	1.205325	2044.087402
0.000000	1.205562	2040.510986
0.000000	1.205799	2037.813599
0.000000	1.206036	2035.305786
0.000000	1.206274	2035.587402
0.000000	1.206511	2037.496704
0.000000	1.206748	2037.903442
0.000000	1.206985	2037.937012
0.000000	1.207222	2035.947632
0.000000	1.207459	2032.350952
0.000000	1.207697	2028.773071
0.000000	1.207934	2028.359131
0.000000	1.208171	2029.047485
0.000000	1.208408	2030.286133
0.000000	1.208645	2032.190674
0.000000	1.208883	2034.967896
0.000000	1.209120	2037.810181
0.000000	1.209357	2041.805298
0.000000	1.209594	2046.329956
0.000000	1.209831	2050.315674
0.000000	1.210068	2055.086670
0.000000	1.210306	2059.545166
0.000000	1.210543	2063.118408
0.000000	1.210780	2066.680420
0.000000	1.211017	2070.030518
0.000000	1.211254	2072.708984
0.000000	1.211491	2072.946289
0.000000	1.211729	2072.350342
0.000000	1.211966	2071.152832
0.000000	1.212203	2070.393066
0.000000	1.212440	2070.648193
0.000000	1.212677	2071.931641
0.000000	1.212915	2073.159180
0.000000	1.213152	2073.864502
0.000000	1.213389	2073.685791
0.000000	1.213626	2073.028320
0.000000	1.213863	2071.879639
0.000000	1.214100	2070.758301
0.000000	1.214338	2070.588623
0.000000	1.214575	2070.224854
0.000000	1.214812	2069.322998
0.000000	1.215049	2068.668457
0.000000	1.215286	2069.104980
0.000000	1.215523	2068.924072
0.000000	1.215761	2068.800049
0.000000	1.215998	2069.811768
0.000000	1.216235	2071.791016
0.000000	1.216472	2074.211182
0.000000	1.216709	2076.940186
0.000000	1.216946	2077.985107
0.000000	1.217184	2078.651123
0.000000	1.217421	2079.060059
0.000000	1.217658	2079.407959
0.000000	1.217895	2080.189697
0.000000	1.218132	2082.043457
0.000000	1.218370	2084.225586
0.000000	1.218607	2086.490723
0.000000	1.218844	2089.115234
0.000000	1.219081	2091.917236
0.000000	1.219318	2094.362061
0.000000	1.219555	2094.749268
0.000000	1.219793	2094.194580
0.000000	1.220030	2091.920898
0.000000	1.220267	2087.907227
0.000000	1.220504	2083.201172
0.000000	1.220741	2078.925049
0.000000	1.220978	2077.867188
0.000000	1.221216	2078.272949
0.000000	1.221453	2079.613281
0.000000	1.221690	2080.877197
0.000000	1.221927	2082.929932
0.000000	1.222164	2085.408447
0.000000	1.222402	2087.995605
0.000000	1.222639	2091.403076
0.000000	1.222876	2094.453369
0.000000	1.223113	2097.318848
0.000000	1.223350	2098.566406
0.000000	1.223588	2098.827148
0.000000	1.223825	2097.756592
0.000000	1.224062	2095.243652
0.000000	1.224299	2091.330078
0.000000	1.224536	2086.946045
0.000000	1.224773	2085.099365
0.000000	1.225011	2083.713623
0.000000	1.225248	2082.727539
0.000000	1.225485	2082.525391
0.000000	1.225722	2082.725098
0.000000	1.225959	2083.010254
0.000000	1.226196	2083.891113
0.000000	1.226434	2085.506348
0.000000	1.226671	2087.226807
0.000000	1.226908	2088.622803
0.000000	1.227145	2090.603760
0.000000	1.227382	2092.758789
0.000000	1.227619	2094.140381
0.000000	1.227857	2094.860107
0.000000	1.228094	2096.131104
0.000000	1.228331	2098.535889
0.000000	1.228568	2098.908203
0.000000	1.228805	2096.902100
0.000000	1.229042	2093.885742
0.000000	1.229280	2090.287598
0.000000	1.229517	2086.476318
0.000000	1.229754	2081.514404
0.000000	1.229991	2077.036377
0.000000	1.230228	2072.444824
0.000000	1.230466	2066.762939
0.000000	1.230703	2061.604980
0.000000	1.230940	2056.847168
0.000000	1.231177	2053.056885
0.000000	1.231414	2050.017578
0.000000	1.231651	2048.257080
0.000000	1.231889	2046.259888
0.000000	1.232126	2043.856201
0.000000	1.232363	2040.880249
0.000000	1.232600	2037.439697
0.000000	1.232837	2033.565308
0.000000	1.233074	2029.200195
0.000000	1.233312	2024.557861
0.000000	1.233549	2020.976074
0.000000	1.233786	2017.749756
0.000000	1.234023	2012.321289
0.000000	1.234260	2005.843750
0.000000	1.234498	2001.403442
0.000000	1.234735	1997.575684
0.000000	1.234972	1995.736450
0.000000	1.235209	1995.248657
0.000000	1.235446	1996.027588
0.000000	1.235683	1997.117920
0.000000	1.235921	1997.689575
0.000000	1.236158	1997.002441
0.000000	1.236395	1996.186157
0.000000	1.236632	1995.378296
0.000000	1.236869	1994.516724
0.000000	1.237106	1992.738647
0.000000	1.237344	1990.591919
0.000000	1.237581	1988.379517
0.000000	1.237818	1987.682129
0.000000	1.238055	1988.382813
0.000000	1.238292	1989.640503
0.000000	1.238529	1991.728638
0.000000	1.238767	1993.917725
0.000000	1.239004	1995.948730
0.000000	1.239241	1997.742554
0.000000	1.239478	1999.909424
0.000000	1.239715	2003.371704
0.000000	1.239952	2007.952148
0.000000	1.240190	2014.598999
0.000000	1.240427	2021.247070
0.000000	1.240664	2028.373291
0.000000	1.240901	2034.897095
0.000000	1.241138	2040.362183
0.000000	1.241376	2046.473145
0.000000	1.241613	2053.444580
0.000000	1.241850	2061.066406
0.000000	1.242087	2068.898193
0.000000	1.242324	2076.861572
0.000000	1.242561	2084.651123
0.000000	1.242799	2090.409912
0.000000	1.243036	2094.796387
0.000000	1.243273	2096.869629
0.000000	1.243510	2097.223633
0.000000	1.243747	2096.578613
0.000000	1.243984	2094.861084
0.000000	1.244222	2092.949951
0.000000	1.244459	2089.976074
0.000000	1.244696	2085.455322
0.000000	1.244933	2079.121094
0.000000	1.245170	2070.993652
0.000000	1.245408	2060.832275
0.000000	1.245645	2049.516846
0.000000	1.245882	2036.408813
0.000000	1.246119	2024.662842
0.000000	1.246356	2013.343628
0.000000	1.246593	2004.153442
0.000000	1.246831	1996.257935
0.000000	1.247068	1988.980591
0.000000	1.247305	1983.808960
0.000000	1.247542	1980.767456
0.000000	1.247779	1980.244873
0.000000	1.248016	1980.413208
0.000000	1.248254	1982.670410
0.000000	1.248491	1986.275391
0.000000	1.248728	1989.610474
0.000000	1.248965	1991.474854
0.000000	1.249202	1992.427734
0.000000	1.249439	1993.639160
0.000000	1.249677	1995.001343
0.000000	1.249914	1997.103516
0.000000	1.250151	1997.218628
0.000000	1.250388	1996.955933
0.000000	1.250625	1995.760376
0.000000	1.250863	1993.744385
0.000000	1.251100	1991.364868
0.000000	1.251337	1989.525757
0.000000	1.251574	1988.179443
0.000000	1.251811	1986.964600
0.000000	1.252048	1987.369629
0.000000	1.252286	1987.374756
0.000000	1.252523	1987.081299
0.000000	1.252760	1984.845825
0.000000	1.252997	1981.687866
0.000000	1.253234	1977.647461
0.000000	1.253471	1972.351196
0.000000	1.253709	1965.877808
0.000000	1.253946	1958.416992
0.000000	1.254183	1950.975708
0.000000	1.254420	1945.582031
0.000000	1.254657	1940.576904
0.000000	1.254895	1934.156982
0.000000	1.255132	1927.447266
0.000000	1.255369	1921.483276
0.000000	1.255606	1915.931641
0.000000	1.255843	1910.727051
0.000000	1.256080	1907.291138
0.000000	1.256318	1905.449219
0.000000	1.256555	1906.709473
0.000000	1.256792	1908.529175
0.000000	1.257029	1909.829956
0.000000	1.257266	1910.095215
0.000000	1.257504	1910.433594
0.000000	1.257741	1910.701172
0.000000	1.257978	1911.024292
0.000000	1.258215	1910.854248
0.000000	1.258452	1909.820068
0.000000	1.258689	1908.606934
0.000000	1.258927	1907.720215
0.000000	1.259164	1908.233765
0.000000	1.259401	1910.243896
0.000000	1.259638	1912.666626
0.000000	1.259875	1912.179565
0.000000	1.260112	1909.705078
0.000000	1.260350	1905.460815
0.000000	1.260587	1900.397339
0.000000	1.260824	1895.085327
0.000000	1.261061	1891.559814
0.000000	1.261298	1890.538452
0.000000	1.261536	1891.356323
0.000000	1.261773	1893.241089
0.000000	1.262010	1894.890625
0.000000	1.262247	1896.273193
0.000000	1.262484	1896.196899
0.000000	1.262721	1896.722290
0.000000	1.262959	1897.998169
0.000000	1.263196	1900.177612
0.000000	1.263433	1903.633911
0.000000	1.263670	1907.848389
0.000000	1.263907	1912.368530
0.000000	1.264144	1916.860962
0.000000	1.264382	1921.394775
0.000000	1.264619	1926.578125
0.000000	1.264856	1933.526001
0.000000	1.265093	1940.740479
0.000000	1.265330	1949.858521
0.000000	1.265567	1958.555420
0.000000	1.265805	1966.904907
0.000000	1.266042	1973.539185
0.000000	1.266279	1979.560059
0.000000	1.266516	1985.104736
0.000000	1.266753	1990.243652
0.000000	1.266991	1995.212646
0.000000	1.267228	2000.525879
0.000000	1.267465	2005.256348
0.000000	1.267702	2009.315308
0.000000	1.267939	2013.503418
0.000000	1.268176	2018.026855
0.000000	1.268414	2023.509399
0.000000	1.268651	2028.889893
0.000000	1.268888	2033.818359
0.000000	1.269125	2037.407471
0.000000	1.269362	2039.014893
0.000000	1.269599	2039.908447
0.000000	1.269837	2040.027344
0.000000	1.270074	2039.357178
0.000000	1.270311	2038.287964
0.000000	1.270548	2036.869751
0.000000	1.270785	2035.992920
0.000000	1.271023	2034.827148
0.000000	1.271260	2032.972778
0.000000	1.271497	2030.171387
0.000000	1.271734	2026.462524
0.000000	1.271971	2022.553955
0.000000	1.272208	2021.377686
0.000000	1.272446	2019.983032
0.000000	1.272683	2017.759766
0.000000	1.272920	2014.466675
0.000000	1.273157	2010.895630
0.000000	1.273394	2007.431763
0.000000	1.273631	2003.514771
0.000000	1.273869	2000.539307
0.000000	1.274106	1997.632935
0.000000	1.274343	1994.616699
0.000000	1.274580	1991.462158
0.000000	1.274817	1987.930054
0.000000	1.275054	1985.992065
0.000000	1.275292	1986.416504
0.000000	1.275529	1986.325684
0.000000	1.275766	1986.116699
0.000000	1.276003	1984.435669
0.000000	1.276240	1983.629028
0.000000	1.276477	1984.203613
0.000000	1.276715	1985.859863
0.000000	1.276952	1988.063965
0.000000	1.277189	1990.210205
0.000000	1.277426	1990.719482
0.000000	1.277663	1990.888794
0.000000	1.277901	1991.349365
0.000000	1.278138	1992.448853
0.000000	1.278375	1995.517456
0.000000	1.278612	2000.129883
0.000000	1.278849	2005.090820
0.000000	1.279086	2009.307495
0.000000	1.279324	2013.444946
0.000000	1.279561	2018.647339
0.000000	1.279798	2023.204346
0.000000	1.280035	2025.541992
0.000000	1.280272	2027.043213
0.000000	1.280509	2027.417358
0.000000	1.280747	2026.442139
0.000000	1.280984	2024.958862
0.000000	1.281221	2023.419312
0.000000	1.281458	2022.189087
0.000000	1.281695	2020.671143
0.000000	1.281933	2019.241333
0.000000	1.282170	2017.588989
0.000000	1.282407	2015.538086
0.000000	1.282644	2015.604614
0.000000	1.282881	2016.648438
0.000000	1.283118	2019.304810
0.000000	1.283356	2021.451660
0.000000	1.283593	2021.730835
0.000000	1.283830	2022.016357
0.000000	1.284067	2022.730957
0.000000	1.284304	2024.997559
0.000000	1.284541	2028.391113
0.000000	1.284779	2030.137085
0.000000	1.285016	2031.385742
0.000000	1.285253	2030.488770
0.000000	1.285490	2028.679932
0.000000	1.285727	2026.906738
0.000000	1.285964	2026.103516
0.000000	1.286202	2025.161255
0.000000	1.286439	2024.858887
0.000000	1.286676	2025.461914
0.000000	1.286913	2026.750977
0.000000	1.287150	2028.218750
0.000000	1.287387	2029.321411
0.000000	1.287625	2029.778076
0.000000	1.287862	2027.582275
0.000000	1.288099	2023.463501
0.000000	1.288336	2017.529785
0.000000	1.288573	2010.688721
0.000000	1.288811	2003.156372
0.000000	1.289048	1997.515381
0.000000	1.289285	1993.412964
0.000000	1.289522	1988.956665
0.000000	1.289759	1983.806641
0.000000	1.289997	1978.373047
0.000000	1.290234	1971.696167
0.000000	1.290471	1964.388184
0.000000	1.290708	1958.354614
0.000000	1.290945	1953.583252
0.000000	1.291182	1951.296387
0.000000	1.291420	1950.768677
0.000000	1.291657	1952.154419
0.000000	1.291894	1955.661499
0.000000	1.292131	1961.142090
0.000000	1.292368	1968.653442
0.000000	1.292605	1976.974731
0.000000	1.292843	1986.029297
0.000000	1.293080	1996.126709
0.000000	1.293317	2004.598999
0.000000	1.293554	2009.253296
0.000000	1.293791	2012.851318
0.000000	1.294029	2016.907227
0.000000	1.294266	2020.973267
0.000000	1.294503	2026.029663
0.000000	1.294740	2033.145386
0.000000	1.294977	2039.393555
0.000000	1.295214	2042.564697
0.000000	1.295452	2045.772949
0.000000	1.295689	2051.016357
0.000000	1.295926	2056.268799
0.000000	1.296163	2061.063232
0.000000	1.296400	2066.242676
0.000000	1.296637	2071.893311
0.000000	1.296875	2077.998779
0.000000	1.297112	2083.215576
0.000000	1.297349	2086.840576
0.000000	1.297586	2088.806152
0.000000	1.297823	2089.989746
0.000000	1.298060	2090.164551
0.000000	1.298298	2089.293945
0.000000	1.298535	2087.306152
0.000000	1.298772	2085.184326
0.000000	1.299009	2084.586426
0.000000	1.299246	2083.622803
0.000000	1.299484	2082.473389
0.000000	1.299721	2081.690430
0.000000	1.299958	2080.725830
0.000000	1.300195	2079.720459
0.000000	1.300432	2079.047607
0.000000	1.300669	2078.567627
0.000000	1.300907	2077.968750
0.000000	1.301144	2077.522461
0.000000	1.301381	2076.060059
0.000000	1.301618	2074.150391
0.000000	1.301855	2071.643311
0.000000	1.302092	2069.462402
0.000000	1.302330	2068.994141
0.000000	1.302567	2069.572266
0.000000	1.302804	2071.172852
0.000000	1.303041	2073.597412
0.000000	1.303278	2076.585938
0.000000	1.303516	2081.164795
0.000000	1.303753	2086.250732
0.000000	1.303990	2091.638428
0.000000	1.304227	2096.749268
0.000000	1.304464	2101.871094
0.000000	1.304701	2106.974365
0.000000	1.304939	2112.772461
0.000000	1.305176	2118.997559
0.000000	1.305413	2125.433350
0.000000	1.305650	2131.319092
0.000000	1.305887	2136.464844
0.000000	1.306124	2141.431641
0.000000	1.306362	2145.605713
0.000000	1.306599	2148.510742
0.000000	1.306836	2151.077148
0.000000	1.307073	2154.088135
0.000000	1.307310	2156.293701
0.000000	1.307547	2159.606445
0.000000	1.307785	2162.247070
0.000000	1.308022	2164.585693
0.000000	1.308259	2167.295166
0.000000	1.308496	2172.380127
0.000000	1.308733	2178.343018
0.000000	1.308971	2184.049561
0.000000	1.309208	2188.953369
0.000000	1.309445	2192.815918
0.000000	1.309682	2196.117676
0.000000	1.309919	2196.925537
0.000000	1.310156	2196.111328
0.000000	1.310394	2194.319336
0.000000	1.310631	2191.425049
0.000000	1.310868	2187.600342
0.000000	1.311105	2182.861816
0.000000	1.311342	2176.961914
0.000000	1.311579	2169.772461
0.000000	1.311817	2163.726318
0.000000	1.312054	2160.013672
0.000000	1.312291	2156.797607
0.000000	1.312528	2155.081787
0.000000	1.312765	2154.313477
0.000000	1.313002	2153.302246
0.000000	1.313240	2152.232666
0.000000	1.313477	2150.703369
0.000000	1.313714	2147.856689
0.000000	1.313951	2144.722900
0.000000	1.314188	2142.425049
0.000000	1.314426	2140.982910
0.000000	1.314663	2139.587646
0.000000	1.314900	2137.338623
0.000000	1.315137	2133.687988
0.000000	1.315374	2129.503174
0.000000	1.315611	2124.447021
0.000000	1.315849	2120.231201
0.000000	1.316086	2116.270752
0.000000	1.316323	2112.261963
0.000000	1.316560	2109.437988
0.000000	1.316797	2108.238525
0.000000	1.317034	2109.511230
0.000000	1.317272	2112.591553
0.000000	1.317509	2116.776611
0.000000	1.317746	2122.074219
0.000000	1.317983	2126.213623
0.000000	1.318220	2127.615234
0.000000	1.318458	2125.968994
0.000000	1.318695	2122.147217
0.000000	1.318932	2116.424805
0.000000	1.319169	2109.158936
0.000000	1.319406	2101.855713
0.000000	1.319643	2095.418945
0.000000	1.319881	2088.691162
0.000000	1.320118	2082.166016
0.000000	1.320355	2075.864502
0.000000	1.320592	2070.755615
0.000000	1.320829	2066.795898
0.000000	1.321066	2063.110840
0.000000	1.321304	2059.836182
0.000000	1.321541	2056.850342
0.000000	1.321778	2053.906982
0.000000	1.322015	2051.509033
0.000000	1.322252	2048.747559
0.000000	1.322490	2046.808228
0.000000	1.322727	2045.739746
0.000000	1.322964	2046.075195
0.000000	1.323201	2046.385986
0.000000	1.323438	2047.136841
0.000000	1.323675	2049.300781
0.000000	1.323913	2054.427490
0.000000	1.324150	2058.597168
0.000000	1.324387	2061.210693
0.000000	1.324624	2064.143311
0.000000	1.324861	2068.829102
0.000000	1.325098	2073.934082
0.000000	1.325336	2076.270752
0.000000	1.325573	2075.937988
0.000000	1.325810	2074.620605
0.000000	1.326047	2073.272461
0.000000	1.326284	2071.737061
0.000000	1.326522	2070.962891
0.000000	1.326759	2070.891846
0.000000	1.326996	2071.453857
0.000000	1.327233	2072.795166
0.000000	1.327470	2073.351074
0.000000	1.327707	2071.345459
0.000000	1.327945	2068.114258
0.000000	1.328182	2063.997314
0.000000	1.328419	2059.728027
0.000000	1.328656	2056.165771
0.000000	1.328893	2053.019775
0.000000	1.329130	2050.479980
0.000000	1.329368	2049.459961
0.000000	1.329605	2050.596436
0.000000	1.329842	2051.994385
0.000000	1.330079	2054.081787
0.000000	1.330316	2056.470215
0.000000	1.330554	2059.770752
0.000000	1.330791	2064.292236
0.000000	1.331028	2070.489502
0.000000	1.331265	2077.356934
0.000000	1.331502	2085.671631
0.000000	1.331739	2095.348877
0.000000	1.331977	2106.444580
0.000000	1.332214	2118.512695
0.000000	1.332451	2132.531494
0.000000	1.332688	2145.462158
0.000000	1.332925	2155.710205
0.000000	1.333162	2165.199463
0.000000	1.333400	2172.921631
0.000000	1.333637	2180.531982
0.000000	1.333874	2188.374512
0.000000	1.334111	2196.436279
0.000000	1.334348	2205.025635
0.000000	1.334585	2213.774170
0.000000	1.334823	2220.870605
0.000000	1.335060	2227.702393
0.000000	1.335297	2234.579102
0.000000	1.335534	2241.248047
0.000000	1.335771	2245.681641
0.000000	1.336008	2247.542480
0.000000	1.336246	2247.971436
0.000000	1.336483	2247.287842
0.000000	1.336720	2245.496094
0.000000	1.336957	2245.280762
0.000000	1.337194	2244.683105
0.000000	1.337432	2241.085693
0.000000	1.337669	2236.137451
0.000000	1.337906	2230.105957
0.000000	1.338143	2224.341797
0.000000	1.338380	2218.348389
0.000000	1.338617	2212.862549
0.000000	1.338855	2207.446045
0.000000	1.339092	2202.367188
0.000000	1.339329	2199.452881
0.000000	1.339566	2198.146484
0.000000	1.339803	2196.601807
0.000000	1.340041	2194.914551
0.000000	1.340278	2193.086670
0.000000	1.340515	2190.693359
0.000000	1.340752	2188.253174
0.000000	1.340989	2185.930664
0.000000	1.341226	2184.347656
0.000000	1.341464	2184.788574
0.000000	1.341701	2186.814209
0.000000	1.341938	2189.983887
0.000000	1.342175	2194.243652
0.000000	1.342412	2199.109863
0.000000	1.342649	2204.165527
0.000000	1.342887	2208.971924
0.000000	1.343124	2214.298340
0.000000	1.343361	2221.140625
0.000000	1.343598	2227.103516
0.000000	1.343835	2232.401367
0.000000	1.344072	2237.206543
0.000000	1.344310	2240.306152
0.000000	1.344547	2240.954834
0.000000	1.344784	2239.009766
0.000000	1.345021	2235.024658
0.000000	1.345258	2229.190674
0.000000	1.345495	2222.518555
0.000000	1.345733	2218.270752
0.000000	1.345970	2215.535889
0.000000	1.346207	2213.156250
0.000000	1.346444	2211.263184
0.000000	1.346681	2210.743408
0.000000	1.346919	2212.110840
0.000000	1.347156	2215.416016
0.000000	1.347393	2222.259033
0.000000	1.347630	2229.816162
0.000000	1.347867	2236.123047
0.000000	1.348104	2241.509033
0.000000	1.348342	2247.261963
0.000000	1.348579	2253.984619
0.000000	1.348816	2260.241211
0.000000	1.349053	2266.004883
0.000000	1.349290	2271.258301
0.000000	1.349527	2274.886719
0.000000	1.349765	2274.093506
0.000000	1.350002	2270.237061
0.000000	1.350239	2263.444092
0.000000	1.350476	2253.395264
0.000000	1.350713	2241.893799
0.000000	1.350951	2227.778809
0.000000	1.351188	2211.930908
0.000000	1.351425	2197.469971
0.000000	1.351662	2182.502930
0.000000	1.351899	2165.889404
0.000000	1.352136	2150.648926
0.000000	1.352374	2136.816162
0.000000	1.352611	2123.895752
0.000000	1.352848	2113.296387
0.000000	1.353085	2101.447754
0.000000	1.353322	2088.285400
0.000000	1.353559	2074.236816
0.000000	1.353797	2061.205322
0.000000	1.354034	2048.744141
0.000000	1.354271	2037.197754
0.000000	1.354508	2026.744873
0.000000	1.354745	2016.408081
0.000000	1.354982	2005.418091
0.000000	1.355220	1994.543945
0.000000	1.355457	1983.387329
0.000000	1.355694	1973.289063
0.000000	1.355931	1965.420288
0.000000	1.356168	1960.074707
0.000000	1.356406	1958.145142
0.000000	1.356643	1957.755127
0.000000	1.356880	1961.537476
0.000000	1.357117	1968.354736
0.000000	1.357354	1976.542847
0.000000	1.357592	1985.752441
0.000000	1.357829	1993.045166
0.000000	1.358066	1992.893799
0.000000	1.358303	1986.307739
0.000000	1.358540	1973.809082
0.000000	1.358777	1956.471924
0.000000	1.359015	1936.332275
0.000000	1.359252	1916.683594
0.000000	1.359489	1900.646606
0.000000	1.359726	1888.023682
0.000000	1.359963	1883.974731
0.000000	1.360200	1886.261841
0.000000	1.360438	1890.249023
0.000000	1.360675	1894.460938
0.000000	1.360912	1899.854126
0.000000	1.361149	1906.667725
0.000000	1.361386	1913.902588
0.000000	1.361623	1922.012695
0.000000	1.361861	1929.940674
0.000000	1.362098	1936.921631
0.000000	1.362335	1945.100098
0.000000	1.362572	1954.922485
0.000000	1.362809	1964.234863
0.000000	1.363047	1973.712158
0.000000	1.363284	1983.922974
0.000000	1.363521	1995.247925
0.000000	1.363758	2005.868652
0.000000	1.363995	2014.540894
0.000000	1.364232	2023.032593
0.000000	1.364470	2030.246582
0.000000	1.364707	2034.809082
0.000000	1.364944	2037.373169
0.000000	1.365181	2038.547852
0.000000	1.365418	2038.145264
0.000000	1.365655	2037.956665
0.000000	1.365893	2038.110840
0.000000	1.366130	2038.286499
0.000000	1.366367	2039.264282
0.000000	1.366604	2041.810303
0.000000	1.366841	2046.945557
0.000000	1.367079	2053.310547
0.000000	1.367316	2060.762695
0.000000	1.367553	2065.753906
0.000000	1.367790	2069.662598
0.000000	1.368027	2073.556885
0.000000	1.368264	2077.233398
0.000000	1.368502	2081.316650
0.000000	1.368739	2085.555420
0.000000	1.368976	2088.793701
0.000000	1.369213	2090.728271
0.000000	1.369450	2090.808594
0.000000	1.369687	2090.599121
0.000000	1.369925	2090.888916
0.000000	1.370162	2092.905518
0.000000	1.370399	2095.664795
0.000000	1.370636	2099.500488
0.000000	1.370873	2104.863281
0.000000	1.371110	2111.157227
0.000000	1.371348	2116.448242
0.000000	1.371585	2120.802490
0.000000	1.371822	2124.134521
0.000000	1.372059	2124.065674
0.000000	1.372296	2121.114746
0.000000	1.372534	2116.343750
0.000000	1.372771	2110.115479
0.000000	1.373008	2103.461182
0.000000	1.373245	2099.584229
0.000000	1.373482	2095.931396
0.000000	1.373719	2092.338379
0.000000	1.373957	2088.857910
0.000000	1.374194	2085.755615
0.000000	1.374431	2081.335449
0.000000	1.374668	2074.779541
0.000000	1.374905	2065.725098
0.000000	1.375142	2054.751709
0.000000	1.375380	2042.602295
0.000000	1.375617	2030.778320
0.000000	1.375854	2021.128540
0.000000	1.376091	2012.206909
0.000000	1.376328	2006.447388
0.000000	1.376566	2004.017334
0.000000	1.376803	2003.836304
0.000000	1.377040	2006.571777
0.000000	1.377277	2013.566162
0.000000	1.377514	2022.616455
0.000000	1.377751	2032.139404
0.000000	1.377989	2040.842163
0.000000	1.378226	2048.690186
0.000000	1.378463	2054.929688
0.000000	1.378700	2060.292725
0.000000	1.378937	2064.390381
0.000000	1.379174	2064.973389
0.000000	1.379412	2063.485352
0.000000	1.379649	2060.726807
0.000000	1.379886	2057.113770
0.000000	1.380123	2054.421875
0.000000	1.380360	2054.731445
0.000000	1.380597	2055.640625
0.000000	1.380835	2056.686523
0.000000	1.381072	2058.278809
0.000000	1.381309	2060.378906
0.000000	1.381546	2062.959473
0.000000	1.381783	2064.677979
0.000000	1.382020	2065.589600
0.000000	1.382258	2065.198486
0.000000	1.382495	2063.833252
0.000000	1.382732	2061.734863
0.000000	1.382969	2059.177002
0.000000	1.383206	2057.307373
0.000000	1.383444	2055.922852
0.000000	1.383681	2057.024658
0.000000	1.383918	2059.320557
0.000000	1.384155	2063.189697
0.000000	1.384392	2068.688232
0.000000	1.384629	2074.915771
0.000000	1.384867	2082.099609
0.000000	1.385104	2089.846924
0.000000	1.385341	2097.638672
0.000000	1.385578	2105.474854
0.000000	1.385815	2114.505371
0.000000	1.386052	2124.437012
0.000000	1.386290	2134.995605
0.000000	1.386527	2146.512207
0.000000	1.386764	2157.716064
0.000000	1.387001	2167.893555
0.000000	1.387238	2176.864258
0.000000	1.387476	2182.738037
0.000000	1.387713	2186.226563
0.000000	1.387950	2187.868408
0.000000	1.388187	2187.752930
0.000000	1.388424	2186.344971
0.000000	1.388662	2183.749268
0.000000	1.388898	2180.892578
0.000000	1.389136	2178.650635
0.000000	1.389373	2175.703613
0.000000	1.389610	2173.220947
0.000000	1.389847	2171.644775
0.000000	1.390084	2170.362061
0.000000	1.390322	2169.511719
0.000000	1.390559	2168.098389
0.000000	1.390796	2166.575928
0.000000	1.391033	2165.121094
0.000000	1.391270	2163.507080
0.000000	1.391508	2162.326660
0.000000	1.391745	2162.264404
0.000000	1.391982	2164.147461
0.000000	1.392219	2167.028320
0.000000	1.392456	2172.837402
0.000000	1.392693	2178.858398
0.000000	1.392931	2184.655029
0.000000	1.393168	2189.215088
0.000000	1.393405	2194.040039
0.000000	1.393642	2197.274414
0.000000	1.393879	2197.796387
0.000000	1.394117	2197.210938
0.000000	1.394354	2195.312500
0.000000	1.394591	2192.284424
0.000000	1.394828	2191.844238
0.000000	1.395065	2192.535400
0.000000	1.395302	2192.809570
0.000000	1.395540	2193.181641
0.000000	1.395777	2195.103760
0.000000	1.396014	2196.302490
0.000000	1.396251	2196.552490
0.000000	1.396488	2196.149902
0.000000	1.396725	2195.092285
0.000000	1.396963	2193.434082
0.000000	1.397200	2191.407227
0.000000	1.397437	2189.157959
0.000000	1.397674	2187.682373
0.000000	1.397911	2185.260742
0.000000	1.398148	2182.738037
0.000000	1.398386	2180.347900
0.000000	1.398623	2176.944580
0.000000	1.398860	2171.858398
0.000000	1.399097	2165.996826
0.000000	1.399334	2159.120850
0.000000	1.399571	2152.232666
0.000000	1.399809	2146.351807
0.000000	1.400046	2142.521729
0.000000	1.400283	2140.957031
0.000000	1.400520	2140.449463
0.000000	1.400757	2140.292236
0.000000	1.400995	2140.372803
0.000000	1.401232	2138.931641
0.000000	1.401469	2136.619873
0.000000	1.401706	2133.470215
0.000000	1.401943	2129.710693
0.000000	1.402180	2126.126953
0.000000	1.402418	2121.604980
0.000000	1.402655	2116.846680
0.000000	1.402892	2111.749512
0.000000	1.403129	2106.436768
0.000000	1.403366	2101.128418
0.000000	1.403604	2095.887207
0.000000	1.403841	2090.265625
0.000000	1.404078	2083.596924
0.000000	1.404315	2075.580811
0.000000	1.404552	2068.456055
0.000000	1.404789	2061.197021
0.000000	1.405026	2054.832520
0.000000	1.405264	2053.791260
0.000000	1.405501	2056.976807
0.000000	1.405738	2062.535645
0.000000	1.405975	2070.233154
0.000000	1.406212	2078.674805
0.000000	1.406450	2087.549072
0.000000	1.406687	2094.098145
0.000000	1.406924	2100.813721
0.000000	1.407161	2108.755859
0.000000	1.407398	2117.820068
0.000000	1.407635	2126.521240
0.000000	1.407873	2132.627441
0.000000	1.408110	2136.958496
0.000000	1.408347	2137.854736
0.000000	1.408584	2137.246826
0.000000	1.408821	2136.861816
0.000000	1.409058	2136.120117
0.000000	1.409296	2136.370605
0.000000	1.409533	2136.993652
0.000000	1.409770	2137.963379
0.000000	1.410007	2139.146973
0.000000	1.410244	2139.576172
0.000000	1.410482	2139.788086
0.000000	1.410719	2138.379883
0.000000	1.410956	2136.390137
0.000000	1.411193	2133.888428
0.000000	1.411430	2130.664795
0.000000	1.411667	2127.220947
0.000000	1.411905	2123.571777
0.000000	1.412142	2120.165039
0.000000	1.412379	2119.664795
0.000000	1.412616	2120.656738
0.000000	1.412853	2122.308838
0.000000	1.413091	2124.086914
0.000000	1.413328	2125.074219
0.000000	1.413565	2125.120361
0.000000	1.413802	2124.806152
0.000000	1.414039	2123.064697
0.000000	1.414276	2119.028076
0.000000	1.414513	2112.024902
0.000000	1.414751	2105.546143
0.000000	1.414988	2100.797119
0.000000	1.415225	2097.396729
0.000000	1.415462	2096.066406
0.000000	1.415699	2095.109375
0.000000	1.415937	2094.873535
0.000000	1.416174	2095.194580
0.000000	1.416411	2096.109131
0.000000	1.416648	2097.388916
0.000000	1.416885	2099.280762
0.000000	1.417122	2103.145752
0.000000	1.417360	2105.742676
0.000000	1.417597	2108.177490
0.000000	1.417834	2111.489990
0.000000	1.418071	2116.182617
0.000000	1.418308	2122.718262
0.000000	1.418545	2131.451172
0.000000	1.418783	2140.999023
0.000000	1.419020	2149.450439
0.000000	1.419257	2156.550537
0.000000	1.419494	2164.439941
0.000000	1.419731	2172.665527
0.000000	1.419969	2180.457764
0.000000	1.420206	2187.114014
0.000000	1.420443	2193.127441
0.000000	1.420680	2198.390625
0.000000	1.420917	2203.629150
0.000000	1.421154	2208.860107
0.000000	1.421392	2209.267578
0.000000	1.421629	2208.306641
0.000000	1.421866	2207.072754
0.000000	1.422103	2208.179688
0.000000	1.422340	2211.362061
0.000000	1.422578	2215.803467
0.000000	1.422815	2222.181641
0.000000	1.423052	2230.145508
0.000000	1.423289	2238.402100
0.000000	1.423526	2243.558838
0.000000	1.423763	2248.282959
0.000000	1.424001	2252.760986
0.000000	1.424238	2257.432129
0.000000	1.424475	2261.268066
0.000000	1.424712	2263.939697
0.000000	1.424949	2265.896973
0.000000	1.425186	2265.834717
0.000000	1.425424	2265.781738
0.000000	1.425661	2265.939209
0.000000	1.425898	2265.635986
0.000000	1.426135	2264.900391
0.000000	1.426372	2264.260010
0.000000	1.426610	2262.416504
0.000000	1.426847	2260.826660
0.000000	1.427084	2260.237549
0.000000	1.427321	2259.609863
0.000000	1.427558	2257.554932
0.000000	1.427795	2254.391357
0.000000	1.428033	2250.325195
0.000000	1.428270	2245.692627
0.000000	1.428507	2241.684082
0.000000	1.428744	2238.603760
0.000000	1.428981	2236.142822
0.000000	1.429218	2234.927002
0.000000	1.429456	2234.943848
0.000000	1.429693	2236.721680
0.000000	1.429930	2238.296875
0.000000	1.430167	2240.068115
0.000000	1.430404	2242.611084
0.000000	1.430641	2246.141846
0.000000	1.430879	2251.548096
0.000000	1.431116	2257.918213
0.000000	1.431353	2263.580566
0.000000	1.431590	2268.127441
0.000000	1.431827	2272.406250
0.000000	1.432065	2275.733887
0.000000	1.432302	2278.744629
0.000000	1.432539	2281.587891
0.000000	1.432776	2283.879150
0.000000	1.433013	2283.971191
0.000000	1.433250	2282.294189
0.000000	1.433488	2278.920654
0.000000	1.433725	2274.023193
0.000000	1.433962	2268.951904
0.000000	1.434199	2264.495850
0.000000	1.434436	2258.718750
0.000000	1.434673	2252.280762
0.000000	1.434911	2244.568359
0.000000	1.435148	2235.739990
0.000000	1.435385	2227.749512
0.000000	1.435622	2219.824951
0.000000	1.435859	2211.385010
0.000000	1.436097	2204.034180
0.000000	1.436334	2196.956787
0.000000	1.436571	2190.569092
0.000000	1.436808	2183.876221
0.000000	1.437045	2176.861816
0.000000	1.437282	2170.178467
0.000000	1.437519	2163.573730
0.000000	1.437757	2155.407715
0.000000	1.437994	2145.182861
0.000000	1.438231	2133.241455
0.000000	1.438468	2119.989746
0.000000	1.438705	2107.939209
0.000000	1.438943	2099.559814
0.000000	1.439180	2094.254639
0.000000	1.439417	2093.525146
0.000000	1.439654	2092.731201
0.000000	1.439891	2092.345215
0.000000	1.440128	2093.269531
0.000000	1.440366	2097.874512
0.000000	1.440603	2105.272461
0.000000	1.440840	2112.247314
0.000000	1.441077	2119.783203
0.000000	1.441314	2126.469971
0.000000	1.441552	2132.960205
0.000000	1.441789	2139.636230
0.000000	1.442026	2144.860840
0.000000	1.442263	2149.208008
0.000000	1.442500	2153.835205
0.000000	1.442737	2159.309570
0.000000	1.442975	2164.536133
0.000000	1.443212	2169.045898
0.000000	1.443449	2171.152344
0.000000	1.443686	2172.039307
0.000000	1.443923	2172.601074
0.000000	1.444160	2172.867676
0.000000	1.444398	2173.633789
0.000000	1.444635	2174.475830
0.000000	1.444872	2177.204590
0.000000	1.445109	2179.546631
0.000000	1.445346	2181.612549
0.000000	1.445584	2182.535889
0.000000	1.445821	2182.307129
0.000000	1.446058	2182.559570
0.000000	1.446295	2183.023926
0.000000	1.446532	2182.503418
0.000000	1.446769	2181.691650
0.000000	1.447006	2179.840088
0.000000	1.447244	2177.888184
0.000000	1.447481	2174.509033
0.000000	1.447718	2169.970947
0.000000	1.447955	2165.030518
0.000000	1.448192	2159.467041
0.000000	1.448430	2154.358887
0.000000	1.448667	2150.884277
0.000000	1.448904	2147.205078
0.000000	1.449141	2143.988281
0.000000	1.449378	2142.921387
0.000000	1.449615	2143.337891
0.000000	1.449853	2146.954102
0.000000	1.450090	2150.355957
0.000000	1.450327	2153.447021
0.000000	1.450564	2156.300537
0.000000	1.450801	2158.827881
0.000000	1.451039	2161.632324
0.000000	1.451276	2164.778320
0.000000	1.451513	2168.812500
0.000000	1.451750	2173.618164
0.000000	1.451987	2179.081543
0.000000	1.452224	2184.614502
0.000000	1.452462	2189.193848
0.000000	1.452699	2191.092041
0.000000	1.452936	2191.886719
0.000000	1.453173	2192.559570
0.000000	1.453410	2193.239014
0.000000	1.453647	2196.493164
0.000000	1.453885	2201.302979
0.000000	1.454122	2205.916260
0.000000	1.454359	2208.538330
0.000000	1.454596	2211.244385
0.000000	1.454833	2214.024170
0.000000	1.455070	2215.637207
0.000000	1.455308	2215.822021
0.000000	1.455545	2215.258057
0.000000	1.455782	2214.948486
0.000000	1.456019	2215.782227
0.000000	1.456256	2216.505127
0.000000	1.456493	2215.507080
0.000000	1.456731	2213.367432
0.000000	1.456968	2210.541748
0.000000	1.457205	2207.441162
0.000000	1.457442	2204.877441
0.000000	1.457679	2201.945313
0.000000	1.457917	2199.493408
0.000000	1.458154	2197.260254
0.000000	1.458391	2193.710938
0.000000	1.458628	2189.487549
0.000000	1.458865	2184.727051
0.000000	1.459103	2180.364014
0.000000	1.459340	2176.905518
0.000000	1.459577	2173.031738
0.000000	1.459814	2169.220215
0.000000	1.460051	2165.509521
0.000000	1.460288	2163.882813
0.000000	1.460526	2163.008789
0.000000	1.460763	2162.130127
0.000000	1.461000	2160.802490
0.000000	1.461237	2159.937012
0.000000	1.461474	2159.165039
0.000000	1.461712	2158.254395
0.000000	1.461949	2156.898682
0.000000	1.462186	2156.428223
0.000000	1.462423	2157.250000
0.000000	1.462660	2158.981445
0.000000	1.462897	2160.660156
0.000000	1.463134	2162.965332
0.000000	1.463372	2165.124023
0.000000	1.463609	2166.827393
0.000000	1.463846	2168.779541
0.000000	1.464083	2171.013428
0.000000	1.464320	2173.692139
0.000000	1.464558	2176.125244
0.000000	1.464795	2179.423584
0.000000	1.465032	2182.871338
0.000000	1.465269	2185.900879
0.000000	1.465506	2189.344727
0.000000	1.465743	2192.783203
0.000000	1.465981	2195.476074
0.000000	1.466218	2196.668457
0.000000	1.466455	2196.163086
0.000000	1.466692	2194.760742
0.000000	1.466929	2192.808350
0.000000	1.467166	2191.217773
0.000000	1.467404	2191.160156
0.000000	1.467641	2191.412354
0.000000	1.467878	2191.430908
0.000000	1.468115	2190.823730
0.000000	1.468352	2189.512695
0.000000	1.468590	2187.528076
0.000000	1.468827	2184.419434
0.000000	1.469064	2180.375000
0.000000	1.469301	2175.784424
0.000000	1.469538	2169.788330
0.000000	1.469775	2163.064697
0.000000	1.470013	2156.055908
0.000000	1.470250	2150.975098
0.000000	1.470487	2146.886475
0.000000	1.470724	2142.363770
0.000000	1.470961	2138.125244
0.000000	1.471199	2134.945801
0.000000	1.471436	2132.398926
0.000000	1.471673	2130.763428
0.000000	1.471910	2129.473877
0.000000	1.472147	2129.298584
0.000000	1.472384	2130.915527
0.000000	1.472621	2133.403809
0.000000	1.472859	2136.894043
0.000000	1.473096	2140.935791
0.000000	1.473333	2146.063965
0.000000	1.473570	2152.339600
0.000000	1.473807	2160.965332
0.000000	1.474045	2170.934082
0.000000	1.474282	2181.464600
0.000000	1.474519	2191.077393
0.000000	1.474756	2199.361084
0.000000	1.474993	2205.762451
0.000000	1.475230	2208.439697
0.000000	1.475468	2208.728271
0.000000	1.475705	2207.017822
0.000000	1.475942	2203.392578
0.000000	1.476179	2199.172119
0.000000	1.476416	2195.672852
0.000000	1.476653	2192.048584
0.000000	1.476891	2187.916748
0.000000	1.477128	2183.214355
0.000000	1.477365	2178.014160
0.000000	1.477602	2175.451660
0.000000	1.477839	2175.719727
0.000000	1.478076	2178.620850
0.000000	1.478314	2183.642578
0.000000	1.478551	2190.797119
0.000000	1.478788	2199.668701
0.000000	1.479025	2208.444336
0.000000	1.479262	2216.157227
0.000000	1.479500	2224.777832
0.000000	1.479737	2233.809570
0.000000	1.479974	2239.321289
0.000000	1.480211	2244.221924
0.000000	1.480448	2251.184326
0.000000	1.480685	2257.427002
0.000000	1.480923	2263.425537
0.000000	1.481160	2268.360352
0.000000	1.481397	2272.413818
0.000000	1.481634	2276.104980
0.000000	1.481871	2280.151855
0.000000	1.482108	2284.321777
0.000000	1.482346	2288.579834
0.000000	1.482583	2293.195313
0.000000	1.482820	2298.237061
0.000000	1.483057	2303.556152
0.000000	1.483294	2308.812500
0.000000	1.483532	2310.617432
0.000000	1.483769	2310.767334
0.000000	1.484006	2311.112305
0.000000	1.484243	2313.159668
0.000000	1.484480	2316.440430
0.000000	1.484717	2319.475586
0.000000	1.484954	2323.689453
0.000000	1.485192	2327.904541
0.000000	1.485429	2330.212402
0.000000	1.485666	2331.853271
0.000000	1.485903	2333.207520
0.000000	1.486140	2334.565186
0.000000	1.486378	2335.243896
0.000000	1.486615	2335.278320
0.000000	1.486852	2334.732666
0.000000	1.487089	2333.937988
0.000000	1.487326	2332.997559
0.000000	1.487563	2330.913086
0.000000	1.487801	2329.113770
0.000000	1.488038	2326.901367
0.000000	1.488275	2324.539551
0.000000	1.488512	2321.737793
0.000000	1.488749	2319.116455
0.000000	1.488987	2316.522949
0.000000	1.489224	2314.193359
0.000000	1.489461	2312.724854
0.000000	1.489698	2314.353760
0.000000	1.489935	2317.043457
0.000000	1.490173	2318.375244
0.000000	1.490410	2318.538818
0.000000	1.490647	2318.107910
0.000000	1.490884	2317.207275
0.000000	1.491121	2315.608887
0.000000	1.491358	2315.380615
0.000000	1.491596	2317.197266
0.000000	1.491833	2319.783203
0.000000	1.492070	2323.239990
0.000000	1.492307	2327.290039
0.000000	1.492544	2331.036377
0.000000	1.492781	2333.144531
0.000000	1.493019	2332.924072
0.000000	1.493256	2331.910645
0.000000	1.493493	2330.510498
0.000000	1.493730	2329.471924
0.000000	1.493967	2329.853271
0.000000	1.494205	2329.683105
0.000000	1.494442	2329.500000
0.000000	1.494679	2329.798584
0.000000	1.494916	2331.575439
0.000000	1.495153	2335.530029
0.000000	1.495390	2339.655762
0.000000	1.495627	2344.784424
0.000000	1.495865	2349.474609
0.000000	1.496102	2352.641357
0.000000	1.496339	2355.487305
0.000000	1.496576	2357.686035
0.000000	1.496813	2357.813232
0.000000	1.497051	2356.572266
0.000000	1.497288	2354.118652
0.000000	1.497525	2350.399902
0.000000	1.497762	2346.363525
0.000000	1.497999	2342.233398
0.000000	1.498236	2341.423584
0.000000	1.498474	2340.984131
0.000000	1.498711	2340.620605
0.000000	1.498948	2341.435791
0.000000	1.499185	2341.698486
0.000000	1.499422	2341.789307
0.000000	1.499660	2341.537598
0.000000	1.499897	2341.669189
0.000000	1.500134	2341.750732
0.000000	1.500371	2342.212402
0.000000	1.500608	2343.760010
0.000000	1.500845	2344.903564
0.000000	1.501083	2346.775391
0.000000	1.501320	2348.833008
0.000000	1.501557	2351.697021
0.000000	1.501794	2354.992188
0.000000	1.502031	2358.172852
0.000000	1.502268	2361.548584
0.000000	1.502506	2363.788330
0.000000	1.502743	2366.302734
0.000000	1.502980	2369.550293
0.000000	1.503217	2374.137207
0.000000	1.503454	2380.150146
0.000000	1.503691	2387.210449
0.000000	1.503929	2394.816650
0.000000	1.504166	2401.748047
0.000000	1.504403	2409.375488
0.000000	1.504640	2417.103516
0.000000	1.504877	2423.621338
0.000000	1.505114	2428.305176
0.000000	1.505352	2432.546875
0.000000	1.505589	2435.190186
0.000000	1.505826	2436.234619
0.000000	1.506063	2436.428223
0.000000	1.506300	2436.144775
0.000000	1.506538	2436.387939
0.000000	1.506775	2438.110840
0.000000	1.507012	2439.700684
0.000000	1.507249	2439.989502
0.000000	1.507486	2438.911133
0.000000	1.507723	2436.546631
0.000000	1.507961	2433.045898
0.000000	1.508198	2429.470215
0.000000	1.508435	2427.846680
0.000000	1.508672	2429.787842
0.000000	1.508909	2432.869141
0.000000	1.509147	2436.579834
0.000000	1.509384	2438.600342
0.000000	1.509621	2438.789063
0.000000	1.509858	2435.753662
0.000000	1.510095	2430.951904
0.000000	1.510332	2424.695557
0.000000	1.510569	2417.418213
0.000000	1.510807	2410.620605
0.000000	1.511044	2404.368896
0.000000	1.511281	2401.155273
0.000000	1.511518	2400.845459
0.000000	1.511755	2400.969971
0.000000	1.511993	2401.610352
0.000000	1.512230	2402.282227
0.000000	1.512467	2402.918213
0.000000	1.512704	2403.548584
0.000000	1.512941	2404.202148
0.000000	1.513178	2403.956543
0.000000	1.513416	2402.546143
0.000000	1.513653	2400.924561
0.000000	1.513890	2398.716309
0.000000	1.514127	2397.416260
0.000000	1.514364	2397.572266
0.000000	1.514601	2398.653076
0.000000	1.514839	2398.871338
0.000000	1.515076	2398.623535
0.000000	1.515313	2397.917236
0.000000	1.515550	2396.700928
0.000000	1.515787	2394.382813
0.000000	1.516025	2390.217773
0.000000	1.516262	2384.472412
0.000000	1.516499	2376.672607
0.000000	1.516736	2366.811279
0.000000	1.516973	2355.610107
0.000000	1.517210	2344.967773
0.000000	1.517448	2334.588135
0.000000	1.517685	2324.411865
0.000000	1.517922	2311.997559
0.000000	1.518159	2296.862549
0.000000	1.518396	2281.321289
0.000000	1.518634	2266.168213
0.000000	1.518871	2251.518311
0.000000	1.519108	2239.917480
0.000000	1.519345	2231.686279
0.000000	1.519582	2225.210449
0.000000	1.519819	2221.884766
0.000000	1.520056	2222.037598
0.000000	1.520294	2225.045166
0.000000	1.520531	2230.639404
0.000000	1.520768	2238.362061
0.000000	1.521005	2243.480469
0.000000	1.521242	2248.148926
0.000000	1.521480	2253.561523
0.000000	1.521717	2260.022461
0.000000	1.521954	2267.815430
0.000000	1.522191	2275.585205
0.000000	1.522428	2281.666992
0.000000	1.522666	2287.471680
0.000000	1.522903	2293.570068
0.000000	1.523140	2299.212158
0.000000	1.523377	2304.827637
0.000000	1.523614	2310.830078
0.000000	1.523851	2316.347900
0.000000	1.524089	2321.261963
0.000000	1.524326	2324.928955
0.000000	1.524563	2327.424316
0.000000	1.524800	2327.653076
0.000000	1.525037	2326.892334
0.000000	1.525274	2325.455811
0.000000	1.525512	2322.859131
0.000000	1.525749	2320.734863
0.000000	1.525986	2317.766113
0.000000	1.526223	2313.741943
0.000000	1.526460	2309.527344
0.000000	1.526697	2306.323730
0.000000	1.526935	2306.059326
0.000000	1.527172	2306.281494
0.000000	1.527409	2307.695557
0.000000	1.527646	2308.121826
0.000000	1.527883	2307.212646
0.000000	1.528121	2306.851074
0.000000	1.528358	2308.011475
0.000000	1.528595	2307.129150
0.000000	1.528832	2304.483887
0.000000	1.529069	2300.926758
0.000000	1.529306	2297.484375
0.000000	1.529544	2296.732422
0.000000	1.529781	2296.243652
0.000000	1.530018	2295.721191
0.000000	1.530255	2295.708252
0.000000	1.530492	2295.909668
0.000000	1.530729	2296.263916
0.000000	1.530967	2297.091797
0.000000	1.531204	2298.610352
0.000000	1.531441	2300.657959
0.000000	1.531678	2303.519775
0.000000	1.531915	2306.581299
0.000000	1.532153	2309.762207
0.000000	1.532390	2313.556641
0.000000	1.532627	2317.346924
0.000000	1.532864	2320.007324
0.000000	1.533101	2321.438477
0.000000	1.533338	2323.014404
0.000000	1.533575	2324.645996
0.000000	1.533813	2327.822510
0.000000	1.534050	2331.680664
0.000000	1.534287	2335.933838
0.000000	1.534524	2340.200928
0.000000	1.534761	2343.313965
0.000000	1.534999	2345.076416
0.000000	1.535236	2346.357178
0.000000	1.535473	2347.888428
0.000000	1.535710	2348.983154
0.000000	1.535947	2350.774902
0.000000	1.536184	2352.118896
0.000000	1.536422	2353.048828
0.000000	1.536659	2354.120605
0.000000	1.536896	2355.908447
0.000000	1.537133	2358.109131
0.000000	1.537370	2360.477051
0.000000	1.537608	2362.367920
0.000000	1.537845	2363.983643
0.000000	1.538082	2365.810547
0.000000	1.538319	2367.872314
0.000000	1.538556	2369.811279
0.000000	1.538793	2371.240723
0.000000	1.539031	2373.817139
0.000000	1.539268	2376.124512
0.000000	1.539505	2377.689941
0.000000	1.539742	2378.094727
0.000000	1.539979	2377.852295
0.000000	1.540216	2375.763428
0.000000	1.540454	2372.561768
0.000000	1.540691	2367.623291
0.000000	1.540928	2360.059570
0.000000	1.541165	2350.619385
0.000000	1.541402	2340.406738
0.000000	1.541640	2332.375000
0.000000	1.541877	2325.718750
0.000000	1.542114	2319.300537
0.000000	1.542351	2312.795410
0.000000	1.542588	2306.657471
0.000000	1.542825	2301.202393
0.000000	1.543062	2294.316162
0.000000	1.543300	2285.996826
0.000000	1.543537	2277.426758
0.000000	1.543774	2271.928955
0.000000	1.544011	2268.027832
0.000000	1.544248	2265.897217
0.000000	1.544486	2265.366699
0.000000	1.544723	2265.171143
0.000000	1.544960	2266.008545
0.000000	1.545197	2267.346191
0.000000	1.545434	2270.195801
0.000000	1.545671	2271.938477
0.000000	1.545909	2273.107666
0.000000	1.546146	2274.766602
0.000000	1.546383	2278.326416
0.000000	1.546620	2283.619141
0.000000	1.546857	2289.264648
0.000000	1.547095	2295.219971
0.000000	1.547332	2301.018799
0.000000	1.547569	2307.324707
0.000000	1.547806	2314.109375
0.000000	1.548043	2320.852783
0.000000	1.548280	2325.117920
0.000000	1.548518	2325.683838
0.000000	1.548755	2324.702881
0.000000	1.548992	2323.042725
0.000000	1.549229	2321.972900
0.000000	1.549466	2320.423340
0.000000	1.549703	2318.916748
0.000000	1.549941	2317.185791
0.000000	1.550178	2317.025879
0.000000	1.550415	2319.953125
0.000000	1.550652	2323.404541
0.000000	1.550889	2325.881104
0.000000	1.551127	2327.872314
0.000000	1.551364	2330.388184
0.000000	1.551601	2331.776367
0.000000	1.551838	2331.815918
0.000000	1.552075	2331.589844
0.000000	1.552312	2330.444092
0.000000	1.552549	2330.041260
0.000000	1.552787	2329.155029
0.000000	1.553024	2327.951660
0.000000	1.553261	2325.649902
0.000000	1.553498	2322.356934
0.000000	1.553735	2319.248047
0.000000	1.553973	2316.727539
0.000000	1.554210	2314.100098
0.000000	1.554447	2311.974121
0.000000	1.554684	2310.842773
0.000000	1.554921	2309.704102
0.000000	1.555158	2308.720459
0.000000	1.555396	2307.828369
0.000000	1.555633	2307.581787
0.000000	1.555870	2307.801270
0.000000	1.556107	2308.130371
0.000000	1.556344	2309.121094
0.000000	1.556582	2310.170898
0.000000	1.556819	2311.435059
0.000000	1.557056	2311.935547
0.000000	1.557293	2310.434326
0.000000	1.557530	2307.350586
0.000000	1.557768	2303.740479
0.000000	1.558005	2301.001221
0.000000	1.558242	2298.455566
0.000000	1.558479	2295.321777
0.000000	1.558716	2291.993652
0.000000	1.558953	2287.684326
0.000000	1.559190	2282.140137
0.000000	1.559428	2276.078369
0.000000	1.559665	2269.978271
0.000000	1.559902	2266.194824
0.000000	1.560139	2263.899658
0.000000	1.560376	2261.351563
0.000000	1.560614	2259.862549
0.000000	1.560851	2257.722656
0.000000	1.561088	2255.009277
0.000000	1.561325	2252.492676
0.000000	1.561562	2251.375977
0.000000	1.561799	2250.545410
0.000000	1.562037	2250.501953
0.000000	1.562274	2250.876709
0.000000	1.562511	2251.264404
0.000000	1.562748	2251.391846
0.000000	1.562985	2251.163086
0.000000	1.563222	2251.167480
0.000000	1.563460	2251.815674
0.000000	1.563697	2254.734131
0.000000	1.563934	2258.450195
0.000000	1.564171	2261.692139
0.000000	1.564408	2264.712646
0.000000	1.564646	2268.401611
0.000000	1.564883	2272.079102
0.000000	1.565120	2275.025391
0.000000	1.565357	2277.745117
0.000000	1.565594	2280.424561
0.000000	1.565831	2283.368164
0.000000	1.566069	2285.883545
0.000000	1.566306	2287.842529
0.000000	1.566543	2289.854492
0.000000	1.566780	2290.232910
0.000000	1.567017	2290.076904
0.000000	1.567255	2289.960693
0.000000	1.567492	2289.238037
0.000000	1.567729	2288.067383
0.000000	1.567966	2286.487549
0.000000	1.568203	2285.889160
0.000000	1.568440	2281.982178
0.000000	1.568677	2277.290527
0.000000	1.568915	2273.156494
0.000000	1.569152	2269.546631
0.000000	1.569389	2268.584717
0.000000	1.569626	2268.316162
0.000000	1.569863	2268.047607
0.000000	1.570101	2267.878906
0.000000	1.570338	2267.663086
0.000000	1.570575	2268.097900
0.000000	1.570812	2268.297852
0.000000	1.571049	2268.909668
0.000000	1.571286	2269.361572
0.000000	1.571524	2269.276123
0.000000	1.571761	2269.244141
0.000000	1.571998	2269.036621
0.000000	1.572235	2268.325928
0.000000	1.572472	2266.247070
0.000000	1.572709	2263.384766
0.000000	1.572947	2260.833496
0.000000	1.573184	2260.954834
0.000000	1.573421	2261.884766
0.000000	1.573658	2263.806885
0.000000	1.573895	2266.650146
0.000000	1.574133	2267.087158
0.000000	1.574370	2265.070068
0.000000	1.574607	2262.765625
0.000000	1.574844	2260.180176
0.000000	1.575081	2258.642822
0.000000	1.575318	2260.513672
0.000000	1.575556	2263.693359
0.000000	1.575793	2267.544189
0.000000	1.576030	2271.330811
0.000000	1.576267	2275.367676
0.000000	1.576504	2279.730469
0.000000	1.576741	2284.836914
0.000000	1.576979	2289.974854
0.000000	1.577216	2294.979004
0.000000	1.577453	2299.914307
0.000000	1.577690	2303.756836
0.000000	1.577927	2306.954590
0.000000	1.578164	2309.798340
0.000000	1.578402	2312.642334
0.000000	1.578639	2315.039795
0.000000	1.578876	2317.681396
0.000000	1.579113	2319.262939
0.000000	1.579350	2322.400146
0.000000	1.579588	2326.376221
0.000000	1.579825	2330.708984
0.000000	1.580062	2335.774170
0.000000	1.580299	2341.350098
0.000000	1.580536	2347.693604
0.000000	1.580773	2354.132813
0.000000	1.581011	2356.078613
0.000000	1.581248	2355.735107
0.000000	1.581485	2355.473877
0.000000	1.581722	2358.502686
0.000000	1.581959	2362.569336
0.000000	1.582196	2367.276123
0.000000	1.582434	2372.389404
0.000000	1.582671	2378.213867
0.000000	1.582908	2384.131104
0.000000	1.583145	2391.001465
0.000000	1.583382	2398.515869
0.000000	1.583619	2404.168945
0.000000	1.583857	2408.162842
0.000000	1.584094	2411.504639
0.000000	1.584331	2414.649170
0.000000	1.584568	2415.493896
0.000000	1.584805	2414.736816
0.000000	1.585043	2412.756104
0.000000	1.585280	2409.343018
0.000000	1.585517	2405.515381
0.000000	1.585754	2401.334473
0.000000	1.585991	2398.375000
0.000000	1.586228	2397.257324
0.000000	1.586466	2396.549072
0.000000	1.586703	2396.738525
0.000000	1.586940	2397.038330
0.000000	1.587177	2397.420654
0.000000	1.587414	2398.541748
0.000000	1.587651	2400.156250
0.000000	1.587889	2401.201904
0.000000	1.588126	2400.810791
0.000000	1.588363	2399.622559
0.000000	1.588600	2398.027832
0.000000	1.588837	2396.386963
0.000000	1.589075	2394.164551
0.000000	1.589312	2391.499512
0.000000	1.589549	2388.991455
0.000000	1.589786	2388.150146
0.000000	1.590023	2389.007813
0.000000	1.590261	2390.113037
0.000000	1.590497	2391.809814
0.000000	1.590735	2394.261963
0.000000	1.590972	2396.347412
0.000000	1.591209	2397.136475
0.000000	1.591446	2398.185791
0.000000	1.591683	2398.501221
0.000000	1.591921	2398.826416
0.000000	1.592158	2399.268799
0.000000	1.592395	2400.206055
0.000000	1.592632	2401.888428
0.000000	1.592869	2404.145508
0.000000	1.593107	2406.968994
0.000000	1.593344	2409.792725
0.000000	1.593581	2412.361572
0.000000	1.593818	2413.928467
0.000000	1.594055	2414.129395
0.000000	1.594292	2414.479248
0.000000	1.594530	2417.027344
0.000000	1.594767	2418.641113
0.000000	1.595004	2418.074951
0.000000	1.595241	2416.445068
0.000000	1.595478	2413.908691
0.000000	1.595716	2411.051025
0.000000	1.595953	2408.876465
0.000000	1.596190	2405.740723
0.000000	1.596427	2401.698242
0.000000	1.596664	2397.664063
0.000000	1.596901	2394.688965
0.000000	1.597139	2392.182861
0.000000	1.597376	2390.623535
0.000000	1.597613	2391.795410
0.000000	1.597850	2394.322998
0.000000	1.598087	2398.161133
0.000000	1.598324	2402.990234
0.000000	1.598562	2406.556396
0.000000	1.598799	2407.556641
0.000000	1.599036	2408.390869
0.000000	1.599273	2409.410645
0.000000	1.599510	2410.933838
0.000000	1.599748	2414.291260
0.000000	1.599985	2418.362305
0.000000	1.600222	2422.752441
0.000000	1.600459	2428.094727
0.000000	1.600696	2433.382080
0.000000	1.600933	2439.572510
0.000000	1.601170	2444.784180
0.000000	1.601408	2449.356445
0.000000	1.601645	2453.304932
0.000000	1.601882	2457.039551
0.000000	1.602119	2459.059082
0.000000	1.602356	2460.449707
0.000000	1.602594	2461.329834
0.000000	1.602831	2461.752197
0.000000	1.603068	2462.293945
0.000000	1.603305	2462.823975
0.000000	1.603542	2463.797852
0.000000	1.603779	2464.681396
0.000000	1.604017	2465.881104
0.000000	1.604254	2466.476807
0.000000	1.604491	2467.373535
0.000000	1.604728	2468.436279
0.000000	1.604965	2470.114502
0.000000	1.605203	2472.201660
0.000000	1.605440	2474.011475
0.000000	1.605677	2476.677734
0.000000	1.605914	2480.145020
0.000000	1.606151	2480.082764
0.000000	1.606388	2477.946289
0.000000	1.606626	2474.015381
0.000000	1.606863	2468.918701
0.000000	1.607100	2462.777588
0.000000	1.607337	2457.706299
0.000000	1.607574	2454.966797
0.000000	1.607811	2454.060303
0.000000	1.608049	2453.851318
0.000000	1.608286	2454.669678
0.000000	1.608523	2456.317139
0.000000	1.608760	2459.868896
0.000000	1.608997	2463.418945
0.000000	1.609234	2468.216309
0.000000	1.609472	2472.933594
0.000000	1.609709	2477.711914
0.000000	1.609946	2482.899170
0.000000	1.610183	2486.846191
0.000000	1.610420	2489.552734
0.000000	1.610657	2491.585938
0.000000	1.610895	2492.283203
0.000000	1.611132	2491.581543
0.000000	1.611369	2489.959229
0.000000	1.611606	2488.189697
0.000000	1.611843	2487.879150
0.000000	1.612081	2490.258301
0.000000	1.612318	2492.975830
0.000000	1.612555	2496.565918
0.000000	1.612792	2499.602051
0.000000	1.613029	2502.455811
0.000000	1.613266	2504.143311
0.000000	1.613504	2503.334961
0.000000	1.613741	2500.798340
0.000000	1.613978	2497.691895
0.000000	1.614215	2494.181152
0.000000	1.614452	2492.753906
0.000000	1.614690	2492.323730
0.000000	1.614927	2493.261963
0.000000	1.615164	2496.210938
0.000000	1.615401	2499.708008
0.000000	1.615638	2504.875732
0.000000	1.615875	2510.405518
0.000000	1.616112	2514.461182
0.000000	1.616350	2516.510498
0.000000	1.616587	2517.958008
0.000000	1.616824	2518.522705
0.000000	1.617061	2518.444580
0.000000	1.617298	2518.360596
0.000000	1.617536	2517.572021
0.000000	1.617773	2516.208740
0.000000	1.618010	2513.846436
0.000000	1.618247	2510.523193
0.000000	1.618484	2506.440186
0.000000	1.618721	2501.726074
0.000000	1.618959	2498.585449
0.000000	1.619196	2499.764160
0.000000	1.619433	2503.344971
0.000000	1.619670	2506.925781
0.000000	1.619907	2510.679199
0.000000	1.620144	2514.718994
0.000000	1.620382	2518.008789
0.000000	1.620619	2519.954102
0.000000	1.620856	2521.455566
0.000000	1.621093	2522.022949
0.000000	1.621330	2521.904053
0.000000	1.621568	2520.409424
0.000000	1.621805	2517.843750
0.000000	1.622042	2514.325684
0.000000	1.622279	2509.392090
0.000000	1.622516	2504.046143
0.000000	1.622754	2498.464600
0.000000	1.622991	2491.443115
0.000000	1.623228	2483.324219
0.000000	1.623465	2474.629639
0.000000	1.623702	2464.098145
0.000000	1.623939	2451.450439
0.000000	1.624177	2439.898682
0.000000	1.624414	2430.661865
0.000000	1.624651	2419.605713
0.000000	1.624888	2405.868164
0.000000	1.625125	2391.083496
0.000000	1.625362	2376.765869
0.000000	1.625600	2364.429443
0.000000	1.625837	2354.500488
0.000000	1.626074	2345.615723
0.000000	1.626311	2336.688232
0.000000	1.626548	2327.744873
0.000000	1.626785	2320.958496
0.000000	1.627023	2318.171143
0.000000	1.627260	2318.165039
0.000000	1.627497	2318.007568
0.000000	1.627734	2317.544189
0.000000	1.627971	2317.416260
0.000000	1.628209	2318.580322
0.000000	1.628446	2321.653076
0.000000	1.628683	2324.671143
0.000000	1.628920	2327.221680
0.000000	1.629157	2330.479736
0.000000	1.629394	2334.071045
0.000000	1.629632	2339.262939
0.000000	1.629869	2346.263672
0.000000	1.630106	2355.791504
0.000000	1.630343	2366.705811
0.000000	1.630580	2379.354248
0.000000	1.630817	2391.524170
0.000000	1.631055	2401.128174
0.000000	1.631292	2410.392822
0.000000	1.631529	2419.651611
0.000000	1.631766	2429.122314
0.000000	1.632003	2438.749268
0.000000	1.632240	2447.091064
0.000000	1.632478	2453.037598
0.000000	1.632715	2458.335449
0.000000	1.632952	2462.761963
0.000000	1.633189	2467.019043
0.000000	1.633426	2470.532715
0.000000	1.633664	2472.996094
0.000000	1.633901	2472.857422
0.000000	1.634138	2470.321289
0.000000	1.634375	2466.041016
0.000000	1.634612	2460.408447
0.000000	1.634849	2453.762451
0.000000	1.635087	2449.757324
0.000000	1.635324	2447.757568
0.000000	1.635561	2445.865967
0.000000	1.635798	2444.861572
0.000000	1.636035	2445.510498
0.000000	1.636272	2448.380615
0.000000	1.636510	2452.327393
0.000000	1.636747	2455.814941
0.000000	1.636984	2459.566406
0.000000	1.637221	2463.504395
0.000000	1.637458	2468.158203
0.000000	1.637696	2473.202637
0.000000	1.637933	2478.030273
0.000000	1.638170	2482.141846
0.000000	1.638407	2486.408447
0.000000	1.638644	2490.534668
0.000000	1.638881	2494.209717
0.000000	1.639118	2497.473145
0.000000	1.639356	2500.837158
0.000000	1.639593	2504.294434
0.000000	1.639830	2507.530518
0.000000	1.640067	2508.850098
0.000000	1.640304	2508.024414
0.000000	1.640542	2506.173584
0.000000	1.640779	2504.671631
0.000000	1.641016	2503.962158
0.000000	1.641253	2502.127441
0.000000	1.641490	2499.749268
0.000000	1.641727	2496.398682
0.000000	1.641965	2493.157471
0.000000	1.642202	2490.320313
0.000000	1.642439	2488.033936
0.000000	1.642676	2486.989990
0.000000	1.642913	2485.236572
0.000000	1.643151	2483.614746
0.000000	1.643388	2481.144287
0.000000	1.643625	2478.631836
0.000000	1.643862	2475.465576
0.000000	1.644099	2471.534180
0.000000	1.644336	2466.802246
0.000000	1.644574	2461.698242
0.000000	1.644811	2456.505615
0.000000	1.645048	2451.809326
0.000000	1.645285	2449.193115
0.000000	1.645522	2447.054199
0.000000	1.645759	2444.898193
0.000000	1.645997	2443.095947
0.000000	1.646234	2441.939453
0.000000	1.646471	2441.963623
0.000000	1.646708	2442.919434
0.000000	1.646945	2445.901367
0.000000	1.647183	2449.210693
0.000000	1.647420	2452.075195
0.000000	1.647657	2452.724609
0.000000	1.647894	2452.980225
0.000000	1.648131	2453.020996
0.000000	1.648368	2452.721680
0.000000	1.648605	2452.600342
0.000000	1.648843	2452.224609
0.000000	1.649080	2452.101318
0.000000	1.649317	2452.715332
0.000000	1.649554	2452.663818
0.000000	1.649791	2452.295166
0.000000	1.650029	2450.897949
0.000000	1.650266	2448.518066
0.000000	1.650503	2445.882568
0.000000	1.650740	2443.524170
0.000000	1.650977	2441.951660
0.000000	1.651214	2440.259766
0.000000	1.651452	2437.192627
0.000000	1.651689	2433.044189
0.000000	1.651926	2428.537109
0.000000	1.652163	2424.208984
0.000000	1.652400	2418.565674
0.000000	1.652638	2411.004883
0.000000	1.652875	2403.761963
0.000000	1.653112	2398.412842
0.000000	1.653349	2394.004883
0.000000	1.653586	2389.381348
0.000000	1.653823	2385.665039
0.000000	1.654061	2385.452393
0.000000	1.654298	2387.113770
0.000000	1.654535	2387.433594
0.000000	1.654772	2388.318848
0.000000	1.655009	2389.221924
0.000000	1.655246	2390.777344
0.000000	1.655484	2392.627930
0.000000	1.655721	2394.217773
0.000000	1.655958	2395.660889
0.000000	1.656195	2396.199707
0.000000	1.656432	2396.050049
0.000000	1.656670	2393.930420
0.000000	1.656907	2391.107422
0.000000	1.657144	2387.603760
0.000000	1.657381	2383.815430
0.000000	1.657618	2380.967773
0.000000	1.657855	2381.528320
0.000000	1.658092	2382.753662
0.000000	1.658330	2384.563232
0.000000	1.658567	2386.577881
0.000000	1.658804	2388.886230
0.000000	1.659041	2391.008789
0.000000	1.659278	2392.885498
0.000000	1.659516	2395.754883
0.000000	1.659753	2399.808838
0.000000	1.659990	2405.527344
0.000000	1.660227	2412.534668
0.000000	1.660464	2419.797607
0.000000	1.660702	2425.543213
0.000000	1.660939	2430.393799
0.000000	1.661176	2433.844482
0.000000	1.661413	2437.150635
0.000000	1.661650	2439.943359
0.000000	1.661887	2441.722900
0.000000	1.662125	2442.486816
0.000000	1.662362	2442.628906
0.000000	1.662599	2442.194824
0.000000	1.662836	2441.216309
0.000000	1.663073	2440.203369
0.000000	1.663311	2437.115479
0.000000	1.663548	2432.586670
0.000000	1.663785	2427.633789
0.000000	1.664022	2423.476563
0.000000	1.664259	2419.018311
0.000000	1.664496	2414.408936
0.000000	1.664733	2409.649414
0.000000	1.664971	2404.816162
0.000000	1.665208	2399.201904
0.000000	1.665445	2392.891846
0.000000	1.665682	2385.592041
0.000000	1.665919	2379.072754
0.000000	1.666157	2370.638916
0.000000	1.666394	2360.497070
0.000000	1.666631	2349.062500
0.000000	1.666868	2337.218750
0.000000	1.667105	2327.148682
0.000000	1.667342	2318.854980
0.000000	1.667580	2312.075439
0.000000	1.667817	2307.850342
0.000000	1.668054	2305.961914
0.000000	1.668291	2307.029541
0.000000	1.668528	2308.846680
0.000000	1.668765	2313.626953
0.000000	1.669003	2321.071533
0.000000	1.669240	2327.134766
0.000000	1.669477	2332.851563
0.000000	1.669714	2338.908203
0.000000	1.669951	2344.127197
0.000000	1.670189	2348.351074
0.000000	1.670426	2353.119141
0.000000	1.670663	2358.236816
0.000000	1.670900	2364.203857
0.000000	1.671137	2370.508057
0.000000	1.671374	2375.467773
0.000000	1.671612	2380.045410
0.000000	1.671849	2384.537598
0.000000	1.672086	2388.854248
0.000000	1.672323	2392.724609
0.000000	1.672560	2396.177246
0.000000	1.672798	2398.827393
0.000000	1.673035	2400.744385
0.000000	1.673272	2399.213135
0.000000	1.673509	2395.576904
0.000000	1.673746	2392.496338
0.000000	1.673983	2389.716553
0.000000	1.674220	2385.859863
0.000000	1.674458	2380.796631
0.000000	1.674695	2374.794189
0.000000	1.674932	2370.479736
0.000000	1.675169	2368.055664
0.000000	1.675406	2367.170898
0.000000	1.675644	2368.834473
0.000000	1.675881	2371.880859
0.000000	1.676118	2376.295166
0.000000	1.676355	2381.937500
0.000000	1.676592	2388.662354
0.000000	1.676829	2395.362549
0.000000	1.677067	2400.980225
0.000000	1.677304	2406.560791
0.000000	1.677541	2410.472168
0.000000	1.677778	2414.442627
0.000000	1.678015	2418.672852
0.000000	1.678252	2423.292969
0.000000	1.678490	2427.845703
0.000000	1.678727	2433.200684
0.000000	1.678964	2439.598389
0.000000	1.679201	2446.193359
0.000000	1.679438	2453.085693
0.000000	1.679676	2460.267334
0.000000	1.679913	2466.283691
0.000000	1.680150	2469.348389
0.000000	1.680387	2471.480469
0.000000	1.680624	2472.170654
0.000000	1.680861	2471.419434
0.000000	1.681099	2469.665283
0.000000	1.681336	2466.097168
0.000000	1.681573	2461.332520
0.000000	1.681810	2455.409912
0.000000	1.682047	2450.183105
0.000000	1.682284	2445.277100
0.000000	1.682522	2441.103271
0.000000	1.682759	2438.371826
0.000000	1.682996	2435.241699
0.000000	1.683233	2433.861328
0.000000	1.683470	2432.349609
0.000000	1.683707	2428.970947
0.000000	1.683945	2424.744385
0.000000	1.684182	2420.532715
0.000000	1.684419	2417.812500
0.000000	1.684656	2416.150146
0.000000	1.684893	2416.365479
0.000000	1.685131	2417.502686
0.000000	1.685368	2418.733154
0.000000	1.685605	2420.288818
0.000000	1.685842	2421.827637
0.000000	1.686079	2424.124756
0.000000	1.686316	2426.650391
0.000000	1.686554	2430.548828
0.000000	1.686791	2435.499756
0.000000	1.687028	2440.995605
0.000000	1.687265	2445.544189
0.000000	1.687502	2450.506592
0.000000	1.687739	2455.201416
0.000000	1.687977	2460.673584
0.000000	1.688214	2467.593262
0.000000	1.688451	2478.781494
0.000000	1.688688	2489.489502
0.000000	1.688925	2498.431152
0.000000	1.689162	2503.523926
0.000000	1.689400	2506.786865
0.000000	1.689637	2507.711914
0.000000	1.689874	2505.976563
0.000000	1.690111	2503.088379
0.000000	1.690348	2499.597412
0.000000	1.690586	2497.283203
0.000000	1.690823	2496.159180
0.000000	1.691060	2496.762451
0.000000	1.691297	2497.824951
0.000000	1.691534	2499.523926
0.000000	1.691772	2502.100098
0.000000	1.692009	2505.471436
0.000000	1.692246	2509.581299
0.000000	1.692483	2514.045898
0.000000	1.692720	2518.544922
0.000000	1.692957	2520.680176
0.000000	1.693195	2522.957764
0.000000	1.693432	2525.262939
0.000000	1.693669	2527.834717
0.000000	1.693906	2530.275879
0.000000	1.694143	2532.733643
0.000000	1.694380	2535.187256
0.000000	1.694618	2535.983643
0.000000	1.694855	2536.251709
0.000000	1.695092	2535.535889
0.000000	1.695329	2533.947266
0.000000	1.695566	2531.854248
0.000000	1.695804	2529.631348
0.000000	1.696041	2527.970215
0.000000	1.696278	2528.654053
0.000000	1.696515	2530.792969
0.000000	1.696752	2533.228760
0.000000	1.696989	2535.807861
0.000000	1.697226	2537.903809
0.000000	1.697464	2537.386230
0.000000	1.697701	2534.625244
0.000000	1.697938	2530.595703
0.000000	1.698175	2525.629883
0.000000	1.698412	2521.268555
0.000000	1.698650	2519.830322
0.000000	1.698887	2518.195068
0.000000	1.699124	2514.853271
0.000000	1.699361	2511.362305
0.000000	1.699598	2507.832764
0.000000	1.699835	2505.388184
0.000000	1.700073	2503.233398
0.000000	1.700310	2501.372070
0.000000	1.700547	2499.908203
0.000000	1.700784	2499.739990
0.000000	1.701021	2500.693604
0.000000	1.701259	2500.591797
0.000000	1.701496	2500.145264
0.000000	1.701733	2498.358154
0.000000	1.701970	2494.700439
0.000000	1.702207	2488.833008
0.000000	1.702444	2481.879639
0.000000	1.702682	2474.627686
0.000000	1.702919	2465.388916
0.000000	1.703156	2455.800537
0.000000	1.703393	2446.786377
0.000000	1.703630	2436.732666
0.000000	1.703867	2426.897949
0.000000	1.704105	2419.314453
0.000000	1.704342	2411.213867
0.000000	1.704579	2402.580322
0.000000	1.704816	2393.671875
0.000000	1.705053	2385.763916
0.000000	1.705291	2378.837891
0.000000	1.705528	2371.164551
0.000000	1.705765	2363.612061
0.000000	1.706002	2356.372314
0.000000	1.706239	2350.361084
0.000000	1.706476	2348.396484
0.000000	1.706713	2348.157227
0.000000	1.706951	2349.526367
0.000000	1.707188	2352.652588
0.000000	1.707425	2357.935303
0.000000	1.707662	2363.565918
0.000000	1.707899	2369.647949
0.000000	1.708137	2376.627197
0.000000	1.708374	2382.387939
0.000000	1.708611	2386.643311
0.000000	1.708848	2390.609863
0.000000	1.709085	2395.073486
0.000000	1.709322	2400.166016
0.000000	1.709560	2405.530273
0.000000	1.709797	2411.492676
0.000000	1.710034	2417.458008
0.000000	1.710271	2424.281250
0.000000	1.710508	2431.597900
0.000000	1.710746	2437.286133
0.000000	1.710983	2441.797363
0.000000	1.711220	2442.393066
0.000000	1.711457	2441.217773
0.000000	1.711694	2439.307617
0.000000	1.711931	2436.580078
0.000000	1.712169	2434.197510
0.000000	1.712406	2434.544678
0.000000	1.712643	2436.489746
0.000000	1.712880	2439.101563
0.000000	1.713117	2443.045166
0.000000	1.713354	2449.890381
0.000000	1.713592	2458.397461
0.000000	1.713829	2466.619141
0.000000	1.714066	2474.329834
0.000000	1.714303	2482.569336
0.000000	1.714540	2490.629150
0.000000	1.714777	2498.914063
0.000000	1.715015	2506.551270
0.000000	1.715252	2514.637207
0.000000	1.715489	2523.946045
0.000000	1.715726	2533.726807
0.000000	1.715963	2542.239502
0.000000	1.716200	2551.055908
0.000000	1.716438	2559.566650
0.000000	1.716675	2566.592773
0.000000	1.716912	2571.673828
0.000000	1.717149	2575.173828
0.000000	1.717386	2577.594238
0.000000	1.717624	2579.304443
0.000000	1.717861	2580.375244
0.000000	1.718098	2581.752197
0.000000	1.718335	2582.794189
0.000000	1.718572	2583.763672
0.000000	1.718809	2584.654541
0.000000	1.719047	2584.704834
0.000000	1.719284	2584.010742
0.000000	1.719521	2582.861816
0.000000	1.719758	2581.744629
0.000000	1.719995	2581.191650
0.000000	1.720233	2580.881592
0.000000	1.720470	2582.025635
0.000000	1.720707	2582.991455
0.000000	1.720944	2584.098877
0.000000	1.721181	2585.420898
0.000000	1.721418	2585.670410
0.000000	1.721655	2586.586670
0.000000	1.721893	2587.416260
0.000000	1.722130	2587.962402
0.000000	1.722367	2588.030518
0.000000	1.722604	2587.922607
0.000000	1.722841	2587.593750
0.000000	1.723079	2586.990479
0.000000	1.723316	2586.416260
0.000000	1.723553	2585.203369
0.000000	1.723790	2583.896973
0.000000	1.724027	2581.513184
0.000000	1.724265	2578.926514
0.000000	1.724502	2576.372314
0.000000	1.724739	2574.351563
0.000000	1.724976	2573.230469
0.000000	1.725213	2571.853271
0.000000	1.725450	2570.800781
0.000000	1.725688	2569.906006
0.000000	1.725925	2568.953613
0.000000	1.726162	2567.092285
0.000000	1.726399	2564.812012
0.000000	1.726636	2561.806152
0.000000	1.726873	2558.880859
0.000000	1.727111	2556.618408
0.000000	1.727348	2553.242188
0.000000	1.727585	2549.084229
0.000000	1.727822	2544.759521
0.000000	1.728059	2540.176514
0.000000	1.728297	2534.399170
0.000000	1.728534	2527.386719
0.000000	1.728771	2520.445557
0.000000	1.729008	2513.558350
0.000000	1.729245	2507.000977
0.000000	1.729482	2501.456299
0.000000	1.729720	2497.983643
0.000000	1.729957	2495.407959
0.000000	1.730194	2493.539063
0.000000	1.730431	2492.274658
0.000000	1.730668	2492.084473
0.000000	1.730905	2493.505859
0.000000	1.731143	2495.753174
0.000000	1.731380	2498.143311
0.000000	1.731617	2500.536377
0.000000	1.731854	2501.220459
0.000000	1.732091	2501.347168
0.000000	1.732328	2501.291504
0.000000	1.732566	2500.820068
0.000000	1.732803	2501.243164
0.000000	1.733040	2503.203125
0.000000	1.733277	2506.309082
0.000000	1.733514	2510.293213
0.000000	1.733752	2515.152832
0.000000	1.733989	2519.107178
0.000000	1.734226	2523.000732
0.000000	1.734463	2527.382324
0.000000	1.734700	2531.964600
0.000000	1.734937	2535.831543
0.000000	1.735175	2539.521729
0.000000	1.735412	2544.093750
0.000000	1.735649	2548.143311
0.000000	1.735886	2551.617432
0.000000	1.736123	2555.171631
0.000000	1.736360	2558.349854
0.000000	1.736598	2559.082275
0.000000	1.736835	2558.498535
0.000000	1.737072	2557.315186
0.000000	1.737309	2556.381348
0.000000	1.737546	2555.059814
0.000000	1.737783	2553.610596
0.000000	1.738021	2552.856445
0.000000	1.738258	2554.010010
0.000000	1.738495	2556.754395
0.000000	1.738732	2560.471191
0.000000	1.738969	2564.375244
0.000000	1.739207	2568.898682
0.000000	1.739444	2573.333252
0.000000	1.739681	2576.326904
0.000000	1.739918	2578.167969
0.000000	1.740155	2579.189941
0.000000	1.740392	2580.718750
0.000000	1.740630	2582.949707
0.000000	1.740867	2586.165283
0.000000	1.741104	2590.940430
0.000000	1.741341	2595.191895
0.000000	1.741578	2598.170410
0.000000	1.741815	2601.210205
0.000000	1.742053	2604.237305
0.000000	1.742290	2607.626221
0.000000	1.742527	2610.385254
0.000000	1.742764	2612.468506
0.000000	1.743001	2613.287842
0.000000	1.743239	2612.946777
0.000000	1.743476	2612.519043
0.000000	1.743713	2612.305908
0.000000	1.743950	2615.510742
0.000000	1.744187	2617.359131
0.000000	1.744424	2618.301758
0.000000	1.744661	2618.743896
0.000000	1.744899	2619.132080
0.000000	1.745136	2619.554199
0.000000	1.745373	2620.313232
0.000000	1.745610	2620.710449
0.000000	1.745847	2620.263428
0.000000	1.746085	2618.901611
0.000000	1.746322	2617.015869
0.000000	1.746559	2614.729492
0.000000	1.746796	2613.437744
0.000000	1.747033	2613.452393
0.000000	1.747270	2613.638428
0.000000	1.747508	2614.066895
0.000000	1.747745	2614.262207
0.000000	1.747982	2613.942871
0.000000	1.748219	2612.952393
0.000000	1.748456	2611.295654
0.000000	1.748694	2609.164795
0.000000	1.748931	2606.693604
0.000000	1.749168	2604.176270
0.000000	1.749405	2601.907471
0.000000	1.749642	2599.891846
0.000000	1.749879	2597.920410
0.000000	1.750117	2595.567383
0.000000	1.750354	2592.343750
0.000000	1.750591	2587.516357
0.000000	1.750828	2581.279297
0.000000	1.751065	2573.611084
0.000000	1.751302	2565.729736
0.000000	1.751540	2558.735352
0.000000	1.751777	2552.643311
0.000000	1.752014	2546.895264
0.000000	1.752251	2541.559814
0.000000	1.752488	2536.511475
0.000000	1.752726	2531.679199
0.000000	1.752963	2525.973877
0.000000	1.753200	2519.385986
0.000000	1.753437	2512.822998
0.000000	1.753674	2505.792480
0.000000	1.753911	2499.020996
0.000000	1.754148	2493.025391
0.000000	1.754386	2486.497559
0.000000	1.754623	2479.338379
0.000000	1.754860	2471.420410
0.000000	1.755097	2464.047607
0.000000	1.755334	2459.206787
0.000000	1.755572	2455.925293
0.000000	1.755809	2452.459717
0.000000	1.756046	2449.433350
0.000000	1.756283	2446.444336
0.000000	1.756520	2443.625000
0.000000	1.756757	2442.403564
0.000000	1.756995	2443.533936
0.000000	1.757232	2444.553955
0.000000	1.757469	2447.033203
0.000000	1.757706	2450.870117
0.000000	1.757943	2456.968750
0.000000	1.758181	2462.735352
0.000000	1.758418	2468.001709
0.000000	1.758655	2474.604736
0.000000	1.758892	2482.144775
0.000000	1.759129	2487.391846
0.000000	1.759367	2493.093262
0.000000	1.759604	2500.000244
0.000000	1.759841	2508.474121
0.000000	1.760078	2517.319336
0.000000	1.760315	2526.439941
0.000000	1.760552	2534.622803
0.000000	1.760790	2543.093262
0.000000	1.761027	2550.852539
0.000000	1.761264	2557.626221
0.000000	1.761501	2565.594971
0.000000	1.761738	2574.480225
0.000000	1.761975	2583.792480
0.000000	1.762213	2591.985596
0.000000	1.762450	2596.021240
0.000000	1.762687	2598.327637
0.000000	1.762924	2598.489746
0.000000	1.763161	2596.641846
0.000000	1.763398	2592.048096
0.000000	1.763636	2585.293701
0.000000	1.763873	2576.864258
0.000000	1.764110	2568.910645
0.000000	1.764347	2559.842529
0.000000	1.764584	2549.790283
0.000000	1.764821	2538.653564
0.000000	1.765059	2525.982422
0.000000	1.765296	2513.427002
0.000000	1.765533	2500.873535
0.000000	1.765770	2488.541260
0.000000	1.766007	2475.433838
0.000000	1.766245	2461.793457
0.000000	1.766482	2448.093750
0.000000	1.766719	2435.761719
0.000000	1.766956	2424.705811
0.000000	1.767193	2415.654053
0.000000	1.767430	2406.871094
0.000000	1.767668	2400.810303
0.000000	1.767905	2395.577393
0.000000	1.768142	2391.952881
0.000000	1.768379	2390.108398
0.000000	1.768616	2390.043945
0.000000	1.768854	2390.368164
0.000000	1.769091	2391.723389
0.000000	1.769328	2394.571045
0.000000	1.769565	2398.538086
0.000000	1.769802	2403.722900
0.000000	1.770039	2409.000000
0.000000	1.770276	2416.253418
0.000000	1.770514	2425.671631
0.000000	1.770751	2435.241211
0.000000	1.770988	2445.006836
0.000000	1.771225	2454.777100
0.000000	1.771462	2462.539063
0.000000	1.771700	2471.396973
0.000000	1.771937	2480.897461
0.000000	1.772174	2490.568115
0.000000	1.772411	2497.628174
0.000000	1.772648	2503.979248
0.000000	1.772885	2510.076172
0.000000	1.773123	2513.131592
0.000000	1.773360	2514.075684
0.000000	1.773597	2514.711670
0.000000	1.773834	2514.471436
0.000000	1.774071	2516.354004
0.000000	1.774308	2519.614990
0.000000	1.774546	2522.959717
0.000000	1.774783	2526.054688
0.000000	1.775020	2529.129395
0.000000	1.775257	2532.390381
0.000000	1.775494	2536.249023
0.000000	1.775732	2539.243164
0.000000	1.775969	2541.677246
0.000000	1.776206	2543.414795
0.000000	1.776443	2544.962646
0.000000	1.776680	2546.026611
0.000000	1.776917	2546.218506
0.000000	1.777155	2546.423828
0.000000	1.777392	2546.634766
0.000000	1.777629	2546.983643
0.000000	1.777866	2547.854736
0.000000	1.778103	2549.009766
0.000000	1.778341	2550.399414
0.000000	1.778578	2552.531738
0.000000	1.778815	2555.499756
0.000000	1.779052	2557.743164
0.000000	1.779289	2558.754150
0.000000	1.779526	2559.576660
0.000000	1.779763	2560.664551
0.000000	1.780001	2562.557861
0.000000	1.780238	2564.160645
0.000000	1.780475	2566.973145
0.000000	1.780712	2571.500977
0.000000	1.780949	2577.130371
0.000000	1.781187	2584.624756
0.000000	1.781424	2594.421631
0.000000	1.781661	2605.091553
0.000000	1.781898	2616.702881
0.000000	1.782135	2628.720215
0.000000	1.782372	2638.909180
0.000000	1.782610	2647.642578
0.000000	1.782847	2656.947998
0.000000	1.783084	2664.494873
0.000000	1.783321	2669.055664
0.000000	1.783558	2671.858643
0.000000	1.783795	2673.103271
0.000000	1.784033	2673.066406
0.000000	1.784270	2670.140869
0.000000	1.784507	2663.156982
0.000000	1.784744	2652.874023
0.000000	1.784981	2638.930420
0.000000	1.785219	2623.849121
0.000000	1.785456	2607.122559
0.000000	1.785693	2588.615234
0.000000	1.785930	2570.695557
0.000000	1.786167	2554.111816
0.000000	1.786404	2538.557861
0.000000	1.786642	2525.158691
0.000000	1.786879	2515.953369
0.000000	1.787116	2508.891602
0.000000	1.787353	2504.610352
0.000000	1.787590	2503.031738
0.000000	1.787827	2499.822998
0.000000	1.788065	2496.219482
0.000000	1.788302	2492.071533
0.000000	1.788539	2487.153564
0.000000	1.788776	2482.045166
0.000000	1.789013	2477.274414
0.000000	1.789250	2475.530518
0.000000	1.789488	2477.409424
0.000000	1.789725	2479.476074
0.000000	1.789962	2481.275635
0.000000	1.790199	2483.494385
0.000000	1.790436	2485.812988
0.000000	1.790674	2486.042969
0.000000	1.790911	2484.824951
0.000000	1.791148	2482.875732
0.000000	1.791385	2480.229248
0.000000	1.791622	2478.010254
0.000000	1.791860	2476.599365
0.000000	1.792097	2475.671875
0.000000	1.792334	2475.636475
0.000000	1.792571	2476.439697
0.000000	1.792808	2478.267822
0.000000	1.793045	2482.270752
0.000000	1.793282	2487.245850
0.000000	1.793520	2493.694336
0.000000	1.793757	2501.697754
0.000000	1.793994	2511.126465
0.000000	1.794231	2519.695557
0.000000	1.794468	2529.075439
0.000000	1.794706	2539.074463
0.000000	1.794943	2548.244141
0.000000	1.795180	2557.767578
0.000000	1.795417	2567.985352
0.000000	1.795654	2578.035889
0.000000	1.795891	2587.031982
0.000000	1.796129	2594.114990
0.000000	1.796366	2599.739014
0.000000	1.796603	2601.843262
0.000000	1.796840	2602.303711
0.000000	1.797077	2601.130127
0.000000	1.797315	2598.088135
0.000000	1.797552	2593.248291
0.000000	1.797789	2586.804932
0.000000	1.798026	2579.579834
0.000000	1.798263	2575.179932
0.000000	1.798500	2575.133057
0.000000	1.798738	2577.867188
0.000000	1.798975	2581.873291
0.000000	1.799212	2588.602295
0.000000	1.799449	2597.442627
0.000000	1.799686	2606.852051
0.000000	1.799923	2617.337646
0.000000	1.800161	2626.452637
0.000000	1.800398	2636.070557
0.000000	1.800635	2646.677002
0.000000	1.800872	2656.980957
0.000000	1.801109	2664.977295
0.000000	1.801347	2671.811035
0.000000	1.801584	2677.891357
0.000000	1.801821	2682.088867
0.000000	1.802058	2684.771729
0.000000	1.802295	2686.069092
0.000000	1.802532	2686.349365
0.000000	1.802769	2685.604492
0.000000	1.803007	2684.641602
0.000000	1.803244	2684.705322
0.000000	1.803481	2685.343750
0.000000	1.803718	2686.397705
0.000000	1.803955	2687.553223
0.000000	1.804193	2688.479736
0.000000	1.804430	2690.674561
0.000000	1.804667	2694.794434
0.000000	1.804904	2699.213623
0.000000	1.805141	2703.037354
0.000000	1.805378	2707.191895
0.000000	1.805616	2712.164063
0.000000	1.805853	2716.952393
0.000000	1.806090	2722.323242
0.000000	1.806327	2728.073730
0.000000	1.806564	2732.990479
0.000000	1.806802	2736.947266
0.000000	1.807039	2740.986572
0.000000	1.807276	2744.992676
0.000000	1.807513	2749.299072
0.000000	1.807750	2753.561768
0.000000	1.807987	2757.186523
0.000000	1.808225	2759.682373
0.000000	1.808462	2760.925781
0.000000	1.808699	2760.948975
0.000000	1.808936	2757.302979
0.000000	1.809173	2750.235596
0.000000	1.809410	2739.748779
0.000000	1.809648	2726.850098
0.000000	1.809885	2711.502686
0.000000	1.810122	2697.434814
0.000000	1.810359	2684.572754
0.000000	1.810596	2673.058594
0.000000	1.810834	2661.683105
0.000000	1.811071	2651.906006
0.000000	1.811308	2645.843994
0.000000	1.811545	2640.905762
0.000000	1.811782	2640.215332
0.000000	1.812019	2642.040771
0.000000	1.812256	2645.437256
0.000000	1.812494	2647.959961
0.000000	1.812731	2650.516602
0.000000	1.812968	2653.165283
0.000000	1.813205	2655.903564
0.000000	1.813442	2659.015869
0.000000	1.813680	2663.171387
0.000000	1.813917	2667.677246
0.000000	1.814154	2671.403809
0.000000	1.814391	2674.538818
0.000000	1.814628	2677.439209
0.000000	1.814865	2679.636963
0.000000	1.815103	2681.628174
0.000000	1.815340	2683.552246
0.000000	1.815577	2684.911377
0.000000	1.815814	2685.792969
0.000000	1.816051	2684.976807
0.000000	1.816289	2683.366699
0.000000	1.816526	2681.522461
0.000000	1.816763	2678.616455
0.000000	1.817000	2677.246094
0.000000	1.817237	2676.753906
0.000000	1.817474	2676.323486
0.000000	1.817712	2676.121826
0.000000	1.817949	2674.809570
0.000000	1.818186	2672.598389
0.000000	1.818423	2670.631348
0.000000	1.818660	2667.811035
0.000000	1.818897	2664.757568
0.000000	1.819135	2661.564697
0.000000	1.819372	2659.214355
0.000000	1.819609	2657.608643
0.000000	1.819846	2655.620117
0.000000	1.820083	2653.407959
0.000000	1.820320	2652.845703
0.000000	1.820558	2652.139404
0.000000	1.820795	2651.306641
0.000000	1.821032	2650.357422
0.000000	1.821269	2648.809814
0.000000	1.821506	2647.037598
0.000000	1.821743	2644.594238
0.000000	1.821981	2641.888672
0.000000	1.822218	2639.233398
0.000000	1.822455	2636.449219
0.000000	1.822692	2633.221680
0.000000	1.822929	2628.890381
0.000000	1.823167	2623.830078
0.000000	1.823404	2619.383057
0.000000	1.823641	2615.030273
0.000000	1.823878	2610.856445
0.000000	1.824115	2608.549805
0.000000	1.824353	2606.758789
0.000000	1.824590	2605.242676
0.000000	1.824827	2604.597412
0.000000	1.825064	2605.171875
0.000000	1.825301	2605.803467
0.000000	1.825538	2607.444580
0.000000	1.825776	2609.201904
0.000000	1.826013	2610.931885
0.000000	1.826250	2612.540527
0.000000	1.826487	2614.334717
0.000000	1.826724	2615.441406
0.000000	1.826962	2615.023926
0.000000	1.827199	2611.167969
0.000000	1.827436	2605.604248
0.000000	1.827673	2598.375244
0.000000	1.827910	2589.906738
0.000000	1.828147	2582.692627
0.000000	1.828384	2575.272705
0.000000	1.828622	2567.658447
0.000000	1.828859	2559.239502
0.000000	1.829096	2551.227783
0.000000	1.829333	2544.887939
0.000000	1.829570	2537.962402
0.000000	1.829808	2530.729980
0.000000	1.830045	2523.387207
0.000000	1.830282	2517.113037
0.000000	1.830519	2514.734863
0.000000	1.830756	2514.849121
0.000000	1.830993	2517.671387
0.000000	1.831231	2520.965332
0.000000	1.831468	2522.842773
0.000000	1.831705	2524.386719
0.000000	1.831942	2525.552490
0.000000	1.832179	2524.414551
0.000000	1.832416	2521.597412
0.000000	1.832654	2517.856201
0.000000	1.832891	2514.493164
0.000000	1.833128	2513.632813
0.000000	1.833365	2513.474365
0.000000	1.833602	2512.911865
0.000000	1.833840	2513.636230
0.000000	1.834077	2513.550781
0.000000	1.834314	2513.999023
0.000000	1.834551	2515.519043
0.000000	1.834788	2520.032471
0.000000	1.835025	2527.093018
0.000000	1.835263	2536.755127
0.000000	1.835500	2547.867920
0.000000	1.835737	2559.289551
0.000000	1.835974	2568.883789
0.000000	1.836211	2577.631348
0.000000	1.836448	2585.868652
0.000000	1.836686	2593.689941
0.000000	1.836923	2599.199707
0.000000	1.837160	2603.723633
0.000000	1.837397	2605.701172
0.000000	1.837634	2605.449951
0.000000	1.837871	2602.211182
0.000000	1.838109	2596.928955
0.000000	1.838346	2588.293945
0.000000	1.838583	2576.251465
0.000000	1.838820	2561.287354
0.000000	1.839057	2543.264160
0.000000	1.839295	2524.483154
0.000000	1.839532	2503.630615
0.000000	1.839769	2484.288330
0.000000	1.840006	2466.977295
0.000000	1.840243	2451.357666
0.000000	1.840480	2439.503662
0.000000	1.840718	2430.968994
0.000000	1.840955	2425.021240
0.000000	1.841192	2422.429688
0.000000	1.841429	2423.943604
0.000000	1.841666	2432.150879
0.000000	1.841903	2446.220703
0.000000	1.842141	2465.763184
0.000000	1.842378	2490.533691
0.000000	1.842615	2518.063477
0.000000	1.842852	2546.704834
0.000000	1.843089	2572.672607
0.000000	1.843326	2593.774170
0.000000	1.843564	2610.245361
0.000000	1.843801	2622.883057
0.000000	1.844038	2634.031006
0.000000	1.844275	2643.867920
0.000000	1.844512	2652.299561
0.000000	1.844750	2660.730469
0.000000	1.844987	2669.683838
0.000000	1.845224	2680.937012
0.000000	1.845461	2693.635742
0.000000	1.845698	2706.820557
0.000000	1.845935	2719.498779
0.000000	1.846173	2729.906738
0.000000	1.846410	2735.641846
0.000000	1.846647	2739.913574
0.000000	1.846884	2743.294922
0.000000	1.847121	2745.552734
0.000000	1.847358	2746.682129
0.000000	1.847596	2747.030518
0.000000	1.847833	2746.337158
0.000000	1.848070	2743.014404
0.000000	1.848307	2738.000000
0.000000	1.848544	2732.343262
0.000000	1.848782	2726.065674
0.000000	1.849019	2721.009521
0.000000	1.849256	2717.637939
0.000000	1.849493	2717.435303
0.000000	1.849730	2718.585693
0.000000	1.849967	2720.127686
0.000000	1.850204	2722.433594
0.000000	1.850442	2725.798828
0.000000	1.850679	2730.286865
0.000000	1.850916	2734.373779
0.000000	1.851153	2736.794922
0.000000	1.851390	2737.763916
0.000000	1.851628	2737.724609
0.000000	1.851865	2737.087158
0.000000	1.852102	2735.580322
0.000000	1.852339	2733.321045
0.000000	1.852576	2730.105957
0.000000	1.852813	2725.541504
0.000000	1.853051	2721.023926
0.000000	1.853288	2716.483154
0.000000	1.853525	2710.900146
0.000000	1.853762	2705.460205
0.000000	1.853999	2702.233398
0.000000	1.854237	2699.658936
0.000000	1.854474	2698.470459
0.000000	1.854711	2695.714600
0.000000	1.854948	2691.195068
0.000000	1.855185	2685.040771
0.000000	1.855422	2677.645508
0.000000	1.855660	2669.704834
0.000000	1.855897	2660.514160
0.000000	1.856134	2650.364990
0.000000	1.856371	2642.260986
0.000000	1.856608	2636.230225
0.000000	1.856845	2633.205322
0.000000	1.857083	2630.607178
0.000000	1.857320	2627.529053
0.000000	1.857557	2624.333252
0.000000	1.857794	2620.806152
0.000000	1.858031	2615.815674
0.000000	1.858269	2610.780273
0.000000	1.858506	2605.131348
0.000000	1.858743	2601.199463
0.000000	1.858980	2597.641846
0.000000	1.859217	2596.795654
0.000000	1.859455	2597.054688
0.000000	1.859692	2598.183838
0.000000	1.859929	2599.613770
0.000000	1.860166	2601.348145
0.000000	1.860403	2601.857910
0.000000	1.860640	2602.390137
0.000000	1.860877	2604.158447
0.000000	1.861115	2607.021973
0.000000	1.861352	2610.807617
0.000000	1.861589	2616.705811
0.000000	1.861826	2626.221680
0.000000	1.862063	2636.657959
0.000000	1.862301	2644.563477
0.000000	1.862538	2650.233643
0.000000	1.862775	2652.399170
0.000000	1.863012	2652.518066
0.000000	1.863249	2650.739990
0.000000	1.863486	2647.632813
0.000000	1.863724	2644.269531
0.000000	1.863961	2640.820068
0.000000	1.864198	2637.067627
0.000000	1.864435	2633.616455
0.000000	1.864672	2629.850342
0.000000	1.864910	2624.897217
0.000000	1.865147	2619.638916
0.000000	1.865384	2614.936523
0.000000	1.865621	2612.273193
0.000000	1.865858	2610.496582
0.000000	1.866095	2608.995850
0.000000	1.866332	2607.661621
0.000000	1.866570	2606.103516
0.000000	1.866807	2604.563232
0.000000	1.867044	2601.566162
0.000000	1.867281	2598.102783
0.000000	1.867518	2594.571777
0.000000	1.867756	2594.088867
0.000000	1.867993	2597.145508
0.000000	1.868230	2602.420654
0.000000	1.868467	2609.498535
0.000000	1.868704	2618.075195
0.000000	1.868941	2626.410400
0.000000	1.869179	2633.457764
0.000000	1.869416	2637.442627
0.000000	1.869653	2640.473877
0.000000	1.869890	2642.576660
0.000000	1.870127	2644.227295
0.000000	1.870364	2645.128174
0.000000	1.870602	2645.031738
0.000000	1.870839	2644.372803
0.000000	1.871076	2643.921875
0.000000	1.871313	2643.653809
0.000000	1.871550	2643.418701
0.000000	1.871788	2643.407471
0.000000	1.872025	2644.863525
0.000000	1.872262	2647.366211
0.000000	1.872499	2650.214600
0.000000	1.872736	2652.736328
0.000000	1.872973	2652.562256
0.000000	1.873211	2652.419189
0.000000	1.873448	2652.129150
0.000000	1.873685	2652.546631
0.000000	1.873922	2654.912109
0.000000	1.874159	2658.669678
0.000000	1.874397	2663.423828
0.000000	1.874634	2667.269775
0.000000	1.874871	2670.861328
0.000000	1.875108	2673.798340
0.000000	1.875345	2673.761230
0.000000	1.875582	2672.528076
0.000000	1.875819	2672.219482
0.000000	1.876057	2674.183350
0.000000	1.876294	2674.232910
0.000000	1.876531	2673.183594
0.000000	1.876768	2672.156494
0.000000	1.877005	2671.780518
0.000000	1.877243	2672.819580
0.000000	1.877480	2674.391846
0.000000	1.877717	2678.023682
0.000000	1.877954	2682.449463
0.000000	1.878191	2684.843750
0.000000	1.878428	2686.768555
0.000000	1.878666	2688.274414
0.000000	1.878903	2688.665527
0.000000	1.879140	2687.135010
0.000000	1.879377	2684.309082
0.000000	1.879614	2679.889160
0.000000	1.879851	2674.936035
0.000000	1.880089	2669.200684
0.000000	1.880326	2665.170654
0.000000	1.880563	2662.335205
0.000000	1.880800	2660.296875
0.000000	1.881037	2657.839600
0.000000	1.881275	2655.768066
0.000000	1.881512	2653.945801
0.000000	1.881749	2653.065430
0.000000	1.881986	2653.922607
0.000000	1.882223	2654.083740
0.000000	1.882460	2654.179688
0.000000	1.882698	2653.803467
0.000000	1.882935	2654.262207
0.000000	1.883172	2655.421143
0.000000	1.883409	2656.838867
0.000000	1.883646	2657.062988
0.000000	1.883884	2656.611328
0.000000	1.884121	2656.255615
0.000000	1.884358	2656.381592
0.000000	1.884595	2656.929688
0.000000	1.884832	2658.207764
0.000000	1.885069	2660.015625
0.000000	1.885306	2662.694092
0.000000	1.885544	2667.723633
0.000000	1.885781	2671.603271
0.000000	1.886018	2675.145752
0.000000	1.886255	2677.017334
0.000000	1.886492	2678.550781
0.000000	1.886730	2680.530029
0.000000	1.886967	2682.116699
0.000000	1.887204	2681.301025
0.000000	1.887441	2678.879883
0.000000	1.887678	2674.955322
0.000000	1.887915	2670.350098
0.000000	1.888153	2665.994629
0.000000	1.888390	2660.432617
0.000000	1.888627	2654.264160
0.000000	1.888864	2648.759521
0.000000	1.889101	2644.331299
0.000000	1.889338	2639.823975
0.000000	1.889576	2634.926514
0.000000	1.889813	2630.022461
0.000000	1.890050	2624.155762
0.000000	1.890287	2617.342773
0.000000	1.890524	2610.032471
0.000000	1.890762	2603.221191
0.000000	1.890999	2596.335938
0.000000	1.891236	2589.230225
0.000000	1.891473	2581.373047
0.000000	1.891710	2573.948242
0.000000	1.891947	2567.117920
0.000000	1.892185	2558.774902
0.000000	1.892422	2549.567383
0.000000	1.892659	2540.119873
0.000000	1.892896	2533.745850
0.000000	1.893133	2532.081055
0.000000	1.893371	2532.145752
0.000000	1.893608	2532.097900
0.000000	1.893845	2531.459961
0.000000	1.894082	2531.250000
0.000000	1.894319	2531.796143
0.000000	1.894556	2533.606689
0.000000	1.894794	2535.978760
0.000000	1.895031	2538.310547
0.000000	1.895268	2539.464355
0.000000	1.895505	2537.764648
0.000000	1.895742	2533.951660
0.000000	1.895979	2529.623047
0.000000	1.896217	2526.549561
0.000000	1.896454	2526.744629
0.000000	1.896691	2530.308594
0.000000	1.896928	2535.711426
0.000000	1.897165	2542.310059
0.000000	1.897403	2548.860596
0.000000	1.897640	2555.171143
0.000000	1.897877	2560.398926
0.000000	1.898114	2562.869385
0.000000	1.898351	2563.949707
0.000000	1.898588	2564.635010
0.000000	1.898825	2564.716064
0.000000	1.899063	2565.501465
0.000000	1.899300	2565.800293
0.000000	1.899537	2565.976074
0.000000	1.899774	2566.686523
0.000000	1.900011	2567.519287
0.000000	1.900249	2568.898682
0.000000	1.900486	2571.254395
0.000000	1.900723	2574.010498
0.000000	1.900960	2577.988770
0.000000	1.901197	2582.637939
0.000000	1.901434	2587.320313
0.000000	1.901672	2591.719727
0.000000	1.901909	2596.981934
0.000000	1.902146	2601.717529
0.000000	1.902383	2606.933350
0.000000	1.902620	2612.357178
0.000000	1.902858	2616.504395
0.000000	1.903095	2620.593750
0.000000	1.903332	2625.452148
0.000000	1.903569	2631.150391
0.000000	1.903806	2637.649170
0.000000	1.904043	2643.931152
0.000000	1.904281	2649.118408
0.000000	1.904518	2652.936523
0.000000	1.904755	2655.313721
0.000000	1.904992	2657.265625
0.000000	1.905229	2658.333496
0.000000	1.905466	2659.419922
0.000000	1.905704	2661.689453
0.000000	1.905941	2663.437744
0.000000	1.906178	2664.639893
0.000000	1.906415	2664.759766
0.000000	1.906652	2663.745850
0.000000	1.906890	2662.091064
0.000000	1.907127	2659.890869
0.000000	1.907364	2657.081787
0.000000	1.907601	2653.335205
0.000000	1.907838	2650.139404
0.000000	1.908075	2647.640137
0.000000	1.908312	2647.805420
0.000000	1.908550	2649.406738
0.000000	1.908787	2651.418213
0.000000	1.909024	2654.320313
0.000000	1.909261	2657.844727
0.000000	1.909498	2662.742920
0.000000	1.909736	2668.461182
0.000000	1.909973	2674.410889
0.000000	1.910210	2680.373047
0.000000	1.910447	2686.322754
0.000000	1.910684	2688.471924
0.000000	1.910921	2689.189941
0.000000	1.911159	2689.593018
0.000000	1.911396	2689.363525
0.000000	1.911633	2690.779053
0.000000	1.911870	2693.328125
0.000000	1.912107	2695.851563
0.000000	1.912345	2698.161621
0.000000	1.912582	2699.795898
0.000000	1.912819	2700.654053
0.000000	1.913056	2701.283203
0.000000	1.913293	2701.657715
0.000000	1.913530	2702.347900
0.000000	1.913768	2702.791504
0.000000	1.914005	2702.213379
0.000000	1.914242	2701.600098
0.000000	1.914479	2699.731934
0.000000	1.914716	2696.671631
0.000000	1.914953	2692.062500
0.000000	1.915191	2685.535400
0.000000	1.915428	2677.872559
0.000000	1.915665	2669.094971
0.000000	1.915902	2661.558594
0.000000	1.916139	2656.864746
0.000000	1.916376	2652.857910
0.000000	1.916614	2649.958252
0.000000	1.916851	2648.127930
0.000000	1.917088	2646.604492
0.000000	1.917325	2644.654785
0.000000	1.917562	2642.620117
0.000000	1.917799	2640.280762
0.000000	1.918037	2639.046875
0.000000	1.918274	2636.509521
0.000000	1.918511	2634.408203
0.000000	1.918748	2631.730225
0.000000	1.918985	2631.404541
0.000000	1.919223	2632.792480
0.000000	1.919460	2634.277832
0.000000	1.919697	2636.466064
0.000000	1.919934	2640.812012
0.000000	1.920171	2646.644287
0.000000	1.920408	2651.809814
0.000000	1.920646	2656.644043
0.000000	1.920883	2662.184326
0.000000	1.921120	2668.083008
0.000000	1.921357	2674.003174
0.000000	1.921594	2679.995361
0.000000	1.921832	2686.487549
0.000000	1.922069	2694.489258
0.000000	1.922306	2703.708252
0.000000	1.922543	2713.092285
0.000000	1.922780	2719.297852
0.000000	1.923018	2724.464600
0.000000	1.923254	2730.109131
0.000000	1.923492	2735.750000
0.000000	1.923729	2740.621826
0.000000	1.923966	2745.158691
0.000000	1.924203	2749.809326
0.000000	1.924440	2754.263428
0.000000	1.924678	2757.541260
0.000000	1.924915	2760.217285
0.000000	1.925152	2762.309326
0.000000	1.925389	2763.989990
0.000000	1.925626	2764.397705
0.000000	1.925864	2763.832764
0.000000	1.926101	2763.326172
0.000000	1.926338	2763.492920
0.000000	1.926575	2766.137939
0.000000	1.926812	2768.834229
0.000000	1.927049	2770.776855
0.000000	1.927287	2772.348877
0.000000	1.927524	2773.963135
0.000000	1.927761	2775.670898
0.000000	1.927998	2777.260986
0.000000	1.928235	2777.897217
0.000000	1.928472	2778.211182
0.000000	1.928710	2778.407227
0.000000	1.928947	2778.347412
0.000000	1.929184	2778.032471
0.000000	1.929421	2777.256592
0.000000	1.929658	2776.836426
0.000000	1.929896	2776.311768
0.000000	1.930133	2776.083984
0.000000	1.930370	2776.574951
0.000000	1.930607	2778.303711
0.000000	1.930844	2780.254395
0.000000	1.931081	2783.126465
0.000000	1.931319	2786.365479
0.000000	1.931556	2788.627686
0.000000	1.931793	2790.158447
0.000000	1.932030	2791.547852
0.000000	1.932267	2793.335693
0.000000	1.932505	2795.573730
0.000000	1.932742	2798.605957
0.000000	1.932979	2801.213379
0.000000	1.933216	2803.997559
0.000000	1.933453	2805.458740
0.000000	1.933690	2804.912598
0.000000	1.933927	2802.991699
0.000000	1.934165	2799.876221
0.000000	1.934402	2796.227539
0.000000	1.934639	2793.522461
0.000000	1.934876	2790.219727
0.000000	1.935113	2787.872803
0.000000	1.935351	2785.514404
0.000000	1.935588	2782.122314
0.000000	1.935825	2778.512695
0.000000	1.936062	2775.432861
0.000000	1.936299	2774.565186
0.000000	1.936536	2774.311768
0.000000	1.936774	2773.227539
0.000000	1.937011	2771.263184
0.000000	1.937248	2766.614014
0.000000	1.937485	2760.986328
0.000000	1.937722	2756.792480
0.000000	1.937959	2752.998047
0.000000	1.938197	2748.365723
0.000000	1.938434	2744.816650
0.000000	1.938671	2741.666748
0.000000	1.938908	2738.433350
0.000000	1.939145	2735.258545
0.000000	1.939383	2732.940186
0.000000	1.939620	2731.936523
0.000000	1.939857	2732.175049
0.000000	1.940094	2733.505127
0.000000	1.940331	2734.730225
0.000000	1.940568	2736.556641
0.000000	1.940806	2738.638916
0.000000	1.941043	2742.471436
0.000000	1.941280	2744.842041
0.000000	1.941517	2747.606445
0.000000	1.941754	2752.027832
0.000000	1.941991	2758.370361
0.000000	1.942229	2765.662109
0.000000	1.942466	2771.417725
0.000000	1.942703	2777.544678
0.000000	1.942940	2783.921631
0.000000	1.943177	2789.736816
0.000000	1.943414	2793.277832
0.000000	1.943652	2795.051270
0.000000	1.943889	2795.217529
0.000000	1.944126	2794.265381
0.000000	1.944363	2794.554443
0.000000	1.944600	2793.811035
0.000000	1.944838	2791.322266
0.000000	1.945075	2786.906982
0.000000	1.945312	2780.013672
0.000000	1.945549	2772.908447
0.000000	1.945786	2767.404297
0.000000	1.946023	2761.521729
0.000000	1.946261	2754.967529
0.000000	1.946498	2748.526855
0.000000	1.946735	2742.007568
0.000000	1.946972	2736.387695
0.000000	1.947209	2730.444580
0.000000	1.947446	2723.416748
0.000000	1.947684	2715.255127
0.000000	1.947921	2707.183105
0.000000	1.948158	2701.566406
0.000000	1.948395	2698.028320
0.000000	1.948632	2695.461670
0.000000	1.948869	2694.718994
0.000000	1.949107	2695.142822
0.000000	1.949344	2697.673584
0.000000	1.949581	2701.253906
0.000000	1.949818	2704.250732
0.000000	1.950055	2707.343994
0.000000	1.950293	2711.913818
0.000000	1.950530	2717.642822
0.000000	1.950767	2724.081299
0.000000	1.951004	2730.871826
0.000000	1.951241	2737.868896
0.000000	1.951478	2743.199707
0.000000	1.951716	2745.224854
0.000000	1.951953	2745.959717
0.000000	1.952190	2744.605713
0.000000	1.952427	2739.625244
0.000000	1.952664	2731.621582
0.000000	1.952901	2720.301270
0.000000	1.953139	2707.990479
0.000000	1.953376	2694.089355
0.000000	1.953613	2677.889404
0.000000	1.953850	2661.467773
0.000000	1.954087	2646.588623
0.000000	1.954325	2632.488525
0.000000	1.954562	2622.423584
0.000000	1.954799	2615.981201
0.000000	1.955036	2614.286133
0.000000	1.955273	2615.239258
0.000000	1.955510	2618.328125
0.000000	1.955747	2623.104736
0.000000	1.955985	2626.361816
0.000000	1.956222	2628.679932
0.000000	1.956459	2631.973389
0.000000	1.956696	2637.103760
0.000000	1.956933	2644.554932
0.000000	1.957171	2653.848389
0.000000	1.957408	2661.786133
0.000000	1.957645	2669.301270
0.000000	1.957882	2677.637695
0.000000	1.958119	2685.104736
0.000000	1.958356	2691.985352
0.000000	1.958594	2697.609375
0.000000	1.958831	2702.539551
0.000000	1.959068	2706.326416
0.000000	1.959305	2707.986328
0.000000	1.959542	2708.858643
0.000000	1.959780	2709.500244
0.000000	1.960017	2710.070068
0.000000	1.960254	2712.575195
0.000000	1.960491	2716.575439
0.000000	1.960728	2720.138428
0.000000	1.960966	2723.413086
0.000000	1.961203	2727.664551
0.000000	1.961440	2732.461426
0.000000	1.961677	2737.060547
0.000000	1.961914	2742.401367
0.000000	1.962151	2748.249512
0.000000	1.962389	2752.908691
0.000000	1.962626	2757.381348
0.000000	1.962863	2763.013428
0.000000	1.963100	2769.419922
0.000000	1.963337	2777.260986
0.000000	1.963574	2785.674805
0.000000	1.963812	2792.478760
0.000000	1.964049	2796.827393
0.000000	1.964286	2797.943604
0.000000	1.964523	2797.289063
0.000000	1.964760	2795.099854
0.000000	1.964997	2791.756348
0.000000	1.965235	2788.370361
0.000000	1.965472	2784.922852
0.000000	1.965709	2780.669189
0.000000	1.965946	2777.178223
0.000000	1.966183	2774.223389
0.000000	1.966420	2771.494141
0.000000	1.966658	2769.696045
0.000000	1.966895	2768.375488
0.000000	1.967132	2766.485107
0.000000	1.967369	2764.502441
0.000000	1.967606	2762.441162
0.000000	1.967844	2759.713135
0.000000	1.968081	2756.356689
0.000000	1.968318	2752.465820
0.000000	1.968555	2748.541504
0.000000	1.968792	2745.714844
0.000000	1.969029	2743.150879
0.000000	1.969267	2739.333252
0.000000	1.969504	2734.585693
0.000000	1.969741	2729.846191
0.000000	1.969978	2726.396484
0.000000	1.970215	2723.334961
0.000000	1.970453	2720.131592
0.000000	1.970690	2716.995850
0.000000	1.970927	2715.822266
0.000000	1.971164	2715.021240
0.000000	1.971401	2712.343506
0.000000	1.971638	2704.579346
0.000000	1.971875	2693.654297
0.000000	1.972113	2679.843994
0.000000	1.972350	2663.747314
0.000000	1.972587	2649.312744
0.000000	1.972824	2636.586182
0.000000	1.973061	2623.751465
0.000000	1.973299	2613.351074
0.000000	1.973536	2605.102783
0.000000	1.973773	2598.053467
0.000000	1.974010	2593.521484
0.000000	1.974247	2593.312500
0.000000	1.974484	2596.310791
0.000000	1.974722	2602.731934
0.000000	1.974959	2609.438232
0.000000	1.975196	2617.600342
0.000000	1.975433	2627.167480
0.000000	1.975670	2637.998535
0.000000	1.975907	2649.750977
0.000000	1.976145	2659.351807
0.000000	1.976382	2667.501221
0.000000	1.976619	2675.455811
0.000000	1.976856	2684.455566
0.000000	1.977093	2692.061523
0.000000	1.977331	2699.591797
0.000000	1.977568	2707.147217
0.000000	1.977805	2713.650879
0.000000	1.978042	2716.274902
0.000000	1.978279	2717.142090
0.000000	1.978516	2716.844238
0.000000	1.978754	2715.529541
0.000000	1.978991	2714.814209
0.000000	1.979228	2714.714111
0.000000	1.979465	2715.238281
0.000000	1.979702	2716.750732
0.000000	1.979940	2719.235596
0.000000	1.980177	2723.002441
0.000000	1.980414	2728.432617
0.000000	1.980651	2734.976074
0.000000	1.980888	2742.208008
0.000000	1.981125	2750.708984
0.000000	1.981362	2760.256836
0.000000	1.981600	2770.279053
0.000000	1.981837	2777.569336
0.000000	1.982074	2785.107422
0.000000	1.982311	2793.245361
0.000000	1.982548	2800.104492
0.000000	1.982786	2806.179688
0.000000	1.983023	2811.906006
0.000000	1.983260	2816.654297
0.000000	1.983497	2820.302490
0.000000	1.983734	2823.162598
0.000000	1.983971	2825.016602
0.000000	1.984209	2826.780029
0.000000	1.984446	2828.774414
0.000000	1.984683	2831.353271
0.000000	1.984920	2833.633301
0.000000	1.985157	2834.315430
0.000000	1.985394	2833.711914
0.000000	1.985632	2831.058594
0.000000	1.985869	2826.246338
0.000000	1.986106	2819.058594
0.000000	1.986343	2809.934082
0.000000	1.986580	2799.739014
0.000000	1.986818	2791.422852
0.000000	1.987055	2783.122314
0.000000	1.987292	2773.937744
0.000000	1.987529	2765.414307
0.000000	1.987766	2757.710938
0.000000	1.988003	2749.993896
0.000000	1.988241	2743.107910
0.000000	1.988478	2738.285645
0.000000	1.988715	2734.279541
0.000000	1.988952	2731.304199
0.000000	1.989189	2729.184814
0.000000	1.989427	2727.362061
0.000000	1.989664	2726.267578
0.000000	1.989901	2725.423096
0.000000	1.990138	2726.092041
0.000000	1.990375	2728.124268
0.000000	1.990612	2731.061035
0.000000	1.990849	2735.695068
0.000000	1.991087	2741.390137
0.000000	1.991324	2747.596436
0.000000	1.991561	2753.531982
0.000000	1.991798	2758.359619
0.000000	1.992035	2761.630371
0.000000	1.992273	2764.326172
0.000000	1.992510	2766.703857
0.000000	1.992747	2768.473389
0.000000	1.992984	2769.752930
0.000000	1.993221	2770.596191
0.000000	1.993459	2771.578125
0.000000	1.993696	2772.680420
0.000000	1.993933	2774.459717
0.000000	1.994170	2776.589111
0.000000	1.994407	2777.474365
0.000000	1.994644	2778.559082
0.000000	1.994882	2779.573730
0.000000	1.995119	2780.755371
0.000000	1.995356	2782.982666
0.000000	1.995593	2785.306152
0.000000	1.995830	2788.282959
0.000000	1.996067	2792.191162
0.000000	1.996305	2796.613525
0.000000	1.996542	2801.030029
0.000000	1.996779	2803.886719
0.000000	1.997016	2806.302734
0.000000	1.997253	2808.285156
0.000000	1.997490	2810.118408
0.000000	1.997728	2811.024658
0.000000	1.997965	2811.947754
0.000000	1.998202	2812.545898
0.000000	1.998439	2812.940186
0.000000	1.998676	2812.746338
0.000000	1.998914	2813.366455
0.000000	1.999151	2813.868896
0.000000	1.999388	2812.862061
0.000000	1.999625	2810.773682
0.000000	1.999862	2807.399170
0.000000	2.000099	2803.324463
0.000000	2.000336	2800.401855
0.000000	2.000574	2797.047852
0.000000	2.000811	2792.861572
0.000000	2.001048	2787.887939
0.000000	2.001285	2782.188721
0.000000	2.001522	2775.523438
0.000000	2.001760	2766.428955
0.000000	2.001997	2756.168457
0.000000	2.002234	2747.359619
0.000000	2.002471	2739.943848
0.000000	2.002708	2736.446533
0.000000	2.002945	2734.031006
0.000000	2.003183	2731.644043
0.000000	2.003420	2729.496338
0.000000	2.003657	2727.442627
0.000000	2.003894	2726.194580
0.000000	2.004131	2726.116699
0.000000	2.004369	2726.089111
0.000000	2.004606	2725.691162
0.000000	2.004843	2725.650391
0.000000	2.005080	2726.164551
0.000000	2.005317	2727.337891
0.000000	2.005554	2729.044678
0.000000	2.005792	2731.653320
0.000000	2.006029	2734.818115
0.000000	2.006266	2738.795166
0.000000	2.006503	2743.968994
0.000000	2.006740	2749.359863
0.000000	2.006978	2755.617920
0.000000	2.007215	2763.596924
0.000000	2.007452	2771.974365
0.000000	2.007689	2780.004150
0.000000	2.007926	2788.118652
0.000000	2.008163	2793.751221
0.000000	2.008401	2797.795898
0.000000	2.008638	2802.466064
0.000000	2.008875	2807.919678
0.000000	2.009112	2813.672852
0.000000	2.009349	2819.672363
0.000000	2.009587	2825.469238
0.000000	2.009824	2831.929443
0.000000	2.010061	2837.733154
0.000000	2.010298	2843.581299
0.000000	2.010535	2849.716064
0.000000	2.010772	2855.366943
0.000000	2.011009	2861.030518
0.000000	2.011247	2868.021484
0.000000	2.011484	2874.062012
0.000000	2.011721	2877.121826
0.000000	2.011958	2878.643311
0.000000	2.012195	2879.894775
0.000000	2.012433	2880.629150
0.000000	2.012670	2882.507568
0.000000	2.012907	2882.643311
0.000000	2.013144	2881.416748
0.000000	2.013381	2879.390137
0.000000	2.013618	2875.952637
0.000000	2.013855	2871.614990
0.000000	2.014093	2866.723877
0.000000	2.014330	2860.586670
0.000000	2.014567	2853.895508
0.000000	2.014804	2848.038086
0.000000	2.015041	2842.122803
0.000000	2.015279	2835.926514
0.000000	2.015516	2830.559326
0.000000	2.015753	2825.662598
0.000000	2.015990	2820.789551
0.000000	2.016227	2816.399414
0.000000	2.016464	2811.825439
0.000000	2.016702	2807.332275
0.000000	2.016939	2802.121094
0.000000	2.017176	2796.661377
0.000000	2.017413	2790.452393
0.000000	2.017650	2784.431885
0.000000	2.017888	2780.866699
0.000000	2.018125	2778.014648
0.000000	2.018362	2776.525635
0.000000	2.018599	2776.487305
0.000000	2.018836	2776.760254
0.000000	2.019073	2776.556641
0.000000	2.019310	2776.378662
0.000000	2.019548	2775.888672
0.000000	2.019785	2774.996338
0.000000	2.020022	2773.182373
0.000000	2.020259	2770.509521
0.000000	2.020496	2767.429199
0.000000	2.020734	2764.273682
0.000000	2.020971	2762.525146
0.000000	2.021208	2762.172852
0.000000	2.021445	2762.666992
0.000000	2.021682	2764.854736
0.000000	2.021919	2766.295654
0.000000	2.022157	2764.925781
0.000000	2.022394	2760.984619
0.000000	2.022631	2756.557617
0.000000	2.022868	2752.975342
0.000000	2.023105	2753.315186
0.000000	2.023343	2754.147949
0.000000	2.023580	2753.058350
0.000000	2.023817	2751.123291
0.000000	2.024054	2749.686279
0.000000	2.024291	2750.377441
0.000000	2.024528	2755.703125
0.000000	2.024766	2763.520996
0.000000	2.025003	2772.086914
0.000000	2.025240	2781.531250
0.000000	2.025477	2791.414795
0.000000	2.025714	2802.307129
0.000000	2.025951	2812.165527
0.000000	2.026189	2820.078125
0.000000	2.026426	2827.845947
0.000000	2.026663	2835.622314
0.000000	2.026900	2841.276611
0.000000	2.027137	2845.377930
0.000000	2.027375	2847.211426
0.000000	2.027612	2846.729980
0.000000	2.027849	2843.447754
0.000000	2.028086	2838.082520
0.000000	2.028323	2830.550537
0.000000	2.028560	2823.080078
0.000000	2.028798	2819.562500
0.000000	2.029035	2818.161865
0.000000	2.029272	2817.853271
0.000000	2.029509	2819.146484
0.000000	2.029746	2820.739258
0.000000	2.029984	2823.497314
0.000000	2.030221	2827.365234
0.000000	2.030458	2832.529541
0.000000	2.030695	2836.640137
0.000000	2.030932	2839.094482
0.000000	2.031169	2840.859375
0.000000	2.031407	2842.448730
0.000000	2.031644	2843.859863
0.000000	2.031881	2845.020508
0.000000	2.032118	2846.624268
0.000000	2.032355	2847.919189
0.000000	2.032593	2849.559082
0.000000	2.032830	2852.410645
0.000000	2.033067	2855.189697
0.000000	2.033304	2857.591064
0.000000	2.033541	2857.848389
0.000000	2.033778	2857.162842
0.000000	2.034015	2856.281250
0.000000	2.034253	2856.360352
0.000000	2.034490	2856.813721
0.000000	2.034727	2856.674561
0.000000	2.034964	2855.484131
0.000000	2.035201	2853.605957
0.000000	2.035439	2850.689941
0.000000	2.035676	2846.161133
0.000000	2.035913	2840.368652
0.000000	2.036150	2833.301514
0.000000	2.036387	2826.145020
0.000000	2.036624	2818.829346
0.000000	2.036862	2812.113770
0.000000	2.037099	2805.499023
0.000000	2.037336	2799.355469
0.000000	2.037573	2792.771240
0.000000	2.037810	2785.499756
0.000000	2.038048	2776.828125
0.000000	2.038285	2767.443359
0.000000	2.038522	2758.996338
0.000000	2.038759	2750.522705
0.000000	2.038996	2741.138428
0.000000	2.039233	2733.400635
0.000000	2.039470	2725.692871
0.000000	2.039708	2718.284912
0.000000	2.039945	2711.261230
0.000000	2.040182	2705.242920
0.000000	2.040419	2700.891357
0.000000	2.040656	2698.008545
0.000000	2.040894	2695.968994
0.000000	2.041131	2695.424072
0.000000	2.041368	2696.616943
0.000000	2.041605	2698.839844
0.000000	2.041842	2702.002930
0.000000	2.042079	2705.844238
0.000000	2.042316	2708.001709
0.000000	2.042554	2710.123535
0.000000	2.042791	2712.877930
0.000000	2.043028	2715.792725
0.000000	2.043265	2719.490234
0.000000	2.043502	2723.518311
0.000000	2.043740	2724.397461
0.000000	2.043977	2722.658691
0.000000	2.044214	2719.229980
0.000000	2.044451	2714.677979
0.000000	2.044688	2709.367676
0.000000	2.044925	2706.901123
0.000000	2.045163	2705.865234
0.000000	2.045400	2704.072754
0.000000	2.045637	2702.073242
0.000000	2.045874	2698.823486
0.000000	2.046111	2695.110840
0.000000	2.046349	2689.907227
0.000000	2.046586	2684.278564
0.000000	2.046823	2678.567383
0.000000	2.047060	2673.791992
0.000000	2.047297	2671.108643
0.000000	2.047534	2672.294922
0.000000	2.047772	2676.804688
0.000000	2.048009	2682.940430
0.000000	2.048246	2690.306152
0.000000	2.048483	2699.920654
0.000000	2.048720	2710.498047
0.000000	2.048957	2717.344727
0.000000	2.049195	2723.226563
0.000000	2.049432	2729.559814
0.000000	2.049669	2736.566406
0.000000	2.049906	2744.364746
0.000000	2.050143	2753.165039
0.000000	2.050380	2762.388428
0.000000	2.050618	2771.497070
0.000000	2.050855	2780.281494
0.000000	2.051092	2788.897705
0.000000	2.051329	2797.019287
0.000000	2.051566	2805.273926
0.000000	2.051804	2813.662598
0.000000	2.052041	2821.268066
0.000000	2.052278	2828.834717
0.000000	2.052515	2835.096191
0.000000	2.052752	2838.856201
0.000000	2.052989	2842.161621
0.000000	2.053227	2845.997070
0.000000	2.053464	2850.711914
0.000000	2.053701	2857.703857
0.000000	2.053938	2866.748779
0.000000	2.054175	2878.036133
0.000000	2.054413	2890.100342
0.000000	2.054650	2898.999512
0.000000	2.054887	2902.751221
0.000000	2.055124	2905.055420
0.000000	2.055361	2906.286621
0.000000	2.055598	2906.522217
0.000000	2.055836	2906.233643
0.000000	2.056073	2903.965576
0.000000	2.056310	2899.854004
0.000000	2.056547	2893.907715
0.000000	2.056784	2888.202148
0.000000	2.057022	2882.983887
0.000000	2.057259	2876.661621
0.000000	2.057496	2870.548584
0.000000	2.057733	2864.693115
0.000000	2.057970	2859.964111
0.000000	2.058208	2857.792725
0.000000	2.058444	2855.613770
0.000000	2.058682	2852.659180
0.000000	2.058919	2849.556152
0.000000	2.059156	2846.560791
0.000000	2.059393	2844.836914
0.000000	2.059630	2845.059570
0.000000	2.059868	2845.957275
0.000000	2.060105	2848.145020
0.000000	2.060342	2850.070313
0.000000	2.060579	2850.557617
0.000000	2.060816	2849.556641
0.000000	2.061054	2847.881592
0.000000	2.061291	2846.005371
0.000000	2.061528	2844.610840
0.000000	2.061765	2843.092285
0.000000	2.062002	2841.203125
0.000000	2.062239	2840.177979
0.000000	2.062476	2840.162354
0.000000	2.062714	2840.235840
0.000000	2.062951	2840.833740
0.000000	2.063188	2841.010498
0.000000	2.063425	2840.743408
0.000000	2.063662	2840.039307
0.000000	2.063900	2839.203369
0.000000	2.064137	2837.634521
0.000000	2.064374	2835.882324
0.000000	2.064611	2834.457764
0.000000	2.064848	2834.259766
0.000000	2.065085	2834.810791
0.000000	2.065323	2835.523438
0.000000	2.065560	2836.339111
0.000000	2.065797	2836.917236
0.000000	2.066034	2837.500977
0.000000	2.066271	2836.994141
0.000000	2.066509	2836.718262
0.000000	2.066746	2835.720947
0.000000	2.066983	2834.201172
0.000000	2.067220	2831.971924
0.000000	2.067457	2830.027344
0.000000	2.067694	2826.674805
0.000000	2.067931	2821.290527
0.000000	2.068169	2813.988770
0.000000	2.068406	2804.706543
0.000000	2.068643	2795.983398
0.000000	2.068880	2789.750977
0.000000	2.069117	2784.082520
0.000000	2.069355	2779.031250
0.000000	2.069592	2772.513672
0.000000	2.069829	2764.836914
0.000000	2.070066	2758.849609
0.000000	2.070303	2753.090088
0.000000	2.070540	2747.082764
0.000000	2.070778	2740.819336
0.000000	2.071015	2735.023438
0.000000	2.071252	2729.920410
0.000000	2.071489	2724.704590
0.000000	2.071726	2719.014648
0.000000	2.071964	2712.533447
0.000000	2.072201	2705.165771
0.000000	2.072438	2697.433838
0.000000	2.072675	2691.201660
0.000000	2.072912	2687.300293
0.000000	2.073149	2684.296875
0.000000	2.073387	2682.233398
0.000000	2.073624	2680.308594
0.000000	2.073861	2678.968262
0.000000	2.074098	2678.981934
0.000000	2.074335	2681.391602
0.000000	2.074572	2686.574219
0.000000	2.074810	2692.080078
0.000000	2.075047	2698.927246
0.000000	2.075284	2707.008057
0.000000	2.075521	2714.047852
0.000000	2.075758	2721.723145
0.000000	2.075995	2730.111572
0.000000	2.076233	2736.155273
0.000000	2.076470	2742.217041
0.000000	2.076707	2748.618164
0.000000	2.076944	2756.262695
0.000000	2.077181	2765.358398
0.000000	2.077419	2775.549072
0.000000	2.077656	2787.911133
0.000000	2.077893	2800.658447
0.000000	2.078130	2813.420166
0.000000	2.078367	2825.519775
0.000000	2.078604	2836.253906
0.000000	2.078842	2842.780518
0.000000	2.079079	2846.055176
0.000000	2.079316	2847.023438
0.000000	2.079553	2844.977783
0.000000	2.079790	2840.290527
0.000000	2.080028	2834.814209
0.000000	2.080265	2827.941895
0.000000	2.080502	2818.919922
0.000000	2.080739	2808.362549
0.000000	2.080976	2796.604736
0.000000	2.081213	2784.399170
0.000000	2.081450	2771.325439
0.000000	2.081688	2759.412598
0.000000	2.081925	2746.741943
0.000000	2.082162	2733.193359
0.000000	2.082399	2719.984131
0.000000	2.082636	2709.914795
0.000000	2.082874	2701.416992
0.000000	2.083111	2694.078613
0.000000	2.083348	2688.004639
0.000000	2.083585	2684.309082
0.000000	2.083822	2681.565674
0.000000	2.084059	2680.006348
0.000000	2.084297	2677.623535
0.000000	2.084534	2674.815430
0.000000	2.084771	2672.351318
0.000000	2.085008	2669.884277
0.000000	2.085245	2668.084961
0.000000	2.085483	2666.447266
0.000000	2.085720	2666.387695
0.000000	2.085957	2666.870850
0.000000	2.086194	2668.094238
0.000000	2.086431	2668.531494
0.000000	2.086668	2668.965088
0.000000	2.086905	2668.580811
0.000000	2.087143	2668.809326
0.000000	2.087380	2670.793213
0.000000	2.087617	2673.562744
0.000000	2.087854	2677.001221
0.000000	2.088091	2680.104248
0.000000	2.088329	2683.462646
0.000000	2.088566	2687.300049
0.000000	2.088803	2689.519287
0.000000	2.089040	2693.973633
0.000000	2.089277	2700.581299
0.000000	2.089514	2710.369141
0.000000	2.089751	2722.259033
0.000000	2.089989	2735.026855
0.000000	2.090226	2748.691406
0.000000	2.090463	2762.629883
0.000000	2.090700	2775.579590
0.000000	2.090937	2785.821289
0.000000	2.091175	2795.673096
0.000000	2.091412	2803.348145
0.000000	2.091649	2807.581787
0.000000	2.091886	2810.092041
0.000000	2.092123	2811.758789
0.000000	2.092360	2812.735352
0.000000	2.092598	2814.316650
0.000000	2.092835	2815.628174
0.000000	2.093072	2816.705322
0.000000	2.093309	2817.830566
0.000000	2.093546	2819.055176
0.000000	2.093784	2820.553467
0.000000	2.094021	2822.629150
0.000000	2.094258	2825.463135
0.000000	2.094495	2829.101318
0.000000	2.094732	2833.324951
0.000000	2.094970	2838.267822
0.000000	2.095207	2843.940674
0.000000	2.095444	2850.333740
0.000000	2.095681	2857.389160
0.000000	2.095918	2865.575928
0.000000	2.096155	2874.755615
0.000000	2.096393	2883.032959
0.000000	2.096630	2891.267578
0.000000	2.096867	2897.486816
0.000000	2.097104	2900.754395
0.000000	2.097341	2901.693359
0.000000	2.097578	2901.225098
0.000000	2.097816	2899.440918
0.000000	2.098053	2896.289551
0.000000	2.098290	2891.466309
0.000000	2.098527	2885.525879
0.000000	2.098764	2879.892822
0.000000	2.099001	2875.955078
0.000000	2.099239	2872.630859
0.000000	2.099476	2869.684570
0.000000	2.099713	2867.919189
0.000000	2.099950	2866.754395
0.000000	2.100187	2866.130371
0.000000	2.100425	2865.827637
0.000000	2.100662	2866.213135
0.000000	2.100899	2866.930176
0.000000	2.101136	2867.127686
0.000000	2.101373	2868.291016
0.000000	2.101610	2869.784180
0.000000	2.101848	2872.024170
0.000000	2.102085	2874.680176
0.000000	2.102322	2877.971924
0.000000	2.102559	2881.336914
0.000000	2.102796	2884.509521
0.000000	2.103034	2887.436523
0.000000	2.103271	2889.935791
0.000000	2.103508	2891.589355
0.000000	2.103745	2892.374512
0.000000	2.103982	2892.702148
0.000000	2.104219	2892.692139
0.000000	2.104457	2892.761230
0.000000	2.104694	2892.287354
0.000000	2.104931	2892.148193
0.000000	2.105168	2892.698730
0.000000	2.105405	2893.589111
0.000000	2.105643	2895.070801
0.000000	2.105880	2898.118652
0.000000	2.106117	2903.046143
0.000000	2.106354	2909.176514
0.000000	2.106591	2914.329590
0.000000	2.106828	2919.627930
0.000000	2.107065	2925.742432
0.000000	2.107303	2931.605469
0.000000	2.107540	2934.862305
0.000000	2.107777	2937.426025
0.000000	2.108014	2939.884033
0.000000	2.108251	2942.811279
0.000000	2.108489	2945.154541
0.000000	2.108726	2944.595459
0.000000	2.108963	2942.544678
0.000000	2.109200	2939.447998
0.000000	2.109437	2935.660400
0.000000	2.109674	2933.454346
0.000000	2.109911	2933.045166
0.000000	2.110149	2933.127930
0.000000	2.110386	2933.406738
0.000000	2.110623	2933.462891
0.000000	2.110860	2932.301514
0.000000	2.111097	2929.867188
0.000000	2.111335	2926.527588
0.000000	2.111572	2922.257568
0.000000	2.111809	2917.637451
0.000000	2.112046	2912.332275
0.000000	2.112283	2906.335938
0.000000	2.112520	2901.254883
0.000000	2.112758	2897.991455
0.000000	2.112995	2898.893799
0.000000	2.113232	2905.282959
0.000000	2.113469	2916.090088
0.000000	2.113706	2929.509521
0.000000	2.113944	2946.188965
0.000000	2.114181	2963.622559
0.000000	2.114418	2977.501465
0.000000	2.114655	2986.830811
0.000000	2.114892	2994.024170
0.000000	2.115129	2999.620850
0.000000	2.115366	3002.605469
0.000000	2.115604	3003.536621
0.000000	2.115841	3002.776611
0.000000	2.116078	3000.697266
0.000000	2.116315	2997.416992
0.000000	2.116552	2993.888184
0.000000	2.116790	2989.464844
0.000000	2.117027	2985.249023
0.000000	2.117264	2981.185059
0.000000	2.117501	2980.322754
0.000000	2.117738	2980.968018
0.000000	2.117975	2981.441650
0.000000	2.118213	2981.276855
0.000000	2.118450	2980.117676
0.000000	2.118687	2977.651611
0.000000	2.118924	2973.320557
0.000000	2.119161	2965.812744
0.000000	2.119399	2955.501953
0.000000	2.119636	2942.899902
0.000000	2.119873	2930.853027
0.000000	2.120110	2921.816162
0.000000	2.120347	2914.577393
0.000000	2.120584	2909.887695
0.000000	2.120822	2909.491455
0.000000	2.121059	2914.048340
0.000000	2.121296	2920.533447
0.000000	2.121533	2928.163574
0.000000	2.121770	2936.558105
0.000000	2.122008	2941.695801
0.000000	2.122245	2945.851563
0.000000	2.122482	2949.592285
0.000000	2.122719	2952.470703
0.000000	2.122956	2953.708008
0.000000	2.123193	2954.158203
0.000000	2.123431	2953.415771
0.000000	2.123668	2951.813721
0.000000	2.123905	2949.225830
0.000000	2.124142	2945.173584
0.000000	2.124379	2939.953125
0.000000	2.124616	2934.217285
0.000000	2.124854	2928.992920
0.000000	2.125091	2922.023926
0.000000	2.125328	2914.420166
0.000000	2.125565	2908.576416
0.000000	2.125802	2907.046143
0.000000	2.126040	2908.653564
0.000000	2.126277	2911.224609
0.000000	2.126514	2914.250000
0.000000	2.126751	2914.576416
0.000000	2.126988	2913.799072
0.000000	2.127225	2913.126221
0.000000	2.127463	2912.410400
0.000000	2.127700	2913.101563
0.000000	2.127937	2913.888672
0.000000	2.128174	2913.699219
0.000000	2.128411	2913.085938
0.000000	2.128649	2912.794189
0.000000	2.128886	2915.105469
0.000000	2.129123	2920.238525
0.000000	2.129360	2929.267578
0.000000	2.129597	2943.324219
0.000000	2.129834	2964.637939
0.000000	2.130071	2991.509521
0.000000	2.130309	3019.285889
0.000000	2.130546	3038.817627
0.000000	2.130783	3049.955566
0.000000	2.131020	3051.985352
0.000000	2.131257	3045.643311
0.000000	2.131495	3032.829590
0.000000	2.131732	3014.103271
0.000000	2.131969	2991.137207
0.000000	2.132206	2970.016113
0.000000	2.132443	2952.201172
0.000000	2.132680	2946.387451
0.000000	2.132918	2940.777588
0.000000	2.133155	2936.752197
0.000000	2.133392	2933.987793
0.000000	2.133629	2932.724365
0.000000	2.133866	2932.243164
0.000000	2.134104	2931.974854
0.000000	2.134341	2932.526855
0.000000	2.134578	2933.526367
0.000000	2.134815	2934.424072
0.000000	2.135052	2934.287354
0.000000	2.135289	2932.948975
0.000000	2.135526	2930.972900
0.000000	2.135764	2928.956299
0.000000	2.136001	2926.538574
0.000000	2.136238	2923.460938
0.000000	2.136475	2920.784912
0.000000	2.136712	2921.205566
0.000000	2.136950	2923.413818
0.000000	2.137187	2926.111572
0.000000	2.137424	2929.762207
0.000000	2.137661	2932.036865
0.000000	2.137898	2930.490967
0.000000	2.138135	2925.941406
0.000000	2.138372	2918.176758
0.000000	2.138610	2907.305908
0.000000	2.138847	2893.102051
0.000000	2.139084	2876.753174
0.000000	2.139321	2859.196289
0.000000	2.139558	2843.115723
0.000000	2.139796	2828.605713
0.000000	2.140033	2817.735596
0.000000	2.140270	2810.031982
0.000000	2.140507	2803.797363
0.000000	2.140744	2801.605957
0.000000	2.140981	2805.128906
0.000000	2.141219	2813.090576
0.000000	2.141456	2822.475342
0.000000	2.141693	2833.496338
0.000000	2.141930	2846.516113
0.000000	2.142167	2858.274658
0.000000	2.142405	2869.684570
0.000000	2.142642	2880.572998
0.000000	2.142879	2890.588623
0.000000	2.143116	2900.792236
0.000000	2.143353	2910.510986
0.000000	2.143590	2919.350098
0.000000	2.143828	2926.037842
0.000000	2.144065	2932.836426
0.000000	2.144302	2940.364746
0.000000	2.144539	2949.363281
0.000000	2.144776	2958.926514
0.000000	2.145014	2968.646973
0.000000	2.145251	2979.419189
0.000000	2.145488	2989.827148
0.000000	2.145725	2998.895996
0.000000	2.145962	3008.965820
0.000000	2.146199	3020.339844
0.000000	2.146437	3032.775146
0.000000	2.146674	3045.061035
0.000000	2.146911	3056.130615
0.000000	2.147148	3063.220703
0.000000	2.147385	3067.102539
0.000000	2.147622	3069.004639
0.000000	2.147860	3069.120605
0.000000	2.148097	3067.148438
0.000000	2.148334	3062.288086
0.000000	2.148571	3055.678711
0.000000	2.148808	3048.950928
0.000000	2.149045	3043.984131
0.000000	2.149283	3038.411133
0.000000	2.149520	3030.783691
0.000000	2.149757	3021.054932
0.000000	2.149994	3010.133789
0.000000	2.150231	2999.181152
0.000000	2.150469	2989.647949
0.000000	2.150706	2983.747559
0.000000	2.150943	2980.634766
0.000000	2.151180	2978.781982
0.000000	2.151417	2977.989014
0.000000	2.151654	2977.812744
0.000000	2.151892	2974.959961
0.000000	2.152129	2972.267578
0.000000	2.152366	2970.298828
0.000000	2.152603	2968.001953
0.000000	2.152840	2967.404053
0.000000	2.153078	2968.151611
0.000000	2.153315	2970.620117
0.000000	2.153552	2973.584229
0.000000	2.153789	2976.733398
0.000000	2.154026	2979.652344
0.000000	2.154263	2981.969971
0.000000	2.154500	2982.184814
0.000000	2.154738	2980.994385
0.000000	2.154975	2978.972412
0.000000	2.155212	2975.560303
0.000000	2.155449	2971.245605
0.000000	2.155686	2965.677979
0.000000	2.155924	2958.875977
0.000000	2.156161	2951.491943
0.000000	2.156398	2946.368896
0.000000	2.156635	2942.487549
0.000000	2.156872	2940.114258
0.000000	2.157109	2938.669678
0.000000	2.157346	2937.089844
0.000000	2.157584	2935.955078
0.000000	2.157821	2934.282471
0.000000	2.158058	2933.271484
0.000000	2.158295	2933.807129
0.000000	2.158532	2934.070313
0.000000	2.158770	2934.368896
0.000000	2.159007	2934.468506
0.000000	2.159244	2934.538330
0.000000	2.159481	2934.898926
0.000000	2.159718	2936.941406
0.000000	2.159956	2939.776855
0.000000	2.160193	2941.960693
0.000000	2.160430	2943.645020
0.000000	2.160667	2944.527588
0.000000	2.160904	2942.925293
0.000000	2.161141	2938.644531
0.000000	2.161379	2935.295898
0.000000	2.161616	2934.552490
0.000000	2.161853	2934.899658
0.000000	2.162090	2935.646973
0.000000	2.162327	2937.502686
0.000000	2.162565	2940.770020
0.000000	2.162802	2944.799561
0.000000	2.163039	2949.548096
0.000000	2.163276	2955.389893
0.000000	2.163513	2960.586182
0.000000	2.163750	2964.336182
0.000000	2.163987	2968.010742
0.000000	2.164225	2972.274414
0.000000	2.164462	2977.219482
0.000000	2.164699	2982.913574
0.000000	2.164936	2988.287109
0.000000	2.165173	2993.805908
0.000000	2.165411	3000.330322
0.000000	2.165648	3006.413818
0.000000	2.165885	3012.043457
0.000000	2.166122	3017.775391
0.000000	2.166359	3023.997803
0.000000	2.166596	3031.607666
0.000000	2.166834	3039.889404
0.000000	2.167071	3048.627930
0.000000	2.167308	3058.137939
0.000000	2.167545	3067.192139
0.000000	2.167782	3076.033203
0.000000	2.168020	3084.376221
0.000000	2.168257	3091.873535
0.000000	2.168494	3098.252441
0.000000	2.168731	3102.123291
0.000000	2.168968	3103.921143
0.000000	2.169205	3104.650146
0.000000	2.169443	3103.785156
0.000000	2.169680	3101.050293
0.000000	2.169917	3096.002441
0.000000	2.170154	3088.448242
0.000000	2.170391	3078.854980
0.000000	2.170629	3069.688477
0.000000	2.170866	3062.432373
0.000000	2.171103	3055.460205
0.000000	2.171340	3048.097656
0.000000	2.171577	3040.278564
0.000000	2.171814	3032.859131
0.000000	2.172052	3027.146729
0.000000	2.172289	3021.792969
0.000000	2.172526	3017.936035
0.000000	2.172763	3017.318604
0.000000	2.173000	3017.319580
0.000000	2.173237	3017.414795
0.000000	2.173475	3018.501465
0.000000	2.173712	3020.492188
0.000000	2.173949	3022.629395
0.000000	2.174186	3024.236084
0.000000	2.174423	3025.388428
0.000000	2.174660	3025.987305
0.000000	2.174898	3027.085205
0.000000	2.175135	3028.806885
0.000000	2.175372	3030.029053
0.000000	2.175609	3031.300781
0.000000	2.175846	3032.117676
0.000000	2.176084	3032.465820
0.000000	2.176321	3032.959717
0.000000	2.176558	3033.964355
0.000000	2.176795	3035.162842
0.000000	2.177032	3035.886963
0.000000	2.177269	3035.874268
0.000000	2.177506	3034.481934
0.000000	2.177744	3031.343018
0.000000	2.177981	3027.043945
0.000000	2.178218	3021.826416
0.000000	2.178455	3016.899414
0.000000	2.178692	3011.623291
0.000000	2.178930	3006.848877
0.000000	2.179167	3002.152588
0.000000	2.179404	2998.327393
0.000000	2.179641	2996.415039
0.000000	2.179878	2995.674805
0.000000	2.180115	2995.934326
0.000000	2.180353	2996.282227
0.000000	2.180590	2996.899170
0.000000	2.180827	2997.647461
0.000000	2.181064	2997.212158
0.000000	2.181301	2996.175293
0.000000	2.181539	2993.843262
0.000000	2.181776	2988.974121
0.000000	2.182013	2982.779297
0.000000	2.182250	2976.699707
0.000000	2.182487	2971.099609
0.000000	2.182724	2964.669922
0.000000	2.182961	2959.625977
0.000000	2.183199	2956.156494
0.000000	2.183436	2952.857422
0.000000	2.183673	2949.751221
0.000000	2.183910	2948.247803
0.000000	2.184147	2946.401367
0.000000	2.184385	2943.599609
0.000000	2.184622	2939.521240
0.000000	2.184859	2934.939209
0.000000	2.185096	2930.168457
0.000000	2.185333	2925.609863
0.000000	2.185570	2921.818848
0.000000	2.185807	2918.947510
0.000000	2.186045	2917.412109
0.000000	2.186282	2916.539063
0.000000	2.186519	2914.331787
0.000000	2.186756	2910.742432
0.000000	2.186993	2906.513184
0.000000	2.187231	2901.978516
0.000000	2.187468	2899.804932
0.000000	2.187705	2899.080566
0.000000	2.187942	2899.727783
0.000000	2.188179	2901.918701
0.000000	2.188416	2905.812988
0.000000	2.188654	2909.596436
0.000000	2.188891	2913.273682
0.000000	2.189128	2916.750488
0.000000	2.189365	2918.525635
0.000000	2.189602	2920.587158
0.000000	2.189840	2923.022217
0.000000	2.190077	2925.932861
0.000000	2.190314	2929.776611
0.000000	2.190551	2933.880127
0.000000	2.190788	2938.717285
0.000000	2.191025	2942.299316
0.000000	2.191263	2946.110352
0.000000	2.191500	2949.871094
0.000000	2.191737	2954.478271
0.000000	2.191974	2958.984375
0.000000	2.192211	2961.906494
0.000000	2.192449	2964.000488
0.000000	2.192686	2966.062988
0.000000	2.192923	2968.386719
0.000000	2.193160	2971.290771
0.000000	2.193397	2975.055420
0.000000	2.193635	2979.234131
0.000000	2.193872	2984.166504
0.000000	2.194109	2989.395264
0.000000	2.194346	2993.536621
0.000000	2.194583	2994.010498
0.000000	2.194820	2991.233643
0.000000	2.195058	2986.419678
0.000000	2.195295	2979.504395
0.000000	2.195532	2971.609863
0.000000	2.195769	2966.336914
0.000000	2.196006	2963.422607
0.000000	2.196243	2959.941895
0.000000	2.196481	2956.313477
0.000000	2.196718	2952.740723
0.000000	2.196955	2948.952637
0.000000	2.197192	2945.281494
0.000000	2.197429	2943.512451
0.000000	2.197666	2942.201660
0.000000	2.197904	2940.681152
0.000000	2.198141	2938.792969
0.000000	2.198378	2935.844482
0.000000	2.198615	2931.492920
0.000000	2.198852	2925.443604
0.000000	2.199090	2918.089600
0.000000	2.199327	2909.550293
0.000000	2.199564	2900.973145
0.000000	2.199801	2891.714600
0.000000	2.200038	2881.831055
0.000000	2.200275	2870.681152
0.000000	2.200513	2857.677490
0.000000	2.200750	2844.533936
0.000000	2.200987	2833.106201
0.000000	2.201224	2821.863525
0.000000	2.201461	2810.404785
0.000000	2.201699	2800.070068
0.000000	2.201936	2791.301270
0.000000	2.202173	2782.723877
0.000000	2.202410	2775.160156
0.000000	2.202647	2769.532715
0.000000	2.202884	2767.656982
0.000000	2.203121	2767.537842
0.000000	2.203359	2768.245117
0.000000	2.203596	2771.863037
0.000000	2.203833	2779.144043
0.000000	2.204070	2787.413330
0.000000	2.204307	2797.103271
0.000000	2.204545	2807.072510
0.000000	2.204782	2818.604004
0.000000	2.205019	2832.191162
0.000000	2.205256	2845.866455
0.000000	2.205493	2859.178955
0.000000	2.205730	2873.167725
0.000000	2.205967	2888.618652
0.000000	2.206205	2906.052979
0.000000	2.206442	2923.568604
0.000000	2.206679	2937.188477
0.000000	2.206916	2947.850098
0.000000	2.207153	2956.955078
0.000000	2.207391	2963.654053
0.000000	2.207628	2967.825684
0.000000	2.207865	2970.516602
0.000000	2.208102	2971.869873
0.000000	2.208339	2972.742188
0.000000	2.208576	2975.396729
0.000000	2.208814	2977.949951
0.000000	2.209051	2980.323242
0.000000	2.209288	2982.685547
0.000000	2.209525	2985.107178
0.000000	2.209762	2987.912598
0.000000	2.210000	2991.655518
0.000000	2.210237	2996.938232
0.000000	2.210474	3003.117676
0.000000	2.210711	3009.707520
0.000000	2.210948	3013.367920
0.000000	2.211185	3016.594727
0.000000	2.211422	3019.179688
0.000000	2.211660	3018.436523
0.000000	2.211897	3015.482666
0.000000	2.212134	3010.469727
0.000000	2.212371	3003.396484
0.000000	2.212608	2994.722168
0.000000	2.212846	2987.056152
0.000000	2.213083	2981.318848
0.000000	2.213320	2977.029297
0.000000	2.213557	2973.707275
0.000000	2.213794	2970.920898
0.000000	2.214031	2968.697998
0.000000	2.214269	2968.409424
0.000000	2.214506	2969.953857
0.000000	2.214743	2973.233887
0.000000	2.214980	2977.292969
0.000000	2.215217	2981.522461
0.000000	2.215455	2986.313477
0.000000	2.215692	2991.619629
0.000000	2.215929	2996.934326
0.000000	2.216166	3000.347168
0.000000	2.216403	3000.693359
0.000000	2.216640	3000.268799
0.000000	2.216878	2998.816895
0.000000	2.217115	2996.894775
0.000000	2.217352	2996.117676
0.000000	2.217589	2995.337402
0.000000	2.217826	2994.566162
0.000000	2.218064	2993.367432
0.000000	2.218301	2991.960938
0.000000	2.218538	2991.722412
0.000000	2.218775	2993.304443
0.000000	2.219012	2996.628662
0.000000	2.219249	3000.575928
0.000000	2.219487	3004.946289
0.000000	2.219724	3007.754639
0.000000	2.219961	3009.416992
0.000000	2.220198	3010.466797
0.000000	2.220435	3011.288818
0.000000	2.220672	3011.958740
0.000000	2.220910	3011.842773
0.000000	2.221147	3011.406250
0.000000	2.221384	3011.381104
0.000000	2.221621	3010.645996
0.000000	2.221858	3010.197266
0.000000	2.222095	3009.458984
0.000000	2.222333	3007.102539
0.000000	2.222570	3003.799561
0.000000	2.222807	3000.010254
0.000000	2.223044	2996.045166
0.000000	2.223281	2994.072021
0.000000	2.223519	2992.689941
0.000000	2.223756	2991.873291
0.000000	2.223993	2990.623535
0.000000	2.224230	2988.570068
0.000000	2.224467	2985.703369
0.000000	2.224705	2982.082764
0.000000	2.224941	2976.784912
0.000000	2.225179	2969.886719
0.000000	2.225416	2964.843506
0.000000	2.225653	2961.024414
0.000000	2.225890	2957.957764
0.000000	2.226127	2956.676025
0.000000	2.226365	2957.285645
0.000000	2.226602	2959.129395
0.000000	2.226839	2961.405762
0.000000	2.227076	2962.391357
0.000000	2.227313	2963.421143
0.000000	2.227551	2964.987793
0.000000	2.227788	2967.013184
0.000000	2.228025	2970.635254
0.000000	2.228262	2973.828613
0.000000	2.228499	2976.570557
0.000000	2.228736	2980.117432
0.000000	2.228974	2984.178955
0.000000	2.229211	2988.635010
0.000000	2.229448	2993.527100
0.000000	2.229685	2999.173584
0.000000	2.229922	3003.613037
0.000000	2.230160	3006.991211
0.000000	2.230397	3008.436523
0.000000	2.230634	3008.990967
0.000000	2.230871	3008.878662
0.000000	2.231108	3008.526367
0.000000	2.231345	3008.790527
0.000000	2.231582	3008.607910
0.000000	2.231820	3008.350830
0.000000	2.232057	3008.554932
0.000000	2.232294	3009.032471
0.000000	2.232531	3011.023193
0.000000	2.232768	3013.188721
0.000000	2.233006	3015.561035
0.000000	2.233243	3017.944092
0.000000	2.233480	3020.894287
0.000000	2.233717	3024.393555
0.000000	2.233954	3028.295654
0.000000	2.234191	3033.413818
0.000000	2.234428	3038.963135
0.000000	2.234666	3045.058838
0.000000	2.234903	3051.425049
0.000000	2.235140	3057.502197
0.000000	2.235377	3063.793945
0.000000	2.235614	3070.304932
0.000000	2.235852	3076.492188
0.000000	2.236089	3082.726807
0.000000	2.236326	3087.047119
0.000000	2.236563	3090.637451
0.000000	2.236800	3093.098877
0.000000	2.237037	3094.088623
0.000000	2.237275	3094.691650
0.000000	2.237512	3096.101074
0.000000	2.237749	3096.131836
0.000000	2.237986	3096.212646
0.000000	2.238223	3097.141113
0.000000	2.238461	3098.252686
0.000000	2.238698	3099.802002
0.000000	2.238935	3101.541504
0.000000	2.239172	3103.670654
0.000000	2.239409	3106.593018
0.000000	2.239646	3110.163086
0.000000	2.239884	3113.171143
0.000000	2.240121	3115.926514
0.000000	2.240358	3118.409424
0.000000	2.240595	3119.789795
0.000000	2.240832	3121.132324
0.000000	2.241070	3122.175781
0.000000	2.241307	3123.079834
0.000000	2.241544	3124.778320
0.000000	2.241781	3128.065430
0.000000	2.242018	3132.507080
0.000000	2.242255	3136.841064
0.000000	2.242493	3140.458496
0.000000	2.242730	3142.525635
0.000000	2.242967	3143.152344
0.000000	2.243204	3141.539551
0.000000	2.243441	3137.362793
0.000000	2.243679	3131.591064
0.000000	2.243916	3124.449463
0.000000	2.244153	3117.409668
0.000000	2.244390	3111.554932
0.000000	2.244627	3106.465088
0.000000	2.244864	3100.964355
0.000000	2.245101	3096.663574
0.000000	2.245339	3092.670654
0.000000	2.245576	3087.818848
0.000000	2.245813	3081.374023
0.000000	2.246050	3073.762207
0.000000	2.246287	3065.669189
0.000000	2.246525	3057.898193
0.000000	2.246762	3049.008057
0.000000	2.246999	3040.736084
0.000000	2.247236	3034.790527
0.000000	2.247473	3028.587402
0.000000	2.247710	3022.098633
0.000000	2.247948	3015.847656
0.000000	2.248185	3011.769043
0.000000	2.248422	3008.301025
0.000000	2.248659	3005.505127
0.000000	2.248896	3004.204102
0.000000	2.249134	3004.394043
0.000000	2.249371	3005.674316
0.000000	2.249608	3008.219482
0.000000	2.249845	3012.303955
0.000000	2.250082	3017.545410
0.000000	2.250319	3024.093018
0.000000	2.250556	3032.524170
0.000000	2.250794	3040.788330
0.000000	2.251031	3047.463623
0.000000	2.251268	3054.802979
0.000000	2.251505	3063.310303
0.000000	2.251742	3072.414063
0.000000	2.251980	3080.922119
0.000000	2.252217	3086.228516
0.000000	2.252454	3089.898926
0.000000	2.252691	3093.215576
0.000000	2.252928	3095.589844
0.000000	2.253165	3097.262207
0.000000	2.253402	3097.851074
0.000000	2.253640	3096.802490
0.000000	2.253877	3095.587646
0.000000	2.254114	3092.743408
0.000000	2.254351	3088.427979
0.000000	2.254588	3081.400879
0.000000	2.254826	3071.739990
0.000000	2.255063	3060.710693
0.000000	2.255300	3049.412354
0.000000	2.255537	3038.301758
0.000000	2.255774	3028.543701
0.000000	2.256011	3020.618164
0.000000	2.256249	3011.449219
0.000000	2.256486	3000.993652
0.000000	2.256723	2991.033691
0.000000	2.256960	2981.938721
0.000000	2.257197	2973.578857
0.000000	2.257435	2966.212402
0.000000	2.257672	2959.675781
0.000000	2.257909	2955.425293
0.000000	2.258146	2957.949219
0.000000	2.258383	2966.059082
0.000000	2.258621	2976.551514
0.000000	2.258858	2990.721924
0.000000	2.259095	3007.377930
0.000000	2.259332	3024.954834
0.000000	2.259569	3041.857910
0.000000	2.259806	3058.160156
0.000000	2.260043	3074.228760
0.000000	2.260281	3091.299316
0.000000	2.260518	3106.558105
0.000000	2.260755	3120.129150
0.000000	2.260992	3130.893066
0.000000	2.261229	3139.050781
0.000000	2.261467	3146.080566
0.000000	2.261704	3151.549072
0.000000	2.261941	3156.054199
0.000000	2.262178	3159.908203
0.000000	2.262415	3163.094727
0.000000	2.262652	3165.611816
0.000000	2.262890	3167.588135
0.000000	2.263127	3169.754883
0.000000	2.263364	3171.827148
0.000000	2.263601	3174.381348
0.000000	2.263838	3176.667969
0.000000	2.264076	3177.189941
0.000000	2.264313	3176.575439
0.000000	2.264550	3174.418945
0.000000	2.264787	3170.734375
0.000000	2.265024	3165.279053
0.000000	2.265261	3158.541992
0.000000	2.265499	3150.776611
0.000000	2.265736	3144.509033
0.000000	2.265973	3138.899170
0.000000	2.266210	3133.607178
0.000000	2.266447	3127.297607
0.000000	2.266685	3120.732422
0.000000	2.266922	3113.682373
0.000000	2.267159	3108.726563
0.000000	2.267396	3107.179688
0.000000	2.267633	3106.195068
0.000000	2.267870	3104.783936
0.000000	2.268108	3100.769775
0.000000	2.268345	3094.946777
0.000000	2.268582	3088.118408
0.000000	2.268819	3079.739014
0.000000	2.269056	3071.274658
0.000000	2.269293	3065.105957
0.000000	2.269531	3060.354980
0.000000	2.269768	3057.310059
0.000000	2.270005	3055.750977
0.000000	2.270242	3054.322754
0.000000	2.270479	3052.516846
0.000000	2.270716	3050.547119
0.000000	2.270954	3048.426758
0.000000	2.271191	3046.210938
0.000000	2.271428	3043.876221
0.000000	2.271665	3042.042480
0.000000	2.271902	3040.143799
0.000000	2.272140	3039.065186
0.000000	2.272377	3037.896729
0.000000	2.272614	3036.561035
0.000000	2.272851	3035.141846
0.000000	2.273088	3034.238525
0.000000	2.273325	3035.302734
0.000000	2.273562	3036.567139
0.000000	2.273800	3038.200195
0.000000	2.274037	3039.528320
0.000000	2.274274	3039.782959
0.000000	2.274511	3039.982666
0.000000	2.274748	3040.649170
0.000000	2.274986	3043.163818
0.000000	2.275223	3048.600586
0.000000	2.275460	3052.144531
0.000000	2.275697	3054.247070
0.000000	2.275934	3056.814941
0.000000	2.276171	3059.882813
0.000000	2.276409	3061.488770
0.000000	2.276646	3062.910400
0.000000	2.276883	3063.915771
0.000000	2.277120	3063.881348
0.000000	2.277357	3063.258057
0.000000	2.277595	3062.020508
0.000000	2.277832	3061.223633
0.000000	2.278069	3058.400391
0.000000	2.278306	3053.127686
0.000000	2.278543	3047.208008
0.000000	2.278780	3040.661377
0.000000	2.279017	3035.357178
0.000000	2.279255	3031.214355
0.000000	2.279492	3026.818359
0.000000	2.279729	3021.042969
0.000000	2.279966	3013.783203
0.000000	2.280203	3006.637207
0.000000	2.280441	3002.145996
0.000000	2.280678	2998.038086
0.000000	2.280915	2993.863037
0.000000	2.281152	2990.175049
0.000000	2.281389	2985.914795
0.000000	2.281626	2979.776123
0.000000	2.281864	2972.779297
0.000000	2.282101	2964.740723
0.000000	2.282338	2956.633057
0.000000	2.282575	2951.268555
0.000000	2.282812	2949.739990
0.000000	2.283049	2949.957520
0.000000	2.283287	2950.834717
0.000000	2.283524	2950.884521
0.000000	2.283761	2948.957764
0.000000	2.283998	2946.827393
0.000000	2.284235	2944.407471
0.000000	2.284472	2942.793457
0.000000	2.284710	2942.295166
0.000000	2.284947	2943.437988
0.000000	2.285184	2944.496338
0.000000	2.285421	2945.609863
0.000000	2.285658	2947.076416
0.000000	2.285896	2949.344727
0.000000	2.286133	2952.011963
0.000000	2.286370	2955.122803
0.000000	2.286607	2959.183105
0.000000	2.286844	2964.166992
0.000000	2.287081	2968.749756
0.000000	2.287319	2972.993896
0.000000	2.287556	2976.363770
0.000000	2.287793	2979.542480
0.000000	2.288030	2982.514648
0.000000	2.288267	2985.379150
0.000000	2.288505	2988.382080
0.000000	2.288742	2989.518311
0.000000	2.288979	2987.965332
0.000000	2.289216	2986.770508
0.000000	2.289453	2988.583008
0.000000	2.289690	2993.552002
0.000000	2.289928	2999.112305
0.000000	2.290165	3003.267822
0.000000	2.290402	3007.589600
0.000000	2.290639	3011.890381
0.000000	2.290876	3014.025391
0.000000	2.291114	3016.021484
0.000000	2.291351	3018.129639
0.000000	2.291588	3020.015137
0.000000	2.291825	3022.064209
0.000000	2.292062	3023.923828
0.000000	2.292300	3025.917236
0.000000	2.292536	3027.714600
0.000000	2.292774	3029.041260
0.000000	2.293011	3029.469727
0.000000	2.293248	3028.948486
0.000000	2.293485	3027.369629
0.000000	2.293722	3024.838623
0.000000	2.293960	3022.175537
0.000000	2.294197	3019.926514
0.000000	2.294434	3017.437500
0.000000	2.294671	3016.079102
0.000000	2.294908	3015.364746
0.000000	2.295146	3015.038818
0.000000	2.295383	3014.634277
0.000000	2.295620	3013.766113
0.000000	2.295857	3011.719971
0.000000	2.296094	3008.859375
0.000000	2.296331	3006.199707
0.000000	2.296569	3004.154541
0.000000	2.296806	3004.009277
0.000000	2.297043	3005.051758
0.000000	2.297280	3007.862061
0.000000	2.297517	3011.064209
0.000000	2.297755	3013.858154
0.000000	2.297992	3015.779297
0.000000	2.298229	3016.889893
0.000000	2.298466	3017.936768
0.000000	2.298703	3019.111084
0.000000	2.298940	3019.849121
0.000000	2.299177	3020.989990
0.000000	2.299415	3021.631348
0.000000	2.299652	3021.524902
0.000000	2.299889	3019.462158
0.000000	2.300126	3016.013428
0.000000	2.300363	3011.560791
0.000000	2.300601	3006.387695
0.000000	2.300838	3002.827393
0.000000	2.301075	3000.093750
0.000000	2.301312	2997.263916
0.000000	2.301549	2995.500244
0.000000	2.301786	2994.317139
0.000000	2.302023	2992.478516
0.000000	2.302261	2990.735840
0.000000	2.302498	2987.435547
0.000000	2.302735	2983.385986
0.000000	2.302972	2978.590088
0.000000	2.303209	2973.061523
0.000000	2.303447	2968.411865
0.000000	2.303684	2966.375488
0.000000	2.303921	2964.549561
0.000000	2.304158	2963.710938
0.000000	2.304395	2964.307373
0.000000	2.304632	2966.504639
0.000000	2.304870	2971.227051
0.000000	2.305107	2977.574707
0.000000	2.305344	2983.865479
0.000000	2.305581	2990.398193
0.000000	2.305818	2996.531250
0.000000	2.306056	3002.496338
0.000000	2.306293	3009.668701
0.000000	2.306530	3016.751221
0.000000	2.306767	3023.066895
0.000000	2.307004	3029.350830
0.000000	2.307241	3035.939209
0.000000	2.307479	3040.274170
0.000000	2.307716	3043.353516
0.000000	2.307953	3044.689209
0.000000	2.308190	3043.985352
0.000000	2.308427	3041.208008
0.000000	2.308664	3036.504150
0.000000	2.308902	3030.932129
0.000000	2.309139	3027.276611
0.000000	2.309376	3025.082520
0.000000	2.309613	3023.034668
0.000000	2.309850	3020.606201
0.000000	2.310087	3018.180908
0.000000	2.310325	3016.369873
0.000000	2.310562	3017.799316
0.000000	2.310799	3020.944092
0.000000	2.311036	3026.133789
0.000000	2.311273	3032.574219
0.000000	2.311511	3039.147949
0.000000	2.311748	3046.396484
0.000000	2.311985	3054.155029
0.000000	2.312222	3061.549316
0.000000	2.312459	3065.604736
0.000000	2.312696	3065.627930
0.000000	2.312934	3064.271973
0.000000	2.313171	3064.732666
0.000000	2.313408	3066.246094
0.000000	2.313645	3067.371826
0.000000	2.313882	3068.117676
0.000000	2.314120	3067.259033
0.000000	2.314357	3064.805908
0.000000	2.314594	3061.743164
0.000000	2.314831	3058.928467
0.000000	2.315068	3056.398438
0.000000	2.315305	3053.893066
0.000000	2.315543	3052.901611
0.000000	2.315780	3051.061279
0.000000	2.316017	3048.404785
0.000000	2.316254	3044.615967
0.000000	2.316491	3040.272705
0.000000	2.316729	3035.314697
0.000000	2.316966	3029.765869
0.000000	2.317203	3023.886963
0.000000	2.317440	3017.203125
0.000000	2.317677	3011.756592
0.000000	2.317914	3009.301514
0.000000	2.318151	3008.211426
0.000000	2.318389	3007.754883
0.000000	2.318626	3007.500488
0.000000	2.318863	3007.887939
0.000000	2.319100	3008.826416
0.000000	2.319337	3010.902100
0.000000	2.319575	3014.040527
0.000000	2.319812	3018.779785
0.000000	2.320049	3026.349121
0.000000	2.320286	3036.509277
0.000000	2.320523	3045.852051
0.000000	2.320760	3055.970215
0.000000	2.320997	3067.229248
0.000000	2.321235	3076.372559
0.000000	2.321472	3083.000977
0.000000	2.321709	3087.873291
0.000000	2.321946	3091.837402
0.000000	2.322183	3095.877930
0.000000	2.322421	3100.794678
0.000000	2.322658	3105.905273
0.000000	2.322895	3107.901611
0.000000	2.323132	3109.673096
0.000000	2.323369	3113.081543
0.000000	2.323606	3116.683350
0.000000	2.323844	3120.614502
0.000000	2.324081	3122.938477
0.000000	2.324318	3124.775391
0.000000	2.324555	3127.752197
0.000000	2.324792	3131.471436
0.000000	2.325030	3135.698242
0.000000	2.325267	3140.732422
0.000000	2.325504	3146.311279
0.000000	2.325741	3151.585449
0.000000	2.325978	3156.853271
0.000000	2.326216	3161.196533
0.000000	2.326452	3164.552246
0.000000	2.326690	3167.424072
0.000000	2.326927	3169.792480
0.000000	2.327164	3172.538574
0.000000	2.327401	3174.875977
0.000000	2.327638	3177.201172
0.000000	2.327876	3179.670654
0.000000	2.328113	3182.398926
0.000000	2.328350	3185.076172
0.000000	2.328587	3186.956299
0.000000	2.328824	3188.099854
0.000000	2.329062	3188.445801
0.000000	2.329299	3188.169678
0.000000	2.329536	3186.833252
0.000000	2.329773	3184.715576
0.000000	2.330010	3181.507080
0.000000	2.330247	3176.664551
0.000000	2.330485	3170.524170
0.000000	2.330722	3162.856934
0.000000	2.330959	3154.281982
0.000000	2.331196	3147.359863
0.000000	2.331433	3138.646973
0.000000	2.331670	3126.757813
0.000000	2.331908	3112.307373
0.000000	2.332145	3097.570313
0.000000	2.332382	3082.311035
0.000000	2.332619	3068.850342
0.000000	2.332856	3058.139648
0.000000	2.333093	3050.660889
0.000000	2.333331	3045.623779
0.000000	2.333568	3040.958984
0.000000	2.333805	3037.315430
0.000000	2.334042	3035.187988
0.000000	2.334279	3034.522461
0.000000	2.334517	3036.624756
0.000000	2.334754	3041.579102
0.000000	2.334991	3048.501465
0.000000	2.335228	3057.094482
0.000000	2.335465	3067.937500
0.000000	2.335702	3079.444092
0.000000	2.335940	3090.255127
0.000000	2.336177	3101.759033
0.000000	2.336414	3113.030762
0.000000	2.336651	3124.490479
0.000000	2.336888	3135.890625
0.000000	2.337126	3144.489990
0.000000	2.337363	3149.144043
0.000000	2.337600	3151.981689
0.000000	2.337837	3153.608398
0.000000	2.338074	3155.128174
0.000000	2.338311	3157.952148
0.000000	2.338549	3159.807861
0.000000	2.338786	3161.108887
0.000000	2.339023	3162.316895
0.000000	2.339260	3163.069824
0.000000	2.339497	3163.741455
0.000000	2.339735	3164.851563
0.000000	2.339972	3167.525146
0.000000	2.340209	3170.530518
0.000000	2.340446	3172.659668
0.000000	2.340683	3175.013916
0.000000	2.340920	3177.913330
0.000000	2.341157	3181.052490
0.000000	2.341395	3184.924561
0.000000	2.341632	3189.361572
0.000000	2.341869	3193.618408
0.000000	2.342106	3196.755127
0.000000	2.342343	3199.278809
0.000000	2.342581	3201.510254
0.000000	2.342818	3202.831787
0.000000	2.343055	3203.265625
0.000000	2.343292	3203.408691
0.000000	2.343529	3202.732178
0.000000	2.343766	3202.098389
0.000000	2.344004	3203.050537
0.000000	2.344241	3203.103027
0.000000	2.344478	3203.902100
0.000000	2.344715	3206.253174
0.000000	2.344952	3208.288818
0.000000	2.345190	3210.058350
0.000000	2.345427	3210.995850
0.000000	2.345664	3210.917480
0.000000	2.345901	3209.958252
0.000000	2.346138	3208.226807
0.000000	2.346375	3207.252930
0.000000	2.346612	3206.927002
0.000000	2.346850	3206.008301
0.000000	2.347087	3205.553955
0.000000	2.347324	3204.859863
0.000000	2.347561	3204.668701
0.000000	2.347798	3205.241943
0.000000	2.348036	3206.760498
0.000000	2.348273	3209.039795
0.000000	2.348510	3211.144287
0.000000	2.348747	3213.011475
0.000000	2.348984	3212.505859
0.000000	2.349221	3210.461182
0.000000	2.349458	3207.420410
0.000000	2.349696	3203.677246
0.000000	2.349933	3201.260010
0.000000	2.350170	3200.209961
0.000000	2.350407	3198.063232
0.000000	2.350644	3194.378662
0.000000	2.350882	3188.867676
0.000000	2.351119	3181.330566
0.000000	2.351356	3172.293701
0.000000	2.351593	3163.496582
0.000000	2.351830	3156.247314
0.000000	2.352067	3147.764404
0.000000	2.352305	3137.683105
0.000000	2.352542	3126.061768
0.000000	2.352779	3114.509766
0.000000	2.353016	3104.604736
0.000000	2.353253	3093.428223
0.000000	2.353491	3081.924805
0.000000	2.353728	3070.267090
0.000000	2.353965	3058.304443
0.000000	2.354202	3049.191650
0.000000	2.354439	3044.234375
0.000000	2.354676	3041.410645
0.000000	2.354914	3040.730957
0.000000	2.355151	3042.152588
0.000000	2.355388	3044.712891
0.000000	2.355625	3047.388184
0.000000	2.355862	3050.760498
0.000000	2.356100	3052.597900
0.000000	2.356337	3052.833984
0.000000	2.356574	3052.260010
0.000000	2.356811	3051.418945
0.000000	2.357048	3050.903320
0.000000	2.357285	3049.008057
0.000000	2.357523	3045.969727
0.000000	2.357760	3041.784668
0.000000	2.357997	3037.175049
0.000000	2.358234	3033.590088
0.000000	2.358471	3030.592041
0.000000	2.358708	3028.194092
0.000000	2.358946	3025.910889
0.000000	2.359183	3024.937012
0.000000	2.359420	3025.357910
0.000000	2.359657	3027.149902
0.000000	2.359894	3029.322754
0.000000	2.360132	3031.512451
0.000000	2.360369	3032.957764
0.000000	2.360606	3034.467773
0.000000	2.360843	3036.140137
0.000000	2.361080	3037.290039
0.000000	2.361317	3038.759521
0.000000	2.361555	3039.324219
0.000000	2.361792	3037.385498
0.000000	2.362029	3033.647705
0.000000	2.362266	3029.167480
0.000000	2.362503	3026.146973
0.000000	2.362741	3024.062988
0.000000	2.362978	3022.312744
0.000000	2.363215	3020.980469
0.000000	2.363452	3020.635254
0.000000	2.363689	3020.616455
0.000000	2.363926	3021.677246
0.000000	2.364164	3023.826416
0.000000	2.364401	3026.520996
0.000000	2.364638	3030.860840
0.000000	2.364875	3034.156006
0.000000	2.365112	3037.670654
0.000000	2.365350	3042.302734
0.000000	2.365587	3047.284424
0.000000	2.365824	3052.671143
0.000000	2.366061	3057.791992
0.000000	2.366298	3063.884521
0.000000	2.366535	3071.295166
0.000000	2.366772	3080.225830
0.000000	2.367010	3088.664551
0.000000	2.367247	3092.916748
0.000000	2.367484	3095.719727
0.000000	2.367721	3098.581055
0.000000	2.367958	3101.452637
0.000000	2.368196	3105.519775
0.000000	2.368433	3110.971924
0.000000	2.368670	3116.180176
0.000000	2.368907	3121.589111
0.000000	2.369144	3126.678711
0.000000	2.369381	3130.437500
0.000000	2.369618	3134.936279
0.000000	2.369856	3139.405029
0.000000	2.370093	3144.569092
0.000000	2.370330	3150.484863
0.000000	2.370567	3155.749512
0.000000	2.370804	3160.441162
0.000000	2.371042	3163.082031
0.000000	2.371279	3164.444824
0.000000	2.371516	3164.992676
0.000000	2.371753	3165.300781
0.000000	2.371990	3165.136963
0.000000	2.372227	3166.285156
0.000000	2.372465	3168.115967
0.000000	2.372702	3169.866943
0.000000	2.372939	3169.231201
0.000000	2.373176	3165.857910
0.000000	2.373413	3160.345947
0.000000	2.373651	3152.495605
0.000000	2.373888	3141.804443
0.000000	2.374125	3129.093262
0.000000	2.374362	3116.892090
0.000000	2.374599	3106.546143
0.000000	2.374836	3096.798340
0.000000	2.375073	3087.581787
0.000000	2.375311	3079.493896
0.000000	2.375548	3071.240723
0.000000	2.375785	3063.134277
0.000000	2.376022	3057.295654
0.000000	2.376259	3051.175781
0.000000	2.376497	3044.491699
0.000000	2.376734	3037.953613
0.000000	2.376971	3030.980713
0.000000	2.377208	3023.746826
0.000000	2.377445	3017.002686
0.000000	2.377682	3009.896973
0.000000	2.377920	3002.514893
0.000000	2.378157	2995.829346
0.000000	2.378394	2991.693848
0.000000	2.378631	2990.579834
0.000000	2.378868	2990.855225
0.000000	2.379106	2993.886475
0.000000	2.379343	2999.642334
0.000000	2.379580	3007.800293
0.000000	2.379817	3019.645996
0.000000	2.380054	3034.970947
0.000000	2.380291	3053.978271
0.000000	2.380529	3074.559082
0.000000	2.380766	3093.970459
0.000000	2.381003	3111.554688
0.000000	2.381240	3126.028076
0.000000	2.381477	3136.777832
0.000000	2.381714	3143.845703
0.000000	2.381952	3148.340088
0.000000	2.382189	3150.110840
0.000000	2.382426	3149.258301
0.000000	2.382663	3145.777100
0.000000	2.382900	3140.161377
0.000000	2.383137	3133.528809
0.000000	2.383375	3125.517822
0.000000	2.383612	3118.116211
0.000000	2.383849	3110.087158
0.000000	2.384086	3101.595215
0.000000	2.384323	3093.676025
0.000000	2.384561	3087.110840
0.000000	2.384798	3081.117188
0.000000	2.385035	3075.969727
0.000000	2.385272	3070.742432
0.000000	2.385509	3064.776855
0.000000	2.385746	3058.391602
0.000000	2.385984	3051.628906
0.000000	2.386221	3044.154053
0.000000	2.386458	3036.130371
0.000000	2.386695	3028.485840
0.000000	2.386932	3023.478271
0.000000	2.387170	3020.565918
0.000000	2.387407	3019.756348
0.000000	2.387644	3018.945068
0.000000	2.387881	3019.031250
0.000000	2.388118	3020.036865
0.000000	2.388355	3020.813477
0.000000	2.388592	3021.250977
0.000000	2.388830	3021.031982
0.000000	2.389067	3020.379639
0.000000	2.389304	3019.959717
0.000000	2.389541	3019.524170
0.000000	2.389778	3018.474121
0.000000	2.390016	3017.702393
0.000000	2.390253	3016.942871
0.000000	2.390490	3017.138184
0.000000	2.390727	3017.652344
0.000000	2.390964	3018.041992
0.000000	2.391201	3018.475586
0.000000	2.391439	3019.416504
0.000000	2.391676	3021.139160
0.000000	2.391913	3023.362061
0.000000	2.392150	3026.352539
0.000000	2.392387	3030.597900
0.000000	2.392625	3036.169922
0.000000	2.392862	3043.752686
0.000000	2.393099	3054.684570
0.000000	2.393336	3068.268555
0.000000	2.393573	3082.822510
0.000000	2.393811	3098.112793
0.000000	2.394047	3112.040039
0.000000	2.394285	3121.663330
0.000000	2.394522	3128.155762
0.000000	2.394759	3130.260254
0.000000	2.394996	3127.097900
0.000000	2.395233	3120.512939
0.000000	2.395471	3112.593262
0.000000	2.395708	3104.797119
0.000000	2.395945	3097.144775
0.000000	2.396182	3092.067383
0.000000	2.396419	3089.327148
0.000000	2.396657	3088.238037
0.000000	2.396894	3088.047119
0.000000	2.397131	3088.518799
0.000000	2.397368	3085.450684
0.000000	2.397605	3081.149414
0.000000	2.397842	3076.367188
0.000000	2.398079	3071.502197
0.000000	2.398317	3069.811768
0.000000	2.398554	3072.470947
0.000000	2.398791	3077.235596
0.000000	2.399028	3082.635498
0.000000	2.399265	3090.205078
0.000000	2.399503	3099.928467
0.000000	2.399740	3112.036621
0.000000	2.399977	3126.943848
0.000000	2.400214	3143.829834
0.000000	2.400451	3160.461182
0.000000	2.400688	3177.774902
0.000000	2.400926	3191.795410
0.000000	2.401163	3199.864502
0.000000	2.401400	3206.065430
0.000000	2.401637	3211.389893
0.000000	2.401874	3216.577148
0.000000	2.402112	3221.998779
0.000000	2.402349	3226.846191
0.000000	2.402586	3228.747559
0.000000	2.402823	3229.202393
0.000000	2.403060	3228.520996
0.000000	2.403297	3226.592285
0.000000	2.403535	3224.584473
0.000000	2.403772	3221.789795
0.000000	2.404009	3218.478516
0.000000	2.404246	3215.698975
0.000000	2.404483	3213.300049
0.000000	2.404721	3211.318848
0.000000	2.404958	3209.376953
0.000000	2.405195	3208.143555
0.000000	2.405432	3206.923828
0.000000	2.405669	3205.571045
0.000000	2.405906	3204.172363
0.000000	2.406144	3203.064453
0.000000	2.406381	3201.978516
0.000000	2.406618	3200.637695
0.000000	2.406855	3198.904297
0.000000	2.407092	3197.408691
0.000000	2.407329	3196.085449
0.000000	2.407567	3194.843506
0.000000	2.407804	3194.037842
0.000000	2.408041	3192.993652
0.000000	2.408278	3192.414307
0.000000	2.408515	3191.517090
0.000000	2.408752	3188.869385
0.000000	2.408990	3184.668213
0.000000	2.409227	3179.993408
0.000000	2.409464	3174.824951
0.000000	2.409701	3170.380859
0.000000	2.409938	3168.239258
0.000000	2.410176	3165.884766
0.000000	2.410413	3161.281738
0.000000	2.410650	3155.895020
0.000000	2.410887	3150.216553
0.000000	2.411124	3145.957275
0.000000	2.411361	3145.121094
0.000000	2.411599	3146.198486
0.000000	2.411836	3147.562988
0.000000	2.412073	3148.569336
0.000000	2.412310	3150.539307
0.000000	2.412547	3152.925537
0.000000	2.412785	3155.919434
0.000000	2.413022	3159.516602
0.000000	2.413259	3163.975830
0.000000	2.413496	3169.911377
0.000000	2.413733	3177.012695
0.000000	2.413970	3184.822510
0.000000	2.414207	3192.488281
0.000000	2.414445	3200.367920
0.000000	2.414682	3207.047607
0.000000	2.414919	3210.557617
0.000000	2.415156	3212.749512
0.000000	2.415393	3213.709473
0.000000	2.415631	3213.349854
0.000000	2.415868	3211.793945
0.000000	2.416105	3208.802734
0.000000	2.416342	3204.163574
0.000000	2.416579	3199.661377
0.000000	2.416816	3195.905762
0.000000	2.417053	3193.994385
0.000000	2.417291	3194.940430
0.000000	2.417528	3196.270752
0.000000	2.417765	3197.913574
0.000000	2.418002	3199.799072
0.000000	2.418239	3201.382568
0.000000	2.418477	3202.161133
0.000000	2.418714	3201.510742
0.000000	2.418951	3199.626953
0.000000	2.419188	3195.423828
0.000000	2.419425	3190.323486
0.000000	2.419662	3185.756104
0.000000	2.419900	3183.143555
0.000000	2.420137	3182.168701
0.000000	2.420374	3182.718506
0.000000	2.420611	3184.521729
0.000000	2.420848	3185.578613
0.000000	2.421086	3186.208008
0.000000	2.421323	3186.863770
0.000000	2.421560	3187.862305
0.000000	2.421797	3188.985596
0.000000	2.422034	3189.968018
0.000000	2.422271	3187.495117
0.000000	2.422508	3184.020996
0.000000	2.422746	3180.299316
0.000000	2.422983	3176.889404
0.000000	2.423220	3173.459961
0.000000	2.423457	3170.311768
0.000000	2.423694	3167.433594
0.000000	2.423932	3161.837158
0.000000	2.424169	3154.920898
0.000000	2.424406	3146.484375
0.000000	2.424643	3137.924316
0.000000	2.424880	3131.729248
0.000000	2.425117	3125.870117
0.000000	2.425355	3120.441406
0.000000	2.425592	3115.970215
0.000000	2.425829	3110.623291
0.000000	2.426066	3105.068604
0.000000	2.426303	3099.078613
0.000000	2.426541	3093.803223
0.000000	2.426778	3088.979248
0.000000	2.427015	3084.930176
0.000000	2.427252	3081.753906
0.000000	2.427489	3077.876465
0.000000	2.427727	3074.469727
0.000000	2.427964	3071.664063
0.000000	2.428201	3071.239990
0.000000	2.428438	3072.533936
0.000000	2.428675	3076.386963
0.000000	2.428912	3084.281738
0.000000	2.429150	3093.776611
0.000000	2.429387	3098.721680
0.000000	2.429624	3101.205811
0.000000	2.429861	3103.119873
0.000000	2.430098	3105.637451
0.000000	2.430335	3108.197998
0.000000	2.430573	3113.984863
0.000000	2.430810	3119.453369
0.000000	2.431047	3123.741943
0.000000	2.431284	3127.953369
0.000000	2.431521	3132.177490
0.000000	2.431758	3135.676025
0.000000	2.431996	3139.321533
0.000000	2.432233	3143.334473
0.000000	2.432470	3147.827881
0.000000	2.432707	3152.912109
0.000000	2.432944	3158.440918
0.000000	2.433182	3163.510010
0.000000	2.433419	3169.381348
0.000000	2.433656	3175.982910
0.000000	2.433893	3183.514893
0.000000	2.434130	3190.979248
0.000000	2.434367	3196.660156
0.000000	2.434605	3202.218750
0.000000	2.434842	3207.201416
0.000000	2.435079	3210.759521
0.000000	2.435316	3213.513184
0.000000	2.435553	3214.929199
0.000000	2.435791	3215.593506
0.000000	2.436028	3215.052979
0.000000	2.436265	3213.966309
0.000000	2.436502	3211.820068
0.000000	2.436739	3209.328857
0.000000	2.436976	3206.414795
0.000000	2.437213	3202.787598
0.000000	2.437451	3198.827393
0.000000	2.437688	3194.390381
0.000000	2.437925	3190.966797
0.000000	2.438162	3188.738281
0.000000	2.438399	3188.286133
0.000000	2.438637	3188.257813
0.000000	2.438874	3188.878906
0.000000	2.439111	3188.779785
0.000000	2.439348	3188.167236
0.000000	2.439585	3188.059814
0.000000	2.439822	3189.031982
0.000000	2.440060	3191.365967
0.000000	2.440297	3194.637695
0.000000	2.440534	3196.132813
0.000000	2.440771	3196.751465
0.000000	2.441008	3197.185547
0.000000	2.441246	3198.473145
0.000000	2.441483	3200.005127
0.000000	2.441720	3201.289063
0.000000	2.441957	3203.081787
0.000000	2.442194	3205.822998
0.000000	2.442431	3209.798584
0.000000	2.442668	3214.474365
0.000000	2.442906	3219.424561
0.000000	2.443143	3224.347656
0.000000	2.443380	3229.452393
0.000000	2.443617	3234.512207
0.000000	2.443854	3236.569092
0.000000	2.444092	3236.810791
0.000000	2.444329	3235.678711
0.000000	2.444566	3233.650879
0.000000	2.444803	3232.436279
0.000000	2.445040	3231.175537
0.000000	2.445277	3229.387939
0.000000	2.445514	3227.158203
0.000000	2.445752	3226.363525
0.000000	2.445989	3228.545898
0.000000	2.446226	3233.031982
0.000000	2.446463	3237.656982
0.000000	2.446700	3242.828613
0.000000	2.446938	3248.146729
0.000000	2.447175	3251.911621
0.000000	2.447412	3254.341553
0.000000	2.447649	3255.998291
0.000000	2.447886	3257.047119
0.000000	2.448123	3257.222656
0.000000	2.448361	3255.824463
0.000000	2.448598	3254.656006
0.000000	2.448835	3252.822266
0.000000	2.449072	3250.252441
0.000000	2.449309	3247.987793
0.000000	2.449547	3246.102783
0.000000	2.449784	3244.851318
0.000000	2.450021	3242.123535
0.000000	2.450258	3238.691162
0.000000	2.450495	3234.341553
0.000000	2.450732	3230.865723
0.000000	2.450970	3228.161621
0.000000	2.451207	3226.061768
0.000000	2.451444	3223.133301
0.000000	2.451681	3220.241699
0.000000	2.451918	3217.247314
0.000000	2.452156	3215.022949
0.000000	2.452393	3213.761230
0.000000	2.452630	3213.041992
0.000000	2.452867	3213.289063
0.000000	2.453104	3214.343506
0.000000	2.453341	3216.161865
0.000000	2.453579	3219.298096
0.000000	2.453816	3223.538330
0.000000	2.454053	3229.532959
0.000000	2.454290	3236.469238
0.000000	2.454527	3242.993408
0.000000	2.454765	3249.592285
0.000000	2.455002	3254.807617
0.000000	2.455239	3257.786133
0.000000	2.455476	3259.855469
0.000000	2.455713	3261.770264
0.000000	2.455950	3263.122314
0.000000	2.456187	3264.477051
0.000000	2.456425	3264.475098
0.000000	2.456662	3264.060791
0.000000	2.456899	3263.284424
0.000000	2.457136	3261.960693
0.000000	2.457373	3261.366699
0.000000	2.457611	3260.594727
0.000000	2.457848	3259.401611
0.000000	2.458085	3258.048828
0.000000	2.458322	3256.738770
0.000000	2.458559	3255.510742
0.000000	2.458797	3254.377197
0.000000	2.459034	3253.940430
0.000000	2.459271	3254.760986
0.000000	2.459508	3258.608643
0.000000	2.459745	3264.828857
0.000000	2.459982	3272.252197
0.000000	2.460220	3281.052246
0.000000	2.460457	3289.916504
0.000000	2.460694	3297.425293
0.000000	2.460931	3301.828369
0.000000	2.461168	3305.560791
0.000000	2.461406	3309.746826
0.000000	2.461643	3314.251709
0.000000	2.461880	3320.017334
0.000000	2.462117	3325.277100
0.000000	2.462354	3329.752930
0.000000	2.462591	3334.402100
0.000000	2.462828	3339.470459
0.000000	2.463066	3343.928223
0.000000	2.463303	3348.122559
0.000000	2.463540	3352.500244
0.000000	2.463777	3356.490234
0.000000	2.464014	3357.879883
0.000000	2.464252	3358.474121
0.000000	2.464489	3357.783691
0.000000	2.464726	3356.544434
0.000000	2.464963	3355.148438
0.000000	2.465200	3352.242432
0.000000	2.465437	3348.112305
0.000000	2.465674	3343.200439
0.000000	2.465912	3337.134521
0.000000	2.466149	3329.218262
0.000000	2.466386	3320.075195
0.000000	2.466623	3310.008545
0.000000	2.466860	3301.514160
0.000000	2.467098	3292.907227
0.000000	2.467335	3285.325195
0.000000	2.467572	3278.796387
0.000000	2.467809	3273.852539
0.000000	2.468046	3269.577393
0.000000	2.468283	3264.684326
0.000000	2.468521	3259.552734
0.000000	2.468758	3254.012939
0.000000	2.468995	3249.888184
0.000000	2.469232	3245.649902
0.000000	2.469469	3241.425781
0.000000	2.469707	3236.913574
0.000000	2.469944	3232.708984
0.000000	2.470181	3230.307617
0.000000	2.470418	3228.270508
0.000000	2.470655	3226.995605
0.000000	2.470892	3226.260254
0.000000	2.471129	3224.964355
0.000000	2.471367	3224.204590
0.000000	2.471604	3223.946289
0.000000	2.471841	3224.535156
0.000000	2.472078	3225.243896
0.000000	2.472315	3227.053711
0.000000	2.472553	3229.535889
0.000000	2.472790	3232.977783
0.000000	2.473027	3238.050537
0.000000	2.473264	3243.595459
0.000000	2.473501	3249.869629
0.000000	2.473738	3257.874512
0.000000	2.473976	3267.354004
0.000000	2.474213	3276.682373
0.000000	2.474450	3286.735596
0.000000	2.474687	3298.282471
0.000000	2.474924	3309.972412
0.000000	2.475162	3317.601807
0.000000	2.475399	3321.468750
0.000000	2.475636	3323.414795
0.000000	2.475873	3324.255371
0.000000	2.476110	3324.370361
0.000000	2.476347	3325.073486
0.000000	2.476585	3326.107910
0.000000	2.476822	3327.230713
0.000000	2.477059	3328.468750
0.000000	2.477296	3329.170410
0.000000	2.477533	3328.766846
0.000000	2.477771	3327.698975
0.000000	2.478008	3326.131592
0.000000	2.478245	3324.767334
0.000000	2.478482	3323.224121
0.000000	2.478719	3322.629639
0.000000	2.478956	3322.690186
0.000000	2.479194	3323.072510
0.000000	2.479431	3321.018311
0.000000	2.479668	3316.654053
0.000000	2.479905	3310.773926
0.000000	2.480142	3304.959473
0.000000	2.480379	3298.222412
0.000000	2.480617	3291.747314
0.000000	2.480854	3286.614502
0.000000	2.481091	3280.410889
0.000000	2.481328	3273.741455
0.000000	2.481565	3266.135254
0.000000	2.481802	3257.485840
0.000000	2.482040	3249.687256
0.000000	2.482277	3241.069580
0.000000	2.482514	3230.811035
0.000000	2.482751	3219.676514
0.000000	2.482988	3209.812988
0.000000	2.483226	3203.204834
0.000000	2.483463	3198.107178
0.000000	2.483700	3192.347168
0.000000	2.483937	3186.885986
0.000000	2.484174	3181.955566
0.000000	2.484411	3178.074951
0.000000	2.484648	3178.316406
0.000000	2.484886	3179.714844
0.000000	2.485123	3181.103516
0.000000	2.485360	3183.207275
0.000000	2.485597	3185.570068
0.000000	2.485834	3187.624756
0.000000	2.486072	3190.324951
0.000000	2.486309	3193.628174
0.000000	2.486546	3197.279053
0.000000	2.486783	3202.002686
0.000000	2.487020	3207.410400
0.000000	2.487257	3213.729736
0.000000	2.487495	3220.809814
0.000000	2.487732	3228.334717
0.000000	2.487969	3235.729492
0.000000	2.488206	3238.456055
0.000000	2.488443	3238.949219
0.000000	2.488681	3238.405518
0.000000	2.488918	3237.336914
0.000000	2.489155	3237.418701
0.000000	2.489392	3236.687012
0.000000	2.489629	3234.920654
0.000000	2.489866	3232.562988
0.000000	2.490103	3230.500244
0.000000	2.490341	3228.572754
0.000000	2.490578	3227.591309
0.000000	2.490815	3226.428955
0.000000	2.491052	3226.847412
0.000000	2.491289	3227.602051
0.000000	2.491527	3228.711426
0.000000	2.491764	3230.917480
0.000000	2.492001	3234.196533
0.000000	2.492238	3238.415039
0.000000	2.492475	3243.072998
0.000000	2.492712	3247.317383
0.000000	2.492950	3251.341064
0.000000	2.493187	3253.914795
0.000000	2.493424	3254.845947
0.000000	2.493661	3255.194336
0.000000	2.493898	3255.684814
0.000000	2.494135	3256.841064
0.000000	2.494373	3259.632813
0.000000	2.494610	3262.495850
0.000000	2.494847	3263.951172
0.000000	2.495084	3264.915771
0.000000	2.495321	3265.390869
0.000000	2.495559	3265.125000
0.000000	2.495796	3264.577637
0.000000	2.496033	3263.463135
0.000000	2.496270	3261.813965
0.000000	2.496507	3258.553955
0.000000	2.496744	3254.081543
0.000000	2.496982	3247.933350
0.000000	2.497219	3240.607422
0.000000	2.497456	3232.872314
0.000000	2.497693	3226.953125
0.000000	2.497930	3220.270752
0.000000	2.498168	3214.691650
0.000000	2.498405	3210.255859
0.000000	2.498642	3206.283203
0.000000	2.498879	3204.054688
0.000000	2.499116	3205.514160
0.000000	2.499353	3207.939697
0.000000	2.499591	3212.964111
0.000000	2.499828	3219.935791
0.000000	2.500065	3228.369873
0.000000	2.500302	3239.557861
0.000000	2.500539	3252.301270
0.000000	2.500777	3267.161377
0.000000	2.501014	3282.827393
0.000000	2.501251	3298.828613
0.000000	2.501488	3314.976807
0.000000	2.501725	3329.686035
0.000000	2.501962	3340.135742
0.000000	2.502200	3345.593750
0.000000	2.502437	3347.885742
0.000000	2.502674	3347.931396
0.000000	2.502911	3345.148193
0.000000	2.503148	3339.240234
0.000000	2.503386	3331.831055
0.000000	2.503623	3324.159424
0.000000	2.503860	3317.200684
0.000000	2.504097	3310.106689
0.000000	2.504334	3303.054199
0.000000	2.504571	3298.867920
0.000000	2.504808	3295.318848
0.000000	2.505046	3291.885498
0.000000	2.505283	3289.060059
0.000000	2.505520	3286.561768
0.000000	2.505757	3283.795166
0.000000	2.505994	3280.974365
0.000000	2.506232	3278.444824
0.000000	2.506469	3275.598145
0.000000	2.506706	3271.736572
0.000000	2.506943	3266.877686
0.000000	2.507180	3262.050049
0.000000	2.507417	3258.174805
0.000000	2.507655	3257.046387
0.000000	2.507892	3256.719238
0.000000	2.508129	3256.970459
0.000000	2.508366	3258.081299
0.000000	2.508603	3259.400635
0.000000	2.508841	3259.235107
0.000000	2.509078	3258.216309
0.000000	2.509315	3257.244629
0.000000	2.509552	3255.630615
0.000000	2.509789	3255.186279
0.000000	2.510026	3254.910645
0.000000	2.510263	3254.652588
0.000000	2.510501	3255.656982
0.000000	2.510738	3258.244141
0.000000	2.510975	3262.303223
0.000000	2.511212	3266.750000
0.000000	2.511449	3272.543457
0.000000	2.511687	3280.163086
0.000000	2.511924	3287.947998
0.000000	2.512161	3292.941650
0.000000	2.512398	3296.647461
0.000000	2.512635	3298.550781
0.000000	2.512872	3298.586670
0.000000	2.513109	3297.407471
0.000000	2.513347	3294.768066
0.000000	2.513584	3292.489014
0.000000	2.513821	3289.682617
0.000000	2.514058	3284.463379
0.000000	2.514295	3276.838135
0.000000	2.514533	3267.537598
0.000000	2.514770	3256.237793
0.000000	2.515007	3243.020020
0.000000	2.515244	3228.914063
0.000000	2.515481	3216.753418
0.000000	2.515718	3206.108154
0.000000	2.515956	3195.648682
0.000000	2.516193	3187.674805
0.000000	2.516430	3182.821533
0.000000	2.516667	3182.080811
0.000000	2.516904	3182.010254
0.000000	2.517142	3183.213623
0.000000	2.517379	3186.427246
0.000000	2.517616	3191.729980
0.000000	2.517853	3199.201416
0.000000	2.518090	3206.098877
0.000000	2.518327	3213.790771
0.000000	2.518565	3222.699951
0.000000	2.518802	3230.642090
0.000000	2.519039	3235.263428
0.000000	2.519276	3239.438965
0.000000	2.519513	3243.854736
0.000000	2.519750	3248.618652
0.000000	2.519988	3253.931885
0.000000	2.520225	3257.289795
0.000000	2.520462	3259.456299
0.000000	2.520699	3261.711914
0.000000	2.520936	3264.458984
0.000000	2.521173	3267.741699
0.000000	2.521411	3271.346191
0.000000	2.521648	3275.170898
0.000000	2.521885	3278.879150
0.000000	2.522122	3283.354248
0.000000	2.522359	3288.991455
0.000000	2.522597	3295.977051
0.000000	2.522834	3303.390869
0.000000	2.523071	3309.930908
0.000000	2.523308	3316.668945
0.000000	2.523545	3321.793701
0.000000	2.523782	3326.162354
0.000000	2.524020	3329.405518
0.000000	2.524257	3332.788086
0.000000	2.524494	3335.936279
0.000000	2.524731	3338.823242
0.000000	2.524968	3341.067627
0.000000	2.525206	3342.312988
0.000000	2.525443	3343.833252
0.000000	2.525680	3345.134521
0.000000	2.525917	3347.015869
0.000000	2.526154	3349.388916
0.000000	2.526392	3351.092529
0.000000	2.526629	3352.829102
0.000000	2.526866	3354.096191
0.000000	2.527103	3354.759521
0.000000	2.527340	3353.178955
0.000000	2.527577	3351.602539
0.000000	2.527815	3349.934082
0.000000	2.528052	3350.298096
0.000000	2.528289	3352.255615
0.000000	2.528526	3354.702637
0.000000	2.528763	3356.983643
0.000000	2.529000	3359.571045
0.000000	2.529238	3361.919922
0.000000	2.529475	3364.279541
0.000000	2.529712	3364.465576
0.000000	2.529949	3364.078613
0.000000	2.530186	3363.057373
0.000000	2.530423	3362.002197
0.000000	2.530661	3360.345215
0.000000	2.530898	3358.855469
0.000000	2.531135	3357.103271
0.000000	2.531372	3355.589111
0.000000	2.531609	3353.937012
0.000000	2.531847	3352.087402
0.000000	2.532084	3349.729004
0.000000	2.532321	3346.572510
0.000000	2.532558	3343.005127
0.000000	2.532795	3339.518799
0.000000	2.533032	3336.690918
0.000000	2.533269	3334.052979
0.000000	2.533507	3332.597412
0.000000	2.533744	3332.596436
0.000000	2.533981	3333.510742
0.000000	2.534218	3335.904785
0.000000	2.534455	3338.677490
0.000000	2.534693	3341.467529
0.000000	2.534930	3344.624512
0.000000	2.535167	3347.179199
0.000000	2.535404	3349.396240
0.000000	2.535641	3351.622803
0.000000	2.535878	3354.137695
0.000000	2.536116	3357.468750
0.000000	2.536353	3360.885986
0.000000	2.536590	3363.925293
0.000000	2.536827	3367.149902
0.000000	2.537064	3370.103027
0.000000	2.537302	3372.622070
0.000000	2.537539	3372.464844
0.000000	2.537776	3371.202393
0.000000	2.538013	3368.778564
0.000000	2.538250	3365.468262
0.000000	2.538487	3362.467773
0.000000	2.538724	3360.507080
0.000000	2.538962	3358.046143
0.000000	2.539199	3355.011719
0.000000	2.539436	3350.729980
0.000000	2.539673	3346.639893
0.000000	2.539910	3342.224121
0.000000	2.540148	3337.251221
0.000000	2.540385	3332.184814
0.000000	2.540622	3328.542969
0.000000	2.540859	3326.144287
0.000000	2.541096	3325.638428
0.000000	2.541333	3325.437988
0.000000	2.541571	3326.418457
0.000000	2.541808	3325.580566
0.000000	2.542045	3323.096680
0.000000	2.542282	3319.633789
0.000000	2.542519	3315.040771
0.000000	2.542756	3310.662109
0.000000	2.542994	3304.388916
0.000000	2.543231	3298.139893
0.000000	2.543468	3294.216064
0.000000	2.543705	3293.436768
0.000000	2.543942	3294.848877
0.000000	2.544179	3298.964844
0.000000	2.544417	3304.437256
0.000000	2.544654	3312.681396
0.000000	2.544891	3323.848633
0.000000	2.545128	3338.592773
0.000000	2.545365	3356.384277
0.000000	2.545603	3376.945801
0.000000	2.545840	3401.718018
0.000000	2.546077	3429.755371
0.000000	2.546314	3463.421631
0.000000	2.546551	3499.085693
0.000000	2.546788	3536.117676
0.000000	2.547026	3575.395752
0.000000	2.547263	3606.786377
0.000000	2.547500	3623.401367
0.000000	2.547737	3625.486084
0.000000	2.547974	3613.368408
0.000000	2.548212	3590.093994
0.000000	2.548449	3558.572510
0.000000	2.548686	3525.215820
0.000000	2.548923	3495.797119
0.000000	2.549160	3477.137939
0.000000	2.549397	3461.250244
0.000000	2.549635	3446.328369
0.000000	2.549872	3433.076904
0.000000	2.550109	3421.954834
0.000000	2.550346	3415.231689
0.000000	2.550583	3411.493896
0.000000	2.550821	3410.146240
0.000000	2.551058	3408.977539
0.000000	2.551295	3408.358643
0.000000	2.551532	3408.587646
0.000000	2.551769	3410.458984
0.000000	2.552006	3412.670654
0.000000	2.552243	3413.838379
0.000000	2.552481	3414.407471
0.000000	2.552718	3415.271240
0.000000	2.552955	3416.268311
0.000000	2.553192	3416.008789
0.000000	2.553429	3415.192627
0.000000	2.553667	3413.432129
0.000000	2.553904	3411.775146
0.000000	2.554141	3409.689453
0.000000	2.554378	3408.401367
0.000000	2.554615	3409.347168
0.000000	2.554852	3410.566650
0.000000	2.555090	3412.740967
0.000000	2.555327	3416.940430
0.000000	2.555564	3422.454102
0.000000	2.555801	3431.052002
0.000000	2.556038	3443.555176
0.000000	2.556276	3460.098633
0.000000	2.556513	3483.193359
0.000000	2.556750	3513.202148
0.000000	2.556987	3549.812988
0.000000	2.557224	3593.869873
0.000000	2.557462	3643.923584
0.000000	2.557698	3694.012939
0.000000	2.557936	3735.606934
0.000000	2.558173	3769.037354
0.000000	2.558410	3792.915039
0.000000	2.558647	3806.577881
0.000000	2.558884	3809.850830
0.000000	2.559122	3804.237305
0.000000	2.559359	3788.999512
0.000000	2.559596	3763.991699
0.000000	2.559833	3730.452637
0.000000	2.560070	3693.397461
0.000000	2.560308	3653.829346
0.000000	2.560544	3619.244385
0.000000	2.560782	3595.474609
0.000000	2.561019	3576.809082
0.000000	2.561256	3558.520752
0.000000	2.561493	3543.058105
0.000000	2.561730	3527.052490
0.000000	2.561968	3510.757568
0.000000	2.562205	3495.654541
0.000000	2.562442	3484.700684
0.000000	2.562679	3474.194580
0.000000	2.562916	3464.795898
0.000000	2.563154	3456.168213
0.000000	2.563391	3449.470947
0.000000	2.563628	3446.015381
0.000000	2.563865	3443.150879
0.000000	2.564102	3441.489746
0.000000	2.564339	3441.312988
0.000000	2.564577	3441.551758
0.000000	2.564814	3442.692383
0.000000	2.565051	3444.878418
0.000000	2.565288	3448.102783
0.000000	2.565525	3452.542480
0.000000	2.565763	3457.699951
0.000000	2.566000	3461.544922
0.000000	2.566237	3464.942627
0.000000	2.566474	3468.251465
0.000000	2.566711	3472.103271
0.000000	2.566948	3475.293457
0.000000	2.567185	3478.145508
0.000000	2.567423	3480.637695
0.000000	2.567660	3481.894043
0.000000	2.567897	3482.872314
0.000000	2.568134	3482.772217
0.000000	2.568371	3482.516602
0.000000	2.568609	3481.894531
0.000000	2.568846	3480.734619
0.000000	2.569083	3479.297363
0.000000	2.569320	3478.035889
0.000000	2.569557	3477.191650
0.000000	2.569794	3478.426270
0.000000	2.570032	3480.385254
0.000000	2.570269	3482.709473
0.000000	2.570506	3483.814697
0.000000	2.570743	3484.831299
0.000000	2.570980	3484.493896
0.000000	2.571218	3482.381592
0.000000	2.571455	3479.015869
0.000000	2.571692	3474.664307
0.000000	2.571929	3470.498535
0.000000	2.572166	3465.147461
0.000000	2.572403	3460.216553
0.000000	2.572641	3454.671143
0.000000	2.572878	3447.205078
0.000000	2.573115	3438.054688
0.000000	2.573352	3427.757324
0.000000	2.573589	3419.177490
0.000000	2.573827	3413.283936
0.000000	2.574064	3407.591309
0.000000	2.574301	3401.708984
0.000000	2.574538	3395.713135
0.000000	2.574775	3389.479980
0.000000	2.575012	3383.085693
0.000000	2.575250	3376.597900
0.000000	2.575487	3371.658447
0.000000	2.575724	3367.556641
0.000000	2.575961	3366.818604
0.000000	2.576198	3367.542725
0.000000	2.576436	3368.690918
0.000000	2.576673	3370.684570
0.000000	2.576910	3373.372803
0.000000	2.577147	3376.836426
0.000000	2.577384	3379.200195
0.000000	2.577621	3381.039063
0.000000	2.577858	3380.549561
0.000000	2.578096	3377.705811
0.000000	2.578333	3372.956787
0.000000	2.578570	3366.987793
0.000000	2.578807	3362.130371
0.000000	2.579044	3358.619141
0.000000	2.579282	3355.260010
0.000000	2.579519	3352.694336
0.000000	2.579756	3350.562012
0.000000	2.579993	3348.206299
0.000000	2.580230	3346.182861
0.000000	2.580467	3344.235596
0.000000	2.580704	3342.593506
0.000000	2.580942	3342.085449
0.000000	2.581179	3343.982666
0.000000	2.581416	3345.318359
0.000000	2.581653	3345.533447
0.000000	2.581890	3345.494385
0.000000	2.582128	3345.107666
0.000000	2.582365	3345.083008
0.000000	2.582602	3345.330811
0.000000	2.582839	3347.432617
0.000000	2.583076	3351.450439
0.000000	2.583313	3354.237305
0.000000	2.583551	3355.921143
0.000000	2.583788	3357.345459
0.000000	2.584025	3358.619873
0.000000	2.584262	3359.689941
0.000000	2.584499	3360.944824
0.000000	2.584737	3362.840088
0.000000	2.584974	3365.973877
0.000000	2.585211	3370.785889
0.000000	2.585448	3375.913574
0.000000	2.585685	3381.200439
0.000000	2.585922	3386.678711
0.000000	2.586159	3392.568115
0.000000	2.586397	3398.290527
0.000000	2.586634	3403.195313
0.000000	2.586871	3407.590820
0.000000	2.587108	3410.014160
0.000000	2.587345	3411.136475
0.000000	2.587583	3411.803223
0.000000	2.587820	3412.131592
0.000000	2.588057	3413.504639
0.000000	2.588294	3413.662598
0.000000	2.588531	3414.497070
0.000000	2.588768	3417.415771
0.000000	2.589006	3420.036377
0.000000	2.589243	3421.107178
0.000000	2.589480	3420.334717
0.000000	2.589717	3418.240967
0.000000	2.589954	3415.815674
0.000000	2.590192	3413.743164
0.000000	2.590429	3410.752930
0.000000	2.590666	3407.364502
0.000000	2.590903	3402.216797
0.000000	2.591140	3395.583008
0.000000	2.591377	3390.802246
0.000000	2.591615	3386.212402
0.000000	2.591852	3381.883057
0.000000	2.592089	3378.404053
0.000000	2.592326	3374.829346
0.000000	2.592563	3372.059082
0.000000	2.592800	3371.557861
0.000000	2.593038	3372.963379
0.000000	2.593275	3375.069824
0.000000	2.593512	3379.372314
0.000000	2.593749	3385.629883
0.000000	2.593986	3392.979004
0.000000	2.594223	3399.710938
0.000000	2.594461	3406.245361
0.000000	2.594698	3413.620850
0.000000	2.594935	3421.585693
0.000000	2.595172	3429.582031
0.000000	2.595409	3436.998291
0.000000	2.595647	3439.950439
0.000000	2.595884	3439.301758
0.000000	2.596121	3437.203613
0.000000	2.596358	3432.817383
0.000000	2.596595	3426.222900
0.000000	2.596833	3418.107422
0.000000	2.597070	3410.559814
0.000000	2.597307	3406.698486
0.000000	2.597544	3405.224609
0.000000	2.597781	3403.609863
0.000000	2.598018	3400.165527
0.000000	2.598256	3395.475342
0.000000	2.598493	3389.737305
0.000000	2.598730	3383.843506
0.000000	2.598967	3379.136230
0.000000	2.599204	3373.348633
0.000000	2.599442	3366.755127
0.000000	2.599679	3359.522949
0.000000	2.599916	3352.889160
0.000000	2.600153	3349.460449
0.000000	2.600390	3346.751953
0.000000	2.600627	3344.191650
0.000000	2.600864	3341.476563
0.000000	2.601102	3338.526367
0.000000	2.601339	3333.724609
0.000000	2.601576	3328.476807
0.000000	2.601813	3322.950439
0.000000	2.602050	3319.385010
0.000000	2.602288	3316.580322
0.000000	2.602525	3315.570313
0.000000	2.602762	3315.423828
0.000000	2.602999	3316.940674
0.000000	2.603236	3319.913086
0.000000	2.603473	3323.815186
0.000000	2.603711	3327.958252
0.000000	2.603948	3332.875977
0.000000	2.604185	3338.162598
0.000000	2.604422	3344.961914
0.000000	2.604659	3353.148682
0.000000	2.604897	3362.683350
0.000000	2.605134	3371.919189
0.000000	2.605371	3379.461670
0.000000	2.605608	3384.190186
0.000000	2.605845	3388.525635
0.000000	2.606082	3392.257324
0.000000	2.606319	3395.861816
0.000000	2.606557	3399.741455
0.000000	2.606794	3402.586914
0.000000	2.607031	3402.830078
0.000000	2.607268	3399.640381
0.000000	2.607505	3394.795410
0.000000	2.607743	3387.792480
0.000000	2.607980	3379.177002
0.000000	2.608217	3370.700439
0.000000	2.608454	3363.420898
0.000000	2.608691	3357.895508
0.000000	2.608928	3354.907227
0.000000	2.609165	3352.836670
0.000000	2.609403	3351.028076
0.000000	2.609640	3350.174561
0.000000	2.609877	3347.058838
0.000000	2.610114	3343.458496
0.000000	2.610351	3339.691406
0.000000	2.610589	3336.444092
0.000000	2.610826	3334.721436
0.000000	2.611063	3335.028320
0.000000	2.611300	3336.047119
0.000000	2.611537	3337.388916
0.000000	2.611774	3339.552002
0.000000	2.612012	3341.641113
0.000000	2.612249	3342.821777
0.000000	2.612486	3343.138916
0.000000	2.612723	3342.980713
0.000000	2.612960	3342.718262
0.000000	2.613198	3342.918701
0.000000	2.613435	3343.343018
0.000000	2.613672	3343.877930
0.000000	2.613909	3345.406494
0.000000	2.614146	3347.130127
0.000000	2.614383	3349.433350
0.000000	2.614621	3352.714844
0.000000	2.614858	3356.497559
0.000000	2.615095	3361.837891
0.000000	2.615332	3367.825195
0.000000	2.615569	3373.591064
0.000000	2.615806	3379.589600
0.000000	2.616044	3385.568115
0.000000	2.616281	3392.328369
0.000000	2.616518	3400.121582
0.000000	2.616755	3407.719971
0.000000	2.616992	3415.333984
0.000000	2.617229	3419.245850
0.000000	2.617467	3420.975830
0.000000	2.617704	3422.182861
0.000000	2.617941	3422.483643
0.000000	2.618178	3422.241455
0.000000	2.618415	3421.347168
0.000000	2.618653	3420.870117
0.000000	2.618890	3419.391846
0.000000	2.619127	3416.592041
0.000000	2.619364	3412.746094
0.000000	2.619601	3407.671875
0.000000	2.619838	3401.096924
0.000000	2.620076	3392.924805
0.000000	2.620313	3383.012207
0.000000	2.620550	3374.569580
0.000000	2.620787	3366.365479
0.000000	2.621024	3356.428711
0.000000	2.621262	3345.097900
0.000000	2.621499	3333.115967
0.000000	2.621736	3322.362305
0.000000	2.621973	3312.771240
0.000000	2.622210	3302.836426
0.000000	2.622447	3294.982666
0.000000	2.622685	3290.412842
0.000000	2.622922	3287.950439
0.000000	2.623159	3286.739990
0.000000	2.623396	3288.250000
0.000000	2.623633	3293.252441
0.000000	2.623871	3299.399170
0.000000	2.624108	3306.178955
0.000000	2.624345	3310.951904
0.000000	2.624582	3316.055908
0.000000	2.624819	3322.017822
0.000000	2.625057	3328.719482
0.000000	2.625293	3333.662598
0.000000	2.625531	3337.481689
0.000000	2.625768	3339.868164
0.000000	2.626005	3341.494141
0.000000	2.626242	3343.059570
0.000000	2.626479	3344.998779
0.000000	2.626717	3346.934570
0.000000	2.626954	3349.825439
0.000000	2.627191	3353.779053
0.000000	2.627428	3358.454590
0.000000	2.627665	3363.166992
0.000000	2.627903	3368.485107
0.000000	2.628139	3374.442139
0.000000	2.628377	3380.135986
0.000000	2.628614	3384.229492
0.000000	2.628851	3388.188232
0.000000	2.629088	3391.622070
0.000000	2.629325	3393.885254
0.000000	2.629563	3395.557617
0.000000	2.629800	3396.523193
0.000000	2.630037	3397.500244
0.000000	2.630274	3397.609375
0.000000	2.630511	3395.918457
0.000000	2.630749	3392.968750
0.000000	2.630986	3388.765137
0.000000	2.631223	3383.337891
0.000000	2.631460	3378.926270
0.000000	2.631697	3373.286133
0.000000	2.631934	3365.912598
0.000000	2.632172	3356.774414
0.000000	2.632409	3346.379395
0.000000	2.632646	3336.885498
0.000000	2.632883	3329.503662
0.000000	2.633120	3323.141113
0.000000	2.633358	3317.748535
0.000000	2.633595	3313.794189
0.000000	2.633832	3311.167725
0.000000	2.634069	3311.686768
0.000000	2.634306	3316.155762
0.000000	2.634543	3323.501953
0.000000	2.634780	3330.487549
0.000000	2.635018	3337.760498
0.000000	2.635255	3347.607666
0.000000	2.635492	3359.720703
0.000000	2.635729	3371.007813
0.000000	2.635966	3383.154785
0.000000	2.636204	3394.187988
0.000000	2.636441	3403.630371
0.000000	2.636678	3409.276367
0.000000	2.636915	3413.595459
0.000000	2.637152	3417.196533
0.000000	2.637389	3420.239258
0.000000	2.637627	3423.236328
0.000000	2.637864	3427.626221
0.000000	2.638101	3432.914307
0.000000	2.638338	3438.141602
0.000000	2.638575	3444.823486
0.000000	2.638813	3452.236084
0.000000	2.639050	3460.337158
0.000000	2.639287	3468.214111
0.000000	2.639524	3476.031250
0.000000	2.639761	3483.394531
0.000000	2.639998	3488.023682
0.000000	2.640236	3490.567139
0.000000	2.640473	3491.854248
0.000000	2.640710	3492.377197
0.000000	2.640947	3491.148438
0.000000	2.641184	3488.712402
0.000000	2.641421	3486.588623
0.000000	2.641659	3485.747314
0.000000	2.641896	3484.665771
0.000000	2.642133	3483.041748
0.000000	2.642370	3481.291016
0.000000	2.642607	3479.955811
0.000000	2.642844	3478.947266
0.000000	2.643082	3477.635742
0.000000	2.643319	3476.208252
0.000000	2.643556	3474.381592
0.000000	2.643793	3471.759766
0.000000	2.644030	3469.929443
0.000000	2.644268	3468.459473
0.000000	2.644505	3466.264893
0.000000	2.644742	3463.827881
0.000000	2.644979	3461.801514
0.000000	2.645216	3459.496338
0.000000	2.645453	3458.356201
0.000000	2.645691	3457.252930
0.000000	2.645928	3455.091064
0.000000	2.646165	3452.752930
0.000000	2.646402	3449.676758
0.000000	2.646639	3446.267090
0.000000	2.646877	3442.967529
0.000000	2.647114	3442.532227
0.000000	2.647351	3443.874023
0.000000	2.647588	3446.851074
0.000000	2.647825	3451.468262
0.000000	2.648062	3457.748291
0.000000	2.648299	3464.995361
0.000000	2.648537	3473.132324
0.000000	2.648774	3482.140869
0.000000	2.649011	3490.483643
0.000000	2.649248	3498.266602
0.000000	2.649485	3506.347656
0.000000	2.649723	3514.963867
0.000000	2.649960	3522.205322
0.000000	2.650197	3528.284424
0.000000	2.650434	3532.160889
0.000000	2.650671	3535.221436
0.000000	2.650908	3536.129883
0.000000	2.651146	3536.344238
0.000000	2.651383	3538.106445
0.000000	2.651620	3540.520508
0.000000	2.651857	3543.511230
0.000000	2.652094	3547.248047
0.000000	2.652332	3551.047607
0.000000	2.652569	3553.735352
0.000000	2.652806	3555.537598
0.000000	2.653043	3556.343262
0.000000	2.653280	3555.939209
0.000000	2.653517	3554.870361
0.000000	2.653754	3553.847168
0.000000	2.653992	3551.402344
0.000000	2.654229	3546.663330
0.000000	2.654466	3541.282959
0.000000	2.654703	3535.583252
0.000000	2.654940	3530.862793
0.000000	2.655178	3525.344971
0.000000	2.655415	3519.217529
0.000000	2.655652	3512.332275
0.000000	2.655889	3504.937988
0.000000	2.656126	3497.215332
0.000000	2.656363	3489.634277
0.000000	2.656600	3482.336182
0.000000	2.656838	3475.221680
0.000000	2.657075	3468.306641
0.000000	2.657312	3462.207520
0.000000	2.657549	3456.792480
0.000000	2.657786	3451.500000
0.000000	2.658024	3446.084717
0.000000	2.658261	3441.882080
0.000000	2.658498	3437.945801
0.000000	2.658735	3433.185791
0.000000	2.658972	3428.284180
0.000000	2.659209	3423.460449
0.000000	2.659447	3421.322998
0.000000	2.659684	3420.366699
0.000000	2.659921	3420.740723
0.000000	2.660158	3422.636230
0.000000	2.660395	3424.817627
0.000000	2.660633	3426.574463
0.000000	2.660870	3428.549316
0.000000	2.661107	3431.199707
0.000000	2.661344	3434.011963
0.000000	2.661581	3437.165771
0.000000	2.661819	3440.577393
0.000000	2.662056	3444.245361
0.000000	2.662293	3447.159912
0.000000	2.662530	3449.138672
0.000000	2.662767	3450.781494
0.000000	2.663004	3452.271484
0.000000	2.663242	3453.468750
0.000000	2.663479	3453.789795
0.000000	2.663716	3454.177734
0.000000	2.663953	3454.949219
0.000000	2.664190	3456.452881
0.000000	2.664427	3458.672852
0.000000	2.664665	3461.797607
0.000000	2.664902	3466.441650
0.000000	2.665139	3470.559326
0.000000	2.665376	3474.861572
0.000000	2.665613	3480.118896
0.000000	2.665850	3485.762695
0.000000	2.666088	3489.740967
0.000000	2.666325	3490.316650
0.000000	2.666562	3488.705078
0.000000	2.666799	3485.560791
0.000000	2.667036	3482.236816
0.000000	2.667274	3479.859863
0.000000	2.667511	3477.130127
0.000000	2.667748	3475.079834
0.000000	2.667985	3474.442383
0.000000	2.668222	3473.616699
0.000000	2.668459	3472.287598
0.000000	2.668697	3469.734619
0.000000	2.668934	3465.740234
0.000000	2.669171	3461.027344
0.000000	2.669408	3455.575928
0.000000	2.669645	3449.426025
0.000000	2.669883	3445.228271
0.000000	2.670120	3440.323486
0.000000	2.670357	3434.383301
0.000000	2.670594	3428.632813
0.000000	2.670831	3423.680664
0.000000	2.671068	3419.434570
0.000000	2.671306	3416.149902
0.000000	2.671543	3414.795654
0.000000	2.671780	3414.351807
0.000000	2.672017	3414.179932
0.000000	2.672254	3414.689453
0.000000	2.672492	3415.643799
0.000000	2.672729	3417.683105
0.000000	2.672966	3421.219971
0.000000	2.673203	3425.193359
0.000000	2.673440	3425.025146
0.000000	2.673677	3423.118164
0.000000	2.673914	3420.662109
0.000000	2.674152	3417.343750
0.000000	2.674389	3415.619873
0.000000	2.674626	3415.817383
0.000000	2.674863	3417.033691
0.000000	2.675100	3417.841797
0.000000	2.675338	3418.309814
0.000000	2.675575	3418.889404
0.000000	2.675812	3419.312988
0.000000	2.676049	3420.148438
0.000000	2.676286	3421.231445
0.000000	2.676523	3422.610840
0.000000	2.676760	3422.751953
0.000000	2.676998	3422.695068
0.000000	2.677235	3422.385010
0.000000	2.677472	3422.056152
0.000000	2.677709	3422.943604
0.000000	2.677946	3425.175537
0.000000	2.678184	3426.951416
0.000000	2.678421	3428.689453
0.000000	2.678658	3430.729736
0.000000	2.678895	3432.353516
0.000000	2.679132	3433.730713
0.000000	2.679369	3435.612793
0.000000	2.679607	3438.222656
0.000000	2.679844	3442.529785
0.000000	2.680081	3448.029785
0.000000	2.680318	3453.763916
0.000000	2.680555	3460.164307
0.000000	2.680793	3467.998779
0.000000	2.681030	3476.610840
0.000000	2.681267	3485.690674
0.000000	2.681504	3493.865479
0.000000	2.681741	3501.423340
0.000000	2.681978	3507.009521
0.000000	2.682215	3512.246094
0.000000	2.682453	3517.305664
0.000000	2.682690	3521.888184
0.000000	2.682927	3526.176270
0.000000	2.683164	3529.756348
0.000000	2.683401	3532.095703
0.000000	2.683639	3535.131348
0.000000	2.683876	3537.704102
0.000000	2.684113	3539.458008
0.000000	2.684350	3540.925049
0.000000	2.684587	3542.439941
0.000000	2.684824	3544.694336
0.000000	2.685062	3546.988281
0.000000	2.685299	3549.365234
0.000000	2.685536	3551.197021
0.000000	2.685773	3552.413574
0.000000	2.686010	3552.469727
0.000000	2.686248	3551.838867
0.000000	2.686485	3550.244385
0.000000	2.686722	3547.975586
0.000000	2.686959	3546.263428
0.000000	2.687196	3544.185547
0.000000	2.687433	3543.306152
0.000000	2.687671	3543.195313
0.000000	2.687908	3542.896484
0.000000	2.688145	3541.694336
0.000000	2.688382	3538.829346
0.000000	2.688619	3535.268311
0.000000	2.688857	3530.719482
0.000000	2.689094	3525.404541
0.000000	2.689331	3519.239014
0.000000	2.689568	3512.438965
0.000000	2.689805	3504.440674
0.000000	2.690042	3495.593750
0.000000	2.690280	3488.776855
0.000000	2.690517	3481.447266
0.000000	2.690754	3474.599854
0.000000	2.690991	3468.691650
0.000000	2.691228	3462.498291
0.000000	2.691465	3457.237793
0.000000	2.691703	3453.472900
0.000000	2.691940	3450.633057
0.000000	2.692177	3450.348633
0.000000	2.692414	3451.461182
0.000000	2.692651	3452.954102
0.000000	2.692888	3454.789551
0.000000	2.693126	3454.977051
0.000000	2.693363	3453.524170
0.000000	2.693600	3451.979980
0.000000	2.693837	3450.863037
0.000000	2.694074	3450.740967
0.000000	2.694312	3452.889160
0.000000	2.694549	3455.335693
0.000000	2.694786	3457.170898
0.000000	2.695023	3458.818604
0.000000	2.695260	3460.649414
0.000000	2.695498	3462.707031
0.000000	2.695735	3465.043457
0.000000	2.695972	3468.183594
0.000000	2.696209	3471.637451
0.000000	2.696446	3475.430420
0.000000	2.696683	3478.785156
0.000000	2.696920	3481.336182
0.000000	2.697158	3483.429199
0.000000	2.697395	3484.327637
0.000000	2.697632	3483.792725
0.000000	2.697869	3482.520752
0.000000	2.698106	3480.236084
0.000000	2.698344	3477.258057
0.000000	2.698581	3474.180420
0.000000	2.698818	3471.254395
0.000000	2.699055	3469.689209
0.000000	2.699292	3469.907471
0.000000	2.699529	3471.433350
0.000000	2.699767	3476.721924
0.000000	2.700004	3484.333740
0.000000	2.700241	3492.043457
0.000000	2.700478	3499.369141
0.000000	2.700715	3507.830566
0.000000	2.700953	3516.583984
0.000000	2.701190	3523.666748
0.000000	2.701427	3529.860352
0.000000	2.701664	3532.766846
0.000000	2.701901	3533.977783
0.000000	2.702138	3534.379150
0.000000	2.702375	3534.044922
0.000000	2.702613	3532.407227
0.000000	2.702850	3532.124512
0.000000	2.703087	3531.886719
0.000000	2.703324	3532.421631
0.000000	2.703561	3533.395264
0.000000	2.703799	3534.096436
0.000000	2.704036	3533.727783
0.000000	2.704273	3532.091797
0.000000	2.704510	3529.424561
0.000000	2.704747	3526.543945
0.000000	2.704984	3523.860840
0.000000	2.705221	3520.835693
0.000000	2.705459	3517.168213
0.000000	2.705696	3513.924316
0.000000	2.705933	3511.350342
0.000000	2.706170	3509.041748
0.000000	2.706407	3506.175537
0.000000	2.706645	3503.985596
0.000000	2.706882	3501.928711
0.000000	2.707119	3499.682617
0.000000	2.707356	3497.059814
0.000000	2.707593	3495.119385
0.000000	2.707830	3494.819824
0.000000	2.708068	3495.116455
0.000000	2.708305	3494.745605
0.000000	2.708542	3494.024170
0.000000	2.708779	3493.122314
0.000000	2.709016	3492.527832
0.000000	2.709254	3493.385986
0.000000	2.709491	3495.864990
0.000000	2.709728	3498.587891
0.000000	2.709965	3500.698242
0.000000	2.710202	3503.660889
0.000000	2.710439	3507.288818
0.000000	2.710677	3511.466064
0.000000	2.710914	3515.791260
0.000000	2.711151	3520.313477
0.000000	2.711388	3524.952637
0.000000	2.711625	3529.006836
0.000000	2.711863	3532.982910
0.000000	2.712100	3537.051025
0.000000	2.712337	3540.756592
0.000000	2.712574	3544.468018
0.000000	2.712811	3547.333740
0.000000	2.713048	3549.823242
0.000000	2.713286	3551.349121
0.000000	2.713523	3552.188477
0.000000	2.713760	3552.790527
0.000000	2.713997	3553.143311
0.000000	2.714234	3553.479736
0.000000	2.714471	3552.946289
0.000000	2.714709	3551.793213
0.000000	2.714946	3550.588379
0.000000	2.715183	3549.837402
0.000000	2.715420	3549.591064
0.000000	2.715657	3549.670898
0.000000	2.715894	3550.048096
0.000000	2.716132	3550.990723
0.000000	2.716369	3553.422607
0.000000	2.716606	3557.181152
0.000000	2.716843	3562.749512
0.000000	2.717080	3570.384521
0.000000	2.717318	3578.969482
0.000000	2.717555	3587.210693
0.000000	2.717792	3595.304443
0.000000	2.718029	3603.684082
0.000000	2.718266	3610.567871
0.000000	2.718503	3615.700684
0.000000	2.718741	3620.457031
0.000000	2.718978	3625.161377
0.000000	2.719215	3628.887451
0.000000	2.719452	3628.998047
0.000000	2.719689	3627.601807
0.000000	2.719927	3624.329834
0.000000	2.720164	3620.457520
0.000000	2.720401	3618.031982
0.000000	2.720638	3618.382568
0.000000	2.720875	3619.981201
0.000000	2.721112	3621.992676
0.000000	2.721349	3623.538086
0.000000	2.721587	3624.265137
0.000000	2.721824	3623.705322
0.000000	2.722061	3622.650146
0.000000	2.722298	3620.862549
0.000000	2.722535	3619.446777
0.000000	2.722773	3618.049561
0.000000	2.723010	3614.914063
0.000000	2.723247	3610.454102
0.000000	2.723484	3605.317383
0.000000	2.723721	3599.998535
0.000000	2.723958	3593.582520
0.000000	2.724195	3586.386475
0.000000	2.724433	3580.126953
0.000000	2.724670	3575.198975
0.000000	2.724907	3569.712402
0.000000	2.725144	3563.753662
0.000000	2.725381	3556.972412
0.000000	2.725619	3549.927002
0.000000	2.725856	3544.092529
0.000000	2.726093	3538.758057
0.000000	2.726330	3534.570557
0.000000	2.726567	3530.294434
0.000000	2.726804	3525.098145
0.000000	2.727042	3519.871094
0.000000	2.727279	3513.993652
0.000000	2.727516	3508.686279
0.000000	2.727753	3504.120361
0.000000	2.727990	3499.340820
0.000000	2.728228	3494.583984
0.000000	2.728465	3489.289795
0.000000	2.728702	3484.296387
0.000000	2.728939	3479.570313
0.000000	2.729176	3476.710449
0.000000	2.729414	3474.686035
0.000000	2.729650	3473.385254
0.000000	2.729888	3473.678223
0.000000	2.730125	3475.574463
0.000000	2.730362	3478.864502
0.000000	2.730599	3483.330078
0.000000	2.730836	3488.610107
0.000000	2.731074	3494.933594
0.000000	2.731311	3500.845947
0.000000	2.731548	3505.186768
0.000000	2.731785	3506.867432
0.000000	2.732022	3507.527344
0.000000	2.732260	3507.813721
0.000000	2.732497	3509.665039
0.000000	2.732734	3512.207764
0.000000	2.732971	3514.417725
0.000000	2.733208	3515.067627
0.000000	2.733445	3514.770996
0.000000	2.733683	3514.984863
0.000000	2.733920	3514.327393
0.000000	2.734157	3513.480713
0.000000	2.734394	3512.833984
0.000000	2.734631	3513.138184
0.000000	2.734869	3513.498047
0.000000	2.735106	3515.440186
0.000000	2.735343	3517.369141
0.000000	2.735580	3516.315918
0.000000	2.735817	3514.660400
0.000000	2.736054	3512.185059
0.000000	2.736292	3509.824951
0.000000	2.736529	3507.137451
0.000000	2.736766	3503.342285
0.000000	2.737003	3499.419922
0.000000	2.737240	3496.073730
0.000000	2.737478	3494.734619
0.000000	2.737715	3493.975342
0.000000	2.737952	3492.964355
0.000000	2.738189	3490.983643
0.000000	2.738426	3489.700195
0.000000	2.738663	3489.560303
0.000000	2.738901	3490.041504
0.000000	2.739138	3491.313721
0.000000	2.739375	3494.009033
0.000000	2.739612	3497.719971
0.000000	2.739849	3502.025391
0.000000	2.740086	3506.381348
0.000000	2.740324	3510.627441
0.000000	2.740561	3513.811523
0.000000	2.740798	3517.264404
0.000000	2.741035	3517.625244
0.000000	2.741272	3516.047607
0.000000	2.741509	3513.687500
0.000000	2.741747	3512.360352
0.000000	2.741984	3510.939941
0.000000	2.742221	3508.425781
0.000000	2.742458	3505.740479
0.000000	2.742695	3505.052490
0.000000	2.742933	3506.757080
0.000000	2.743170	3510.139160
0.000000	2.743407	3514.773193
0.000000	2.743644	3521.017822
0.000000	2.743881	3527.583496
0.000000	2.744118	3533.947998
0.000000	2.744355	3540.965332
0.000000	2.744593	3545.238281
0.000000	2.744830	3545.104248
0.000000	2.745067	3544.062988
0.000000	2.745304	3542.696777
0.000000	2.745541	3544.711914
0.000000	2.745779	3547.714844
0.000000	2.746016	3550.269043
0.000000	2.746253	3551.350586
0.000000	2.746490	3552.048096
0.000000	2.746727	3552.955811
0.000000	2.746964	3554.572754
0.000000	2.747202	3557.611572
0.000000	2.747439	3560.518066
0.000000	2.747676	3563.575439
0.000000	2.747913	3566.708984
0.000000	2.748150	3568.513428
0.000000	2.748388	3570.047119
0.000000	2.748625	3571.997559
0.000000	2.748862	3575.081299
0.000000	2.749099	3578.529541
0.000000	2.749336	3581.875732
0.000000	2.749573	3585.761719
0.000000	2.749810	3588.951172
0.000000	2.750048	3592.572510
0.000000	2.750285	3597.160400
0.000000	2.750522	3603.413330
0.000000	2.750759	3611.270264
0.000000	2.750996	3620.309082
0.000000	2.751234	3631.174805
0.000000	2.751471	3643.510498
0.000000	2.751708	3655.550537
0.000000	2.751945	3665.266113
0.000000	2.752182	3674.278564
0.000000	2.752419	3681.898438
0.000000	2.752657	3688.648193
0.000000	2.752894	3694.324219
0.000000	2.753131	3698.663574
0.000000	2.753368	3702.081543
0.000000	2.753605	3702.427002
0.000000	2.753842	3699.515625
0.000000	2.754080	3693.993896
0.000000	2.754317	3686.166016
0.000000	2.754554	3677.172119
0.000000	2.754791	3670.152588
0.000000	2.755028	3664.399902
0.000000	2.755265	3658.653320
0.000000	2.755503	3654.190674
0.000000	2.755740	3649.812256
0.000000	2.755977	3645.455322
0.000000	2.756214	3640.980225
0.000000	2.756451	3636.823242
0.000000	2.756689	3632.913818
0.000000	2.756926	3630.811523
0.000000	2.757163	3631.828369
0.000000	2.757400	3634.437500
0.000000	2.757637	3638.071533
0.000000	2.757874	3642.634521
0.000000	2.758112	3645.791016
0.000000	2.758349	3646.684082
0.000000	2.758586	3647.582520
0.000000	2.758823	3649.406494
0.000000	2.759060	3653.237061
0.000000	2.759298	3658.497070
0.000000	2.759535	3664.675537
0.000000	2.759772	3670.014893
0.000000	2.760009	3673.979980
0.000000	2.760246	3678.098389
0.000000	2.760484	3680.986328
0.000000	2.760721	3683.360596
0.000000	2.760958	3684.849365
0.000000	2.761195	3682.996826
0.000000	2.761432	3679.174072
0.000000	2.761669	3674.018066
0.000000	2.761907	3667.959717
0.000000	2.762144	3661.068604
0.000000	2.762381	3654.839844
0.000000	2.762618	3648.031006
0.000000	2.762855	3642.749268
0.000000	2.763092	3638.780273
0.000000	2.763330	3635.135498
0.000000	2.763567	3631.651855
0.000000	2.763804	3627.481201
0.000000	2.764041	3623.425781
0.000000	2.764278	3618.717773
0.000000	2.764515	3613.537842
0.000000	2.764753	3607.740234
0.000000	2.764990	3600.851563
0.000000	2.765227	3592.813721
0.000000	2.765464	3585.107910
0.000000	2.765701	3578.433105
0.000000	2.765939	3571.640137
0.000000	2.766176	3563.407959
0.000000	2.766413	3554.281494
0.000000	2.766650	3545.648926
0.000000	2.766887	3540.281250
0.000000	2.767124	3534.667725
0.000000	2.767362	3528.592529
0.000000	2.767599	3522.109863
0.000000	2.767836	3515.583008
0.000000	2.768073	3509.584961
0.000000	2.768310	3503.064941
0.000000	2.768548	3497.703857
0.000000	2.768785	3494.202881
0.000000	2.769022	3491.787842
0.000000	2.769259	3490.335205
0.000000	2.769496	3490.271729
0.000000	2.769733	3492.302246
0.000000	2.769970	3495.769043
0.000000	2.770208	3498.721924
0.000000	2.770445	3501.878662
0.000000	2.770682	3502.561035
0.000000	2.770919	3502.709473
0.000000	2.771156	3502.005127
0.000000	2.771394	3501.520752
0.000000	2.771631	3499.731445
0.000000	2.771868	3496.841553
0.000000	2.772105	3493.298340
0.000000	2.772342	3490.610352
0.000000	2.772579	3488.113037
0.000000	2.772816	3486.985596
0.000000	2.773054	3485.894287
0.000000	2.773291	3483.602051
0.000000	2.773528	3480.905518
0.000000	2.773765	3477.322754
0.000000	2.774002	3473.618164
0.000000	2.774240	3469.533691
0.000000	2.774477	3464.729004
0.000000	2.774714	3459.167725
0.000000	2.774951	3454.958496
0.000000	2.775188	3452.073975
0.000000	2.775425	3447.954590
0.000000	2.775663	3444.572266
0.000000	2.775900	3442.989502
0.000000	2.776137	3440.674805
0.000000	2.776374	3438.406982
0.000000	2.776611	3435.849609
0.000000	2.776848	3433.720215
0.000000	2.777086	3431.760010
0.000000	2.777323	3430.513428
0.000000	2.777560	3431.086914
0.000000	2.777797	3434.479248
0.000000	2.778034	3440.643066
0.000000	2.778271	3446.107422
0.000000	2.778509	3452.516113
0.000000	2.778746	3460.863770
0.000000	2.778983	3471.339844
0.000000	2.779220	3482.123291
0.000000	2.779457	3494.224121
0.000000	2.779695	3506.249268
0.000000	2.779932	3515.595459
0.000000	2.780169	3523.598633
0.000000	2.780406	3528.683350
0.000000	2.780643	3532.858154
0.000000	2.780880	3537.886963
0.000000	2.781118	3543.389893
0.000000	2.781355	3550.941650
0.000000	2.781592	3558.602295
0.000000	2.781829	3564.124512
0.000000	2.782066	3568.422363
0.000000	2.782304	3571.359863
0.000000	2.782541	3574.867676
0.000000	2.782778	3579.534180
0.000000	2.783015	3585.576660
0.000000	2.783252	3590.875244
0.000000	2.783489	3596.115967
0.000000	2.783726	3602.646240
0.000000	2.783964	3611.589355
0.000000	2.784201	3622.403564
0.000000	2.784438	3634.830078
0.000000	2.784675	3650.410400
0.000000	2.784912	3667.461670
0.000000	2.785150	3687.127686
0.000000	2.785387	3707.860596
0.000000	2.785624	3726.522217
0.000000	2.785861	3734.336670
0.000000	2.786098	3730.242188
0.000000	2.786335	3715.389160
0.000000	2.786573	3692.312256
0.000000	2.786810	3662.278320
0.000000	2.787047	3630.468994
0.000000	2.787284	3600.659668
0.000000	2.787521	3579.822510
0.000000	2.787759	3565.443115
0.000000	2.787996	3551.742188
0.000000	2.788233	3539.413818
0.000000	2.788470	3529.745850
0.000000	2.788707	3523.509766
0.000000	2.788944	3519.645020
0.000000	2.789182	3519.055908
0.000000	2.789419	3522.764893
0.000000	2.789656	3527.634521
0.000000	2.789893	3532.127686
0.000000	2.790130	3535.223145
0.000000	2.790368	3532.969727
0.000000	2.790605	3525.387695
0.000000	2.790842	3514.886230
0.000000	2.791079	3501.785400
0.000000	2.791316	3488.629883
0.000000	2.791553	3480.076904
0.000000	2.791791	3475.190674
0.000000	2.792027	3471.459717
0.000000	2.792265	3469.239502
0.000000	2.792502	3467.427734
0.000000	2.792739	3466.270264
0.000000	2.792977	3465.388916
0.000000	2.793213	3465.359863
0.000000	2.793451	3465.921387
0.000000	2.793688	3467.526611
0.000000	2.793925	3469.918213
0.000000	2.794163	3471.399658
0.000000	2.794399	3473.146484
0.000000	2.794636	3475.298584
0.000000	2.794874	3479.290283
0.000000	2.795111	3486.083984
0.000000	2.795348	3495.046875
0.000000	2.795585	3504.583984
0.000000	2.795822	3514.483643
0.000000	2.796060	3524.686768
0.000000	2.796297	3534.468018
0.000000	2.796534	3541.864258
0.000000	2.796771	3548.751221
0.000000	2.797008	3555.139648
0.000000	2.797246	3560.382813
0.000000	2.797483	3565.466309
0.000000	2.797720	3570.569092
0.000000	2.797957	3576.408691
0.000000	2.798194	3582.492676
0.000000	2.798431	3588.172852
0.000000	2.798669	3590.891113
0.000000	2.798906	3590.542725
0.000000	2.799143	3589.439209
0.000000	2.799380	3588.305908
0.000000	2.799617	3586.852539
0.000000	2.799855	3585.307373
0.000000	2.800092	3584.423828
0.000000	2.800329	3584.238770
0.000000	2.800566	3585.114258
0.000000	2.800803	3586.153809
0.000000	2.801040	3587.745361
0.000000	2.801278	3590.523193
0.000000	2.801515	3594.118408
0.000000	2.801752	3597.958496
0.000000	2.801989	3602.257324
0.000000	2.802226	3607.793213
0.000000	2.802464	3613.207275
0.000000	2.802701	3617.881104
0.000000	2.802938	3621.916504
0.000000	2.803175	3624.229248
0.000000	2.803412	3626.557617
0.000000	2.803649	3628.405029
0.000000	2.803886	3629.721924
0.000000	2.804124	3629.978760
0.000000	2.804361	3628.559326
0.000000	2.804598	3626.399658
0.000000	2.804835	3623.241699
0.000000	2.805072	3620.368896
0.000000	2.805310	3619.026123
0.000000	2.805547	3617.515625
0.000000	2.805784	3616.343262
0.000000	2.806021	3616.004150
0.000000	2.806258	3616.443604
0.000000	2.806495	3616.900879
0.000000	2.806733	3617.384033
0.000000	2.806970	3617.765625
0.000000	2.807207	3617.686279
0.000000	2.807444	3616.585938
0.000000	2.807681	3614.708984
0.000000	2.807919	3613.364258
0.000000	2.808156	3613.900146
0.000000	2.808393	3614.668213
0.000000	2.808630	3615.080322
0.000000	2.808867	3614.652100
0.000000	2.809104	3614.051025
0.000000	2.809342	3613.088623
0.000000	2.809579	3611.308105
0.000000	2.809816	3610.178711
0.000000	2.810053	3612.240479
0.000000	2.810290	3614.626953
0.000000	2.810528	3618.129395
0.000000	2.810765	3622.988770
0.000000	2.811002	3628.597656
0.000000	2.811239	3631.677002
0.000000	2.811476	3634.621338
0.000000	2.811713	3637.801270
0.000000	2.811951	3641.472656
0.000000	2.812187	3644.060791
0.000000	2.812425	3645.329590
0.000000	2.812662	3646.503418
0.000000	2.812899	3647.721924
0.000000	2.813136	3649.532715
0.000000	2.813373	3652.133789
0.000000	2.813611	3655.434814
0.000000	2.813848	3658.276123
0.000000	2.814085	3662.047363
0.000000	2.814322	3666.452148
0.000000	2.814559	3670.854492
0.000000	2.814796	3673.460449
0.000000	2.815034	3672.754639
0.000000	2.815271	3668.539063
0.000000	2.815508	3662.332520
0.000000	2.815745	3654.120850
0.000000	2.815982	3645.550781
0.000000	2.816220	3636.625732
0.000000	2.816457	3628.614014
0.000000	2.816694	3622.311768
0.000000	2.816931	3616.725098
0.000000	2.817168	3611.207764
0.000000	2.817405	3606.383789
0.000000	2.817643	3602.364502
0.000000	2.817880	3599.321045
0.000000	2.818117	3596.878174
0.000000	2.818354	3593.755615
0.000000	2.818591	3590.732666
0.000000	2.818829	3587.930420
0.000000	2.819066	3585.234375
0.000000	2.819303	3583.003174
0.000000	2.819540	3581.820068
0.000000	2.819777	3580.646973
0.000000	2.820014	3578.270020
0.000000	2.820252	3575.096191
0.000000	2.820489	3572.019043
0.000000	2.820726	3569.275879
0.000000	2.820963	3567.575684
0.000000	2.821200	3566.962646
0.000000	2.821438	3565.911621
0.000000	2.821675	3564.027832
0.000000	2.821912	3561.940674
0.000000	2.822149	3560.145508
0.000000	2.822386	3556.677979
0.000000	2.822623	3553.308105
0.000000	2.822860	3551.379150
0.000000	2.823098	3553.106445
0.000000	2.823335	3556.087158
0.000000	2.823572	3558.742676
0.000000	2.823809	3561.451660
0.000000	2.824046	3565.063232
0.000000	2.824284	3568.924805
0.000000	2.824521	3573.037354
0.000000	2.824758	3575.464111
0.000000	2.824995	3576.277588
0.000000	2.825232	3577.106689
0.000000	2.825469	3578.205811
0.000000	2.825707	3580.393555
0.000000	2.825944	3584.749023
0.000000	2.826181	3590.201904
0.000000	2.826418	3596.718262
0.000000	2.826655	3603.892822
0.000000	2.826892	3611.312988
0.000000	2.827130	3617.991455
0.000000	2.827367	3624.853516
0.000000	2.827604	3629.707275
0.000000	2.827841	3633.535156
0.000000	2.828078	3636.854004
0.000000	2.828315	3640.234375
0.000000	2.828553	3644.120605
0.000000	2.828790	3647.199951
0.000000	2.829027	3649.185547
0.000000	2.829264	3649.704590
0.000000	2.829501	3649.673584
0.000000	2.829739	3649.255127
0.000000	2.829976	3648.406982
0.000000	2.830213	3647.843262
0.000000	2.830450	3648.062988
0.000000	2.830687	3647.717529
0.000000	2.830925	3647.119629
0.000000	2.831161	3646.497314
0.000000	2.831399	3646.936279
0.000000	2.831636	3648.886719
0.000000	2.831873	3650.394287
0.000000	2.832110	3650.992676
0.000000	2.832347	3651.618164
0.000000	2.832585	3652.217041
0.000000	2.832822	3653.145020
0.000000	2.833059	3654.918701
0.000000	2.833296	3657.077881
0.000000	2.833533	3660.450684
0.000000	2.833771	3664.859131
0.000000	2.834008	3668.943604
0.000000	2.834245	3672.624756
0.000000	2.834482	3676.830078
0.000000	2.834719	3681.172363
0.000000	2.834956	3685.448730
0.000000	2.835194	3689.393311
0.000000	2.835431	3693.389648
0.000000	2.835668	3697.136475
0.000000	2.835905	3700.976563
0.000000	2.836142	3700.609863
0.000000	2.836380	3697.853516
0.000000	2.836617	3693.286621
0.000000	2.836854	3688.188965
0.000000	2.837091	3685.203613
0.000000	2.837328	3683.587891
0.000000	2.837565	3681.105225
0.000000	2.837803	3678.478027
0.000000	2.838040	3676.746094
0.000000	2.838277	3675.509766
0.000000	2.838514	3674.433838
0.000000	2.838751	3674.591064
0.000000	2.838989	3676.013428
0.000000	2.839226	3678.084473
0.000000	2.839463	3680.030518
0.000000	2.839700	3679.887451
0.000000	2.839937	3677.748779
0.000000	2.840174	3674.937012
0.000000	2.840412	3671.431641
0.000000	2.840648	3667.476318
0.000000	2.840886	3661.985840
0.000000	2.841123	3655.695313
0.000000	2.841360	3649.282471
0.000000	2.841598	3642.118652
0.000000	2.841834	3633.475342
0.000000	2.842072	3624.555420
0.000000	2.842309	3614.904053
0.000000	2.842546	3605.979736
0.000000	2.842783	3598.353271
0.000000	2.843020	3594.011719
0.000000	2.843257	3590.697021
0.000000	2.843495	3588.738281
0.000000	2.843732	3586.369873
0.000000	2.843969	3584.011230
0.000000	2.844206	3582.445313
0.000000	2.844443	3581.794922
0.000000	2.844681	3584.949463
0.000000	2.844918	3589.957031
0.000000	2.845155	3594.319092
0.000000	2.845392	3598.416260
0.000000	2.845629	3602.522705
0.000000	2.845866	3605.461182
0.000000	2.846104	3606.926758
0.000000	2.846341	3607.703613
0.000000	2.846578	3607.729248
0.000000	2.846815	3607.356934
0.000000	2.847052	3607.557617
0.000000	2.847290	3607.288086
0.000000	2.847527	3606.312988
0.000000	2.847764	3604.890137
0.000000	2.848001	3602.096191
0.000000	2.848238	3595.853271
0.000000	2.848475	3586.828125
0.000000	2.848713	3575.444336
0.000000	2.848950	3561.727295
0.000000	2.849187	3548.550537
0.000000	2.849424	3536.977051
0.000000	2.849661	3524.355957
0.000000	2.849899	3511.715088
0.000000	2.850136	3499.839111
0.000000	2.850373	3486.929688
0.000000	2.850610	3475.652100
0.000000	2.850847	3465.936768
0.000000	2.851084	3459.883301
0.000000	2.851321	3457.332031
0.000000	2.851559	3457.642578
0.000000	2.851796	3460.070801
0.000000	2.852033	3462.503174
0.000000	2.852270	3466.429199
0.000000	2.852507	3470.673340
0.000000	2.852745	3476.083984
0.000000	2.852982	3483.429932
0.000000	2.853219	3491.500244
0.000000	2.853456	3503.218018
0.000000	2.853693	3518.716309
0.000000	2.853930	3535.581787
0.000000	2.854168	3554.677979
0.000000	2.854405	3574.583740
0.000000	2.854642	3592.530518
0.000000	2.854879	3611.203613
0.000000	2.855116	3629.278320
0.000000	2.855354	3648.142578
0.000000	2.855591	3665.843262
0.000000	2.855828	3683.169189
0.000000	2.856065	3698.033691
0.000000	2.856302	3710.060791
0.000000	2.856539	3719.290039
0.000000	2.856777	3723.801270
0.000000	2.857014	3725.470459
0.000000	2.857251	3724.746826
0.000000	2.857488	3721.976318
0.000000	2.857725	3716.864502
0.000000	2.857963	3712.813232
0.000000	2.858200	3707.784912
0.000000	2.858437	3700.916748
0.000000	2.858674	3692.201660
0.000000	2.858911	3681.717285
0.000000	2.859149	3671.953369
0.000000	2.859386	3663.182861
0.000000	2.859622	3654.169189
0.000000	2.859860	3643.886230
0.000000	2.860097	3634.429199
0.000000	2.860334	3626.816406
0.000000	2.860572	3619.616943
0.000000	2.860808	3614.345215
0.000000	2.861046	3611.751709
0.000000	2.861283	3609.631104
0.000000	2.861520	3608.255127
0.000000	2.861757	3607.363525
0.000000	2.861994	3606.281494
0.000000	2.862231	3604.565430
0.000000	2.862469	3602.671387
0.000000	2.862706	3600.526855
0.000000	2.862943	3598.846436
0.000000	2.863180	3597.679443
0.000000	2.863417	3596.375244
0.000000	2.863655	3593.834229
0.000000	2.863892	3592.562744
0.000000	2.864129	3593.842285
0.000000	2.864366	3595.691895
0.000000	2.864603	3598.116211
0.000000	2.864841	3601.018799
0.000000	2.865078	3604.058350
0.000000	2.865315	3607.148926
0.000000	2.865552	3609.658203
0.000000	2.865789	3609.012695
0.000000	2.866026	3606.524414
0.000000	2.866264	3603.450928
0.000000	2.866501	3599.802734
0.000000	2.866738	3597.876953
0.000000	2.866975	3597.698486
0.000000	2.867212	3598.408691
0.000000	2.867450	3599.708740
0.000000	2.867687	3602.165039
0.000000	2.867924	3602.618408
0.000000	2.868161	3602.950195
0.000000	2.868398	3603.486328
0.000000	2.868635	3604.219482
0.000000	2.868873	3604.920898
0.000000	2.869110	3605.144775
0.000000	2.869347	3605.705322
0.000000	2.869584	3606.984131
0.000000	2.869821	3609.100098
0.000000	2.870059	3611.498535
0.000000	2.870296	3614.272705
0.000000	2.870533	3616.973877
0.000000	2.870770	3619.826416
0.000000	2.871007	3622.306641
0.000000	2.871244	3623.514404
0.000000	2.871481	3624.303223
0.000000	2.871719	3624.677002
0.000000	2.871956	3625.202393
0.000000	2.872193	3625.188477
0.000000	2.872430	3626.784180
0.000000	2.872667	3628.918457
0.000000	2.872905	3630.913330
0.000000	2.873142	3634.111572
0.000000	2.873379	3639.088867
0.000000	2.873616	3644.815674
0.000000	2.873853	3650.343750
0.000000	2.874090	3653.812744
0.000000	2.874328	3656.448975
0.000000	2.874565	3658.802002
0.000000	2.874802	3661.143311
0.000000	2.875039	3663.768555
0.000000	2.875276	3666.715332
0.000000	2.875513	3670.205322
0.000000	2.875751	3672.806396
0.000000	2.875988	3674.830078
0.000000	2.876225	3675.996338
0.000000	2.876462	3676.884766
0.000000	2.876699	3676.652344
0.000000	2.876936	3676.064453
0.000000	2.877174	3674.650391
0.000000	2.877411	3672.741211
0.000000	2.877648	3670.284668
0.000000	2.877885	3668.758545
0.000000	2.878122	3668.948486
0.000000	2.878360	3670.342041
0.000000	2.878597	3672.167725
0.000000	2.878834	3673.928711
0.000000	2.879071	3675.590820
0.000000	2.879308	3677.254150
0.000000	2.879545	3679.150635
0.000000	2.879782	3681.867432
0.000000	2.880020	3685.472168
0.000000	2.880257	3687.768555
0.000000	2.880494	3689.790283
0.000000	2.880731	3690.707275
0.000000	2.880968	3692.016602
0.000000	2.881206	3692.832520
0.000000	2.881443	3694.166260
0.000000	2.881680	3694.724609
0.000000	2.881917	3694.266602
0.000000	2.882154	3693.089355
0.000000	2.882391	3691.189941
0.000000	2.882629	3689.563965
0.000000	2.882866	3688.362793
0.000000	2.883103	3687.178223
0.000000	2.883340	3685.166748
0.000000	2.883577	3682.314453
0.000000	2.883815	3678.292480
0.000000	2.884052	3673.678955
0.000000	2.884289	3668.258057
0.000000	2.884526	3664.121094
0.000000	2.884763	3660.787842
0.000000	2.885000	3656.051025
0.000000	2.885238	3649.955322
0.000000	2.885475	3642.797363
0.000000	2.885712	3634.071289
0.000000	2.885949	3626.610596
0.000000	2.886186	3620.772949
0.000000	2.886424	3615.579590
0.000000	2.886661	3611.964355
0.000000	2.886898	3610.980225
0.000000	2.887135	3612.979248
0.000000	2.887372	3615.337402
0.000000	2.887609	3619.513916
0.000000	2.887847	3624.541748
0.000000	2.888084	3630.000977
0.000000	2.888321	3635.493164
0.000000	2.888558	3642.126709
0.000000	2.888795	3649.473633
0.000000	2.889033	3657.403076
0.000000	2.889269	3667.530029
0.000000	2.889507	3678.686279
0.000000	2.889744	3686.566650
0.000000	2.889981	3693.079590
0.000000	2.890218	3700.050781
0.000000	2.890455	3704.823730
0.000000	2.890692	3707.697021
0.000000	2.890930	3708.937012
0.000000	2.891167	3708.019043
0.000000	2.891404	3705.555908
0.000000	2.891641	3701.500488
0.000000	2.891878	3696.331543
0.000000	2.892116	3690.229736
0.000000	2.892353	3681.621582
0.000000	2.892590	3671.350830
0.000000	2.892827	3660.486084
0.000000	2.893064	3652.334473
0.000000	2.893301	3645.543213
0.000000	2.893539	3639.622314
0.000000	2.893776	3634.321289
0.000000	2.894013	3631.609619
0.000000	2.894250	3631.155273
0.000000	2.894487	3633.677979
0.000000	2.894725	3638.476563
0.000000	2.894962	3644.797119
0.000000	2.895199	3651.730957
0.000000	2.895436	3659.242188
0.000000	2.895673	3662.655273
0.000000	2.895911	3662.820801
0.000000	2.896148	3661.340088
0.000000	2.896385	3658.204834
0.000000	2.896622	3653.166016
0.000000	2.896859	3645.742920
0.000000	2.897096	3636.824707
0.000000	2.897334	3627.463867
0.000000	2.897571	3618.671143
0.000000	2.897808	3610.720703
0.000000	2.898045	3602.485840
0.000000	2.898282	3593.766357
0.000000	2.898520	3584.912598
0.000000	2.898757	3577.343506
0.000000	2.898994	3570.600098
0.000000	2.899231	3564.671143
0.000000	2.899468	3562.305664
0.000000	2.899705	3561.301025
0.000000	2.899942	3560.882324
0.000000	2.900180	3560.630615
0.000000	2.900417	3560.430908
0.000000	2.900654	3560.287109
0.000000	2.900891	3560.266846
0.000000	2.901128	3558.500244
0.000000	2.901366	3555.988525
0.000000	2.901603	3553.943115
0.000000	2.901840	3555.146240
0.000000	2.902077	3560.266846
0.000000	2.902314	3570.163330
0.000000	2.902551	3581.409668
0.000000	2.902789	3593.775146
0.000000	2.903026	3609.104492
0.000000	2.903263	3624.748779
0.000000	2.903500	3638.568115
0.000000	2.903737	3653.375732
0.000000	2.903975	3668.415527
0.000000	2.904212	3681.114746
0.000000	2.904449	3691.766113
0.000000	2.904686	3701.379395
0.000000	2.904923	3709.709717
0.000000	2.905160	3715.450195
0.000000	2.905398	3718.837402
0.000000	2.905635	3721.035400
0.000000	2.905872	3722.184082
0.000000	2.906109	3722.541260
0.000000	2.906346	3722.805908
0.000000	2.906584	3724.531738
0.000000	2.906821	3727.454590
0.000000	2.907058	3730.444824
0.000000	2.907295	3734.215088
0.000000	2.907532	3736.954590
0.000000	2.907769	3737.562256
0.000000	2.908007	3731.735840
0.000000	2.908243	3725.250488
0.000000	2.908481	3722.127441
0.000000	2.908718	3724.756104
0.000000	2.908955	3731.002930
0.000000	2.909193	3735.406006
0.000000	2.909429	3739.733154
0.000000	2.909667	3744.875488
0.000000	2.909904	3751.266357
0.000000	2.910141	3760.083008
0.000000	2.910378	3771.423340
0.000000	2.910615	3785.333252
0.000000	2.910852	3802.246094
0.000000	2.911090	3822.020508
0.000000	2.911327	3846.416504
0.000000	2.911564	3875.368652
0.000000	2.911801	3907.555908
0.000000	2.912038	3938.146729
0.000000	2.912276	3958.580322
0.000000	2.912513	3968.230713
0.000000	2.912750	3968.290527
0.000000	2.912987	3960.464600
0.000000	2.913224	3944.803711
0.000000	2.913461	3921.021484
0.000000	2.913699	3892.065674
0.000000	2.913936	3860.456055
0.000000	2.914173	3830.073486
0.000000	2.914410	3808.447266
0.000000	2.914647	3785.606934
0.000000	2.914885	3764.677490
0.000000	2.915122	3745.651611
0.000000	2.915359	3728.874756
0.000000	2.915596	3714.342773
0.000000	2.915833	3701.824463
0.000000	2.916070	3693.792725
0.000000	2.916308	3686.923340
0.000000	2.916545	3680.972412
0.000000	2.916782	3676.454834
0.000000	2.917019	3673.687256
0.000000	2.917256	3672.619385
0.000000	2.917494	3672.673828
0.000000	2.917731	3674.074951
0.000000	2.917968	3676.776123
0.000000	2.918205	3680.685059
0.000000	2.918442	3684.091553
0.000000	2.918679	3687.215820
0.000000	2.918916	3690.852783
0.000000	2.919154	3695.231934
0.000000	2.919391	3700.051514
0.000000	2.919628	3705.527100
0.000000	2.919865	3710.323730
0.000000	2.920102	3714.586914
0.000000	2.920340	3717.489258
0.000000	2.920577	3718.340332
0.000000	2.920814	3718.006348
0.000000	2.921051	3716.771729
0.000000	2.921288	3714.767822
0.000000	2.921525	3712.555908
0.000000	2.921763	3710.128174
0.000000	2.922000	3707.462646
0.000000	2.922237	3705.121582
0.000000	2.922474	3703.146729
0.000000	2.922711	3700.662109
0.000000	2.922949	3696.860352
0.000000	2.923186	3692.536621
0.000000	2.923423	3689.782715
0.000000	2.923660	3686.339111
0.000000	2.923897	3681.323242
0.000000	2.924134	3675.752686
0.000000	2.924372	3672.345947
0.000000	2.924609	3669.462158
0.000000	2.924846	3666.158691
0.000000	2.925083	3663.162354
0.000000	2.925320	3660.386230
0.000000	2.925557	3657.614258
0.000000	2.925795	3654.630127
0.000000	2.926032	3651.697510
0.000000	2.926269	3649.786377
0.000000	2.926506	3648.329102
0.000000	2.926743	3646.730225
0.000000	2.926980	3644.793213
0.000000	2.927217	3640.007568
0.000000	2.927455	3633.225098
0.000000	2.927692	3625.820557
0.000000	2.927929	3619.277344
0.000000	2.928166	3612.530273
0.000000	2.928403	3607.332520
0.000000	2.928641	3604.644043
0.000000	2.928878	3603.154541
0.000000	2.929115	3602.623535
0.000000	2.929352	3603.847656
0.000000	2.929589	3606.361816
0.000000	2.929826	3609.730225
0.000000	2.930064	3613.827637
0.000000	2.930301	3618.499512
0.000000	2.930538	3623.807617
0.000000	2.930775	3630.642090
0.000000	2.931012	3636.447266
0.000000	2.931250	3642.595459
0.000000	2.931487	3648.093994
0.000000	2.931724	3653.503906
0.000000	2.931961	3658.804688
0.000000	2.932198	3663.966797
0.000000	2.932436	3668.361572
0.000000	2.932673	3671.885498
0.000000	2.932910	3673.935791
0.000000	2.933147	3676.230469
0.000000	2.933384	3679.185303
0.000000	2.933621	3683.847900
0.000000	2.933859	3689.291748
0.000000	2.934096	3695.330322
0.000000	2.934333	3702.445068
0.000000	2.934570	3710.928955
0.000000	2.934807	3719.268066
0.000000	2.935045	3727.416260
0.000000	2.935282	3735.322021
0.000000	2.935519	3743.424072
0.000000	2.935756	3751.446045
0.000000	2.935993	3757.652832
0.000000	2.936230	3763.622070
0.000000	2.936468	3769.471436
0.000000	2.936705	3775.301025
0.000000	2.936942	3781.268555
0.000000	2.937179	3786.574219
0.000000	2.937416	3791.138672
0.000000	2.937654	3794.691650
0.000000	2.937890	3795.706299
0.000000	2.938128	3794.627441
0.000000	2.938365	3789.735352
0.000000	2.938602	3783.569336
0.000000	2.938839	3777.889404
0.000000	2.939076	3771.885986
0.000000	2.939313	3765.224365
0.000000	2.939551	3756.910400
0.000000	2.939788	3746.094238
0.000000	2.940025	3733.398438
0.000000	2.940262	3719.895020
0.000000	2.940499	3708.392334
0.000000	2.940737	3698.230469
0.000000	2.940974	3688.505615
0.000000	2.941211	3679.352539
0.000000	2.941448	3670.928467
0.000000	2.941685	3663.290039
0.000000	2.941922	3656.372803
0.000000	2.942160	3652.760010
0.000000	2.942397	3650.950684
0.000000	2.942634	3649.802246
0.000000	2.942871	3649.244141
0.000000	2.943108	3647.813477
0.000000	2.943346	3646.215088
0.000000	2.943583	3644.395508
0.000000	2.943820	3642.243896
0.000000	2.944057	3639.616455
0.000000	2.944294	3637.086182
0.000000	2.944531	3635.099121
0.000000	2.944769	3634.058105
0.000000	2.945006	3634.281738
0.000000	2.945243	3636.093750
0.000000	2.945480	3638.810791
0.000000	2.945717	3642.892090
0.000000	2.945955	3649.092041
0.000000	2.946192	3655.829102
0.000000	2.946429	3663.727539
0.000000	2.946666	3672.536133
0.000000	2.946903	3678.785889
0.000000	2.947140	3684.257080
0.000000	2.947377	3685.785400
0.000000	2.947615	3685.912842
0.000000	2.947852	3684.720703
0.000000	2.948089	3682.587646
0.000000	2.948326	3680.664551
0.000000	2.948563	3679.604736
0.000000	2.948801	3681.046143
0.000000	2.949038	3681.697998
0.000000	2.949275	3683.089844
0.000000	2.949512	3686.645508
0.000000	2.949749	3691.601807
0.000000	2.949986	3696.848877
0.000000	2.950224	3700.372314
0.000000	2.950461	3703.844971
0.000000	2.950698	3706.923096
0.000000	2.950935	3708.999756
0.000000	2.951172	3708.313721
0.000000	2.951410	3705.950684
0.000000	2.951647	3702.948975
0.000000	2.951884	3699.609619
0.000000	2.952121	3698.550781
0.000000	2.952358	3700.227051
0.000000	2.952595	3704.279785
0.000000	2.952833	3709.473633
0.000000	2.953070	3715.679199
0.000000	2.953307	3719.723145
0.000000	2.953544	3723.358643
0.000000	2.953781	3727.531006
0.000000	2.954019	3730.556641
0.000000	2.954256	3733.168945
0.000000	2.954493	3736.281006
0.000000	2.954730	3739.062012
0.000000	2.954967	3742.250488
0.000000	2.955204	3743.690674
0.000000	2.955442	3744.148438
0.000000	2.955678	3742.501221
0.000000	2.955916	3737.565674
0.000000	2.956153	3730.036621
0.000000	2.956390	3721.834473
0.000000	2.956628	3715.538818
0.000000	2.956864	3708.744629
0.000000	2.957102	3701.923584
0.000000	2.957339	3695.051270
0.000000	2.957576	3687.591309
0.000000	2.957814	3679.852051
0.000000	2.958050	3672.433594
0.000000	2.958287	3665.856201
0.000000	2.958525	3659.319336
0.000000	2.958762	3652.508545
0.000000	2.958999	3646.866699
0.000000	2.959236	3642.919434
0.000000	2.959473	3640.402100
0.000000	2.959711	3638.581299
0.000000	2.959948	3637.603760
0.000000	2.960185	3637.198730
0.000000	2.960422	3637.023926
0.000000	2.960659	3636.673096
0.000000	2.960896	3636.905518
0.000000	2.961134	3637.105713
0.000000	2.961371	3635.116455
0.000000	2.961608	3632.163086
0.000000	2.961845	3628.500244
0.000000	2.962082	3624.195068
0.000000	2.962320	3618.159912
0.000000	2.962557	3610.847412
0.000000	2.962794	3603.107178
0.000000	2.963031	3595.156738
0.000000	2.963268	3588.442139
0.000000	2.963506	3583.034668
0.000000	2.963743	3578.146240
0.000000	2.963980	3572.525635
0.000000	2.964217	3565.295410
0.000000	2.964454	3558.392578
0.000000	2.964691	3552.011475
0.000000	2.964929	3547.021729
0.000000	2.965166	3544.687744
0.000000	2.965403	3543.903076
0.000000	2.965640	3544.865723
0.000000	2.965877	3546.339111
0.000000	2.966115	3549.047363
0.000000	2.966352	3552.220947
0.000000	2.966589	3556.599121
0.000000	2.966826	3562.060547
0.000000	2.967063	3565.401123
0.000000	2.967300	3568.403320
0.000000	2.967537	3571.939941
0.000000	2.967775	3576.792236
0.000000	2.968012	3582.586426
0.000000	2.968249	3587.972656
0.000000	2.968486	3592.485352
0.000000	2.968723	3596.161621
0.000000	2.968961	3598.850830
0.000000	2.969198	3601.306152
0.000000	2.969435	3603.236572
0.000000	2.969672	3605.063232
0.000000	2.969909	3606.462646
0.000000	2.970146	3607.669434
0.000000	2.970384	3607.553223
0.000000	2.970621	3606.424316
0.000000	2.970858	3604.425049
0.000000	2.971095	3601.658447
0.000000	2.971332	3597.952637
0.000000	2.971570	3594.084961
0.000000	2.971807	3590.803711
0.000000	2.972044	3588.997070
0.000000	2.972281	3587.048828
0.000000	2.972518	3585.745361
0.000000	2.972755	3585.803467
0.000000	2.972993	3586.601807
0.000000	2.973230	3585.568115
0.000000	2.973467	3582.798584
0.000000	2.973704	3579.218506
0.000000	2.973941	3575.263184
0.000000	2.974178	3571.418457
0.000000	2.974416	3570.705566
0.000000	2.974653	3572.131592
0.000000	2.974890	3575.193604
0.000000	2.975127	3579.676514
0.000000	2.975364	3583.364502
0.000000	2.975601	3587.060059
0.000000	2.975838	3590.840332
0.000000	2.976076	3594.133301
0.000000	2.976313	3595.246582
0.000000	2.976550	3595.686035
0.000000	2.976787	3594.671143
0.000000	2.977024	3593.552002
0.000000	2.977262	3591.608887
0.000000	2.977499	3588.666504
0.000000	2.977736	3585.893799
0.000000	2.977973	3583.391602
0.000000	2.978210	3580.967285
0.000000	2.978447	3581.038086
0.000000	2.978685	3583.388184
0.000000	2.978922	3588.287598
0.000000	2.979159	3593.106445
0.000000	2.979396	3600.716797
0.000000	2.979633	3609.429199
0.000000	2.979871	3618.993408
0.000000	2.980108	3630.794922
0.000000	2.980345	3644.041260
0.000000	2.980582	3659.049072
0.000000	2.980819	3673.645996
0.000000	2.981056	3685.510254
0.000000	2.981294	3695.541260
0.000000	2.981531	3702.688965
0.000000	2.981768	3709.133301
0.000000	2.982005	3715.810303
0.000000	2.982242	3723.195557
0.000000	2.982480	3731.093262
0.000000	2.982717	3738.980957
0.000000	2.982954	3744.108887
0.000000	2.983191	3748.031494
0.000000	2.983428	3752.285400
0.000000	2.983665	3757.524414
0.000000	2.983903	3764.470947
0.000000	2.984140	3772.858154
0.000000	2.984377	3780.270264
0.000000	2.984614	3786.914551
0.000000	2.984851	3793.109863
0.000000	2.985089	3798.068359
0.000000	2.985326	3801.843018
0.000000	2.985563	3803.949219
0.000000	2.985800	3805.095703
0.000000	2.986037	3805.170654
0.000000	2.986274	3804.919922
0.000000	2.986511	3804.125244
0.000000	2.986749	3803.849854
0.000000	2.986986	3805.069824
0.000000	2.987223	3808.436035
0.000000	2.987460	3812.720947
0.000000	2.987697	3817.587646
0.000000	2.987934	3820.537598
0.000000	2.988172	3822.947998
0.000000	2.988409	3825.636230
0.000000	2.988646	3828.168945
0.000000	2.988883	3830.512207
0.000000	2.989120	3833.406494
0.000000	2.989357	3837.972900
0.000000	2.989595	3843.078613
0.000000	2.989832	3848.182373
0.000000	2.990069	3853.296631
0.000000	2.990306	3857.822266
0.000000	2.990543	3861.773682
0.000000	2.990781	3865.205322
0.000000	2.991018	3869.038574
0.000000	2.991255	3872.954346
0.000000	2.991492	3877.138184
0.000000	2.991729	3880.711670
0.000000	2.991966	3881.615967
0.000000	2.992204	3880.714111
0.000000	2.992441	3878.889404
0.000000	2.992678	3875.524170
0.000000	2.992915	3871.606934
0.000000	2.993152	3867.584717
0.000000	2.993390	3861.485840
0.000000	2.993627	3854.029297
0.000000	2.993864	3846.578613
0.000000	2.994101	3839.022949
0.000000	2.994338	3832.609619
0.000000	2.994576	3826.420166
0.000000	2.994812	3820.700684
0.000000	2.995050	3816.311279
0.000000	2.995287	3812.260986
0.000000	2.995524	3808.930176
0.000000	2.995761	3808.364258
0.000000	2.995998	3807.668213
0.000000	2.996236	3807.052002
0.000000	2.996473	3804.931396
0.000000	2.996710	3803.416260
0.000000	2.996947	3803.186768
0.000000	2.997184	3803.257568
0.000000	2.997422	3802.931396
0.000000	2.997659	3803.508057
0.000000	2.997896	3805.330322
0.000000	2.998133	3809.785645
0.000000	2.998370	3818.398438
0.000000	2.998607	3829.962891
0.000000	2.998845	3846.007324
0.000000	2.999082	3866.895752
0.000000	2.999319	3891.781250
0.000000	2.999556	3919.218506
0.000000	2.999793	3938.130859
0.000000	3.000031	3946.365234
0.000000	3.000268	3945.070801
0.000000	3.000505	3936.228271
0.000000	3.000742	3920.524658
0.000000	3.000979	3899.844727
0.000000	3.001216	3877.187500
0.000000	3.001454	3858.721191
0.000000	3.001691	3848.043945
0.000000	3.001928	3842.237061
0.000000	3.002165	3838.420654
0.000000	3.002402	3834.116943
0.000000	3.002640	3830.425293
0.000000	3.002877	3828.326416
0.000000	3.003114	3827.641602
0.000000	3.003351	3827.699707
0.000000	3.003588	3828.689941
0.000000	3.003825	3828.301025
0.000000	3.004063	3827.334473
0.000000	3.004299	3825.239990
0.000000	3.004537	3821.901611
0.000000	3.004774	3817.305420
0.000000	3.005011	3812.143311
0.000000	3.005249	3808.528320
0.000000	3.005485	3805.074951
0.000000	3.005723	3799.709961
0.000000	3.005960	3793.211426
0.000000	3.006197	3786.919434
0.000000	3.006434	3782.540283
0.000000	3.006671	3779.957031
0.000000	3.006908	3778.436523
0.000000	3.007146	3777.979004
0.000000	3.007383	3777.790039
0.000000	3.007620	3778.124512
0.000000	3.007857	3778.275146
0.000000	3.008094	3779.230957
0.000000	3.008332	3782.125732
0.000000	3.008569	3784.503418
0.000000	3.008806	3787.062500
0.000000	3.009043	3789.801025
0.000000	3.009280	3792.217041
0.000000	3.009517	3794.051270
0.000000	3.009755	3795.453125
0.000000	3.009992	3797.006836
0.000000	3.010229	3798.135742
0.000000	3.010466	3799.006592
0.000000	3.010703	3800.786377
0.000000	3.010941	3802.556885
0.000000	3.011178	3804.499023
0.000000	3.011415	3806.602295
0.000000	3.011652	3808.420166
0.000000	3.011889	3809.595459
0.000000	3.012126	3808.116943
0.000000	3.012364	3805.264648
0.000000	3.012601	3802.218750
0.000000	3.012838	3801.288574
0.000000	3.013075	3801.648926
0.000000	3.013312	3802.683594
0.000000	3.013550	3804.871826
0.000000	3.013787	3807.990234
0.000000	3.014024	3810.969971
0.000000	3.014261	3813.152344
0.000000	3.014498	3814.631104
0.000000	3.014735	3816.792480
0.000000	3.014972	3818.653320
0.000000	3.015210	3819.929199
0.000000	3.015447	3821.082031
0.000000	3.015684	3823.189941
0.000000	3.015921	3826.071777
0.000000	3.016158	3827.244141
0.000000	3.016396	3827.197021
0.000000	3.016633	3826.531982
0.000000	3.016870	3825.329834
0.000000	3.017107	3823.972412
0.000000	3.017344	3822.289795
0.000000	3.017581	3820.272705
0.000000	3.017819	3819.061768
0.000000	3.018056	3818.147461
0.000000	3.018293	3817.737793
0.000000	3.018530	3817.942383
0.000000	3.018767	3819.366455
0.000000	3.019005	3821.755127
0.000000	3.019242	3825.038818
0.000000	3.019479	3830.067627
0.000000	3.019716	3836.042480
0.000000	3.019953	3842.154541
0.000000	3.020190	3848.111084
0.000000	3.020428	3853.683350
0.000000	3.020665	3859.919922
0.000000	3.020902	3866.591064
0.000000	3.021139	3870.430176
0.000000	3.021376	3871.150879
0.000000	3.021614	3870.591553
0.000000	3.021851	3868.715332
0.000000	3.022088	3865.559082
0.000000	3.022325	3862.337402
0.000000	3.022562	3858.040283
0.000000	3.022799	3852.534912
0.000000	3.023037	3846.028809
0.000000	3.023273	3840.401367
0.000000	3.023511	3836.847656
0.000000	3.023748	3834.274658
0.000000	3.023985	3832.039307
0.000000	3.024222	3828.953369
0.000000	3.024459	3825.666016
0.000000	3.024697	3823.038818
0.000000	3.024934	3821.956055
0.000000	3.025171	3821.661621
0.000000	3.025408	3821.998535
0.000000	3.025645	3822.490967
0.000000	3.025882	3823.353760
0.000000	3.026120	3822.150879
0.000000	3.026357	3820.882813
0.000000	3.026594	3819.815918
0.000000	3.026831	3818.908203
0.000000	3.027068	3820.428467
0.000000	3.027306	3822.449707
0.000000	3.027543	3825.127441
0.000000	3.027780	3828.509277
0.000000	3.028017	3830.841797
0.000000	3.028254	3830.072998
0.000000	3.028491	3828.874512
0.000000	3.028729	3827.470703
0.000000	3.028966	3825.639160
0.000000	3.029203	3823.653564
0.000000	3.029440	3822.403564
0.000000	3.029677	3821.666260
0.000000	3.029915	3818.352539
0.000000	3.030152	3814.581299
0.000000	3.030389	3812.041504
0.000000	3.030626	3809.778564
0.000000	3.030863	3807.388672
0.000000	3.031101	3804.739014
0.000000	3.031338	3801.767090
0.000000	3.031575	3800.205322
0.000000	3.031812	3800.668213
0.000000	3.032049	3803.045166
0.000000	3.032286	3805.760742
0.000000	3.032524	3809.567383
0.000000	3.032761	3815.165771
0.000000	3.032998	3824.135254
0.000000	3.033235	3836.296631
0.000000	3.033472	3850.452637
0.000000	3.033710	3866.058838
0.000000	3.033947	3878.747070
0.000000	3.034184	3881.156006
0.000000	3.034421	3875.127197
0.000000	3.034658	3864.637695
0.000000	3.034895	3852.133301
0.000000	3.035132	3840.970703
0.000000	3.035370	3835.850098
0.000000	3.035607	3831.648438
0.000000	3.035844	3826.865479
0.000000	3.036081	3821.447510
0.000000	3.036318	3815.355713
0.000000	3.036555	3809.219971
0.000000	3.036793	3803.622314
0.000000	3.037030	3800.385010
0.000000	3.037267	3798.978027
0.000000	3.037504	3797.244141
0.000000	3.037741	3795.457031
0.000000	3.037978	3794.032471
0.000000	3.038216	3793.624268
0.000000	3.038453	3792.175049
0.000000	3.038690	3790.729736
0.000000	3.038927	3789.068604
0.000000	3.039164	3787.225586
0.000000	3.039402	3785.385986
0.000000	3.039639	3782.549316
0.000000	3.039876	3779.436279
0.000000	3.040113	3776.588379
0.000000	3.040350	3775.031006
0.000000	3.040587	3772.926758
0.000000	3.040825	3770.137207
0.000000	3.041062	3767.006104
0.000000	3.041299	3763.150146
0.000000	3.041536	3759.150879
0.000000	3.041773	3754.522949
0.000000	3.042011	3748.302490
0.000000	3.042248	3741.407471
0.000000	3.042485	3734.020020
0.000000	3.042722	3726.973877
0.000000	3.042959	3720.881104
0.000000	3.043196	3714.741699
0.000000	3.043433	3708.121582
0.000000	3.043671	3700.634521
0.000000	3.043908	3693.812256
0.000000	3.044145	3688.439453
0.000000	3.044382	3684.312256
0.000000	3.044619	3680.907471
0.000000	3.044857	3679.466064
0.000000	3.045094	3678.651611
0.000000	3.045331	3677.780029
0.000000	3.045568	3677.423584
0.000000	3.045805	3677.994629
0.000000	3.046042	3680.185791
0.000000	3.046280	3684.302979
0.000000	3.046517	3688.727783
0.000000	3.046754	3694.134277
0.000000	3.046991	3700.650146
0.000000	3.047228	3708.055664
0.000000	3.047466	3714.958008
0.000000	3.047703	3718.492432
0.000000	3.047940	3721.405273
0.000000	3.048177	3725.300049
0.000000	3.048414	3729.448975
0.000000	3.048651	3735.027832
0.000000	3.048889	3741.584961
0.000000	3.049126	3748.630127
0.000000	3.049363	3756.135498
0.000000	3.049600	3763.111572
0.000000	3.049837	3768.852295
0.000000	3.050075	3772.175049
0.000000	3.050312	3774.648682
0.000000	3.050549	3776.639404
0.000000	3.050786	3778.042236
0.000000	3.051023	3779.219971
0.000000	3.051260	3779.311523
0.000000	3.051498	3777.689941
0.000000	3.051734	3774.409912
0.000000	3.051972	3770.380859
0.000000	3.052209	3767.366211
0.000000	3.052446	3764.624023
0.000000	3.052684	3761.599609
0.000000	3.052920	3758.220703
0.000000	3.053158	3755.780273
0.000000	3.053395	3754.856934
0.000000	3.053632	3754.125977
0.000000	3.053869	3754.115967
0.000000	3.054106	3754.765625
0.000000	3.054343	3754.817139
0.000000	3.054581	3755.262451
0.000000	3.054818	3756.625000
0.000000	3.055055	3759.713135
0.000000	3.055292	3764.783691
0.000000	3.055529	3771.287842
0.000000	3.055767	3778.641602
0.000000	3.056004	3786.970459
0.000000	3.056241	3795.244629
0.000000	3.056478	3799.064941
0.000000	3.056715	3796.711182
0.000000	3.056952	3791.694824
0.000000	3.057190	3786.989746
0.000000	3.057427	3786.035889
0.000000	3.057664	3790.612305
0.000000	3.057901	3794.481689
0.000000	3.058138	3795.496826
0.000000	3.058376	3795.699951
0.000000	3.058613	3796.119385
0.000000	3.058850	3796.615967
0.000000	3.059087	3799.316162
0.000000	3.059324	3802.384033
0.000000	3.059561	3805.970947
0.000000	3.059799	3807.008545
0.000000	3.060036	3806.053467
0.000000	3.060273	3804.950195
0.000000	3.060510	3803.496582
0.000000	3.060747	3803.575439
0.000000	3.060985	3802.592285
0.000000	3.061222	3801.035645
0.000000	3.061459	3799.361816
0.000000	3.061696	3797.337891
0.000000	3.061933	3796.789063
0.000000	3.062171	3797.076660
0.000000	3.062407	3798.143311
0.000000	3.062645	3797.647461
0.000000	3.062882	3795.994385
0.000000	3.063119	3794.071533
0.000000	3.063356	3791.752686
0.000000	3.063593	3789.650146
0.000000	3.063831	3787.885742
0.000000	3.064068	3786.161621
0.000000	3.064305	3784.127441
0.000000	3.064542	3780.696045
0.000000	3.064779	3776.413818
0.000000	3.065017	3771.844971
0.000000	3.065254	3767.169922
0.000000	3.065491	3764.205078
0.000000	3.065728	3761.614014
0.000000	3.065965	3759.272949
0.000000	3.066202	3758.218506
0.000000	3.066440	3757.596924
0.000000	3.066677	3757.038818
0.000000	3.066914	3755.884033
0.000000	3.067151	3753.599121
0.000000	3.067388	3751.059570
0.000000	3.067626	3748.274170
0.000000	3.067863	3745.540527
0.000000	3.068100	3743.435059
0.000000	3.068337	3742.055908
0.000000	3.068574	3740.138184
0.000000	3.068811	3738.590820
0.000000	3.069049	3737.058838
0.000000	3.069286	3736.177490
0.000000	3.069523	3736.010742
0.000000	3.069760	3738.312744
0.000000	3.069997	3738.962646
0.000000	3.070235	3740.757324
0.000000	3.070472	3745.254883
0.000000	3.070709	3748.793213
0.000000	3.070946	3752.253418
0.000000	3.071183	3756.300537
0.000000	3.071420	3759.611328
0.000000	3.071658	3761.505371
0.000000	3.071894	3762.639648
0.000000	3.072132	3763.231689
0.000000	3.072369	3763.157959
0.000000	3.072606	3760.650635
0.000000	3.072843	3756.873779
0.000000	3.073080	3752.063477
0.000000	3.073318	3746.920898
0.000000	3.073555	3743.902344
0.000000	3.073792	3745.041748
0.000000	3.074029	3747.711182
0.000000	3.074266	3752.873291
0.000000	3.074503	3759.658203
0.000000	3.074741	3766.055908
0.000000	3.074978	3771.803711
0.000000	3.075215	3778.277832
0.000000	3.075452	3786.164551
0.000000	3.075689	3796.181152
0.000000	3.075927	3804.381104
0.000000	3.076164	3811.000977
0.000000	3.076401	3817.564209
0.000000	3.076638	3822.744873
0.000000	3.076875	3825.469727
0.000000	3.077112	3826.149658
0.000000	3.077350	3825.675049
0.000000	3.077587	3825.139648
0.000000	3.077824	3825.752441
0.000000	3.078061	3827.757324
0.000000	3.078298	3829.715576
0.000000	3.078536	3832.492920
0.000000	3.078773	3836.305176
0.000000	3.079010	3840.792236
0.000000	3.079247	3844.303711
0.000000	3.079484	3848.102295
0.000000	3.079721	3851.131348
0.000000	3.079959	3853.946289
0.000000	3.080196	3857.532471
0.000000	3.080433	3864.438232
0.000000	3.080670	3871.975342
0.000000	3.080907	3876.933350
0.000000	3.081145	3880.898682
0.000000	3.081382	3884.630371
0.000000	3.081619	3887.468994
0.000000	3.081856	3889.970459
0.000000	3.082093	3890.788574
0.000000	3.082330	3891.523193
0.000000	3.082567	3891.333984
0.000000	3.082805	3890.747070
0.000000	3.083042	3890.016113
0.000000	3.083279	3888.971924
0.000000	3.083516	3888.458008
0.000000	3.083753	3888.981445
0.000000	3.083991	3890.626221
0.000000	3.084228	3892.996338
0.000000	3.084465	3895.929443
0.000000	3.084702	3898.919434
0.000000	3.084939	3901.268066
0.000000	3.085176	3902.510742
0.000000	3.085414	3902.722656
0.000000	3.085651	3902.796387
0.000000	3.085888	3902.839111
0.000000	3.086125	3902.705566
0.000000	3.086362	3902.833496
0.000000	3.086599	3901.942383
0.000000	3.086837	3900.552490
0.000000	3.087074	3899.015869
0.000000	3.087311	3896.523193
0.000000	3.087548	3893.644775
0.000000	3.087785	3891.279297
0.000000	3.088022	3890.470215
0.000000	3.088260	3889.888672
0.000000	3.088497	3889.412354
0.000000	3.088734	3888.994873
0.000000	3.088971	3888.307861
0.000000	3.089208	3887.353271
0.000000	3.089446	3886.128662
0.000000	3.089683	3884.999512
0.000000	3.089920	3882.889648
0.000000	3.090157	3879.842529
0.000000	3.090394	3876.496094
0.000000	3.090631	3873.472412
0.000000	3.090868	3870.467529
0.000000	3.091106	3868.257080
0.000000	3.091343	3866.979980
0.000000	3.091580	3866.427246
0.000000	3.091817	3865.903809
0.000000	3.092054	3865.352051
0.000000	3.092292	3863.227783
0.000000	3.092529	3860.433350
0.000000	3.092766	3856.901855
0.000000	3.093003	3853.006836
0.000000	3.093240	3850.173584
0.000000	3.093477	3846.955078
0.000000	3.093715	3843.933350
0.000000	3.093952	3840.526123
0.000000	3.094189	3837.614990
0.000000	3.094426	3837.080078
0.000000	3.094663	3836.855469
0.000000	3.094901	3836.052734
0.000000	3.095138	3835.230469
0.000000	3.095375	3834.994629
0.000000	3.095612	3835.103760
0.000000	3.095849	3835.160156
0.000000	3.096087	3835.487305
0.000000	3.096324	3835.828125
0.000000	3.096561	3836.188232
0.000000	3.096798	3836.135254
0.000000	3.097035	3836.376221
0.000000	3.097272	3837.180420
0.000000	3.097510	3839.392578
0.000000	3.097747	3842.193115
0.000000	3.097984	3846.559326
0.000000	3.098221	3848.628418
0.000000	3.098458	3849.519531
0.000000	3.098696	3849.992920
0.000000	3.098933	3850.131592
0.000000	3.099170	3849.531494
0.000000	3.099407	3848.771973
0.000000	3.099644	3845.804199
0.000000	3.099881	3841.899414
0.000000	3.100119	3837.649170
0.000000	3.100355	3834.818115
0.000000	3.100593	3831.669434
0.000000	3.100830	3828.208984
0.000000	3.101067	3825.193115
0.000000	3.101305	3823.256592
0.000000	3.101541	3821.620117
0.000000	3.101779	3820.352051
0.000000	3.102016	3819.327637
0.000000	3.102253	3817.886475
0.000000	3.102490	3815.123779
0.000000	3.102727	3811.446777
0.000000	3.102964	3807.201416
0.000000	3.103202	3803.625977
0.000000	3.103439	3801.223877
0.000000	3.103676	3801.109375
0.000000	3.103913	3802.257080
0.000000	3.104150	3804.086670
0.000000	3.104388	3807.249756
0.000000	3.104625	3812.333740
0.000000	3.104862	3816.802002
0.000000	3.105099	3819.507568
0.000000	3.105336	3822.717773
0.000000	3.105573	3827.068359
0.000000	3.105811	3832.238281
0.000000	3.106048	3838.334473
0.000000	3.106285	3845.511230
0.000000	3.106522	3853.441650
0.000000	3.106759	3861.042236
0.000000	3.106997	3867.338867
0.000000	3.107234	3872.880127
0.000000	3.107471	3877.612061
0.000000	3.107708	3880.127930
0.000000	3.107945	3880.015137
0.000000	3.108182	3878.340088
0.000000	3.108420	3875.374023
0.000000	3.108657	3870.894531
0.000000	3.108894	3866.112061
0.000000	3.109131	3860.621582
0.000000	3.109368	3855.099121
0.000000	3.109606	3850.571777
0.000000	3.109843	3846.902100
0.000000	3.110080	3842.369385
0.000000	3.110317	3836.516846
0.000000	3.110554	3829.446777
0.000000	3.110791	3822.713623
0.000000	3.111028	3817.728516
0.000000	3.111266	3812.976563
0.000000	3.111503	3807.830078
0.000000	3.111740	3803.150879
0.000000	3.111977	3798.651855
0.000000	3.112214	3796.492188
0.000000	3.112452	3794.962646
0.000000	3.112689	3794.325439
0.000000	3.112926	3793.900391
0.000000	3.113163	3794.609375
0.000000	3.113400	3796.940674
0.000000	3.113637	3801.594727
0.000000	3.113875	3806.627686
0.000000	3.114112	3812.747314
0.000000	3.114349	3820.501953
0.000000	3.114586	3828.756104
0.000000	3.114823	3835.513184
0.000000	3.115061	3842.134766
0.000000	3.115298	3847.987793
0.000000	3.115535	3853.750488
0.000000	3.115772	3858.407227
0.000000	3.116009	3861.031006
0.000000	3.116246	3862.682129
0.000000	3.116484	3863.184814
0.000000	3.116721	3862.523193
0.000000	3.116958	3860.750977
0.000000	3.117195	3857.765625
0.000000	3.117432	3854.295898
0.000000	3.117670	3850.822510
0.000000	3.117907	3847.521729
0.000000	3.118144	3845.320068
0.000000	3.118381	3843.668945
0.000000	3.118618	3843.027588
0.000000	3.118855	3844.776367
0.000000	3.119093	3846.090088
0.000000	3.119329	3847.327148
0.000000	3.119567	3848.973633
0.000000	3.119804	3850.790283
0.000000	3.120041	3854.206299
0.000000	3.120279	3860.098877
0.000000	3.120515	3867.781250
0.000000	3.120753	3877.931641
0.000000	3.120990	3890.164551
0.000000	3.121227	3901.400391
0.000000	3.121464	3910.066895
0.000000	3.121701	3916.944824
0.000000	3.121938	3923.947510
0.000000	3.122176	3928.957275
0.000000	3.122413	3932.288574
0.000000	3.122650	3934.280273
0.000000	3.122887	3935.519043
0.000000	3.123124	3936.696289
0.000000	3.123362	3936.995605
0.000000	3.123599	3936.978027
0.000000	3.123836	3936.927734
0.000000	3.124073	3938.384521
0.000000	3.124310	3940.689941
0.000000	3.124547	3944.770020
0.000000	3.124785	3948.906494
0.000000	3.125022	3953.551025
0.000000	3.125259	3957.898926
0.000000	3.125496	3961.913818
0.000000	3.125733	3966.598389
0.000000	3.125971	3971.411865
0.000000	3.126208	3974.810547
0.000000	3.126445	3975.398682
0.000000	3.126682	3973.893311
0.000000	3.126919	3970.441650
0.000000	3.127156	3965.209961
0.000000	3.127394	3958.271484
0.000000	3.127631	3950.331299
0.000000	3.127868	3941.487061
0.000000	3.128105	3932.495605
0.000000	3.128342	3926.685791
0.000000	3.128580	3920.158691
0.000000	3.128817	3913.179688
0.000000	3.129054	3905.621826
0.000000	3.129291	3897.475586
0.000000	3.129528	3890.096436
0.000000	3.129766	3886.683105
0.000000	3.130002	3884.858154
0.000000	3.130240	3884.489014
0.000000	3.130477	3886.005615
0.000000	3.130714	3889.771484
0.000000	3.130951	3895.166504
0.000000	3.131188	3902.237549
0.000000	3.131426	3909.893311
0.000000	3.131663	3918.584473
0.000000	3.131900	3925.291748
0.000000	3.132137	3930.482178
0.000000	3.132374	3933.592773
0.000000	3.132612	3935.926025
0.000000	3.132849	3938.470947
0.000000	3.133086	3941.654297
0.000000	3.133323	3944.757324
0.000000	3.133560	3946.848145
0.000000	3.133797	3948.656982
0.000000	3.134035	3949.960693
0.000000	3.134272	3950.032959
0.000000	3.134509	3948.760010
0.000000	3.134746	3947.658936
0.000000	3.134983	3946.091797
0.000000	3.135220	3943.956543
0.000000	3.135458	3941.248779
0.000000	3.135695	3937.842285
0.000000	3.135932	3932.787354
0.000000	3.136169	3926.668213
0.000000	3.136406	3919.732666
0.000000	3.136643	3913.805420
0.000000	3.136881	3908.973389
0.000000	3.137118	3904.070801
0.000000	3.137355	3900.696533
0.000000	3.137592	3898.175049
0.000000	3.137829	3896.617188
0.000000	3.138067	3896.348877
0.000000	3.138304	3896.666992
0.000000	3.138541	3898.714844
0.000000	3.138778	3901.840820
0.000000	3.139015	3905.087158
0.000000	3.139252	3908.569580
0.000000	3.139489	3909.774170
0.000000	3.139727	3909.299805
0.000000	3.139964	3907.633545
0.000000	3.140201	3905.503906
0.000000	3.140438	3901.569824
0.000000	3.140675	3895.822510
0.000000	3.140913	3888.966064
0.000000	3.141150	3882.398926
0.000000	3.141387	3879.462646
0.000000	3.141624	3877.505127
0.000000	3.141861	3877.635742
0.000000	3.142098	3878.456787
0.000000	3.142336	3879.427490
0.000000	3.142573	3880.129150
0.000000	3.142810	3882.370850
0.000000	3.143047	3886.039307
0.000000	3.143284	3890.638672
0.000000	3.143522	3896.229248
0.000000	3.143759	3901.604248
0.000000	3.143996	3906.605957
0.000000	3.144233	3909.074707
0.000000	3.144470	3908.692871
0.000000	3.144707	3905.593018
0.000000	3.144945	3901.132324
0.000000	3.145182	3896.289063
0.000000	3.145419	3891.667480
0.000000	3.145656	3888.137207
0.000000	3.145893	3884.220459
0.000000	3.146131	3880.302246
0.000000	3.146368	3876.666260
0.000000	3.146605	3873.233398
0.000000	3.146842	3870.403076
0.000000	3.147079	3868.452637
0.000000	3.147316	3866.900146
0.000000	3.147554	3866.313477
0.000000	3.147791	3865.535400
0.000000	3.148028	3865.412598
0.000000	3.148265	3866.672607
0.000000	3.148502	3867.790283
0.000000	3.148740	3867.996338
0.000000	3.148976	3867.875000
0.000000	3.149214	3867.957520
0.000000	3.149451	3868.197510
0.000000	3.149688	3867.946777
0.000000	3.149925	3867.310303
0.000000	3.150162	3866.219482
0.000000	3.150399	3865.633545
0.000000	3.150637	3865.455322
0.000000	3.150874	3866.885254
0.000000	3.151111	3868.160156
0.000000	3.151348	3869.357178
0.000000	3.151585	3870.332764
0.000000	3.151823	3871.210449
0.000000	3.152060	3872.141846
0.000000	3.152297	3873.650635
0.000000	3.152534	3876.122803
0.000000	3.152771	3879.041504
0.000000	3.153008	3880.856689
0.000000	3.153246	3881.723145
0.000000	3.153483	3883.003174
0.000000	3.153720	3884.323242
0.000000	3.153957	3886.754395
0.000000	3.154194	3890.019287
0.000000	3.154432	3892.772461
0.000000	3.154669	3895.414063
0.000000	3.154906	3897.968262
0.000000	3.155143	3900.893799
0.000000	3.155380	3903.369629
0.000000	3.155617	3904.248047
0.000000	3.155855	3904.450195
0.000000	3.156092	3903.051758
0.000000	3.156329	3900.297607
0.000000	3.156566	3896.710449
0.000000	3.156803	3892.704102
0.000000	3.157041	3889.136963
0.000000	3.157278	3886.151855
0.000000	3.157515	3885.653809
0.000000	3.157752	3885.082275
0.000000	3.157989	3883.529541
0.000000	3.158226	3881.699951
0.000000	3.158463	3879.785889
0.000000	3.158701	3877.882080
0.000000	3.158938	3876.654297
0.000000	3.159175	3878.364990
0.000000	3.159412	3880.086914
0.000000	3.159649	3878.313721
0.000000	3.159887	3874.682129
0.000000	3.160124	3868.699707
0.000000	3.160361	3860.490234
0.000000	3.160598	3850.265625
0.000000	3.160835	3838.225586
0.000000	3.161072	3824.785400
0.000000	3.161310	3812.968750
0.000000	3.161547	3804.923828
0.000000	3.161784	3796.711914
0.000000	3.162021	3788.427246
0.000000	3.162258	3780.842285
0.000000	3.162496	3775.552734
0.000000	3.162733	3771.529053
0.000000	3.162970	3768.667725
0.000000	3.163207	3767.708740
0.000000	3.163444	3770.430664
0.000000	3.163682	3775.772461
0.000000	3.163919	3783.591797
0.000000	3.164156	3790.014404
0.000000	3.164393	3795.048828
0.000000	3.164630	3798.871094
0.000000	3.164867	3802.933350
0.000000	3.165105	3807.508789
0.000000	3.165342	3812.788818
0.000000	3.165579	3818.354980
0.000000	3.165816	3823.876465
0.000000	3.166053	3830.336670
0.000000	3.166291	3836.999512
0.000000	3.166528	3843.295166
0.000000	3.166764	3849.367188
0.000000	3.167002	3855.026367
0.000000	3.167239	3860.359619
0.000000	3.167476	3866.116699
0.000000	3.167714	3872.252930
0.000000	3.167950	3877.889160
0.000000	3.168188	3883.633545
0.000000	3.168425	3890.044189
0.000000	3.168662	3897.795410
0.000000	3.168900	3906.503906
0.000000	3.169136	3916.349365
0.000000	3.169374	3925.153320
0.000000	3.169611	3933.477051
0.000000	3.169848	3941.366211
0.000000	3.170085	3947.491455
0.000000	3.170322	3949.924316
0.000000	3.170559	3950.161133
0.000000	3.170797	3949.354492
0.000000	3.171034	3948.186035
0.000000	3.171271	3947.477539
0.000000	3.171508	3945.799072
0.000000	3.171745	3943.045654
0.000000	3.171983	3939.677002
0.000000	3.172220	3935.760498
0.000000	3.172457	3930.129395
0.000000	3.172694	3922.255615
0.000000	3.172931	3912.497070
0.000000	3.173168	3902.510254
0.000000	3.173406	3893.264648
0.000000	3.173643	3885.999756
0.000000	3.173880	3879.222900
0.000000	3.174117	3872.650146
0.000000	3.174354	3867.557373
0.000000	3.174592	3862.671387
0.000000	3.174829	3857.992188
0.000000	3.175066	3854.267090
0.000000	3.175303	3852.492432
0.000000	3.175540	3851.420410
0.000000	3.175777	3851.165283
0.000000	3.176015	3851.376465
0.000000	3.176252	3851.052002
0.000000	3.176489	3851.556152
0.000000	3.176726	3853.713135
0.000000	3.176963	3858.746338
0.000000	3.177201	3867.288574
0.000000	3.177438	3880.998535
0.000000	3.177675	3900.862793
0.000000	3.177912	3927.669434
0.000000	3.178149	3961.002441
0.000000	3.178386	3999.813721
0.000000	3.178623	4045.547119
0.000000	3.178861	4091.399170
0.000000	3.179098	4126.059570
0.000000	3.179335	4149.294434
[truncated: 4,978,677 more chars]
