# Supplementary material for: Conductivity and radio frequency performance data for silver nanoparticle inks deposited via aerosol jet deposition and processed under varying conditions
Source: Data Brief. 2020 Sep 24;33:106331. doi: 10.1016/j.dib.2020.106331 (PMC7560714; doi:10.1016/j.dib.2020.106331)
Supplement: Supplementary file 3 [file mmc3.zip › Sintering Study/Clariant Ink/Profilometry Data/CLA_09.ASC]

Wyko ASCII Data File Format 2	1	1
X Size	10
Y Size	18001
Block Name	Type	Length	Value
Wavelength	7	4	1.185746
Aspect	7	4	0.000339
Pixel_size	7	4	0.700000
RAW_DATA	3	720040	
0.000000	0.000000	-24.775879
0.000000	0.000237	-23.967207
0.000000	0.000474	-23.528776
0.000000	0.000712	-22.401482
0.000000	0.000949	-21.560272
0.000000	0.001186	-21.532232
0.000000	0.001423	-20.158007
0.000000	0.001660	-19.986082
0.000000	0.001897	-19.275381
0.000000	0.002135	-19.939985
0.000000	0.002372	-19.727119
0.000000	0.002609	-19.786842
0.000000	0.002846	-19.509724
0.000000	0.003083	-19.738676
0.000000	0.003320	-19.385950
0.000000	0.003558	-19.503139
0.000000	0.003795	-19.590841
0.000000	0.004032	-19.216639
0.000000	0.004269	-19.135290
0.000000	0.004506	-17.895329
0.000000	0.004744	-17.142714
0.000000	0.004981	-15.017002
0.000000	0.005218	-12.391884
0.000000	0.005455	-9.004664
0.000000	0.005692	-3.673983
0.000000	0.005929	1.512154
0.000000	0.006167	8.783504
0.000000	0.006404	13.750308
0.000000	0.006641	17.466171
0.000000	0.006878	20.650452
0.000000	0.007115	23.016705
0.000000	0.007352	24.570181
0.000000	0.007590	25.627186
0.000000	0.007827	26.200279
0.000000	0.008064	26.822371
0.000000	0.008301	27.198454
0.000000	0.008538	27.505610
0.000000	0.008775	27.435085
0.000000	0.009013	27.761938
0.000000	0.009250	28.415752
0.000000	0.009487	28.556961
0.000000	0.009724	28.663313
0.000000	0.009961	28.643221
0.000000	0.010199	28.658791
0.000000	0.010436	29.008640
0.000000	0.010673	29.869736
0.000000	0.010910	30.300882
0.000000	0.011147	31.154058
0.000000	0.011384	32.209740
0.000000	0.011622	33.336803
0.000000	0.011859	34.387577
0.000000	0.012096	35.453491
0.000000	0.012333	36.512287
0.000000	0.012570	37.302128
0.000000	0.012807	38.053917
0.000000	0.013045	39.139408
0.000000	0.013282	40.076744
0.000000	0.013519	40.966450
0.000000	0.013756	41.914425
0.000000	0.013993	42.783100
0.000000	0.014231	43.431686
0.000000	0.014468	43.972439
0.000000	0.014705	44.415112
0.000000	0.014942	45.144482
0.000000	0.015179	45.698071
0.000000	0.015416	46.322247
0.000000	0.015654	47.270267
0.000000	0.015891	48.055336
0.000000	0.016128	48.656055
0.000000	0.016365	49.065086
0.000000	0.016602	49.778309
0.000000	0.016839	50.576180
0.000000	0.017077	51.222546
0.000000	0.017314	51.845749
0.000000	0.017551	52.709126
0.000000	0.017788	53.468994
0.000000	0.018025	54.739700
0.000000	0.018262	55.680073
0.000000	0.018500	56.635052
0.000000	0.018737	57.608566
0.000000	0.018974	58.848320
0.000000	0.019211	59.870384
0.000000	0.019448	61.148682
0.000000	0.019686	62.197353
0.000000	0.019923	63.243778
0.000000	0.020160	64.405724
0.000000	0.020397	65.673492
0.000000	0.020634	66.658470
0.000000	0.020871	67.692253
0.000000	0.021109	68.514244
0.000000	0.021346	69.348030
0.000000	0.021583	69.823959
0.000000	0.021820	70.426285
0.000000	0.022057	71.175751
0.000000	0.022294	71.717674
0.000000	0.022532	72.295227
0.000000	0.022769	72.919189
0.000000	0.023006	73.472794
0.000000	0.023243	74.199257
0.000000	0.023480	74.737244
0.000000	0.023718	75.326782
0.000000	0.023955	75.861618
0.000000	0.024192	76.483063
0.000000	0.024429	76.976013
0.000000	0.024666	77.851181
0.000000	0.024903	78.769608
0.000000	0.025141	80.089432
0.000000	0.025378	81.184624
0.000000	0.025615	82.132828
0.000000	0.025852	82.788574
0.000000	0.026089	83.512131
0.000000	0.026326	84.448029
0.000000	0.026564	85.256676
0.000000	0.026801	86.322685
0.000000	0.027038	87.314461
0.000000	0.027275	88.376648
0.000000	0.027512	89.910179
0.000000	0.027750	91.472542
0.000000	0.027987	92.984146
0.000000	0.028224	94.898323
0.000000	0.028461	97.370811
0.000000	0.028698	99.875633
0.000000	0.028935	103.385254
0.000000	0.029173	108.310310
0.000000	0.029410	114.882965
0.000000	0.029647	122.967621
0.000000	0.029884	132.017197
0.000000	0.030121	141.805984
0.000000	0.030358	150.288727
0.000000	0.030596	157.543732
0.000000	0.030833	163.374146
0.000000	0.031070	168.284775
0.000000	0.031307	173.000900
0.000000	0.031544	176.959213
0.000000	0.031781	180.564789
0.000000	0.032019	183.519760
0.000000	0.032256	185.653702
0.000000	0.032493	187.076157
0.000000	0.032730	187.956772
0.000000	0.032967	189.019897
0.000000	0.033205	190.092163
0.000000	0.033442	191.670273
0.000000	0.033679	193.756454
0.000000	0.033916	197.088989
0.000000	0.034153	202.202499
0.000000	0.034390	209.875473
0.000000	0.034628	220.820969
0.000000	0.034865	236.049789
0.000000	0.035102	255.383469
0.000000	0.035339	279.486572
0.000000	0.035576	307.392181
0.000000	0.035813	335.144501
0.000000	0.036051	358.402130
0.000000	0.036288	379.044586
0.000000	0.036525	399.235809
0.000000	0.036762	419.561462
0.000000	0.036999	440.547729
0.000000	0.037237	463.526154
0.000000	0.037474	490.474762
0.000000	0.037711	523.983459
0.000000	0.037948	567.603394
0.000000	0.038185	619.057007
0.000000	0.038422	676.054443
0.000000	0.038660	739.943420
0.000000	0.038897	807.075012
0.000000	0.039134	873.275879
0.000000	0.039371	936.911438
0.000000	0.039608	991.097107
0.000000	0.039845	1035.174194
0.000000	0.040083	1070.216797
0.000000	0.040320	1097.265259
0.000000	0.040557	1116.985107
0.000000	0.040794	1132.790283
0.000000	0.041031	1146.830933
0.000000	0.041269	1162.546387
0.000000	0.041506	1187.389526
0.000000	0.041743	1214.680542
0.000000	0.041980	1241.126099
0.000000	0.042217	1267.451172
0.000000	0.042454	1294.196655
0.000000	0.042692	1318.352173
0.000000	0.042929	1341.675415
0.000000	0.043166	1364.922852
0.000000	0.043403	1388.873291
0.000000	0.043640	1413.052368
0.000000	0.043877	1437.980957
0.000000	0.044115	1463.293335
0.000000	0.044352	1486.869141
0.000000	0.044589	1500.370117
0.000000	0.044826	1504.807495
0.000000	0.045063	1502.340820
0.000000	0.045300	1495.255371
0.000000	0.045538	1489.017578
0.000000	0.045775	1487.102661
0.000000	0.046012	1486.000366
0.000000	0.046249	1482.619263
0.000000	0.046486	1475.148438
0.000000	0.046724	1466.703247
0.000000	0.046961	1454.992310
0.000000	0.047198	1440.788452
0.000000	0.047435	1425.428833
0.000000	0.047672	1406.896484
0.000000	0.047909	1384.887573
0.000000	0.048147	1359.879150
0.000000	0.048384	1333.395264
0.000000	0.048621	1307.708374
0.000000	0.048858	1280.708740
0.000000	0.049095	1253.028442
0.000000	0.049332	1222.288452
0.000000	0.049570	1192.508911
0.000000	0.049807	1163.880981
0.000000	0.050044	1131.197144
0.000000	0.050281	1094.308350
0.000000	0.050518	1053.230835
0.000000	0.050756	1006.278442
0.000000	0.050993	958.213867
0.000000	0.051230	913.916504
0.000000	0.051467	871.590881
0.000000	0.051704	830.273560
0.000000	0.051941	787.875305
0.000000	0.052179	741.800964
0.000000	0.052416	690.187561
0.000000	0.052653	636.473572
0.000000	0.052890	581.106384
0.000000	0.053127	527.369568
0.000000	0.053364	472.024750
0.000000	0.053602	418.737762
0.000000	0.053839	372.005798
0.000000	0.054076	333.510406
0.000000	0.054313	303.448151
0.000000	0.054550	276.398438
0.000000	0.054787	251.845825
0.000000	0.055025	229.232864
0.000000	0.055262	210.194763
0.000000	0.055499	194.905167
0.000000	0.055736	184.472412
0.000000	0.055973	177.847260
0.000000	0.056211	170.053955
0.000000	0.056448	161.319443
0.000000	0.056685	152.076431
0.000000	0.056922	143.074844
0.000000	0.057159	134.365097
0.000000	0.057396	127.661682
0.000000	0.057634	120.592880
0.000000	0.057871	113.765121
0.000000	0.058108	107.500710
0.000000	0.058345	102.395279
0.000000	0.058582	97.828026
0.000000	0.058819	93.626328
0.000000	0.059057	89.860558
0.000000	0.059294	86.968529
0.000000	0.059531	85.374603
0.000000	0.059768	83.993797
0.000000	0.060005	82.644196
0.000000	0.060243	81.271439
0.000000	0.060480	80.448936
0.000000	0.060717	79.918617
0.000000	0.060954	79.163010
0.000000	0.061191	78.763077
0.000000	0.061428	78.113731
0.000000	0.061666	77.936966
0.000000	0.061903	77.999580
0.000000	0.062140	78.157623
0.000000	0.062377	78.251747
0.000000	0.062614	78.121323
0.000000	0.062851	77.985046
0.000000	0.063089	77.722908
0.000000	0.063326	77.592209
0.000000	0.063563	77.623619
0.000000	0.063800	77.600281
0.000000	0.064037	77.905212
0.000000	0.064275	78.314636
0.000000	0.064512	78.703522
0.000000	0.064749	79.305832
0.000000	0.064986	79.384048
0.000000	0.065223	79.893364
0.000000	0.065460	80.358917
0.000000	0.065698	81.001900
0.000000	0.065935	81.308823
0.000000	0.066172	81.723686
0.000000	0.066409	81.978752
0.000000	0.066646	82.043236
0.000000	0.066883	81.901291
0.000000	0.067121	81.676537
0.000000	0.067358	81.386940
0.000000	0.067595	81.297401
0.000000	0.067832	81.427177
0.000000	0.068069	81.288322
0.000000	0.068306	81.227974
0.000000	0.068544	80.880829
0.000000	0.068781	80.733238
0.000000	0.069018	80.443718
0.000000	0.069255	80.273201
0.000000	0.069492	80.009758
0.000000	0.069730	80.165962
0.000000	0.069967	80.283752
0.000000	0.070204	80.726883
0.000000	0.070441	80.885780
0.000000	0.070678	81.227638
0.000000	0.070915	81.390022
0.000000	0.071153	81.734261
0.000000	0.071390	82.028381
0.000000	0.071627	82.273582
0.000000	0.071864	82.960091
0.000000	0.072101	83.358780
0.000000	0.072338	83.925568
0.000000	0.072576	84.279472
0.000000	0.072813	84.634811
0.000000	0.073050	84.729973
0.000000	0.073287	84.908806
0.000000	0.073524	85.162659
0.000000	0.073762	85.231155
0.000000	0.073999	84.973061
0.000000	0.074236	84.875015
0.000000	0.074473	84.356804
0.000000	0.074710	84.419121
0.000000	0.074947	84.268127
0.000000	0.075185	84.170319
0.000000	0.075422	84.526733
0.000000	0.075659	84.876373
0.000000	0.075896	85.453255
0.000000	0.076133	85.757950
0.000000	0.076370	86.251633
0.000000	0.076608	86.686768
0.000000	0.076845	86.809418
0.000000	0.077082	87.228119
0.000000	0.077319	87.598724
0.000000	0.077556	88.285416
0.000000	0.077794	88.797615
0.000000	0.078031	89.228294
0.000000	0.078268	89.800812
0.000000	0.078505	90.011810
0.000000	0.078742	90.324669
0.000000	0.078979	90.376419
0.000000	0.079217	90.529976
0.000000	0.079454	90.800011
0.000000	0.079691	90.949333
0.000000	0.079928	91.097237
0.000000	0.080165	91.369812
0.000000	0.080402	91.161392
0.000000	0.080640	91.685303
0.000000	0.080877	91.750023
0.000000	0.081114	91.823524
0.000000	0.081351	92.042442
0.000000	0.081588	91.935387
0.000000	0.081825	92.482811
0.000000	0.082063	92.734467
0.000000	0.082300	93.277893
0.000000	0.082537	93.257668
0.000000	0.082774	93.748375
0.000000	0.083011	93.912369
0.000000	0.083249	94.340126
0.000000	0.083486	94.548660
0.000000	0.083723	94.770142
0.000000	0.083960	94.765274
0.000000	0.084197	95.267227
0.000000	0.084434	95.558815
0.000000	0.084672	95.739456
0.000000	0.084909	95.921272
0.000000	0.085146	96.100410
0.000000	0.085383	96.150162
0.000000	0.085620	96.431877
0.000000	0.085857	96.465302
0.000000	0.086095	96.491264
0.000000	0.086332	96.529510
0.000000	0.086569	96.482170
0.000000	0.086806	96.859077
0.000000	0.087043	97.317680
0.000000	0.087281	97.602539
0.000000	0.087518	98.056938
0.000000	0.087755	98.423683
0.000000	0.087992	98.679413
0.000000	0.088229	98.812790
0.000000	0.088466	98.828415
0.000000	0.088704	98.990311
0.000000	0.088941	99.452347
0.000000	0.089178	99.505913
0.000000	0.089415	100.125244
0.000000	0.089652	100.843613
0.000000	0.089889	101.273323
0.000000	0.090127	101.871895
0.000000	0.090364	102.020523
0.000000	0.090601	102.430664
0.000000	0.090838	102.746620
0.000000	0.091075	103.323608
0.000000	0.091312	103.545593
0.000000	0.091550	103.629890
0.000000	0.091787	104.058304
0.000000	0.092024	104.099823
0.000000	0.092261	104.217255
0.000000	0.092498	104.168365
0.000000	0.092736	104.073196
0.000000	0.092973	104.188232
0.000000	0.093210	104.047279
0.000000	0.093447	103.907791
0.000000	0.093684	103.927086
0.000000	0.093921	104.140411
0.000000	0.094159	104.568123
0.000000	0.094396	104.845802
0.000000	0.094633	105.441528
0.000000	0.094870	105.854439
0.000000	0.095107	106.171852
0.000000	0.095344	106.132278
0.000000	0.095582	106.582764
0.000000	0.095819	106.693199
0.000000	0.096056	106.823051
0.000000	0.096293	107.111816
0.000000	0.096530	107.450302
0.000000	0.096768	107.956131
0.000000	0.097005	108.250046
0.000000	0.097242	108.547035
0.000000	0.097479	108.588448
0.000000	0.097716	108.971344
0.000000	0.097953	108.854820
0.000000	0.098191	108.969559
0.000000	0.098428	108.749344
0.000000	0.098665	109.201805
0.000000	0.098902	109.528381
0.000000	0.099139	110.220665
0.000000	0.099376	110.675323
0.000000	0.099614	111.720108
0.000000	0.099851	112.001961
0.000000	0.100088	112.809891
0.000000	0.100325	112.928314
0.000000	0.100562	113.302986
0.000000	0.100800	113.830055
0.000000	0.101037	114.265610
0.000000	0.101274	114.842941
0.000000	0.101511	114.950050
0.000000	0.101748	115.307320
0.000000	0.101985	115.446831
0.000000	0.102223	115.975670
0.000000	0.102460	116.411926
0.000000	0.102697	116.607483
0.000000	0.102934	117.148071
0.000000	0.103171	116.806992
0.000000	0.103408	117.016235
0.000000	0.103646	116.952103
0.000000	0.103883	117.216942
0.000000	0.104120	116.850777
0.000000	0.104357	116.948067
0.000000	0.104594	116.944321
0.000000	0.104831	117.101364
0.000000	0.105069	117.082924
0.000000	0.105306	117.518929
0.000000	0.105543	117.831512
0.000000	0.105780	118.505592
0.000000	0.106017	119.054543
0.000000	0.106255	119.692963
0.000000	0.106492	120.028984
0.000000	0.106729	120.755356
0.000000	0.106966	120.996384
0.000000	0.107203	121.433472
0.000000	0.107440	121.200478
0.000000	0.107678	121.496750
0.000000	0.107915	121.138176
0.000000	0.108152	120.984573
0.000000	0.108389	121.211830
0.000000	0.108626	121.248627
0.000000	0.108863	121.589355
0.000000	0.109101	122.003113
0.000000	0.109338	122.355324
0.000000	0.109575	122.871773
0.000000	0.109812	122.812859
0.000000	0.110049	123.020683
0.000000	0.110287	123.164337
0.000000	0.110524	123.750870
0.000000	0.110761	124.194092
0.000000	0.110998	124.727524
0.000000	0.111235	125.222450
0.000000	0.111472	125.901360
0.000000	0.111710	126.372665
0.000000	0.111947	126.959808
0.000000	0.112184	127.026779
0.000000	0.112421	127.031693
0.000000	0.112658	126.984848
0.000000	0.112895	127.023582
0.000000	0.113133	127.163956
0.000000	0.113370	127.289040
0.000000	0.113607	127.391579
0.000000	0.113844	127.340157
0.000000	0.114081	127.126549
0.000000	0.114318	127.364799
0.000000	0.114556	126.980209
0.000000	0.114793	126.948883
0.000000	0.115030	126.713348
0.000000	0.115267	126.915611
0.000000	0.115504	127.358032
0.000000	0.115742	127.809700
0.000000	0.115979	128.262177
0.000000	0.116216	128.822525
0.000000	0.116453	129.592834
0.000000	0.116690	130.057541
0.000000	0.116927	130.421936
0.000000	0.117165	130.551788
0.000000	0.117402	130.810104
0.000000	0.117639	131.086075
0.000000	0.117876	131.741058
0.000000	0.118113	131.909225
0.000000	0.118350	132.035049
0.000000	0.118588	132.228226
0.000000	0.118825	132.115723
0.000000	0.119062	132.057312
0.000000	0.119299	131.710495
0.000000	0.119536	131.589142
0.000000	0.119774	131.619934
0.000000	0.120011	131.834656
0.000000	0.120248	132.129059
0.000000	0.120485	132.504379
0.000000	0.120722	132.832672
0.000000	0.120959	133.103500
0.000000	0.121197	133.557144
0.000000	0.121434	133.834030
0.000000	0.121671	134.055679
0.000000	0.121908	134.602280
0.000000	0.122145	135.003372
0.000000	0.122382	135.858932
0.000000	0.122620	136.311050
0.000000	0.122857	137.051056
0.000000	0.123094	137.332520
0.000000	0.123331	137.728851
0.000000	0.123568	137.868729
0.000000	0.123806	138.347290
0.000000	0.124043	138.558990
0.000000	0.124280	138.487885
0.000000	0.124517	138.504883
0.000000	0.124754	138.512299
0.000000	0.124991	138.890594
0.000000	0.125229	138.798004
0.000000	0.125466	139.314606
0.000000	0.125703	139.236771
0.000000	0.125940	139.273788
0.000000	0.126177	139.328430
0.000000	0.126414	139.545822
0.000000	0.126652	139.710251
0.000000	0.126889	139.964630
0.000000	0.127126	140.333817
0.000000	0.127363	141.319824
0.000000	0.127600	141.827072
0.000000	0.127837	142.298004
0.000000	0.128075	142.957901
0.000000	0.128312	143.662155
0.000000	0.128549	144.127258
0.000000	0.128786	144.188263
0.000000	0.129023	144.550827
0.000000	0.129261	144.365952
0.000000	0.129498	144.473389
0.000000	0.129735	144.411743
0.000000	0.129972	144.433334
0.000000	0.130209	144.316254
0.000000	0.130446	144.199173
0.000000	0.130684	144.471878
0.000000	0.130921	144.668137
0.000000	0.131158	144.781586
0.000000	0.131395	144.933319
0.000000	0.131632	145.129578
0.000000	0.131869	145.376755
0.000000	0.132107	145.682846
0.000000	0.132344	145.937134
0.000000	0.132581	146.397629
0.000000	0.132818	146.600357
0.000000	0.133055	147.287521
0.000000	0.133293	147.874054
0.000000	0.133530	148.831024
0.000000	0.133767	149.653168
0.000000	0.134004	150.414505
0.000000	0.134241	150.953934
0.000000	0.134478	151.116989
0.000000	0.134716	151.375183
0.000000	0.134953	151.857437
0.000000	0.135190	152.072372
0.000000	0.135427	152.240768
0.000000	0.135664	152.598694
0.000000	0.135901	152.410934
0.000000	0.136139	152.151611
0.000000	0.136376	152.090729
0.000000	0.136613	152.138168
0.000000	0.136850	152.190887
0.000000	0.137087	152.139664
0.000000	0.137324	152.241333
0.000000	0.137562	152.393768
0.000000	0.137799	152.604935
0.000000	0.138036	152.877502
0.000000	0.138273	153.208298
0.000000	0.138510	153.467239
0.000000	0.138748	153.764175
0.000000	0.138985	154.092346
0.000000	0.139222	154.198822
0.000000	0.139459	154.314041
0.000000	0.139696	154.677917
0.000000	0.139933	154.791748
0.000000	0.140171	155.232162
0.000000	0.140408	155.008820
0.000000	0.140645	154.821335
0.000000	0.140882	154.324677
0.000000	0.141119	154.395218
0.000000	0.141356	154.104736
0.000000	0.141594	154.315628
0.000000	0.141831	154.208817
0.000000	0.142068	154.516113
0.000000	0.142305	154.529633
0.000000	0.142542	154.856018
0.000000	0.142780	155.026886
0.000000	0.143017	155.528976
0.000000	0.143254	156.006912
0.000000	0.143491	156.326675
0.000000	0.143728	156.841690
0.000000	0.143965	157.181000
0.000000	0.144203	158.052261
0.000000	0.144440	158.222519
0.000000	0.144677	158.739929
0.000000	0.144914	158.632202
0.000000	0.145151	158.735703
0.000000	0.145388	158.955551
0.000000	0.145626	159.181931
0.000000	0.145863	159.540359
0.000000	0.146100	159.547485
0.000000	0.146337	159.687439
0.000000	0.146574	159.858627
0.000000	0.146812	160.192474
0.000000	0.147049	160.572205
0.000000	0.147286	160.746872
0.000000	0.147523	161.071014
0.000000	0.147760	161.180908
0.000000	0.147997	161.676254
0.000000	0.148235	161.829727
0.000000	0.148472	161.863495
0.000000	0.148709	162.267197
0.000000	0.148946	162.320877
0.000000	0.149183	162.744583
0.000000	0.149420	162.457870
0.000000	0.149658	162.795502
0.000000	0.149895	163.068298
0.000000	0.150132	163.640518
0.000000	0.150369	163.662170
0.000000	0.150606	163.969101
0.000000	0.150843	164.456787
0.000000	0.151081	164.876007
0.000000	0.151318	165.328873
0.000000	0.151555	165.312912
0.000000	0.151792	165.786316
0.000000	0.152029	166.033218
0.000000	0.152267	166.403198
0.000000	0.152504	166.045502
0.000000	0.152741	166.539047
0.000000	0.152978	166.828400
0.000000	0.153215	167.140213
0.000000	0.153452	167.351028
0.000000	0.153690	167.338821
0.000000	0.153927	167.720856
0.000000	0.154164	167.787140
0.000000	0.154401	168.259064
0.000000	0.154638	168.776810
0.000000	0.154875	168.949783
0.000000	0.155113	169.237915
0.000000	0.155350	169.152924
0.000000	0.155587	169.422455
0.000000	0.155824	169.585968
0.000000	0.156061	169.530106
0.000000	0.156299	169.883072
0.000000	0.156536	170.068039
0.000000	0.156773	170.694504
0.000000	0.157010	171.158127
0.000000	0.157247	171.428162
0.000000	0.157484	171.967575
0.000000	0.157722	172.274673
0.000000	0.157959	172.440491
0.000000	0.158196	172.455780
0.000000	0.158433	172.694061
0.000000	0.158670	172.572296
0.000000	0.158907	172.839020
0.000000	0.159145	172.927246
0.000000	0.159382	173.213028
0.000000	0.159619	174.072632
0.000000	0.159856	174.516266
0.000000	0.160093	174.971161
0.000000	0.160331	175.040268
0.000000	0.160568	175.185654
0.000000	0.160805	175.175034
0.000000	0.161042	174.904129
0.000000	0.161279	175.017349
0.000000	0.161516	175.323181
0.000000	0.161754	175.963638
0.000000	0.161991	176.329544
0.000000	0.162228	176.758636
0.000000	0.162465	177.238235
0.000000	0.162702	177.507156
0.000000	0.162939	177.912262
0.000000	0.163177	177.964890
0.000000	0.163414	178.144348
0.000000	0.163651	178.586761
0.000000	0.163888	178.806839
0.000000	0.164125	179.150787
0.000000	0.164362	179.245438
0.000000	0.164600	179.316833
0.000000	0.164837	179.485962
0.000000	0.165074	179.755981
0.000000	0.165311	179.520477
0.000000	0.165548	179.270493
0.000000	0.165786	179.412170
0.000000	0.166023	179.740372
0.000000	0.166260	180.383606
0.000000	0.166497	180.235306
0.000000	0.166734	180.723938
0.000000	0.166971	180.891434
0.000000	0.167209	181.442856
0.000000	0.167446	181.403931
0.000000	0.167683	181.611267
0.000000	0.167920	181.608917
0.000000	0.168157	181.903122
0.000000	0.168394	182.280762
0.000000	0.168632	182.744705
0.000000	0.168869	183.403976
0.000000	0.169106	184.109619
0.000000	0.169343	184.332016
0.000000	0.169580	184.274231
0.000000	0.169818	184.300339
0.000000	0.170055	184.554108
0.000000	0.170292	184.567291
0.000000	0.170529	184.710388
0.000000	0.170766	185.124786
0.000000	0.171003	185.087372
0.000000	0.171241	185.438156
0.000000	0.171478	185.826294
0.000000	0.171715	185.996933
0.000000	0.171952	186.062698
0.000000	0.172189	186.400604
0.000000	0.172426	186.426132
0.000000	0.172664	186.881973
0.000000	0.172901	187.314667
0.000000	0.173138	187.726974
0.000000	0.173375	188.238464
0.000000	0.173612	188.959534
0.000000	0.173849	189.861588
0.000000	0.174087	190.166031
0.000000	0.174324	190.425644
0.000000	0.174561	190.266037
0.000000	0.174798	190.420456
0.000000	0.175035	190.437134
0.000000	0.175273	190.576584
0.000000	0.175510	190.864029
0.000000	0.175747	190.947174
0.000000	0.175984	191.433594
0.000000	0.176221	191.720734
0.000000	0.176458	191.906921
0.000000	0.176696	192.103043
0.000000	0.176933	192.305313
0.000000	0.177170	192.511444
0.000000	0.177407	192.479523
0.000000	0.177644	192.825912
0.000000	0.177881	192.848267
0.000000	0.178119	193.042618
0.000000	0.178356	193.563263
0.000000	0.178593	193.698486
0.000000	0.178830	194.537888
0.000000	0.179067	194.996643
0.000000	0.179305	195.643295
0.000000	0.179542	196.216827
0.000000	0.179779	196.567276
0.000000	0.180016	196.919800
0.000000	0.180253	196.787567
0.000000	0.180490	197.145401
0.000000	0.180728	197.897339
0.000000	0.180965	198.054230
0.000000	0.181202	198.302872
0.000000	0.181439	198.394241
0.000000	0.181676	198.440002
0.000000	0.181913	198.322266
0.000000	0.182151	198.295547
0.000000	0.182388	198.384232
0.000000	0.182625	198.363373
0.000000	0.182862	198.364532
0.000000	0.183099	198.644577
0.000000	0.183337	198.966522
0.000000	0.183574	199.194260
0.000000	0.183811	199.068924
0.000000	0.184048	199.317200
0.000000	0.184285	199.475876
0.000000	0.184522	199.550369
0.000000	0.184760	199.801743
0.000000	0.184997	200.012527
0.000000	0.185234	200.561951
0.000000	0.185471	200.974915
0.000000	0.185708	201.722382
0.000000	0.185945	202.181564
0.000000	0.186183	202.677750
0.000000	0.186420	203.066162
0.000000	0.186657	203.443909
0.000000	0.186894	203.431366
0.000000	0.187131	203.750641
0.000000	0.187368	203.691269
0.000000	0.187606	203.862015
0.000000	0.187843	203.920212
0.000000	0.188080	204.355301
0.000000	0.188317	204.561218
0.000000	0.188554	204.511566
0.000000	0.188792	204.680466
0.000000	0.189029	204.706253
0.000000	0.189266	204.826477
0.000000	0.189503	204.689011
0.000000	0.189740	204.557327
0.000000	0.189977	204.357162
0.000000	0.190215	204.870209
0.000000	0.190452	205.415817
0.000000	0.190689	205.987564
0.000000	0.190926	206.809296
0.000000	0.191163	207.483078
0.000000	0.191400	208.075211
0.000000	0.191638	208.418045
0.000000	0.191875	208.720047
0.000000	0.192112	208.483734
0.000000	0.192349	208.683578
0.000000	0.192586	208.626556
0.000000	0.192824	208.928543
0.000000	0.193061	209.120972
0.000000	0.193298	209.315872
0.000000	0.193535	209.508759
0.000000	0.193772	209.452744
0.000000	0.194009	209.514755
0.000000	0.194247	209.717850
0.000000	0.194484	209.594330
0.000000	0.194721	209.888062
0.000000	0.194958	210.266647
0.000000	0.195195	210.731628
0.000000	0.195432	211.276276
0.000000	0.195670	211.400391
0.000000	0.195907	212.184052
0.000000	0.196144	212.301086
0.000000	0.196381	212.700012
0.000000	0.196618	213.035431
0.000000	0.196856	213.672348
0.000000	0.197093	214.001831
0.000000	0.197330	214.609177
0.000000	0.197567	214.999619
0.000000	0.197804	215.144394
0.000000	0.198041	215.636642
0.000000	0.198279	215.622772
0.000000	0.198516	215.932571
0.000000	0.198753	215.847778
0.000000	0.198990	215.849274
0.000000	0.199227	215.836792
0.000000	0.199464	216.191467
0.000000	0.199702	215.955231
0.000000	0.199939	216.339233
0.000000	0.200176	216.279037
0.000000	0.200413	216.618073
0.000000	0.200650	216.889221
0.000000	0.200887	216.964752
0.000000	0.201125	217.453003
0.000000	0.201362	217.512955
0.000000	0.201599	217.980820
0.000000	0.201836	218.379547
0.000000	0.202073	218.691071
0.000000	0.202311	218.902191
0.000000	0.202548	219.006073
0.000000	0.202785	219.490265
0.000000	0.203022	219.754318
0.000000	0.203259	219.908264
0.000000	0.203496	220.205048
0.000000	0.203734	219.934158
0.000000	0.203971	220.567368
0.000000	0.204208	221.047485
0.000000	0.204445	221.710037
0.000000	0.204682	222.042892
0.000000	0.204919	222.374283
0.000000	0.205157	222.448746
0.000000	0.205394	222.381195
0.000000	0.205631	222.672302
0.000000	0.205868	222.858002
0.000000	0.206105	223.302658
0.000000	0.206343	223.037643
0.000000	0.206580	223.513000
0.000000	0.206817	223.664200
0.000000	0.207054	224.080276
0.000000	0.207291	224.153305
0.000000	0.207528	224.356415
0.000000	0.207766	224.458038
0.000000	0.208003	224.830612
0.000000	0.208240	224.882324
0.000000	0.208477	225.103073
0.000000	0.208714	225.517822
0.000000	0.208951	226.017517
0.000000	0.209189	226.601639
0.000000	0.209426	226.899124
0.000000	0.209663	227.385910
0.000000	0.209900	227.700394
0.000000	0.210137	228.557007
0.000000	0.210374	228.966888
0.000000	0.210612	229.482956
0.000000	0.210849	229.590103
0.000000	0.211086	229.621857
0.000000	0.211323	229.579086
0.000000	0.211560	229.351776
0.000000	0.211798	229.448822
0.000000	0.212035	229.175400
0.000000	0.212272	229.399216
0.000000	0.212509	229.670868
0.000000	0.212746	229.629272
0.000000	0.212983	230.130478
0.000000	0.213221	230.104645
0.000000	0.213458	230.642197
0.000000	0.213695	230.921494
0.000000	0.213932	231.424149
0.000000	0.214169	232.160400
0.000000	0.214406	232.635559
0.000000	0.214644	233.311401
0.000000	0.214881	233.932632
0.000000	0.215118	234.226883
0.000000	0.215355	235.018265
0.000000	0.215592	235.199600
0.000000	0.215830	235.456757
0.000000	0.216067	235.541687
0.000000	0.216304	235.811157
0.000000	0.216541	235.661270
0.000000	0.216778	235.576477
0.000000	0.217015	235.462875
0.000000	0.217253	235.466187
0.000000	0.217490	235.732437
0.000000	0.217727	235.789017
0.000000	0.217964	235.877090
0.000000	0.218201	236.131409
0.000000	0.218438	236.199051
0.000000	0.218676	236.693420
0.000000	0.218913	236.780472
0.000000	0.219150	237.305206
0.000000	0.219387	237.554932
0.000000	0.219624	238.246399
0.000000	0.219862	238.526154
0.000000	0.220099	239.334747
0.000000	0.220336	239.567154
0.000000	0.220573	239.912415
0.000000	0.220810	239.883072
0.000000	0.221047	240.326141
0.000000	0.221285	240.285370
0.000000	0.221522	240.719803
0.000000	0.221759	240.788879
0.000000	0.221996	240.834610
0.000000	0.222233	241.098618
0.000000	0.222470	241.214203
0.000000	0.222708	241.169418
0.000000	0.222945	240.603745
0.000000	0.223182	240.878159
0.000000	0.223419	240.830261
0.000000	0.223656	241.190445
0.000000	0.223893	241.370056
0.000000	0.224131	241.484634
0.000000	0.224368	241.662338
0.000000	0.224605	242.156998
0.000000	0.224842	242.730972
0.000000	0.225079	242.885605
0.000000	0.225317	243.219177
0.000000	0.225554	243.630142
0.000000	0.225791	244.003769
0.000000	0.226028	244.824081
0.000000	0.226265	245.229782
0.000000	0.226502	245.906860
0.000000	0.226740	246.224457
0.000000	0.226977	246.386230
0.000000	0.227214	246.745331
0.000000	0.227451	246.575516
0.000000	0.227688	246.729645
0.000000	0.227925	246.396759
0.000000	0.228163	246.817291
0.000000	0.228400	247.189606
0.000000	0.228637	247.509933
0.000000	0.228874	247.895859
0.000000	0.229111	248.343201
0.000000	0.229349	248.597244
0.000000	0.229586	249.006821
0.000000	0.229823	249.201370
0.000000	0.230060	249.773956
0.000000	0.230297	249.748734
0.000000	0.230534	250.198227
0.000000	0.230772	250.043777
0.000000	0.231009	250.368652
0.000000	0.231246	250.467102
0.000000	0.231483	250.816803
0.000000	0.231720	250.934326
0.000000	0.231957	251.173523
0.000000	0.232195	251.176636
0.000000	0.232432	251.314316
0.000000	0.232669	251.368515
0.000000	0.232906	251.723099
0.000000	0.233143	251.913071
0.000000	0.233380	252.545166
0.000000	0.233618	253.012405
0.000000	0.233855	253.404343
0.000000	0.234092	253.575317
0.000000	0.234329	254.236526
0.000000	0.234566	254.165787
0.000000	0.234804	254.305664
0.000000	0.235041	254.433060
0.000000	0.235278	254.433868
0.000000	0.235515	254.803207
0.000000	0.235752	254.701599
0.000000	0.235989	255.089676
0.000000	0.236227	255.251587
0.000000	0.236464	255.414612
0.000000	0.236701	255.338593
0.000000	0.236938	255.520050
0.000000	0.237175	255.622040
0.000000	0.237412	255.656387
0.000000	0.237650	256.245026
0.000000	0.237887	256.666412
0.000000	0.238124	257.130096
0.000000	0.238361	257.244995
0.000000	0.238598	257.471283
0.000000	0.238836	257.809631
0.000000	0.239073	257.651733
0.000000	0.239310	257.731232
0.000000	0.239547	257.723206
0.000000	0.239784	258.138031
0.000000	0.240021	258.510010
0.000000	0.240259	259.066803
0.000000	0.240496	259.422546
0.000000	0.240733	259.907318
0.000000	0.240970	259.771210
0.000000	0.241207	259.968414
0.000000	0.241444	259.795654
0.000000	0.241682	260.115356
0.000000	0.241919	260.231201
0.000000	0.242156	260.508972
0.000000	0.242393	260.838013
0.000000	0.242630	261.337769
0.000000	0.242868	261.393005
0.000000	0.243105	261.718964
0.000000	0.243342	261.965149
0.000000	0.243579	262.250916
0.000000	0.243816	262.701233
0.000000	0.244053	263.072968
0.000000	0.244291	262.990723
0.000000	0.244528	263.789032
0.000000	0.244765	263.783630
0.000000	0.245002	264.397308
0.000000	0.245239	264.425110
0.000000	0.245476	264.814392
0.000000	0.245714	264.969604
0.000000	0.245951	265.127228
0.000000	0.246188	265.299377
0.000000	0.246425	265.378784
0.000000	0.246662	265.866974
0.000000	0.246900	266.051666
0.000000	0.247137	266.530884
0.000000	0.247374	266.822510
0.000000	0.247611	267.151031
0.000000	0.247848	267.626373
0.000000	0.248085	267.864929
0.000000	0.248323	268.082397
0.000000	0.248560	268.148468
0.000000	0.248797	268.184662
0.000000	0.249034	268.208130
0.000000	0.249271	268.122375
0.000000	0.249508	268.320801
0.000000	0.249746	268.713104
0.000000	0.249983	269.061768
0.000000	0.250220	269.719696
0.000000	0.250457	269.821808
0.000000	0.250694	270.433716
0.000000	0.250931	270.225891
0.000000	0.251169	270.764221
0.000000	0.251406	270.990814
0.000000	0.251643	271.137939
0.000000	0.251880	271.698761
0.000000	0.252117	272.312225
0.000000	0.252355	272.584595
0.000000	0.252592	272.605011
0.000000	0.252829	272.973236
0.000000	0.253066	273.210876
0.000000	0.253303	273.308624
0.000000	0.253540	273.150757
0.000000	0.253778	273.122498
0.000000	0.254015	273.624603
0.000000	0.254252	273.825409
0.000000	0.254489	274.437378
0.000000	0.254726	274.363312
0.000000	0.254963	274.915558
0.000000	0.255201	275.016602
0.000000	0.255438	275.254730
0.000000	0.255675	275.275177
0.000000	0.255912	275.809570
0.000000	0.256149	276.018097
0.000000	0.256387	276.488464
0.000000	0.256624	276.370239
0.000000	0.256861	276.747894
0.000000	0.257098	276.918701
0.000000	0.257335	277.242981
0.000000	0.257572	277.362396
0.000000	0.257810	277.879608
0.000000	0.258047	278.066803
0.000000	0.258284	278.507507
0.000000	0.258521	278.589081
0.000000	0.258758	278.780579
0.000000	0.258995	278.724213
0.000000	0.259233	278.908295
0.000000	0.259470	279.105408
0.000000	0.259707	279.436279
0.000000	0.259944	279.413208
0.000000	0.260181	279.640778
0.000000	0.260418	279.534332
0.000000	0.260656	279.960052
0.000000	0.260893	280.225952
0.000000	0.261130	280.337982
0.000000	0.261367	281.165070
0.000000	0.261604	281.633484
0.000000	0.261842	282.324951
0.000000	0.262079	282.991394
0.000000	0.262316	283.492737
0.000000	0.262553	284.060242
0.000000	0.262790	284.576447
0.000000	0.263027	285.292786
0.000000	0.263265	285.864990
0.000000	0.263502	286.434570
0.000000	0.263739	287.284210
0.000000	0.263976	288.335999
0.000000	0.264213	289.369720
0.000000	0.264450	290.874146
0.000000	0.264688	292.106781
0.000000	0.264925	293.862244
0.000000	0.265162	295.236053
0.000000	0.265399	296.139496
0.000000	0.265636	296.637695
0.000000	0.265874	296.957825
0.000000	0.266111	297.603638
0.000000	0.266348	298.117523
0.000000	0.266585	298.627869
0.000000	0.266822	299.024353
0.000000	0.267059	299.433990
0.000000	0.267297	299.982819
0.000000	0.267534	300.666199
0.000000	0.267771	300.856567
0.000000	0.268008	300.892090
0.000000	0.268245	301.143372
0.000000	0.268482	301.379181
0.000000	0.268720	301.472046
0.000000	0.268957	301.535431
0.000000	0.269194	301.810638
0.000000	0.269431	301.686096
0.000000	0.269668	301.634460
0.000000	0.269906	301.549469
0.000000	0.270143	301.446381
0.000000	0.270380	301.347412
0.000000	0.270617	301.401215
0.000000	0.270854	301.514038
0.000000	0.271091	301.825928
0.000000	0.271329	302.229553
0.000000	0.271566	302.483673
0.000000	0.271803	302.952087
0.000000	0.272040	303.278473
0.000000	0.272277	303.945007
0.000000	0.272514	304.589478
0.000000	0.272752	305.070770
0.000000	0.272989	305.615723
0.000000	0.273226	306.096985
0.000000	0.273463	306.625610
0.000000	0.273700	307.192383
0.000000	0.273937	307.537201
0.000000	0.274175	308.001373
0.000000	0.274412	308.203888
0.000000	0.274649	308.603271
0.000000	0.274886	308.697968
0.000000	0.275123	308.584198
0.000000	0.275361	308.383789
0.000000	0.275598	308.116180
0.000000	0.275835	308.055023
0.000000	0.276072	307.871613
0.000000	0.276309	308.076813
0.000000	0.276546	307.970764
0.000000	0.276784	308.288727
0.000000	0.277021	308.567719
0.000000	0.277258	308.926636
0.000000	0.277495	309.124390
0.000000	0.277732	309.525726
0.000000	0.277969	309.895874
0.000000	0.278207	310.346985
0.000000	0.278444	311.107513
0.000000	0.278681	311.418854
0.000000	0.278918	312.083344
0.000000	0.279155	311.864960
0.000000	0.279393	312.069489
0.000000	0.279630	311.875000
0.000000	0.279867	312.019012
0.000000	0.280104	312.046967
0.000000	0.280341	312.331116
0.000000	0.280578	312.393158
0.000000	0.280816	312.706970
0.000000	0.281053	312.782440
0.000000	0.281290	312.842987
0.000000	0.281527	312.886261
0.000000	0.281764	312.793427
0.000000	0.282001	312.817871
0.000000	0.282239	312.861420
0.000000	0.282476	312.943085
0.000000	0.282713	313.080902
0.000000	0.282950	313.409027
0.000000	0.283187	313.807495
0.000000	0.283424	314.136719
0.000000	0.283662	314.490295
0.000000	0.283899	314.719879
0.000000	0.284136	314.797791
0.000000	0.284373	314.707672
0.000000	0.284610	314.690643
0.000000	0.284848	314.514221
0.000000	0.285085	314.551025
0.000000	0.285322	314.575012
0.000000	0.285559	314.468231
0.000000	0.285796	314.480896
0.000000	0.286033	314.509094
0.000000	0.286271	314.444580
0.000000	0.286508	314.546967
0.000000	0.286745	314.840424
0.000000	0.286982	315.095367
0.000000	0.287219	315.313324
0.000000	0.287456	315.862976
0.000000	0.287694	316.260620
0.000000	0.287931	316.852081
0.000000	0.288168	317.141022
0.000000	0.288405	317.594513
0.000000	0.288642	317.969696
0.000000	0.288880	318.378174
0.000000	0.289117	318.570251
0.000000	0.289354	319.144623
0.000000	0.289591	319.493469
0.000000	0.289828	319.713684
0.000000	0.290065	319.796265
0.000000	0.290303	319.983765
0.000000	0.290540	320.037903
0.000000	0.290777	320.318542
0.000000	0.291014	320.338226
0.000000	0.291251	320.690735
0.000000	0.291488	320.406891
0.000000	0.291726	320.207855
0.000000	0.291963	320.131500
0.000000	0.292200	320.333374
0.000000	0.292437	320.595367
0.000000	0.292674	320.924591
0.000000	0.292911	320.959259
0.000000	0.293149	321.307129
0.000000	0.293386	321.738647
0.000000	0.293623	322.241852
0.000000	0.293860	322.796265
0.000000	0.294097	323.012268
0.000000	0.294335	323.232758
0.000000	0.294572	323.341522
0.000000	0.294809	323.590485
0.000000	0.295046	323.994171
0.000000	0.295283	324.065308
0.000000	0.295520	324.638733
0.000000	0.295758	324.856781
0.000000	0.295995	325.163757
0.000000	0.296232	325.175690
0.000000	0.296469	325.118805
0.000000	0.296706	324.517609
0.000000	0.296943	324.614471
0.000000	0.297181	324.618378
0.000000	0.297418	324.786591
0.000000	0.297655	325.014526
0.000000	0.297892	325.306671
0.000000	0.298129	325.663391
0.000000	0.298367	325.717590
0.000000	0.298604	326.075287
0.000000	0.298841	326.388977
0.000000	0.299078	326.899384
0.000000	0.299315	327.361786
0.000000	0.299552	327.883667
0.000000	0.299790	328.210754
0.000000	0.300027	328.451141
0.000000	0.300264	328.846924
0.000000	0.300501	329.521423
0.000000	0.300738	329.733551
0.000000	0.300975	329.944214
0.000000	0.301213	330.282745
0.000000	0.301450	330.515381
0.000000	0.301687	330.523743
0.000000	0.301924	331.048950
0.000000	0.302161	331.381378
0.000000	0.302399	331.747589
0.000000	0.302636	332.017517
0.000000	0.302873	332.176758
0.000000	0.303110	332.701202
0.000000	0.303347	332.732819
0.000000	0.303584	332.976776
0.000000	0.303822	332.715637
0.000000	0.304059	333.052399
0.000000	0.304296	332.813080
0.000000	0.304533	333.221466
0.000000	0.304770	333.463898
0.000000	0.305007	334.015930
0.000000	0.305245	334.259338
0.000000	0.305482	334.767242
0.000000	0.305719	334.912201
0.000000	0.305956	335.148132
0.000000	0.306193	334.985413
0.000000	0.306430	334.911926
0.000000	0.306668	335.083710
0.000000	0.306905	335.045563
0.000000	0.307142	335.300934
0.000000	0.307379	335.632416
0.000000	0.307616	336.161438
0.000000	0.307854	336.510040
0.000000	0.308091	336.769501
0.000000	0.308328	337.162323
0.000000	0.308565	337.307709
0.000000	0.308802	337.550873
0.000000	0.309039	337.285339
0.000000	0.309277	337.610168
0.000000	0.309514	337.468323
0.000000	0.309751	337.712433
0.000000	0.309988	337.882111
0.000000	0.310225	338.459198
0.000000	0.310462	338.464050
0.000000	0.310700	338.960541
0.000000	0.310937	338.982819
0.000000	0.311174	338.878723
0.000000	0.311411	339.033569
0.000000	0.311648	339.233459
0.000000	0.311886	339.611694
0.000000	0.312123	340.052979
0.000000	0.312360	340.307068
0.000000	0.312597	340.606750
0.000000	0.312834	340.952881
0.000000	0.313071	341.340881
0.000000	0.313309	341.516479
0.000000	0.313546	342.071228
0.000000	0.313783	342.144897
0.000000	0.314020	342.556091
0.000000	0.314257	342.450745
0.000000	0.314494	342.539978
0.000000	0.314732	342.356079
0.000000	0.314969	342.519531
0.000000	0.315206	342.454193
0.000000	0.315443	342.537750
0.000000	0.315680	342.798004
0.000000	0.315917	343.007477
0.000000	0.316155	343.412689
0.000000	0.316392	343.896973
0.000000	0.316629	344.209625
0.000000	0.316866	344.462372
0.000000	0.317103	344.780029
0.000000	0.317341	345.412720
0.000000	0.317578	346.118500
0.000000	0.317815	346.270935
0.000000	0.318052	346.704468
0.000000	0.318289	347.072266
0.000000	0.318526	347.614563
0.000000	0.318764	348.083557
0.000000	0.319001	348.702637
0.000000	0.319238	349.089447
0.000000	0.319475	349.220123
0.000000	0.319712	349.335083
0.000000	0.319950	349.573669
0.000000	0.320187	349.711761
0.000000	0.320424	350.246826
0.000000	0.320661	350.340302
0.000000	0.320898	350.952545
0.000000	0.321135	351.121948
0.000000	0.321373	351.435455
0.000000	0.321610	351.533020
0.000000	0.321847	352.138428
0.000000	0.322084	352.280060
0.000000	0.322321	352.535004
0.000000	0.322558	352.780853
0.000000	0.322796	352.768494
0.000000	0.323033	352.863190
0.000000	0.323270	352.963715
0.000000	0.323507	353.206757
0.000000	0.323744	352.996399
0.000000	0.323981	353.549927
0.000000	0.324219	353.913971
0.000000	0.324456	354.298004
0.000000	0.324693	354.438416
0.000000	0.324930	354.320374
0.000000	0.325167	354.196564
0.000000	0.325405	354.463226
0.000000	0.325642	354.909027
0.000000	0.325879	355.052856
0.000000	0.326116	355.376221
0.000000	0.326353	355.646118
0.000000	0.326590	356.098206
0.000000	0.326828	356.720062
0.000000	0.327065	356.994202
0.000000	0.327302	357.244141
0.000000	0.327539	357.088989
0.000000	0.327776	357.373138
0.000000	0.328013	357.024994
0.000000	0.328251	357.386871
0.000000	0.328488	357.168396
0.000000	0.328725	357.472717
0.000000	0.328962	357.615631
0.000000	0.329199	358.094666
0.000000	0.329437	358.561523
0.000000	0.329674	359.128174
0.000000	0.329911	359.537933
0.000000	0.330148	360.256012
0.000000	0.330385	360.539215
0.000000	0.330622	361.210510
0.000000	0.330860	361.176697
0.000000	0.331097	361.637451
0.000000	0.331334	361.768341
0.000000	0.331571	362.535797
0.000000	0.331808	362.730469
0.000000	0.332045	363.168488
0.000000	0.332283	363.240204
0.000000	0.332520	363.536652
0.000000	0.332757	363.697937
0.000000	0.332994	363.836914
0.000000	0.333231	363.833466
0.000000	0.333468	363.935364
0.000000	0.333706	363.790985
0.000000	0.333943	364.137634
0.000000	0.334180	364.389526
0.000000	0.334417	364.420959
0.000000	0.334654	364.488312
0.000000	0.334892	364.507599
0.000000	0.335129	365.009033
0.000000	0.335366	365.554535
0.000000	0.335603	366.526581
0.000000	0.335840	367.205780
0.000000	0.336077	368.180664
0.000000	0.336315	369.200256
0.000000	0.336552	370.352631
0.000000	0.336789	371.231537
0.000000	0.337026	372.030334
0.000000	0.337263	372.474274
0.000000	0.337500	373.025024
0.000000	0.337738	373.556458
0.000000	0.337975	373.932068
0.000000	0.338212	374.380371
0.000000	0.338449	374.410004
0.000000	0.338686	374.502869
0.000000	0.338924	374.563538
0.000000	0.339161	374.617615
0.000000	0.339398	374.816925
0.000000	0.339635	375.071228
0.000000	0.339872	375.524567
0.000000	0.340109	375.829865
0.000000	0.340347	376.479156
0.000000	0.340584	376.753510
0.000000	0.340821	377.612213
0.000000	0.341058	378.204956
0.000000	0.341295	378.854126
0.000000	0.341532	379.407654
0.000000	0.341770	379.707214
0.000000	0.342007	379.966095
0.000000	0.342244	380.171631
0.000000	0.342481	380.192871
0.000000	0.342718	380.024017
0.000000	0.342955	380.034058
0.000000	0.343193	380.110657
0.000000	0.343430	380.001129
0.000000	0.343667	379.810242
0.000000	0.343904	379.411316
0.000000	0.344141	379.295319
0.000000	0.344379	378.632385
0.000000	0.344616	378.408661
0.000000	0.344853	377.946442
0.000000	0.345090	378.003357
0.000000	0.345327	378.012878
0.000000	0.345564	378.225708
0.000000	0.345802	378.285034
0.000000	0.346039	378.548492
0.000000	0.346276	378.891846
0.000000	0.346513	379.293427
0.000000	0.346750	379.601105
0.000000	0.346987	379.658630
0.000000	0.347225	379.805908
0.000000	0.347462	379.672028
0.000000	0.347699	379.615021
0.000000	0.347936	379.527039
0.000000	0.348173	379.540680
0.000000	0.348411	379.670837
0.000000	0.348648	379.442261
0.000000	0.348885	379.473663
0.000000	0.349122	379.559113
0.000000	0.349359	379.843658
0.000000	0.349596	380.227448
0.000000	0.349834	380.476593
0.000000	0.350071	380.959106
0.000000	0.350308	381.560455
0.000000	0.350545	382.267151
0.000000	0.350782	382.932526
0.000000	0.351019	383.525604
0.000000	0.351257	383.657928
0.000000	0.351494	384.048706
0.000000	0.351731	384.476318
0.000000	0.351968	384.945313
0.000000	0.352205	385.211060
0.000000	0.352443	385.873352
0.000000	0.352680	386.198273
0.000000	0.352917	386.761200
0.000000	0.353154	386.818970
0.000000	0.353391	386.955994
0.000000	0.353628	386.941193
0.000000	0.353866	387.027924
0.000000	0.354103	387.114410
0.000000	0.354340	387.334045
0.000000	0.354577	387.575165
0.000000	0.354814	387.839325
0.000000	0.355051	387.765198
0.000000	0.355289	387.971619
0.000000	0.355526	388.256775
0.000000	0.355763	388.902985
0.000000	0.356000	389.238464
0.000000	0.356237	389.946075
0.000000	0.356474	391.047028
0.000000	0.356712	392.836487
0.000000	0.356949	395.273651
0.000000	0.357186	398.561127
0.000000	0.357423	402.879059
0.000000	0.357660	408.334686
0.000000	0.357898	415.032715
0.000000	0.358135	422.431000
0.000000	0.358372	429.087799
0.000000	0.358609	434.915314
0.000000	0.358846	438.758820
0.000000	0.359083	440.641296
0.000000	0.359321	440.897644
0.000000	0.359558	440.423889
0.000000	0.359795	440.638031
0.000000	0.360032	441.442627
0.000000	0.360269	442.690613
0.000000	0.360506	444.421051
0.000000	0.360744	446.374756
0.000000	0.360981	448.600861
0.000000	0.361218	450.989410
0.000000	0.361455	453.515839
0.000000	0.361692	455.887115
0.000000	0.361930	458.156281
0.000000	0.362167	460.502136
0.000000	0.362404	462.744415
0.000000	0.362641	464.463318
0.000000	0.362878	465.873932
0.000000	0.363115	467.125885
0.000000	0.363353	468.770233
0.000000	0.363590	470.398529
0.000000	0.363827	472.420807
0.000000	0.364064	474.863953
0.000000	0.364301	477.461609
0.000000	0.364538	479.657135
0.000000	0.364776	481.361389
0.000000	0.365013	482.874573
0.000000	0.365250	484.284393
0.000000	0.365487	485.445374
0.000000	0.365724	486.580414
0.000000	0.365961	487.801208
0.000000	0.366199	488.361786
0.000000	0.366436	488.966797
0.000000	0.366673	489.505035
0.000000	0.366910	490.098846
0.000000	0.367147	490.505341
0.000000	0.367385	490.477966
0.000000	0.367622	490.636902
0.000000	0.367859	490.777649
0.000000	0.368096	491.045410
0.000000	0.368333	491.338348
0.000000	0.368570	491.785583
0.000000	0.368808	492.024597
0.000000	0.369045	492.169952
0.000000	0.369282	492.472931
0.000000	0.369519	492.947876
0.000000	0.369756	493.234467
0.000000	0.369993	493.451843
0.000000	0.370231	493.978607
0.000000	0.370468	494.469727
0.000000	0.370705	494.928192
0.000000	0.370942	495.484406
0.000000	0.371179	496.028076
0.000000	0.371417	496.805511
0.000000	0.371654	497.449219
0.000000	0.371891	498.420898
0.000000	0.372128	499.083862
0.000000	0.372365	499.495697
0.000000	0.372602	499.831055
0.000000	0.372840	499.994293
0.000000	0.373077	499.707336
0.000000	0.373314	498.860504
0.000000	0.373551	497.152496
0.000000	0.373788	494.103088
0.000000	0.374025	489.469055
0.000000	0.374263	482.720093
0.000000	0.374500	474.336029
0.000000	0.374737	464.065155
0.000000	0.374974	452.250122
0.000000	0.375211	441.643860
0.000000	0.375449	436.345612
0.000000	0.375686	432.300690
0.000000	0.375923	429.076324
0.000000	0.376160	426.245697
0.000000	0.376397	424.040833
0.000000	0.376634	422.178223
0.000000	0.376872	420.953308
0.000000	0.377109	419.807068
0.000000	0.377346	419.019562
0.000000	0.377583	417.923126
0.000000	0.377820	417.320313
0.000000	0.378057	416.600464
0.000000	0.378295	416.239807
0.000000	0.378532	415.887665
0.000000	0.378769	415.791687
0.000000	0.379006	415.963684
0.000000	0.379243	416.161621
0.000000	0.379481	416.499054
0.000000	0.379718	416.855438
0.000000	0.379955	417.117798
0.000000	0.380192	417.927704
0.000000	0.380429	418.506104
0.000000	0.380666	419.791718
0.000000	0.380904	421.091522
0.000000	0.381141	423.188049
0.000000	0.381378	426.058319
0.000000	0.381615	430.012543
0.000000	0.381852	435.292145
0.000000	0.382089	441.644257
0.000000	0.382327	448.884857
0.000000	0.382564	455.198029
0.000000	0.382801	459.710938
0.000000	0.383038	462.869904
0.000000	0.383275	464.443298
0.000000	0.383512	464.129730
0.000000	0.383750	461.738708
0.000000	0.383987	457.255280
0.000000	0.384224	450.761017
0.000000	0.384461	443.409668
0.000000	0.384698	437.508636
0.000000	0.384936	434.684479
0.000000	0.385173	432.526184
0.000000	0.385410	430.564697
0.000000	0.385647	428.982391
0.000000	0.385884	427.559631
0.000000	0.386121	427.015076
0.000000	0.386359	426.108734
0.000000	0.386596	425.748688
0.000000	0.386833	425.060089
0.000000	0.387070	424.494720
0.000000	0.387307	424.423859
0.000000	0.387544	424.249878
0.000000	0.387782	424.448975
0.000000	0.388019	424.536652
0.000000	0.388256	424.861328
0.000000	0.388493	425.051086
0.000000	0.388730	425.572876
0.000000	0.388968	425.685181
0.000000	0.389205	426.208405
0.000000	0.389442	426.405396
0.000000	0.389679	426.728638
0.000000	0.389916	426.798126
0.000000	0.390153	427.076324
0.000000	0.390391	426.945007
0.000000	0.390628	426.868713
0.000000	0.390865	426.975281
0.000000	0.391102	426.661102
0.000000	0.391339	426.413208
0.000000	0.391576	426.143738
0.000000	0.391814	426.130554
0.000000	0.392051	426.169861
0.000000	0.392288	426.410828
0.000000	0.392525	426.760376
0.000000	0.392762	426.750610
0.000000	0.393000	427.367798
0.000000	0.393237	428.030396
0.000000	0.393474	429.077911
0.000000	0.393711	429.861877
0.000000	0.393948	430.434753
0.000000	0.394185	430.502563
0.000000	0.394423	430.885986
0.000000	0.394660	431.103119
0.000000	0.394897	431.020630
0.000000	0.395134	431.007355
0.000000	0.395371	431.086517
0.000000	0.395608	431.396393
0.000000	0.395846	431.214874
0.000000	0.396083	431.511475
0.000000	0.396320	431.341248
0.000000	0.396557	431.680420
0.000000	0.396794	431.590637
0.000000	0.397031	431.930176
0.000000	0.397269	432.368530
0.000000	0.397506	432.911530
0.000000	0.397743	433.192780
0.000000	0.397980	433.812134
0.000000	0.398217	434.408783
0.000000	0.398455	435.082733
0.000000	0.398692	435.689667
0.000000	0.398929	435.957153
0.000000	0.399166	436.347809
0.000000	0.399403	436.613251
0.000000	0.399640	437.102173
0.000000	0.399878	437.316101
0.000000	0.400115	437.228882
0.000000	0.400352	437.321228
0.000000	0.400589	437.119843
0.000000	0.400826	437.236298
0.000000	0.401063	437.083374
0.000000	0.401301	437.150055
0.000000	0.401538	436.969849
0.000000	0.401775	437.037598
0.000000	0.402012	437.011841
0.000000	0.402249	437.143463
0.000000	0.402487	437.323822
0.000000	0.402724	437.556976
0.000000	0.402961	437.847809
0.000000	0.403198	437.960693
0.000000	0.403435	438.150787
0.000000	0.403672	438.689148
0.000000	0.403910	439.110626
0.000000	0.404147	439.897919
0.000000	0.404384	440.439117
0.000000	0.404621	441.309479
0.000000	0.404858	441.998077
0.000000	0.405095	442.334320
0.000000	0.405333	442.524323
0.000000	0.405570	442.918030
0.000000	0.405807	443.265015
0.000000	0.406044	443.182312
0.000000	0.406281	443.029114
0.000000	0.406518	443.202118
0.000000	0.406756	443.014771
0.000000	0.406993	443.105499
0.000000	0.407230	443.162018
0.000000	0.407467	443.820099
0.000000	0.407704	444.485748
0.000000	0.407942	445.242889
0.000000	0.408179	445.680328
0.000000	0.408416	445.990143
0.000000	0.408653	445.904297
0.000000	0.408890	446.146576
0.000000	0.409127	446.256134
0.000000	0.409365	446.121887
0.000000	0.409602	446.496582
0.000000	0.409839	446.683868
0.000000	0.410076	447.166077
0.000000	0.410313	447.579773
0.000000	0.410550	447.782806
0.000000	0.410788	448.126129
0.000000	0.411025	448.247467
0.000000	0.411262	448.633453
0.000000	0.411499	448.451202
0.000000	0.411736	449.168671
0.000000	0.411974	449.368408
0.000000	0.412211	450.011139
0.000000	0.412448	450.269318
0.000000	0.412685	451.125092
0.000000	0.412922	451.782166
0.000000	0.413159	452.663147
0.000000	0.413397	453.406891
0.000000	0.413634	455.038818
0.000000	0.413871	457.305115
0.000000	0.414108	460.649719
0.000000	0.414345	465.094269
0.000000	0.414582	470.648407
0.000000	0.414820	477.024689
0.000000	0.415057	483.012360
0.000000	0.415294	488.096588
0.000000	0.415531	490.757355
0.000000	0.415768	490.879547
0.000000	0.416005	488.933624
0.000000	0.416243	485.282532
0.000000	0.416480	481.370819
0.000000	0.416717	478.703369
0.000000	0.416954	477.501068
0.000000	0.417191	477.431915
0.000000	0.417429	477.825409
0.000000	0.417666	479.136932
0.000000	0.417903	481.374847
0.000000	0.418140	484.882568
0.000000	0.418377	488.971283
0.000000	0.418614	493.607880
0.000000	0.418852	496.827271
0.000000	0.419089	495.664276
0.000000	0.419326	492.565582
0.000000	0.419563	488.297363
0.000000	0.419800	484.073151
0.000000	0.420037	482.797577
0.000000	0.420275	481.633301
0.000000	0.420512	480.689178
0.000000	0.420749	479.680634
0.000000	0.420986	478.906372
0.000000	0.421223	478.183472
0.000000	0.421461	478.180359
0.000000	0.421698	478.246948
0.000000	0.421935	478.816772
0.000000	0.422172	479.750916
0.000000	0.422409	481.165314
0.000000	0.422646	483.444641
0.000000	0.422884	486.512024
0.000000	0.423121	491.156952
0.000000	0.423358	496.373596
0.000000	0.423595	501.015900
0.000000	0.423832	507.855896
0.000000	0.424069	516.652039
0.000000	0.424307	527.554749
0.000000	0.424544	539.990845
0.000000	0.424781	552.905579
0.000000	0.425018	561.075195
0.000000	0.425255	567.178162
0.000000	0.425492	572.421143
0.000000	0.425730	577.327637
0.000000	0.425967	581.764832
0.000000	0.426204	585.502991
0.000000	0.426441	589.189636
0.000000	0.426678	592.536804
0.000000	0.426916	595.510620
0.000000	0.427153	598.374512
0.000000	0.427390	601.350586
0.000000	0.427627	604.858826
0.000000	0.427864	609.127441
0.000000	0.428101	615.098267
0.000000	0.428339	622.513306
0.000000	0.428576	631.589905
0.000000	0.428813	641.245728
0.000000	0.429050	651.340210
0.000000	0.429287	656.770264
0.000000	0.429524	658.624084
0.000000	0.429762	654.879944
0.000000	0.429999	645.719482
0.000000	0.430236	631.870178
0.000000	0.430473	613.731995
0.000000	0.430710	593.539490
0.000000	0.430948	574.370056
0.000000	0.431185	562.211121
0.000000	0.431422	560.404297
0.000000	0.431659	561.818359
0.000000	0.431896	561.730896
0.000000	0.432133	555.327942
0.000000	0.432371	543.706726
0.000000	0.432608	529.695496
0.000000	0.432845	516.214050
0.000000	0.433082	506.018677
0.000000	0.433319	501.042480
0.000000	0.433556	497.020233
0.000000	0.433794	493.814606
0.000000	0.434031	490.833466
0.000000	0.434268	488.639130
0.000000	0.434505	486.815613
0.000000	0.434742	485.169434
0.000000	0.434979	483.891235
0.000000	0.435217	483.081696
0.000000	0.435454	482.486877
0.000000	0.435691	482.575012
0.000000	0.435928	482.712311
0.000000	0.436165	483.193268
0.000000	0.436403	483.451294
0.000000	0.436640	483.625854
0.000000	0.436877	483.877258
0.000000	0.437114	483.535370
0.000000	0.437351	482.561951
0.000000	0.437588	481.352905
0.000000	0.437826	481.218292
0.000000	0.438063	481.421295
0.000000	0.438300	481.528534
0.000000	0.438537	482.077942
0.000000	0.438774	482.549316
0.000000	0.439011	483.655731
0.000000	0.439249	484.946259
0.000000	0.439486	486.820374
0.000000	0.439723	490.041565
0.000000	0.439960	493.718689
0.000000	0.440197	498.625549
0.000000	0.440435	503.702209
0.000000	0.440672	509.299469
0.000000	0.440909	512.540588
0.000000	0.441146	512.356384
0.000000	0.441383	510.698059
0.000000	0.441620	508.352997
0.000000	0.441858	507.232849
0.000000	0.442095	506.520935
0.000000	0.442332	505.819916
0.000000	0.442569	505.687775
0.000000	0.442806	506.075500
0.000000	0.443043	506.897217
0.000000	0.443281	508.399017
0.000000	0.443518	510.677338
0.000000	0.443755	513.299316
0.000000	0.443992	516.761047
0.000000	0.444229	520.443848
0.000000	0.444467	523.425049
0.000000	0.444704	526.446106
0.000000	0.444941	530.111694
0.000000	0.445178	534.450684
0.000000	0.445415	538.400269
0.000000	0.445652	539.369934
0.000000	0.445890	538.256287
0.000000	0.446127	535.524475
0.000000	0.446364	531.771240
0.000000	0.446601	530.348450
0.000000	0.446838	530.448730
0.000000	0.447075	531.951599
0.000000	0.447313	535.444580
0.000000	0.447550	539.536499
0.000000	0.447787	543.261108
0.000000	0.448024	545.575928
0.000000	0.448261	550.306641
0.000000	0.448498	554.276917
0.000000	0.448736	555.468872
0.000000	0.448973	556.646606
0.000000	0.449210	557.790771
0.000000	0.449447	558.217346
0.000000	0.449684	558.059875
0.000000	0.449922	557.023071
0.000000	0.450159	552.856201
0.000000	0.450396	547.155334
0.000000	0.450633	541.869263
0.000000	0.450870	540.743530
0.000000	0.451107	541.589417
0.000000	0.451345	544.408752
0.000000	0.451582	548.956848
0.000000	0.451819	555.935547
0.000000	0.452056	565.036377
0.000000	0.452293	573.654358
0.000000	0.452531	582.609863
0.000000	0.452768	590.556335
0.000000	0.453005	599.005127
0.000000	0.453242	606.923645
0.000000	0.453479	608.732361
0.000000	0.453716	606.526001
0.000000	0.453954	601.394104
0.000000	0.454191	592.494385
0.000000	0.454428	581.158020
0.000000	0.454665	569.464905
0.000000	0.454902	560.327637
0.000000	0.455139	555.927795
0.000000	0.455377	552.839905
0.000000	0.455614	549.806580
0.000000	0.455851	547.383057
0.000000	0.456088	545.608704
0.000000	0.456325	544.233521
0.000000	0.456562	543.459900
0.000000	0.456800	542.989990
0.000000	0.457037	542.988220
0.000000	0.457274	543.127319
0.000000	0.457511	543.070435
0.000000	0.457748	542.868835
0.000000	0.457986	542.750671
0.000000	0.458223	542.276489
0.000000	0.458460	542.526733
0.000000	0.458697	543.457947
0.000000	0.458934	544.935181
0.000000	0.459171	547.228027
0.000000	0.459409	551.014404
0.000000	0.459646	556.490417
0.000000	0.459883	563.897644
0.000000	0.460120	571.873169
0.000000	0.460357	580.897217
0.000000	0.460594	591.360168
0.000000	0.460832	602.023865
0.000000	0.461069	609.290833
0.000000	0.461306	614.946533
0.000000	0.461543	614.991882
0.000000	0.461780	609.224792
0.000000	0.462018	601.541809
0.000000	0.462255	595.501648
0.000000	0.462492	594.143921
0.000000	0.462729	602.060913
0.000000	0.462966	618.321594
0.000000	0.463203	641.965942
0.000000	0.463441	673.388855
0.000000	0.463678	712.112244
0.000000	0.463915	749.901184
0.000000	0.464152	784.691528
0.000000	0.464389	815.643066
0.000000	0.464626	842.371521
0.000000	0.464864	865.199097
0.000000	0.465101	880.194153
0.000000	0.465338	882.300415
0.000000	0.465575	873.567993
0.000000	0.465812	854.410828
0.000000	0.466049	826.056824
0.000000	0.466287	792.308105
0.000000	0.466524	758.228271
0.000000	0.466761	730.172302
0.000000	0.466998	710.979370
0.000000	0.467235	694.420532
0.000000	0.467473	683.468994
0.000000	0.467710	680.918030
0.000000	0.467947	684.357727
0.000000	0.468184	695.379944
0.000000	0.468421	715.037903
0.000000	0.468658	744.565552
0.000000	0.468896	783.425415
0.000000	0.469133	826.651550
0.000000	0.469370	871.653809
0.000000	0.469607	912.614563
0.000000	0.469844	947.224365
0.000000	0.470081	974.764282
0.000000	0.470319	995.395752
0.000000	0.470556	1008.684570
0.000000	0.470793	1017.713440
0.000000	0.471030	1024.133423
0.000000	0.471267	1028.781006
0.000000	0.471505	1036.171387
0.000000	0.471742	1042.181030
0.000000	0.471979	1041.822510
0.000000	0.472216	1036.581665
0.000000	0.472453	1026.835815
0.000000	0.472690	1012.474121
0.000000	0.472928	996.480469
0.000000	0.473165	982.648254
0.000000	0.473402	970.857300
0.000000	0.473639	960.930298
0.000000	0.473876	951.606628
0.000000	0.474113	947.281128
0.000000	0.474351	949.089355
0.000000	0.474588	952.741638
0.000000	0.474825	957.032898
0.000000	0.475062	956.706360
0.000000	0.475299	954.013855
0.000000	0.475536	950.032776
0.000000	0.475774	945.520020
0.000000	0.476011	941.769836
0.000000	0.476248	941.310791
0.000000	0.476485	949.038208
0.000000	0.476722	959.185425
0.000000	0.476960	965.626648
0.000000	0.477197	970.371033
0.000000	0.477434	976.332764
0.000000	0.477671	983.681885
0.000000	0.477908	992.248169
0.000000	0.478145	1001.453552
0.000000	0.478383	1009.055969
0.000000	0.478620	1018.416016
0.000000	0.478857	1031.062134
0.000000	0.479094	1048.078369
0.000000	0.479331	1071.211548
0.000000	0.479568	1099.860107
0.000000	0.479806	1129.155151
0.000000	0.480043	1160.559326
0.000000	0.480280	1189.041748
0.000000	0.480517	1214.492188
0.000000	0.480754	1235.073486
0.000000	0.480992	1249.252197
0.000000	0.481229	1259.367065
0.000000	0.481466	1266.338257
0.000000	0.481703	1270.284912
0.000000	0.481940	1271.952515
0.000000	0.482177	1274.092041
0.000000	0.482415	1272.510986
0.000000	0.482652	1264.998901
0.000000	0.482889	1253.096924
0.000000	0.483126	1237.269531
0.000000	0.483363	1217.743896
0.000000	0.483600	1198.865112
0.000000	0.483838	1183.500977
0.000000	0.484075	1175.661987
0.000000	0.484312	1175.949219
0.000000	0.484549	1174.357666
0.000000	0.484786	1171.912231
0.000000	0.485024	1169.995728
0.000000	0.485261	1169.508423
0.000000	0.485498	1171.924805
0.000000	0.485735	1178.045898
0.000000	0.485972	1187.309326
0.000000	0.486209	1200.791626
0.000000	0.486447	1218.924438
0.000000	0.486684	1242.495850
0.000000	0.486921	1271.840820
0.000000	0.487158	1305.981323
0.000000	0.487395	1344.684326
0.000000	0.487632	1387.415039
0.000000	0.487870	1433.822876
0.000000	0.488107	1481.855103
0.000000	0.488344	1524.957764
0.000000	0.488581	1560.787720
0.000000	0.488818	1588.048706
0.000000	0.489056	1606.440186
0.000000	0.489293	1617.125488
0.000000	0.489530	1620.711304
0.000000	0.489767	1617.615356
0.000000	0.490004	1608.661865
0.000000	0.490241	1592.795288
0.000000	0.490479	1572.024292
0.000000	0.490716	1549.637451
0.000000	0.490953	1531.672607
0.000000	0.491190	1528.168335
0.000000	0.491427	1541.232056
0.000000	0.491664	1553.087402
0.000000	0.491902	1557.464478
0.000000	0.492139	1554.439575
0.000000	0.492376	1545.335449
0.000000	0.492613	1532.582764
0.000000	0.492850	1519.822144
0.000000	0.493087	1510.659180
0.000000	0.493325	1511.348877
0.000000	0.493562	1525.654907
0.000000	0.493799	1543.297729
0.000000	0.494036	1560.527954
0.000000	0.494273	1577.114014
0.000000	0.494511	1593.289551
0.000000	0.494748	1607.210693
0.000000	0.494985	1618.830811
0.000000	0.495222	1629.357910
0.000000	0.495459	1640.642700
0.000000	0.495696	1654.533325
0.000000	0.495934	1669.941650
0.000000	0.496171	1687.075439
0.000000	0.496408	1706.390625
0.000000	0.496645	1729.948120
0.000000	0.496882	1749.592285
0.000000	0.497119	1760.129028
0.000000	0.497357	1764.707520
0.000000	0.497594	1765.588867
0.000000	0.497831	1764.038330
0.000000	0.498068	1761.526978
0.000000	0.498305	1759.773804
0.000000	0.498543	1761.868286
0.000000	0.498780	1772.699829
0.000000	0.499017	1792.531372
0.000000	0.499254	1807.475220
0.000000	0.499491	1814.248657
0.000000	0.499728	1811.385254
0.000000	0.499966	1799.505737
0.000000	0.500203	1779.725830
0.000000	0.500440	1755.360840
0.000000	0.500677	1733.215820
0.000000	0.500914	1715.943726
0.000000	0.501151	1705.421753
0.000000	0.501389	1703.447876
0.000000	0.501626	1711.903931
0.000000	0.501863	1727.649902
0.000000	0.502100	1742.534912
0.000000	0.502337	1755.774048
0.000000	0.502574	1767.299438
0.000000	0.502812	1776.937378
0.000000	0.503049	1784.250488
0.000000	0.503286	1788.976196
0.000000	0.503523	1793.034302
0.000000	0.503760	1797.003052
0.000000	0.503998	1800.918823
0.000000	0.504235	1805.608154
0.000000	0.504472	1811.695435
0.000000	0.504709	1820.615967
0.000000	0.504946	1833.364014
0.000000	0.505183	1844.056274
0.000000	0.505421	1847.173828
0.000000	0.505658	1844.232056
0.000000	0.505895	1836.521362
0.000000	0.506132	1824.878418
0.000000	0.506369	1811.473511
0.000000	0.506606	1799.106079
0.000000	0.506844	1791.578003
0.000000	0.507081	1791.472900
0.000000	0.507318	1794.532593
0.000000	0.507555	1801.012451
0.000000	0.507792	1807.654175
0.000000	0.508030	1816.471924
0.000000	0.508267	1830.252319
0.000000	0.508504	1853.562622
0.000000	0.508741	1887.105835
0.000000	0.508978	1920.574951
0.000000	0.509215	1951.473145
0.000000	0.509453	1975.617432
0.000000	0.509690	1992.742676
0.000000	0.509927	2002.244751
0.000000	0.510164	2004.154175
0.000000	0.510401	1998.804443
0.000000	0.510638	1986.450928
0.000000	0.510876	1968.413086
0.000000	0.511113	1947.532104
0.000000	0.511350	1927.246826
0.000000	0.511587	1911.483154
0.000000	0.511824	1904.028442
0.000000	0.512061	1898.595703
0.000000	0.512299	1890.481445
0.000000	0.512536	1880.435791
0.000000	0.512773	1869.148071
0.000000	0.513010	1858.370850
0.000000	0.513247	1850.138550
0.000000	0.513485	1847.665771
0.000000	0.513722	1848.025879
0.000000	0.513959	1850.842773
0.000000	0.514196	1856.338257
0.000000	0.514433	1863.514526
0.000000	0.514670	1867.899414
0.000000	0.514908	1866.631226
0.000000	0.515145	1861.210083
0.000000	0.515382	1854.104980
0.000000	0.515619	1846.936279
0.000000	0.515856	1841.341309
0.000000	0.516093	1839.514771
0.000000	0.516331	1842.099976
0.000000	0.516568	1846.115479
0.000000	0.516805	1848.408813
0.000000	0.517042	1851.054688
0.000000	0.517279	1855.972900
0.000000	0.517517	1865.701660
0.000000	0.517754	1881.949463
0.000000	0.517991	1903.635376
0.000000	0.518228	1926.138550
0.000000	0.518465	1948.230347
0.000000	0.518702	1970.006348
0.000000	0.518940	1991.935547
0.000000	0.519177	2013.936279
0.000000	0.519414	2034.770508
0.000000	0.519651	2055.940918
0.000000	0.519888	2079.634277
0.000000	0.520125	2105.592773
0.000000	0.520363	2135.013672
0.000000	0.520600	2165.875244
0.000000	0.520837	2194.810791
0.000000	0.521074	2220.458252
0.000000	0.521311	2244.471191
0.000000	0.521549	2266.294434
0.000000	0.521786	2286.378662
0.000000	0.522023	2305.260254
0.000000	0.522260	2322.549805
0.000000	0.522497	2339.785400
0.000000	0.522734	2357.964844
0.000000	0.522972	2377.509277
0.000000	0.523209	2396.586426
0.000000	0.523446	2415.234375
0.000000	0.523683	2432.593750
0.000000	0.523920	2447.070068
0.000000	0.524157	2460.808594
0.000000	0.524395	2474.197510
0.000000	0.524632	2487.289795
0.000000	0.524869	2500.612061
0.000000	0.525106	2513.555420
0.000000	0.525343	2526.036865
0.000000	0.525580	2537.565430
0.000000	0.525818	2548.104492
0.000000	0.526055	2557.865479
0.000000	0.526292	2566.461426
0.000000	0.526529	2574.480713
0.000000	0.526766	2581.572266
0.000000	0.527004	2587.145264
0.000000	0.527241	2592.234131
0.000000	0.527478	2596.624268
0.000000	0.527715	2600.496338
0.000000	0.527952	2603.838623
0.000000	0.528189	2607.409912
0.000000	0.528427	2610.899902
0.000000	0.528664	2615.304443
0.000000	0.528901	2620.010498
0.000000	0.529138	2625.041992
0.000000	0.529375	2630.251709
0.000000	0.529612	2634.351563
0.000000	0.529850	2638.458740
0.000000	0.530087	2642.757568
0.000000	0.530324	2646.783691
0.000000	0.530561	2650.752441
0.000000	0.530798	2653.776855
0.000000	0.531035	2655.710449
0.000000	0.531273	2656.743408
0.000000	0.531510	2657.427979
0.000000	0.531747	2657.931152
0.000000	0.531984	2659.072021
0.000000	0.532221	2661.060547
0.000000	0.532459	2664.384766
0.000000	0.532696	2668.566406
0.000000	0.532933	2671.168457
0.000000	0.533170	2673.579834
0.000000	0.533407	2675.599365
0.000000	0.533644	2676.943604
0.000000	0.533882	2678.360596
0.000000	0.534119	2679.810059
0.000000	0.534356	2681.604736
0.000000	0.534593	2684.017578
0.000000	0.534830	2686.871826
0.000000	0.535067	2689.394287
0.000000	0.535305	2690.607178
0.000000	0.535542	2690.501221
0.000000	0.535779	2689.880615
0.000000	0.536016	2688.308838
0.000000	0.536253	2685.650635
0.000000	0.536491	2682.704346
0.000000	0.536728	2680.587158
0.000000	0.536965	2678.585205
0.000000	0.537202	2676.749023
0.000000	0.537439	2674.711670
0.000000	0.537676	2672.535889
0.000000	0.537914	2669.636475
0.000000	0.538151	2666.600098
0.000000	0.538388	2663.511230
0.000000	0.538625	2658.939453
0.000000	0.538862	2653.227783
0.000000	0.539099	2646.161133
0.000000	0.539337	2638.538574
0.000000	0.539574	2630.387207
0.000000	0.539811	2620.461670
0.000000	0.540048	2608.726563
0.000000	0.540285	2597.801270
0.000000	0.540523	2587.108398
0.000000	0.540760	2578.763672
0.000000	0.540997	2572.825684
0.000000	0.541234	2568.952637
0.000000	0.541471	2566.262207
0.000000	0.541708	2564.572998
0.000000	0.541946	2563.983887
0.000000	0.542183	2564.167969
0.000000	0.542420	2564.016113
0.000000	0.542657	2563.743652
0.000000	0.542894	2563.873047
0.000000	0.543131	2564.970215
0.000000	0.543369	2565.664307
0.000000	0.543606	2566.397705
0.000000	0.543843	2567.212891
0.000000	0.544080	2568.217041
0.000000	0.544317	2569.944092
0.000000	0.544555	2572.976807
0.000000	0.544792	2576.558594
0.000000	0.545029	2581.103027
0.000000	0.545266	2587.009277
0.000000	0.545503	2594.616211
0.000000	0.545740	2602.217773
0.000000	0.545978	2609.694824
0.000000	0.546215	2617.768555
0.000000	0.546452	2626.539307
0.000000	0.546689	2634.582764
0.000000	0.546926	2641.506348
0.000000	0.547163	2647.797852
0.000000	0.547401	2653.621826
0.000000	0.547638	2658.532959
0.000000	0.547875	2662.800293
0.000000	0.548112	2666.226074
0.000000	0.548349	2667.776367
0.000000	0.548586	2668.165771
0.000000	0.548824	2667.246338
0.000000	0.549061	2665.648193
0.000000	0.549298	2665.010742
0.000000	0.549535	2664.273193
0.000000	0.549772	2662.385010
0.000000	0.550010	2659.387207
0.000000	0.550247	2655.056885
0.000000	0.550484	2650.625732
0.000000	0.550721	2646.840576
0.000000	0.550958	2643.245361
0.000000	0.551195	2641.274902
0.000000	0.551433	2641.583496
0.000000	0.551670	2641.032715
0.000000	0.551907	2639.501953
0.000000	0.552144	2637.929688
0.000000	0.552381	2636.743408
0.000000	0.552619	2636.397705
0.000000	0.552856	2636.846680
0.000000	0.553093	2637.261963
0.000000	0.553330	2637.858154
0.000000	0.553567	2638.852051
0.000000	0.553804	2640.207520
0.000000	0.554042	2640.897217
0.000000	0.554279	2641.229736
0.000000	0.554516	2641.691895
0.000000	0.554753	2642.433105
0.000000	0.554990	2644.436035
0.000000	0.555227	2645.614258
0.000000	0.555465	2646.365234
0.000000	0.555702	2646.921631
0.000000	0.555939	2647.205078
0.000000	0.556176	2648.142578
0.000000	0.556413	2649.339844
0.000000	0.556650	2651.073730
0.000000	0.556888	2652.845703
0.000000	0.557125	2655.193604
0.000000	0.557362	2657.058838
0.000000	0.557599	2657.720947
0.000000	0.557836	2658.100830
0.000000	0.558074	2658.362549
0.000000	0.558311	2658.920654
0.000000	0.558548	2660.521484
0.000000	0.558785	2662.122314
0.000000	0.559022	2663.526123
0.000000	0.559259	2662.913574
0.000000	0.559497	2661.268799
0.000000	0.559734	2658.619873
0.000000	0.559971	2655.435791
0.000000	0.560208	2652.870605
0.000000	0.560445	2650.048096
0.000000	0.560682	2646.912842
0.000000	0.560920	2643.070313
0.000000	0.561157	2638.874268
0.000000	0.561394	2636.777344
0.000000	0.561631	2635.934814
0.000000	0.561868	2634.255859
0.000000	0.562105	2631.298340
0.000000	0.562343	2627.822266
0.000000	0.562580	2624.831055
0.000000	0.562817	2624.343506
0.000000	0.563054	2624.301758
0.000000	0.563291	2624.648926
0.000000	0.563529	2624.802490
0.000000	0.563766	2624.170898
0.000000	0.564003	2623.192383
0.000000	0.564240	2622.286621
0.000000	0.564477	2621.818604
0.000000	0.564714	2622.175537
0.000000	0.564952	2623.843018
0.000000	0.565189	2626.028320
0.000000	0.565426	2627.843262
0.000000	0.565663	2629.332764
0.000000	0.565900	2631.037109
0.000000	0.566137	2633.487549
0.000000	0.566375	2635.945557
0.000000	0.566612	2636.856934
0.000000	0.566849	2637.322510
0.000000	0.567086	2637.184814
0.000000	0.567323	2636.051025
0.000000	0.567560	2634.032471
0.000000	0.567798	2631.280273
0.000000	0.568035	2628.459961
0.000000	0.568272	2624.918945
0.000000	0.568509	2620.486572
0.000000	0.568746	2615.419922
0.000000	0.568984	2609.949463
0.000000	0.569221	2603.905029
0.000000	0.569458	2598.765137
0.000000	0.569695	2595.208008
0.000000	0.569932	2592.494385
0.000000	0.570169	2590.348389
0.000000	0.570407	2588.502686
0.000000	0.570644	2587.316895
0.000000	0.570881	2586.344482
0.000000	0.571118	2583.732178
0.000000	0.571355	2579.947754
0.000000	0.571593	2575.378906
0.000000	0.571830	2569.702393
0.000000	0.572067	2564.526123
0.000000	0.572304	2561.310059
0.000000	0.572541	2558.429932
0.000000	0.572778	2555.461670
0.000000	0.573016	2553.169678
0.000000	0.573253	2550.745361
0.000000	0.573490	2548.322266
0.000000	0.573727	2545.945801
0.000000	0.573964	2544.540527
0.000000	0.574201	2543.598145
0.000000	0.574439	2543.194824
0.000000	0.574676	2542.698975
0.000000	0.574913	2542.719238
0.000000	0.575150	2543.553955
0.000000	0.575387	2545.981445
0.000000	0.575624	2549.385254
0.000000	0.575862	2553.142578
0.000000	0.576099	2557.380859
0.000000	0.576336	2561.920166
0.000000	0.576573	2566.275146
0.000000	0.576810	2569.823975
0.000000	0.577048	2571.270508
0.000000	0.577285	2572.366699
0.000000	0.577522	2573.484619
0.000000	0.577759	2574.936279
0.000000	0.577996	2577.880859
0.000000	0.578233	2581.584473
0.000000	0.578471	2585.877930
0.000000	0.578708	2589.132324
0.000000	0.578945	2591.446533
0.000000	0.579182	2593.307129
0.000000	0.579419	2594.013916
0.000000	0.579656	2594.231934
0.000000	0.579894	2593.382080
0.000000	0.580131	2591.085205
0.000000	0.580368	2588.424072
0.000000	0.580605	2585.632080
0.000000	0.580842	2584.910156
0.000000	0.581080	2585.127197
0.000000	0.581317	2585.070557
0.000000	0.581554	2584.983887
0.000000	0.581791	2584.716553
0.000000	0.582028	2583.365723
0.000000	0.582265	2581.144775
0.000000	0.582503	2578.242676
0.000000	0.582740	2574.931152
0.000000	0.582977	2572.028076
0.000000	0.583214	2570.008057
0.000000	0.583451	2568.084473
0.000000	0.583688	2565.647461
0.000000	0.583926	2563.060059
0.000000	0.584163	2560.370361
0.000000	0.584400	2558.149902
0.000000	0.584637	2556.158447
0.000000	0.584874	2554.652588
0.000000	0.585111	2553.427246
0.000000	0.585349	2553.376465
0.000000	0.585586	2553.928955
0.000000	0.585823	2555.287598
0.000000	0.586060	2557.227539
0.000000	0.586297	2560.409180
0.000000	0.586535	2563.228760
0.000000	0.586772	2565.447510
0.000000	0.587009	2566.739014
0.000000	0.587246	2567.205811
0.000000	0.587483	2567.405518
0.000000	0.587720	2567.597900
0.000000	0.587958	2568.545654
0.000000	0.588195	2569.418945
0.000000	0.588432	2569.579590
0.000000	0.588669	2569.382813
0.000000	0.588906	2569.262207
0.000000	0.589143	2569.714355
0.000000	0.589381	2570.056641
0.000000	0.589618	2570.820068
0.000000	0.589855	2572.055664
0.000000	0.590092	2575.075928
0.000000	0.590329	2579.240479
0.000000	0.590567	2583.435547
0.000000	0.590804	2586.015625
0.000000	0.591041	2587.241211
0.000000	0.591278	2585.662598
0.000000	0.591515	2582.649414
0.000000	0.591752	2578.841064
0.000000	0.591990	2574.765381
0.000000	0.592227	2571.982666
0.000000	0.592464	2570.096436
0.000000	0.592701	2567.735840
0.000000	0.592938	2564.790283
0.000000	0.593175	2562.150635
0.000000	0.593413	2559.658691
0.000000	0.593650	2556.914551
0.000000	0.593887	2554.386230
0.000000	0.594124	2552.579102
0.000000	0.594361	2552.362061
0.000000	0.594599	2552.133545
0.000000	0.594836	2552.044434
0.000000	0.595073	2552.412354
0.000000	0.595310	2553.106689
0.000000	0.595547	2554.244873
0.000000	0.595784	2556.543457
0.000000	0.596022	2560.054443
0.000000	0.596259	2564.338379
0.000000	0.596496	2568.947266
0.000000	0.596733	2571.887695
0.000000	0.596970	2573.704590
0.000000	0.597207	2574.830811
0.000000	0.597445	2575.311768
0.000000	0.597682	2575.624268
0.000000	0.597919	2575.558838
0.000000	0.598156	2575.999023
0.000000	0.598393	2576.976074
0.000000	0.598630	2576.879150
0.000000	0.598868	2576.001221
0.000000	0.599105	2574.703125
0.000000	0.599342	2574.119629
0.000000	0.599579	2573.567871
0.000000	0.599816	2572.291260
0.000000	0.600054	2570.964600
0.000000	0.600291	2569.665283
0.000000	0.600528	2568.687012
0.000000	0.600765	2566.605225
0.000000	0.601002	2563.699951
0.000000	0.601239	2560.127197
0.000000	0.601477	2556.394043
0.000000	0.601714	2553.703613
0.000000	0.601951	2551.949707
0.000000	0.602188	2551.082275
0.000000	0.602425	2551.344971
0.000000	0.602662	2551.821289
0.000000	0.602900	2552.128418
0.000000	0.603137	2552.610107
0.000000	0.603374	2553.627686
0.000000	0.603611	2555.290527
0.000000	0.603848	2556.823730
0.000000	0.604086	2558.514648
0.000000	0.604323	2559.695068
0.000000	0.604560	2560.786133
0.000000	0.604797	2561.862549
0.000000	0.605034	2562.960449
0.000000	0.605271	2564.171387
0.000000	0.605509	2565.017334
0.000000	0.605746	2564.823975
0.000000	0.605983	2562.420898
0.000000	0.606220	2558.663574
0.000000	0.606457	2553.495850
0.000000	0.606694	2547.124268
0.000000	0.606932	2541.471924
0.000000	0.607169	2536.603027
0.000000	0.607406	2532.391846
0.000000	0.607643	2528.864258
0.000000	0.607880	2525.585693
0.000000	0.608117	2521.910156
0.000000	0.608355	2518.604248
0.000000	0.608592	2514.744873
0.000000	0.608829	2510.497070
0.000000	0.609066	2505.855957
0.000000	0.609303	2500.892578
0.000000	0.609541	2496.848145
0.000000	0.609778	2493.309814
0.000000	0.610015	2490.424805
0.000000	0.610252	2488.055664
0.000000	0.610489	2487.216064
0.000000	0.610726	2486.176758
0.000000	0.610964	2484.672119
0.000000	0.611201	2482.808350
0.000000	0.611438	2480.725342
0.000000	0.611675	2478.837402
0.000000	0.611912	2476.489014
0.000000	0.612149	2473.885010
0.000000	0.612387	2471.161621
0.000000	0.612624	2468.365967
0.000000	0.612861	2465.312988
0.000000	0.613098	2463.272217
0.000000	0.613335	2461.677002
0.000000	0.613573	2459.873535
0.000000	0.613810	2457.785400
0.000000	0.614047	2454.882568
0.000000	0.614284	2451.413330
0.000000	0.614521	2448.309082
0.000000	0.614758	2446.417969
0.000000	0.614996	2445.205322
0.000000	0.615233	2443.675537
0.000000	0.615470	2442.126953
0.000000	0.615707	2439.923584
0.000000	0.615944	2437.433594
0.000000	0.616181	2434.727295
0.000000	0.616419	2434.099121
0.000000	0.616656	2433.463379
0.000000	0.616893	2432.542236
0.000000	0.617130	2431.550049
0.000000	0.617367	2431.223877
0.000000	0.617604	2430.753174
0.000000	0.617842	2430.058838
0.000000	0.618079	2429.486816
0.000000	0.618316	2429.553711
0.000000	0.618553	2430.650391
0.000000	0.618790	2433.347900
0.000000	0.619028	2436.651611
0.000000	0.619265	2439.318604
0.000000	0.619502	2440.802490
0.000000	0.619739	2442.207520
0.000000	0.619976	2443.648926
0.000000	0.620213	2445.145508
0.000000	0.620451	2446.966064
0.000000	0.620688	2448.999756
0.000000	0.620925	2450.964844
0.000000	0.621162	2452.770020
0.000000	0.621399	2454.161621
0.000000	0.621636	2455.465088
0.000000	0.621874	2456.038574
0.000000	0.622111	2455.011230
0.000000	0.622348	2453.309326
0.000000	0.622585	2451.781250
0.000000	0.622822	2450.166016
0.000000	0.623060	2448.854736
0.000000	0.623297	2448.395508
0.000000	0.623534	2450.413086
0.000000	0.623771	2453.290527
0.000000	0.624008	2457.552734
0.000000	0.624245	2460.517090
0.000000	0.624483	2463.348877
0.000000	0.624720	2467.097900
0.000000	0.624957	2471.749756
0.000000	0.625194	2478.328613
0.000000	0.625431	2484.997070
0.000000	0.625668	2491.019287
0.000000	0.625906	2497.017822
0.000000	0.626143	2502.577148
0.000000	0.626380	2508.125732
0.000000	0.626617	2514.193604
0.000000	0.626854	2521.103271
0.000000	0.627092	2528.078857
0.000000	0.627329	2532.405518
0.000000	0.627566	2533.926025
0.000000	0.627803	2534.170898
0.000000	0.628040	2533.577148
0.000000	0.628277	2532.343262
0.000000	0.628515	2532.552979
0.000000	0.628752	2534.092773
0.000000	0.628989	2536.316650
0.000000	0.629226	2537.691406
0.000000	0.629463	2537.693115
0.000000	0.629700	2537.172852
0.000000	0.629938	2536.574951
0.000000	0.630175	2535.762695
0.000000	0.630412	2534.843994
0.000000	0.630649	2533.579346
0.000000	0.630886	2532.236084
0.000000	0.631123	2530.635498
0.000000	0.631361	2528.872314
0.000000	0.631598	2527.688232
0.000000	0.631835	2527.115723
0.000000	0.632072	2527.027588
0.000000	0.632309	2527.247803
0.000000	0.632547	2528.162598
0.000000	0.632784	2529.391846
0.000000	0.633021	2530.133057
0.000000	0.633258	2530.898193
0.000000	0.633495	2531.255615
0.000000	0.633732	2531.863037
0.000000	0.633970	2532.421387
0.000000	0.634207	2532.606201
0.000000	0.634444	2532.090088
0.000000	0.634681	2531.420898
0.000000	0.634918	2530.954834
0.000000	0.635155	2529.976074
0.000000	0.635393	2528.640625
0.000000	0.635630	2527.183105
0.000000	0.635867	2526.393799
0.000000	0.636104	2526.251221
0.000000	0.636341	2526.585693
0.000000	0.636579	2528.279053
0.000000	0.636816	2531.190918
0.000000	0.637053	2534.827637
0.000000	0.637290	2537.024170
0.000000	0.637527	2539.468750
0.000000	0.637764	2542.363037
0.000000	0.638002	2545.764648
0.000000	0.638239	2548.476807
0.000000	0.638476	2550.858398
0.000000	0.638713	2552.956299
0.000000	0.638950	2554.729248
0.000000	0.639187	2556.287842
0.000000	0.639425	2557.531494
0.000000	0.639662	2559.476318
0.000000	0.639899	2561.460938
0.000000	0.640136	2563.159180
0.000000	0.640373	2564.751953
0.000000	0.640611	2566.464111
0.000000	0.640848	2569.276123
0.000000	0.641085	2572.700439
0.000000	0.641322	2575.925049
0.000000	0.641559	2579.784180
0.000000	0.641796	2583.994873
0.000000	0.642034	2588.312012
0.000000	0.642271	2592.062012
0.000000	0.642508	2595.383545
0.000000	0.642745	2597.084717
0.000000	0.642982	2598.164307
0.000000	0.643219	2598.715820
0.000000	0.643457	2598.462891
0.000000	0.643694	2598.348145
0.000000	0.643931	2596.075195
0.000000	0.644168	2592.781982
0.000000	0.644405	2588.224609
0.000000	0.644642	2583.252930
0.000000	0.644880	2580.281738
0.000000	0.645117	2578.804199
0.000000	0.645354	2578.741943
0.000000	0.645591	2578.656982
0.000000	0.645828	2577.612305
0.000000	0.646066	2576.149170
0.000000	0.646303	2574.899414
0.000000	0.646540	2574.423340
0.000000	0.646777	2574.672119
0.000000	0.647014	2575.062256
0.000000	0.647251	2575.331787
0.000000	0.647489	2576.182617
0.000000	0.647726	2576.739990
0.000000	0.647963	2577.549805
0.000000	0.648200	2577.834473
0.000000	0.648437	2578.130859
0.000000	0.648674	2578.508301
0.000000	0.648912	2579.013184
0.000000	0.649149	2578.818359
0.000000	0.649386	2578.178955
0.000000	0.649623	2576.797607
0.000000	0.649860	2575.400146
0.000000	0.650097	2573.566406
0.000000	0.650335	2571.749756
0.000000	0.650572	2570.805664
0.000000	0.650809	2570.120850
0.000000	0.651046	2569.491455
0.000000	0.651283	2568.916504
0.000000	0.651521	2568.728027
0.000000	0.651758	2568.870605
0.000000	0.651995	2568.534668
0.000000	0.652232	2566.919922
0.000000	0.652469	2565.138428
0.000000	0.652706	2563.584961
0.000000	0.652944	2563.552734
0.000000	0.653181	2564.261719
0.000000	0.653418	2565.196289
0.000000	0.653655	2566.635254
0.000000	0.653892	2568.461426
0.000000	0.654130	2570.627930
0.000000	0.654367	2573.176514
0.000000	0.654604	2575.040771
0.000000	0.654841	2576.501465
0.000000	0.655078	2577.562012
0.000000	0.655315	2579.024170
0.000000	0.655553	2581.375244
0.000000	0.655790	2584.230469
0.000000	0.656027	2587.386475
0.000000	0.656264	2590.844971
0.000000	0.656501	2594.094971
0.000000	0.656738	2597.462402
0.000000	0.656976	2601.300781
0.000000	0.657213	2604.641113
0.000000	0.657450	2608.229736
0.000000	0.657687	2611.545166
0.000000	0.657924	2615.540283
0.000000	0.658162	2620.339355
0.000000	0.658399	2626.122314
0.000000	0.658636	2632.135254
0.000000	0.658873	2638.506348
0.000000	0.659110	2643.635254
0.000000	0.659347	2648.220703
0.000000	0.659585	2652.815186
0.000000	0.659822	2657.160889
0.000000	0.660059	2661.476563
0.000000	0.660296	2666.213135
0.000000	0.660533	2670.687744
0.000000	0.660770	2674.392090
0.000000	0.661008	2677.537842
0.000000	0.661245	2680.013916
0.000000	0.661482	2681.512939
0.000000	0.661719	2682.648438
0.000000	0.661956	2683.265625
0.000000	0.662193	2684.078857
0.000000	0.662431	2685.300781
0.000000	0.662668	2687.528076
0.000000	0.662905	2689.511475
0.000000	0.663142	2690.934570
0.000000	0.663379	2690.347900
0.000000	0.663617	2687.072998
0.000000	0.663854	2682.191162
0.000000	0.664091	2676.033203
0.000000	0.664328	2671.979492
0.000000	0.664565	2668.728516
0.000000	0.664802	2664.932129
0.000000	0.665040	2660.632568
0.000000	0.665277	2657.000000
0.000000	0.665514	2653.300537
0.000000	0.665751	2649.395996
0.000000	0.665988	2646.047852
0.000000	0.666225	2643.337646
0.000000	0.666463	2641.695068
0.000000	0.666700	2641.140869
0.000000	0.666937	2641.727295
0.000000	0.667174	2642.682617
0.000000	0.667411	2643.148926
0.000000	0.667648	2643.468994
0.000000	0.667886	2643.672852
0.000000	0.668123	2643.341064
0.000000	0.668360	2643.675537
0.000000	0.668597	2644.108398
0.000000	0.668834	2644.161621
0.000000	0.669072	2644.442383
0.000000	0.669309	2645.070557
0.000000	0.669546	2646.228271
0.000000	0.669783	2647.054688
0.000000	0.670020	2646.868652
0.000000	0.670257	2645.861084
0.000000	0.670495	2643.951172
0.000000	0.670732	2641.397217
0.000000	0.670969	2639.059082
0.000000	0.671206	2637.401123
0.000000	0.671443	2635.948242
0.000000	0.671681	2635.444580
0.000000	0.671918	2636.787354
0.000000	0.672155	2638.299805
0.000000	0.672392	2640.663574
0.000000	0.672629	2644.582275
0.000000	0.672866	2650.340088
0.000000	0.673104	2656.754883
0.000000	0.673341	2663.942139
0.000000	0.673578	2671.928711
0.000000	0.673815	2678.951172
0.000000	0.674052	2685.627930
0.000000	0.674289	2689.502441
0.000000	0.674527	2693.181396
0.000000	0.674764	2696.937500
0.000000	0.675001	2700.588379
0.000000	0.675238	2705.294189
0.000000	0.675475	2709.176025
0.000000	0.675712	2712.481445
0.000000	0.675950	2715.997559
0.000000	0.676187	2719.679443
0.000000	0.676424	2724.168213
0.000000	0.676661	2729.087158
0.000000	0.676898	2733.010010
0.000000	0.677136	2736.556885
0.000000	0.677373	2739.337158
0.000000	0.677610	2742.231445
0.000000	0.677847	2745.341309
0.000000	0.678084	2749.140869
0.000000	0.678321	2753.364502
0.000000	0.678559	2757.581055
0.000000	0.678796	2761.816162
0.000000	0.679033	2766.453857
0.000000	0.679270	2771.369385
0.000000	0.679507	2776.752441
0.000000	0.679744	2781.526367
0.000000	0.679982	2785.773193
0.000000	0.680219	2789.825684
0.000000	0.680456	2793.157959
0.000000	0.680693	2795.822266
0.000000	0.680930	2798.116211
0.000000	0.681167	2799.250000
0.000000	0.681405	2799.044189
0.000000	0.681642	2797.507568
0.000000	0.681879	2795.220215
0.000000	0.682116	2792.967773
0.000000	0.682353	2790.729736
0.000000	0.682591	2788.250977
0.000000	0.682828	2785.182861
0.000000	0.683065	2782.204590
0.000000	0.683302	2779.447998
0.000000	0.683539	2777.760742
0.000000	0.683776	2778.897217
0.000000	0.684014	2779.710205
0.000000	0.684251	2780.564209
0.000000	0.684488	2780.209229
0.000000	0.684725	2778.834717
0.000000	0.684962	2776.728027
0.000000	0.685199	2773.808350
0.000000	0.685437	2769.996582
0.000000	0.685674	2766.197510
0.000000	0.685911	2763.182861
0.000000	0.686148	2761.116455
0.000000	0.686385	2760.911621
0.000000	0.686623	2761.253418
0.000000	0.686860	2761.816162
0.000000	0.687097	2762.030029
0.000000	0.687334	2759.928955
0.000000	0.687571	2755.776855
0.000000	0.687808	2750.771729
0.000000	0.688046	2744.723145
0.000000	0.688283	2739.862793
0.000000	0.688520	2735.107910
0.000000	0.688757	2730.645020
0.000000	0.688994	2726.767578
0.000000	0.689231	2723.729004
0.000000	0.689469	2720.745605
0.000000	0.689706	2718.178955
0.000000	0.689943	2715.655518
0.000000	0.690180	2712.914307
0.000000	0.690417	2710.334717
0.000000	0.690655	2707.744385
0.000000	0.690892	2705.728271
0.000000	0.691129	2704.409912
0.000000	0.691366	2703.758545
0.000000	0.691603	2703.810791
0.000000	0.691840	2704.301514
0.000000	0.692078	2704.668213
0.000000	0.692315	2704.812744
0.000000	0.692552	2704.664551
0.000000	0.692789	2704.313232
0.000000	0.693026	2703.884033
0.000000	0.693263	2704.002197
0.000000	0.693501	2704.549561
0.000000	0.693738	2705.225830
0.000000	0.693975	2705.442627
0.000000	0.694212	2704.970215
0.000000	0.694449	2703.746582
0.000000	0.694687	2702.136963
0.000000	0.694924	2700.683350
0.000000	0.695161	2700.670166
0.000000	0.695398	2700.298584
0.000000	0.695635	2699.358887
0.000000	0.695872	2697.645996
0.000000	0.696110	2695.948242
0.000000	0.696347	2694.101318
0.000000	0.696584	2692.273682
0.000000	0.696821	2690.009033
0.000000	0.697058	2687.201660
0.000000	0.697295	2683.293701
0.000000	0.697533	2678.630127
0.000000	0.697770	2673.639648
0.000000	0.698007	2669.894043
0.000000	0.698244	2666.659180
0.000000	0.698481	2662.993164
0.000000	0.698718	2658.791992
0.000000	0.698956	2654.138428
0.000000	0.699193	2650.410400
0.000000	0.699430	2647.834717
0.000000	0.699667	2645.999023
0.000000	0.699904	2644.691406
0.000000	0.700141	2644.041992
0.000000	0.700379	2644.280762
0.000000	0.700616	2645.585205
0.000000	0.700853	2647.193604
0.000000	0.701090	2649.453369
0.000000	0.701327	2651.564453
0.000000	0.701565	2653.287109
0.000000	0.701802	2653.822998
0.000000	0.702039	2653.337891
0.000000	0.702276	2652.557373
0.000000	0.702513	2652.144287
0.000000	0.702750	2653.105225
0.000000	0.702988	2656.687256
0.000000	0.703225	2661.932617
0.000000	0.703462	2668.231201
0.000000	0.703699	2674.625244
0.000000	0.703936	2680.461426
0.000000	0.704174	2686.086670
0.000000	0.704411	2688.794434
0.000000	0.704648	2688.703125
0.000000	0.704885	2687.393555
0.000000	0.705122	2685.104492
0.000000	0.705359	2681.720947
0.000000	0.705597	2680.029297
0.000000	0.705834	2677.904297
0.000000	0.706071	2675.912598
0.000000	0.706308	2674.761475
0.000000	0.706545	2674.275391
0.000000	0.706782	2674.315186
0.000000	0.707020	2674.663574
0.000000	0.707257	2675.272949
0.000000	0.707494	2675.792480
0.000000	0.707731	2675.942139
0.000000	0.707968	2676.156250
0.000000	0.708205	2675.428955
0.000000	0.708443	2673.872559
0.000000	0.708680	2671.463379
0.000000	0.708917	2668.526855
0.000000	0.709154	2666.704346
0.000000	0.709391	2665.735107
0.000000	0.709629	2665.034180
0.000000	0.709866	2665.155762
0.000000	0.710103	2665.139160
0.000000	0.710340	2665.268311
0.000000	0.710577	2665.800049
0.000000	0.710814	2665.617920
0.000000	0.711052	2664.798828
0.000000	0.711289	2663.250732
0.000000	0.711526	2661.211914
0.000000	0.711763	2658.896729
0.000000	0.712000	2657.443115
0.000000	0.712237	2656.687256
0.000000	0.712475	2656.653809
0.000000	0.712712	2656.951172
0.000000	0.712949	2657.739990
0.000000	0.713186	2658.789551
0.000000	0.713423	2660.082275
0.000000	0.713661	2661.109131
0.000000	0.713898	2662.212646
0.000000	0.714135	2663.646729
0.000000	0.714372	2665.789795
0.000000	0.714609	2667.665283
0.000000	0.714846	2669.470459
0.000000	0.715084	2671.301514
0.000000	0.715321	2673.371826
0.000000	0.715558	2675.268799
0.000000	0.715795	2677.152344
0.000000	0.716032	2678.687744
0.000000	0.716269	2680.018066
0.000000	0.716507	2680.824951
0.000000	0.716744	2680.946289
0.000000	0.716981	2680.648438
0.000000	0.717218	2680.394287
0.000000	0.717455	2680.692139
0.000000	0.717692	2681.928955
0.000000	0.717930	2683.477539
0.000000	0.718167	2684.890381
0.000000	0.718404	2686.430420
0.000000	0.718641	2688.366699
0.000000	0.718878	2690.463867
0.000000	0.719115	2692.935059
0.000000	0.719353	2695.603271
0.000000	0.719590	2697.653809
0.000000	0.719827	2699.604492
0.000000	0.720064	2701.297119
0.000000	0.720301	2702.598389
0.000000	0.720539	2704.016357
0.000000	0.720776	2705.603760
0.000000	0.721013	2707.646240
0.000000	0.721250	2709.920898
0.000000	0.721487	2711.680176
0.000000	0.721724	2713.499023
0.000000	0.721962	2715.497314
0.000000	0.722199	2717.055664
0.000000	0.722436	2718.626709
0.000000	0.722673	2720.300781
0.000000	0.722910	2721.885010
0.000000	0.723148	2723.503174
0.000000	0.723385	2724.892090
0.000000	0.723622	2724.564453
0.000000	0.723859	2723.263428
0.000000	0.724096	2721.757813
0.000000	0.724333	2719.928223
0.000000	0.724571	2719.257568
0.000000	0.724808	2719.408936
0.000000	0.725045	2719.222168
0.000000	0.725282	2718.819336
0.000000	0.725519	2718.601318
0.000000	0.725756	2718.160156
0.000000	0.725994	2718.700928
0.000000	0.726231	2719.301270
0.000000	0.726468	2720.483643
0.000000	0.726705	2722.434814
0.000000	0.726942	2725.916748
0.000000	0.727179	2730.026855
0.000000	0.727417	2734.924316
0.000000	0.727654	2740.052734
0.000000	0.727891	2745.233398
0.000000	0.728128	2748.169678
0.000000	0.728365	2749.483643
0.000000	0.728603	2750.321533
0.000000	0.728840	2750.356445
0.000000	0.729077	2749.775146
0.000000	0.729314	2749.536865
0.000000	0.729551	2748.561768
0.000000	0.729788	2746.724365
0.000000	0.730026	2744.210449
0.000000	0.730263	2741.404297
0.000000	0.730500	2739.356201
0.000000	0.730737	2739.011230
0.000000	0.730974	2738.702637
0.000000	0.731211	2738.118652
0.000000	0.731449	2737.567383
0.000000	0.731686	2737.747314
0.000000	0.731923	2738.855225
0.000000	0.732160	2740.530762
0.000000	0.732397	2742.577148
0.000000	0.732635	2744.147217
0.000000	0.732872	2744.877441
0.000000	0.733109	2745.326660
0.000000	0.733346	2746.031006
0.000000	0.733583	2746.969971
0.000000	0.733820	2748.740234
0.000000	0.734058	2750.834717
0.000000	0.734295	2753.182617
0.000000	0.734532	2756.056152
0.000000	0.734769	2759.229980
0.000000	0.735006	2762.455322
0.000000	0.735243	2765.609619
0.000000	0.735481	2768.468750
0.000000	0.735718	2772.041748
0.000000	0.735955	2776.373779
0.000000	0.736192	2781.067139
0.000000	0.736429	2785.520752
0.000000	0.736667	2789.939209
0.000000	0.736904	2793.196045
0.000000	0.737141	2795.763672
0.000000	0.737378	2797.725830
0.000000	0.737615	2799.962158
0.000000	0.737852	2802.426514
0.000000	0.738090	2805.052734
0.000000	0.738327	2807.135986
0.000000	0.738564	2809.390869
0.000000	0.738801	2812.028076
0.000000	0.739038	2814.327637
0.000000	0.739275	2816.208496
0.000000	0.739513	2817.320557
0.000000	0.739750	2817.080322
0.000000	0.739987	2815.339600
0.000000	0.740224	2812.445801
0.000000	0.740461	2809.376953
0.000000	0.740698	2807.213379
0.000000	0.740936	2805.589844
0.000000	0.741173	2804.802734
0.000000	0.741410	2804.370605
0.000000	0.741647	2803.633789
0.000000	0.741884	2803.381836
0.000000	0.742122	2803.465576
0.000000	0.742359	2804.204834
0.000000	0.742596	2805.421143
0.000000	0.742833	2806.891113
0.000000	0.743070	2808.594238
0.000000	0.743307	2810.838623
0.000000	0.743545	2814.018311
0.000000	0.743782	2815.436035
0.000000	0.744019	2816.117188
0.000000	0.744256	2816.976074
0.000000	0.744493	2817.527100
0.000000	0.744730	2818.745117
0.000000	0.744968	2819.322021
0.000000	0.745205	2819.502441
0.000000	0.745442	2819.697754
0.000000	0.745679	2820.328613
0.000000	0.745916	2821.528320
0.000000	0.746154	2822.737305
0.000000	0.746391	2823.308594
0.000000	0.746628	2823.414307
0.000000	0.746865	2822.291992
0.000000	0.747102	2820.333252
0.000000	0.747339	2817.572021
0.000000	0.747577	2814.755371
0.000000	0.747814	2813.208008
0.000000	0.748051	2811.834717
0.000000	0.748288	2811.646240
0.000000	0.748525	2811.919678
0.000000	0.748762	2812.563965
0.000000	0.749000	2813.312988
0.000000	0.749237	2814.226807
0.000000	0.749474	2815.099854
0.000000	0.749711	2815.706299
0.000000	0.749948	2816.056885
0.000000	0.750185	2816.412109
0.000000	0.750423	2816.057861
0.000000	0.750660	2815.357178
0.000000	0.750897	2814.332275
0.000000	0.751134	2812.639648
0.000000	0.751371	2810.798828
0.000000	0.751609	2807.914795
0.000000	0.751846	2804.710449
0.000000	0.752083	2800.918701
0.000000	0.752320	2797.306152
0.000000	0.752557	2793.966797
0.000000	0.752794	2792.192627
0.000000	0.753032	2791.019775
0.000000	0.753269	2789.925781
0.000000	0.753506	2789.007568
0.000000	0.753743	2787.925537
0.000000	0.753980	2785.802979
0.000000	0.754218	2782.020264
0.000000	0.754455	2777.037598
0.000000	0.754692	2771.485352
0.000000	0.754929	2766.254639
0.000000	0.755166	2761.836670
0.000000	0.755403	2757.273193
0.000000	0.755641	2753.394775
0.000000	0.755878	2752.135742
0.000000	0.756115	2750.862793
0.000000	0.756352	2749.565918
0.000000	0.756589	2748.360596
0.000000	0.756826	2747.974609
0.000000	0.757064	2748.150391
0.000000	0.757301	2748.082275
0.000000	0.757538	2748.147461
0.000000	0.757775	2748.386719
0.000000	0.758012	2748.254883
0.000000	0.758249	2747.365967
0.000000	0.758487	2746.271240
0.000000	0.758724	2745.979736
0.000000	0.758961	2746.800049
0.000000	0.759198	2748.858154
0.000000	0.759435	2751.092041
0.000000	0.759672	2753.322510
0.000000	0.759910	2755.486816
0.000000	0.760147	2757.424072
0.000000	0.760384	2759.378174
0.000000	0.760621	2761.525635
0.000000	0.760858	2764.192383
0.000000	0.761096	2767.463867
0.000000	0.761333	2771.385742
0.000000	0.761570	2775.213135
0.000000	0.761807	2779.464355
0.000000	0.762044	2783.644775
0.000000	0.762281	2787.187988
0.000000	0.762519	2789.980225
0.000000	0.762756	2791.805420
0.000000	0.762993	2793.347168
0.000000	0.763230	2793.547119
0.000000	0.763467	2792.999268
0.000000	0.763704	2791.717773
0.000000	0.763942	2790.914795
0.000000	0.764179	2790.903076
0.000000	0.764416	2792.936768
0.000000	0.764653	2795.883301
0.000000	0.764890	2799.193848
0.000000	0.765128	2801.905762
0.000000	0.765365	2805.134521
0.000000	0.765602	2808.854004
0.000000	0.765839	2813.278320
0.000000	0.766076	2818.607178
0.000000	0.766313	2824.755127
0.000000	0.766551	2831.084229
0.000000	0.766788	2837.748535
0.000000	0.767025	2844.035156
0.000000	0.767262	2850.061279
0.000000	0.767499	2856.460205
0.000000	0.767736	2862.053467
0.000000	0.767974	2867.215576
0.000000	0.768211	2872.599854
0.000000	0.768448	2877.876465
0.000000	0.768685	2882.408203
0.000000	0.768922	2886.123047
0.000000	0.769159	2889.069336
0.000000	0.769397	2891.066895
0.000000	0.769634	2892.329346
0.000000	0.769871	2892.282227
0.000000	0.770108	2891.026855
0.000000	0.770345	2889.017822
0.000000	0.770583	2887.278564
0.000000	0.770820	2887.220703
0.000000	0.771057	2886.898682
0.000000	0.771294	2886.641846
0.000000	0.771531	2885.666992
0.000000	0.771769	2884.268066
0.000000	0.772006	2882.427490
0.000000	0.772243	2880.909668
0.000000	0.772480	2879.203125
0.000000	0.772717	2877.059082
0.000000	0.772954	2875.860107
0.000000	0.773192	2876.061279
0.000000	0.773429	2876.720947
0.000000	0.773666	2877.779053
0.000000	0.773903	2879.142090
0.000000	0.774140	2880.924561
0.000000	0.774377	2883.206787
0.000000	0.774615	2885.535889
0.000000	0.774852	2887.782715
0.000000	0.775089	2889.449219
0.000000	0.775326	2890.666016
0.000000	0.775563	2891.623291
0.000000	0.775800	2892.445801
0.000000	0.776038	2893.301758
0.000000	0.776275	2894.271484
0.000000	0.776512	2895.578369
0.000000	0.776749	2897.213379
0.000000	0.776986	2899.284912
0.000000	0.777223	2901.527344
0.000000	0.777461	2904.629639
0.000000	0.777698	2908.173584
0.000000	0.777935	2911.921387
0.000000	0.778172	2915.834717
0.000000	0.778409	2919.836914
0.000000	0.778647	2924.050781
0.000000	0.778884	2928.432861
0.000000	0.779121	2931.311768
0.000000	0.779358	2933.293213
0.000000	0.779595	2934.699219
0.000000	0.779832	2935.398438
0.000000	0.780070	2935.764648
0.000000	0.780307	2935.227295
0.000000	0.780544	2933.597656
0.000000	0.780781	2931.234863
0.000000	0.781018	2928.323486
0.000000	0.781255	2926.307861
0.000000	0.781493	2924.348877
0.000000	0.781730	2922.172607
0.000000	0.781967	2919.908691
0.000000	0.782204	2917.393311
0.000000	0.782441	2915.615234
0.000000	0.782679	2914.379639
0.000000	0.782916	2917.069336
0.000000	0.783153	2920.142578
0.000000	0.783390	2922.896729
0.000000	0.783627	2925.163818
0.000000	0.783864	2926.524658
0.000000	0.784102	2926.705078
0.000000	0.784339	2926.343750
0.000000	0.784576	2925.186035
0.000000	0.784813	2924.111572
0.000000	0.785050	2921.980225
0.000000	0.785287	2919.113770
0.000000	0.785525	2915.784424
0.000000	0.785762	2912.917236
0.000000	0.785999	2909.750488
0.000000	0.786236	2906.200439
0.000000	0.786473	2903.152588
0.000000	0.786711	2900.020264
0.000000	0.786948	2896.520996
0.000000	0.787185	2893.218750
0.000000	0.787422	2889.615234
0.000000	0.787659	2884.996094
0.000000	0.787896	2880.306641
0.000000	0.788134	2875.519043
0.000000	0.788371	2873.199707
0.000000	0.788608	2871.662842
0.000000	0.788845	2870.757813
0.000000	0.789082	2870.394287
0.000000	0.789319	2870.186768
0.000000	0.789557	2870.072266
0.000000	0.789794	2870.218506
0.000000	0.790031	2870.541016
0.000000	0.790268	2870.822754
0.000000	0.790505	2870.487061
0.000000	0.790743	2870.082764
0.000000	0.790980	2869.373535
0.000000	0.791217	2868.876221
0.000000	0.791454	2868.520264
0.000000	0.791691	2868.814209
0.000000	0.791928	2869.250732
0.000000	0.792166	2869.124023
0.000000	0.792403	2868.786621
0.000000	0.792640	2867.878174
0.000000	0.792877	2866.408203
0.000000	0.793114	2864.305176
0.000000	0.793351	2861.910400
0.000000	0.793589	2859.377930
0.000000	0.793826	2856.530029
0.000000	0.794063	2853.944580
0.000000	0.794300	2851.870117
0.000000	0.794537	2849.701904
0.000000	0.794774	2848.043945
0.000000	0.795012	2846.922119
0.000000	0.795249	2846.105713
0.000000	0.795486	2845.825928
0.000000	0.795723	2846.648926
0.000000	0.795960	2848.221436
0.000000	0.796197	2849.828613
0.000000	0.796435	2851.149902
0.000000	0.796672	2851.950928
0.000000	0.796909	2852.250732
0.000000	0.797146	2851.396484
0.000000	0.797383	2849.556641
0.000000	0.797621	2847.544189
0.000000	0.797858	2845.344727
0.000000	0.798095	2844.232422
0.000000	0.798332	2844.053223
0.000000	0.798569	2845.903809
0.000000	0.798806	2849.680420
0.000000	0.799044	2853.284180
0.000000	0.799281	2855.702881
0.000000	0.799518	2857.788818
0.000000	0.799755	2860.383057
0.000000	0.799992	2863.395752
0.000000	0.800230	2866.832031
0.000000	0.800467	2870.786377
0.000000	0.800704	2874.829590
0.000000	0.800941	2878.131348
0.000000	0.801178	2880.960449
0.000000	0.801415	2883.646240
0.000000	0.801653	2886.554688
0.000000	0.801890	2889.570557
0.000000	0.802127	2892.187256
0.000000	0.802364	2894.845215
0.000000	0.802601	2897.500000
0.000000	0.802838	2900.199951
0.000000	0.803076	2901.880127
0.000000	0.803313	2903.047119
0.000000	0.803550	2903.778320
0.000000	0.803787	2904.167969
0.000000	0.804024	2904.679932
0.000000	0.804261	2905.528320
0.000000	0.804499	2905.321289
0.000000	0.804736	2904.359619
0.000000	0.804973	2903.046143
0.000000	0.805210	2901.513916
0.000000	0.805447	2900.694092
0.000000	0.805685	2900.227295
0.000000	0.805922	2901.304932
0.000000	0.806159	2903.020752
0.000000	0.806396	2905.197266
0.000000	0.806633	2908.072266
0.000000	0.806870	2911.817383
0.000000	0.807108	2915.062256
0.000000	0.807345	2916.966309
0.000000	0.807582	2918.653564
0.000000	0.807819	2920.220215
0.000000	0.808056	2921.392090
0.000000	0.808293	2922.267090
0.000000	0.808531	2921.652344
0.000000	0.808768	2919.636963
0.000000	0.809005	2917.057861
0.000000	0.809242	2915.705811
0.000000	0.809479	2916.278564
0.000000	0.809717	2916.771973
0.000000	0.809954	2916.704102
0.000000	0.810191	2916.045166
0.000000	0.810428	2914.658203
0.000000	0.810665	2912.560303
0.000000	0.810902	2910.301514
0.000000	0.811140	2907.743164
0.000000	0.811377	2904.750000
0.000000	0.811614	2901.925537
0.000000	0.811851	2899.291260
0.000000	0.812088	2896.014648
0.000000	0.812325	2892.137695
0.000000	0.812563	2888.034912
0.000000	0.812800	2884.645996
0.000000	0.813037	2882.823730
0.000000	0.813274	2881.667725
0.000000	0.813511	2881.503662
0.000000	0.813748	2881.385742
0.000000	0.813986	2881.398926
0.000000	0.814223	2881.631104
0.000000	0.814460	2882.423340
0.000000	0.814697	2883.030518
0.000000	0.814934	2883.552734
0.000000	0.815172	2884.128906
0.000000	0.815409	2885.036865
0.000000	0.815646	2887.277832
0.000000	0.815883	2889.866943
0.000000	0.816120	2890.993408
0.000000	0.816357	2892.112549
0.000000	0.816595	2893.191162
0.000000	0.816832	2894.794189
0.000000	0.817069	2895.766357
0.000000	0.817306	2896.241455
0.000000	0.817543	2896.621582
0.000000	0.817780	2896.469238
0.000000	0.818018	2895.827881
0.000000	0.818255	2895.134277
0.000000	0.818492	2893.767822
0.000000	0.818729	2891.979492
0.000000	0.818966	2889.837158
0.000000	0.819204	2887.804199
0.000000	0.819441	2886.708740
0.000000	0.819678	2885.616455
0.000000	0.819915	2884.688232
0.000000	0.820152	2884.034424
0.000000	0.820389	2881.902344
0.000000	0.820627	2878.732666
0.000000	0.820864	2874.626465
0.000000	0.821101	2869.807617
0.000000	0.821338	2865.817871
0.000000	0.821575	2863.762939
0.000000	0.821812	2862.603027
0.000000	0.822050	2861.276367
0.000000	0.822287	2859.642090
0.000000	0.822524	2857.714844
0.000000	0.822761	2856.048340
0.000000	0.822998	2855.483887
0.000000	0.823236	2855.761230
0.000000	0.823473	2856.062744
0.000000	0.823710	2856.731689
0.000000	0.823947	2857.736816
0.000000	0.824184	2858.894775
0.000000	0.824421	2860.000244
0.000000	0.824659	2860.482910
0.000000	0.824896	2860.894531
0.000000	0.825133	2861.483154
0.000000	0.825370	2861.785400
0.000000	0.825607	2862.428711
0.000000	0.825844	2863.437744
0.000000	0.826082	2864.426514
0.000000	0.826319	2865.198730
0.000000	0.826556	2866.026123
0.000000	0.826793	2866.454346
0.000000	0.827030	2866.164307
0.000000	0.827267	2864.781006
0.000000	0.827505	2863.977051
0.000000	0.827742	2863.713623
0.000000	0.827979	2863.698242
0.000000	0.828216	2864.469727
0.000000	0.828453	2866.544922
0.000000	0.828691	2869.764893
0.000000	0.828928	2872.171631
0.000000	0.829165	2874.905273
0.000000	0.829402	2877.587158
0.000000	0.829639	2880.435059
0.000000	0.829876	2883.794922
0.000000	0.830114	2887.876709
0.000000	0.830351	2891.029297
0.000000	0.830588	2894.120850
0.000000	0.830825	2896.633789
0.000000	0.831062	2899.655518
0.000000	0.831299	2902.871094
0.000000	0.831537	2905.843262
0.000000	0.831774	2909.021240
0.000000	0.832011	2912.314209
0.000000	0.832248	2916.150635
0.000000	0.832485	2921.094727
0.000000	0.832722	2927.052979
0.000000	0.832960	2934.055420
0.000000	0.833197	2941.508301
0.000000	0.833434	2949.407959
0.000000	0.833671	2955.475342
0.000000	0.833908	2960.542236
0.000000	0.834146	2963.479980
0.000000	0.834383	2965.773193
0.000000	0.834620	2967.558838
0.000000	0.834857	2969.831543
0.000000	0.835094	2970.421143
0.000000	0.835331	2969.678223
0.000000	0.835569	2967.468018
0.000000	0.835806	2964.600830
0.000000	0.836043	2961.832275
0.000000	0.836280	2960.245850
0.000000	0.836517	2958.852295
0.000000	0.836754	2957.688965
0.000000	0.836992	2954.882080
0.000000	0.837229	2948.909668
0.000000	0.837466	2940.735107
0.000000	0.837703	2931.489746
0.000000	0.837940	2924.703613
0.000000	0.838178	2920.224854
0.000000	0.838415	2915.684082
0.000000	0.838652	2911.276611
0.000000	0.838889	2907.747803
0.000000	0.839126	2905.288818
0.000000	0.839363	2903.721680
0.000000	0.839601	2904.894531
0.000000	0.839838	2907.542236
0.000000	0.840075	2911.523438
0.000000	0.840312	2916.556641
0.000000	0.840549	2921.392090
0.000000	0.840786	2924.218994
0.000000	0.841024	2926.669678
0.000000	0.841261	2929.184814
0.000000	0.841498	2930.767822
0.000000	0.841735	2931.984131
0.000000	0.841972	2933.062012
0.000000	0.842210	2933.603271
0.000000	0.842447	2932.949707
0.000000	0.842684	2931.091553
0.000000	0.842921	2928.012695
0.000000	0.843158	2924.319824
0.000000	0.843395	2921.367432
0.000000	0.843633	2918.881348
0.000000	0.843870	2917.157471
0.000000	0.844107	2917.291016
0.000000	0.844344	2918.575928
0.000000	0.844581	2920.379883
0.000000	0.844818	2921.237549
0.000000	0.845056	2921.839844
0.000000	0.845293	2922.345703
0.000000	0.845530	2922.459473
0.000000	0.845767	2923.128662
0.000000	0.846004	2924.128174
0.000000	0.846241	2924.740479
0.000000	0.846479	2925.372314
0.000000	0.846716	2926.030762
0.000000	0.846953	2927.024414
0.000000	0.847190	2928.571533
0.000000	0.847427	2931.593262
0.000000	0.847665	2936.926025
0.000000	0.847902	2942.442139
0.000000	0.848139	2947.527100
0.000000	0.848376	2951.681641
0.000000	0.848613	2953.999023
0.000000	0.848850	2956.390137
0.000000	0.849088	2958.752930
0.000000	0.849325	2961.600830
0.000000	0.849562	2966.249756
0.000000	0.849799	2971.685791
0.000000	0.850036	2977.509277
0.000000	0.850273	2981.228027
0.000000	0.850511	2981.511963
0.000000	0.850748	2980.477295
0.000000	0.850985	2978.186279
0.000000	0.851222	2975.299561
0.000000	0.851459	2973.169678
0.000000	0.851697	2971.208496
0.000000	0.851934	2968.849121
0.000000	0.852171	2965.944336
0.000000	0.852408	2962.308350
0.000000	0.852645	2958.456543
0.000000	0.852882	2954.275879
0.000000	0.853120	2949.374512
0.000000	0.853357	2943.480957
0.000000	0.853594	2936.142822
0.000000	0.853831	2927.993164
0.000000	0.854068	2919.569336
0.000000	0.854305	2911.501709
0.000000	0.854543	2904.808105
0.000000	0.854780	2899.232910
0.000000	0.855017	2894.125977
0.000000	0.855254	2889.796143
0.000000	0.855491	2885.010986
0.000000	0.855729	2879.327637
0.000000	0.855966	2872.476807
0.000000	0.856203	2865.151367
0.000000	0.856440	2857.691162
0.000000	0.856677	2851.862305
0.000000	0.856914	2846.935547
0.000000	0.857152	2841.765869
0.000000	0.857389	2836.668945
0.000000	0.857626	2832.379150
0.000000	0.857863	2830.468750
0.000000	0.858100	2832.045166
0.000000	0.858337	2832.273193
0.000000	0.858575	2831.542725
0.000000	0.858812	2830.332031
0.000000	0.859049	2828.957275
0.000000	0.859286	2827.189697
0.000000	0.859523	2825.348877
0.000000	0.859761	2822.995605
0.000000	0.859998	2820.876221
0.000000	0.860235	2819.251465
0.000000	0.860472	2818.819092
0.000000	0.860709	2819.584229
0.000000	0.860946	2821.639648
0.000000	0.861184	2825.736816
0.000000	0.861421	2832.020752
0.000000	0.861658	2838.733887
0.000000	0.861895	2845.976807
0.000000	0.862132	2852.904785
0.000000	0.862369	2858.353027
0.000000	0.862607	2862.619141
0.000000	0.862844	2865.245117
0.000000	0.863081	2866.954590
0.000000	0.863318	2867.617676
0.000000	0.863555	2867.788818
0.000000	0.863792	2867.134033
0.000000	0.864030	2865.864014
0.000000	0.864267	2864.265381
0.000000	0.864504	2863.529785
0.000000	0.864741	2863.156250
0.000000	0.864978	2863.044922
0.000000	0.865215	2863.640137
0.000000	0.865453	2864.833740
0.000000	0.865690	2866.438965
0.000000	0.865927	2867.501953
0.000000	0.866164	2866.598389
0.000000	0.866401	2865.575928
0.000000	0.866639	2864.889648
0.000000	0.866876	2867.466064
0.000000	0.867113	2870.363037
0.000000	0.867350	2872.608887
0.000000	0.867587	2875.397461
0.000000	0.867824	2878.734131
0.000000	0.868062	2883.063721
0.000000	0.868299	2887.339111
0.000000	0.868536	2889.873291
0.000000	0.868773	2892.693359
0.000000	0.869010	2895.681885
0.000000	0.869247	2899.835938
0.000000	0.869485	2904.938721
0.000000	0.869722	2910.336670
0.000000	0.869959	2915.920166
0.000000	0.870196	2922.163574
0.000000	0.870433	2928.181152
0.000000	0.870671	2934.251709
0.000000	0.870908	2940.411133
0.000000	0.871145	2946.549561
0.000000	0.871382	2952.038818
0.000000	0.871619	2957.200684
0.000000	0.871856	2962.008789
0.000000	0.872094	2966.070313
0.000000	0.872331	2969.121826
0.000000	0.872568	2971.181885
0.000000	0.872805	2973.048828
0.000000	0.873042	2974.463623
0.000000	0.873279	2975.756348
0.000000	0.873517	2976.278076
0.000000	0.873754	2976.459961
0.000000	0.873991	2975.796875
0.000000	0.874228	2974.775635
0.000000	0.874465	2973.328125
0.000000	0.874703	2971.649414
0.000000	0.874940	2970.558838
0.000000	0.875177	2970.143799
0.000000	0.875414	2969.346436
0.000000	0.875651	2968.045410
0.000000	0.875888	2966.278320
0.000000	0.876126	2964.969482
0.000000	0.876363	2964.926025
0.000000	0.876600	2964.684326
0.000000	0.876837	2964.345459
0.000000	0.877074	2964.099121
0.000000	0.877312	2962.901611
0.000000	0.877549	2960.084229
0.000000	0.877786	2956.431152
0.000000	0.878023	2952.040283
0.000000	0.878260	2948.325684
0.000000	0.878497	2946.764404
0.000000	0.878735	2944.874756
0.000000	0.878972	2943.545654
0.000000	0.879209	2942.693848
0.000000	0.879446	2941.947998
0.000000	0.879683	2941.039063
0.000000	0.879920	2939.716309
0.000000	0.880158	2938.618652
0.000000	0.880395	2938.169434
0.000000	0.880632	2937.893555
0.000000	0.880869	2938.065186
0.000000	0.881106	2939.847168
0.000000	0.881343	2939.564209
0.000000	0.881581	2936.470459
0.000000	0.881818	2932.307617
0.000000	0.882055	2928.333984
0.000000	0.882292	2924.854248
0.000000	0.882529	2920.417969
0.000000	0.882766	2915.821045
0.000000	0.883004	2914.183105
0.000000	0.883241	2914.279541
0.000000	0.883478	2915.676758
0.000000	0.883715	2918.681641
0.000000	0.883952	2922.291992
0.000000	0.884190	2926.479736
0.000000	0.884427	2931.627197
0.000000	0.884664	2937.412109
0.000000	0.884901	2943.014160
0.000000	0.885138	2947.875732
0.000000	0.885375	2950.558105
0.000000	0.885613	2951.729248
0.000000	0.885850	2950.986572
0.000000	0.886087	2949.255127
0.000000	0.886324	2946.253662
0.000000	0.886561	2943.473877
0.000000	0.886799	2940.296631
0.000000	0.887036	2936.091797
0.000000	0.887273	2931.121094
0.000000	0.887510	2927.427490
0.000000	0.887747	2924.541016
0.000000	0.887984	2921.526611
0.000000	0.888222	2918.590088
0.000000	0.888459	2916.759521
0.000000	0.888696	2915.541748
0.000000	0.888933	2914.070801
0.000000	0.889170	2912.012207
0.000000	0.889407	2908.915039
0.000000	0.889645	2904.868652
0.000000	0.889882	2900.306641
0.000000	0.890119	2895.890137
0.000000	0.890356	2891.266846
0.000000	0.890593	2886.978760
0.000000	0.890830	2883.145020
0.000000	0.891068	2880.518311
0.000000	0.891305	2879.002930
0.000000	0.891542	2877.836182
0.000000	0.891779	2877.763672
0.000000	0.892016	2879.478760
0.000000	0.892254	2881.959717
0.000000	0.892491	2884.250732
0.000000	0.892728	2886.155518
0.000000	0.892965	2887.234619
0.000000	0.893202	2886.489502
0.000000	0.893439	2884.855713
0.000000	0.893677	2882.599121
0.000000	0.893914	2881.068604
0.000000	0.894151	2879.733643
0.000000	0.894388	2879.488770
0.000000	0.894625	2879.017822
0.000000	0.894862	2879.116455
0.000000	0.895100	2879.729492
0.000000	0.895337	2880.384766
0.000000	0.895574	2881.181396
0.000000	0.895811	2882.094727
0.000000	0.896048	2883.101318
0.000000	0.896286	2883.945801
0.000000	0.896523	2884.633057
0.000000	0.896760	2885.812744
0.000000	0.896997	2887.555664
0.000000	0.897234	2889.061035
0.000000	0.897471	2891.084961
0.000000	0.897709	2893.179199
0.000000	0.897946	2895.946533
0.000000	0.898183	2898.622559
0.000000	0.898420	2901.470459
0.000000	0.898657	2903.764648
0.000000	0.898894	2905.488037
0.000000	0.899132	2907.025391
0.000000	0.899369	2908.201172
0.000000	0.899606	2908.875732
0.000000	0.899843	2909.204346
0.000000	0.900080	2909.394775
0.000000	0.900317	2910.162109
0.000000	0.900555	2911.587158
0.000000	0.900792	2913.410889
0.000000	0.901029	2915.021729
0.000000	0.901266	2916.090088
0.000000	0.901503	2915.895264
0.000000	0.901740	2914.345947
0.000000	0.901978	2912.164063
0.000000	0.902215	2909.191895
0.000000	0.902452	2906.782227
0.000000	0.902689	2903.430176
0.000000	0.902926	2899.444336
0.000000	0.903164	2895.715576
0.000000	0.903401	2893.088623
0.000000	0.903638	2890.849854
0.000000	0.903875	2888.996582
0.000000	0.904112	2888.050781
0.000000	0.904349	2888.445801
0.000000	0.904587	2890.724365
0.000000	0.904824	2894.155273
0.000000	0.905061	2899.001709
0.000000	0.905298	2905.591553
0.000000	0.905535	2912.836670
0.000000	0.905773	2919.930908
0.000000	0.906010	2927.888672
0.000000	0.906247	2936.066162
0.000000	0.906484	2944.888428
0.000000	0.906721	2954.178711
0.000000	0.906958	2963.247314
0.000000	0.907196	2972.363770
0.000000	0.907433	2982.436523
0.000000	0.907670	2991.460693
0.000000	0.907907	2999.815918
0.000000	0.908144	3008.186768
0.000000	0.908381	3017.503906
0.000000	0.908619	3026.916260
0.000000	0.908856	3035.302979
0.000000	0.909093	3042.797363
0.000000	0.909330	3047.827637
0.000000	0.909567	3051.141602
0.000000	0.909804	3053.598877
0.000000	0.910042	3054.906006
0.000000	0.910279	3054.658936
0.000000	0.910516	3052.977783
0.000000	0.910753	3049.432373
0.000000	0.910990	3045.084473
0.000000	0.911228	3040.659912
0.000000	0.911465	3036.340332
0.000000	0.911702	3030.267334
0.000000	0.911939	3022.604248
0.000000	0.912176	3013.163574
0.000000	0.912413	3002.547852
0.000000	0.912651	2990.724609
0.000000	0.912888	2980.133301
0.000000	0.913125	2972.219238
0.000000	0.913362	2967.574951
0.000000	0.913599	2964.226807
0.000000	0.913836	2960.773193
0.000000	0.914074	2956.670410
0.000000	0.914311	2952.602783
0.000000	0.914548	2947.857910
0.000000	0.914785	2943.581543
0.000000	0.915022	2939.899170
0.000000	0.915260	2936.202881
0.000000	0.915497	2932.612061
0.000000	0.915734	2928.798828
0.000000	0.915971	2924.958008
0.000000	0.916208	2922.307617
0.000000	0.916445	2920.023682
0.000000	0.916683	2918.195313
0.000000	0.916920	2917.142090
0.000000	0.917157	2916.549561
0.000000	0.917394	2916.421143
0.000000	0.917631	2916.614014
0.000000	0.917868	2916.721436
0.000000	0.918106	2916.696777
0.000000	0.918343	2916.882080
0.000000	0.918580	2917.765381
0.000000	0.918817	2918.498779
0.000000	0.919054	2919.070313
0.000000	0.919291	2919.758545
0.000000	0.919529	2920.771729
0.000000	0.919766	2922.227539
0.000000	0.920003	2924.252441
0.000000	0.920240	2927.083740
0.000000	0.920477	2930.312988
0.000000	0.920715	2934.318115
0.000000	0.920952	2938.578369
0.000000	0.921189	2943.475342
0.000000	0.921426	2947.538574
0.000000	0.921663	2950.725586
0.000000	0.921900	2953.920654
0.000000	0.922138	2956.985596
0.000000	0.922375	2960.035156
0.000000	0.922612	2963.317627
0.000000	0.922849	2966.470459
0.000000	0.923086	2969.231445
0.000000	0.923323	2971.945801
0.000000	0.923561	2974.719971
0.000000	0.923798	2977.509521
0.000000	0.924035	2979.858154
0.000000	0.924272	2981.867432
0.000000	0.924509	2983.124023
0.000000	0.924747	2983.791748
0.000000	0.924984	2983.671875
0.000000	0.925221	2982.213135
0.000000	0.925458	2979.648682
0.000000	0.925695	2976.080811
0.000000	0.925932	2971.478271
0.000000	0.926170	2967.132080
0.000000	0.926407	2964.186035
0.000000	0.926644	2961.835693
0.000000	0.926881	2959.453125
0.000000	0.927118	2957.863770
0.000000	0.927355	2957.925537
0.000000	0.927593	2958.270508
0.000000	0.927830	2959.498535
0.000000	0.928067	2962.052734
0.000000	0.928304	2966.276367
0.000000	0.928541	2970.543457
0.000000	0.928779	2973.316895
0.000000	0.929016	2975.582275
0.000000	0.929253	2976.943604
0.000000	0.929490	2977.766113
0.000000	0.929727	2978.263916
0.000000	0.929964	2976.686523
0.000000	0.930202	2974.460938
0.000000	0.930439	2972.049805
0.000000	0.930676	2970.781250
0.000000	0.930913	2973.013428
0.000000	0.931150	2977.492432
0.000000	0.931387	2982.583496
0.000000	0.931625	2988.301514
0.000000	0.931862	2994.949951
0.000000	0.932099	3001.772461
0.000000	0.932336	3008.755127
0.000000	0.932573	3015.336426
0.000000	0.932810	3021.265137
0.000000	0.933048	3025.803223
0.000000	0.933285	3028.487549
0.000000	0.933522	3030.051025
0.000000	0.933759	3030.384277
0.000000	0.933996	3030.190918
0.000000	0.934234	3029.649902
0.000000	0.934471	3028.359375
0.000000	0.934708	3027.266113
0.000000	0.934945	3026.244629
0.000000	0.935182	3024.871826
0.000000	0.935419	3023.400635
0.000000	0.935657	3021.921143
0.000000	0.935894	3020.583008
0.000000	0.936131	3018.625732
0.000000	0.936368	3015.496094
0.000000	0.936605	3011.179688
0.000000	0.936843	3006.025146
0.000000	0.937080	3000.147949
0.000000	0.937317	2994.489502
0.000000	0.937554	2990.532227
0.000000	0.937791	2987.520264
0.000000	0.938028	2985.019775
0.000000	0.938266	2982.479736
0.000000	0.938503	2979.395508
0.000000	0.938740	2975.729492
0.000000	0.938977	2971.475098
0.000000	0.939214	2967.161377
0.000000	0.939451	2962.515625
0.000000	0.939689	2957.160400
0.000000	0.939926	2951.476318
0.000000	0.940163	2946.489502
0.000000	0.940400	2942.625977
0.000000	0.940637	2937.953369
0.000000	0.940874	2932.457520
0.000000	0.941112	2926.619873
0.000000	0.941349	2920.939941
0.000000	0.941586	2917.225098
0.000000	0.941823	2914.991455
0.000000	0.942060	2914.723145
0.000000	0.942297	2915.816162
0.000000	0.942535	2917.156006
0.000000	0.942772	2918.632080
0.000000	0.943009	2920.130371
0.000000	0.943246	2921.425293
0.000000	0.943483	2923.526611
0.000000	0.943721	2925.522461
0.000000	0.943958	2927.312256
0.000000	0.944195	2929.180908
0.000000	0.944432	2930.832520
0.000000	0.944669	2932.225098
0.000000	0.944906	2933.469727
0.000000	0.945144	2934.582275
0.000000	0.945381	2935.951416
0.000000	0.945618	2937.711182
0.000000	0.945855	2939.461426
0.000000	0.946092	2940.860352
0.000000	0.946329	2941.775146
0.000000	0.946567	2942.180176
0.000000	0.946804	2941.924561
0.000000	0.947041	2940.978516
0.000000	0.947278	2939.203125
0.000000	0.947515	2936.849854
0.000000	0.947753	2933.974365
0.000000	0.947990	2930.197021
0.000000	0.948227	2925.450684
0.000000	0.948464	2920.623535
0.000000	0.948701	2916.583984
0.000000	0.948938	2913.372803
0.000000	0.949176	2911.105225
0.000000	0.949413	2909.831787
0.000000	0.949650	2909.033691
0.000000	0.949887	2908.340332
0.000000	0.950124	2908.044189
0.000000	0.950361	2907.898682
0.000000	0.950599	2908.080566
0.000000	0.950836	2907.526367
0.000000	0.951073	2905.666992
0.000000	0.951310	2902.539063
0.000000	0.951547	2899.206787
0.000000	0.951784	2895.802002
0.000000	0.952022	2894.470215
0.000000	0.952259	2894.939209
0.000000	0.952496	2896.304688
0.000000	0.952733	2897.775635
0.000000	0.952970	2899.345703
0.000000	0.953208	2901.607666
0.000000	0.953445	2905.020264
0.000000	0.953682	2908.052734
0.000000	0.953919	2910.091309
0.000000	0.954156	2912.767334
0.000000	0.954393	2915.726563
0.000000	0.954631	2918.460693
0.000000	0.954868	2921.543701
0.000000	0.955105	2924.217529
0.000000	0.955342	2927.147461
0.000000	0.955579	2930.148682
0.000000	0.955817	2932.628906
0.000000	0.956054	2934.573242
0.000000	0.956291	2935.614502
0.000000	0.956528	2936.734863
0.000000	0.956765	2937.003662
0.000000	0.957002	2936.934082
0.000000	0.957240	2936.374268
0.000000	0.957477	2935.353027
0.000000	0.957714	2933.388428
0.000000	0.957951	2931.451172
0.000000	0.958188	2930.769531
0.000000	0.958425	2932.494141
0.000000	0.958663	2935.145996
0.000000	0.958900	2938.645264
0.000000	0.959137	2943.645996
0.000000	0.959374	2950.044189
0.000000	0.959611	2956.075928
0.000000	0.959848	2961.633789
0.000000	0.960086	2964.404541
0.000000	0.960323	2965.520020
0.000000	0.960560	2965.224121
0.000000	0.960797	2964.018311
0.000000	0.961034	2961.904541
0.000000	0.961271	2960.408936
0.000000	0.961509	2958.554199
0.000000	0.961746	2956.052246
0.000000	0.961983	2952.772217
0.000000	0.962220	2949.739746
0.000000	0.962457	2948.167480
0.000000	0.962695	2946.950439
0.000000	0.962932	2946.007324
0.000000	0.963169	2945.875488
0.000000	0.963406	2946.256348
0.000000	0.963643	2947.926025
0.000000	0.963880	2950.429688
0.000000	0.964118	2954.089600
0.000000	0.964355	2958.194580
0.000000	0.964592	2962.675537
0.000000	0.964829	2968.022705
0.000000	0.965066	2973.095215
0.000000	0.965304	2977.290039
0.000000	0.965541	2980.865479
0.000000	0.965778	2984.009277
0.000000	0.966015	2986.814697
0.000000	0.966252	2988.777588
0.000000	0.966489	2990.005859
0.000000	0.966727	2990.400879
0.000000	0.966964	2990.623779
0.000000	0.967201	2990.402100
0.000000	0.967438	2988.857666
0.000000	0.967675	2987.088379
0.000000	0.967912	2985.170166
0.000000	0.968150	2983.285889
0.000000	0.968387	2981.342529
0.000000	0.968624	2979.687256
0.000000	0.968861	2978.037842
0.000000	0.969098	2975.739014
0.000000	0.969335	2971.704834
0.000000	0.969573	2967.285889
0.000000	0.969810	2963.279053
0.000000	0.970047	2962.715820
0.000000	0.970284	2963.331055
0.000000	0.970521	2964.781982
0.000000	0.970758	2965.765137
0.000000	0.970996	2966.503418
0.000000	0.971233	2967.032227
0.000000	0.971470	2967.324463
0.000000	0.971707	2968.022949
0.000000	0.971944	2968.969482
0.000000	0.972182	2970.729736
0.000000	0.972419	2973.365967
0.000000	0.972656	2976.268066
0.000000	0.972893	2978.639404
0.000000	0.973130	2981.125732
0.000000	0.973368	2983.558594
0.000000	0.973605	2986.010498
0.000000	0.973842	2988.079346
0.000000	0.974079	2990.223877
0.000000	0.974316	2992.573242
0.000000	0.974553	2994.898193
0.000000	0.974791	2996.727051
0.000000	0.975028	2998.828613
0.000000	0.975265	3001.655762
0.000000	0.975502	3004.320801
0.000000	0.975739	3007.366455
0.000000	0.975976	3010.623535
0.000000	0.976214	3014.254639
0.000000	0.976451	3018.255371
0.000000	0.976688	3022.786133
0.000000	0.976925	3027.305908
0.000000	0.977162	3031.051270
0.000000	0.977399	3033.089355
0.000000	0.977637	3033.856445
0.000000	0.977874	3034.025146
0.000000	0.978111	3033.160156
0.000000	0.978348	3031.038330
0.000000	0.978585	3028.420166
0.000000	0.978822	3025.835449
0.000000	0.979060	3025.451172
0.000000	0.979297	3025.882813
0.000000	0.979534	3026.897705
0.000000	0.979771	3028.391846
0.000000	0.980008	3029.906006
0.000000	0.980246	3031.972656
0.000000	0.980483	3032.996338
0.000000	0.980720	3033.032227
0.000000	0.980957	3031.621582
0.000000	0.981194	3029.163574
0.000000	0.981431	3025.986572
0.000000	0.981669	3022.676270
0.000000	0.981906	3021.722168
0.000000	0.982143	3021.223389
0.000000	0.982380	3021.516357
0.000000	0.982617	3022.243408
0.000000	0.982854	3023.546631
0.000000	0.983092	3023.674805
0.000000	0.983329	3023.010986
0.000000	0.983566	3021.642822
0.000000	0.983803	3019.815674
0.000000	0.984040	3018.158691
0.000000	0.984278	3016.199951
0.000000	0.984515	3013.551025
0.000000	0.984752	3009.597900
0.000000	0.984989	3004.403809
0.000000	0.985226	2998.767822
0.000000	0.985463	2993.244629
0.000000	0.985701	2988.812256
0.000000	0.985938	2984.997559
0.000000	0.986175	2981.635498
0.000000	0.986412	2979.388184
0.000000	0.986649	2977.080322
0.000000	0.986886	2975.678955
0.000000	0.987124	2975.689209
0.000000	0.987361	2975.992432
0.000000	0.987598	2976.980225
0.000000	0.987835	2978.556641
0.000000	0.988072	2980.469482
0.000000	0.988310	2983.167725
0.000000	0.988547	2985.985352
0.000000	0.988784	2988.696777
0.000000	0.989021	2991.076172
0.000000	0.989258	2993.765625
0.000000	0.989495	2996.217041
0.000000	0.989733	2998.595459
0.000000	0.989970	3000.109619
0.000000	0.990207	3001.918457
0.000000	0.990444	3003.889404
0.000000	0.990681	3005.978271
0.000000	0.990918	3006.781006
0.000000	0.991156	3007.193359
0.000000	0.991393	3007.326172
0.000000	0.991630	3008.385254
0.000000	0.991867	3009.370117
0.000000	0.992104	3009.200439
0.000000	0.992342	3008.016113
0.000000	0.992579	3006.272461
0.000000	0.992816	3004.345459
0.000000	0.993053	3002.843506
0.000000	0.993290	3002.575928
0.000000	0.993527	3001.248047
0.000000	0.993765	2997.731689
0.000000	0.994002	2993.127930
0.000000	0.994239	2988.065918
0.000000	0.994476	2984.320801
0.000000	0.994713	2983.749023
0.000000	0.994950	2984.705322
0.000000	0.995188	2987.116211
0.000000	0.995425	2990.612305
0.000000	0.995662	2994.152832
0.000000	0.995899	2997.757568
0.000000	0.996136	3000.397705
0.000000	0.996373	3001.358643
0.000000	0.996611	3000.336426
0.000000	0.996848	2998.236084
0.000000	0.997085	2995.138428
0.000000	0.997322	2990.746338
0.000000	0.997559	2985.734375
0.000000	0.997797	2979.577881
0.000000	0.998034	2973.540283
0.000000	0.998271	2970.066895
0.000000	0.998508	2967.554688
0.000000	0.998745	2965.540527
0.000000	0.998982	2963.477051
0.000000	0.999220	2961.868164
0.000000	0.999457	2960.721680
0.000000	0.999694	2959.517334
0.000000	0.999931	2958.788086
0.000000	1.000168	2957.961182
0.000000	1.000405	2957.522949
0.000000	1.000643	2956.030273
0.000000	1.000880	2953.996338
0.000000	1.001117	2951.685303
0.000000	1.001354	2949.325195
0.000000	1.001591	2948.418213
0.000000	1.001829	2947.568115
0.000000	1.002066	2947.236328
0.000000	1.002303	2947.010254
0.000000	1.002540	2947.989746
0.000000	1.002777	2949.518555
0.000000	1.003014	2951.204346
0.000000	1.003252	2951.912598
0.000000	1.003489	2950.565674
0.000000	1.003726	2948.800537
0.000000	1.003963	2947.481934
0.000000	1.004200	2949.352051
0.000000	1.004437	2954.791260
0.000000	1.004675	2957.255127
0.000000	1.004912	2959.111328
0.000000	1.005149	2961.840820
0.000000	1.005386	2964.997803
0.000000	1.005623	2969.740234
0.000000	1.005860	2974.224854
0.000000	1.006098	2977.817871
0.000000	1.006335	2980.773682
0.000000	1.006572	2981.522949
0.000000	1.006809	2981.801514
0.000000	1.007046	2982.732666
0.000000	1.007284	2984.797119
0.000000	1.007521	2988.928711
0.000000	1.007758	2994.246338
0.000000	1.007995	3000.275146
0.000000	1.008232	3006.389648
0.000000	1.008469	3012.460693
0.000000	1.008707	3017.210205
0.000000	1.008944	3020.807129
0.000000	1.009181	3023.632324
0.000000	1.009418	3026.041504
0.000000	1.009655	3027.134033
0.000000	1.009892	3027.901123
0.000000	1.010130	3028.593018
0.000000	1.010367	3029.476563
0.000000	1.010604	3030.660400
0.000000	1.010841	3032.655273
0.000000	1.011078	3034.887695
0.000000	1.011316	3036.655762
0.000000	1.011553	3036.233643
0.000000	1.011790	3034.492676
0.000000	1.012027	3031.758301
0.000000	1.012264	3028.361816
0.000000	1.012501	3026.193848
0.000000	1.012739	3025.002197
0.000000	1.012976	3023.350342
0.000000	1.013213	3021.797852
0.000000	1.013450	3021.161865
0.000000	1.013687	3020.767578
0.000000	1.013924	3020.108643
0.000000	1.014162	3019.638428
0.000000	1.014399	3020.092285
0.000000	1.014636	3019.069824
0.000000	1.014873	3018.319092
0.000000	1.015110	3017.925537
0.000000	1.015347	3019.590820
0.000000	1.015585	3021.846191
0.000000	1.015822	3024.913574
0.000000	1.016059	3028.946777
0.000000	1.016296	3033.750732
0.000000	1.016533	3038.516357
0.000000	1.016770	3042.448486
0.000000	1.017008	3045.575439
0.000000	1.017245	3048.098389
0.000000	1.017482	3049.085693
0.000000	1.017719	3047.945801
0.000000	1.017956	3046.445068
0.000000	1.018194	3046.279541
0.000000	1.018431	3047.461426
0.000000	1.018668	3048.674561
0.000000	1.018905	3049.706787
0.000000	1.019142	3050.565918
0.000000	1.019379	3051.612061
0.000000	1.019617	3053.058594
0.000000	1.019854	3054.087158
0.000000	1.020091	3054.774658
0.000000	1.020328	3055.533447
0.000000	1.020565	3054.915039
0.000000	1.020803	3053.493408
0.000000	1.021040	3050.441650
0.000000	1.021277	3046.180664
0.000000	1.021514	3041.096191
0.000000	1.021751	3035.017334
0.000000	1.021988	3028.769287
0.000000	1.022226	3022.364502
0.000000	1.022463	3014.845947
0.000000	1.022700	3006.261719
0.000000	1.022937	2997.265137
0.000000	1.023174	2988.747070
0.000000	1.023412	2982.270020
0.000000	1.023649	2976.216064
0.000000	1.023886	2970.419922
0.000000	1.024123	2966.502197
0.000000	1.024360	2963.593750
0.000000	1.024597	2960.903564
0.000000	1.024835	2959.012451
0.000000	1.025072	2956.303711
0.000000	1.025309	2952.742432
0.000000	1.025546	2948.677490
0.000000	1.025783	2944.487549
0.000000	1.026020	2941.887207
0.000000	1.026258	2941.079102
0.000000	1.026495	2941.475342
0.000000	1.026732	2942.538330
0.000000	1.026969	2944.425293
0.000000	1.027206	2947.285645
0.000000	1.027443	2951.601074
0.000000	1.027681	2957.059082
0.000000	1.027918	2963.490723
0.000000	1.028155	2970.894043
0.000000	1.028392	2976.784668
0.000000	1.028629	2982.305908
0.000000	1.028866	2988.257080
0.000000	1.029104	2994.515381
0.000000	1.029341	3001.436035
0.000000	1.029578	3007.774902
0.000000	1.029815	3013.826660
0.000000	1.030052	3020.278564
0.000000	1.030290	3027.087891
0.000000	1.030527	3034.055420
0.000000	1.030764	3039.139893
0.000000	1.031001	3043.728027
0.000000	1.031238	3048.376221
0.000000	1.031475	3054.279541
0.000000	1.031713	3060.537842
0.000000	1.031950	3066.265869
0.000000	1.032187	3071.882813
0.000000	1.032424	3077.107910
0.000000	1.032661	3082.161133
0.000000	1.032899	3087.050781
0.000000	1.033136	3091.795410
0.000000	1.033373	3096.649658
0.000000	1.033610	3102.089844
0.000000	1.033847	3107.931885
0.000000	1.034084	3112.583252
0.000000	1.034322	3116.243164
0.000000	1.034559	3119.325195
0.000000	1.034796	3122.209717
0.000000	1.035033	3125.099609
0.000000	1.035270	3127.996094
0.000000	1.035507	3131.530518
0.000000	1.035745	3135.248779
0.000000	1.035982	3139.499512
0.000000	1.036219	3144.102295
0.000000	1.036456	3149.147705
0.000000	1.036693	3154.386963
0.000000	1.036930	3159.589600
0.000000	1.037168	3164.832275
0.000000	1.037405	3166.297607
0.000000	1.037642	3166.912842
0.000000	1.037879	3166.995361
0.000000	1.038116	3166.844482
0.000000	1.038353	3168.647461
0.000000	1.038591	3170.828613
0.000000	1.038828	3173.497070
0.000000	1.039065	3175.134766
0.000000	1.039302	3177.454102
0.000000	1.039539	3180.856689
0.000000	1.039777	3184.923584
0.000000	1.040014	3188.046387
0.000000	1.040251	3189.552734
0.000000	1.040488	3190.934082
0.000000	1.040725	3192.232910
0.000000	1.040962	3194.008057
0.000000	1.041200	3196.101074
0.000000	1.041437	3198.200684
0.000000	1.041674	3200.458252
0.000000	1.041911	3202.770996
0.000000	1.042148	3205.132568
0.000000	1.042385	3207.390137
0.000000	1.042623	3209.848389
0.000000	1.042860	3212.180908
0.000000	1.043097	3214.027344
0.000000	1.043334	3215.268311
0.000000	1.043571	3216.065430
0.000000	1.043809	3216.149902
0.000000	1.044046	3216.037598
0.000000	1.044283	3216.316406
0.000000	1.044520	3216.878906
0.000000	1.044757	3217.363770
0.000000	1.044994	3218.130859
0.000000	1.045232	3219.905518
0.000000	1.045469	3222.518066
0.000000	1.045706	3224.606445
0.000000	1.045943	3226.916748
0.000000	1.046180	3229.348633
0.000000	1.046417	3231.398926
0.000000	1.046655	3232.671631
0.000000	1.046892	3233.287598
0.000000	1.047129	3233.674316
0.000000	1.047366	3233.580566
0.000000	1.047603	3233.256836
0.000000	1.047840	3233.219727
0.000000	1.048078	3233.371826
0.000000	1.048315	3233.577393
0.000000	1.048552	3232.700439
0.000000	1.048789	3231.416992
0.000000	1.049026	3230.084961
0.000000	1.049264	3228.923096
0.000000	1.049501	3228.093506
0.000000	1.049738	3226.723145
0.000000	1.049975	3224.384033
0.000000	1.050212	3220.588379
0.000000	1.050449	3215.707031
0.000000	1.050687	3210.283203
0.000000	1.050924	3205.842285
0.000000	1.051161	3203.348389
0.000000	1.051398	3202.209473
0.000000	1.051635	3202.018799
0.000000	1.051872	3201.744629
0.000000	1.052110	3201.123291
0.000000	1.052347	3200.025391
0.000000	1.052584	3198.619873
0.000000	1.052821	3197.027588
0.000000	1.053058	3195.546143
0.000000	1.053295	3194.373291
0.000000	1.053533	3194.780518
0.000000	1.053770	3195.305176
0.000000	1.054007	3195.452393
0.000000	1.054244	3194.711182
0.000000	1.054481	3192.966064
0.000000	1.054719	3190.889160
0.000000	1.054956	3189.313477
0.000000	1.055193	3188.552734
0.000000	1.055430	3186.631348
0.000000	1.055667	3183.906006
0.000000	1.055905	3180.059814
0.000000	1.056142	3174.958496
0.000000	1.056379	3168.817871
0.000000	1.056616	3161.728271
0.000000	1.056853	3154.839355
0.000000	1.057090	3150.077637
0.000000	1.057328	3145.784180
0.000000	1.057565	3141.104736
0.000000	1.057802	3135.642822
0.000000	1.058039	3130.150391
0.000000	1.058276	3124.005859
0.000000	1.058513	3118.931396
0.000000	1.058751	3115.353271
0.000000	1.058988	3112.624268
0.000000	1.059225	3109.591309
0.000000	1.059462	3106.460205
0.000000	1.059699	3103.280518
0.000000	1.059937	3099.317139
0.000000	1.060174	3094.258057
0.000000	1.060411	3087.530273
0.000000	1.060648	3080.754883
0.000000	1.060885	3072.438721
0.000000	1.061122	3062.410400
0.000000	1.061360	3049.656494
0.000000	1.061597	3034.805664
0.000000	1.061834	3021.178467
0.000000	1.062071	3007.170410
0.000000	1.062308	2994.900146
0.000000	1.062545	2984.688232
0.000000	1.062783	2975.518555
0.000000	1.063020	2966.612793
0.000000	1.063257	2958.367920
0.000000	1.063494	2950.707764
0.000000	1.063731	2945.122314
0.000000	1.063968	2940.521729
0.000000	1.064206	2937.405518
0.000000	1.064443	2934.051025
0.000000	1.064680	2930.770264
0.000000	1.064917	2928.090576
0.000000	1.065154	2925.893311
0.000000	1.065391	2925.578369
0.000000	1.065629	2925.933838
0.000000	1.065866	2927.313232
0.000000	1.066103	2930.005371
0.000000	1.066340	2934.677490
0.000000	1.066577	2941.593994
0.000000	1.066815	2950.296631
0.000000	1.067052	2959.928711
0.000000	1.067289	2970.466797
0.000000	1.067526	2981.797363
0.000000	1.067763	2992.749512
0.000000	1.068000	3002.703125
0.000000	1.068238	3010.951416
0.000000	1.068475	3018.821533
0.000000	1.068712	3026.544434
0.000000	1.068949	3033.898193
0.000000	1.069186	3039.952148
0.000000	1.069424	3045.284180
0.000000	1.069661	3050.575928
0.000000	1.069898	3055.952637
0.000000	1.070135	3061.288086
0.000000	1.070372	3067.157715
0.000000	1.070609	3073.495605
0.000000	1.070847	3079.803467
0.000000	1.071084	3085.657227
0.000000	1.071321	3090.870361
0.000000	1.071558	3095.519287
0.000000	1.071795	3100.176025
0.000000	1.072032	3105.504639
0.000000	1.072270	3110.738525
0.000000	1.072507	3115.474854
0.000000	1.072744	3118.425049
0.000000	1.072981	3119.085938
0.000000	1.073218	3117.509766
0.000000	1.073455	3115.571533
0.000000	1.073693	3115.238525
0.000000	1.073930	3116.453125
0.000000	1.074167	3118.429688
0.000000	1.074404	3121.340576
0.000000	1.074641	3125.014160
0.000000	1.074878	3128.924805
0.000000	1.075116	3132.700684
0.000000	1.075353	3135.930420
0.000000	1.075590	3139.053467
0.000000	1.075827	3141.441895
0.000000	1.076064	3143.319092
0.000000	1.076302	3145.188965
0.000000	1.076539	3146.839111
0.000000	1.076776	3147.312744
0.000000	1.077013	3147.371338
0.000000	1.077250	3146.773682
0.000000	1.077487	3146.434570
0.000000	1.077725	3145.662354
0.000000	1.077962	3144.913574
0.000000	1.078199	3144.743652
0.000000	1.078436	3145.748047
0.000000	1.078673	3148.486816
0.000000	1.078910	3153.772461
0.000000	1.079148	3159.446777
0.000000	1.079385	3165.819580
0.000000	1.079622	3170.724121
0.000000	1.079859	3174.761719
0.000000	1.080096	3179.142578
0.000000	1.080334	3183.327637
0.000000	1.080571	3187.622803
0.000000	1.080808	3191.749268
0.000000	1.081045	3196.040771
0.000000	1.081282	3199.516113
0.000000	1.081519	3202.771973
0.000000	1.081757	3206.084717
0.000000	1.081994	3209.703857
0.000000	1.082231	3213.812256
0.000000	1.082468	3217.772217
0.000000	1.082705	3220.985596
0.000000	1.082942	3222.246826
0.000000	1.083180	3222.144531
0.000000	1.083417	3221.216797
0.000000	1.083654	3220.647705
0.000000	1.083891	3220.994141
0.000000	1.084128	3222.567627
0.000000	1.084365	3224.635742
0.000000	1.084603	3227.816650
0.000000	1.084840	3232.160645
0.000000	1.085077	3236.372070
0.000000	1.085314	3240.006592
0.000000	1.085551	3243.198242
0.000000	1.085788	3245.714600
0.000000	1.086026	3247.678711
0.000000	1.086263	3249.348145
0.000000	1.086500	3249.537842
0.000000	1.086737	3248.063965
0.000000	1.086974	3245.966553
0.000000	1.087212	3243.092041
0.000000	1.087449	3240.210938
0.000000	1.087686	3238.036377
0.000000	1.087923	3236.414063
0.000000	1.088160	3234.860840
0.000000	1.088398	3234.016602
0.000000	1.088635	3233.841309
0.000000	1.088872	3232.975098
0.000000	1.089109	3231.085693
0.000000	1.089346	3228.023926
0.000000	1.089583	3224.723145
0.000000	1.089821	3220.913086
0.000000	1.090058	3217.862305
0.000000	1.090295	3215.347168
0.000000	1.090532	3213.142090
0.000000	1.090769	3212.725830
0.000000	1.091006	3213.381592
0.000000	1.091244	3214.885986
0.000000	1.091481	3217.061035
0.000000	1.091718	3219.779785
0.000000	1.091955	3223.341064
0.000000	1.092192	3227.878906
0.000000	1.092430	3231.539307
0.000000	1.092667	3233.794434
0.000000	1.092904	3236.064941
0.000000	1.093141	3238.687988
0.000000	1.093378	3242.125977
0.000000	1.093615	3247.148926
0.000000	1.093853	3252.588379
0.000000	1.094090	3256.269531
0.000000	1.094327	3259.132568
0.000000	1.094564	3261.499023
0.000000	1.094801	3262.898926
0.000000	1.095038	3263.520996
0.000000	1.095276	3264.239258
0.000000	1.095513	3265.126709
0.000000	1.095750	3265.749756
0.000000	1.095987	3266.377441
0.000000	1.096224	3266.787354
0.000000	1.096461	3267.593506
0.000000	1.096699	3267.713379
0.000000	1.096936	3267.750488
0.000000	1.097173	3267.762939
0.000000	1.097410	3267.709961
0.000000	1.097647	3267.925537
0.000000	1.097885	3268.984619
0.000000	1.098122	3270.322754
0.000000	1.098359	3272.143066
0.000000	1.098596	3273.382813
0.000000	1.098833	3274.149658
0.000000	1.099070	3274.703857
0.000000	1.099308	3274.725586
0.000000	1.099545	3274.392334
0.000000	1.099782	3273.909912
0.000000	1.100019	3273.366699
0.000000	1.100256	3272.594482
0.000000	1.100493	3271.405029
0.000000	1.100731	3269.607666
0.000000	1.100968	3267.399658
0.000000	1.101205	3265.021973
0.000000	1.101442	3262.391357
0.000000	1.101679	3259.330566
0.000000	1.101916	3255.926025
0.000000	1.102154	3253.611572
0.000000	1.102391	3251.838135
0.000000	1.102628	3250.517334
0.000000	1.102865	3248.231445
0.000000	1.103102	3244.935791
0.000000	1.103340	3240.131104
0.000000	1.103577	3234.470947
0.000000	1.103814	3227.743408
0.000000	1.104051	3220.299072
0.000000	1.104288	3212.830078
0.000000	1.104525	3204.879150
0.000000	1.104763	3197.718750
0.000000	1.105000	3190.350830
0.000000	1.105237	3183.679932
0.000000	1.105474	3178.011230
0.000000	1.105711	3172.737549
0.000000	1.105948	3167.783203
0.000000	1.106186	3163.286133
0.000000	1.106423	3159.370605
0.000000	1.106660	3155.426514
0.000000	1.106897	3150.847168
0.000000	1.107134	3146.662109
0.000000	1.107372	3143.125732
0.000000	1.107609	3141.093018
0.000000	1.107846	3139.922363
0.000000	1.108083	3138.885498
0.000000	1.108320	3137.351563
0.000000	1.108557	3135.819092
0.000000	1.108795	3135.468750
0.000000	1.109032	3135.433350
0.000000	1.109269	3136.112793
0.000000	1.109506	3137.389160
0.000000	1.109743	3139.079590
0.000000	1.109980	3141.197510
0.000000	1.110218	3142.038086
0.000000	1.110455	3142.469238
0.000000	1.110692	3142.649658
0.000000	1.110929	3143.430664
0.000000	1.111166	3144.993652
0.000000	1.111403	3147.381592
0.000000	1.111641	3150.225098
0.000000	1.111878	3153.694336
0.000000	1.112115	3158.023926
0.000000	1.112352	3162.159180
0.000000	1.112589	3166.434326
0.000000	1.112827	3169.984619
0.000000	1.113064	3172.938965
0.000000	1.113301	3175.518799
0.000000	1.113538	3178.145264
0.000000	1.113775	3180.801758
0.000000	1.114012	3185.051270
0.000000	1.114250	3189.510742
0.000000	1.114487	3194.009766
0.000000	1.114724	3197.736572
0.000000	1.114961	3201.444336
0.000000	1.115198	3204.936035
0.000000	1.115435	3207.970459
0.000000	1.115673	3210.868408
0.000000	1.115910	3213.909912
0.000000	1.116147	3215.741943
0.000000	1.116384	3215.468994
0.000000	1.116621	3213.639160
0.000000	1.116859	3210.991699
0.000000	1.117096	3207.333496
0.000000	1.117333	3204.398926
0.000000	1.117570	3203.272461
0.000000	1.117807	3202.415771
0.000000	1.118044	3202.698486
0.000000	1.118282	3203.843994
0.000000	1.118519	3204.136719
0.000000	1.118756	3204.594971
0.000000	1.118993	3205.067627
0.000000	1.119230	3205.983887
0.000000	1.119467	3207.260742
0.000000	1.119705	3207.787354
0.000000	1.119942	3207.998779
0.000000	1.120179	3207.523682
0.000000	1.120416	3206.387695
0.000000	1.120653	3204.679443
0.000000	1.120890	3202.429688
0.000000	1.121128	3200.937256
0.000000	1.121365	3199.838867
0.000000	1.121602	3198.364258
0.000000	1.121839	3197.073486
0.000000	1.122076	3195.966797
0.000000	1.122313	3195.422607
0.000000	1.122551	3195.587402
0.000000	1.122788	3196.226074
0.000000	1.123025	3197.312256
0.000000	1.123262	3199.278809
0.000000	1.123499	3202.031250
0.000000	1.123737	3204.911133
0.000000	1.123974	3207.793213
0.000000	1.124211	3210.026855
0.000000	1.124448	3212.268799
0.000000	1.124685	3214.449951
0.000000	1.124923	3215.743408
0.000000	1.125160	3215.925293
0.000000	1.125397	3214.352783
0.000000	1.125634	3212.180176
0.000000	1.125871	3210.201660
0.000000	1.126108	3208.157959
0.000000	1.126346	3206.511719
0.000000	1.126583	3204.769775
0.000000	1.126820	3202.198242
0.000000	1.127057	3199.447266
0.000000	1.127294	3198.470703
0.000000	1.127531	3199.428711
0.000000	1.127769	3200.439697
0.000000	1.128006	3201.853516
0.000000	1.128243	3203.705811
0.000000	1.128480	3206.661865
0.000000	1.128717	3211.138184
0.000000	1.128955	3217.230225
0.000000	1.129192	3224.178955
0.000000	1.129429	3230.966309
0.000000	1.129666	3237.221436
0.000000	1.129903	3243.539307
0.000000	1.130140	3249.560059
0.000000	1.130378	3254.064941
0.000000	1.130615	3257.686279
0.000000	1.130852	3260.665771
0.000000	1.131089	3263.036621
0.000000	1.131326	3265.437988
0.000000	1.131563	3267.513428
0.000000	1.131801	3268.356689
0.000000	1.132038	3267.521729
0.000000	1.132275	3265.584717
0.000000	1.132512	3262.840576
0.000000	1.132749	3259.637451
0.000000	1.132986	3255.879395
0.000000	1.133224	3251.384277
0.000000	1.133461	3246.270752
0.000000	1.133698	3241.467041
0.000000	1.133935	3237.484131
0.000000	1.134172	3233.983643
0.000000	1.134409	3230.954346
0.000000	1.134647	3229.084473
0.000000	1.134884	3228.398438
0.000000	1.135121	3228.558350
0.000000	1.135358	3228.860596
0.000000	1.135595	3229.244629
0.000000	1.135833	3229.143799
0.000000	1.136070	3228.003906
0.000000	1.136307	3225.948730
0.000000	1.136544	3223.819580
0.000000	1.136781	3221.692139
0.000000	1.137018	3221.361084
0.000000	1.137256	3220.844482
0.000000	1.137493	3219.140869
0.000000	1.137730	3217.455566
0.000000	1.137967	3215.834961
0.000000	1.138204	3215.859863
0.000000	1.138441	3215.751465
0.000000	1.138679	3214.535156
0.000000	1.138916	3212.172852
0.000000	1.139153	3208.548584
0.000000	1.139390	3204.210449
0.000000	1.139627	3198.686523
0.000000	1.139865	3193.261230
0.000000	1.140102	3186.888428
0.000000	1.140339	3179.784668
0.000000	1.140576	3172.542480
0.000000	1.140813	3165.867920
0.000000	1.141050	3160.033936
0.000000	1.141288	3156.745361
0.000000	1.141525	3154.951904
0.000000	1.141762	3154.500244
0.000000	1.141999	3153.779541
0.000000	1.142236	3153.042480
0.000000	1.142473	3152.581055
0.000000	1.142711	3152.473389
0.000000	1.142948	3152.450195
0.000000	1.143185	3152.866211
0.000000	1.143422	3153.623291
0.000000	1.143659	3154.513428
0.000000	1.143896	3155.468994
0.000000	1.144134	3157.054199
0.000000	1.144371	3159.602051
0.000000	1.144608	3162.299561
0.000000	1.144845	3165.215576
0.000000	1.145082	3168.354736
0.000000	1.145320	3171.758057
0.000000	1.145557	3175.134033
0.000000	1.145794	3176.174561
0.000000	1.146031	3175.479004
0.000000	1.146268	3173.562500
0.000000	1.146505	3170.335205
0.000000	1.146743	3166.891357
0.000000	1.146980	3163.072754
0.000000	1.147217	3159.587646
0.000000	1.147454	3155.474121
0.000000	1.147691	3151.240967
0.000000	1.147928	3146.989746
0.000000	1.148166	3142.377686
0.000000	1.148403	3140.482666
0.000000	1.148640	3139.994873
0.000000	1.148877	3139.746338
0.000000	1.149114	3140.022705
0.000000	1.149352	3140.343506
0.000000	1.149589	3140.323486
0.000000	1.149826	3139.493164
0.000000	1.150063	3138.315918
0.000000	1.150300	3137.482910
0.000000	1.150537	3137.492920
0.000000	1.150775	3137.968506
0.000000	1.151012	3140.528564
0.000000	1.151249	3142.476318
0.000000	1.151486	3143.047607
0.000000	1.151723	3143.481934
0.000000	1.151960	3143.777344
0.000000	1.152198	3145.149170
0.000000	1.152435	3146.479004
0.000000	1.152672	3147.400635
0.000000	1.152909	3147.782715
0.000000	1.153146	3147.777344
0.000000	1.153383	3147.257080
0.000000	1.153621	3146.082764
0.000000	1.153858	3144.620117
0.000000	1.154095	3144.830078
0.000000	1.154332	3146.550781
0.000000	1.154569	3150.595703
0.000000	1.154807	3155.908691
0.000000	1.155044	3162.514160
0.000000	1.155281	3169.629639
0.000000	1.155518	3175.204102
0.000000	1.155755	3179.560547
0.000000	1.155993	3180.849609
0.000000	1.156230	3180.801270
0.000000	1.156467	3180.721436
0.000000	1.156704	3179.885986
0.000000	1.156941	3180.398193
0.000000	1.157178	3182.416504
0.000000	1.157416	3186.275391
0.000000	1.157653	3189.900146
0.000000	1.157890	3191.246582
0.000000	1.158127	3191.528320
0.000000	1.158364	3190.389404
0.000000	1.158601	3188.281006
0.000000	1.158839	3185.152588
0.000000	1.159076	3181.755127
0.000000	1.159313	3179.029053
0.000000	1.159550	3175.859375
0.000000	1.159787	3172.322754
0.000000	1.160024	3168.197998
0.000000	1.160262	3164.563232
0.000000	1.160499	3161.981689
0.000000	1.160736	3160.424805
0.000000	1.160973	3160.071777
0.000000	1.161210	3161.659180
0.000000	1.161448	3164.498779
0.000000	1.161685	3168.001221
0.000000	1.161922	3171.592529
0.000000	1.162159	3175.964844
0.000000	1.162396	3180.672119
0.000000	1.162633	3184.945801
0.000000	1.162871	3187.493408
0.000000	1.163108	3189.119629
0.000000	1.163345	3189.886963
0.000000	1.163582	3190.521973
0.000000	1.163819	3190.959229
0.000000	1.164056	3190.319580
0.000000	1.164294	3188.784180
0.000000	1.164531	3186.703369
0.000000	1.164768	3184.583740
0.000000	1.165005	3184.734619
0.000000	1.165242	3187.887695
0.000000	1.165480	3192.995361
0.000000	1.165717	3198.749268
0.000000	1.165954	3204.872559
0.000000	1.166191	3210.523438
0.000000	1.166428	3215.310303
0.000000	1.166665	3220.223633
0.000000	1.166903	3224.384033
0.000000	1.167140	3228.278809
0.000000	1.167377	3231.758301
0.000000	1.167614	3234.855713
0.000000	1.167851	3238.406006
0.000000	1.168088	3242.442139
0.000000	1.168326	3246.607422
0.000000	1.168563	3251.218262
0.000000	1.168800	3256.398682
0.000000	1.169037	3261.894287
0.000000	1.169274	3267.532471
0.000000	1.169511	3272.022217
0.000000	1.169749	3273.971924
0.000000	1.169986	3272.997070
0.000000	1.170223	3270.337891
0.000000	1.170460	3265.987061
0.000000	1.170697	3259.841309
0.000000	1.170934	3254.021973
0.000000	1.171172	3248.608643
0.000000	1.171409	3242.341309
0.000000	1.171646	3236.376221
0.000000	1.171883	3232.632568
0.000000	1.172120	3229.786377
0.000000	1.172358	3227.891602
0.000000	1.172595	3225.688965
0.000000	1.172832	3223.566895
0.000000	1.173069	3220.771240
0.000000	1.173306	3217.487061
0.000000	1.173543	3214.777344
0.000000	1.173781	3213.817383
0.000000	1.174018	3214.314941
0.000000	1.174255	3216.577881
0.000000	1.174492	3220.404785
0.000000	1.174729	3224.816895
0.000000	1.174967	3229.435059
0.000000	1.175204	3231.294678
0.000000	1.175441	3232.570313
0.000000	1.175678	3233.449463
0.000000	1.175915	3234.995850
0.000000	1.176152	3238.982666
0.000000	1.176390	3240.878418
0.000000	1.176627	3241.222168
0.000000	1.176864	3240.250732
0.000000	1.177101	3237.646973
0.000000	1.177338	3235.334961
0.000000	1.177575	3235.405518
0.000000	1.177813	3236.550537
0.000000	1.178050	3238.290527
0.000000	1.178287	3241.050537
0.000000	1.178524	3244.715820
0.000000	1.178761	3249.313965
0.000000	1.178998	3254.759277
0.000000	1.179236	3258.879883
0.000000	1.179473	3263.006592
0.000000	1.179710	3267.353760
0.000000	1.179947	3270.944092
0.000000	1.180184	3271.641113
0.000000	1.180421	3267.501221
0.000000	1.180659	3261.333496
0.000000	1.180896	3255.334473
0.000000	1.181133	3250.371826
0.000000	1.181370	3245.196289
0.000000	1.181607	3239.667969
0.000000	1.181845	3233.748779
0.000000	1.182082	3227.165283
0.000000	1.182319	3220.644531
0.000000	1.182556	3214.973877
0.000000	1.182793	3209.131836
0.000000	1.183030	3203.166016
0.000000	1.183268	3199.231201
0.000000	1.183505	3196.462646
0.000000	1.183742	3193.880127
0.000000	1.183979	3191.555176
0.000000	1.184216	3190.432861
0.000000	1.184453	3189.509766
0.000000	1.184691	3189.527100
0.000000	1.184928	3190.331787
0.000000	1.185165	3191.905762
0.000000	1.185402	3193.160889
0.000000	1.185639	3193.556641
0.000000	1.185877	3192.481934
0.000000	1.186114	3190.179199
0.000000	1.186351	3186.944336
0.000000	1.186588	3184.792969
0.000000	1.186825	3184.113037
0.000000	1.187062	3184.223877
0.000000	1.187300	3184.796631
0.000000	1.187537	3185.169678
0.000000	1.187774	3185.239746
0.000000	1.188011	3184.793213
0.000000	1.188248	3184.016113
0.000000	1.188486	3183.393555
0.000000	1.188723	3182.969727
0.000000	1.188960	3182.310059
0.000000	1.189197	3182.201172
0.000000	1.189434	3182.360107
0.000000	1.189671	3182.963379
0.000000	1.189909	3183.330078
0.000000	1.190146	3184.228027
0.000000	1.190383	3185.364990
0.000000	1.190620	3186.798584
0.000000	1.190857	3188.470215
0.000000	1.191094	3190.807861
0.000000	1.191332	3193.877686
0.000000	1.191569	3196.992676
0.000000	1.191806	3200.053467
0.000000	1.192043	3203.711914
0.000000	1.192280	3207.907227
0.000000	1.192517	3212.664063
0.000000	1.192755	3217.971191
0.000000	1.192992	3223.294189
0.000000	1.193229	3228.198486
0.000000	1.193466	3232.879150
0.000000	1.193703	3238.196777
0.000000	1.193941	3243.347412
0.000000	1.194178	3248.725830
0.000000	1.194415	3254.512451
0.000000	1.194652	3260.390137
0.000000	1.194889	3266.987305
0.000000	1.195126	3273.821533
0.000000	1.195364	3280.600830
0.000000	1.195601	3286.895752
0.000000	1.195838	3293.137207
0.000000	1.196075	3299.542969
0.000000	1.196312	3305.835693
0.000000	1.196549	3312.195313
0.000000	1.196787	3318.295410
0.000000	1.197024	3323.900146
0.000000	1.197261	3329.132080
0.000000	1.197498	3333.886475
0.000000	1.197735	3337.832520
0.000000	1.197973	3341.158203
0.000000	1.198210	3344.104736
0.000000	1.198447	3347.065674
0.000000	1.198684	3349.822510
0.000000	1.198921	3352.964111
0.000000	1.199158	3355.570068
0.000000	1.199396	3356.624023
0.000000	1.199633	3358.725586
0.000000	1.199870	3359.017822
0.000000	1.200107	3358.295410
0.000000	1.200344	3355.614258
0.000000	1.200581	3351.799805
0.000000	1.200819	3346.844238
0.000000	1.201056	3342.056885
0.000000	1.201293	3336.777344
0.000000	1.201530	3331.206787
0.000000	1.201767	3326.070801
0.000000	1.202004	3321.850342
0.000000	1.202242	3318.713867
0.000000	1.202479	3317.098389
0.000000	1.202716	3314.689697
0.000000	1.202953	3310.953369
0.000000	1.203190	3307.330322
0.000000	1.203428	3304.107422
0.000000	1.203665	3303.706787
0.000000	1.203902	3304.650635
0.000000	1.204139	3307.088135
0.000000	1.204376	3311.035156
0.000000	1.204613	3315.374023
0.000000	1.204851	3319.440430
0.000000	1.205088	3321.895508
0.000000	1.205325	3323.948975
0.000000	1.205562	3325.070068
0.000000	1.205799	3325.356201
0.000000	1.206036	3324.363037
0.000000	1.206274	3322.337402
0.000000	1.206511	3319.162842
0.000000	1.206748	3315.563232
0.000000	1.206985	3312.245117
0.000000	1.207222	3309.945557
0.000000	1.207459	3308.380371
0.000000	1.207697	3306.782715
0.000000	1.207934	3305.365723
0.000000	1.208171	3304.143311
0.000000	1.208408	3303.043213
0.000000	1.208645	3301.078125
0.000000	1.208883	3296.759521
0.000000	1.209120	3291.492920
0.000000	1.209357	3285.312256
0.000000	1.209594	3279.346191
0.000000	1.209831	3274.350098
0.000000	1.210068	3270.016357
0.000000	1.210306	3266.390137
0.000000	1.210543	3263.537109
0.000000	1.210780	3261.541504
0.000000	1.211017	3260.983887
0.000000	1.211254	3263.164063
0.000000	1.211491	3266.386963
0.000000	1.211729	3271.104980
0.000000	1.211966	3277.343262
0.000000	1.212203	3284.177490
0.000000	1.212440	3290.831543
0.000000	1.212677	3297.353516
0.000000	1.212915	3304.911621
0.000000	1.213152	3312.748779
0.000000	1.213389	3318.852051
0.000000	1.213626	3324.276611
0.000000	1.213863	3329.734863
0.000000	1.214100	3335.617920
0.000000	1.214338	3342.410156
0.000000	1.214575	3349.186279
0.000000	1.214812	3354.563232
0.000000	1.215049	3358.726074
0.000000	1.215286	3362.431152
0.000000	1.215523	3366.747803
0.000000	1.215761	3369.956787
0.000000	1.215998	3372.592773
0.000000	1.216235	3374.864502
0.000000	1.216472	3377.208740
0.000000	1.216709	3379.285889
0.000000	1.216946	3380.559326
0.000000	1.217184	3380.819824
0.000000	1.217421	3379.636230
0.000000	1.217658	3377.367676
0.000000	1.217895	3373.870605
0.000000	1.218132	3369.818115
0.000000	1.218370	3366.580078
0.000000	1.218607	3363.367432
0.000000	1.218844	3359.819092
0.000000	1.219081	3356.424072
0.000000	1.219318	3354.668945
0.000000	1.219555	3351.893066
0.000000	1.219793	3348.992920
0.000000	1.220030	3347.300781
0.000000	1.220267	3346.675537
0.000000	1.220504	3346.493896
0.000000	1.220741	3345.780029
0.000000	1.220978	3344.834473
0.000000	1.221216	3343.354248
0.000000	1.221453	3341.643799
0.000000	1.221690	3339.064209
0.000000	1.221927	3335.490234
0.000000	1.222164	3330.995605
0.000000	1.222402	3326.467041
0.000000	1.222639	3322.613281
0.000000	1.222876	3318.800537
0.000000	1.223113	3314.475342
0.000000	1.223350	3310.072754
0.000000	1.223588	3306.700195
0.000000	1.223825	3303.318848
0.000000	1.224062	3299.721924
0.000000	1.224299	3296.839600
0.000000	1.224536	3295.382813
0.000000	1.224773	3296.113037
0.000000	1.225011	3297.956299
0.000000	1.225248	3299.182373
0.000000	1.225485	3298.847412
0.000000	1.225722	3298.265381
0.000000	1.225959	3298.269287
0.000000	1.226196	3299.725098
0.000000	1.226434	3300.193359
0.000000	1.226671	3299.977295
0.000000	1.226908	3299.607422
0.000000	1.227145	3300.054688
0.000000	1.227382	3301.458984
0.000000	1.227619	3303.665527
0.000000	1.227857	3305.730225
0.000000	1.228094	3307.520996
0.000000	1.228331	3309.291992
0.000000	1.228568	3311.925781
0.000000	1.228805	3315.441650
0.000000	1.229042	3318.812500
0.000000	1.229280	3321.558105
0.000000	1.229517	3324.071045
0.000000	1.229754	3326.439697
0.000000	1.229991	3328.915283
0.000000	1.230228	3331.062012
0.000000	1.230466	3333.813477
0.000000	1.230703	3336.825684
0.000000	1.230940	3340.238525
0.000000	1.231177	3344.208984
0.000000	1.231414	3349.010986
0.000000	1.231651	3354.640625
0.000000	1.231889	3361.019287
0.000000	1.232126	3368.217529
0.000000	1.232363	3374.731201
0.000000	1.232600	3380.877686
0.000000	1.232837	3387.301025
0.000000	1.233074	3392.400391
0.000000	1.233312	3395.362793
0.000000	1.233549	3395.695313
0.000000	1.233786	3394.759277
0.000000	1.234023	3392.639160
0.000000	1.234260	3389.861816
0.000000	1.234498	3387.247314
0.000000	1.234735	3384.271240
0.000000	1.234972	3380.702148
0.000000	1.235209	3376.271973
0.000000	1.235446	3371.669189
0.000000	1.235683	3366.614014
0.000000	1.235921	3360.682617
0.000000	1.236158	3353.831787
0.000000	1.236395	3346.320313
0.000000	1.236632	3339.210693
0.000000	1.236869	3332.531738
0.000000	1.237106	3325.217041
0.000000	1.237344	3317.672852
0.000000	1.237581	3311.353271
0.000000	1.237818	3306.653564
0.000000	1.238055	3302.688477
0.000000	1.238292	3299.595703
0.000000	1.238529	3296.903564
0.000000	1.238767	3294.504883
0.000000	1.239004	3293.033203
0.000000	1.239241	3293.223633
0.000000	1.239478	3294.729736
0.000000	1.239715	3297.754150
0.000000	1.239952	3300.526855
0.000000	1.240190	3300.431885
0.000000	1.240427	3299.180420
0.000000	1.240664	3297.172607
0.000000	1.240901	3294.739502
0.000000	1.241138	3292.353027
0.000000	1.241376	3292.039307
0.000000	1.241613	3292.438721
0.000000	1.241850	3294.119385
0.000000	1.242087	3296.355713
0.000000	1.242324	3299.385986
0.000000	1.242561	3302.876465
0.000000	1.242799	3306.650146
0.000000	1.243036	3309.895752
0.000000	1.243273	3311.583496
0.000000	1.243510	3311.766113
0.000000	1.243747	3312.860840
0.000000	1.243984	3315.828369
0.000000	1.244222	3319.121094
0.000000	1.244459	3323.099609
0.000000	1.244696	3326.832031
0.000000	1.244933	3330.257324
0.000000	1.245170	3333.154297
0.000000	1.245408	3335.274658
0.000000	1.245645	3336.126221
0.000000	1.245882	3336.219238
0.000000	1.246119	3335.154541
0.000000	1.246356	3333.174805
0.000000	1.246593	3329.731445
0.000000	1.246831	3327.117676
0.000000	1.247068	3323.930420
0.000000	1.247305	3319.315674
0.000000	1.247542	3313.686279
0.000000	1.247779	3308.897217
0.000000	1.248016	3305.040283
0.000000	1.248254	3300.920166
0.000000	1.248491	3296.975586
0.000000	1.248728	3293.771729
0.000000	1.248965	3290.266357
0.000000	1.249202	3286.819336
0.000000	1.249439	3284.295654
0.000000	1.249677	3281.859619
0.000000	1.249914	3278.768066
0.000000	1.250151	3275.543213
0.000000	1.250388	3272.439941
0.000000	1.250625	3270.741211
0.000000	1.250863	3270.040527
0.000000	1.251100	3270.213867
0.000000	1.251337	3270.712158
0.000000	1.251574	3272.035400
0.000000	1.251811	3273.706055
0.000000	1.252048	3274.979492
0.000000	1.252286	3276.833496
0.000000	1.252523	3279.210938
0.000000	1.252760	3282.163086
0.000000	1.252997	3285.840088
0.000000	1.253234	3289.374023
0.000000	1.253471	3293.540039
0.000000	1.253709	3297.874268
0.000000	1.253946	3301.712646
0.000000	1.254183	3304.708496
0.000000	1.254420	3307.116943
0.000000	1.254657	3309.087158
0.000000	1.254895	3309.921143
0.000000	1.255132	3309.663818
0.000000	1.255369	3308.196289
0.000000	1.255606	3305.859863
0.000000	1.255843	3302.986084
0.000000	1.256080	3299.993896
0.000000	1.256318	3297.478027
0.000000	1.256555	3295.434326
0.000000	1.256792	3294.549316
0.000000	1.257029	3295.099609
0.000000	1.257266	3294.480957
0.000000	1.257504	3293.291748
0.000000	1.257741	3293.555176
0.000000	1.257978	3295.252441
0.000000	1.258215	3297.531494
0.000000	1.258452	3298.609375
0.000000	1.258689	3299.386719
0.000000	1.258927	3300.529541
0.000000	1.259164	3302.278076
0.000000	1.259401	3304.751709
0.000000	1.259638	3307.915771
0.000000	1.259875	3311.801025
0.000000	1.260112	3316.374512
0.000000	1.260350	3319.952148
0.000000	1.260587	3323.221924
0.000000	1.260824	3326.666992
0.000000	1.261061	3330.147949
0.000000	1.261298	3333.490234
0.000000	1.261536	3335.170410
0.000000	1.261773	3335.764893
0.000000	1.262010	3335.619629
0.000000	1.262247	3335.283447
0.000000	1.262484	3335.704102
0.000000	1.262721	3336.581055
0.000000	1.262959	3337.271240
0.000000	1.263196	3337.429932
0.000000	1.263433	3336.222656
0.000000	1.263670	3334.441895
0.000000	1.263907	3332.865234
0.000000	1.264144	3331.352295
0.000000	1.264382	3329.767334
0.000000	1.264619	3328.347900
0.000000	1.264856	3327.706543
0.000000	1.265093	3327.585693
0.000000	1.265330	3327.547119
0.000000	1.265567	3327.719971
0.000000	1.265805	3327.978760
0.000000	1.266042	3328.302002
0.000000	1.266279	3328.904297
0.000000	1.266516	3329.634766
0.000000	1.266753	3330.213623
0.000000	1.266991	3330.007080
0.000000	1.267228	3330.236572
0.000000	1.267465	3330.964111
0.000000	1.267702	3331.605957
0.000000	1.267939	3332.871826
0.000000	1.268176	3333.633789
0.000000	1.268414	3334.419678
0.000000	1.268651	3334.941895
0.000000	1.268888	3335.174316
0.000000	1.269125	3335.138184
0.000000	1.269362	3335.027588
0.000000	1.269599	3335.195557
0.000000	1.269837	3336.366211
0.000000	1.270074	3338.127686
0.000000	1.270311	3340.219727
0.000000	1.270548	3341.956787
0.000000	1.270785	3343.118652
0.000000	1.271023	3344.135254
0.000000	1.271260	3345.387451
0.000000	1.271497	3346.461182
0.000000	1.271734	3347.468750
0.000000	1.271971	3349.067627
0.000000	1.272208	3351.459961
0.000000	1.272446	3355.542236
0.000000	1.272683	3360.681641
0.000000	1.272920	3365.263184
0.000000	1.273157	3369.906738
0.000000	1.273394	3374.768066
0.000000	1.273631	3379.613770
0.000000	1.273869	3384.172363
0.000000	1.274106	3388.755859
0.000000	1.274343	3392.458984
0.000000	1.274580	3395.222900
0.000000	1.274817	3397.423828
0.000000	1.275054	3398.918701
0.000000	1.275292	3399.999023
0.000000	1.275529	3401.036865
0.000000	1.275766	3402.575928
0.000000	1.276003	3404.684082
0.000000	1.276240	3408.004883
0.000000	1.276477	3410.946045
0.000000	1.276715	3414.269531
0.000000	1.276952	3418.026367
0.000000	1.277189	3422.477051
0.000000	1.277426	3426.747314
0.000000	1.277663	3431.010254
0.000000	1.277901	3435.943359
0.000000	1.278138	3440.289551
0.000000	1.278375	3443.869385
0.000000	1.278612	3447.781494
0.000000	1.278849	3452.077881
0.000000	1.279086	3456.632080
0.000000	1.279324	3461.229980
0.000000	1.279561	3466.169678
0.000000	1.279798	3470.085449
0.000000	1.280035	3472.270508
0.000000	1.280272	3473.169678
0.000000	1.280509	3472.257813
0.000000	1.280747	3470.209961
0.000000	1.280984	3467.569336
0.000000	1.281221	3465.869141
0.000000	1.281458	3464.132324
0.000000	1.281695	3461.547119
0.000000	1.281933	3458.396729
0.000000	1.282170	3453.731934
0.000000	1.282407	3445.432617
0.000000	1.282644	3434.614502
0.000000	1.282881	3422.511719
0.000000	1.283118	3411.722168
0.000000	1.283356	3405.217285
0.000000	1.283593	3399.545166
0.000000	1.283830	3394.971191
0.000000	1.284067	3391.813477
0.000000	1.284304	3388.471924
0.000000	1.284541	3386.035400
0.000000	1.284779	3385.204102
0.000000	1.285016	3384.859863
0.000000	1.285253	3383.719727
0.000000	1.285490	3381.512207
0.000000	1.285727	3379.195313
0.000000	1.285964	3375.093506
0.000000	1.286202	3369.370361
0.000000	1.286439	3361.851318
0.000000	1.286676	3353.000244
0.000000	1.286913	3344.902344
0.000000	1.287150	3336.841797
0.000000	1.287387	3329.064697
0.000000	1.287625	3321.863525
0.000000	1.287862	3314.960449
0.000000	1.288099	3309.074951
0.000000	1.288336	3304.102783
0.000000	1.288573	3302.705322
0.000000	1.288811	3302.993408
0.000000	1.289048	3303.716553
0.000000	1.289285	3304.762695
0.000000	1.289522	3306.749023
0.000000	1.289759	3309.783691
0.000000	1.289997	3314.498535
0.000000	1.290234	3319.594727
0.000000	1.290471	3323.887695
0.000000	1.290708	3326.304688
0.000000	1.290945	3327.693115
0.000000	1.291182	3328.825684
0.000000	1.291420	3330.090576
0.000000	1.291657	3331.668701
0.000000	1.291894	3333.001465
0.000000	1.292131	3334.224609
0.000000	1.292368	3335.210693
0.000000	1.292605	3336.632813
0.000000	1.292843	3337.529053
0.000000	1.293080	3338.429688
0.000000	1.293317	3338.284668
0.000000	1.293554	3336.174072
0.000000	1.293791	3332.872070
0.000000	1.294029	3329.211182
0.000000	1.294266	3325.155762
0.000000	1.294503	3323.734131
0.000000	1.294740	3322.731934
0.000000	1.294977	3322.047607
0.000000	1.295214	3320.334229
0.000000	1.295452	3318.317383
0.000000	1.295689	3315.964111
0.000000	1.295926	3314.729004
0.000000	1.296163	3315.697021
0.000000	1.296400	3316.053955
0.000000	1.296637	3315.839844
0.000000	1.296875	3316.076172
0.000000	1.297112	3314.883057
0.000000	1.297349	3312.548828
0.000000	1.297586	3309.601074
0.000000	1.297823	3306.663818
0.000000	1.298060	3304.054688
0.000000	1.298298	3301.254395
0.000000	1.298535	3297.992188
0.000000	1.298772	3295.992432
0.000000	1.299009	3293.879883
0.000000	1.299246	3291.815430
0.000000	1.299484	3290.103271
0.000000	1.299721	3290.850098
0.000000	1.299958	3292.539307
0.000000	1.300195	3293.900146
0.000000	1.300432	3295.486572
0.000000	1.300669	3295.777588
0.000000	1.300907	3294.485840
0.000000	1.301144	3291.613037
0.000000	1.301381	3288.340332
0.000000	1.301618	3285.308838
0.000000	1.301855	3284.080811
0.000000	1.302092	3284.972656
0.000000	1.302330	3286.551025
0.000000	1.302567	3288.161133
0.000000	1.302804	3289.914063
0.000000	1.303041	3291.170898
0.000000	1.303278	3291.787842
0.000000	1.303516	3292.062012
0.000000	1.303753	3292.025146
0.000000	1.303990	3292.391113
0.000000	1.304227	3293.314697
0.000000	1.304464	3295.046143
0.000000	1.304701	3298.018799
0.000000	1.304939	3301.119629
0.000000	1.305176	3303.494873
0.000000	1.305413	3305.618652
0.000000	1.305650	3307.412354
0.000000	1.305887	3308.706055
0.000000	1.306124	3310.462158
0.000000	1.306362	3312.221191
0.000000	1.306599	3313.736816
0.000000	1.306836	3315.365723
0.000000	1.307073	3317.096680
0.000000	1.307310	3318.512207
0.000000	1.307547	3319.510254
0.000000	1.307785	3320.438477
0.000000	1.308022	3321.005127
0.000000	1.308259	3321.238525
0.000000	1.308496	3319.219727
0.000000	1.308733	3316.106934
0.000000	1.308971	3312.009521
0.000000	1.309208	3307.250977
0.000000	1.309445	3303.810059
0.000000	1.309682	3300.538818
0.000000	1.309919	3296.934570
0.000000	1.310156	3293.233154
0.000000	1.310394	3289.963867
0.000000	1.310631	3286.841553
0.000000	1.310868	3284.801270
0.000000	1.311105	3284.423828
0.000000	1.311342	3284.651611
0.000000	1.311579	3285.064941
0.000000	1.311817	3286.192871
0.000000	1.312054	3287.943115
0.000000	1.312291	3290.528564
0.000000	1.312528	3293.860840
0.000000	1.312765	3296.937256
0.000000	1.313002	3298.843506
0.000000	1.313240	3300.304932
0.000000	1.313477	3301.806396
0.000000	1.313714	3303.420166
0.000000	1.313951	3305.741699
0.000000	1.314188	3308.538330
0.000000	1.314426	3311.432861
0.000000	1.314663	3314.767090
0.000000	1.314900	3318.880859
0.000000	1.315137	3323.709473
0.000000	1.315374	3328.872803
0.000000	1.315611	3333.915771
0.000000	1.315849	3339.064209
0.000000	1.316086	3343.915283
0.000000	1.316323	3348.159912
0.000000	1.316560	3351.618164
0.000000	1.316797	3354.269287
0.000000	1.317034	3356.752686
0.000000	1.317272	3358.543213
0.000000	1.317509	3359.855469
0.000000	1.317746	3360.694824
0.000000	1.317983	3361.683105
0.000000	1.318220	3362.457031
0.000000	1.318458	3363.325195
0.000000	1.318695	3363.467529
0.000000	1.318932	3362.750732
0.000000	1.319169	3361.188232
0.000000	1.319406	3359.200195
0.000000	1.319643	3356.648682
0.000000	1.319881	3353.790771
0.000000	1.320118	3350.693115
0.000000	1.320355	3347.593506
0.000000	1.320592	3344.555176
0.000000	1.320829	3342.198730
0.000000	1.321066	3340.248291
0.000000	1.321304	3339.313477
0.000000	1.321541	3340.274902
0.000000	1.321778	3343.227783
0.000000	1.322015	3348.241455
0.000000	1.322252	3355.333740
0.000000	1.322490	3362.523682
0.000000	1.322727	3368.172363
0.000000	1.322964	3373.333984
0.000000	1.323201	3378.699951
0.000000	1.323438	3384.517090
0.000000	1.323675	3390.411133
0.000000	1.323913	3394.507813
0.000000	1.324150	3398.322998
0.000000	1.324387	3402.114746
0.000000	1.324624	3405.737549
0.000000	1.324861	3408.380127
0.000000	1.325098	3409.067383
0.000000	1.325336	3408.915283
0.000000	1.325573	3407.420166
0.000000	1.325810	3405.422119
0.000000	1.326047	3402.340576
0.000000	1.326284	3398.191162
0.000000	1.326522	3393.031006
0.000000	1.326759	3386.730713
0.000000	1.326996	3380.208252
0.000000	1.327233	3373.516602
0.000000	1.327470	3366.417480
0.000000	1.327707	3359.134521
0.000000	1.327945	3354.325195
0.000000	1.328182	3350.721191
0.000000	1.328419	3348.661377
0.000000	1.328656	3348.684082
0.000000	1.328893	3351.466553
0.000000	1.329130	3357.028320
0.000000	1.329368	3363.705566
0.000000	1.329605	3368.780762
0.000000	1.329842	3373.614990
0.000000	1.330079	3379.451172
0.000000	1.330316	3385.133057
0.000000	1.330554	3389.835205
0.000000	1.330791	3393.634033
0.000000	1.331028	3397.425781
0.000000	1.331265	3401.311279
0.000000	1.331502	3405.109619
0.000000	1.331739	3408.690674
0.000000	1.331977	3411.724609
0.000000	1.332214	3413.934570
0.000000	1.332451	3414.896484
0.000000	1.332688	3413.115234
0.000000	1.332925	3410.711914
0.000000	1.333162	3406.716064
0.000000	1.333400	3401.795166
0.000000	1.333637	3397.203369
0.000000	1.333874	3393.373291
0.000000	1.334111	3389.938721
0.000000	1.334348	3385.717529
0.000000	1.334585	3380.952148
0.000000	1.334823	3375.828857
0.000000	1.335060	3371.205811
0.000000	1.335297	3366.658936
0.000000	1.335534	3362.738770
0.000000	1.335771	3360.018311
0.000000	1.336008	3358.198242
0.000000	1.336246	3356.922363
0.000000	1.336483	3356.171875
0.000000	1.336720	3356.543701
0.000000	1.336957	3357.189453
0.000000	1.337194	3358.836182
0.000000	1.337432	3361.534424
0.000000	1.337669	3364.981445
0.000000	1.337906	3369.734863
0.000000	1.338143	3376.005127
0.000000	1.338380	3383.842041
0.000000	1.338617	3392.357666
0.000000	1.338855	3401.510498
0.000000	1.339092	3412.112549
0.000000	1.339329	3423.471680
0.000000	1.339566	3434.422852
0.000000	1.339803	3442.663086
0.000000	1.340041	3446.708496
0.000000	1.340278	3448.645752
0.000000	1.340515	3448.656250
0.000000	1.340752	3446.969971
0.000000	1.340989	3443.750488
0.000000	1.341226	3438.970459
0.000000	1.341464	3434.341309
0.000000	1.341701	3431.464844
0.000000	1.341938	3429.490723
0.000000	1.342175	3428.277832
0.000000	1.342412	3428.306641
0.000000	1.342649	3429.457520
0.000000	1.342887	3431.471191
0.000000	1.343124	3434.227295
0.000000	1.343361	3434.763184
0.000000	1.343598	3434.871826
0.000000	1.343835	3435.215088
0.000000	1.344072	3435.908691
0.000000	1.344310	3438.506348
0.000000	1.344547	3441.444092
0.000000	1.344784	3444.056152
0.000000	1.345021	3446.435303
0.000000	1.345258	3447.540771
0.000000	1.345495	3446.924561
0.000000	1.345733	3445.318848
0.000000	1.345970	3442.489746
0.000000	1.346207	3438.903809
0.000000	1.346444	3434.517090
0.000000	1.346681	3430.668213
0.000000	1.346919	3427.246094
0.000000	1.347156	3423.432861
0.000000	1.347393	3420.020508
0.000000	1.347630	3415.950195
0.000000	1.347867	3411.223389
0.000000	1.348104	3405.070557
0.000000	1.348342	3397.814697
0.000000	1.348579	3390.930908
0.000000	1.348816	3386.396484
0.000000	1.349053	3382.909180
0.000000	1.349290	3381.098145
0.000000	1.349527	3380.197266
0.000000	1.349765	3379.833252
0.000000	1.350002	3380.571777
0.000000	1.350239	3381.871094
0.000000	1.350476	3383.990967
0.000000	1.350713	3386.681396
0.000000	1.350951	3390.499268
0.000000	1.351188	3394.510010
0.000000	1.351425	3398.208984
0.000000	1.351662	3401.345459
0.000000	1.351899	3404.681641
0.000000	1.352136	3407.667969
0.000000	1.352374	3410.919922
0.000000	1.352611	3414.274170
0.000000	1.352848	3417.711670
0.000000	1.353085	3419.807617
0.000000	1.353322	3418.875000
0.000000	1.353559	3416.517090
0.000000	1.353797	3413.130615
0.000000	1.354034	3409.012939
0.000000	1.354271	3406.380615
0.000000	1.354508	3404.940186
0.000000	1.354745	3403.682617
0.000000	1.354982	3402.748291
0.000000	1.355220	3401.817871
0.000000	1.355457	3400.977051
0.000000	1.355694	3401.236084
0.000000	1.355931	3403.904785
0.000000	1.356168	3407.702881
0.000000	1.356406	3412.549316
0.000000	1.356643	3418.771484
0.000000	1.356880	3426.724609
0.000000	1.357117	3435.545166
0.000000	1.357354	3443.263672
0.000000	1.357592	3450.177246
0.000000	1.357829	3456.427002
0.000000	1.358066	3462.697998
0.000000	1.358303	3468.479980
0.000000	1.358540	3474.313965
0.000000	1.358777	3479.373535
0.000000	1.359015	3483.376709
0.000000	1.359252	3485.558594
0.000000	1.359489	3486.038818
0.000000	1.359726	3485.631836
0.000000	1.359963	3483.877197
0.000000	1.360200	3481.282715
0.000000	1.360438	3478.360352
0.000000	1.360675	3474.372314
0.000000	1.360912	3469.014404
0.000000	1.361149	3462.257080
0.000000	1.361386	3453.427246
0.000000	1.361623	3443.309570
0.000000	1.361861	3433.713623
0.000000	1.362098	3424.365234
0.000000	1.362335	3415.943359
0.000000	1.362572	3408.257080
0.000000	1.362809	3401.052979
0.000000	1.363047	3395.002197
0.000000	1.363284	3389.900635
0.000000	1.363521	3384.886475
0.000000	1.363758	3380.670166
0.000000	1.363995	3377.162842
0.000000	1.364232	3374.280762
0.000000	1.364470	3372.789551
0.000000	1.364707	3372.821533
0.000000	1.364944	3373.935059
0.000000	1.365181	3375.711426
0.000000	1.365418	3377.561035
0.000000	1.365655	3378.897949
0.000000	1.365893	3380.418213
0.000000	1.366130	3382.189209
0.000000	1.366367	3384.557373
0.000000	1.366604	3387.986816
0.000000	1.366841	3392.502441
0.000000	1.367079	3397.631348
0.000000	1.367316	3402.520508
0.000000	1.367553	3406.479004
0.000000	1.367790	3408.957764
0.000000	1.368027	3409.635254
0.000000	1.368264	3409.327881
0.000000	1.368502	3409.149414
0.000000	1.368739	3409.938477
0.000000	1.368976	3412.641113
0.000000	1.369213	3415.193848
0.000000	1.369450	3416.971191
0.000000	1.369687	3418.562500
0.000000	1.369925	3420.217041
0.000000	1.370162	3423.255371
0.000000	1.370399	3425.912842
0.000000	1.370636	3428.394531
0.000000	1.370873	3429.862549
0.000000	1.371110	3429.799561
0.000000	1.371348	3429.778809
0.000000	1.371585	3430.187500
0.000000	1.371822	3433.615967
0.000000	1.372059	3437.733398
0.000000	1.372296	3442.053955
0.000000	1.372534	3446.403320
0.000000	1.372771	3450.110107
0.000000	1.373008	3454.224609
0.000000	1.373245	3458.513672
0.000000	1.373482	3463.211914
0.000000	1.373719	3468.292969
0.000000	1.373957	3472.835693
0.000000	1.374194	3477.577148
0.000000	1.374431	3482.290039
0.000000	1.374668	3486.831543
0.000000	1.374905	3489.586426
0.000000	1.375142	3491.743408
0.000000	1.375380	3493.868408
0.000000	1.375617	3496.184082
0.000000	1.375854	3498.537354
0.000000	1.376091	3499.186035
0.000000	1.376328	3498.967773
0.000000	1.376566	3498.854980
0.000000	1.376803	3500.123047
0.000000	1.377040	3501.711914
0.000000	1.377277	3503.425293
0.000000	1.377514	3505.398682
0.000000	1.377751	3506.778809
0.000000	1.377989	3508.032227
0.000000	1.378226	3509.906982
0.000000	1.378463	3512.054932
0.000000	1.378700	3514.452881
0.000000	1.378937	3516.097656
0.000000	1.379174	3517.704346
0.000000	1.379412	3519.216553
0.000000	1.379649	3521.456055
0.000000	1.379886	3523.912109
0.000000	1.380123	3526.611084
0.000000	1.380360	3529.999756
0.000000	1.380597	3533.950684
0.000000	1.380835	3536.882080
0.000000	1.381072	3538.956299
0.000000	1.381309	3538.681885
0.000000	1.381546	3537.681396
0.000000	1.381783	3536.293701
0.000000	1.382020	3534.199463
0.000000	1.382258	3531.983887
0.000000	1.382495	3529.689453
0.000000	1.382732	3527.861328
0.000000	1.382969	3526.561768
0.000000	1.383206	3525.816406
0.000000	1.383444	3525.489502
0.000000	1.383681	3525.292725
0.000000	1.383918	3525.044922
0.000000	1.384155	3525.676514
0.000000	1.384392	3527.178223
0.000000	1.384629	3528.915771
0.000000	1.384867	3530.619629
0.000000	1.385104	3533.522949
0.000000	1.385341	3536.704102
0.000000	1.385578	3540.992432
0.000000	1.385815	3547.040283
0.000000	1.386052	3554.139648
0.000000	1.386290	3560.778564
0.000000	1.386527	3565.184570
0.000000	1.386764	3568.361816
0.000000	1.387001	3570.549805
0.000000	1.387238	3571.770752
0.000000	1.387476	3572.077148
0.000000	1.387713	3569.151855
0.000000	1.387950	3564.444336
0.000000	1.388187	3559.211914
0.000000	1.388424	3553.572021
0.000000	1.388662	3548.844727
0.000000	1.388898	3546.048584
0.000000	1.389136	3544.678467
0.000000	1.389373	3544.922119
0.000000	1.389610	3546.702393
0.000000	1.389847	3549.177490
0.000000	1.390084	3552.228027
0.000000	1.390322	3554.229980
0.000000	1.390559	3556.110352
0.000000	1.390796	3557.932129
0.000000	1.391033	3560.045410
0.000000	1.391270	3562.826172
0.000000	1.391508	3565.906494
0.000000	1.391745	3568.508301
0.000000	1.391982	3571.413330
0.000000	1.392219	3574.088135
0.000000	1.392456	3576.582764
0.000000	1.392693	3578.587158
0.000000	1.392931	3580.401367
0.000000	1.393168	3582.459229
0.000000	1.393405	3584.086182
0.000000	1.393642	3585.057373
0.000000	1.393879	3585.773682
0.000000	1.394117	3585.825928
0.000000	1.394354	3585.810303
0.000000	1.394591	3585.047852
0.000000	1.394828	3584.102783
0.000000	1.395065	3583.712402
0.000000	1.395302	3584.109863
0.000000	1.395540	3584.457031
0.000000	1.395777	3585.002930
0.000000	1.396014	3586.044189
0.000000	1.396251	3585.124023
0.000000	1.396488	3582.655029
0.000000	1.396725	3578.946045
0.000000	1.396963	3574.183838
0.000000	1.397200	3569.135254
0.000000	1.397437	3564.501709
0.000000	1.397674	3559.871826
0.000000	1.397911	3554.882813
0.000000	1.398148	3550.226807
0.000000	1.398386	3544.645264
0.000000	1.398623	3537.346680
0.000000	1.398860	3529.808838
0.000000	1.399097	3523.756104
0.000000	1.399334	3517.521484
0.000000	1.399571	3511.171875
0.000000	1.399809	3505.279541
0.000000	1.400046	3499.695068
0.000000	1.400283	3493.988037
0.000000	1.400520	3488.910645
0.000000	1.400757	3484.347900
0.000000	1.400995	3479.881592
0.000000	1.401232	3475.425049
0.000000	1.401469	3469.940674
0.000000	1.401706	3463.906738
0.000000	1.401943	3458.053955
0.000000	1.402180	3453.694336
0.000000	1.402418	3449.854248
0.000000	1.402655	3447.200439
0.000000	1.402892	3445.172607
0.000000	1.403129	3443.758789
0.000000	1.403366	3443.283203
0.000000	1.403604	3443.666260
0.000000	1.403841	3444.648682
0.000000	1.404078	3445.801758
0.000000	1.404315	3446.925781
0.000000	1.404552	3448.094238
0.000000	1.404789	3449.310059
0.000000	1.405026	3450.995605
0.000000	1.405264	3452.890137
0.000000	1.405501	3455.468506
0.000000	1.405738	3459.211670
0.000000	1.405975	3463.335449
0.000000	1.406212	3468.063965
0.000000	1.406450	3473.337891
0.000000	1.406687	3478.194336
0.000000	1.406924	3482.239502
0.000000	1.407161	3486.322998
0.000000	1.407398	3490.490723
0.000000	1.407635	3494.657959
0.000000	1.407873	3498.376465
0.000000	1.408110	3501.224365
0.000000	1.408347	3503.466553
0.000000	1.408584	3506.207031
0.000000	1.408821	3509.172852
0.000000	1.409058	3513.178467
0.000000	1.409296	3518.050049
0.000000	1.409533	3523.517578
0.000000	1.409770	3529.573242
0.000000	1.410007	3536.232910
0.000000	1.410244	3542.687256
0.000000	1.410482	3547.807861
0.000000	1.410719	3551.680420
0.000000	1.410956	3554.845215
0.000000	1.411193	3557.558594
0.000000	1.411430	3559.885742
0.000000	1.411667	3561.685547
0.000000	1.411905	3562.734375
0.000000	1.412142	3563.708740
0.000000	1.412379	3564.356689
0.000000	1.412616	3565.254883
0.000000	1.412853	3567.065186
0.000000	1.413091	3569.375000
0.000000	1.413328	3570.409668
0.000000	1.413565	3570.612793
0.000000	1.413802	3569.260498
0.000000	1.414039	3567.144775
0.000000	1.414276	3564.093506
0.000000	1.414513	3560.040771
0.000000	1.414751	3555.650391
0.000000	1.414988	3551.695557
0.000000	1.415225	3549.339355
0.000000	1.415462	3548.094727
0.000000	1.415699	3547.791016
0.000000	1.415937	3547.388184
0.000000	1.416174	3546.826172
0.000000	1.416411	3545.408936
0.000000	1.416648	3542.675049
0.000000	1.416885	3539.413086
0.000000	1.417122	3535.239014
0.000000	1.417360	3531.939453
0.000000	1.417597	3529.237549
0.000000	1.417834	3523.015625
0.000000	1.418071	3514.652832
0.000000	1.418308	3504.880615
0.000000	1.418545	3496.001221
0.000000	1.418783	3490.228027
0.000000	1.419020	3485.369873
0.000000	1.419257	3481.018799
0.000000	1.419494	3477.846924
0.000000	1.419731	3476.533203
0.000000	1.419969	3476.732910
0.000000	1.420206	3478.362793
0.000000	1.420443	3481.493164
0.000000	1.420680	3485.732178
0.000000	1.420917	3489.977051
0.000000	1.421154	3494.754883
0.000000	1.421392	3499.498047
0.000000	1.421629	3503.864014
0.000000	1.421866	3508.275635
0.000000	1.422103	3511.155029
0.000000	1.422340	3513.889893
0.000000	1.422578	3516.770508
0.000000	1.422815	3520.077393
0.000000	1.423052	3524.145264
0.000000	1.423289	3528.350342
0.000000	1.423526	3531.582275
0.000000	1.423763	3532.554199
0.000000	1.424001	3532.096680
0.000000	1.424238	3530.937012
0.000000	1.424475	3529.033447
0.000000	1.424712	3527.106934
0.000000	1.424949	3524.575195
0.000000	1.425186	3521.462402
0.000000	1.425424	3517.601807
0.000000	1.425661	3513.492920
0.000000	1.425898	3510.195557
0.000000	1.426135	3507.467285
0.000000	1.426372	3505.155029
0.000000	1.426610	3503.703613
0.000000	1.426847	3502.946533
0.000000	1.427084	3503.295410
0.000000	1.427321	3504.043457
0.000000	1.427558	3506.135498
0.000000	1.427795	3508.919189
0.000000	1.428033	3512.386963
0.000000	1.428270	3515.993896
0.000000	1.428507	3519.742188
0.000000	1.428744	3523.842041
0.000000	1.428981	3527.857910
0.000000	1.429218	3531.802490
0.000000	1.429456	3533.636719
0.000000	1.429693	3534.898193
0.000000	1.429930	3535.728027
0.000000	1.430167	3536.090088
0.000000	1.430404	3537.196533
0.000000	1.430641	3539.275879
0.000000	1.430879	3541.589355
0.000000	1.431116	3543.753418
0.000000	1.431353	3544.470459
0.000000	1.431590	3544.136963
0.000000	1.431827	3542.880615
0.000000	1.432065	3541.026123
0.000000	1.432302	3539.080811
0.000000	1.432539	3537.336182
0.000000	1.432776	3535.215576
0.000000	1.433013	3533.327393
0.000000	1.433250	3530.947510
0.000000	1.433488	3527.689453
0.000000	1.433725	3524.035889
0.000000	1.433962	3521.103760
0.000000	1.434199	3518.156250
0.000000	1.434436	3515.204102
0.000000	1.434673	3511.605225
0.000000	1.434911	3507.180908
0.000000	1.435148	3500.209717
0.000000	1.435385	3492.925781
0.000000	1.435622	3486.862793
0.000000	1.435859	3480.737305
0.000000	1.436097	3473.760498
0.000000	1.436334	3465.746094
0.000000	1.436571	3457.797363
0.000000	1.436808	3449.912354
0.000000	1.437045	3441.552490
0.000000	1.437282	3432.759033
0.000000	1.437519	3425.640137
0.000000	1.437757	3421.042969
0.000000	1.437994	3418.368896
0.000000	1.438231	3417.682617
0.000000	1.438468	3417.431152
0.000000	1.438705	3418.110352
0.000000	1.438943	3419.470703
0.000000	1.439180	3419.417969
0.000000	1.439417	3418.676025
0.000000	1.439654	3418.958252
0.000000	1.439891	3421.049561
0.000000	1.440128	3423.433838
0.000000	1.440366	3425.403564
0.000000	1.440603	3426.685059
0.000000	1.440840	3427.150146
0.000000	1.441077	3425.651855
0.000000	1.441314	3423.711670
0.000000	1.441552	3421.216797
0.000000	1.441789	3419.107910
0.000000	1.442026	3419.494873
0.000000	1.442263	3420.352539
0.000000	1.442500	3420.879883
0.000000	1.442737	3421.535645
0.000000	1.442975	3423.720947
0.000000	1.443212	3427.531494
0.000000	1.443449	3434.191406
0.000000	1.443686	3442.491699
0.000000	1.443923	3449.675537
0.000000	1.444160	3457.859863
0.000000	1.444398	3467.145752
0.000000	1.444635	3476.094971
0.000000	1.444872	3483.446289
0.000000	1.445109	3490.294434
0.000000	1.445346	3496.878662
0.000000	1.445584	3503.343506
0.000000	1.445821	3509.341064
0.000000	1.446058	3514.979736
0.000000	1.446295	3519.745605
0.000000	1.446532	3523.957520
0.000000	1.446769	3526.982422
0.000000	1.447006	3528.687012
0.000000	1.447244	3529.974365
0.000000	1.447481	3530.597168
0.000000	1.447718	3530.432129
0.000000	1.447955	3529.974609
0.000000	1.448192	3529.974121
0.000000	1.448430	3529.327637
0.000000	1.448667	3527.480713
0.000000	1.448904	3525.488770
0.000000	1.449141	3522.770752
0.000000	1.449378	3520.082520
0.000000	1.449615	3517.233887
0.000000	1.449853	3514.244141
0.000000	1.450090	3511.586914
0.000000	1.450327	3508.722412
0.000000	1.450564	3505.047363
0.000000	1.450801	3500.555420
0.000000	1.451039	3495.651367
0.000000	1.451276	3490.313721
0.000000	1.451513	3484.450684
0.000000	1.451750	3478.033447
0.000000	1.451987	3472.203857
0.000000	1.452224	3467.203857
0.000000	1.452462	3463.028320
0.000000	1.452699	3459.289307
0.000000	1.452936	3456.069336
0.000000	1.453173	3453.935303
0.000000	1.453410	3453.304932
0.000000	1.453647	3454.153564
0.000000	1.453885	3455.497803
0.000000	1.454122	3456.758057
0.000000	1.454359	3457.961670
0.000000	1.454596	3459.062500
0.000000	1.454833	3460.418945
0.000000	1.455070	3462.411621
0.000000	1.455308	3465.156982
0.000000	1.455545	3468.465820
0.000000	1.455782	3471.239746
0.000000	1.456019	3473.335693
0.000000	1.456256	3474.700195
0.000000	1.456493	3476.016357
0.000000	1.456731	3477.745605
0.000000	1.456968	3480.572266
0.000000	1.457205	3484.372314
0.000000	1.457442	3489.839844
0.000000	1.457679	3497.097656
0.000000	1.457917	3506.088135
0.000000	1.458154	3515.924072
0.000000	1.458391	3525.747559
0.000000	1.458628	3534.466553
0.000000	1.458865	3540.999023
0.000000	1.459103	3544.781494
0.000000	1.459340	3547.953857
0.000000	1.459577	3551.258545
0.000000	1.459814	3555.328369
0.000000	1.460051	3561.326660
0.000000	1.460288	3569.514404
0.000000	1.460526	3578.535889
0.000000	1.460763	3587.818848
0.000000	1.461000	3597.904785
0.000000	1.461237	3608.035645
0.000000	1.461474	3617.695313
0.000000	1.461712	3627.137939
0.000000	1.461949	3635.706299
0.000000	1.462186	3641.940186
0.000000	1.462423	3646.791748
0.000000	1.462660	3649.592285
0.000000	1.462897	3649.827881
0.000000	1.463134	3648.054199
0.000000	1.463372	3644.106201
0.000000	1.463609	3638.280029
0.000000	1.463846	3632.305664
0.000000	1.464083	3625.542236
0.000000	1.464320	3617.425293
0.000000	1.464558	3608.381836
0.000000	1.464795	3599.155518
0.000000	1.465032	3589.702393
0.000000	1.465269	3579.527588
0.000000	1.465506	3570.383057
0.000000	1.465743	3561.791016
0.000000	1.465981	3554.945557
0.000000	1.466218	3549.452637
0.000000	1.466455	3544.834717
0.000000	1.466692	3541.173584
0.000000	1.466929	3539.508789
0.000000	1.467166	3538.782959
0.000000	1.467404	3538.820801
0.000000	1.467641	3539.777832
0.000000	1.467878	3542.135986
0.000000	1.468115	3544.963867
0.000000	1.468352	3548.183594
0.000000	1.468590	3551.043457
0.000000	1.468827	3553.343750
0.000000	1.469064	3555.500244
0.000000	1.469301	3555.412109
0.000000	1.469538	3554.058350
0.000000	1.469775	3552.237549
0.000000	1.470013	3549.888916
0.000000	1.470250	3548.594971
0.000000	1.470487	3546.958740
0.000000	1.470724	3544.896729
0.000000	1.470961	3543.124023
0.000000	1.471199	3542.178955
0.000000	1.471436	3543.691406
0.000000	1.471673	3545.708740
0.000000	1.471910	3548.675293
0.000000	1.472147	3552.406250
0.000000	1.472384	3555.939453
0.000000	1.472621	3560.111084
0.000000	1.472859	3565.664063
0.000000	1.473096	3571.232910
0.000000	1.473333	3576.333740
0.000000	1.473570	3581.808594
0.000000	1.473807	3587.768311
0.000000	1.474045	3593.157715
0.000000	1.474282	3597.453613
0.000000	1.474519	3600.979980
0.000000	1.474756	3603.115479
0.000000	1.474993	3604.468506
0.000000	1.475230	3604.242920
0.000000	1.475468	3603.257324
0.000000	1.475705	3601.333984
0.000000	1.475942	3598.365723
0.000000	1.476179	3594.347656
0.000000	1.476416	3590.244141
0.000000	1.476653	3587.246094
0.000000	1.476891	3584.614014
0.000000	1.477128	3584.211914
0.000000	1.477365	3584.700684
0.000000	1.477602	3585.694580
0.000000	1.477839	3586.532471
0.000000	1.478076	3587.663818
0.000000	1.478314	3589.843262
0.000000	1.478551	3593.850586
0.000000	1.478788	3598.848389
0.000000	1.479025	3604.402832
0.000000	1.479262	3609.924805
0.000000	1.479500	3616.391602
0.000000	1.479737	3623.921143
0.000000	1.479974	3632.044922
0.000000	1.480211	3640.054199
0.000000	1.480448	3647.634766
0.000000	1.480685	3653.822510
0.000000	1.480923	3658.739258
0.000000	1.481160	3662.195801
0.000000	1.481397	3664.781494
0.000000	1.481634	3666.293457
0.000000	1.481871	3666.190674
0.000000	1.482108	3664.593018
0.000000	1.482346	3662.445801
0.000000	1.482583	3659.200439
0.000000	1.482820	3655.550293
0.000000	1.483057	3651.633545
0.000000	1.483294	3648.074463
0.000000	1.483532	3644.505371
0.000000	1.483769	3640.993408
0.000000	1.484006	3637.348389
0.000000	1.484243	3633.503906
0.000000	1.484480	3629.545166
0.000000	1.484717	3625.840576
0.000000	1.484954	3622.291992
0.000000	1.485192	3619.993896
0.000000	1.485429	3618.409912
0.000000	1.485666	3617.482178
0.000000	1.485903	3616.452148
0.000000	1.486140	3613.890625
0.000000	1.486378	3610.578857
0.000000	1.486615	3607.065430
0.000000	1.486852	3603.264893
0.000000	1.487089	3600.012695
0.000000	1.487326	3596.402100
0.000000	1.487563	3593.382324
0.000000	1.487801	3591.614258
0.000000	1.488038	3590.901611
0.000000	1.488275	3591.582520
0.000000	1.488512	3593.426514
0.000000	1.488749	3596.329834
0.000000	1.488987	3599.478027
0.000000	1.489224	3602.582275
0.000000	1.489461	3605.709473
0.000000	1.489698	3607.861328
0.000000	1.489935	3609.786377
0.000000	1.490173	3612.105469
0.000000	1.490410	3614.405029
0.000000	1.490647	3617.139648
0.000000	1.490884	3620.309082
0.000000	1.491121	3623.654053
0.000000	1.491358	3627.975586
0.000000	1.491596	3632.935303
0.000000	1.491833	3637.962158
0.000000	1.492070	3642.510498
0.000000	1.492307	3646.838135
0.000000	1.492544	3650.714600
0.000000	1.492781	3653.069580
0.000000	1.493019	3654.478271
0.000000	1.493256	3654.823486
0.000000	1.493493	3655.213867
0.000000	1.493730	3656.154053
0.000000	1.493967	3657.687500
0.000000	1.494205	3660.421631
0.000000	1.494442	3664.268799
0.000000	1.494679	3668.866211
0.000000	1.494916	3673.693359
0.000000	1.495153	3677.864014
0.000000	1.495390	3679.693359
0.000000	1.495627	3681.412109
0.000000	1.495865	3682.470215
0.000000	1.496102	3681.844971
0.000000	1.496339	3679.925293
0.000000	1.496576	3677.737549
0.000000	1.496813	3675.938965
0.000000	1.497051	3674.012207
0.000000	1.497288	3672.037598
0.000000	1.497525	3671.200928
0.000000	1.497762	3670.965576
0.000000	1.497999	3671.663818
0.000000	1.498236	3672.951416
0.000000	1.498474	3673.429932
0.000000	1.498711	3673.850830
0.000000	1.498948	3674.160889
0.000000	1.499185	3674.540283
0.000000	1.499422	3675.270264
0.000000	1.499660	3675.748291
0.000000	1.499897	3675.696045
0.000000	1.500134	3674.741943
0.000000	1.500371	3672.954590
0.000000	1.500608	3670.404297
0.000000	1.500845	3668.258301
0.000000	1.501083	3667.545898
0.000000	1.501320	3667.473389
0.000000	1.501557	3668.133301
0.000000	1.501794	3670.285889
0.000000	1.502031	3673.503906
0.000000	1.502268	3677.088379
0.000000	1.502506	3680.350342
0.000000	1.502743	3682.549805
0.000000	1.502980	3684.048096
0.000000	1.503217	3685.386963
0.000000	1.503454	3686.165771
0.000000	1.503691	3686.353271
0.000000	1.503929	3685.718262
0.000000	1.504166	3683.479980
0.000000	1.504403	3681.382568
0.000000	1.504640	3679.973145
0.000000	1.504877	3678.246826
0.000000	1.505114	3676.907959
0.000000	1.505352	3676.238281
0.000000	1.505589	3676.521973
0.000000	1.505826	3678.490234
0.000000	1.506063	3681.940186
0.000000	1.506300	3686.044434
0.000000	1.506538	3689.983154
0.000000	1.506775	3694.354492
0.000000	1.507012	3698.321777
0.000000	1.507249	3702.266846
0.000000	1.507486	3705.902832
0.000000	1.507723	3709.825195
0.000000	1.507961	3714.173340
0.000000	1.508198	3718.574951
0.000000	1.508435	3723.342041
0.000000	1.508672	3727.787842
0.000000	1.508909	3732.039063
0.000000	1.509147	3735.750244
0.000000	1.509384	3738.226563
0.000000	1.509621	3740.998047
0.000000	1.509858	3743.706299
0.000000	1.510095	3746.415527
0.000000	1.510332	3748.769775
0.000000	1.510569	3750.468262
0.000000	1.510807	3751.295898
0.000000	1.511044	3751.037842
0.000000	1.511281	3749.274170
0.000000	1.511518	3746.512939
0.000000	1.511755	3742.899170
0.000000	1.511993	3739.161133
0.000000	1.512230	3735.264160
0.000000	1.512467	3732.189697
0.000000	1.512704	3729.613770
0.000000	1.512941	3727.668701
0.000000	1.513178	3726.466064
0.000000	1.513416	3726.564209
0.000000	1.513653	3727.850098
0.000000	1.513890	3729.372314
0.000000	1.514127	3731.421631
0.000000	1.514364	3733.527588
0.000000	1.514601	3736.153809
0.000000	1.514839	3737.452393
0.000000	1.515076	3738.603027
0.000000	1.515313	3739.546631
0.000000	1.515550	3740.478516
0.000000	1.515787	3741.472656
0.000000	1.516025	3742.464600
0.000000	1.516262	3743.005859
0.000000	1.516499	3742.644287
0.000000	1.516736	3741.693604
0.000000	1.516973	3740.404785
0.000000	1.517210	3739.415039
0.000000	1.517448	3738.733887
0.000000	1.517685	3737.681396
0.000000	1.517922	3736.101807
0.000000	1.518159	3733.928467
0.000000	1.518396	3730.731201
0.000000	1.518634	3726.485107
0.000000	1.518871	3721.151611
0.000000	1.519108	3714.704834
0.000000	1.519345	3708.479004
0.000000	1.519582	3703.563232
0.000000	1.519819	3699.945068
0.000000	1.520056	3697.865479
0.000000	1.520294	3696.209473
0.000000	1.520531	3695.161133
0.000000	1.520768	3693.835693
0.000000	1.521005	3692.351074
0.000000	1.521242	3690.195557
0.000000	1.521480	3686.611084
0.000000	1.521717	3682.359863
0.000000	1.521954	3677.474121
0.000000	1.522191	3671.338379
0.000000	1.522428	3664.993652
0.000000	1.522666	3658.967041
0.000000	1.522903	3654.757324
0.000000	1.523140	3649.791992
0.000000	1.523377	3644.395996
0.000000	1.523614	3639.656738
0.000000	1.523851	3634.606689
0.000000	1.524089	3628.719971
0.000000	1.524326	3623.327393
0.000000	1.524563	3617.756836
0.000000	1.524800	3612.785645
0.000000	1.525037	3608.138672
0.000000	1.525274	3603.062256
0.000000	1.525512	3597.934814
0.000000	1.525749	3593.572266
0.000000	1.525986	3591.297363
0.000000	1.526223	3590.053955
0.000000	1.526460	3589.354492
0.000000	1.526697	3589.112305
0.000000	1.526935	3587.986572
0.000000	1.527172	3587.066406
0.000000	1.527409	3586.203125
0.000000	1.527646	3584.924561
0.000000	1.527883	3584.155273
0.000000	1.528121	3583.558105
0.000000	1.528358	3584.369385
0.000000	1.528595	3585.741699
0.000000	1.528832	3587.685059
0.000000	1.529069	3590.381348
0.000000	1.529306	3592.723877
0.000000	1.529544	3594.754639
0.000000	1.529781	3595.438477
0.000000	1.530018	3595.589600
0.000000	1.530255	3595.865479
0.000000	1.530492	3596.216064
0.000000	1.530729	3596.088379
0.000000	1.530967	3595.051758
0.000000	1.531204	3593.702393
0.000000	1.531441	3591.866211
0.000000	1.531678	3589.645752
0.000000	1.531915	3588.622314
0.000000	1.532153	3588.402832
0.000000	1.532390	3587.953857
0.000000	1.532627	3587.324707
0.000000	1.532864	3585.654053
0.000000	1.533101	3582.769043
0.000000	1.533338	3578.660889
0.000000	1.533575	3573.284912
0.000000	1.533813	3567.075439
0.000000	1.534050	3560.113037
0.000000	1.534287	3552.949463
0.000000	1.534524	3545.485107
0.000000	1.534761	3539.579102
0.000000	1.534999	3535.733398
0.000000	1.535236	3532.356445
0.000000	1.535473	3528.687500
0.000000	1.535710	3524.223389
0.000000	1.535947	3519.300537
0.000000	1.536184	3514.778320
0.000000	1.536422	3512.854492
0.000000	1.536659	3513.199707
0.000000	1.536896	3514.484619
0.000000	1.537133	3517.306885
0.000000	1.537370	3520.848877
0.000000	1.537608	3525.873535
0.000000	1.537845	3531.130615
0.000000	1.538082	3536.130859
0.000000	1.538319	3539.551270
0.000000	1.538556	3542.940186
0.000000	1.538793	3547.030518
0.000000	1.539031	3551.015869
0.000000	1.539268	3555.055908
0.000000	1.539505	3559.707520
0.000000	1.539742	3564.436035
0.000000	1.539979	3569.273926
0.000000	1.540216	3575.208496
0.000000	1.540454	3581.255859
0.000000	1.540691	3586.475586
0.000000	1.540928	3591.635254
0.000000	1.541165	3596.599854
0.000000	1.541402	3601.743408
0.000000	1.541640	3606.857910
0.000000	1.541877	3612.464600
0.000000	1.542114	3618.110107
0.000000	1.542351	3623.665527
0.000000	1.542588	3629.219727
0.000000	1.542825	3634.831055
0.000000	1.543062	3640.625732
0.000000	1.543300	3646.301514
0.000000	1.543537	3650.024902
0.000000	1.543774	3652.961670
0.000000	1.544011	3655.129395
0.000000	1.544248	3655.917969
0.000000	1.544486	3655.423584
0.000000	1.544723	3653.637939
0.000000	1.544960	3650.574951
0.000000	1.545197	3645.809570
0.000000	1.545434	3639.240967
0.000000	1.545671	3631.028076
0.000000	1.545909	3622.214111
0.000000	1.546146	3614.342529
0.000000	1.546383	3606.927979
0.000000	1.546620	3600.634277
0.000000	1.546857	3594.988281
0.000000	1.547095	3590.057861
0.000000	1.547332	3585.531250
0.000000	1.547569	3581.592285
0.000000	1.547806	3578.223145
0.000000	1.548043	3576.409424
0.000000	1.548280	3576.175537
0.000000	1.548518	3577.594238
0.000000	1.548755	3580.771484
0.000000	1.548992	3584.622070
0.000000	1.549229	3588.815186
0.000000	1.549466	3592.755615
0.000000	1.549703	3597.300537
0.000000	1.549941	3602.096924
0.000000	1.550178	3607.214111
0.000000	1.550415	3612.918213
0.000000	1.550652	3617.621094
0.000000	1.550889	3620.218506
0.000000	1.551127	3621.570313
0.000000	1.551364	3622.631104
0.000000	1.551601	3624.611084
0.000000	1.551838	3627.901855
0.000000	1.552075	3632.208252
0.000000	1.552312	3637.248779
0.000000	1.552549	3642.787842
0.000000	1.552787	3646.367676
0.000000	1.553024	3650.530518
0.000000	1.553261	3655.540527
0.000000	1.553498	3661.503174
0.000000	1.553735	3667.957764
0.000000	1.553973	3674.949707
0.000000	1.554210	3682.208984
0.000000	1.554447	3688.430664
0.000000	1.554684	3693.394043
0.000000	1.554921	3697.704102
0.000000	1.555158	3701.711670
0.000000	1.555396	3705.461914
0.000000	1.555633	3709.990479
0.000000	1.555870	3714.739502
0.000000	1.556107	3719.548828
0.000000	1.556344	3723.229492
0.000000	1.556582	3726.497314
0.000000	1.556819	3729.730957
0.000000	1.557056	3732.187744
0.000000	1.557293	3733.928711
0.000000	1.557530	3734.900391
0.000000	1.557768	3735.063965
0.000000	1.558005	3733.807617
0.000000	1.558242	3731.302979
0.000000	1.558479	3728.430176
0.000000	1.558716	3725.788574
0.000000	1.558953	3723.024902
0.000000	1.559190	3720.256836
0.000000	1.559428	3717.367188
0.000000	1.559665	3714.604492
0.000000	1.559902	3712.343750
0.000000	1.560139	3711.186768
0.000000	1.560376	3709.749023
0.000000	1.560614	3708.403076
0.000000	1.560851	3707.554443
0.000000	1.561088	3707.006836
0.000000	1.561325	3706.422852
0.000000	1.561562	3705.938965
0.000000	1.561799	3706.302246
0.000000	1.562037	3707.024902
0.000000	1.562274	3708.169922
0.000000	1.562511	3708.572510
0.000000	1.562748	3708.046387
0.000000	1.562985	3707.343994
0.000000	1.563222	3707.785889
0.000000	1.563460	3709.856689
0.000000	1.563697	3711.283936
0.000000	1.563934	3712.015869
0.000000	1.564171	3713.168213
0.000000	1.564408	3715.202148
0.000000	1.564646	3717.371338
0.000000	1.564883	3719.405762
0.000000	1.565120	3722.534912
0.000000	1.565357	3726.199463
0.000000	1.565594	3730.630615
0.000000	1.565831	3736.374756
0.000000	1.566069	3742.802490
0.000000	1.566306	3749.411621
0.000000	1.566543	3754.909912
0.000000	1.566780	3760.187500
0.000000	1.567017	3764.872559
0.000000	1.567255	3769.092285
0.000000	1.567492	3773.111084
0.000000	1.567729	3777.059082
0.000000	1.567966	3781.143066
0.000000	1.568203	3783.814209
0.000000	1.568440	3784.699951
0.000000	1.568677	3784.606689
0.000000	1.568915	3783.728271
0.000000	1.569152	3781.965820
0.000000	1.569389	3780.015869
0.000000	1.569626	3778.401611
0.000000	1.569863	3777.068359
0.000000	1.570101	3775.482178
0.000000	1.570338	3774.106689
0.000000	1.570575	3773.714355
0.000000	1.570812	3774.977783
0.000000	1.571049	3777.065674
0.000000	1.571286	3780.017090
0.000000	1.571524	3784.412598
0.000000	1.571761	3789.645264
0.000000	1.571998	3796.442139
0.000000	1.572235	3801.804443
0.000000	1.572472	3806.177734
0.000000	1.572709	3810.261230
0.000000	1.572947	3814.246094
0.000000	1.573184	3818.485107
0.000000	1.573421	3822.487793
0.000000	1.573658	3826.701416
0.000000	1.573895	3831.307617
0.000000	1.574133	3835.208740
0.000000	1.574370	3838.090576
0.000000	1.574607	3840.259033
0.000000	1.574844	3841.690430
0.000000	1.575081	3842.629395
0.000000	1.575318	3842.501221
0.000000	1.575556	3841.856689
0.000000	1.575793	3840.336914
0.000000	1.576030	3838.337402
0.000000	1.576267	3836.407715
0.000000	1.576504	3835.089355
0.000000	1.576741	3833.539551
0.000000	1.576979	3831.342041
0.000000	1.577216	3828.228271
0.000000	1.577453	3824.738770
0.000000	1.577690	3821.278076
0.000000	1.577927	3818.801758
0.000000	1.578164	3817.064453
0.000000	1.578402	3815.991943
0.000000	1.578639	3815.913330
0.000000	1.578876	3816.815186
0.000000	1.579113	3817.707764
0.000000	1.579350	3817.737549
0.000000	1.579588	3816.772949
0.000000	1.579825	3814.883057
0.000000	1.580062	3812.738525
0.000000	1.580299	3810.293457
0.000000	1.580536	3807.853027
0.000000	1.580773	3806.198975
0.000000	1.581011	3804.956055
0.000000	1.581248	3805.409180
0.000000	1.581485	3807.399902
0.000000	1.581722	3810.870850
0.000000	1.581959	3816.565430
0.000000	1.582196	3820.448975
0.000000	1.582434	3819.231689
0.000000	1.582671	3815.131348
0.000000	1.582908	3808.492188
0.000000	1.583145	3800.229492
0.000000	1.583382	3790.694092
0.000000	1.583619	3783.580322
0.000000	1.583857	3780.840332
0.000000	1.584094	3777.901611
0.000000	1.584331	3774.525391
0.000000	1.584568	3771.609619
0.000000	1.584805	3769.270020
0.000000	1.585043	3769.577148
0.000000	1.585280	3770.438232
0.000000	1.585517	3772.379150
0.000000	1.585754	3775.367188
0.000000	1.585991	3779.127197
0.000000	1.586228	3784.377686
0.000000	1.586466	3787.416504
0.000000	1.586703	3787.944824
0.000000	1.586940	3787.898438
0.000000	1.587177	3788.297852
0.000000	1.587414	3790.663330
0.000000	1.587651	3796.413818
0.000000	1.587889	3802.948486
0.000000	1.588126	3810.607178
0.000000	1.588363	3818.455322
0.000000	1.588600	3826.689209
0.000000	1.588837	3836.197021
0.000000	1.589075	3846.094238
0.000000	1.589312	3855.239746
0.000000	1.589549	3864.126221
0.000000	1.589786	3871.915771
0.000000	1.590023	3877.635742
0.000000	1.590261	3882.557861
0.000000	1.590497	3885.998779
0.000000	1.590735	3888.399414
0.000000	1.590972	3889.778320
0.000000	1.591209	3890.420410
0.000000	1.591446	3889.883057
0.000000	1.591683	3888.296143
0.000000	1.591921	3885.998535
0.000000	1.592158	3883.018799
0.000000	1.592395	3878.312500
0.000000	1.592632	3871.356201
0.000000	1.592869	3862.247314
0.000000	1.593107	3851.175537
0.000000	1.593344	3837.612793
0.000000	1.593581	3821.197266
0.000000	1.593818	3804.346680
0.000000	1.594055	3787.758057
0.000000	1.594292	3772.778320
0.000000	1.594530	3759.506836
0.000000	1.594767	3746.465332
0.000000	1.595004	3734.141846
0.000000	1.595241	3722.923096
0.000000	1.595478	3712.348389
0.000000	1.595716	3703.167236
0.000000	1.595953	3695.415771
0.000000	1.596190	3690.060059
0.000000	1.596427	3686.055176
0.000000	1.596664	3682.959717
0.000000	1.596901	3681.128906
0.000000	1.597139	3679.683838
0.000000	1.597376	3678.810547
0.000000	1.597613	3678.489746
0.000000	1.597850	3678.486816
0.000000	1.598087	3679.567627
0.000000	1.598324	3681.068115
0.000000	1.598562	3683.265381
0.000000	1.598799	3686.312744
0.000000	1.599036	3690.083740
0.000000	1.599273	3693.663574
0.000000	1.599510	3697.670166
0.000000	1.599748	3701.872070
0.000000	1.599985	3705.514404
0.000000	1.600222	3708.551758
0.000000	1.600459	3711.575195
0.000000	1.600696	3713.977783
0.000000	1.600933	3715.857178
0.000000	1.601170	3717.194336
0.000000	1.601408	3717.967285
0.000000	1.601645	3718.155273
0.000000	1.601882	3717.145752
0.000000	1.602119	3714.973633
0.000000	1.602356	3712.377930
0.000000	1.602594	3709.344482
0.000000	1.602831	3706.771484
0.000000	1.603068	3704.274658
0.000000	1.603305	3702.077637
0.000000	1.603542	3700.662598
0.000000	1.603779	3700.377930
0.000000	1.604017	3701.152100
0.000000	1.604254	3702.835938
0.000000	1.604491	3704.362549
0.000000	1.604728	3706.696289
0.000000	1.604965	3709.014893
0.000000	1.605203	3711.822021
0.000000	1.605440	3715.299316
0.000000	1.605677	3719.152344
0.000000	1.605914	3723.573730
0.000000	1.606151	3728.898926
0.000000	1.606388	3734.618896
0.000000	1.606626	3740.823975
0.000000	1.606863	3747.990967
0.000000	1.607100	3755.872559
0.000000	1.607337	3764.544189
0.000000	1.607574	3773.786133
0.000000	1.607811	3784.267090
0.000000	1.608049	3794.238525
0.000000	1.608286	3804.222900
0.000000	1.608523	3813.836182
0.000000	1.608760	3821.888184
0.000000	1.608997	3827.662109
0.000000	1.609234	3830.783691
0.000000	1.609472	3832.387695
0.000000	1.609709	3833.073486
0.000000	1.609946	3833.671143
0.000000	1.610183	3834.091064
0.000000	1.610420	3833.992188
0.000000	1.610657	3833.504639
0.000000	1.610895	3832.995361
0.000000	1.611132	3833.526123
0.000000	1.611369	3833.773926
0.000000	1.611606	3833.744385
0.000000	1.611843	3833.056152
0.000000	1.612081	3831.208496
0.000000	1.612318	3828.598389
0.000000	1.612555	3825.338623
0.000000	1.612792	3821.824707
0.000000	1.613029	3819.553223
0.000000	1.613266	3816.573730
0.000000	1.613504	3813.481445
0.000000	1.613741	3809.668945
0.000000	1.613978	3804.287354
0.000000	1.614215	3797.889160
0.000000	1.614452	3790.903076
0.000000	1.614690	3786.141357
0.000000	1.614927	3780.717285
0.000000	1.615164	3774.878418
0.000000	1.615401	3769.166748
0.000000	1.615638	3763.798340
0.000000	1.615875	3758.516357
0.000000	1.616112	3753.440430
0.000000	1.616350	3748.843506
0.000000	1.616587	3745.263184
0.000000	1.616824	3742.379395
0.000000	1.617061	3739.945068
0.000000	1.617298	3738.902832
0.000000	1.617536	3738.477539
0.000000	1.617773	3738.564453
0.000000	1.618010	3738.458740
0.000000	1.618247	3738.702881
0.000000	1.618484	3739.789063
0.000000	1.618721	3742.106201
0.000000	1.618959	3745.760742
0.000000	1.619196	3749.672363
0.000000	1.619433	3753.864014
0.000000	1.619670	3758.418457
0.000000	1.619907	3763.231445
0.000000	1.620144	3767.167969
0.000000	1.620382	3770.058105
0.000000	1.620619	3771.232178
0.000000	1.620856	3771.632324
0.000000	1.621093	3771.425049
0.000000	1.621330	3772.104248
0.000000	1.621568	3775.462158
0.000000	1.621805	3779.309082
0.000000	1.622042	3783.188721
0.000000	1.622279	3787.548828
0.000000	1.622516	3791.954346
0.000000	1.622754	3796.543213
0.000000	1.622991	3800.263428
0.000000	1.623228	3803.453369
0.000000	1.623465	3807.196777
0.000000	1.623702	3811.101563
0.000000	1.623939	3816.367188
0.000000	1.624177	3822.722412
0.000000	1.624414	3830.374268
0.000000	1.624651	3838.535889
0.000000	1.624888	3847.600098
0.000000	1.625125	3855.563721
0.000000	1.625362	3861.459717
0.000000	1.625600	3865.534424
0.000000	1.625837	3869.691650
0.000000	1.626074	3873.930664
0.000000	1.626311	3878.510254
0.000000	1.626548	3883.917725
0.000000	1.626785	3889.115479
0.000000	1.627023	3894.529541
0.000000	1.627260	3899.781006
0.000000	1.627497	3904.008789
0.000000	1.627734	3907.350830
0.000000	1.627971	3909.677490
0.000000	1.628209	3910.730713
0.000000	1.628446	3908.724121
0.000000	1.628683	3904.186768
0.000000	1.628920	3899.009766
0.000000	1.629157	3893.114990
0.000000	1.629394	3888.441406
0.000000	1.629632	3885.017334
0.000000	1.629869	3882.628662
0.000000	1.630106	3880.438965
0.000000	1.630343	3877.855469
0.000000	1.630580	3875.681885
0.000000	1.630817	3873.841064
0.000000	1.631055	3871.817627
0.000000	1.631292	3869.046143
0.000000	1.631529	3865.334229
0.000000	1.631766	3860.547119
0.000000	1.632003	3854.986328
0.000000	1.632240	3849.501953
0.000000	1.632478	3844.844971
0.000000	1.632715	3839.529785
0.000000	1.632952	3833.695068
0.000000	1.633189	3826.545898
0.000000	1.633426	3818.926758
0.000000	1.633664	3811.565918
0.000000	1.633901	3804.544922
0.000000	1.634138	3797.622559
0.000000	1.634375	3791.080811
0.000000	1.634612	3786.090088
0.000000	1.634849	3783.446289
0.000000	1.635087	3781.408447
0.000000	1.635324	3780.645752
0.000000	1.635561	3780.105469
0.000000	1.635798	3780.398438
0.000000	1.636035	3780.836426
0.000000	1.636272	3781.581543
0.000000	1.636510	3783.549316
0.000000	1.636747	3786.769043
0.000000	1.636984	3790.282959
0.000000	1.637221	3794.304688
0.000000	1.637458	3797.706055
0.000000	1.637696	3799.233398
0.000000	1.637933	3798.578857
0.000000	1.638170	3795.890137
0.000000	1.638407	3791.455566
0.000000	1.638644	3784.996094
0.000000	1.638881	3776.764160
0.000000	1.639118	3767.933105
0.000000	1.639356	3760.325684
0.000000	1.639593	3752.786377
0.000000	1.639830	3746.047607
0.000000	1.640067	3740.971191
0.000000	1.640304	3736.791260
0.000000	1.640542	3733.010498
0.000000	1.640779	3731.035645
0.000000	1.641016	3730.431885
0.000000	1.641253	3730.293701
0.000000	1.641490	3730.988525
0.000000	1.641727	3732.512451
0.000000	1.641965	3734.343750
0.000000	1.642202	3736.289063
0.000000	1.642439	3738.621338
0.000000	1.642676	3741.218506
0.000000	1.642913	3744.012939
0.000000	1.643151	3746.759766
0.000000	1.643388	3748.574707
0.000000	1.643625	3748.111572
0.000000	1.643862	3746.942139
0.000000	1.644099	3744.780029
0.000000	1.644336	3742.646973
0.000000	1.644574	3742.738037
0.000000	1.644811	3743.937012
0.000000	1.645048	3744.347900
0.000000	1.645285	3744.301514
0.000000	1.645522	3744.661377
0.000000	1.645759	3745.211426
0.000000	1.645997	3746.179199
0.000000	1.646234	3747.274658
0.000000	1.646471	3747.918945
0.000000	1.646708	3748.113770
0.000000	1.646945	3747.739014
0.000000	1.647183	3747.025635
0.000000	1.647420	3746.672607
0.000000	1.647657	3745.763916
0.000000	1.647894	3742.839844
0.000000	1.648131	3738.546875
0.000000	1.648368	3733.071289
0.000000	1.648605	3727.069336
0.000000	1.648843	3721.642334
0.000000	1.649080	3716.325928
0.000000	1.649317	3711.205322
0.000000	1.649554	3705.729736
0.000000	1.649791	3699.808838
0.000000	1.650029	3693.613281
0.000000	1.650266	3688.674561
0.000000	1.650503	3683.732910
0.000000	1.650740	3678.050293
0.000000	1.650977	3672.473877
0.000000	1.651214	3667.284424
0.000000	1.651452	3662.499756
0.000000	1.651689	3658.104248
0.000000	1.651926	3653.209473
0.000000	1.652163	3647.782959
0.000000	1.652400	3641.985596
0.000000	1.652638	3636.291992
0.000000	1.652875	3632.194824
0.000000	1.653112	3629.237793
0.000000	1.653349	3626.020508
0.000000	1.653586	3622.929443
0.000000	1.653823	3619.812256
0.000000	1.654061	3616.809082
0.000000	1.654298	3615.692139
0.000000	1.654535	3615.938965
0.000000	1.654772	3616.796387
0.000000	1.655009	3617.917969
0.000000	1.655246	3619.892822
0.000000	1.655484	3622.070313
0.000000	1.655721	3624.709229
0.000000	1.655958	3627.686523
0.000000	1.656195	3630.002930
0.000000	1.656432	3631.142090
0.000000	1.656670	3632.600830
0.000000	1.656907	3634.011719
0.000000	1.657144	3635.836182
0.000000	1.657381	3637.314697
0.000000	1.657618	3638.517822
0.000000	1.657855	3639.189453
0.000000	1.658092	3639.607178
0.000000	1.658330	3640.240723
0.000000	1.658567	3641.366699
0.000000	1.658804	3643.404297
0.000000	1.659041	3645.436035
0.000000	1.659278	3648.354248
0.000000	1.659516	3652.362549
0.000000	1.659753	3657.405273
0.000000	1.659990	3662.912598
0.000000	1.660227	3669.132813
0.000000	1.660464	3677.036377
0.000000	1.660702	3685.961426
0.000000	1.660939	3695.369385
0.000000	1.661176	3705.139160
0.000000	1.661413	3715.739746
0.000000	1.661650	3724.119385
0.000000	1.661887	3732.710693
0.000000	1.662125	3742.194824
0.000000	1.662362	3752.056641
0.000000	1.662599	3762.103516
0.000000	1.662836	3772.846191
0.000000	1.663073	3783.903076
0.000000	1.663311	3794.434082
0.000000	1.663548	3805.222168
0.000000	1.663785	3815.310547
0.000000	1.664022	3825.244141
0.000000	1.664259	3833.128906
0.000000	1.664496	3838.882324
0.000000	1.664733	3843.392578
0.000000	1.664971	3847.296143
0.000000	1.665208	3850.786865
0.000000	1.665445	3853.696777
0.000000	1.665682	3855.372070
0.000000	1.665919	3855.799561
0.000000	1.666157	3855.413330
0.000000	1.666394	3854.476807
0.000000	1.666631	3855.105225
0.000000	1.666868	3856.357910
0.000000	1.667105	3857.030762
0.000000	1.667342	3857.082520
0.000000	1.667580	3856.519531
0.000000	1.667817	3855.769531
0.000000	1.668054	3855.554199
0.000000	1.668291	3855.992920
0.000000	1.668528	3857.891357
0.000000	1.668765	3859.086670
0.000000	1.669003	3859.660400
0.000000	1.669240	3860.637939
0.000000	1.669477	3861.662354
0.000000	1.669714	3863.096924
0.000000	1.669951	3865.765137
0.000000	1.670189	3869.784912
0.000000	1.670426	3873.879883
0.000000	1.670663	3877.329102
0.000000	1.670900	3878.617676
0.000000	1.671137	3877.959473
0.000000	1.671374	3876.078613
0.000000	1.671612	3872.981445
0.000000	1.671849	3869.602051
0.000000	1.672086	3865.834473
0.000000	1.672323	3861.058838
0.000000	1.672560	3855.970459
0.000000	1.672798	3851.041016
0.000000	1.673035	3845.029541
0.000000	1.673272	3837.909424
0.000000	1.673509	3829.754639
0.000000	1.673746	3820.982178
0.000000	1.673983	3814.145996
0.000000	1.674220	3808.992920
0.000000	1.674458	3803.619629
0.000000	1.674695	3798.031738
0.000000	1.674932	3791.985840
0.000000	1.675169	3785.016113
0.000000	1.675406	3777.571533
0.000000	1.675644	3769.955811
0.000000	1.675881	3762.769775
0.000000	1.676118	3756.626465
0.000000	1.676355	3751.365234
0.000000	1.676592	3745.893799
0.000000	1.676829	3739.925049
0.000000	1.677067	3733.954834
0.000000	1.677304	3727.710693
0.000000	1.677541	3722.070557
0.000000	1.677778	3717.609375
0.000000	1.678015	3714.281250
0.000000	1.678252	3711.857422
0.000000	1.678490	3709.931641
0.000000	1.678727	3708.549561
0.000000	1.678964	3707.757813
0.000000	1.679201	3707.361328
0.000000	1.679438	3707.406738
0.000000	1.679676	3707.943359
0.000000	1.679913	3709.732422
0.000000	1.680150	3712.157227
0.000000	1.680387	3714.382324
0.000000	1.680624	3716.247070
0.000000	1.680861	3718.081543
0.000000	1.681099	3720.234375
0.000000	1.681336	3720.993652
0.000000	1.681573	3721.209473
0.000000	1.681810	3721.369873
0.000000	1.682047	3721.291260
0.000000	1.682284	3721.412842
0.000000	1.682522	3721.937012
0.000000	1.682759	3722.901123
0.000000	1.682996	3723.909912
0.000000	1.683233	3724.500000
0.000000	1.683470	3724.542969
0.000000	1.683707	3724.293945
0.000000	1.683945	3723.078125
0.000000	1.684182	3721.851074
0.000000	1.684419	3720.326904
0.000000	1.684656	3718.739746
0.000000	1.684893	3716.994385
0.000000	1.685131	3717.186035
0.000000	1.685368	3717.854980
0.000000	1.685605	3718.353760
0.000000	1.685842	3718.828125
0.000000	1.686079	3718.685791
0.000000	1.686316	3717.932617
0.000000	1.686554	3717.210449
0.000000	1.686791	3716.698730
0.000000	1.687028	3715.833252
0.000000	1.687265	3714.285645
0.000000	1.687502	3712.024170
0.000000	1.687739	3709.226074
0.000000	1.687977	3706.401855
0.000000	1.688214	3704.733643
0.000000	1.688451	3704.319824
0.000000	1.688688	3704.088379
0.000000	1.688925	3704.232422
0.000000	1.689162	3704.950684
0.000000	1.689400	3705.835449
0.000000	1.689637	3707.208496
0.000000	1.689874	3709.420654
0.000000	1.690111	3712.467773
0.000000	1.690348	3715.844727
0.000000	1.690586	3719.884033
0.000000	1.690823	3725.418701
0.000000	1.691060	3731.191895
0.000000	1.691297	3737.324463
0.000000	1.691534	3744.286377
0.000000	1.691772	3751.646729
0.000000	1.692009	3758.757813
0.000000	1.692246	3766.484131
0.000000	1.692483	3774.207031
0.000000	1.692720	3779.061035
0.000000	1.692957	3782.454346
0.000000	1.693195	3785.144531
0.000000	1.693432	3788.101074
0.000000	1.693669	3792.564209
0.000000	1.693906	3794.505615
0.000000	1.694143	3795.538330
0.000000	1.694380	3796.372803
0.000000	1.694618	3797.066162
0.000000	1.694855	3799.520020
0.000000	1.695092	3801.857422
0.000000	1.695329	3804.625977
0.000000	1.695566	3807.631592
0.000000	1.695804	3810.748535
0.000000	1.696041	3813.928223
0.000000	1.696278	3816.957520
0.000000	1.696515	3819.823975
0.000000	1.696752	3822.611816
0.000000	1.696989	3824.905518
0.000000	1.697226	3825.567139
0.000000	1.697464	3825.712158
0.000000	1.697701	3825.143066
0.000000	1.697938	3824.711914
0.000000	1.698175	3824.617920
0.000000	1.698412	3825.552002
0.000000	1.698650	3827.090332
0.000000	1.698887	3828.980957
0.000000	1.699124	3831.169922
0.000000	1.699361	3833.564941
0.000000	1.699598	3836.269531
0.000000	1.699835	3839.574219
0.000000	1.700073	3842.968018
0.000000	1.700310	3845.981934
0.000000	1.700547	3847.519043
0.000000	1.700784	3847.865234
0.000000	1.701021	3847.929932
0.000000	1.701259	3847.038818
0.000000	1.701496	3846.155273
0.000000	1.701733	3846.320801
0.000000	1.701970	3847.712158
0.000000	1.702207	3848.950195
0.000000	1.702444	3849.519775
0.000000	1.702682	3849.969238
0.000000	1.702919	3851.071777
0.000000	1.703156	3852.427734
0.000000	1.703393	3852.905762
0.000000	1.703630	3851.666504
0.000000	1.703867	3848.883301
0.000000	1.704105	3844.606689
0.000000	1.704342	3838.893555
0.000000	1.704579	3832.533936
0.000000	1.704816	3826.791016
0.000000	1.705053	3821.628662
0.000000	1.705291	3816.355469
0.000000	1.705528	3810.862061
0.000000	1.705765	3805.435303
0.000000	1.706002	3800.775635
0.000000	1.706239	3796.999512
0.000000	1.706476	3793.701660
0.000000	1.706713	3791.878418
0.000000	1.706951	3790.884033
0.000000	1.707188	3790.787842
0.000000	1.707425	3790.593262
0.000000	1.707662	3790.204590
0.000000	1.707899	3788.822266
0.000000	1.708137	3786.933350
0.000000	1.708374	3784.191895
0.000000	1.708611	3781.702393
0.000000	1.708848	3780.680908
0.000000	1.709085	3780.769043
0.000000	1.709322	3781.515381
0.000000	1.709560	3783.243164
0.000000	1.709797	3785.494873
0.000000	1.710034	3787.254639
0.000000	1.710271	3789.170898
0.000000	1.710508	3791.659912
0.000000	1.710746	3794.237793
0.000000	1.710983	3796.465088
0.000000	1.711220	3798.720215
0.000000	1.711457	3799.822754
0.000000	1.711694	3798.750000
0.000000	1.711931	3796.934082
0.000000	1.712169	3795.284668
0.000000	1.712406	3795.415039
0.000000	1.712643	3795.908691
0.000000	1.712880	3796.833984
0.000000	1.713117	3798.498779
0.000000	1.713354	3801.197021
0.000000	1.713592	3804.700928
0.000000	1.713829	3808.604736
0.000000	1.714066	3813.064941
0.000000	1.714303	3818.326660
0.000000	1.714540	3824.331055
0.000000	1.714777	3830.326660
0.000000	1.715015	3835.850342
0.000000	1.715252	3841.156006
0.000000	1.715489	3845.311523
0.000000	1.715726	3848.390381
0.000000	1.715963	3851.177246
0.000000	1.716200	3853.815918
0.000000	1.716438	3856.359375
0.000000	1.716675	3858.874512
0.000000	1.716912	3861.799805
0.000000	1.717149	3864.602539
0.000000	1.717386	3867.215820
0.000000	1.717624	3869.957031
0.000000	1.717861	3873.042725
0.000000	1.718098	3876.927002
0.000000	1.718335	3880.699219
0.000000	1.718572	3885.095459
0.000000	1.718809	3889.391602
0.000000	1.719047	3893.907715
0.000000	1.719284	3898.350586
0.000000	1.719521	3902.883545
0.000000	1.719758	3907.039063
0.000000	1.719995	3910.431885
0.000000	1.720233	3913.754395
0.000000	1.720470	3917.095215
0.000000	1.720707	3919.909180
0.000000	1.720944	3920.682617
0.000000	1.721181	3920.052246
0.000000	1.721418	3919.087646
0.000000	1.721655	3917.650391
0.000000	1.721893	3918.790527
0.000000	1.722130	3920.433594
0.000000	1.722367	3922.346436
0.000000	1.722604	3923.967285
0.000000	1.722841	3925.167236
0.000000	1.723079	3925.942139
0.000000	1.723316	3925.833252
0.000000	1.723553	3925.526855
0.000000	1.723790	3924.936768
0.000000	1.724027	3925.350830
0.000000	1.724265	3925.285645
0.000000	1.724502	3925.148438
0.000000	1.724739	3925.251709
0.000000	1.724976	3926.133301
0.000000	1.725213	3927.664795
0.000000	1.725450	3928.162354
0.000000	1.725688	3928.417236
0.000000	1.725925	3928.649170
0.000000	1.726162	3927.729492
0.000000	1.726399	3926.102295
0.000000	1.726636	3923.796143
0.000000	1.726873	3920.998779
0.000000	1.727111	3917.318115
0.000000	1.727348	3913.710449
0.000000	1.727585	3910.919189
0.000000	1.727822	3906.985840
0.000000	1.728059	3901.974609
0.000000	1.728297	3896.043457
0.000000	1.728534	3890.038086
0.000000	1.728771	3886.306885
0.000000	1.729008	3882.407959
0.000000	1.729245	3878.509033
0.000000	1.729482	3873.908936
0.000000	1.729720	3868.627197
0.000000	1.729957	3862.730225
0.000000	1.730194	3856.818848
0.000000	1.730431	3851.648926
0.000000	1.730668	3846.258301
0.000000	1.730905	3839.871338
0.000000	1.731143	3833.794678
0.000000	1.731380	3827.696533
0.000000	1.731617	3821.601807
0.000000	1.731854	3815.195801
0.000000	1.732091	3808.686523
0.000000	1.732328	3802.213135
0.000000	1.732566	3796.795166
0.000000	1.732803	3792.722900
0.000000	1.733040	3789.243164
0.000000	1.733277	3785.770020
0.000000	1.733514	3782.072754
0.000000	1.733752	3778.570068
0.000000	1.733989	3776.340332
0.000000	1.734226	3774.770264
0.000000	1.734463	3773.540283
0.000000	1.734700	3772.533447
0.000000	1.734937	3772.577637
0.000000	1.735175	3772.894043
0.000000	1.735412	3773.249756
0.000000	1.735649	3772.700439
0.000000	1.735886	3771.698730
0.000000	1.736123	3770.706543
0.000000	1.736360	3770.639404
0.000000	1.736598	3772.086182
0.000000	1.736835	3774.502930
0.000000	1.737072	3777.517090
0.000000	1.737309	3780.848877
0.000000	1.737546	3784.467773
0.000000	1.737783	3789.218994
0.000000	1.738021	3794.984131
0.000000	1.738258	3801.338867
0.000000	1.738495	3808.515625
0.000000	1.738732	3816.442627
0.000000	1.738969	3824.725830
0.000000	1.739207	3832.669678
0.000000	1.739444	3839.084473
0.000000	1.739681	3844.906494
0.000000	1.739918	3850.587646
0.000000	1.740155	3856.374268
0.000000	1.740392	3862.364502
0.000000	1.740630	3868.716797
0.000000	1.740867	3875.521240
0.000000	1.741104	3879.525879
0.000000	1.741341	3882.091309
0.000000	1.741578	3884.431885
0.000000	1.741815	3886.303223
0.000000	1.742053	3888.712158
0.000000	1.742290	3891.844482
0.000000	1.742527	3895.593262
0.000000	1.742764	3899.424072
0.000000	1.743001	3902.500977
0.000000	1.743239	3905.790527
0.000000	1.743476	3909.781738
0.000000	1.743713	3913.920166
0.000000	1.743950	3918.156250
0.000000	1.744187	3921.169189
0.000000	1.744424	3923.315674
0.000000	1.744661	3923.448486
0.000000	1.744899	3922.919678
0.000000	1.745136	3923.093994
0.000000	1.745373	3923.181885
0.000000	1.745610	3922.352295
0.000000	1.745847	3920.775879
0.000000	1.746085	3919.688721
0.000000	1.746322	3918.693848
0.000000	1.746559	3918.349121
0.000000	1.746796	3919.077148
0.000000	1.747033	3920.376465
0.000000	1.747270	3922.118896
0.000000	1.747508	3923.965332
0.000000	1.747745	3925.621094
0.000000	1.747982	3926.748291
0.000000	1.748219	3926.887695
0.000000	1.748456	3926.359619
0.000000	1.748694	3925.102295
0.000000	1.748931	3923.149414
0.000000	1.749168	3921.001953
0.000000	1.749405	3919.485107
0.000000	1.749642	3919.564209
0.000000	1.749879	3920.197266
0.000000	1.750117	3921.065186
0.000000	1.750354	3922.031982
0.000000	1.750591	3923.288330
0.000000	1.750828	3924.016602
0.000000	1.751065	3924.679932
0.000000	1.751302	3925.229980
0.000000	1.751540	3925.419922
0.000000	1.751777	3924.795898
0.000000	1.752014	3922.597900
0.000000	1.752251	3918.423828
0.000000	1.752488	3912.553955
0.000000	1.752726	3904.306396
0.000000	1.752963	3894.481201
0.000000	1.753200	3883.952148
0.000000	1.753437	3874.217285
0.000000	1.753674	3864.650635
0.000000	1.753911	3855.202881
0.000000	1.754148	3846.805420
0.000000	1.754386	3839.056396
0.000000	1.754623	3833.081055
0.000000	1.754860	3827.908447
0.000000	1.755097	3823.573486
0.000000	1.755334	3820.459717
0.000000	1.755572	3818.080078
0.000000	1.755809	3816.266602
0.000000	1.756046	3815.680664
0.000000	1.756283	3816.475830
0.000000	1.756520	3818.502686
0.000000	1.756757	3819.617432
0.000000	1.756995	3820.228271
0.000000	1.757232	3821.258057
0.000000	1.757469	3823.741943
0.000000	1.757706	3828.015869
0.000000	1.757943	3832.776855
0.000000	1.758181	3837.968018
0.000000	1.758418	3844.229004
0.000000	1.758655	3851.525879
0.000000	1.758892	3859.199707
0.000000	1.759129	3866.320313
0.000000	1.759367	3872.950684
0.000000	1.759604	3878.153564
0.000000	1.759841	3880.867188
0.000000	1.760078	3881.702881
0.000000	1.760315	3881.198730
0.000000	1.760552	3879.420654
0.000000	1.760790	3877.384521
0.000000	1.761027	3874.979980
0.000000	1.761264	3871.883057
0.000000	1.761501	3868.787109
0.000000	1.761738	3866.208740
0.000000	1.761975	3864.069092
0.000000	1.762213	3862.870605
0.000000	1.762450	3862.470459
0.000000	1.762687	3863.744385
0.000000	1.762924	3865.300293
0.000000	1.763161	3866.839355
0.000000	1.763398	3868.399658
0.000000	1.763636	3870.255615
0.000000	1.763873	3872.179688
0.000000	1.764110	3874.034668
0.000000	1.764347	3875.306396
0.000000	1.764584	3876.093750
0.000000	1.764821	3876.291992
0.000000	1.765059	3876.067383
0.000000	1.765296	3875.483887
0.000000	1.765533	3874.596924
0.000000	1.765770	3873.067871
0.000000	1.766007	3872.600098
0.000000	1.766245	3870.770996
0.000000	1.766482	3866.689697
0.000000	1.766719	3861.563232
0.000000	1.766956	3855.717041
0.000000	1.767193	3852.391846
0.000000	1.767430	3850.260254
0.000000	1.767668	3848.435547
0.000000	1.767905	3847.289307
0.000000	1.768142	3846.678711
0.000000	1.768379	3846.649658
0.000000	1.768616	3846.833252
0.000000	1.768854	3847.531982
0.000000	1.769091	3848.650146
0.000000	1.769328	3849.923340
0.000000	1.769565	3849.725586
0.000000	1.769802	3849.006348
0.000000	1.770039	3848.485352
0.000000	1.770276	3847.977051
0.000000	1.770514	3847.561279
0.000000	1.770751	3846.978271
0.000000	1.770988	3847.192627
0.000000	1.771225	3848.442871
0.000000	1.771462	3849.793945
0.000000	1.771700	3851.056396
0.000000	1.771937	3852.103516
0.000000	1.772174	3852.621338
0.000000	1.772411	3853.084473
0.000000	1.772648	3854.179688
0.000000	1.772885	3852.671143
0.000000	1.773123	3847.750244
0.000000	1.773360	3841.409912
0.000000	1.773597	3835.563721
0.000000	1.773834	3831.515625
0.000000	1.774071	3827.731445
0.000000	1.774308	3824.004395
0.000000	1.774546	3820.824463
0.000000	1.774783	3818.054199
0.000000	1.775020	3815.638916
0.000000	1.775257	3813.144043
0.000000	1.775494	3810.991699
0.000000	1.775732	3809.277100
0.000000	1.775969	3808.346680
0.000000	1.776206	3808.055908
0.000000	1.776443	3808.224365
0.000000	1.776680	3808.757568
0.000000	1.776917	3809.889648
0.000000	1.777155	3811.568115
0.000000	1.777392	3813.191650
0.000000	1.777629	3814.220947
0.000000	1.777866	3814.829346
0.000000	1.778103	3815.080566
0.000000	1.778341	3814.422852
0.000000	1.778578	3813.260986
0.000000	1.778815	3811.160645
0.000000	1.779052	3808.532227
0.000000	1.779289	3804.481201
0.000000	1.779526	3798.996338
0.000000	1.779763	3792.785400
0.000000	1.780001	3785.819092
0.000000	1.780238	3778.377441
0.000000	1.780475	3772.251465
0.000000	1.780712	3766.563232
0.000000	1.780949	3760.929688
0.000000	1.781187	3755.525635
0.000000	1.781424	3749.895508
0.000000	1.781661	3744.780273
0.000000	1.781898	3739.351807
0.000000	1.782135	3733.852295
0.000000	1.782372	3728.921143
0.000000	1.782610	3724.486816
0.000000	1.782847	3719.608643
0.000000	1.783084	3714.689209
0.000000	1.783321	3710.928467
0.000000	1.783558	3707.127930
0.000000	1.783795	3703.749512
0.000000	1.784033	3700.910889
0.000000	1.784270	3699.675537
0.000000	1.784507	3698.862061
0.000000	1.784744	3697.894531
0.000000	1.784981	3696.763428
0.000000	1.785219	3695.459717
0.000000	1.785456	3694.469482
0.000000	1.785693	3692.591064
0.000000	1.785930	3690.202637
0.000000	1.786167	3687.519775
0.000000	1.786404	3684.803711
0.000000	1.786642	3681.967773
0.000000	1.786879	3680.007080
0.000000	1.787116	3677.945801
0.000000	1.787353	3674.960449
0.000000	1.787590	3671.418457
0.000000	1.787827	3667.950439
0.000000	1.788065	3664.208008
0.000000	1.788302	3659.808105
0.000000	1.788539	3654.636719
0.000000	1.788776	3648.552490
0.000000	1.789013	3641.319092
0.000000	1.789250	3634.471191
0.000000	1.789488	3629.387451
0.000000	1.789725	3625.707520
0.000000	1.789962	3624.988037
0.000000	1.790199	3626.667236
0.000000	1.790436	3630.846680
0.000000	1.790674	3637.213379
0.000000	1.790911	3645.396240
0.000000	1.791148	3654.645020
0.000000	1.791385	3663.044678
0.000000	1.791622	3670.765869
0.000000	1.791860	3679.344727
0.000000	1.792097	3689.331543
0.000000	1.792334	3700.151855
0.000000	1.792571	3711.869385
0.000000	1.792808	3723.992676
0.000000	1.793045	3735.226074
0.000000	1.793282	3745.583984
0.000000	1.793520	3755.872559
0.000000	1.793757	3765.978760
0.000000	1.793994	3775.053711
0.000000	1.794231	3783.459717
0.000000	1.794468	3792.447754
0.000000	1.794706	3800.957031
0.000000	1.794943	3807.972900
0.000000	1.795180	3814.194336
0.000000	1.795417	3819.543945
0.000000	1.795654	3823.964844
0.000000	1.795891	3828.385498
0.000000	1.796129	3832.514893
0.000000	1.796366	3836.481934
0.000000	1.796603	3838.804688
0.000000	1.796840	3839.819336
0.000000	1.797077	3840.101563
0.000000	1.797315	3839.605225
0.000000	1.797552	3838.721436
0.000000	1.797789	3838.393311
0.000000	1.798026	3839.463135
0.000000	1.798263	3841.018311
0.000000	1.798500	3842.289551
0.000000	1.798738	3843.697510
0.000000	1.798975	3845.074951
0.000000	1.799212	3847.334717
0.000000	1.799449	3850.519775
0.000000	1.799686	3853.866455
0.000000	1.799923	3857.396729
0.000000	1.800161	3859.923096
0.000000	1.800398	3861.738770
0.000000	1.800635	3863.591553
0.000000	1.800872	3865.904297
0.000000	1.801109	3869.786865
0.000000	1.801347	3873.821533
0.000000	1.801584	3876.680664
0.000000	1.801821	3877.613037
0.000000	1.802058	3878.017090
0.000000	1.802295	3877.721436
0.000000	1.802532	3877.089355
0.000000	1.802769	3877.029053
0.000000	1.803007	3876.043945
0.000000	1.803244	3874.927002
0.000000	1.803481	3874.296143
0.000000	1.803718	3873.801270
0.000000	1.803955	3874.144531
0.000000	1.804193	3874.543213
0.000000	1.804430	3874.874023
0.000000	1.804667	3875.360596
0.000000	1.804904	3875.852295
0.000000	1.805141	3876.664795
0.000000	1.805378	3877.263672
0.000000	1.805616	3877.115723
0.000000	1.805853	3877.085449
0.000000	1.806090	3877.288818
0.000000	1.806327	3877.528076
0.000000	1.806564	3878.494629
0.000000	1.806802	3880.548340
0.000000	1.807039	3884.012939
0.000000	1.807276	3888.653320
0.000000	1.807513	3893.775146
0.000000	1.807750	3898.984619
0.000000	1.807987	3904.372559
0.000000	1.808225	3910.064209
0.000000	1.808462	3916.216553
0.000000	1.808699	3923.127197
0.000000	1.808936	3930.360596
0.000000	1.809173	3937.808838
0.000000	1.809410	3946.188721
0.000000	1.809648	3955.080566
0.000000	1.809885	3963.239990
0.000000	1.810122	3971.916748
0.000000	1.810359	3979.458740
0.000000	1.810596	3985.374756
0.000000	1.810834	3990.804688
0.000000	1.811071	3996.463135
0.000000	1.811308	4001.575195
0.000000	1.811545	4004.927246
0.000000	1.811782	4006.634766
0.000000	1.812019	4007.252930
0.000000	1.812256	4006.913086
0.000000	1.812494	4005.773682
0.000000	1.812731	4003.531006
0.000000	1.812968	4000.517090
0.000000	1.813205	3996.889404
0.000000	1.813442	3992.504639
0.000000	1.813680	3987.291504
0.000000	1.813917	3982.598389
0.000000	1.814154	3979.112061
0.000000	1.814391	3976.864990
0.000000	1.814628	3975.052002
0.000000	1.814865	3973.842529
0.000000	1.815103	3972.843506
0.000000	1.815340	3972.423584
0.000000	1.815577	3971.305908
0.000000	1.815814	3969.480225
0.000000	1.816051	3966.961914
0.000000	1.816289	3963.928223
0.000000	1.816526	3959.634033
0.000000	1.816763	3954.726074
0.000000	1.817000	3949.103516
0.000000	1.817237	3943.340332
0.000000	1.817474	3938.693359
0.000000	1.817712	3934.035156
0.000000	1.817949	3929.331543
0.000000	1.818186	3924.396484
0.000000	1.818423	3921.329102
0.000000	1.818660	3920.106689
0.000000	1.818897	3921.325684
0.000000	1.819135	3924.455322
0.000000	1.819372	3929.111572
0.000000	1.819609	3933.874268
0.000000	1.819846	3938.281982
0.000000	1.820083	3942.474365
0.000000	1.820320	3944.330322
0.000000	1.820558	3946.056396
0.000000	1.820795	3947.497803
0.000000	1.821032	3948.880615
0.000000	1.821269	3950.543213
0.000000	1.821506	3952.268555
0.000000	1.821743	3953.356689
0.000000	1.821981	3953.118408
0.000000	1.822218	3951.538818
0.000000	1.822455	3948.133057
0.000000	1.822692	3942.840576
0.000000	1.822929	3935.366943
0.000000	1.823167	3926.439209
0.000000	1.823404	3916.612061
0.000000	1.823641	3906.932617
0.000000	1.823878	3899.117432
0.000000	1.824115	3891.922607
0.000000	1.824353	3885.533691
0.000000	1.824590	3879.105225
0.000000	1.824827	3872.719971
0.000000	1.825064	3866.724121
0.000000	1.825301	3860.866455
0.000000	1.825538	3856.452393
0.000000	1.825776	3852.930176
0.000000	1.826013	3850.480225
0.000000	1.826250	3846.900146
0.000000	1.826487	3842.739990
0.000000	1.826724	3838.302246
0.000000	1.826962	3833.490723
0.000000	1.827199	3829.245361
0.000000	1.827436	3825.827881
0.000000	1.827673	3823.480713
0.000000	1.827910	3821.436768
0.000000	1.828147	3819.015381
0.000000	1.828384	3816.664063
0.000000	1.828622	3815.516602
0.000000	1.828859	3815.279297
0.000000	1.829096	3815.722656
0.000000	1.829333	3817.168213
0.000000	1.829570	3819.750977
0.000000	1.829808	3822.902100
0.000000	1.830045	3825.464355
0.000000	1.830282	3827.330322
0.000000	1.830519	3828.925293
0.000000	1.830756	3830.126953
0.000000	1.830993	3831.103271
0.000000	1.831231	3831.473145
0.000000	1.831468	3831.391357
0.000000	1.831705	3831.681885
0.000000	1.831942	3832.955811
0.000000	1.832179	3834.438721
0.000000	1.832416	3835.878662
0.000000	1.832654	3837.111328
0.000000	1.832891	3838.454590
0.000000	1.833128	3839.513916
0.000000	1.833365	3840.400146
0.000000	1.833602	3841.041748
0.000000	1.833840	3841.794434
0.000000	1.834077	3843.325928
0.000000	1.834314	3845.484863
0.000000	1.834551	3848.954102
0.000000	1.834788	3853.058105
0.000000	1.835025	3858.024902
0.000000	1.835263	3863.563721
0.000000	1.835500	3869.693359
0.000000	1.835737	3876.873291
0.000000	1.835974	3883.682373
0.000000	1.836211	3890.682617
0.000000	1.836448	3897.832275
0.000000	1.836686	3904.443359
0.000000	1.836923	3909.551270
0.000000	1.837160	3914.149902
0.000000	1.837397	3918.809814
0.000000	1.837634	3923.127197
0.000000	1.837871	3925.584961
0.000000	1.838109	3926.410156
0.000000	1.838346	3926.595459
0.000000	1.838583	3926.660400
0.000000	1.838820	3927.671631
0.000000	1.839057	3928.879639
0.000000	1.839295	3930.324463
0.000000	1.839532	3932.523438
0.000000	1.839769	3935.132813
0.000000	1.840006	3937.901611
0.000000	1.840243	3940.825928
0.000000	1.840480	3945.144043
0.000000	1.840718	3950.404297
0.000000	1.840955	3955.840088
0.000000	1.841192	3961.723877
0.000000	1.841429	3968.543457
0.000000	1.841666	3976.352539
0.000000	1.841903	3984.122803
0.000000	1.842141	3991.457520
0.000000	1.842378	3996.978027
0.000000	1.842615	4001.652100
0.000000	1.842852	4005.468506
0.000000	1.843089	4008.931885
0.000000	1.843326	4012.429932
0.000000	1.843564	4015.575684
0.000000	1.843801	4018.656494
0.000000	1.844038	4018.062988
0.000000	1.844275	4016.296631
0.000000	1.844512	4013.930664
0.000000	1.844750	4012.348877
0.000000	1.844987	4010.636719
0.000000	1.845224	4009.003174
0.000000	1.845461	4008.105469
0.000000	1.845698	4006.972900
0.000000	1.845935	4004.818848
0.000000	1.846173	4001.377197
0.000000	1.846410	3998.428467
0.000000	1.846647	3995.910156
0.000000	1.846884	3994.582520
0.000000	1.847121	3993.827393
0.000000	1.847358	3992.811279
0.000000	1.847596	3991.747314
0.000000	1.847833	3990.611328
0.000000	1.848070	3990.952393
0.000000	1.848307	3990.051270
0.000000	1.848544	3988.623047
0.000000	1.848782	3987.093994
0.000000	1.849019	3985.291504
0.000000	1.849256	3984.347900
0.000000	1.849493	3982.933838
0.000000	1.849730	3980.615234
0.000000	1.849967	3976.884033
0.000000	1.850204	3972.198242
0.000000	1.850442	3967.063721
0.000000	1.850679	3962.497559
0.000000	1.850916	3959.621338
0.000000	1.851153	3958.000488
0.000000	1.851390	3957.639404
0.000000	1.851628	3958.519287
0.000000	1.851865	3961.443115
0.000000	1.852102	3965.580811
0.000000	1.852339	3971.437256
0.000000	1.852576	3979.294678
0.000000	1.852813	3988.299805
0.000000	1.853051	3996.560059
0.000000	1.853288	4004.734619
0.000000	1.853525	4012.025146
0.000000	1.853762	4017.723389
0.000000	1.853999	4021.524414
0.000000	1.854237	4024.434326
0.000000	1.854474	4025.750000
0.000000	1.854711	4025.677246
0.000000	1.854948	4024.159180
0.000000	1.855185	4021.951660
0.000000	1.855422	4019.764160
0.000000	1.855660	4017.593994
0.000000	1.855897	4014.811279
0.000000	1.856134	4011.635498
0.000000	1.856371	4008.339844
0.000000	1.856608	4004.870361
0.000000	1.856845	4002.280029
0.000000	1.857083	4001.252930
0.000000	1.857320	4000.928955
0.000000	1.857557	4000.085938
0.000000	1.857794	3999.408447
0.000000	1.858031	3998.658936
0.000000	1.858269	3998.348633
0.000000	1.858506	3998.419189
0.000000	1.858743	3998.691650
0.000000	1.858980	3999.103516
0.000000	1.859217	4000.060791
0.000000	1.859455	4002.047119
0.000000	1.859692	4004.477295
0.000000	1.859929	4006.273682
0.000000	1.860166	4007.016113
0.000000	1.860403	4006.796631
0.000000	1.860640	4005.169678
0.000000	1.860877	4002.378906
0.000000	1.861115	3999.139893
0.000000	1.861352	3996.493896
0.000000	1.861589	3993.920166
0.000000	1.861826	3990.245117
0.000000	1.862063	3986.361084
0.000000	1.862301	3982.989746
0.000000	1.862538	3980.009766
0.000000	1.862775	3976.898926
0.000000	1.863012	3974.087402
0.000000	1.863249	3971.533203
0.000000	1.863486	3969.054688
0.000000	1.863724	3967.177490
0.000000	1.863961	3965.549072
0.000000	1.864198	3964.105713
0.000000	1.864435	3962.228516
0.000000	1.864672	3960.205322
0.000000	1.864910	3958.061279
0.000000	1.865147	3954.958740
0.000000	1.865384	3950.092285
0.000000	1.865621	3943.634277
0.000000	1.865858	3936.559082
0.000000	1.866095	3930.123779
0.000000	1.866332	3926.254639
0.000000	1.866570	3922.924316
0.000000	1.866807	3919.994385
0.000000	1.867044	3917.414063
0.000000	1.867281	3915.127930
0.000000	1.867518	3912.731934
0.000000	1.867756	3911.193848
0.000000	1.867993	3910.556885
0.000000	1.868230	3911.202637
0.000000	1.868467	3912.366211
0.000000	1.868704	3914.902100
0.000000	1.868941	3917.300537
0.000000	1.869179	3919.648438
0.000000	1.869416	3921.901855
0.000000	1.869653	3924.125000
0.000000	1.869890	3926.258545
0.000000	1.870127	3927.158203
0.000000	1.870364	3927.173096
0.000000	1.870602	3926.517090
0.000000	1.870839	3925.962402
0.000000	1.871076	3926.064941
0.000000	1.871313	3926.236816
0.000000	1.871550	3926.282959
0.000000	1.871788	3925.715576
0.000000	1.872025	3924.272949
0.000000	1.872262	3922.097656
0.000000	1.872499	3919.044922
0.000000	1.872736	3915.788330
0.000000	1.872973	3913.350342
0.000000	1.873211	3910.740723
0.000000	1.873448	3908.659912
0.000000	1.873685	3906.981689
0.000000	1.873922	3907.108398
0.000000	1.874159	3908.654785
0.000000	1.874397	3910.563965
0.000000	1.874634	3911.880127
0.000000	1.874871	3912.217041
0.000000	1.875108	3911.609375
0.000000	1.875345	3910.316406
0.000000	1.875582	3908.698730
0.000000	1.875819	3907.183594
0.000000	1.876057	3906.462158
0.000000	1.876294	3905.860107
0.000000	1.876531	3905.486572
0.000000	1.876768	3905.204102
0.000000	1.877005	3903.555176
0.000000	1.877243	3901.085205
0.000000	1.877480	3900.073242
0.000000	1.877717	3900.449463
0.000000	1.877954	3901.448486
0.000000	1.878191	3904.038330
0.000000	1.878428	3907.192871
0.000000	1.878666	3910.158447
0.000000	1.878903	3913.030029
0.000000	1.879140	3916.447754
0.000000	1.879377	3920.611328
0.000000	1.879614	3925.099365
0.000000	1.879851	3930.173340
0.000000	1.880089	3935.801758
0.000000	1.880326	3942.115967
0.000000	1.880563	3948.930420
0.000000	1.880800	3954.791992
0.000000	1.881037	3957.514648
0.000000	1.881275	3959.647705
0.000000	1.881512	3962.241943
0.000000	1.881749	3965.472412
0.000000	1.881986	3971.321045
0.000000	1.882223	3976.255371
0.000000	1.882460	3976.151367
0.000000	1.882698	3974.523438
0.000000	1.882935	3971.997314
0.000000	1.883172	3969.260010
0.000000	1.883409	3966.890137
0.000000	1.883646	3964.551270
0.000000	1.883884	3964.443604
0.000000	1.884121	3966.521240
0.000000	1.884358	3969.417969
0.000000	1.884595	3971.547119
0.000000	1.884832	3973.405029
0.000000	1.885069	3974.773926
0.000000	1.885306	3975.684082
0.000000	1.885544	3976.088623
0.000000	1.885781	3975.396729
0.000000	1.886018	3974.072998
0.000000	1.886255	3972.575439
0.000000	1.886492	3971.423584
0.000000	1.886730	3971.751709
0.000000	1.886967	3972.208740
0.000000	1.887204	3973.028076
0.000000	1.887441	3972.962646
0.000000	1.887678	3972.820801
0.000000	1.887915	3972.876953
0.000000	1.888153	3972.941650
0.000000	1.888390	3973.679443
0.000000	1.888627	3974.421631
0.000000	1.888864	3975.427979
0.000000	1.889101	3976.699951
0.000000	1.889338	3978.080566
0.000000	1.889576	3979.739014
0.000000	1.889813	3980.971924
0.000000	1.890050	3981.427979
0.000000	1.890287	3981.775879
0.000000	1.890524	3981.664551
0.000000	1.890762	3981.501465
0.000000	1.890999	3981.615723
0.000000	1.891236	3982.829102
0.000000	1.891473	3983.996582
0.000000	1.891710	3985.007813
0.000000	1.891947	3985.654785
0.000000	1.892185	3986.492432
0.000000	1.892422	3988.233398
0.000000	1.892659	3990.967529
0.000000	1.892896	3993.744141
0.000000	1.893133	3996.644287
0.000000	1.893371	3999.024414
0.000000	1.893608	4001.832275
0.000000	1.893845	4004.727051
0.000000	1.894082	4007.970947
0.000000	1.894319	4011.484619
0.000000	1.894556	4014.959961
0.000000	1.894794	4018.354492
0.000000	1.895031	4022.637939
0.000000	1.895268	4027.703125
0.000000	1.895505	4033.255127
0.000000	1.895742	4039.651855
0.000000	1.895979	4046.324707
0.000000	1.896217	4052.841553
0.000000	1.896454	4057.969971
0.000000	1.896691	4062.751465
0.000000	1.896928	4066.808105
0.000000	1.897165	4070.229980
0.000000	1.897403	4071.676758
0.000000	1.897640	4071.564453
0.000000	1.897877	4070.224609
0.000000	1.898114	4068.486572
0.000000	1.898351	4067.278076
0.000000	1.898588	4066.216797
0.000000	1.898825	4065.366699
0.000000	1.899063	4065.262207
0.000000	1.899300	4065.320557
0.000000	1.899537	4065.275146
0.000000	1.899774	4066.192383
0.000000	1.900011	4067.439209
0.000000	1.900249	4069.047607
0.000000	1.900486	4070.896484
0.000000	1.900723	4073.308105
0.000000	1.900960	4075.708984
0.000000	1.901197	4077.575195
0.000000	1.901434	4079.325439
0.000000	1.901672	4080.280518
0.000000	1.901909	4080.715576
0.000000	1.902146	4080.086670
0.000000	1.902383	4078.484863
0.000000	1.902620	4076.074951
0.000000	1.902858	4072.970215
0.000000	1.903095	4069.467773
0.000000	1.903332	4066.772949
0.000000	1.903569	4063.451660
0.000000	1.903806	4060.114502
0.000000	1.904043	4056.719238
0.000000	1.904281	4054.843994
0.000000	1.904518	4053.296143
0.000000	1.904755	4053.363770
0.000000	1.904992	4054.007080
0.000000	1.905229	4054.924805
0.000000	1.905466	4056.844482
0.000000	1.905704	4060.056885
0.000000	1.905941	4063.140869
0.000000	1.906178	4065.400879
0.000000	1.906415	4066.389404
0.000000	1.906652	4066.111328
0.000000	1.906890	4064.715576
0.000000	1.907127	4062.742432
0.000000	1.907364	4061.218750
0.000000	1.907601	4060.861572
0.000000	1.907838	4061.499023
0.000000	1.908075	4062.628662
0.000000	1.908312	4063.320313
0.000000	1.908550	4063.722168
0.000000	1.908787	4064.388672
0.000000	1.909024	4065.761230
0.000000	1.909261	4068.460938
0.000000	1.909498	4071.410156
0.000000	1.909736	4074.101807
0.000000	1.909973	4074.858887
0.000000	1.910210	4074.669922
0.000000	1.910447	4072.812012
0.000000	1.910684	4070.338135
0.000000	1.910921	4067.096436
0.000000	1.911159	4063.260986
0.000000	1.911396	4058.866211
0.000000	1.911633	4054.527344
0.000000	1.911870	4050.566650
0.000000	1.912107	4048.890625
0.000000	1.912345	4047.939697
0.000000	1.912582	4047.899170
0.000000	1.912819	4048.229980
0.000000	1.913056	4048.139648
0.000000	1.913293	4048.081055
0.000000	1.913530	4047.008789
0.000000	1.913768	4044.439209
0.000000	1.914005	4040.906250
0.000000	1.914242	4035.949951
0.000000	1.914479	4029.818359
0.000000	1.914716	4022.558105
0.000000	1.914953	4015.118896
0.000000	1.915191	4007.777588
0.000000	1.915428	4002.137451
0.000000	1.915665	3997.550049
0.000000	1.915902	3995.967773
0.000000	1.916139	3996.579590
0.000000	1.916376	3998.575439
0.000000	1.916614	4001.672852
0.000000	1.916851	4006.049561
0.000000	1.917088	4010.435059
0.000000	1.917325	4012.503174
0.000000	1.917562	4013.987305
0.000000	1.917799	4015.243652
0.000000	1.918037	4016.349365
0.000000	1.918274	4017.674805
0.000000	1.918511	4018.530273
0.000000	1.918748	4019.685059
0.000000	1.918985	4021.215576
0.000000	1.919223	4023.063721
0.000000	1.919460	4024.552490
0.000000	1.919697	4025.987793
0.000000	1.919934	4027.727539
0.000000	1.920171	4030.158203
0.000000	1.920408	4033.780518
0.000000	1.920646	4038.203369
0.000000	1.920883	4042.474365
0.000000	1.921120	4046.320313
0.000000	1.921357	4050.801025
0.000000	1.921594	4056.718506
0.000000	1.921832	4062.088867
0.000000	1.922069	4066.355225
0.000000	1.922306	4070.045654
0.000000	1.922543	4072.386963
0.000000	1.922780	4073.123047
0.000000	1.923018	4072.584961
0.000000	1.923254	4071.721924
0.000000	1.923492	4069.886230
0.000000	1.923729	4067.811035
0.000000	1.923966	4066.055664
0.000000	1.924203	4065.181885
0.000000	1.924440	4064.738525
0.000000	1.924678	4064.326172
0.000000	1.924915	4063.765869
0.000000	1.925152	4063.137207
0.000000	1.925389	4063.158203
0.000000	1.925626	4063.952637
0.000000	1.925864	4065.597900
0.000000	1.926101	4067.495850
0.000000	1.926338	4069.084961
0.000000	1.926575	4070.963623
0.000000	1.926812	4072.970703
0.000000	1.927049	4074.518066
0.000000	1.927287	4075.234863
0.000000	1.927524	4074.431641
0.000000	1.927761	4072.124023
0.000000	1.927998	4068.956055
0.000000	1.928235	4066.660645
0.000000	1.928472	4066.149414
0.000000	1.928710	4065.428223
0.000000	1.928947	4064.048584
0.000000	1.929184	4062.035156
0.000000	1.929421	4059.315186
0.000000	1.929658	4056.320313
0.000000	1.929896	4053.246338
0.000000	1.930133	4050.251221
0.000000	1.930370	4047.311768
0.000000	1.930607	4042.885742
0.000000	1.930844	4037.106201
0.000000	1.931081	4029.837402
0.000000	1.931319	4022.388916
0.000000	1.931556	4013.871826
0.000000	1.931793	4005.619629
0.000000	1.932030	3997.952148
0.000000	1.932267	3990.692383
0.000000	1.932505	3983.641113
0.000000	1.932742	3976.109619
0.000000	1.932979	3969.739502
0.000000	1.933216	3964.519775
0.000000	1.933453	3960.136963
0.000000	1.933690	3956.709229
0.000000	1.933927	3953.838867
0.000000	1.934165	3951.459717
0.000000	1.934402	3949.254395
0.000000	1.934639	3947.985840
0.000000	1.934876	3948.046875
0.000000	1.935113	3948.429932
0.000000	1.935351	3949.034180
0.000000	1.935588	3948.684814
0.000000	1.935825	3948.327148
0.000000	1.936062	3948.300537
0.000000	1.936299	3948.991943
0.000000	1.936536	3951.031982
0.000000	1.936774	3954.035889
0.000000	1.937011	3957.534180
0.000000	1.937248	3960.764893
0.000000	1.937485	3963.817627
0.000000	1.937722	3967.320313
0.000000	1.937959	3971.079834
0.000000	1.938197	3975.607422
0.000000	1.938434	3980.650146
0.000000	1.938671	3986.369873
0.000000	1.938908	3991.666504
0.000000	1.939145	3995.417480
0.000000	1.939383	3999.376221
0.000000	1.939620	4002.898193
0.000000	1.939857	4006.833008
0.000000	1.940094	4011.348145
0.000000	1.940331	4016.927734
0.000000	1.940568	4023.228271
0.000000	1.940806	4030.119385
0.000000	1.941043	4036.249512
0.000000	1.941280	4040.666016
0.000000	1.941517	4043.918457
0.000000	1.941754	4046.201904
0.000000	1.941991	4047.463623
0.000000	1.942229	4047.634521
0.000000	1.942466	4048.079590
0.000000	1.942703	4050.227051
0.000000	1.942940	4052.650391
0.000000	1.943177	4054.381104
0.000000	1.943414	4056.351318
0.000000	1.943652	4058.055908
0.000000	1.943889	4058.959961
0.000000	1.944126	4060.118896
0.000000	1.944363	4061.286133
0.000000	1.944600	4062.420166
0.000000	1.944838	4063.460449
0.000000	1.945075	4063.845947
0.000000	1.945312	4063.627686
0.000000	1.945549	4063.270996
0.000000	1.945786	4062.807373
0.000000	1.946023	4062.420166
0.000000	1.946261	4061.720947
0.000000	1.946498	4061.078125
0.000000	1.946735	4061.639160
0.000000	1.946972	4062.488525
0.000000	1.947209	4063.849365
0.000000	1.947446	4065.913330
0.000000	1.947684	4068.938965
0.000000	1.947921	4072.021484
0.000000	1.948158	4074.432373
0.000000	1.948395	4076.673340
0.000000	1.948632	4078.956055
0.000000	1.948869	4081.302979
0.000000	1.949107	4083.534668
0.000000	1.949344	4085.870605
0.000000	1.949581	4088.916992
0.000000	1.949818	4093.251953
0.000000	1.950055	4097.890625
0.000000	1.950293	4102.179199
0.000000	1.950530	4106.345215
0.000000	1.950767	4109.845703
0.000000	1.951004	4111.382324
0.000000	1.951241	4111.774902
0.000000	1.951478	4110.790039
0.000000	1.951716	4108.929688
0.000000	1.951953	4106.595703
0.000000	1.952190	4105.624512
0.000000	1.952427	4104.974121
0.000000	1.952664	4104.722168
0.000000	1.952901	4105.388672
0.000000	1.953139	4106.208496
0.000000	1.953376	4108.014160
0.000000	1.953613	4110.364746
0.000000	1.953850	4111.141113
0.000000	1.954087	4111.102051
0.000000	1.954325	4110.734375
0.000000	1.954562	4110.683594
0.000000	1.954799	4110.741211
0.000000	1.955036	4109.807617
0.000000	1.955273	4107.378906
0.000000	1.955510	4103.626465
0.000000	1.955747	4101.363281
0.000000	1.955985	4098.827148
0.000000	1.956222	4095.337646
0.000000	1.956459	4090.937012
0.000000	1.956696	4086.926025
0.000000	1.956933	4082.947266
0.000000	1.957171	4077.515137
0.000000	1.957408	4070.843506
0.000000	1.957645	4064.436035
0.000000	1.957882	4059.696533
0.000000	1.958119	4056.109375
0.000000	1.958356	4050.077393
0.000000	1.958594	4041.833008
0.000000	1.958831	4032.919678
0.000000	1.959068	4024.606689
0.000000	1.959305	4015.962402
0.000000	1.959542	4009.003174
0.000000	1.959780	4003.625244
0.000000	1.960017	3998.558594
0.000000	1.960254	3994.531250
0.000000	1.960491	3992.144287
0.000000	1.960728	3991.802979
0.000000	1.960966	3992.696289
0.000000	1.961203	3992.897705
0.000000	1.961440	3993.451660
0.000000	1.961677	3994.236572
0.000000	1.961914	3995.236572
0.000000	1.962151	3996.180664
0.000000	1.962389	3996.677979
0.000000	1.962626	3996.976318
0.000000	1.962863	3996.536621
0.000000	1.963100	3995.843262
0.000000	1.963337	3995.090576
0.000000	1.963574	3994.980957
0.000000	1.963812	3995.842041
0.000000	1.964049	3996.975098
0.000000	1.964286	3997.993652
0.000000	1.964523	3997.809570
0.000000	1.964760	3997.729248
0.000000	1.964997	3998.110840
0.000000	1.965235	4000.202393
0.000000	1.965472	4004.009766
0.000000	1.965709	4008.915283
0.000000	1.965946	4014.274170
0.000000	1.966183	4019.576416
0.000000	1.966420	4024.377930
0.000000	1.966658	4029.444824
0.000000	1.966895	4033.632568
0.000000	1.967132	4036.900391
0.000000	1.967369	4039.792969
0.000000	1.967606	4042.958008
0.000000	1.967844	4045.764404
0.000000	1.968081	4049.052490
0.000000	1.968318	4052.595459
0.000000	1.968555	4056.849121
0.000000	1.968792	4061.602051
0.000000	1.969029	4066.420166
0.000000	1.969267	4070.899414
0.000000	1.969504	4074.950195
0.000000	1.969741	4078.721191
0.000000	1.969978	4080.068848
0.000000	1.970215	4080.901855
0.000000	1.970453	4081.470947
0.000000	1.970690	4082.055176
0.000000	1.970927	4082.446777
0.000000	1.971164	4082.661377
0.000000	1.971401	4082.957764
0.000000	1.971638	4082.635010
0.000000	1.971875	4081.852295
0.000000	1.972113	4080.457031
0.000000	1.972350	4079.417236
0.000000	1.972587	4080.315186
0.000000	1.972824	4082.709473
0.000000	1.973061	4082.953125
0.000000	1.973299	4082.180420
0.000000	1.973536	4080.843018
0.000000	1.973773	4079.725342
0.000000	1.974010	4079.286377
0.000000	1.974247	4079.466309
0.000000	1.974484	4080.131348
0.000000	1.974722	4079.749268
0.000000	1.974959	4078.949707
0.000000	1.975196	4078.209961
0.000000	1.975433	4077.218750
0.000000	1.975670	4075.948730
0.000000	1.975907	4075.037354
0.000000	1.976145	4075.399414
0.000000	1.976382	4076.698975
0.000000	1.976619	4078.364990
0.000000	1.976856	4080.586914
0.000000	1.977093	4082.285645
0.000000	1.977331	4083.671387
0.000000	1.977568	4084.742432
0.000000	1.977805	4085.154785
0.000000	1.978042	4085.443604
0.000000	1.978279	4086.192871
0.000000	1.978516	4086.418213
0.000000	1.978754	4085.971436
0.000000	1.978991	4085.237305
0.000000	1.979228	4084.281982
0.000000	1.979465	4085.004639
0.000000	1.979702	4086.132813
0.000000	1.979940	4085.670166
0.000000	1.980177	4084.907227
0.000000	1.980414	4084.787354
0.000000	1.980651	4085.218262
0.000000	1.980888	4085.621094
0.000000	1.981125	4086.277344
0.000000	1.981362	4088.725586
0.000000	1.981600	4092.078613
0.000000	1.981837	4096.206055
0.000000	1.982074	4100.330078
0.000000	1.982311	4105.459961
0.000000	1.982548	4111.490234
0.000000	1.982786	4117.713379
0.000000	1.983023	4124.263184
0.000000	1.983260	4130.811035
0.000000	1.983497	4136.081055
0.000000	1.983734	4139.249023
0.000000	1.983971	4140.310547
0.000000	1.984209	4139.556152
0.000000	1.984446	4137.820313
0.000000	1.984683	4135.590820
0.000000	1.984920	4134.629883
0.000000	1.985157	4133.531250
0.000000	1.985394	4132.227051
0.000000	1.985632	4130.260742
0.000000	1.985869	4128.149414
0.000000	1.986106	4126.214844
0.000000	1.986343	4124.447754
0.000000	1.986580	4122.510742
0.000000	1.986818	4121.095703
0.000000	1.987055	4120.115723
0.000000	1.987292	4120.834961
0.000000	1.987529	4123.161621
0.000000	1.987766	4126.879395
0.000000	1.988003	4131.266602
0.000000	1.988241	4136.450195
0.000000	1.988478	4141.508789
0.000000	1.988715	4145.567871
0.000000	1.988952	4148.966309
0.000000	1.989189	4151.962891
0.000000	1.989427	4154.698730
0.000000	1.989664	4156.807617
0.000000	1.989901	4157.535156
0.000000	1.990138	4156.882324
0.000000	1.990375	4154.710449
0.000000	1.990612	4151.615234
0.000000	1.990849	4147.605469
0.000000	1.991087	4143.883789
0.000000	1.991324	4140.869629
0.000000	1.991561	4139.193359
0.000000	1.991798	4138.305664
0.000000	1.992035	4137.294434
0.000000	1.992273	4136.270996
0.000000	1.992510	4135.595703
0.000000	1.992747	4134.662598
0.000000	1.992984	4133.954590
0.000000	1.993221	4133.379883
0.000000	1.993459	4133.209473
0.000000	1.993696	4133.467285
0.000000	1.993933	4134.031250
0.000000	1.994170	4134.148926
0.000000	1.994407	4134.397461
0.000000	1.994644	4134.909668
0.000000	1.994882	4135.336426
0.000000	1.995119	4136.057617
0.000000	1.995356	4136.986816
0.000000	1.995593	4137.659180
0.000000	1.995830	4138.572266
0.000000	1.996067	4140.104980
0.000000	1.996305	4142.111816
0.000000	1.996542	4143.773926
0.000000	1.996779	4144.592773
0.000000	1.997016	4144.680664
0.000000	1.997253	4144.664551
0.000000	1.997490	4144.917480
0.000000	1.997728	4144.781738
0.000000	1.997965	4143.277832
0.000000	1.998202	4140.641113
0.000000	1.998439	4136.591797
0.000000	1.998676	4131.204102
0.000000	1.998914	4124.941895
0.000000	1.999151	4118.532715
0.000000	1.999388	4114.019043
0.000000	1.999625	4110.795898
0.000000	1.999862	4107.673828
0.000000	2.000099	4105.366699
0.000000	2.000336	4103.521484
0.000000	2.000574	4103.210449
0.000000	2.000811	4104.363281
0.000000	2.001048	4107.361328
0.000000	2.001285	4111.204590
0.000000	2.001522	4113.979980
0.000000	2.001760	4115.158691
0.000000	2.001997	4116.248047
0.000000	2.002234	4115.982910
0.000000	2.002471	4114.392090
0.000000	2.002708	4112.388184
0.000000	2.002945	4110.273438
0.000000	2.003183	4111.164551
0.000000	2.003420	4112.527832
0.000000	2.003657	4112.553223
0.000000	2.003894	4112.174316
0.000000	2.004131	4111.060547
0.000000	2.004369	4109.647949
0.000000	2.004606	4108.433594
0.000000	2.004843	4107.110352
0.000000	2.005080	4105.754883
0.000000	2.005317	4104.366211
0.000000	2.005554	4103.466797
0.000000	2.005792	4103.723145
0.000000	2.006029	4104.189941
0.000000	2.006266	4105.538574
0.000000	2.006503	4107.549316
0.000000	2.006740	4109.660645
0.000000	2.006978	4111.466797
0.000000	2.007215	4113.249512
0.000000	2.007452	4114.427734
0.000000	2.007689	4114.654785
0.000000	2.007926	4113.639648
0.000000	2.008163	4111.916992
0.000000	2.008401	4109.662109
0.000000	2.008638	4108.117676
0.000000	2.008875	4107.025879
0.000000	2.009112	4105.760742
0.000000	2.009349	4104.795410
0.000000	2.009587	4104.989746
0.000000	2.009824	4108.014648
0.000000	2.010061	4111.529297
0.000000	2.010298	4114.566406
0.000000	2.010535	4116.854492
0.000000	2.010772	4119.502930
0.000000	2.011009	4122.452637
0.000000	2.011247	4125.120605
0.000000	2.011484	4127.611328
0.000000	2.011721	4130.136719
0.000000	2.011958	4132.276367
0.000000	2.012195	4133.222168
0.000000	2.012433	4132.929199
0.000000	2.012670	4131.822266
0.000000	2.012907	4130.325684
0.000000	2.013144	4129.079102
0.000000	2.013381	4128.167969
0.000000	2.013618	4127.432129
0.000000	2.013855	4127.779785
0.000000	2.014093	4128.374023
0.000000	2.014330	4130.338867
0.000000	2.014567	4132.426758
0.000000	2.014804	4133.524902
0.000000	2.015041	4134.223145
0.000000	2.015279	4134.589355
0.000000	2.015516	4135.107910
0.000000	2.015753	4135.705566
0.000000	2.015990	4136.689941
0.000000	2.016227	4137.778320
0.000000	2.016464	4138.930664
0.000000	2.016702	4140.482422
0.000000	2.016939	4142.776367
0.000000	2.017176	4145.634766
0.000000	2.017413	4148.457031
0.000000	2.017650	4151.685547
0.000000	2.017888	4155.013184
0.000000	2.018125	4158.215820
0.000000	2.018362	4161.304199
0.000000	2.018599	4163.825195
0.000000	2.018836	4165.604492
0.000000	2.019073	4167.262207
0.000000	2.019310	4168.987305
0.000000	2.019548	4171.930176
0.000000	2.019785	4174.753418
0.000000	2.020022	4177.327148
0.000000	2.020259	4179.732910
0.000000	2.020496	4180.823730
0.000000	2.020734	4180.808594
0.000000	2.020971	4180.362305
0.000000	2.021208	4179.277832
0.000000	2.021445	4178.479004
0.000000	2.021682	4178.570801
0.000000	2.021919	4178.552246
0.000000	2.022157	4177.736816
0.000000	2.022394	4177.041992
0.000000	2.022631	4176.835449
0.000000	2.022868	4177.465820
0.000000	2.023105	4178.618652
0.000000	2.023343	4179.537109
0.000000	2.023580	4180.754883
0.000000	2.023817	4181.842773
0.000000	2.024054	4181.997559
0.000000	2.024291	4182.029297
0.000000	2.024528	4182.336914
0.000000	2.024766	4183.086426
0.000000	2.025003	4183.807617
0.000000	2.025240	4184.589355
0.000000	2.025477	4185.374512
0.000000	2.025714	4185.708984
0.000000	2.025951	4185.717773
0.000000	2.026189	4185.043945
0.000000	2.026426	4184.425781
0.000000	2.026663	4183.160645
0.000000	2.026900	4180.640625
0.000000	2.027137	4177.245117
0.000000	2.027375	4174.125488
0.000000	2.027612	4171.341309
0.000000	2.027849	4167.558594
0.000000	2.028086	4161.904785
0.000000	2.028323	4154.940918
0.000000	2.028560	4147.264648
0.000000	2.028798	4141.399414
0.000000	2.029035	4135.635254
0.000000	2.029272	4130.543945
0.000000	2.029509	4125.553223
0.000000	2.029746	4120.134277
0.000000	2.029984	4114.706055
0.000000	2.030221	4108.748047
0.000000	2.030458	4102.984863
0.000000	2.030695	4096.883789
0.000000	2.030932	4090.439209
0.000000	2.031169	4085.057129
0.000000	2.031407	4080.847900
0.000000	2.031644	4077.368408
0.000000	2.031881	4075.311768
0.000000	2.032118	4073.501709
0.000000	2.032355	4071.303223
0.000000	2.032593	4069.338135
0.000000	2.032830	4067.703369
0.000000	2.033067	4066.652588
0.000000	2.033304	4067.173340
0.000000	2.033541	4068.626709
0.000000	2.033778	4070.850342
0.000000	2.034015	4073.219727
0.000000	2.034253	4074.290527
0.000000	2.034490	4075.874268
0.000000	2.034727	4076.685791
0.000000	2.034964	4076.145020
0.000000	2.035201	4074.979492
0.000000	2.035439	4073.457031
0.000000	2.035676	4071.714355
0.000000	2.035913	4070.228271
0.000000	2.036150	4068.814941
0.000000	2.036387	4069.003418
0.000000	2.036624	4072.184326
0.000000	2.036862	4075.833740
0.000000	2.037099	4079.036621
0.000000	2.037336	4082.429932
0.000000	2.037573	4086.078369
0.000000	2.037810	4089.797119
0.000000	2.038048	4093.748535
0.000000	2.038285	4097.831055
0.000000	2.038522	4101.652344
0.000000	2.038759	4105.134277
0.000000	2.038996	4108.168945
0.000000	2.039233	4110.025879
0.000000	2.039470	4110.719727
0.000000	2.039708	4110.231445
0.000000	2.039945	4109.015137
0.000000	2.040182	4106.909668
0.000000	2.040419	4104.809570
0.000000	2.040656	4103.432129
0.000000	2.040894	4102.861816
0.000000	2.041131	4103.088379
0.000000	2.041368	4103.264648
0.000000	2.041605	4103.302734
0.000000	2.041842	4102.853516
0.000000	2.042079	4101.705566
0.000000	2.042316	4100.185547
0.000000	2.042554	4098.573730
0.000000	2.042791	4097.192383
0.000000	2.043028	4096.499023
0.000000	2.043265	4096.199219
0.000000	2.043502	4095.826904
0.000000	2.043740	4095.371338
0.000000	2.043977	4094.824707
0.000000	2.044214	4094.421387
0.000000	2.044451	4093.903320
0.000000	2.044688	4094.083984
0.000000	2.044925	4094.069092
0.000000	2.045163	4093.166016
0.000000	2.045400	4092.057373
0.000000	2.045637	4090.541260
0.000000	2.045874	4089.681885
0.000000	2.046111	4089.260254
0.000000	2.046349	4089.039795
0.000000	2.046586	4089.265137
0.000000	2.046823	4090.057129
0.000000	2.047060	4091.757080
0.000000	2.047297	4094.057373
0.000000	2.047534	4096.717773
0.000000	2.047772	4099.104492
0.000000	2.048009	4101.673828
0.000000	2.048246	4104.669922
0.000000	2.048483	4107.708984
0.000000	2.048720	4111.208496
0.000000	2.048957	4114.435547
0.000000	2.049195	4117.778320
0.000000	2.049432	4120.106934
0.000000	2.049669	4121.313477
0.000000	2.049906	4121.194824
0.000000	2.050143	4118.995117
0.000000	2.050380	4115.521484
0.000000	2.050618	4110.647461
0.000000	2.050855	4105.938965
0.000000	2.051092	4100.999512
0.000000	2.051329	4096.031738
0.000000	2.051566	4092.097168
0.000000	2.051804	4088.413574
0.000000	2.052041	4084.479248
0.000000	2.052278	4081.230957
0.000000	2.052515	4078.403564
0.000000	2.052752	4075.946045
0.000000	2.052989	4073.814209
0.000000	2.053227	4071.502441
0.000000	2.053464	4069.875488
0.000000	2.053701	4069.241699
0.000000	2.053938	4070.246338
0.000000	2.054175	4071.757324
0.000000	2.054413	4073.491943
0.000000	2.054650	4076.212158
0.000000	2.054887	4079.313721
0.000000	2.055124	4081.044189
0.000000	2.055361	4081.980225
0.000000	2.055598	4083.080566
0.000000	2.055836	4084.905762
0.000000	2.056073	4086.682861
0.000000	2.056310	4088.812744
0.000000	2.056547	4091.568848
0.000000	2.056784	4094.828613
0.000000	2.057022	4097.701660
0.000000	2.057259	4099.416016
0.000000	2.057496	4101.455566
0.000000	2.057733	4103.703613
0.000000	2.057970	4107.247070
0.000000	2.058208	4111.813477
0.000000	2.058444	4116.053223
0.000000	2.058682	4120.008301
0.000000	2.058919	4123.739258
0.000000	2.059156	4127.568359
0.000000	2.059393	4131.702637
0.000000	2.059630	4135.846680
0.000000	2.059868	4139.680176
0.000000	2.060105	4143.009277
0.000000	2.060342	4145.791016
0.000000	2.060579	4148.629883
0.000000	2.060816	4151.791504
0.000000	2.061054	4154.784180
0.000000	2.061291	4157.424316
0.000000	2.061528	4160.229492
0.000000	2.061765	4162.604980
0.000000	2.062002	4164.408691
0.000000	2.062239	4164.920898
0.000000	2.062476	4164.821289
0.000000	2.062714	4164.294434
0.000000	2.062951	4163.708008
0.000000	2.063188	4164.433594
0.000000	2.063425	4165.387207
0.000000	2.063662	4165.970703
0.000000	2.063900	4166.746582
0.000000	2.064137	4167.769043
0.000000	2.064374	4168.674316
0.000000	2.064611	4168.209961
0.000000	2.064848	4167.081055
0.000000	2.065085	4165.120605
0.000000	2.065323	4163.560059
0.000000	2.065560	4162.114746
0.000000	2.065797	4160.364746
0.000000	2.066034	4158.632324
0.000000	2.066271	4156.907227
0.000000	2.066509	4155.302246
0.000000	2.066746	4154.890625
0.000000	2.066983	4154.755859
0.000000	2.067220	4155.328613
0.000000	2.067457	4154.680176
0.000000	2.067694	4153.740234
0.000000	2.067931	4152.415527
0.000000	2.068169	4151.109375
0.000000	2.068406	4149.523926
0.000000	2.068643	4147.497070
0.000000	2.068880	4144.920898
0.000000	2.069117	4142.247559
0.000000	2.069355	4139.523438
0.000000	2.069592	4137.804199
0.000000	2.069829	4137.183105
0.000000	2.070066	4137.191406
0.000000	2.070303	4138.003418
0.000000	2.070540	4139.258301
0.000000	2.070778	4140.062988
0.000000	2.071015	4140.493652
0.000000	2.071252	4141.785156
0.000000	2.071489	4143.400391
0.000000	2.071726	4145.381348
0.000000	2.071964	4147.771973
0.000000	2.072201	4150.367188
0.000000	2.072438	4153.182617
0.000000	2.072675	4156.577148
0.000000	2.072912	4160.138672
0.000000	2.073149	4163.872559
0.000000	2.073387	4167.261719
0.000000	2.073624	4170.011230
0.000000	2.073861	4171.984863
0.000000	2.074098	4172.998047
0.000000	2.074335	4174.052246
0.000000	2.074572	4175.144531
0.000000	2.074810	4176.764648
0.000000	2.075047	4178.901367
0.000000	2.075284	4181.600586
0.000000	2.075521	4183.984863
0.000000	2.075758	4186.199707
0.000000	2.075995	4188.380859
0.000000	2.076233	4189.923828
0.000000	2.076470	4190.703125
0.000000	2.076707	4190.879395
0.000000	2.076944	4191.396973
0.000000	2.077181	4191.542480
0.000000	2.077419	4190.956055
0.000000	2.077656	4190.168457
0.000000	2.077893	4189.999023
0.000000	2.078130	4189.795410
0.000000	2.078367	4189.916992
0.000000	2.078604	4190.058594
0.000000	2.078842	4190.081055
0.000000	2.079079	4189.434570
0.000000	2.079316	4187.443359
0.000000	2.079553	4184.590332
0.000000	2.079790	4180.502930
0.000000	2.080028	4176.602051
0.000000	2.080265	4173.433105
0.000000	2.080502	4170.916504
0.000000	2.080739	4168.684082
0.000000	2.080976	4166.335938
0.000000	2.081213	4163.727539
0.000000	2.081450	4162.103516
0.000000	2.081688	4160.692383
0.000000	2.081925	4160.506836
0.000000	2.082162	4161.333984
0.000000	2.082399	4162.739746
0.000000	2.082636	4165.537598
0.000000	2.082874	4168.286133
0.000000	2.083111	4170.055176
0.000000	2.083348	4170.787598
0.000000	2.083585	4171.743164
0.000000	2.083822	4173.679199
0.000000	2.084059	4175.561523
0.000000	2.084297	4176.358398
0.000000	2.084534	4176.692383
0.000000	2.084771	4179.006348
0.000000	2.085008	4183.580078
0.000000	2.085245	4189.079590
0.000000	2.085483	4194.737793
0.000000	2.085720	4199.854980
0.000000	2.085957	4204.227051
0.000000	2.086194	4209.411621
0.000000	2.086431	4215.187988
0.000000	2.086668	4222.124023
0.000000	2.086905	4228.541016
0.000000	2.087143	4233.773438
0.000000	2.087380	4238.281738
0.000000	2.087617	4242.819824
0.000000	2.087854	4247.651855
0.000000	2.088091	4252.358398
0.000000	2.088329	4255.943359
0.000000	2.088566	4257.491699
0.000000	2.088803	4257.594238
0.000000	2.089040	4256.469727
0.000000	2.089277	4254.413086
0.000000	2.089514	4251.770996
0.000000	2.089751	4248.791016
0.000000	2.089989	4244.981934
0.000000	2.090226	4240.803223
0.000000	2.090463	4235.632324
0.000000	2.090700	4229.817871
0.000000	2.090937	4223.887695
0.000000	2.091175	4217.688965
0.000000	2.091412	4211.109863
0.000000	2.091649	4204.350098
0.000000	2.091886	4198.174316
0.000000	2.092123	4193.279297
0.000000	2.092360	4190.225098
0.000000	2.092598	4188.282715
0.000000	2.092835	4187.102051
0.000000	2.093072	4186.524902
0.000000	2.093309	4186.726563
0.000000	2.093546	4188.230469
0.000000	2.093784	4189.694336
0.000000	2.094021	4191.893555
0.000000	2.094258	4194.390625
0.000000	2.094495	4197.179199
0.000000	2.094732	4199.735840
0.000000	2.094970	4201.873047
0.000000	2.095207	4203.164063
0.000000	2.095444	4204.542969
0.000000	2.095681	4205.166504
0.000000	2.095918	4205.281738
0.000000	2.096155	4204.331055
0.000000	2.096393	4203.006836
0.000000	2.096630	4201.440430
0.000000	2.096867	4200.482422
0.000000	2.097104	4198.771973
0.000000	2.097341	4197.326660
0.000000	2.097578	4194.185547
0.000000	2.097816	4190.461914
0.000000	2.098053	4186.829590
0.000000	2.098290	4183.675781
0.000000	2.098527	4181.880371
0.000000	2.098764	4181.901855
0.000000	2.099001	4182.732422
0.000000	2.099239	4183.584473
0.000000	2.099476	4183.743164
0.000000	2.099713	4183.132813
0.000000	2.099950	4182.741211
0.000000	2.100187	4183.645508
0.000000	2.100425	4185.352051
0.000000	2.100662	4186.937988
0.000000	2.100899	4188.541992
0.000000	2.101136	4190.807129
0.000000	2.101373	4193.636230
0.000000	2.101610	4196.744141
0.000000	2.101848	4199.903809
0.000000	2.102085	4202.848633
0.000000	2.102322	4204.926270
0.000000	2.102559	4206.837402
0.000000	2.102796	4208.002441
0.000000	2.103034	4208.467285
0.000000	2.103271	4208.692383
0.000000	2.103508	4209.296875
0.000000	2.103745	4209.807617
0.000000	2.103982	4209.845215
0.000000	2.104219	4209.289551
0.000000	2.104457	4208.322754
0.000000	2.104694	4207.930664
0.000000	2.104931	4208.308594
0.000000	2.105168	4208.808594
0.000000	2.105405	4210.125000
0.000000	2.105643	4212.520996
0.000000	2.105880	4215.895020
0.000000	2.106117	4220.240234
0.000000	2.106354	4225.860840
0.000000	2.106591	4233.336914
0.000000	2.106828	4242.005371
0.000000	2.107065	4251.127930
0.000000	2.107303	4259.948730
0.000000	2.107540	4265.817871
0.000000	2.107777	4270.110352
0.000000	2.108014	4274.256348
0.000000	2.108251	4277.443848
0.000000	2.108489	4279.815430
0.000000	2.108726	4280.958984
0.000000	2.108963	4280.170898
0.000000	2.109200	4277.966797
0.000000	2.109437	4275.158203
0.000000	2.109674	4273.274902
0.000000	2.109911	4273.377930
0.000000	2.110149	4273.975586
0.000000	2.110386	4274.479492
0.000000	2.110623	4274.696777
0.000000	2.110860	4274.640625
0.000000	2.111097	4274.804199
0.000000	2.111335	4274.111328
0.000000	2.111572	4272.587891
0.000000	2.111809	4270.594727
0.000000	2.112046	4268.330078
0.000000	2.112283	4267.499023
0.000000	2.112520	4266.893066
0.000000	2.112758	4266.542969
0.000000	2.112995	4265.851563
0.000000	2.113232	4264.940430
0.000000	2.113469	4264.081543
0.000000	2.113706	4264.048340
0.000000	2.113944	4264.391602
0.000000	2.114181	4264.493652
0.000000	2.114418	4264.465820
0.000000	2.114655	4264.479492
0.000000	2.114892	4264.647949
0.000000	2.115129	4265.869629
0.000000	2.115366	4267.379883
0.000000	2.115604	4269.595215
0.000000	2.115841	4273.152832
0.000000	2.116078	4277.755859
0.000000	2.116315	4283.686035
0.000000	2.116552	4290.001465
0.000000	2.116790	4293.937988
0.000000	2.117027	4296.489258
0.000000	2.117264	4298.834961
0.000000	2.117501	4300.680664
0.000000	2.117738	4302.244629
0.000000	2.117975	4303.887695
0.000000	2.118213	4305.355469
0.000000	2.118450	4306.838379
0.000000	2.118687	4307.156250
0.000000	2.118924	4306.788574
0.000000	2.119161	4306.114746
0.000000	2.119399	4304.759277
0.000000	2.119636	4302.899902
0.000000	2.119873	4300.192871
0.000000	2.120110	4295.777832
0.000000	2.120347	4289.654785
0.000000	2.120584	4282.026855
0.000000	2.120822	4273.550293
0.000000	2.121059	4264.470215
0.000000	2.121296	4254.828125
0.000000	2.121533	4244.455078
0.000000	2.121770	4232.979492
0.000000	2.122008	4222.157227
0.000000	2.122245	4212.239258
0.000000	2.122482	4201.979492
0.000000	2.122719	4192.040527
0.000000	2.122956	4183.374023
0.000000	2.123193	4175.848145
0.000000	2.123431	4168.432129
0.000000	2.123668	4161.653320
0.000000	2.123905	4156.199707
0.000000	2.124142	4152.373047
0.000000	2.124379	4149.183105
0.000000	2.124616	4147.729492
0.000000	2.124854	4146.523926
0.000000	2.125091	4144.720215
0.000000	2.125328	4143.329102
0.000000	2.125565	4142.101563
0.000000	2.125802	4141.401855
0.000000	2.126040	4141.104980
0.000000	2.126277	4141.041016
0.000000	2.126514	4141.840820
0.000000	2.126751	4142.388184
0.000000	2.126988	4141.251953
0.000000	2.127225	4139.575195
0.000000	2.127463	4137.272949
0.000000	2.127700	4135.385254
0.000000	2.127937	4132.912109
0.000000	2.128174	4130.042969
0.000000	2.128411	4127.022461
0.000000	2.128649	4123.299805
0.000000	2.128886	4118.620117
0.000000	2.129123	4115.005371
0.000000	2.129360	4113.342773
0.000000	2.129597	4111.770508
0.000000	2.129834	4110.736816
0.000000	2.130071	4110.083984
0.000000	2.130309	4110.112305
0.000000	2.130546	4110.865234
0.000000	2.130783	4111.625000
0.000000	2.131020	4112.740234
0.000000	2.131257	4113.838867
0.000000	2.131495	4115.501465
0.000000	2.131732	4117.934082
0.000000	2.131969	4120.442383
0.000000	2.132206	4121.915039
0.000000	2.132443	4122.835449
0.000000	2.132680	4123.531250
0.000000	2.132918	4124.872070
0.000000	2.133155	4126.178711
0.000000	2.133392	4127.238281
0.000000	2.133629	4127.991211
0.000000	2.133866	4129.394531
0.000000	2.134104	4131.587402
0.000000	2.134341	4134.066895
0.000000	2.134578	4136.892090
0.000000	2.134815	4140.230957
0.000000	2.135052	4143.867676
0.000000	2.135289	4147.920898
0.000000	2.135526	4151.636719
0.000000	2.135764	4155.566406
0.000000	2.136001	4159.646973
0.000000	2.136238	4164.499023
0.000000	2.136475	4168.375977
0.000000	2.136712	4171.281738
0.000000	2.136950	4173.520996
0.000000	2.137187	4174.854980
0.000000	2.137424	4175.716797
0.000000	2.137661	4176.010254
0.000000	2.137898	4175.933594
0.000000	2.138135	4176.463379
0.000000	2.138372	4177.256836
0.000000	2.138610	4178.165527
0.000000	2.138847	4179.624512
0.000000	2.139084	4180.958984
0.000000	2.139321	4182.069336
0.000000	2.139558	4183.476074
0.000000	2.139796	4185.469727
0.000000	2.140033	4187.584961
0.000000	2.140270	4189.804199
0.000000	2.140507	4192.354980
0.000000	2.140744	4194.626465
0.000000	2.140981	4196.386230
0.000000	2.141219	4198.552246
0.000000	2.141456	4201.368652
0.000000	2.141693	4204.809570
0.000000	2.141930	4208.791504
0.000000	2.142167	4213.406738
0.000000	2.142405	4218.197266
0.000000	2.142642	4221.304688
0.000000	2.142879	4224.018066
0.000000	2.143116	4227.604004
0.000000	2.143353	4231.031738
0.000000	2.143590	4233.092285
0.000000	2.143828	4234.439941
0.000000	2.144065	4235.845215
0.000000	2.144302	4237.293457
0.000000	2.144539	4239.011719
0.000000	2.144776	4241.205566
0.000000	2.145014	4243.405762
0.000000	2.145251	4245.895996
0.000000	2.145488	4248.264648
0.000000	2.145725	4249.630371
0.000000	2.145962	4249.899414
0.000000	2.146199	4248.634766
0.000000	2.146437	4245.574707
0.000000	2.146674	4241.304199
0.000000	2.146911	4236.064941
0.000000	2.147148	4229.845703
0.000000	2.147385	4224.186035
0.000000	2.147622	4219.114746
0.000000	2.147860	4213.892578
0.000000	2.148097	4209.931641
0.000000	2.148334	4206.589355
0.000000	2.148571	4203.036133
0.000000	2.148808	4199.904785
0.000000	2.149045	4198.137207
0.000000	2.149283	4197.236328
0.000000	2.149520	4197.646973
0.000000	2.149757	4199.197266
0.000000	2.149994	4201.305664
0.000000	2.150231	4204.802734
0.000000	2.150469	4209.873047
0.000000	2.150706	4215.981934
0.000000	2.150943	4221.618652
0.000000	2.151180	4227.266113
0.000000	2.151417	4233.080566
0.000000	2.151654	4237.540039
0.000000	2.151892	4241.470215
0.000000	2.152129	4245.225098
0.000000	2.152366	4249.220703
0.000000	2.152603	4253.520020
0.000000	2.152840	4258.140625
0.000000	2.153078	4262.904297
0.000000	2.153315	4267.549316
0.000000	2.153552	4271.505371
0.000000	2.153789	4274.300293
0.000000	2.154026	4275.499512
0.000000	2.154263	4275.849121
0.000000	2.154500	4275.967773
0.000000	2.154738	4276.043457
0.000000	2.154975	4276.277344
0.000000	2.155212	4276.258789
0.000000	2.155449	4275.929199
0.000000	2.155686	4275.246582
0.000000	2.155924	4275.156738
0.000000	2.156161	4275.397949
0.000000	2.156398	4276.750488
0.000000	2.156635	4277.289551
0.000000	2.156872	4277.340332
0.000000	2.157109	4277.536133
0.000000	2.157346	4278.292969
0.000000	2.157584	4279.623047
0.000000	2.157821	4280.967773
0.000000	2.158058	4282.288574
0.000000	2.158295	4282.528320
0.000000	2.158532	4281.830078
0.000000	2.158770	4280.789063
0.000000	2.159007	4278.523438
0.000000	2.159244	4275.961914
0.000000	2.159481	4272.743164
0.000000	2.159718	4270.793945
0.000000	2.159956	4270.285156
0.000000	2.160193	4271.884277
0.000000	2.160430	4275.109375
0.000000	2.160667	4278.745117
0.000000	2.160904	4281.859863
0.000000	2.161141	4283.793945
0.000000	2.161379	4284.390625
0.000000	2.161616	4283.242676
0.000000	2.161853	4281.086426
0.000000	2.162090	4278.265625
0.000000	2.162327	4275.285645
0.000000	2.162565	4273.123535
0.000000	2.162802	4273.264648
0.000000	2.163039	4275.404297
0.000000	2.163276	4278.311035
0.000000	2.163513	4281.209473
0.000000	2.163750	4283.040527
0.000000	2.163987	4284.604492
0.000000	2.164225	4287.044922
0.000000	2.164462	4291.410156
0.000000	2.164699	4295.999512
0.000000	2.164936	4299.209473
0.000000	2.165173	4302.560059
0.000000	2.165411	4306.024902
0.000000	2.165648	4309.863770
0.000000	2.165885	4311.948242
0.000000	2.166122	4312.641602
0.000000	2.166359	4311.558594
0.000000	2.166596	4309.275391
0.000000	2.166834	4305.906250
0.000000	2.167071	4301.926270
0.000000	2.167308	4298.280273
0.000000	2.167545	4295.362305
0.000000	2.167782	4292.692871
0.000000	2.168020	4290.226074
0.000000	2.168257	4288.854980
0.000000	2.168494	4288.337402
0.000000	2.168731	4288.338379
0.000000	2.168968	4287.974121
0.000000	2.169205	4287.553711
0.000000	2.169443	4286.690430
0.000000	2.169680	4286.462402
0.000000	2.169917	4287.465332
0.000000	2.170154	4287.895508
0.000000	2.170391	4287.285156
0.000000	2.170629	4286.503418
0.000000	2.170866	4284.876953
0.000000	2.171103	4283.076172
0.000000	2.171340	4279.177734
0.000000	2.171577	4274.496094
0.000000	2.171814	4269.208984
0.000000	2.172052	4264.810547
0.000000	2.172289	4262.605957
0.000000	2.172526	4260.903320
0.000000	2.172763	4259.673828
0.000000	2.173000	4258.839844
0.000000	2.173237	4257.918945
0.000000	2.173475	4257.372070
0.000000	2.173712	4257.173340
0.000000	2.173949	4257.021484
0.000000	2.174186	4257.311523
0.000000	2.174423	4256.720215
0.000000	2.174660	4255.833984
0.000000	2.174898	4255.166016
0.000000	2.175135	4254.016602
0.000000	2.175372	4252.028320
0.000000	2.175609	4249.478516
0.000000	2.175846	4246.685059
0.000000	2.176084	4243.736816
0.000000	2.176321	4240.468262
0.000000	2.176558	4236.821289
0.000000	2.176795	4232.875977
0.000000	2.177032	4228.017090
0.000000	2.177269	4222.782227
0.000000	2.177506	4217.574707
0.000000	2.177744	4212.502930
0.000000	2.177981	4209.297363
0.000000	2.178218	4206.776367
0.000000	2.178455	4204.747070
0.000000	2.178692	4203.710938
0.000000	2.178930	4203.767578
0.000000	2.179167	4204.701660
0.000000	2.179404	4205.854980
0.000000	2.179641	4206.638184
0.000000	2.179878	4207.432617
0.000000	2.180115	4208.660645
0.000000	2.180353	4210.529785
0.000000	2.180590	4212.046875
0.000000	2.180827	4212.494141
0.000000	2.181064	4213.326172
0.000000	2.181301	4214.902832
0.000000	2.181539	4218.538086
0.000000	2.181776	4223.018066
0.000000	2.182013	4228.506348
0.000000	2.182250	4234.309082
0.000000	2.182487	4238.647461
0.000000	2.182724	4241.064941
0.000000	2.182961	4242.579590
0.000000	2.183199	4244.028809
0.000000	2.183436	4245.143555
0.000000	2.183673	4246.432617
0.000000	2.183910	4248.562988
0.000000	2.184147	4251.324219
0.000000	2.184385	4254.163574
0.000000	2.184622	4257.158203
0.000000	2.184859	4260.801270
0.000000	2.185096	4264.299805
0.000000	2.185333	4265.449707
0.000000	2.185570	4265.590332
0.000000	2.185807	4265.381836
0.000000	2.186045	4264.469238
0.000000	2.186282	4264.117676
0.000000	2.186519	4263.707520
0.000000	2.186756	4262.973145
0.000000	2.186993	4261.938965
0.000000	2.187231	4261.557129
0.000000	2.187468	4262.118652
0.000000	2.187705	4263.798340
0.000000	2.187942	4266.746582
0.000000	2.188179	4270.944336
0.000000	2.188416	4276.292480
0.000000	2.188654	4282.586914
0.000000	2.188891	4289.127441
0.000000	2.189128	4296.770020
0.000000	2.189365	4304.545410
0.000000	2.189602	4310.590820
0.000000	2.189840	4314.203613
0.000000	2.190077	4315.902344
0.000000	2.190314	4315.573730
0.000000	2.190551	4313.942383
0.000000	2.190788	4311.377930
0.000000	2.191025	4308.807617
0.000000	2.191263	4309.344238
0.000000	2.191500	4311.455078
0.000000	2.191737	4314.658691
0.000000	2.191974	4318.725098
0.000000	2.192211	4324.164063
0.000000	2.192449	4329.572754
0.000000	2.192686	4332.394043
0.000000	2.192923	4331.174805
0.000000	2.193160	4328.367676
0.000000	2.193397	4324.491699
0.000000	2.193635	4319.293457
0.000000	2.193872	4315.078125
0.000000	2.194109	4314.833008
0.000000	2.194346	4315.568848
0.000000	2.194583	4314.579590
0.000000	2.194820	4313.206543
0.000000	2.195058	4312.033691
0.000000	2.195295	4310.684570
0.000000	2.195532	4309.737305
0.000000	2.195769	4309.045898
0.000000	2.196006	4307.708008
0.000000	2.196243	4306.158691
0.000000	2.196481	4304.898926
0.000000	2.196718	4303.133301
0.000000	2.196955	4301.668457
0.000000	2.197192	4300.527344
0.000000	2.197429	4300.100098
0.000000	2.197666	4300.396484
0.000000	2.197904	4301.120117
0.000000	2.198141	4302.257813
0.000000	2.198378	4303.845215
0.000000	2.198615	4305.475586
0.000000	2.198852	4306.805176
0.000000	2.199090	4306.144531
0.000000	2.199327	4304.889160
0.000000	2.199564	4302.760742
0.000000	2.199801	4300.742188
0.000000	2.200038	4299.604492
0.000000	2.200275	4297.870605
0.000000	2.200513	4295.410156
0.000000	2.200750	4292.940430
0.000000	2.200987	4289.257813
0.000000	2.201224	4285.010742
0.000000	2.201461	4279.776367
0.000000	2.201699	4273.873047
0.000000	2.201936	4267.897949
0.000000	2.202173	4264.863770
0.000000	2.202410	4264.138184
0.000000	2.202647	4264.990234
0.000000	2.202884	4266.628418
0.000000	2.203121	4268.138184
0.000000	2.203359	4269.401855
0.000000	2.203596	4271.524902
0.000000	2.203833	4273.794434
0.000000	2.204070	4275.784668
0.000000	2.204307	4277.645508
0.000000	2.204545	4278.907227
0.000000	2.204782	4279.578125
0.000000	2.205019	4279.098633
0.000000	2.205256	4277.461914
0.000000	2.205493	4275.030273
0.000000	2.205730	4272.295410
0.000000	2.205967	4270.089355
0.000000	2.206205	4268.674316
0.000000	2.206442	4267.903320
0.000000	2.206679	4268.158203
0.000000	2.206916	4269.128906
0.000000	2.207153	4270.411133
0.000000	2.207391	4270.816895
0.000000	2.207628	4270.867188
0.000000	2.207865	4270.687012
0.000000	2.208102	4271.059082
0.000000	2.208339	4272.172363
0.000000	2.208576	4273.419922
0.000000	2.208814	4274.823242
0.000000	2.209051	4276.324707
0.000000	2.209288	4276.931641
0.000000	2.209525	4276.200684
0.000000	2.209762	4274.090820
0.000000	2.210000	4270.906250
0.000000	2.210237	4266.606934
0.000000	2.210474	4261.182617
0.000000	2.210711	4256.006836
0.000000	2.210948	4251.752930
0.000000	2.211185	4248.762695
0.000000	2.211422	4248.180664
0.000000	2.211660	4249.101563
0.000000	2.211897	4251.036621
0.000000	2.212134	4253.731934
0.000000	2.212371	4256.480957
0.000000	2.212608	4259.493652
0.000000	2.212846	4262.613770
0.000000	2.213083	4265.194824
0.000000	2.213320	4267.452148
0.000000	2.213557	4269.522461
0.000000	2.213794	4271.807129
0.000000	2.214031	4273.733887
0.000000	2.214269	4275.320313
0.000000	2.214506	4276.125488
0.000000	2.214743	4276.851074
0.000000	2.214980	4276.951172
0.000000	2.215217	4276.908203
0.000000	2.215455	4277.167969
0.000000	2.215692	4278.699707
0.000000	2.215929	4281.599121
0.000000	2.216166	4284.762695
0.000000	2.216403	4288.305176
0.000000	2.216640	4292.165527
0.000000	2.216878	4296.220215
0.000000	2.217115	4300.298828
0.000000	2.217352	4303.362305
0.000000	2.217589	4305.372070
0.000000	2.217826	4307.012695
0.000000	2.218064	4308.722168
0.000000	2.218301	4310.634277
0.000000	2.218538	4312.777344
0.000000	2.218775	4316.137695
0.000000	2.219012	4320.204102
0.000000	2.219249	4323.996094
0.000000	2.219487	4327.566406
0.000000	2.219724	4331.343262
0.000000	2.219961	4335.157715
0.000000	2.220198	4338.339844
0.000000	2.220435	4341.187988
0.000000	2.220672	4344.518066
0.000000	2.220910	4347.924316
0.000000	2.221147	4351.069336
0.000000	2.221384	4353.483887
0.000000	2.221621	4355.221680
0.000000	2.221858	4356.417480
0.000000	2.222095	4357.535156
0.000000	2.222333	4358.854492
0.000000	2.222570	4361.388184
0.000000	2.222807	4364.278320
0.000000	2.223044	4367.879395
0.000000	2.223281	4371.862305
0.000000	2.223519	4374.233398
0.000000	2.223756	4376.128906
0.000000	2.223993	4377.576172
0.000000	2.224230	4378.768555
0.000000	2.224467	4379.701660
0.000000	2.224705	4380.410645
0.000000	2.224941	4380.972656
0.000000	2.225179	4381.987305
0.000000	2.225416	4383.348145
0.000000	2.225653	4384.922852
0.000000	2.225890	4386.669922
0.000000	2.226127	4389.112793
0.000000	2.226365	4392.110352
0.000000	2.226602	4395.305176
0.000000	2.226839	4397.901367
0.000000	2.227076	4399.325684
0.000000	2.227313	4399.542969
0.000000	2.227551	4399.590332
0.000000	2.227788	4399.376465
0.000000	2.228025	4399.909180
0.000000	2.228262	4399.872559
0.000000	2.228499	4399.446777
0.000000	2.228736	4399.047363
0.000000	2.228974	4398.461914
0.000000	2.229211	4397.080566
0.000000	2.229448	4394.420410
0.000000	2.229685	4391.283203
0.000000	2.229922	4387.607422
0.000000	2.230160	4384.237305
0.000000	2.230397	4381.208496
0.000000	2.230634	4378.525391
0.000000	2.230871	4375.771484
0.000000	2.231108	4373.549805
0.000000	2.231345	4372.041992
0.000000	2.231582	4369.890625
0.000000	2.231820	4367.035156
0.000000	2.232057	4362.663574
0.000000	2.232294	4356.959473
0.000000	2.232531	4352.255371
0.000000	2.232768	4348.964355
0.000000	2.233006	4347.690430
0.000000	2.233243	4348.424316
0.000000	2.233480	4349.632813
0.000000	2.233717	4351.310547
0.000000	2.233954	4352.186523
0.000000	2.234191	4352.548340
0.000000	2.234428	4352.516602
0.000000	2.234666	4352.385254
0.000000	2.234903	4352.472168
0.000000	2.235140	4352.955566
0.000000	2.235377	4353.104492
0.000000	2.235614	4352.618164
0.000000	2.235852	4351.449219
0.000000	2.236089	4349.007324
0.000000	2.236326	4345.777344
0.000000	2.236563	4342.158691
0.000000	2.236800	4338.673828
0.000000	2.237037	4337.384766
0.000000	2.237275	4337.812500
0.000000	2.237512	4338.376465
0.000000	2.237749	4340.200195
0.000000	2.237986	4342.820801
0.000000	2.238223	4346.418457
0.000000	2.238461	4350.608398
0.000000	2.238698	4355.513672
0.000000	2.238935	4360.807129
0.000000	2.239172	4365.706543
0.000000	2.239409	4368.531738
0.000000	2.239646	4370.551270
0.000000	2.239884	4372.327637
0.000000	2.240121	4372.785645
0.000000	2.240358	4372.469727
0.000000	2.240595	4371.906738
0.000000	2.240832	4371.684082
0.000000	2.241070	4371.188477
0.000000	2.241307	4370.637207
0.000000	2.241544	4370.020020
0.000000	2.241781	4370.179199
0.000000	2.242018	4370.982422
0.000000	2.242255	4371.153809
0.000000	2.242493	4371.704590
0.000000	2.242730	4372.851563
0.000000	2.242967	4374.431641
0.000000	2.243204	4376.243652
0.000000	2.243441	4378.041992
0.000000	2.243679	4380.624512
0.000000	2.243916	4383.637207
0.000000	2.244153	4386.123047
0.000000	2.244390	4387.408203
0.000000	2.244627	4387.180664
0.000000	2.244864	4386.031250
0.000000	2.245101	4383.659668
0.000000	2.245339	4380.302246
0.000000	2.245576	4376.770508
0.000000	2.245813	4372.258301
0.000000	2.246050	4366.750977
0.000000	2.246287	4360.599121
0.000000	2.246525	4355.729980
0.000000	2.246762	4353.038086
0.000000	2.246999	4351.138672
0.000000	2.247236	4349.709473
0.000000	2.247473	4349.453125
0.000000	2.247710	4349.674805
0.000000	2.247948	4350.674316
0.000000	2.248185	4351.855957
0.000000	2.248422	4352.338379
0.000000	2.248659	4352.604004
0.000000	2.248896	4352.872070
0.000000	2.249134	4352.821289
0.000000	2.249371	4353.276367
0.000000	2.249608	4354.134277
0.000000	2.249845	4356.720215
0.000000	2.250082	4359.635742
0.000000	2.250319	4362.204590
0.000000	2.250556	4364.829590
0.000000	2.250794	4367.465332
0.000000	2.251031	4369.488770
0.000000	2.251268	4371.896973
0.000000	2.251505	4374.534180
0.000000	2.251742	4377.583496
0.000000	2.251980	4381.179688
0.000000	2.252217	4385.739746
0.000000	2.252454	4389.875488
0.000000	2.252691	4393.186523
0.000000	2.252928	4394.435059
0.000000	2.253165	4394.885254
0.000000	2.253402	4394.736328
0.000000	2.253640	4394.246094
0.000000	2.253877	4393.825195
0.000000	2.254114	4393.761719
0.000000	2.254351	4393.457031
0.000000	2.254588	4391.901855
0.000000	2.254826	4390.409668
0.000000	2.255063	4388.668457
0.000000	2.255300	4387.223145
0.000000	2.255537	4385.555176
0.000000	2.255774	4383.636230
0.000000	2.256011	4382.081543
0.000000	2.256249	4381.772461
0.000000	2.256486	4381.608887
0.000000	2.256723	4381.980957
0.000000	2.256960	4382.893066
0.000000	2.257197	4383.577637
0.000000	2.257435	4383.844238
0.000000	2.257672	4384.134277
0.000000	2.257909	4384.791992
0.000000	2.258146	4385.542969
0.000000	2.258383	4386.436035
0.000000	2.258621	4386.643066
0.000000	2.258858	4386.289551
0.000000	2.259095	4386.141113
0.000000	2.259332	4385.164063
0.000000	2.259569	4383.892090
0.000000	2.259806	4382.183105
0.000000	2.260043	4380.407715
0.000000	2.260281	4378.238770
0.000000	2.260518	4376.209473
0.000000	2.260755	4373.900879
0.000000	2.260992	4372.337891
0.000000	2.261229	4370.844238
0.000000	2.261467	4368.926270
0.000000	2.261704	4367.057129
0.000000	2.261941	4365.370117
0.000000	2.262178	4363.633789
0.000000	2.262415	4361.607422
0.000000	2.262652	4359.786621
0.000000	2.262890	4358.194336
0.000000	2.263127	4356.705078
0.000000	2.263364	4355.160156
0.000000	2.263601	4353.625000
0.000000	2.263838	4351.669922
0.000000	2.264076	4349.229004
0.000000	2.264313	4346.635742
0.000000	2.264550	4344.264648
0.000000	2.264787	4341.418457
0.000000	2.265024	4338.738770
0.000000	2.265261	4336.056152
0.000000	2.265499	4333.311523
0.000000	2.265736	4331.650879
0.000000	2.265973	4330.008789
0.000000	2.266210	4328.325195
0.000000	2.266447	4326.161621
0.000000	2.266685	4323.565918
0.000000	2.266922	4320.984375
0.000000	2.267159	4318.277344
0.000000	2.267396	4315.661133
0.000000	2.267633	4312.861816
0.000000	2.267870	4309.708496
0.000000	2.268108	4306.395020
0.000000	2.268345	4302.639160
0.000000	2.268582	4298.522949
0.000000	2.268819	4294.757813
0.000000	2.269056	4290.734863
0.000000	2.269293	4286.074707
0.000000	2.269531	4280.796387
0.000000	2.269768	4275.835449
0.000000	2.270005	4271.574707
0.000000	2.270242	4268.161621
0.000000	2.270479	4264.889160
0.000000	2.270716	4261.560059
0.000000	2.270954	4258.064453
0.000000	2.271191	4256.462402
0.000000	2.271428	4257.311523
0.000000	2.271665	4261.089355
0.000000	2.271902	4265.098145
0.000000	2.272140	4270.490234
0.000000	2.272377	4277.192383
0.000000	2.272614	4285.151367
0.000000	2.272851	4293.590820
0.000000	2.273088	4302.355469
0.000000	2.273325	4310.876465
0.000000	2.273562	4317.469238
0.000000	2.273800	4323.043945
0.000000	2.274037	4328.664063
0.000000	2.274274	4333.410156
0.000000	2.274511	4337.842285
0.000000	2.274748	4342.115234
0.000000	2.274986	4345.819336
0.000000	2.275223	4349.679688
0.000000	2.275460	4353.875977
0.000000	2.275697	4358.718750
0.000000	2.275934	4363.896973
0.000000	2.276171	4369.904297
0.000000	2.276409	4376.334473
0.000000	2.276646	4383.416992
0.000000	2.276883	4391.180664
0.000000	2.277120	4398.586426
0.000000	2.277357	4404.399414
0.000000	2.277595	4409.585938
0.000000	2.277832	4414.357910
0.000000	2.278069	4418.354492
0.000000	2.278306	4421.475586
0.000000	2.278543	4424.268555
0.000000	2.278780	4426.827148
0.000000	2.279017	4428.877441
0.000000	2.279255	4430.260742
0.000000	2.279492	4431.204590
0.000000	2.279729	4431.613281
0.000000	2.279966	4432.033203
0.000000	2.280203	4432.204102
0.000000	2.280441	4432.730469
0.000000	2.280678	4433.507813
0.000000	2.280915	4434.282227
0.000000	2.281152	4435.861816
0.000000	2.281389	4438.046387
0.000000	2.281626	4440.296387
0.000000	2.281864	4442.237305
0.000000	2.282101	4443.589844
0.000000	2.282338	4444.448730
0.000000	2.282575	4444.586426
0.000000	2.282812	4444.426270
0.000000	2.283049	4443.719238
0.000000	2.283287	4443.093262
0.000000	2.283524	4442.479004
0.000000	2.283761	4442.158203
0.000000	2.283998	4441.671875
0.000000	2.284235	4440.778320
0.000000	2.284472	4439.719727
0.000000	2.284710	4438.368164
0.000000	2.284947	4437.645508
0.000000	2.285184	4437.314941
0.000000	2.285421	4435.910645
0.000000	2.285658	4433.087402
0.000000	2.285896	4428.643555
0.000000	2.286133	4422.691406
0.000000	2.286370	4415.087891
0.000000	2.286607	4407.144531
0.000000	2.286844	4398.600098
0.000000	2.287081	4388.988770
0.000000	2.287319	4379.963379
0.000000	2.287556	4370.910645
0.000000	2.287793	4363.943848
0.000000	2.288030	4356.873047
0.000000	2.288267	4349.424805
0.000000	2.288505	4340.860352
0.000000	2.288742	4332.083984
0.000000	2.288979	4325.075684
0.000000	2.289216	4318.674316
0.000000	2.289453	4312.451172
0.000000	2.289690	4306.170410
0.000000	2.289928	4301.270020
0.000000	2.290165	4296.372070
0.000000	2.290402	4290.737793
0.000000	2.290639	4284.753906
0.000000	2.290876	4278.296875
0.000000	2.291114	4271.934570
0.000000	2.291351	4266.326660
0.000000	2.291588	4261.809082
0.000000	2.291825	4258.099609
0.000000	2.292062	4254.754395
0.000000	2.292300	4252.275879
0.000000	2.292536	4251.149902
0.000000	2.292774	4250.830078
0.000000	2.293011	4251.042480
0.000000	2.293248	4251.100098
0.000000	2.293485	4251.639648
0.000000	2.293722	4251.999512
0.000000	2.293960	4252.017578
0.000000	2.294197	4252.452148
0.000000	2.294434	4253.897949
0.000000	2.294671	4255.274902
0.000000	2.294908	4256.962402
0.000000	2.295146	4260.009277
0.000000	2.295383	4264.265625
0.000000	2.295620	4269.520996
0.000000	2.295857	4275.255859
0.000000	2.296094	4281.742676
0.000000	2.296331	4289.460938
0.000000	2.296569	4298.586426
0.000000	2.296806	4305.919434
0.000000	2.297043	4312.553223
0.000000	2.297280	4319.438477
0.000000	2.297517	4326.547852
0.000000	2.297755	4334.133789
0.000000	2.297992	4341.159180
0.000000	2.298229	4344.465332
0.000000	2.298466	4346.202637
0.000000	2.298703	4347.233398
0.000000	2.298940	4347.962402
0.000000	2.299177	4349.482422
0.000000	2.299415	4351.706543
0.000000	2.299652	4354.007813
0.000000	2.299889	4356.560547
0.000000	2.300126	4360.368164
0.000000	2.300363	4364.562012
0.000000	2.300601	4369.009277
0.000000	2.300838	4373.645996
0.000000	2.301075	4378.244629
0.000000	2.301312	4382.555664
0.000000	2.301549	4386.460938
0.000000	2.301786	4390.001953
0.000000	2.302023	4393.031738
0.000000	2.302261	4395.692871
0.000000	2.302498	4399.020020
0.000000	2.302735	4402.830566
0.000000	2.302972	4406.856934
0.000000	2.303209	4410.498535
0.000000	2.303447	4413.695801
0.000000	2.303684	4415.499023
0.000000	2.303921	4416.634277
0.000000	2.304158	4417.255371
0.000000	2.304395	4417.149902
0.000000	2.304632	4415.037598
0.000000	2.304870	4411.666504
0.000000	2.305107	4407.133301
0.000000	2.305344	4402.061523
0.000000	2.305581	4398.923828
0.000000	2.305818	4396.366699
0.000000	2.306056	4395.957520
0.000000	2.306293	4396.520508
0.000000	2.306530	4397.904297
0.000000	2.306767	4400.196289
0.000000	2.307004	4403.001953
0.000000	2.307241	4405.827148
0.000000	2.307479	4406.681152
0.000000	2.307716	4407.027832
0.000000	2.307953	4406.464355
0.000000	2.308190	4406.160645
0.000000	2.308427	4406.076172
0.000000	2.308664	4406.560059
0.000000	2.308902	4408.690430
0.000000	2.309139	4412.399414
0.000000	2.309376	4416.032227
0.000000	2.309613	4419.161621
0.000000	2.309850	4422.335938
0.000000	2.310087	4425.875977
0.000000	2.310325	4430.184082
0.000000	2.310562	4434.618652
0.000000	2.310799	4438.200195
0.000000	2.311036	4439.913574
0.000000	2.311273	4440.981445
0.000000	2.311511	4441.646484
0.000000	2.311748	4441.217285
0.000000	2.311985	4440.129883
0.000000	2.312222	4438.777344
0.000000	2.312459	4436.745605
0.000000	2.312696	4435.096191
0.000000	2.312934	4433.338867
0.000000	2.313171	4431.792480
0.000000	2.313408	4430.278809
0.000000	2.313645	4429.201660
0.000000	2.313882	4427.615234
0.000000	2.314120	4425.887207
0.000000	2.314357	4424.046387
0.000000	2.314594	4422.725098
0.000000	2.314831	4422.288574
0.000000	2.315068	4421.577637
0.000000	2.315305	4419.605469
0.000000	2.315543	4417.479004
0.000000	2.315780	4415.064941
0.000000	2.316017	4412.253418
0.000000	2.316254	4409.811035
0.000000	2.316491	4407.062500
0.000000	2.316729	4404.744141
0.000000	2.316966	4403.460449
0.000000	2.317203	4400.839355
0.000000	2.317440	4397.731934
0.000000	2.317677	4394.006348
0.000000	2.317914	4390.455078
0.000000	2.318151	4387.349121
0.000000	2.318389	4384.382813
0.000000	2.318626	4381.748535
0.000000	2.318863	4380.505859
0.000000	2.319100	4380.598633
0.000000	2.319337	4381.261230
0.000000	2.319575	4381.989258
0.000000	2.319812	4382.830078
0.000000	2.320049	4383.923340
0.000000	2.320286	4385.499512
0.000000	2.320523	4387.528320
0.000000	2.320760	4387.664551
0.000000	2.320997	4386.407715
0.000000	2.321235	4385.072754
0.000000	2.321472	4385.114258
0.000000	2.321709	4386.653809
0.000000	2.321946	4388.584473
0.000000	2.322183	4391.465332
0.000000	2.322421	4394.553223
0.000000	2.322658	4396.645020
0.000000	2.322895	4396.779297
0.000000	2.323132	4396.295410
0.000000	2.323369	4395.487305
0.000000	2.323606	4395.687012
0.000000	2.323844	4396.658691
0.000000	2.324081	4397.473145
0.000000	2.324318	4398.462891
0.000000	2.324555	4398.854980
0.000000	2.324792	4399.189453
0.000000	2.325030	4399.301270
0.000000	2.325267	4399.005371
0.000000	2.325504	4398.218262
0.000000	2.325741	4397.798340
0.000000	2.325978	4397.099609
0.000000	2.326216	4395.376953
0.000000	2.326452	4392.216797
0.000000	2.326690	4387.374512
0.000000	2.326927	4381.324219
0.000000	2.327164	4374.077637
0.000000	2.327401	4365.894531
0.000000	2.327638	4358.857422
0.000000	2.327876	4352.690918
0.000000	2.328113	4346.926270
0.000000	2.328350	4341.640625
0.000000	2.328587	4337.234863
0.000000	2.328824	4333.203125
0.000000	2.329062	4329.927734
0.000000	2.329299	4327.266602
0.000000	2.329536	4324.666016
0.000000	2.329773	4321.336914
0.000000	2.330010	4317.786133
0.000000	2.330247	4314.551270
0.000000	2.330485	4312.041504
0.000000	2.330722	4311.697266
0.000000	2.330959	4313.132324
0.000000	2.331196	4315.713867
0.000000	2.331433	4320.029297
0.000000	2.331670	4325.233887
0.000000	2.331908	4330.108398
0.000000	2.332145	4336.043457
0.000000	2.332382	4342.258789
0.000000	2.332619	4346.828125
0.000000	2.332856	4351.260254
0.000000	2.333093	4355.637207
0.000000	2.333331	4359.852539
0.000000	2.333568	4364.324219
0.000000	2.333805	4369.256348
0.000000	2.334042	4374.473145
0.000000	2.334279	4379.882324
0.000000	2.334517	4385.719238
0.000000	2.334754	4391.086914
0.000000	2.334991	4396.377930
0.000000	2.335228	4401.872070
0.000000	2.335465	4406.989746
0.000000	2.335702	4411.382813
0.000000	2.335940	4414.985352
0.000000	2.336177	4418.532715
0.000000	2.336414	4421.972168
0.000000	2.336651	4426.360840
0.000000	2.336888	4430.451172
0.000000	2.337126	4434.521973
0.000000	2.337363	4438.760742
0.000000	2.337600	4443.238281
0.000000	2.337837	4448.014648
0.000000	2.338074	4453.366211
0.000000	2.338311	4458.800293
0.000000	2.338549	4464.124023
0.000000	2.338786	4469.224121
0.000000	2.339023	4474.436035
0.000000	2.339260	4478.720215
0.000000	2.339497	4482.447266
0.000000	2.339735	4485.286133
0.000000	2.339972	4487.175781
0.000000	2.340209	4487.518555
0.000000	2.340446	4486.780273
0.000000	2.340683	4486.043945
0.000000	2.340920	4486.108398
0.000000	2.341157	4486.304199
0.000000	2.341395	4486.374512
0.000000	2.341632	4486.879395
0.000000	2.341869	4488.106934
0.000000	2.342106	4488.821289
0.000000	2.342343	4489.296875
0.000000	2.342581	4489.216797
0.000000	2.342818	4489.245117
0.000000	2.343055	4489.348633
0.000000	2.343292	4488.887207
0.000000	2.343529	4488.095703
0.000000	2.343766	4486.918945
0.000000	2.344004	4485.855957
0.000000	2.344241	4486.321777
0.000000	2.344478	4487.071777
0.000000	2.344715	4487.986816
0.000000	2.344952	4489.647461
0.000000	2.345190	4492.324707
0.000000	2.345427	4495.788086
0.000000	2.345664	4499.280762
0.000000	2.345901	4501.798340
0.000000	2.346138	4501.706055
0.000000	2.346375	4500.023926
0.000000	2.346612	4497.162109
0.000000	2.346850	4493.229004
0.000000	2.347087	4490.422852
0.000000	2.347324	4488.116211
0.000000	2.347561	4486.933594
0.000000	2.347798	4487.305176
0.000000	2.348036	4487.708496
0.000000	2.348273	4487.813965
0.000000	2.348510	4487.376465
0.000000	2.348747	4486.622070
0.000000	2.348984	4485.886719
0.000000	2.349221	4484.978027
0.000000	2.349458	4483.641602
0.000000	2.349696	4480.738770
0.000000	2.349933	4476.367676
0.000000	2.350170	4470.264160
0.000000	2.350407	4463.157227
0.000000	2.350644	4455.568359
0.000000	2.350882	4449.085449
0.000000	2.351119	4443.507813
0.000000	2.351356	4437.942383
0.000000	2.351593	4432.643555
0.000000	2.351830	4427.849121
0.000000	2.352067	4424.130859
0.000000	2.352305	4420.437012
0.000000	2.352542	4416.746582
0.000000	2.352779	4412.815430
0.000000	2.353016	4409.152344
0.000000	2.353253	4406.544922
0.000000	2.353491	4404.194336
0.000000	2.353728	4401.863281
0.000000	2.353965	4399.697754
0.000000	2.354202	4397.891113
0.000000	2.354439	4396.439941
0.000000	2.354676	4395.626953
0.000000	2.354914	4395.647461
0.000000	2.355151	4396.329590
0.000000	2.355388	4398.677246
0.000000	2.355625	4401.927734
0.000000	2.355862	4406.399414
0.000000	2.356100	4411.481445
0.000000	2.356337	4415.529297
0.000000	2.356574	4418.141113
0.000000	2.356811	4420.894043
0.000000	2.357048	4424.068359
0.000000	2.357285	4428.327148
0.000000	2.357523	4434.896484
0.000000	2.357760	4441.710449
0.000000	2.357997	4447.955566
0.000000	2.358234	4453.734863
0.000000	2.358471	4458.191895
0.000000	2.358708	4461.836426
0.000000	2.358946	4465.021973
0.000000	2.359183	4467.427246
0.000000	2.359420	4469.854004
0.000000	2.359657	4471.566406
0.000000	2.359894	4473.041016
0.000000	2.360132	4474.192871
0.000000	2.360369	4474.838379
0.000000	2.360606	4475.924805
0.000000	2.360843	4476.861816
0.000000	2.361080	4478.259277
0.000000	2.361317	4479.762695
0.000000	2.361555	4481.944336
0.000000	2.361792	4484.968750
0.000000	2.362029	4488.178711
0.000000	2.362266	4491.059570
0.000000	2.362503	4493.049805
0.000000	2.362741	4494.436523
0.000000	2.362978	4495.304199
0.000000	2.363215	4495.518066
0.000000	2.363452	4495.093750
0.000000	2.363689	4493.961426
0.000000	2.363926	4492.219238
0.000000	2.364164	4490.138184
0.000000	2.364401	4488.042969
0.000000	2.364638	4486.302734
0.000000	2.364875	4484.229980
0.000000	2.365112	4482.383301
0.000000	2.365350	4480.908691
0.000000	2.365587	4480.825684
0.000000	2.365824	4482.405273
0.000000	2.366061	4485.572266
0.000000	2.366298	4489.143555
0.000000	2.366535	4493.033691
0.000000	2.366772	4496.758301
0.000000	2.367010	4500.783203
0.000000	2.367247	4504.362305
0.000000	2.367484	4507.811523
0.000000	2.367721	4510.839355
0.000000	2.367958	4513.856934
0.000000	2.368196	4516.289063
0.000000	2.368433	4517.426270
0.000000	2.368670	4517.464844
0.000000	2.368907	4516.247559
0.000000	2.369144	4514.113770
0.000000	2.369381	4511.900879
0.000000	2.369618	4511.864746
0.000000	2.369856	4513.210938
0.000000	2.370093	4514.862305
0.000000	2.370330	4516.017090
0.000000	2.370567	4517.579590
0.000000	2.370804	4519.538574
0.000000	2.371042	4522.364258
0.000000	2.371279	4525.890625
0.000000	2.371516	4529.870117
0.000000	2.371753	4534.446289
0.000000	2.371990	4539.055664
0.000000	2.372227	4543.523926
0.000000	2.372465	4546.420410
0.000000	2.372702	4547.309570
0.000000	2.372939	4547.249512
0.000000	2.373176	4546.405762
0.000000	2.373413	4545.323242
0.000000	2.373651	4545.376465
0.000000	2.373888	4545.895508
0.000000	2.374125	4547.195313
0.000000	2.374362	4549.853027
0.000000	2.374599	4553.567871
0.000000	2.374836	4556.649414
0.000000	2.375073	4557.541016
0.000000	2.375311	4557.166992
0.000000	2.375548	4556.007324
0.000000	2.375785	4554.273926
0.000000	2.376022	4552.592285
0.000000	2.376259	4551.111328
0.000000	2.376497	4550.672363
0.000000	2.376734	4547.940430
0.000000	2.376971	4544.757813
0.000000	2.377208	4540.830078
0.000000	2.377445	4536.887207
0.000000	2.377682	4534.074219
0.000000	2.377920	4531.563477
0.000000	2.378157	4529.505859
0.000000	2.378394	4528.234863
0.000000	2.378631	4525.838867
0.000000	2.378868	4522.926758
0.000000	2.379106	4519.500488
0.000000	2.379343	4515.785156
0.000000	2.379580	4512.596191
0.000000	2.379817	4510.569336
0.000000	2.380054	4510.328125
0.000000	2.380291	4510.837402
0.000000	2.380529	4512.163086
0.000000	2.380766	4513.968262
0.000000	2.381003	4516.009766
0.000000	2.381240	4517.921387
0.000000	2.381477	4519.828125
0.000000	2.381714	4523.082031
0.000000	2.381952	4528.149902
0.000000	2.382189	4532.813965
0.000000	2.382426	4535.574707
0.000000	2.382663	4537.526855
0.000000	2.382900	4539.545410
0.000000	2.383137	4540.869629
0.000000	2.383375	4542.208008
0.000000	2.383612	4543.708496
0.000000	2.383849	4544.529297
0.000000	2.384086	4545.499023
0.000000	2.384323	4546.603027
0.000000	2.384561	4547.412109
0.000000	2.384798	4547.705078
0.000000	2.385035	4547.390625
0.000000	2.385272	4546.052734
0.000000	2.385509	4544.426758
0.000000	2.385746	4542.957520
0.000000	2.385984	4541.980469
0.000000	2.386221	4541.073242
0.000000	2.386458	4539.874512
0.000000	2.386695	4538.967285
0.000000	2.386932	4537.953125
0.000000	2.387170	4536.393555
0.000000	2.387407	4534.337402
0.000000	2.387644	4531.740723
0.000000	2.387881	4529.440918
0.000000	2.388118	4527.458008
0.000000	2.388355	4524.825195
0.000000	2.388592	4521.676758
0.000000	2.388830	4518.708496
0.000000	2.389067	4515.947266
0.000000	2.389304	4513.665527
0.000000	2.389541	4512.726074
0.000000	2.389778	4512.234863
0.000000	2.390016	4511.546387
0.000000	2.390253	4510.810059
0.000000	2.390490	4510.279785
0.000000	2.390727	4509.208008
0.000000	2.390964	4507.907715
0.000000	2.391201	4505.990723
0.000000	2.391439	4503.213867
0.000000	2.391676	4499.881836
0.000000	2.391913	4495.530762
0.000000	2.392150	4491.821289
0.000000	2.392387	4488.788574
0.000000	2.392625	4486.190430
0.000000	2.392862	4483.523926
0.000000	2.393099	4480.184082
0.000000	2.393336	4477.572266
0.000000	2.393573	4476.083008
0.000000	2.393811	4476.570801
0.000000	2.394047	4477.873047
0.000000	2.394285	4479.909668
0.000000	2.394522	4482.179688
0.000000	2.394759	4485.226074
0.000000	2.394996	4488.363770
0.000000	2.395233	4491.360352
0.000000	2.395471	4494.495605
0.000000	2.395708	4497.248535
0.000000	2.395945	4500.102051
0.000000	2.396182	4503.589355
0.000000	2.396419	4506.766602
0.000000	2.396657	4510.553711
0.000000	2.396894	4514.841797
0.000000	2.397131	4519.156738
0.000000	2.397368	4523.063965
0.000000	2.397605	4524.310547
0.000000	2.397842	4521.722168
0.000000	2.398079	4520.736816
0.000000	2.398317	4519.084473
0.000000	2.398554	4519.900879
0.000000	2.398791	4522.818359
0.000000	2.399028	4525.430664
0.000000	2.399265	4528.418945
0.000000	2.399503	4531.564941
0.000000	2.399740	4534.553223
0.000000	2.399977	4537.119629
0.000000	2.400214	4538.601563
0.000000	2.400451	4538.840332
0.000000	2.400688	4537.887695
0.000000	2.400926	4536.040039
0.000000	2.401163	4533.123535
0.000000	2.401400	4530.547852
0.000000	2.401637	4529.243652
0.000000	2.401874	4528.339355
0.000000	2.402112	4527.897949
0.000000	2.402349	4529.076660
0.000000	2.402586	4531.541016
0.000000	2.402823	4535.798340
0.000000	2.403060	4540.770996
0.000000	2.403297	4546.308105
0.000000	2.403535	4550.944336
0.000000	2.403772	4555.069824
0.000000	2.404009	4558.703613
0.000000	2.404246	4561.710449
0.000000	2.404483	4563.942383
0.000000	2.404721	4563.702148
0.000000	2.404958	4560.361816
0.000000	2.405195	4555.723145
0.000000	2.405432	4551.003418
0.000000	2.405669	4548.273438
0.000000	2.405906	4545.958008
0.000000	2.406144	4543.928223
0.000000	2.406381	4542.376953
0.000000	2.406618	4541.336426
0.000000	2.406855	4541.142578
0.000000	2.407092	4542.314453
0.000000	2.407329	4542.739258
0.000000	2.407567	4542.773438
0.000000	2.407804	4542.833496
0.000000	2.408041	4542.881348
0.000000	2.408278	4543.605957
0.000000	2.408515	4543.738281
0.000000	2.408752	4543.902344
0.000000	2.408990	4543.773438
0.000000	2.409227	4543.013672
0.000000	2.409464	4542.021484
0.000000	2.409701	4540.492676
0.000000	2.409938	4538.842285
0.000000	2.410176	4536.636230
0.000000	2.410413	4534.137207
0.000000	2.410650	4531.110840
0.000000	2.410887	4527.302734
0.000000	2.411124	4522.950684
0.000000	2.411361	4517.362793
0.000000	2.411599	4510.989746
0.000000	2.411836	4504.388184
0.000000	2.412073	4497.459961
0.000000	2.412310	4491.114746
0.000000	2.412547	4485.189941
0.000000	2.412785	4479.839844
0.000000	2.413022	4475.053223
0.000000	2.413259	4471.006348
0.000000	2.413496	4466.744629
0.000000	2.413733	4462.252930
0.000000	2.413970	4457.811035
0.000000	2.414207	4453.752930
0.000000	2.414445	4450.693848
0.000000	2.414682	4448.529785
0.000000	2.414919	4446.639648
0.000000	2.415156	4444.741699
0.000000	2.415393	4443.895508
0.000000	2.415631	4444.174316
0.000000	2.415868	4445.061523
0.000000	2.416105	4446.284180
0.000000	2.416342	4446.998047
0.000000	2.416579	4446.917480
0.000000	2.416816	4445.537598
0.000000	2.417053	4443.261719
0.000000	2.417291	4440.350098
0.000000	2.417528	4437.383301
0.000000	2.417765	4433.665039
0.000000	2.418002	4429.751953
0.000000	2.418239	4426.162109
0.000000	2.418477	4422.358398
0.000000	2.418714	4419.012207
0.000000	2.418951	4416.311035
0.000000	2.419188	4415.709961
0.000000	2.419425	4415.278320
0.000000	2.419662	4414.121094
0.000000	2.419900	4412.291504
0.000000	2.420137	4410.143555
0.000000	2.420374	4407.494629
0.000000	2.420611	4404.705078
0.000000	2.420848	4401.477051
0.000000	2.421086	4399.004395
0.000000	2.421323	4397.303223
0.000000	2.421560	4396.096191
0.000000	2.421797	4394.941895
0.000000	2.422034	4393.267090
0.000000	2.422271	4392.358398
0.000000	2.422508	4391.877930
0.000000	2.422746	4391.847168
0.000000	2.422983	4392.679688
0.000000	2.423220	4395.168945
0.000000	2.423457	4397.407227
0.000000	2.423694	4400.809082
0.000000	2.423932	4405.215332
0.000000	2.424169	4410.721680
0.000000	2.424406	4416.706543
0.000000	2.424643	4423.543945
0.000000	2.424880	4427.565918
0.000000	2.425117	4430.572754
0.000000	2.425355	4433.380371
0.000000	2.425592	4436.280762
0.000000	2.425829	4440.277832
0.000000	2.426066	4444.467285
0.000000	2.426303	4448.020996
0.000000	2.426541	4450.741211
0.000000	2.426778	4451.562988
0.000000	2.427015	4450.570801
0.000000	2.427252	4448.145996
0.000000	2.427489	4444.885742
0.000000	2.427727	4441.222168
0.000000	2.427964	4437.733887
0.000000	2.428201	4437.016113
0.000000	2.428438	4438.942871
0.000000	2.428675	4442.154297
0.000000	2.428912	4445.874512
0.000000	2.429150	4450.132813
0.000000	2.429387	4453.656250
0.000000	2.429624	4455.371582
0.000000	2.429861	4456.237793
0.000000	2.430098	4456.527344
0.000000	2.430335	4456.609375
0.000000	2.430573	4457.152344
0.000000	2.430810	4457.854980
0.000000	2.431047	4458.344238
0.000000	2.431284	4459.158203
0.000000	2.431521	4459.442871
0.000000	2.431758	4458.629883
0.000000	2.431996	4456.874512
0.000000	2.432233	4454.502930
0.000000	2.432470	4451.172852
0.000000	2.432707	4446.723145
0.000000	2.432944	4441.459961
0.000000	2.433182	4436.652832
0.000000	2.433419	4432.308105
0.000000	2.433656	4428.653809
0.000000	2.433893	4425.758789
0.000000	2.434130	4422.897949
0.000000	2.434367	4421.220215
0.000000	2.434605	4419.658691
0.000000	2.434842	4418.272461
0.000000	2.435079	4416.635742
0.000000	2.435316	4414.582520
0.000000	2.435553	4412.735840
0.000000	2.435791	4411.301270
0.000000	2.436028	4410.269043
0.000000	2.436265	4409.394043
0.000000	2.436502	4409.775391
0.000000	2.436739	4411.436523
0.000000	2.436976	4412.408203
0.000000	2.437213	4414.097656
0.000000	2.437451	4416.547852
0.000000	2.437688	4420.160156
0.000000	2.437925	4425.190430
0.000000	2.438162	4430.979492
0.000000	2.438399	4436.902344
0.000000	2.438637	4443.129883
0.000000	2.438874	4450.043945
0.000000	2.439111	4456.873047
0.000000	2.439348	4463.985840
0.000000	2.439585	4470.522461
0.000000	2.439822	4474.768555
0.000000	2.440060	4477.646484
0.000000	2.440297	4480.760742
0.000000	2.440534	4484.727051
0.000000	2.440771	4488.431641
0.000000	2.441008	4492.257324
0.000000	2.441246	4495.821777
0.000000	2.441483	4499.401855
0.000000	2.441720	4502.976563
0.000000	2.441957	4505.257813
0.000000	2.442194	4507.132324
0.000000	2.442431	4506.914551
0.000000	2.442668	4505.675293
0.000000	2.442906	4504.675781
0.000000	2.443143	4504.423340
0.000000	2.443380	4505.171387
0.000000	2.443617	4506.625488
0.000000	2.443854	4508.894043
0.000000	2.444092	4511.054688
0.000000	2.444329	4512.864258
0.000000	2.444566	4515.194824
0.000000	2.444803	4517.973145
0.000000	2.445040	4521.214844
0.000000	2.445277	4525.031250
0.000000	2.445514	4528.657227
0.000000	2.445752	4531.916016
0.000000	2.445989	4535.150879
0.000000	2.446226	4538.626465
0.000000	2.446463	4542.375977
0.000000	2.446700	4546.787109
0.000000	2.446938	4551.138672
0.000000	2.447175	4555.168457
0.000000	2.447412	4559.003906
0.000000	2.447649	4563.550781
0.000000	2.447886	4568.534668
0.000000	2.448123	4573.165039
0.000000	2.448361	4578.592285
0.000000	2.448598	4584.283691
0.000000	2.448835	4590.613281
0.000000	2.449072	4597.295410
0.000000	2.449309	4603.596680
0.000000	2.449547	4609.815918
0.000000	2.449784	4615.751953
0.000000	2.450021	4619.965332
0.000000	2.450258	4623.583008
0.000000	2.450495	4626.379395
0.000000	2.450732	4629.022461
0.000000	2.450970	4631.269043
0.000000	2.451207	4631.927734
0.000000	2.451444	4632.778809
0.000000	2.451681	4634.860840
0.000000	2.451918	4636.516113
0.000000	2.452156	4638.064453
0.000000	2.452393	4640.936523
0.000000	2.452630	4643.992676
0.000000	2.452867	4646.727051
0.000000	2.453104	4649.107910
0.000000	2.453341	4651.731934
0.000000	2.453579	4654.594727
0.000000	2.453816	4657.399414
0.000000	2.454053	4660.764160
0.000000	2.454290	4663.316406
0.000000	2.454527	4665.073730
0.000000	2.454765	4665.731934
0.000000	2.455002	4665.658691
0.000000	2.455239	4664.829590
0.000000	2.455476	4663.540527
0.000000	2.455713	4662.272949
0.000000	2.455950	4661.526367
0.000000	2.456187	4661.023926
0.000000	2.456425	4660.998047
0.000000	2.456662	4660.862793
0.000000	2.456899	4660.315918
0.000000	2.457136	4658.193359
0.000000	2.457373	4654.482910
0.000000	2.457611	4650.666992
0.000000	2.457848	4647.046875
0.000000	2.458085	4643.606445
0.000000	2.458322	4641.312500
0.000000	2.458559	4640.267090
0.000000	2.458797	4639.628418
0.000000	2.459034	4639.062500
0.000000	2.459271	4638.795410
0.000000	2.459508	4639.020020
0.000000	2.459745	4639.390625
0.000000	2.459982	4639.259766
0.000000	2.460220	4638.568359
0.000000	2.460457	4637.543945
0.000000	2.460694	4636.116699
0.000000	2.460931	4633.812012
0.000000	2.461168	4631.472168
0.000000	2.461406	4628.852051
0.000000	2.461643	4628.196777
0.000000	2.461880	4629.353516
0.000000	2.462117	4631.180664
0.000000	2.462354	4633.377930
0.000000	2.462591	4636.672852
0.000000	2.462828	4640.032715
0.000000	2.463066	4643.665039
0.000000	2.463303	4647.023438
0.000000	2.463540	4650.028320
0.000000	2.463777	4652.269531
0.000000	2.464014	4653.757813
0.000000	2.464252	4654.827148
0.000000	2.464489	4655.873535
0.000000	2.464726	4657.416992
0.000000	2.464963	4659.185059
0.000000	2.465200	4660.529297
0.000000	2.465437	4661.283203
0.000000	2.465674	4660.838379
0.000000	2.465912	4658.798828
0.000000	2.466149	4654.582520
0.000000	2.466386	4647.741699
0.000000	2.466623	4638.758301
0.000000	2.466860	4630.161621
0.000000	2.467098	4623.415039
0.000000	2.467335	4616.896973
0.000000	2.467572	4610.916992
0.000000	2.467809	4604.680176
0.000000	2.468046	4598.602539
0.000000	2.468283	4593.040527
0.000000	2.468521	4589.113281
0.000000	2.468758	4585.619629
0.000000	2.468995	4583.809570
0.000000	2.469232	4583.539551
0.000000	2.469469	4584.150879
0.000000	2.469707	4585.591309
0.000000	2.469944	4584.718750
0.000000	2.470181	4583.748047
0.000000	2.470418	4582.437500
0.000000	2.470655	4581.586914
0.000000	2.470892	4581.329590
0.000000	2.471129	4582.146484
0.000000	2.471367	4583.988770
0.000000	2.471604	4585.503906
0.000000	2.471841	4586.967773
0.000000	2.472078	4587.812500
0.000000	2.472315	4588.793457
0.000000	2.472553	4589.938965
0.000000	2.472790	4591.474609
0.000000	2.473027	4592.249023
0.000000	2.473264	4591.458984
0.000000	2.473501	4589.489746
0.000000	2.473738	4586.886230
0.000000	2.473976	4584.319336
0.000000	2.474213	4583.747070
0.000000	2.474450	4583.842285
0.000000	2.474687	4584.250488
0.000000	2.474924	4584.590332
0.000000	2.475162	4585.578613
0.000000	2.475399	4587.226074
0.000000	2.475636	4589.385254
0.000000	2.475873	4592.707031
0.000000	2.476110	4596.565430
0.000000	2.476347	4601.321289
0.000000	2.476585	4604.595215
0.000000	2.476822	4606.977539
0.000000	2.477059	4609.140137
0.000000	2.477296	4611.295410
0.000000	2.477533	4613.272461
0.000000	2.477771	4613.653809
0.000000	2.478008	4612.477539
0.000000	2.478245	4610.730957
0.000000	2.478482	4608.639648
0.000000	2.478719	4606.463867
0.000000	2.478956	4603.523926
0.000000	2.479194	4599.907715
0.000000	2.479431	4595.549805
0.000000	2.479668	4592.646973
0.000000	2.479905	4590.768066
0.000000	2.480142	4589.970215
0.000000	2.480379	4589.853027
0.000000	2.480617	4589.677246
0.000000	2.480854	4589.499512
0.000000	2.481091	4589.130371
0.000000	2.481328	4588.864258
0.000000	2.481565	4588.627930
0.000000	2.481802	4588.445801
0.000000	2.482040	4588.445801
0.000000	2.482277	4587.288086
0.000000	2.482514	4585.711914
0.000000	2.482751	4583.475098
0.000000	2.482988	4581.138672
0.000000	2.483226	4578.614258
0.000000	2.483463	4577.540039
0.000000	2.483700	4577.119629
0.000000	2.483937	4577.161133
0.000000	2.484174	4577.516113
0.000000	2.484411	4577.601563
0.000000	2.484648	4577.152344
0.000000	2.484886	4576.387695
0.000000	2.485123	4575.308594
0.000000	2.485360	4574.065430
0.000000	2.485597	4572.364746
0.000000	2.485834	4569.352051
0.000000	2.486072	4566.190918
0.000000	2.486309	4564.025391
0.000000	2.486546	4562.774414
0.000000	2.486783	4561.769043
0.000000	2.487020	4561.583984
0.000000	2.487257	4560.323242
0.000000	2.487495	4558.608398
0.000000	2.487732	4556.443359
0.000000	2.487969	4554.152832
0.000000	2.488206	4552.626953
0.000000	2.488443	4552.300781
0.000000	2.488681	4552.223145
0.000000	2.488918	4552.813477
0.000000	2.489155	4554.568848
0.000000	2.489392	4555.958008
0.000000	2.489629	4556.685059
0.000000	2.489866	4557.065918
0.000000	2.490103	4557.689941
0.000000	2.490341	4558.190918
0.000000	2.490578	4556.990723
0.000000	2.490815	4555.247070
0.000000	2.491052	4552.946289
0.000000	2.491289	4552.356934
0.000000	2.491527	4552.172363
0.000000	2.491764	4551.859375
0.000000	2.492001	4552.580078
0.000000	2.492238	4554.759277
0.000000	2.492475	4557.721680
0.000000	2.492712	4560.978516
0.000000	2.492950	4564.498047
0.000000	2.493187	4567.401367
0.000000	2.493424	4568.230469
0.000000	2.493661	4566.863770
0.000000	2.493898	4563.905273
0.000000	2.494135	4558.868652
0.000000	2.494373	4552.571289
0.000000	2.494610	4546.301270
0.000000	2.494847	4538.715820
0.000000	2.495084	4530.400879
0.000000	2.495321	4520.569336
0.000000	2.495559	4509.352539
0.000000	2.495796	4499.074707
0.000000	2.496033	4490.324707
0.000000	2.496270	4481.917480
0.000000	2.496507	4473.293945
0.000000	2.496744	4465.945313
0.000000	2.496982	4459.190918
0.000000	2.497219	4453.013184
0.000000	2.497456	4447.151367
0.000000	2.497693	4442.580566
0.000000	2.497930	4438.254883
0.000000	2.498168	4434.341309
0.000000	2.498405	4431.555664
0.000000	2.498642	4431.622070
0.000000	2.498879	4433.074707
0.000000	2.499116	4434.924805
0.000000	2.499353	4437.626465
0.000000	2.499591	4441.438965
0.000000	2.499828	4447.001953
0.000000	2.500065	4453.969727
0.000000	2.500302	4461.820313
0.000000	2.500539	4470.841797
0.000000	2.500777	4480.327148
0.000000	2.501014	4491.209473
0.000000	2.501251	4502.185547
0.000000	2.501488	4514.021484
0.000000	2.501725	4526.227051
0.000000	2.501962	4537.025391
0.000000	2.502200	4546.955078
0.000000	2.502437	4554.745117
0.000000	2.502674	4561.908203
0.000000	2.502911	4569.608887
0.000000	2.503148	4578.148438
0.000000	2.503386	4587.568359
0.000000	2.503623	4596.167480
0.000000	2.503860	4602.358887
0.000000	2.504097	4606.050781
0.000000	2.504334	4608.547363
0.000000	2.504571	4610.377441
0.000000	2.504808	4612.054688
0.000000	2.505046	4613.537598
0.000000	2.505283	4615.516602
0.000000	2.505520	4618.788574
0.000000	2.505757	4622.386230
0.000000	2.505994	4625.254395
0.000000	2.506232	4627.560547
0.000000	2.506469	4630.168945
0.000000	2.506706	4633.524414
0.000000	2.506943	4638.798828
0.000000	2.507180	4645.045898
0.000000	2.507417	4651.815430
0.000000	2.507655	4657.640137
0.000000	2.507892	4663.972168
0.000000	2.508129	4670.993652
0.000000	2.508366	4679.079102
0.000000	2.508603	4688.269043
0.000000	2.508841	4696.890625
0.000000	2.509078	4703.381836
0.000000	2.509315	4709.446777
0.000000	2.509552	4714.910156
0.000000	2.509789	4719.923340
0.000000	2.510026	4722.081055
0.000000	2.510263	4722.051270
0.000000	2.510501	4720.720703
0.000000	2.510738	4718.422363
0.000000	2.510975	4715.602051
0.000000	2.511212	4714.112305
0.000000	2.511449	4712.651855
0.000000	2.511687	4711.500488
0.000000	2.511924	4710.892578
0.000000	2.512161	4710.135254
0.000000	2.512398	4709.301270
0.000000	2.512635	4708.543945
0.000000	2.512872	4707.604004
0.000000	2.513109	4705.566406
0.000000	2.513347	4702.954102
0.000000	2.513584	4699.484375
0.000000	2.513821	4695.257324
0.000000	2.514058	4690.294922
0.000000	2.514295	4684.422363
0.000000	2.514533	4678.000488
0.000000	2.514770	4671.578613
0.000000	2.515007	4664.641113
0.000000	2.515244	4657.275879
0.000000	2.515481	4651.771973
0.000000	2.515718	4645.040039
0.000000	2.515956	4637.100586
0.000000	2.516193	4630.796387
0.000000	2.516430	4625.700684
0.000000	2.516667	4618.093262
0.000000	2.516904	4607.751953
0.000000	2.517142	4596.283691
0.000000	2.517379	4586.393555
0.000000	2.517616	4578.690430
0.000000	2.517853	4571.355469
0.000000	2.518090	4564.602051
0.000000	2.518327	4558.122070
0.000000	2.518565	4552.184570
0.000000	2.518802	4545.971680
0.000000	2.519039	4539.518066
0.000000	2.519276	4533.765625
0.000000	2.519513	4529.444336
0.000000	2.519750	4526.264648
0.000000	2.519988	4523.231934
0.000000	2.520225	4519.655273
0.000000	2.520462	4515.957520
0.000000	2.520699	4512.141602
0.000000	2.520936	4509.463867
0.000000	2.521173	4507.136719
0.000000	2.521411	4504.808105
0.000000	2.521648	4502.493652
0.000000	2.521885	4500.726563
0.000000	2.522122	4499.083008
0.000000	2.522359	4497.969238
0.000000	2.522597	4497.048828
0.000000	2.522834	4496.426270
0.000000	2.523071	4496.789551
0.000000	2.523308	4497.347656
0.000000	2.523545	4496.304688
0.000000	2.523782	4494.597168
0.000000	2.524020	4492.968750
0.000000	2.524257	4493.345703
0.000000	2.524494	4494.490723
0.000000	2.524731	4496.606445
0.000000	2.524968	4499.461426
0.000000	2.525206	4501.654297
0.000000	2.525443	4503.812012
0.000000	2.525680	4506.016602
0.000000	2.525917	4508.500000
0.000000	2.526154	4510.912109
0.000000	2.526392	4513.405762
0.000000	2.526629	4516.415039
0.000000	2.526866	4520.039551
0.000000	2.527103	4524.270020
0.000000	2.527340	4528.264160
0.000000	2.527577	4533.031738
0.000000	2.527815	4538.682129
0.000000	2.528052	4545.425293
0.000000	2.528289	4554.020020
0.000000	2.528526	4563.901855
0.000000	2.528763	4574.336426
0.000000	2.529000	4583.734375
0.000000	2.529238	4592.388184
0.000000	2.529475	4601.130859
0.000000	2.529712	4609.128906
0.000000	2.529949	4615.547363
0.000000	2.530186	4620.955078
0.000000	2.530423	4626.395508
0.000000	2.530661	4631.266602
0.000000	2.530898	4635.792480
0.000000	2.531135	4639.841797
0.000000	2.531372	4644.128906
0.000000	2.531609	4648.040527
0.000000	2.531847	4650.703125
0.000000	2.532084	4652.625488
0.000000	2.532321	4654.781250
0.000000	2.532558	4657.954590
0.000000	2.532795	4662.048340
0.000000	2.533032	4665.664063
0.000000	2.533269	4669.151855
0.000000	2.533507	4672.743164
0.000000	2.533744	4676.999512
0.000000	2.533981	4680.833496
0.000000	2.534218	4684.402344
0.000000	2.534455	4687.359375
0.000000	2.534693	4688.630859
0.000000	2.534930	4688.898926
0.000000	2.535167	4688.620117
0.000000	2.535404	4687.620605
0.000000	2.535641	4686.884766
0.000000	2.535878	4686.476074
0.000000	2.536116	4686.295898
0.000000	2.536353	4686.911133
0.000000	2.536590	4688.079590
0.000000	2.536827	4688.837402
0.000000	2.537064	4688.257324
0.000000	2.537302	4687.112793
0.000000	2.537539	4685.264648
0.000000	2.537776	4683.079590
0.000000	2.538013	4680.589355
0.000000	2.538250	4676.874512
0.000000	2.538487	4672.261719
0.000000	2.538724	4667.414063
0.000000	2.538962	4663.054199
0.000000	2.539199	4658.689453
0.000000	2.539436	4654.260742
0.000000	2.539673	4650.052734
0.000000	2.539910	4645.849121
0.000000	2.540148	4642.023438
0.000000	2.540385	4637.744629
0.000000	2.540622	4632.431152
0.000000	2.540859	4627.268555
0.000000	2.541096	4624.256348
0.000000	2.541333	4621.609863
0.000000	2.541571	4619.474609
0.000000	2.541808	4616.891602
0.000000	2.542045	4614.114746
0.000000	2.542282	4611.937988
0.000000	2.542519	4610.813477
0.000000	2.542756	4610.299805
0.000000	2.542994	4609.883789
0.000000	2.543231	4609.265137
0.000000	2.543468	4609.141113
0.000000	2.543705	4608.682129
0.000000	2.543942	4608.060547
0.000000	2.544179	4607.771973
0.000000	2.544417	4608.477539
0.000000	2.544654	4610.450684
0.000000	2.544891	4613.378906
0.000000	2.545128	4617.066895
0.000000	2.545365	4620.484375
0.000000	2.545603	4622.412109
0.000000	2.545840	4623.478516
0.000000	2.546077	4624.293945
0.000000	2.546314	4625.039551
0.000000	2.546551	4626.152832
0.000000	2.546788	4626.370605
0.000000	2.547026	4625.756836
0.000000	2.547263	4624.688965
0.000000	2.547500	4623.352051
0.000000	2.547737	4623.026855
0.000000	2.547974	4623.015625
0.000000	2.548212	4622.500977
0.000000	2.548449	4621.715820
0.000000	2.548686	4619.723633
0.000000	2.548923	4617.001953
0.000000	2.549160	4614.200684
0.000000	2.549397	4611.750000
0.000000	2.549635	4610.167969
0.000000	2.549872	4610.600098
0.000000	2.550109	4613.521484
0.000000	2.550346	4618.992188
0.000000	2.550583	4624.309082
0.000000	2.550821	4628.283203
0.000000	2.551058	4632.897461
0.000000	2.551295	4637.899414
0.000000	2.551532	4642.984375
0.000000	2.551769	4647.699219
0.000000	2.552006	4650.983887
0.000000	2.552243	4653.280762
0.000000	2.552481	4655.501465
0.000000	2.552718	4658.253906
0.000000	2.552955	4661.531738
0.000000	2.553192	4661.999023
0.000000	2.553429	4662.126953
0.000000	2.553667	4663.814941
0.000000	2.553904	4665.525879
0.000000	2.554141	4666.418945
0.000000	2.554378	4666.600098
0.000000	2.554615	4666.098145
0.000000	2.554852	4664.765137
0.000000	2.555090	4663.025879
0.000000	2.555327	4661.657227
0.000000	2.555564	4660.786133
0.000000	2.555801	4660.565430
0.000000	2.556038	4660.900879
0.000000	2.556276	4662.755859
0.000000	2.556513	4666.297852
0.000000	2.556750	4670.817383
0.000000	2.556987	4674.840820
0.000000	2.557224	4678.993164
0.000000	2.557462	4682.583984
0.000000	2.557698	4685.043457
0.000000	2.557936	4687.190430
0.000000	2.558173	4689.319824
0.000000	2.558410	4691.254883
0.000000	2.558647	4692.685059
0.000000	2.558884	4693.786133
0.000000	2.559122	4694.627441
0.000000	2.559359	4694.924316
0.000000	2.559596	4694.652344
0.000000	2.559833	4694.314453
0.000000	2.560070	4693.238281
0.000000	2.560308	4692.583008
0.000000	2.560544	4692.453125
0.000000	2.560782	4692.790039
0.000000	2.561019	4692.645020
0.000000	2.561256	4692.029785
0.000000	2.561493	4691.990723
0.000000	2.561730	4692.175293
0.000000	2.561968	4693.084961
0.000000	2.562205	4694.019043
0.000000	2.562442	4696.081055
0.000000	2.562679	4698.547852
0.000000	2.562916	4702.917480
0.000000	2.563154	4706.483398
0.000000	2.563391	4710.391602
0.000000	2.563628	4714.455566
0.000000	2.563865	4717.449707
0.000000	2.564102	4719.451172
0.000000	2.564339	4721.209961
0.000000	2.564577	4721.478027
0.000000	2.564814	4720.258301
0.000000	2.565051	4718.154785
0.000000	2.565288	4717.203613
0.000000	2.565525	4716.917480
0.000000	2.565763	4715.859375
0.000000	2.566000	4713.895508
0.000000	2.566237	4711.333496
0.000000	2.566474	4708.817383
0.000000	2.566711	4707.900391
0.000000	2.566948	4707.698242
0.000000	2.567185	4707.454102
0.000000	2.567423	4708.054199
0.000000	2.567660	4709.390137
0.000000	2.567897	4710.303711
0.000000	2.568134	4710.790039
0.000000	2.568371	4711.353027
0.000000	2.568609	4711.788574
0.000000	2.568846	4712.382813
0.000000	2.569083	4712.362793
0.000000	2.569320	4711.728027
0.000000	2.569557	4710.829102
0.000000	2.569794	4710.242676
0.000000	2.570032	4711.451172
0.000000	2.570269	4713.727539
0.000000	2.570506	4716.565430
0.000000	2.570743	4720.565430
0.000000	2.570980	4724.406738
0.000000	2.571218	4727.981934
0.000000	2.571455	4731.030762
0.000000	2.571692	4733.164063
0.000000	2.571929	4734.257813
0.000000	2.572166	4734.612793
0.000000	2.572403	4733.862305
0.000000	2.572641	4732.532715
0.000000	2.572878	4730.463867
0.000000	2.573115	4728.958008
0.000000	2.573352	4726.647949
0.000000	2.573589	4723.331543
0.000000	2.573827	4718.626465
0.000000	2.574064	4714.566406
0.000000	2.574301	4709.776855
0.000000	2.574538	4704.690918
0.000000	2.574775	4701.363770
0.000000	2.575012	4699.750488
0.000000	2.575250	4698.521973
0.000000	2.575487	4696.668457
0.000000	2.575724	4693.862793
0.000000	2.575961	4690.319824
0.000000	2.576198	4686.357422
0.000000	2.576436	4682.276855
0.000000	2.576673	4678.339355
0.000000	2.576910	4674.609863
0.000000	2.577147	4672.500000
0.000000	2.577384	4671.698242
0.000000	2.577621	4670.680664
0.000000	2.577858	4669.664063
0.000000	2.578096	4668.645508
0.000000	2.578333	4668.483398
0.000000	2.578570	4668.585938
0.000000	2.578807	4668.680664
0.000000	2.579044	4668.976074
0.000000	2.579282	4668.833008
0.000000	2.579519	4669.047852
0.000000	2.579756	4669.812988
0.000000	2.579993	4670.528320
0.000000	2.580230	4670.291504
0.000000	2.580467	4669.295410
0.000000	2.580704	4667.815430
0.000000	2.580942	4665.488281
0.000000	2.581179	4663.007813
0.000000	2.581416	4660.819824
0.000000	2.581653	4659.564453
0.000000	2.581890	4659.939941
0.000000	2.582128	4660.493652
0.000000	2.582365	4662.488770
0.000000	2.582602	4666.252441
0.000000	2.582839	4672.677734
0.000000	2.583076	4682.192383
0.000000	2.583313	4694.979980
0.000000	2.583551	4710.950195
0.000000	2.583788	4730.550293
0.000000	2.584025	4752.573242
0.000000	2.584262	4772.241211
0.000000	2.584499	4787.901855
0.000000	2.584737	4795.009277
0.000000	2.584974	4792.856934
0.000000	2.585211	4784.559570
0.000000	2.585448	4770.885742
0.000000	2.585685	4751.694824
0.000000	2.585922	4730.006348
0.000000	2.586159	4711.765625
0.000000	2.586397	4702.672363
0.000000	2.586634	4696.826660
0.000000	2.586871	4690.229004
0.000000	2.587108	4684.152832
0.000000	2.587345	4678.511719
0.000000	2.587583	4673.639160
0.000000	2.587820	4669.833008
0.000000	2.588057	4666.623047
0.000000	2.588294	4663.135742
0.000000	2.588531	4659.854004
0.000000	2.588768	4656.380371
0.000000	2.589006	4652.876953
0.000000	2.589243	4649.487305
0.000000	2.589480	4647.771973
0.000000	2.589717	4647.255859
0.000000	2.589954	4647.491211
0.000000	2.590192	4648.910156
0.000000	2.590429	4651.372559
0.000000	2.590666	4654.372070
0.000000	2.590903	4657.059082
0.000000	2.591140	4657.812500
0.000000	2.591377	4658.458984
0.000000	2.591615	4658.660156
0.000000	2.591852	4658.341309
0.000000	2.592089	4658.067871
0.000000	2.592326	4657.204590
0.000000	2.592563	4656.665039
0.000000	2.592800	4655.538086
0.000000	2.593038	4653.839844
0.000000	2.593275	4651.623535
0.000000	2.593512	4648.642578
0.000000	2.593749	4644.860352
0.000000	2.593986	4641.213867
0.000000	2.594223	4638.870605
0.000000	2.594461	4637.564453
0.000000	2.594698	4637.196289
0.000000	2.594935	4638.809570
0.000000	2.595172	4641.166016
0.000000	2.595409	4643.729492
0.000000	2.595647	4646.145508
0.000000	2.595884	4648.650879
0.000000	2.596121	4651.491699
0.000000	2.596358	4654.180176
0.000000	2.596595	4656.214844
0.000000	2.596833	4657.969238
0.000000	2.597070	4659.506348
0.000000	2.597307	4661.036133
0.000000	2.597544	4662.300293
0.000000	2.597781	4663.283203
0.000000	2.598018	4664.110352
0.000000	2.598256	4665.172363
0.000000	2.598493	4666.271973
0.000000	2.598730	4667.340820
0.000000	2.598967	4667.977051
0.000000	2.599204	4668.911133
0.000000	2.599442	4670.434082
0.000000	2.599679	4672.937012
0.000000	2.599916	4677.369141
0.000000	2.600153	4681.810547
0.000000	2.600390	4684.854492
0.000000	2.600627	4687.960449
0.000000	2.600864	4692.021484
0.000000	2.601102	4697.127441
0.000000	2.601339	4702.957031
0.000000	2.601576	4709.578613
0.000000	2.601813	4717.540039
0.000000	2.602050	4726.491699
0.000000	2.602288	4734.422852
0.000000	2.602525	4740.538574
0.000000	2.602762	4743.152832
0.000000	2.602999	4744.192383
0.000000	2.603236	4744.588379
0.000000	2.603473	4744.147461
0.000000	2.603711	4744.744141
0.000000	2.603948	4748.573242
0.000000	2.604185	4753.456055
0.000000	2.604422	4758.394043
0.000000	2.604659	4764.061035
0.000000	2.604897	4770.303711
0.000000	2.605134	4776.590820
0.000000	2.605371	4780.211426
0.000000	2.605608	4782.173828
0.000000	2.605845	4783.726563
0.000000	2.606082	4784.573730
0.000000	2.606319	4783.525391
0.000000	2.606557	4780.373047
0.000000	2.606794	4774.898926
0.000000	2.607031	4767.768066
0.000000	2.607268	4759.465332
0.000000	2.607505	4752.447754
0.000000	2.607743	4744.545898
0.000000	2.607980	4737.335938
0.000000	2.608217	4730.928711
0.000000	2.608454	4726.035156
0.000000	2.608691	4723.196777
0.000000	2.608928	4721.962402
0.000000	2.609165	4722.272949
0.000000	2.609403	4724.232910
0.000000	2.609640	4725.925781
0.000000	2.609877	4725.650879
0.000000	2.610114	4724.183105
0.000000	2.610351	4720.796875
0.000000	2.610589	4716.289551
0.000000	2.610826	4712.053711
0.000000	2.611063	4709.508789
0.000000	2.611300	4707.778320
0.000000	2.611537	4706.732910
0.000000	2.611774	4707.024414
0.000000	2.612012	4708.007324
0.000000	2.612249	4709.273926
0.000000	2.612486	4710.575684
0.000000	2.612723	4711.371094
0.000000	2.612960	4711.944824
0.000000	2.613198	4712.117188
0.000000	2.613435	4712.344727
0.000000	2.613672	4711.447754
0.000000	2.613909	4709.046387
0.000000	2.614146	4706.258789
0.000000	2.614383	4705.329102
0.000000	2.614621	4705.376465
0.000000	2.614858	4707.201172
0.000000	2.615095	4709.800293
0.000000	2.615332	4712.273438
0.000000	2.615569	4714.159668
0.000000	2.615806	4716.004395
0.000000	2.616044	4717.936523
0.000000	2.616281	4720.482910
0.000000	2.616518	4723.204590
0.000000	2.616755	4726.718262
0.000000	2.616992	4730.645508
0.000000	2.617229	4734.052246
0.000000	2.617467	4737.059082
0.000000	2.617704	4740.049805
0.000000	2.617941	4742.921387
0.000000	2.618178	4745.175781
0.000000	2.618415	4747.023438
0.000000	2.618653	4748.074219
0.000000	2.618890	4748.670898
0.000000	2.619127	4748.463867
0.000000	2.619364	4747.261230
0.000000	2.619601	4745.184082
0.000000	2.619838	4743.177246
0.000000	2.620076	4741.413574
0.000000	2.620313	4739.954590
0.000000	2.620550	4738.607422
0.000000	2.620787	4738.007813
0.000000	2.621024	4738.399902
0.000000	2.621262	4738.981445
0.000000	2.621499	4739.717285
0.000000	2.621736	4740.180176
0.000000	2.621973	4740.648438
0.000000	2.622210	4740.910645
0.000000	2.622447	4741.207520
0.000000	2.622685	4740.775879
0.000000	2.622922	4740.389648
0.000000	2.623159	4739.865234
0.000000	2.623396	4736.818848
0.000000	2.623633	4732.553711
0.000000	2.623871	4727.235352
0.000000	2.624108	4723.689941
0.000000	2.624345	4720.063965
0.000000	2.624582	4715.970215
0.000000	2.624819	4712.485352
0.000000	2.625057	4709.125488
0.000000	2.625293	4706.207520
0.000000	2.625531	4703.542969
0.000000	2.625768	4701.027344
0.000000	2.626005	4698.654785
0.000000	2.626242	4696.410645
0.000000	2.626479	4694.268555
0.000000	2.626717	4691.704102
0.000000	2.626954	4689.026855
0.000000	2.627191	4687.039551
0.000000	2.627428	4684.809082
0.000000	2.627665	4682.052734
0.000000	2.627903	4678.352539
0.000000	2.628139	4673.913574
0.000000	2.628377	4668.745605
0.000000	2.628614	4663.269531
0.000000	2.628851	4657.484863
0.000000	2.629088	4651.210938
0.000000	2.629325	4644.243164
0.000000	2.629563	4637.242188
0.000000	2.629800	4631.877441
0.000000	2.630037	4629.190430
0.000000	2.630274	4627.514160
0.000000	2.630511	4627.738281
0.000000	2.630749	4630.438477
0.000000	2.630986	4635.628418
0.000000	2.631223	4642.666992
0.000000	2.631460	4649.756836
0.000000	2.631697	4655.970703
0.000000	2.631934	4659.992676
0.000000	2.632172	4660.762695
0.000000	2.632409	4658.010254
0.000000	2.632646	4653.566406
0.000000	2.632883	4651.819824
0.000000	2.633120	4653.905762
0.000000	2.633358	4656.737305
0.000000	2.633595	4660.578613
0.000000	2.633832	4664.375488
0.000000	2.634069	4668.791504
0.000000	2.634306	4672.882813
0.000000	2.634543	4676.751465
0.000000	2.634780	4681.016113
0.000000	2.635018	4685.111328
0.000000	2.635255	4688.721191
0.000000	2.635492	4691.695313
0.000000	2.635729	4695.032227
0.000000	2.635966	4698.545898
0.000000	2.636204	4703.087891
0.000000	2.636441	4707.378418
0.000000	2.636678	4711.612793
0.000000	2.636915	4714.763184
0.000000	2.637152	4716.049805
0.000000	2.637389	4716.715332
0.000000	2.637627	4717.252930
0.000000	2.637864	4719.605957
0.000000	2.638101	4721.155273
0.000000	2.638338	4720.693359
0.000000	2.638575	4719.243164
0.000000	2.638813	4716.868652
0.000000	2.639050	4714.451660
0.000000	2.639287	4711.255371
0.000000	2.639524	4707.780273
0.000000	2.639761	4704.815918
0.000000	2.639998	4703.367676
0.000000	2.640236	4702.265137
0.000000	2.640473	4701.024414
0.000000	2.640710	4698.732422
0.000000	2.640947	4695.088867
0.000000	2.641184	4691.103027
0.000000	2.641421	4686.816406
0.000000	2.641659	4681.839844
0.000000	2.641896	4678.145020
0.000000	2.642133	4675.316406
0.000000	2.642370	4672.604492
0.000000	2.642607	4669.806152
0.000000	2.642844	4667.189941
0.000000	2.643082	4665.139648
0.000000	2.643319	4663.154297
0.000000	2.643556	4661.163086
0.000000	2.643793	4659.067383
0.000000	2.644030	4656.880371
0.000000	2.644268	4654.130371
0.000000	2.644505	4650.853516
0.000000	2.644742	4646.899414
0.000000	2.644979	4643.263672
0.000000	2.645216	4639.151855
0.000000	2.645453	4635.299805
0.000000	2.645691	4632.659668
0.000000	2.645928	4629.422852
0.000000	2.646165	4625.126465
0.000000	2.646402	4619.729980
0.000000	2.646639	4613.204590
0.000000	2.646877	4606.067871
0.000000	2.647114	4599.272949
0.000000	2.647351	4594.395508
0.000000	2.647588	4591.092285
0.000000	2.647825	4590.358887
0.000000	2.648062	4591.589844
0.000000	2.648299	4594.212402
0.000000	2.648537	4597.015137
0.000000	2.648774	4599.450684
0.000000	2.649011	4601.023438
0.000000	2.649248	4602.933594
0.000000	2.649485	4605.910645
0.000000	2.649723	4610.104492
0.000000	2.649960	4615.369141
0.000000	2.650197	4620.728027
0.000000	2.650434	4626.544434
0.000000	2.650671	4632.865723
0.000000	2.650908	4639.276855
0.000000	2.651146	4644.454590
0.000000	2.651383	4646.853027
0.000000	2.651620	4647.270996
0.000000	2.651857	4647.487305
0.000000	2.652094	4648.466309
0.000000	2.652332	4652.141602
0.000000	2.652569	4656.092285
0.000000	2.652806	4658.056152
0.000000	2.653043	4659.524414
0.000000	2.653280	4661.140137
0.000000	2.653517	4663.314941
0.000000	2.653754	4665.554199
0.000000	2.653992	4667.872559
0.000000	2.654229	4669.842773
0.000000	2.654466	4671.088867
0.000000	2.654703	4670.855957
0.000000	2.654940	4669.291016
0.000000	2.655178	4666.560547
0.000000	2.655415	4663.117676
0.000000	2.655652	4659.332031
0.000000	2.655889	4655.564941
0.000000	2.656126	4654.786133
0.000000	2.656363	4655.553223
0.000000	2.656600	4657.027344
0.000000	2.656838	4659.067383
0.000000	2.657075	4661.202637
0.000000	2.657312	4663.283203
0.000000	2.657549	4664.575684
0.000000	2.657786	4665.761719
0.000000	2.658024	4666.810059
0.000000	2.658261	4668.027832
0.000000	2.658498	4670.767578
0.000000	2.658735	4675.292969
0.000000	2.658972	4681.017090
0.000000	2.659209	4687.919434
0.000000	2.659447	4693.533691
0.000000	2.659684	4699.402832
0.000000	2.659921	4705.645508
0.000000	2.660158	4710.377930
0.000000	2.660395	4714.121094
0.000000	2.660633	4715.685059
0.000000	2.660870	4716.772461
0.000000	2.661107	4717.541016
0.000000	2.661344	4718.668945
0.000000	2.661581	4719.384766
0.000000	2.661819	4719.731445
0.000000	2.662056	4720.009766
0.000000	2.662293	4720.156738
0.000000	2.662530	4720.579102
0.000000	2.662767	4720.572266
0.000000	2.663004	4721.104492
0.000000	2.663242	4721.833008
0.000000	2.663479	4721.299316
0.000000	2.663716	4720.747070
0.000000	2.663953	4720.315430
0.000000	2.664190	4721.256348
0.000000	2.664427	4722.857422
0.000000	2.664665	4725.158691
0.000000	2.664902	4727.057129
0.000000	2.665139	4728.868652
0.000000	2.665376	4730.948730
0.000000	2.665613	4732.810059
0.000000	2.665850	4735.292480
0.000000	2.666088	4738.148438
0.000000	2.666325	4741.093262
0.000000	2.666562	4743.463867
0.000000	2.666799	4745.350098
0.000000	2.667036	4747.395996
0.000000	2.667274	4749.562988
0.000000	2.667511	4753.027344
0.000000	2.667748	4756.633301
0.000000	2.667985	4759.858398
0.000000	2.668222	4763.015625
0.000000	2.668459	4766.548828
0.000000	2.668697	4769.667480
0.000000	2.668934	4772.875977
0.000000	2.669171	4775.709473
0.000000	2.669408	4778.046387
0.000000	2.669645	4779.655273
0.000000	2.669883	4780.687012
0.000000	2.670120	4781.201660
0.000000	2.670357	4782.374023
0.000000	2.670594	4782.598633
0.000000	2.670831	4782.057617
0.000000	2.671068	4780.771973
0.000000	2.671306	4779.569824
0.000000	2.671543	4778.852051
0.000000	2.671780	4778.520020
0.000000	2.672017	4778.663574
0.000000	2.672254	4779.427246
0.000000	2.672492	4780.025879
0.000000	2.672729	4779.956543
0.000000	2.672966	4779.792480
0.000000	2.673203	4778.919922
0.000000	2.673440	4777.467773
0.000000	2.673677	4775.514648
0.000000	2.673914	4772.847656
0.000000	2.674152	4770.416016
0.000000	2.674389	4767.887695
0.000000	2.674626	4766.243164
0.000000	2.674863	4766.075684
0.000000	2.675100	4766.185059
0.000000	2.675338	4764.909180
0.000000	2.675575	4762.672852
0.000000	2.675812	4760.899902
0.000000	2.676049	4760.395508
0.000000	2.676286	4760.641113
0.000000	2.676523	4761.327637
0.000000	2.676760	4762.875977
0.000000	2.676998	4765.118164
0.000000	2.677235	4768.839355
0.000000	2.677472	4773.707031
0.000000	2.677709	4779.049316
0.000000	2.677946	4785.321289
0.000000	2.678184	4792.053223
0.000000	2.678421	4799.511230
0.000000	2.678658	4806.541016
0.000000	2.678895	4811.551270
0.000000	2.679132	4815.918945
0.000000	2.679369	4818.887695
0.000000	2.679607	4820.785645
0.000000	2.679844	4822.346680
0.000000	2.680081	4824.544922
0.000000	2.680318	4828.265625
0.000000	2.680555	4832.993652
0.000000	2.680793	4837.471191
0.000000	2.681030	4842.162109
0.000000	2.681267	4847.391602
0.000000	2.681504	4852.468262
0.000000	2.681741	4856.775879
0.000000	2.681978	4861.054199
0.000000	2.682215	4864.896484
0.000000	2.682453	4868.283691
0.000000	2.682690	4871.852051
0.000000	2.682927	4875.665039
0.000000	2.683164	4879.758789
0.000000	2.683401	4884.012695
0.000000	2.683639	4888.141602
0.000000	2.683876	4891.832031
0.000000	2.684113	4895.501953
0.000000	2.684350	4898.500488
0.000000	2.684587	4901.279297
0.000000	2.684824	4903.729004
0.000000	2.685062	4906.838867
0.000000	2.685299	4909.895508
0.000000	2.685536	4912.486816
0.000000	2.685773	4914.911621
0.000000	2.686010	4917.116211
0.000000	2.686248	4918.791504
0.000000	2.686485	4920.107910
0.000000	2.686722	4921.121582
0.000000	2.686959	4922.125000
0.000000	2.687196	4922.306152
0.000000	2.687433	4922.050781
0.000000	2.687671	4921.186523
0.000000	2.687908	4919.572754
0.000000	2.688145	4917.979980
0.000000	2.688382	4916.143066
0.000000	2.688619	4914.039551
0.000000	2.688857	4912.616211
0.000000	2.689094	4911.814453
0.000000	2.689331	4911.712402
0.000000	2.689568	4910.340332
0.000000	2.689805	4908.208008
0.000000	2.690042	4905.172363
0.000000	2.690280	4901.767578
0.000000	2.690517	4897.768066
0.000000	2.690754	4893.137207
0.000000	2.690991	4888.888184
0.000000	2.691228	4885.965820
0.000000	2.691465	4883.335938
0.000000	2.691703	4881.192383
0.000000	2.691940	4879.568359
0.000000	2.692177	4877.836426
0.000000	2.692414	4876.070801
0.000000	2.692651	4874.494141
0.000000	2.692888	4872.645996
0.000000	2.693126	4870.837402
0.000000	2.693363	4869.083008
0.000000	2.693600	4868.274902
0.000000	2.693837	4869.538086
0.000000	2.694074	4871.222168
0.000000	2.694312	4872.842285
0.000000	2.694549	4873.735840
0.000000	2.694786	4874.449219
0.000000	2.695023	4874.974609
0.000000	2.695260	4875.232910
0.000000	2.695498	4874.609375
0.000000	2.695735	4873.806152
0.000000	2.695972	4873.163574
0.000000	2.696209	4873.294922
0.000000	2.696446	4875.000977
0.000000	2.696683	4879.168457
0.000000	2.696920	4884.376953
0.000000	2.697158	4885.892578
0.000000	2.697395	4885.200684
0.000000	2.697632	4883.297363
0.000000	2.697869	4880.125488
0.000000	2.698106	4876.352539
0.000000	2.698344	4871.795410
0.000000	2.698581	4866.102051
0.000000	2.698818	4860.934570
0.000000	2.699055	4857.528320
0.000000	2.699292	4854.121582
0.000000	2.699529	4850.373535
0.000000	2.699767	4846.635742
0.000000	2.700004	4842.878418
0.000000	2.700241	4839.525879
0.000000	2.700478	4836.016113
0.000000	2.700715	4831.038574
0.000000	2.700953	4825.636719
0.000000	2.701190	4820.739746
0.000000	2.701427	4815.863281
0.000000	2.701664	4811.597656
0.000000	2.701901	4807.926758
0.000000	2.702138	4804.433594
0.000000	2.702375	4800.924805
0.000000	2.702613	4797.837402
0.000000	2.702850	4795.051758
0.000000	2.703087	4792.353516
0.000000	2.703324	4790.905762
0.000000	2.703561	4790.807617
0.000000	2.703799	4791.484863
0.000000	2.704036	4793.003418
0.000000	2.704273	4795.480469
0.000000	2.704510	4798.819336
0.000000	2.704747	4801.727539
0.000000	2.704984	4803.801758
0.000000	2.705221	4805.140625
0.000000	2.705459	4806.255371
0.000000	2.705696	4806.366699
0.000000	2.705933	4805.573730
0.000000	2.706170	4804.062500
0.000000	2.706407	4802.102051
0.000000	2.706645	4800.641113
0.000000	2.706882	4798.975586
0.000000	2.707119	4797.119629
0.000000	2.707356	4795.237793
0.000000	2.707593	4794.841309
0.000000	2.707830	4795.717773
0.000000	2.708068	4796.190918
0.000000	2.708305	4796.681641
0.000000	2.708542	4797.151855
0.000000	2.708779	4797.571777
0.000000	2.709016	4798.425293
0.000000	2.709254	4799.133301
0.000000	2.709491	4799.613281
0.000000	2.709728	4800.927734
0.000000	2.709965	4802.596191
0.000000	2.710202	4805.188965
0.000000	2.710439	4807.535156
0.000000	2.710677	4810.562500
0.000000	2.710914	4813.824219
0.000000	2.711151	4817.997559
0.000000	2.711388	4821.163574
0.000000	2.711625	4822.097656
0.000000	2.711863	4821.659180
0.000000	2.712100	4821.176270
0.000000	2.712337	4822.368164
0.000000	2.712574	4824.187988
0.000000	2.712811	4826.952637
0.000000	2.713048	4830.209961
0.000000	2.713286	4834.053223
0.000000	2.713523	4838.294922
0.000000	2.713760	4843.065430
0.000000	2.713997	4848.215332
0.000000	2.714234	4853.666992
0.000000	2.714471	4858.690430
0.000000	2.714709	4863.618164
0.000000	2.714946	4868.675293
0.000000	2.715183	4872.749512
0.000000	2.715420	4876.311523
0.000000	2.715657	4879.307129
0.000000	2.715894	4881.978027
0.000000	2.716132	4884.369141
0.000000	2.716369	4886.903809
0.000000	2.716606	4890.366211
0.000000	2.716843	4893.788574
0.000000	2.717080	4896.239746
0.000000	2.717318	4898.359375
0.000000	2.717555	4900.231934
0.000000	2.717792	4901.702637
0.000000	2.718029	4903.084473
0.000000	2.718266	4904.292969
0.000000	2.718503	4904.918945
0.000000	2.718741	4905.440430
0.000000	2.718978	4904.943848
0.000000	2.719215	4902.096680
0.000000	2.719452	4897.088379
0.000000	2.719689	4890.296875
0.000000	2.719927	4882.424316
0.000000	2.720164	4875.818848
0.000000	2.720401	4868.690430
0.000000	2.720638	4861.642090
0.000000	2.720875	4857.509277
0.000000	2.721112	4854.088867
0.000000	2.721349	4851.964844
0.000000	2.721587	4850.622559
0.000000	2.721824	4849.027344
0.000000	2.722061	4846.906250
0.000000	2.722298	4844.124023
0.000000	2.722535	4840.246582
0.000000	2.722773	4835.307617
0.000000	2.723010	4829.831055
0.000000	2.723247	4824.804688
0.000000	2.723484	4822.221680
0.000000	2.723721	4819.760254
0.000000	2.723958	4816.401367
0.000000	2.724195	4812.493652
0.000000	2.724433	4808.381348
0.000000	2.724670	4804.503906
0.000000	2.724907	4802.320313
0.000000	2.725144	4802.302734
0.000000	2.725381	4802.473145
0.000000	2.725619	4802.877930
0.000000	2.725856	4803.405273
0.000000	2.726093	4803.666992
0.000000	2.726330	4803.749023
0.000000	2.726567	4803.890625
0.000000	2.726804	4803.282227
0.000000	2.727042	4802.147949
0.000000	2.727279	4800.720215
0.000000	2.727516	4800.323730
0.000000	2.727753	4801.035645
0.000000	2.727990	4802.548828
0.000000	2.728228	4805.830566
0.000000	2.728465	4809.800781
0.000000	2.728702	4814.370605
0.000000	2.728939	4819.856445
0.000000	2.729176	4826.367676
0.000000	2.729414	4832.008301
0.000000	2.729650	4832.366699
0.000000	2.729888	4823.064941
0.000000	2.730125	4817.378418
0.000000	2.730362	4813.816895
0.000000	2.730599	4809.675781
0.000000	2.730836	4805.868652
0.000000	2.731074	4801.852539
0.000000	2.731311	4798.360352
0.000000	2.731548	4794.756348
0.000000	2.731785	4791.185547
0.000000	2.732022	4787.400879
0.000000	2.732260	4784.215820
0.000000	2.732497	4780.963867
0.000000	2.732734	4776.798340
0.000000	2.732971	4772.455078
0.000000	2.733208	4767.649414
0.000000	2.733445	4762.625488
0.000000	2.733683	4757.092285
0.000000	2.733920	4751.433105
0.000000	2.734157	4747.444336
0.000000	2.734394	4743.663574
0.000000	2.734631	4740.600586
0.000000	2.734869	4738.380859
0.000000	2.735106	4737.191406
0.000000	2.735343	4736.419922
0.000000	2.735580	4735.389648
0.000000	2.735817	4734.517090
0.000000	2.736054	4733.185547
0.000000	2.736292	4732.530762
0.000000	2.736529	4731.953125
0.000000	2.736766	4732.449707
0.000000	2.737003	4733.602539
0.000000	2.737240	4735.943359
0.000000	2.737478	4738.904785
0.000000	2.737715	4742.854980
0.000000	2.737952	4748.035645
0.000000	2.738189	4753.192871
0.000000	2.738426	4759.574219
0.000000	2.738663	4767.220703
0.000000	2.738901	4774.879395
0.000000	2.739138	4783.049805
0.000000	2.739375	4791.395996
0.000000	2.739612	4799.095703
0.000000	2.739849	4807.194824
0.000000	2.740086	4815.015137
0.000000	2.740324	4823.497070
0.000000	2.740561	4832.188477
0.000000	2.740798	4842.326660
0.000000	2.741035	4852.943359
0.000000	2.741272	4864.400879
0.000000	2.741509	4876.358398
0.000000	2.741747	4887.474609
0.000000	2.741984	4898.583008
0.000000	2.742221	4908.752441
0.000000	2.742458	4916.834961
0.000000	2.742695	4922.416016
0.000000	2.742933	4925.562500
0.000000	2.743170	4925.168457
0.000000	2.743407	4924.928223
0.000000	2.743644	4923.767090
0.000000	2.743881	4921.548340
0.000000	2.744118	4919.257813
0.000000	2.744355	4916.928223
0.000000	2.744593	4913.932617
0.000000	2.744830	4910.694336
0.000000	2.745067	4907.396973
0.000000	2.745304	4904.215332
0.000000	2.745541	4900.349121
0.000000	2.745779	4896.344727
0.000000	2.746016	4892.695313
0.000000	2.746253	4888.938965
0.000000	2.746490	4885.303711
0.000000	2.746727	4883.431152
0.000000	2.746964	4882.309570
0.000000	2.747202	4880.966309
0.000000	2.747439	4877.352539
0.000000	2.747676	4872.477051
0.000000	2.747913	4866.449707
0.000000	2.748150	4859.539063
0.000000	2.748388	4852.545898
0.000000	2.748625	4846.048340
0.000000	2.748862	4840.694824
0.000000	2.749099	4837.990234
0.000000	2.749336	4836.093262
0.000000	2.749573	4834.951660
0.000000	2.749810	4835.078125
0.000000	2.750048	4836.199707
0.000000	2.750285	4838.429688
0.000000	2.750522	4841.052246
0.000000	2.750759	4844.217773
0.000000	2.750996	4847.298828
0.000000	2.751234	4848.779785
0.000000	2.751471	4849.375488
0.000000	2.751708	4849.221680
0.000000	2.751945	4848.682129
0.000000	2.752182	4848.693848
0.000000	2.752419	4848.779297
0.000000	2.752657	4849.405762
0.000000	2.752894	4850.063477
0.000000	2.753131	4850.934082
0.000000	2.753368	4852.067871
0.000000	2.753605	4853.365723
0.000000	2.753842	4854.930664
0.000000	2.754080	4856.453613
0.000000	2.754317	4857.807617
0.000000	2.754554	4858.812012
0.000000	2.754791	4859.730957
0.000000	2.755028	4858.976563
0.000000	2.755265	4856.881836
0.000000	2.755503	4853.872559
0.000000	2.755740	4849.844238
0.000000	2.755977	4845.601563
0.000000	2.756214	4840.195313
0.000000	2.756451	4833.787109
0.000000	2.756689	4827.454102
0.000000	2.756926	4821.559570
0.000000	2.757163	4816.380859
0.000000	2.757400	4810.855957
0.000000	2.757637	4804.166504
0.000000	2.757874	4796.567871
0.000000	2.758112	4787.291016
0.000000	2.758349	4776.502930
0.000000	2.758586	4765.610840
0.000000	2.758823	4755.656250
0.000000	2.759060	4745.249512
0.000000	2.759298	4735.479492
0.000000	2.759535	4726.089844
0.000000	2.759772	4717.110840
0.000000	2.760009	4708.157715
0.000000	2.760246	4698.705566
0.000000	2.760484	4688.395996
0.000000	2.760721	4678.439941
0.000000	2.760958	4668.852051
0.000000	2.761195	4660.921387
0.000000	2.761432	4654.027344
0.000000	2.761669	4648.580566
0.000000	2.761907	4645.438477
0.000000	2.762144	4643.179199
0.000000	2.762381	4641.704590
0.000000	2.762618	4640.754883
0.000000	2.762855	4641.022461
0.000000	2.763092	4641.743164
0.000000	2.763330	4642.016113
0.000000	2.763567	4643.180664
0.000000	2.763804	4644.615234
0.000000	2.764041	4646.801758
0.000000	2.764278	4650.126953
0.000000	2.764515	4654.695313
0.000000	2.764753	4660.646484
0.000000	2.764990	4666.680176
0.000000	2.765227	4672.000977
0.000000	2.765464	4677.152344
0.000000	2.765701	4682.369629
0.000000	2.765939	4687.069824
0.000000	2.766176	4691.670898
0.000000	2.766413	4695.812012
0.000000	2.766650	4700.033203
0.000000	2.766887	4704.819336
0.000000	2.767124	4709.827148
0.000000	2.767362	4715.307617
0.000000	2.767599	4721.759766
0.000000	2.767836	4728.573730
0.000000	2.768073	4735.950684
0.000000	2.768310	4743.729004
0.000000	2.768548	4751.734863
0.000000	2.768785	4760.754395
0.000000	2.769022	4770.214355
0.000000	2.769259	4780.301270
0.000000	2.769496	4790.646973
0.000000	2.769733	4800.437500
0.000000	2.769970	4810.024902
0.000000	2.770208	4818.076660
0.000000	2.770445	4825.585449
0.000000	2.770682	4831.945313
0.000000	2.770919	4837.805664
0.000000	2.771156	4843.149414
0.000000	2.771394	4848.451660
0.000000	2.771631	4853.447266
0.000000	2.771868	4858.440430
0.000000	2.772105	4862.627441
0.000000	2.772342	4864.832520
0.000000	2.772579	4867.113281
0.000000	2.772816	4869.601563
0.000000	2.773054	4872.079590
0.000000	2.773291	4874.825195
0.000000	2.773528	4877.894043
0.000000	2.773765	4881.463867
0.000000	2.774002	4885.810059
0.000000	2.774240	4890.300293
0.000000	2.774477	4895.907715
0.000000	2.774714	4902.319824
0.000000	2.774951	4908.855469
0.000000	2.775188	4913.418945
0.000000	2.775425	4916.480469
0.000000	2.775663	4919.156738
0.000000	2.775900	4921.702148
0.000000	2.776137	4924.394531
0.000000	2.776374	4927.860840
0.000000	2.776611	4930.990723
0.000000	2.776848	4932.737793
0.000000	2.777086	4934.163574
0.000000	2.777323	4935.477539
0.000000	2.777560	4937.056152
0.000000	2.777797	4938.813965
0.000000	2.778034	4941.248535
0.000000	2.778271	4944.577637
0.000000	2.778509	4948.442871
0.000000	2.778746	4952.756836
0.000000	2.778983	4955.302734
0.000000	2.779220	4957.487793
0.000000	2.779457	4959.498047
0.000000	2.779695	4961.653320
0.000000	2.779932	4963.413574
0.000000	2.780169	4964.935547
0.000000	2.780406	4966.383789
0.000000	2.780643	4967.207520
0.000000	2.780880	4967.251953
0.000000	2.781118	4966.333984
0.000000	2.781355	4965.838867
0.000000	2.781592	4965.555664
0.000000	2.781829	4967.702637
0.000000	2.782066	4970.583008
0.000000	2.782304	4973.792969
0.000000	2.782541	4977.481934
0.000000	2.782778	4981.155273
0.000000	2.783015	4985.484375
0.000000	2.783252	4990.260742
0.000000	2.783489	4995.083008
0.000000	2.783726	4999.256348
0.000000	2.783964	5002.078125
0.000000	2.784201	5004.352539
0.000000	2.784438	5006.243652
0.000000	2.784675	5007.946777
0.000000	2.784912	5010.537598
0.000000	2.785150	5010.601563
0.000000	2.785387	5010.773438
0.000000	2.785624	5010.700195
0.000000	2.785861	5011.474609
0.000000	2.786098	5014.064453
0.000000	2.786335	5014.860352
0.000000	2.786573	5015.251953
0.000000	2.786810	5016.020020
0.000000	2.787047	5017.232422
0.000000	2.787284	5019.159180
0.000000	2.787521	5020.806641
0.000000	2.787759	5022.462402
0.000000	2.787996	5023.219238
0.000000	2.788233	5024.003418
0.000000	2.788470	5024.830566
0.000000	2.788707	5025.826172
0.000000	2.788944	5026.973633
0.000000	2.789182	5027.608887
0.000000	2.789419	5028.363770
0.000000	2.789656	5028.417480
0.000000	2.789893	5028.509766
0.000000	2.790130	5027.848633
0.000000	2.790368	5026.034180
0.000000	2.790605	5023.729492
0.000000	2.790842	5022.197266
0.000000	2.791079	5021.766602
0.000000	2.791316	5021.611328
0.000000	2.791553	5021.425293
0.000000	2.791791	5022.199707
0.000000	2.792027	5023.074219
0.000000	2.792265	5023.472656
0.000000	2.792502	5023.534180
0.000000	2.792739	5023.426758
0.000000	2.792977	5023.334961
0.000000	2.793213	5023.198730
0.000000	2.793451	5022.458496
0.000000	2.793688	5021.395996
0.000000	2.793925	5020.317871
0.000000	2.794163	5018.934570
0.000000	2.794399	5016.832520
0.000000	2.794636	5014.227051
0.000000	2.794874	5011.384277
0.000000	2.795111	5008.954590
0.000000	2.795348	5006.239258
0.000000	2.795585	5003.826660
0.000000	2.795822	5001.451660
0.000000	2.796060	4998.343750
0.000000	2.796297	4994.607910
0.000000	2.796534	4990.317871
0.000000	2.796771	4986.479004
0.000000	2.797008	4984.147949
0.000000	2.797246	4982.402344
0.000000	2.797483	4981.184570
0.000000	2.797720	4980.276367
0.000000	2.797957	4979.309570
0.000000	2.798194	4978.396973
0.000000	2.798431	4977.301270
0.000000	2.798669	4976.873047
0.000000	2.798906	4977.089355
0.000000	2.799143	4977.839355
0.000000	2.799380	4977.826660
0.000000	2.799617	4976.301758
0.000000	2.799855	4974.147949
0.000000	2.800092	4971.269043
0.000000	2.800329	4967.890137
0.000000	2.800566	4964.328125
0.000000	2.800803	4960.250000
0.000000	2.801040	4955.971191
0.000000	2.801278	4954.157227
0.000000	2.801515	4953.078125
0.000000	2.801752	4952.272949
0.000000	2.801989	4951.222656
0.000000	2.802226	4949.518555
0.000000	2.802464	4948.122559
0.000000	2.802701	4947.316895
0.000000	2.802938	4947.117676
0.000000	2.803175	4946.759766
0.000000	2.803412	4946.282715
0.000000	2.803649	4945.723633
0.000000	2.803886	4944.873535
0.000000	2.804124	4943.771973
0.000000	2.804361	4942.235352
0.000000	2.804598	4940.478516
0.000000	2.804835	4938.530273
0.000000	2.805072	4936.595703
0.000000	2.805310	4935.189941
0.000000	2.805547	4933.666992
0.000000	2.805784	4932.740234
0.000000	2.806021	4932.929688
0.000000	2.806258	4935.588379
0.000000	2.806495	4939.082031
0.000000	2.806733	4942.970215
0.000000	2.806970	4946.914551
0.000000	2.807207	4951.928711
0.000000	2.807444	4957.725586
0.000000	2.807681	4964.343750
0.000000	2.807919	4971.441895
0.000000	2.808156	4979.140137
0.000000	2.808393	4987.319336
0.000000	2.808630	4995.976563
0.000000	2.808867	5004.874023
0.000000	2.809104	5014.022949
0.000000	2.809342	5023.322754
0.000000	2.809579	5033.028320
0.000000	2.809816	5043.733398
0.000000	2.810053	5055.376465
0.000000	2.810290	5066.608398
0.000000	2.810528	5076.301270
0.000000	2.810765	5085.020508
0.000000	2.811002	5094.245117
0.000000	2.811239	5104.487305
0.000000	2.811476	5115.873535
0.000000	2.811713	5128.685547
0.000000	2.811951	5142.595215
0.000000	2.812187	5158.108887
0.000000	2.812425	5172.104492
0.000000	2.812662	5180.735840
0.000000	2.812899	5194.215332
0.000000	2.813136	5202.966309
0.000000	2.813373	5217.636719
0.000000	2.813611	5228.227051
0.000000	2.813848	5232.483398
0.000000	2.814085	5231.503418
0.000000	2.814322	5223.761719
0.000000	2.814559	5208.466309
0.000000	2.814796	5186.417969
0.000000	2.815034	5157.623047
0.000000	2.815271	5125.051758
0.000000	2.815508	5093.600098
0.000000	2.815745	5066.957520
0.000000	2.815982	5047.526367
0.000000	2.816220	5027.849121
0.000000	2.816457	5008.280273
0.000000	2.816694	4990.000000
0.000000	2.816931	4971.642578
0.000000	2.817168	4955.107910
0.000000	2.817405	4940.683105
0.000000	2.817643	4927.284180
0.000000	2.817880	4916.820313
0.000000	2.818117	4908.049316
0.000000	2.818354	4899.744141
0.000000	2.818591	4893.218750
0.000000	2.818829	4888.265625
0.000000	2.819066	4884.639648
0.000000	2.819303	4882.299805
0.000000	2.819540	4881.766602
0.000000	2.819777	4882.024414
0.000000	2.820014	4882.897461
0.000000	2.820252	4884.132813
0.000000	2.820489	4885.287598
0.000000	2.820726	4885.998047
0.000000	2.820963	4884.211914
0.000000	2.821200	4881.342285
0.000000	2.821438	4878.265625
0.000000	2.821675	4874.969727
0.000000	2.821912	4871.342773
0.000000	2.822149	4867.421875
0.000000	2.822386	4863.166016
0.000000	2.822623	4858.703613
0.000000	2.822860	4854.343262
0.000000	2.823098	4850.437988
0.000000	2.823335	4848.458008
0.000000	2.823572	4847.054688
0.000000	2.823809	4845.743652
0.000000	2.824046	4845.355957
0.000000	2.824284	4846.228516
0.000000	2.824521	4847.530762
0.000000	2.824758	4849.312012
0.000000	2.824995	4851.223145
0.000000	2.825232	4853.253906
0.000000	2.825469	4854.311035
0.000000	2.825707	4855.145996
0.000000	2.825944	4856.103027
0.000000	2.826181	4857.293945
0.000000	2.826418	4858.914551
0.000000	2.826655	4860.125488
0.000000	2.826892	4860.862305
0.000000	2.827130	4860.673828
0.000000	2.827367	4859.588867
0.000000	2.827604	4857.303223
0.000000	2.827841	4854.288574
0.000000	2.828078	4850.365234
0.000000	2.828315	4846.268555
0.000000	2.828553	4841.238770
0.000000	2.828790	4835.538574
0.000000	2.829027	4830.984863
0.000000	2.829264	4826.642578
0.000000	2.829501	4823.804199
0.000000	2.829739	4821.768555
0.000000	2.829976	4819.704102
0.000000	2.830213	4817.553223
0.000000	2.830450	4815.729492
0.000000	2.830687	4813.789063
0.000000	2.830925	4811.393555
0.000000	2.831161	4808.961426
0.000000	2.831399	4806.490234
0.000000	2.831636	4803.906250
0.000000	2.831873	4800.953125
0.000000	2.832110	4798.781738
0.000000	2.832347	4798.124512
0.000000	2.832585	4797.616699
0.000000	2.832822	4798.360840
0.000000	2.833059	4800.092773
0.000000	2.833296	4802.677246
0.000000	2.833533	4805.384766
0.000000	2.833771	4807.760254
0.000000	2.834008	4809.318359
0.000000	2.834245	4810.811035
0.000000	2.834482	4811.354980
0.000000	2.834719	4810.959473
0.000000	2.834956	4809.992676
0.000000	2.835194	4809.180664
0.000000	2.835431	4809.208496
0.000000	2.835668	4809.438477
0.000000	2.835905	4810.286621
0.000000	2.836142	4812.025879
0.000000	2.836380	4814.618164
0.000000	2.836617	4817.316406
0.000000	2.836854	4820.135254
0.000000	2.837091	4823.422363
0.000000	2.837328	4825.818359
0.000000	2.837565	4827.075684
0.000000	2.837803	4828.178711
0.000000	2.838040	4829.300781
0.000000	2.838277	4831.312500
0.000000	2.838514	4834.039063
0.000000	2.838751	4839.461426
0.000000	2.838989	4845.979980
0.000000	2.839226	4852.786621
0.000000	2.839463	4859.742188
0.000000	2.839700	4867.312500
0.000000	2.839937	4875.484375
0.000000	2.840174	4883.489746
0.000000	2.840412	4892.495117
0.000000	2.840648	4901.998535
0.000000	2.840886	4910.982910
0.000000	2.841123	4919.422363
0.000000	2.841360	4928.338379
0.000000	2.841598	4938.553223
0.000000	2.841834	4948.750488
0.000000	2.842072	4959.527344
0.000000	2.842309	4970.414551
0.000000	2.842546	4980.680176
0.000000	2.842783	4988.777344
0.000000	2.843020	4994.742188
0.000000	2.843257	4998.743164
0.000000	2.843495	5001.218262
0.000000	2.843732	5002.735352
0.000000	2.843969	5003.708496
0.000000	2.844206	5004.457520
0.000000	2.844443	5004.677246
0.000000	2.844681	5004.626953
0.000000	2.844918	5003.935547
0.000000	2.845155	5002.691895
0.000000	2.845392	5000.630859
0.000000	2.845629	4997.994141
0.000000	2.845866	4994.327637
0.000000	2.846104	4991.871094
0.000000	2.846341	4989.489746
0.000000	2.846578	4986.306152
0.000000	2.846815	4982.524414
0.000000	2.847052	4978.647461
0.000000	2.847290	4974.865723
0.000000	2.847527	4971.024902
0.000000	2.847764	4966.862305
0.000000	2.848001	4964.206055
0.000000	2.848238	4961.375000
0.000000	2.848475	4958.900879
0.000000	2.848713	4956.712402
0.000000	2.848950	4955.434082
0.000000	2.849187	4954.203613
0.000000	2.849424	4952.837891
0.000000	2.849661	4950.925781
0.000000	2.849899	4948.703125
0.000000	2.850136	4946.941406
0.000000	2.850373	4946.556641
0.000000	2.850610	4946.345703
0.000000	2.850847	4945.253418
0.000000	2.851084	4943.917480
0.000000	2.851321	4942.554688
0.000000	2.851559	4941.158203
0.000000	2.851796	4940.345703
0.000000	2.852033	4939.174316
0.000000	2.852270	4937.672852
0.000000	2.852507	4936.305664
0.000000	2.852745	4935.229980
0.000000	2.852982	4935.468262
0.000000	2.853219	4936.312012
0.000000	2.853456	4937.809082
0.000000	2.853693	4940.069824
0.000000	2.853930	4942.428711
0.000000	2.854168	4943.822754
0.000000	2.854405	4945.053223
0.000000	2.854642	4946.662109
0.000000	2.854879	4949.001465
0.000000	2.855116	4952.058105
0.000000	2.855354	4955.299316
0.000000	2.855591	4959.005371
0.000000	2.855828	4963.196289
0.000000	2.856065	4967.729492
0.000000	2.856302	4972.415527
0.000000	2.856539	4976.916504
0.000000	2.856777	4980.762695
0.000000	2.857014	4985.086426
0.000000	2.857251	4988.508789
0.000000	2.857488	4991.937012
0.000000	2.857725	4995.357910
0.000000	2.857963	4999.237793
0.000000	2.858200	5002.454102
0.000000	2.858437	5005.204590
0.000000	2.858674	5007.755859
0.000000	2.858911	5010.305176
0.000000	2.859149	5013.080078
0.000000	2.859386	5016.303223
0.000000	2.859622	5020.028809
0.000000	2.859860	5023.984863
0.000000	2.860097	5028.174316
0.000000	2.860334	5032.545410
0.000000	2.860572	5035.201660
0.000000	2.860808	5036.110352
0.000000	2.861046	5036.525879
0.000000	2.861283	5037.150879
0.000000	2.861520	5039.733398
0.000000	2.861757	5043.195313
0.000000	2.861994	5047.390137
0.000000	2.862231	5051.932129
0.000000	2.862469	5056.325684
0.000000	2.862706	5060.355957
0.000000	2.862943	5063.887695
0.000000	2.863180	5066.279297
0.000000	2.863417	5067.253906
0.000000	2.863655	5067.304199
0.000000	2.863892	5066.244141
0.000000	2.864129	5065.118652
0.000000	2.864366	5062.569336
0.000000	2.864603	5058.200195
0.000000	2.864841	5052.571289
0.000000	2.865078	5046.141602
0.000000	2.865315	5040.329590
0.000000	2.865552	5034.438477
0.000000	2.865789	5029.207520
0.000000	2.866026	5024.049316
0.000000	2.866264	5020.285156
0.000000	2.866501	5017.881836
0.000000	2.866738	5015.487793
0.000000	2.866975	5013.371094
0.000000	2.867212	5012.049805
0.000000	2.867450	5011.307129
0.000000	2.867687	5010.399902
0.000000	2.867924	5009.791992
0.000000	2.868161	5010.474121
0.000000	2.868398	5010.527832
0.000000	2.868635	5010.680664
0.000000	2.868873	5011.137695
0.000000	2.869110	5012.495117
0.000000	2.869347	5014.616699
0.000000	2.869584	5017.548340
0.000000	2.869821	5021.166016
0.000000	2.870059	5024.325684
0.000000	2.870296	5027.444824
0.000000	2.870533	5030.517578
0.000000	2.870770	5034.052246
0.000000	2.871007	5037.841797
0.000000	2.871244	5041.881836
0.000000	2.871481	5046.488281
0.000000	2.871719	5051.310547
0.000000	2.871956	5055.677734
0.000000	2.872193	5058.760742
0.000000	2.872430	5060.603027
0.000000	2.872667	5062.174805
0.000000	2.872905	5063.292969
0.000000	2.873142	5064.128906
0.000000	2.873379	5064.742188
0.000000	2.873616	5064.474609
0.000000	2.873853	5063.439453
0.000000	2.874090	5061.730469
0.000000	2.874328	5059.783691
0.000000	2.874565	5058.111328
0.000000	2.874802	5059.303223
0.000000	2.875039	5061.142578
0.000000	2.875276	5063.372559
0.000000	2.875513	5065.299805
0.000000	2.875751	5066.443848
0.000000	2.875988	5067.698242
0.000000	2.876225	5069.175781
0.000000	2.876462	5070.517090
0.000000	2.876699	5072.221191
0.000000	2.876936	5073.836426
0.000000	2.877174	5075.492676
0.000000	2.877411	5077.923828
0.000000	2.877648	5080.128906
0.000000	2.877885	5082.366699
0.000000	2.878122	5083.913086
0.000000	2.878360	5085.122559
0.000000	2.878597	5085.780273
0.000000	2.878834	5086.060547
0.000000	2.879071	5086.062012
0.000000	2.879308	5085.546387
0.000000	2.879545	5084.656738
0.000000	2.879782	5084.153809
0.000000	2.880020	5084.162598
0.000000	2.880257	5083.626465
0.000000	2.880494	5082.611816
0.000000	2.880731	5080.812500
0.000000	2.880968	5077.938965
0.000000	2.881206	5073.883301
0.000000	2.881443	5068.746582
0.000000	2.881680	5063.329590
0.000000	2.881917	5059.097656
0.000000	2.882154	5055.063965
0.000000	2.882391	5050.727539
0.000000	2.882629	5045.666504
0.000000	2.882866	5040.564453
0.000000	2.883103	5034.694824
0.000000	2.883340	5028.691895
0.000000	2.883577	5022.773438
0.000000	2.883815	5016.927734
0.000000	2.884052	5011.980957
0.000000	2.884289	5007.501953
0.000000	2.884526	5003.196777
0.000000	2.884763	4998.084473
0.000000	2.885000	4992.717285
0.000000	2.885238	4987.065430
0.000000	2.885475	4980.625000
0.000000	2.885712	4973.056641
0.000000	2.885949	4964.849609
0.000000	2.886186	4956.494629
0.000000	2.886424	4948.929688
0.000000	2.886661	4942.260254
0.000000	2.886898	4935.788574
0.000000	2.887135	4929.940918
0.000000	2.887372	4924.830566
0.000000	2.887609	4920.243164
0.000000	2.887847	4915.300293
0.000000	2.888084	4908.408203
0.000000	2.888321	4900.282227
0.000000	2.888558	4892.598145
0.000000	2.888795	4887.541016
0.000000	2.889033	4883.630371
0.000000	2.889269	4881.152832
0.000000	2.889507	4879.450684
0.000000	2.889744	4878.506836
0.000000	2.889981	4877.078125
0.000000	2.890218	4875.172363
0.000000	2.890455	4874.030273
0.000000	2.890692	4873.923828
0.000000	2.890930	4875.621582
0.000000	2.891167	4879.727539
0.000000	2.891404	4885.140625
0.000000	2.891641	4891.200684
0.000000	2.891878	4896.798340
0.000000	2.892116	4902.499512
0.000000	2.892353	4908.303223
0.000000	2.892590	4914.575684
0.000000	2.892827	4920.701660
0.000000	2.893064	4926.645020
0.000000	2.893301	4932.009766
0.000000	2.893539	4936.160156
0.000000	2.893776	4940.303711
0.000000	2.894013	4944.599121
0.000000	2.894250	4948.554199
0.000000	2.894487	4951.156250
0.000000	2.894725	4952.509277
0.000000	2.894962	4953.070801
0.000000	2.895199	4953.280762
0.000000	2.895436	4953.651855
0.000000	2.895673	4954.607422
0.000000	2.895911	4956.070313
0.000000	2.896148	4957.676270
0.000000	2.896385	4959.258301
0.000000	2.896622	4961.106934
0.000000	2.896859	4963.610352
0.000000	2.897096	4966.858887
0.000000	2.897334	4969.538574
0.000000	2.897571	4971.376953
0.000000	2.897808	4972.514160
0.000000	2.898045	4973.521484
0.000000	2.898282	4974.772949
0.000000	2.898520	4976.518066
0.000000	2.898757	4977.754395
0.000000	2.898994	4978.655273
0.000000	2.899231	4979.057617
0.000000	2.899468	4978.937012
0.000000	2.899705	4979.028809
0.000000	2.899942	4979.239258
0.000000	2.900180	4979.700195
0.000000	2.900417	4979.812500
0.000000	2.900654	4979.106934
0.000000	2.900891	4978.262207
0.000000	2.901128	4978.027344
0.000000	2.901366	4979.276367
0.000000	2.901603	4980.985352
0.000000	2.901840	4982.123047
0.000000	2.902077	4983.300293
0.000000	2.902314	4984.400391
0.000000	2.902551	4984.905273
0.000000	2.902789	4984.766113
0.000000	2.903026	4984.449219
0.000000	2.903263	4983.244629
0.000000	2.903500	4981.335938
0.000000	2.903737	4978.630859
0.000000	2.903975	4975.613770
0.000000	2.904212	4973.578125
0.000000	2.904449	4972.997559
0.000000	2.904686	4972.333984
0.000000	2.904923	4971.541016
0.000000	2.905160	4970.941406
0.000000	2.905398	4972.065430
0.000000	2.905635	4973.237305
0.000000	2.905872	4974.838379
0.000000	2.906109	4975.664551
0.000000	2.906346	4976.211914
0.000000	2.906584	4976.218262
0.000000	2.906821	4976.221191
0.000000	2.907058	4977.206543
0.000000	2.907295	4978.858887
0.000000	2.907532	4981.071777
0.000000	2.907769	4983.225098
0.000000	2.908007	4986.248535
0.000000	2.908243	4990.081055
0.000000	2.908481	4995.180664
0.000000	2.908718	5000.091309
0.000000	2.908955	5003.751953
0.000000	2.909193	5006.958984
0.000000	2.909429	5009.769531
0.000000	2.909667	5012.550781
0.000000	2.909904	5015.253906
0.000000	2.910141	5018.618652
0.000000	2.910378	5023.107910
0.000000	2.910615	5027.445801
0.000000	2.910852	5032.172363
0.000000	2.911090	5038.661621
0.000000	2.911327	5048.705566
0.000000	2.911564	5062.295410
0.000000	2.911801	5079.850586
0.000000	2.912038	5101.380371
0.000000	2.912276	5127.096191
0.000000	2.912513	5155.409668
0.000000	2.912750	5181.092285
0.000000	2.912987	5203.336914
0.000000	2.913224	5219.646973
0.000000	2.913461	5233.517578
0.000000	2.913699	5244.524414
0.000000	2.913936	5251.945801
0.000000	2.914173	5253.253906
0.000000	2.914410	5245.409180
0.000000	2.914647	5228.033203
0.000000	2.914885	5203.778320
0.000000	2.915122	5175.500977
0.000000	2.915359	5147.732910
0.000000	2.915596	5128.289063
0.000000	2.915833	5117.932129
0.000000	2.916070	5108.669434
0.000000	2.916308	5101.500977
0.000000	2.916545	5096.023926
0.000000	2.916782	5091.866699
0.000000	2.917019	5088.882324
0.000000	2.917256	5086.834961
0.000000	2.917494	5085.076660
0.000000	2.917731	5083.191406
0.000000	2.917968	5080.812988
0.000000	2.918205	5078.141602
0.000000	2.918442	5075.353516
0.000000	2.918679	5072.692871
0.000000	2.918916	5071.045898
0.000000	2.919154	5069.723145
0.000000	2.919391	5067.978516
0.000000	2.919628	5065.920898
0.000000	2.919865	5064.319336
0.000000	2.920102	5063.020508
0.000000	2.920340	5062.479980
0.000000	2.920577	5061.834961
0.000000	2.920814	5061.430664
0.000000	2.921051	5062.019043
0.000000	2.921288	5063.379395
0.000000	2.921525	5065.956543
0.000000	2.921763	5068.794922
0.000000	2.922000	5072.071289
0.000000	2.922237	5074.968262
0.000000	2.922474	5078.234863
0.000000	2.922711	5081.207031
0.000000	2.922949	5083.961914
0.000000	2.923186	5086.759766
0.000000	2.923423	5089.785156
0.000000	2.923660	5093.245605
0.000000	2.923897	5097.209473
0.000000	2.924134	5101.824219
0.000000	2.924372	5106.687988
0.000000	2.924609	5110.961426
0.000000	2.924846	5115.109375
0.000000	2.925083	5119.133789
0.000000	2.925320	5122.434570
0.000000	2.925557	5124.792969
0.000000	2.925795	5126.781250
0.000000	2.926032	5129.406250
0.000000	2.926269	5131.871094
0.000000	2.926506	5134.314453
0.000000	2.926743	5136.405273
0.000000	2.926980	5137.935547
0.000000	2.927217	5139.675293
0.000000	2.927455	5142.864746
0.000000	2.927692	5145.601074
0.000000	2.927929	5147.862793
0.000000	2.928166	5148.965332
0.000000	2.928403	5148.690918
0.000000	2.928641	5146.894043
0.000000	2.928878	5143.586426
0.000000	2.929115	5139.134277
0.000000	2.929352	5134.433105
0.000000	2.929589	5130.158691
0.000000	2.929826	5129.343262
0.000000	2.930064	5132.097656
0.000000	2.930301	5137.453613
0.000000	2.930538	5146.003906
0.000000	2.930775	5156.678711
0.000000	2.931012	5168.024902
0.000000	2.931250	5173.644531
0.000000	2.931487	5169.825684
0.000000	2.931724	5157.547852
0.000000	2.931961	5139.704590
0.000000	2.932198	5119.836914
0.000000	2.932436	5102.444824
0.000000	2.932673	5092.952637
0.000000	2.932910	5087.165039
0.000000	2.933147	5082.184082
0.000000	2.933384	5077.325195
0.000000	2.933621	5073.247559
0.000000	2.933859	5070.199219
0.000000	2.934096	5067.626465
0.000000	2.934333	5065.740234
0.000000	2.934570	5063.958984
0.000000	2.934807	5062.587402
0.000000	2.935045	5060.422852
0.000000	2.935282	5056.710449
0.000000	2.935519	5051.501465
0.000000	2.935756	5045.011719
0.000000	2.935993	5037.523926
0.000000	2.936230	5029.011719
0.000000	2.936468	5022.880371
0.000000	2.936705	5018.260742
0.000000	2.936942	5014.022461
0.000000	2.937179	5011.258301
0.000000	2.937416	5009.936035
0.000000	2.937654	5009.070801
0.000000	2.937890	5009.414551
0.000000	2.938128	5010.249023
0.000000	2.938365	5011.051270
0.000000	2.938602	5012.040527
0.000000	2.938839	5013.837402
0.000000	2.939076	5016.583496
0.000000	2.939313	5019.641602
0.000000	2.939551	5022.675781
0.000000	2.939788	5025.685059
0.000000	2.940025	5028.412109
0.000000	2.940262	5030.948242
0.000000	2.940499	5033.510254
0.000000	2.940737	5034.978027
0.000000	2.940974	5035.695313
0.000000	2.941211	5035.849121
0.000000	2.941448	5035.566895
0.000000	2.941685	5035.644531
0.000000	2.941922	5035.828125
0.000000	2.942160	5035.743164
0.000000	2.942397	5035.767090
0.000000	2.942634	5036.070801
0.000000	2.942871	5037.662598
0.000000	2.943108	5039.802246
0.000000	2.943346	5042.718262
0.000000	2.943583	5045.955078
0.000000	2.943820	5048.005859
0.000000	2.944057	5049.542480
0.000000	2.944294	5050.973145
0.000000	2.944531	5051.802734
0.000000	2.944769	5052.686523
0.000000	2.945006	5053.875488
0.000000	2.945243	5055.400879
0.000000	2.945480	5058.020996
0.000000	2.945717	5061.002930
0.000000	2.945955	5064.251953
0.000000	2.946192	5067.732422
0.000000	2.946429	5071.709961
0.000000	2.946666	5075.528320
0.000000	2.946903	5078.824219
0.000000	2.947140	5080.376953
0.000000	2.947377	5081.080566
0.000000	2.947615	5081.359375
0.000000	2.947852	5081.236816
0.000000	2.948089	5080.914551
0.000000	2.948326	5080.278320
0.000000	2.948563	5080.207031
0.000000	2.948801	5080.853516
0.000000	2.949038	5082.060059
0.000000	2.949275	5083.236816
0.000000	2.949512	5084.488281
0.000000	2.949749	5085.946777
0.000000	2.949986	5086.082520
0.000000	2.950224	5086.688477
0.000000	2.950461	5087.946289
0.000000	2.950698	5091.544922
0.000000	2.950935	5095.866211
0.000000	2.951172	5099.522461
0.000000	2.951410	5102.457031
0.000000	2.951647	5102.789063
0.000000	2.951884	5101.246582
0.000000	2.952121	5098.511719
0.000000	2.952358	5094.433105
0.000000	2.952595	5090.399414
0.000000	2.952833	5087.733398
0.000000	2.953070	5084.177734
0.000000	2.953307	5079.550293
0.000000	2.953544	5073.971680
0.000000	2.953781	5068.021484
0.000000	2.954019	5062.612305
0.000000	2.954256	5057.732422
0.000000	2.954493	5053.106445
0.000000	2.954730	5049.147949
0.000000	2.954967	5046.353516
0.000000	2.955204	5045.017578
0.000000	2.955442	5043.144531
0.000000	2.955678	5040.731445
0.000000	2.955916	5037.864258
0.000000	2.956153	5035.108398
0.000000	2.956390	5033.129883
0.000000	2.956628	5032.015625
0.000000	2.956864	5031.654297
0.000000	2.957102	5032.397461
0.000000	2.957339	5033.806152
0.000000	2.957576	5036.220703
0.000000	2.957814	5039.889648
0.000000	2.958050	5035.210938
0.000000	2.958287	5022.072266
0.000000	2.958525	5016.817871
0.000000	2.958762	5015.951172
0.000000	2.958999	5015.552246
0.000000	2.959236	5015.754883
0.000000	2.959473	5016.727539
0.000000	2.959711	5018.185547
0.000000	2.959948	5019.520996
0.000000	2.960185	5020.094238
0.000000	2.960422	5020.764160
0.000000	2.960659	5021.383789
0.000000	2.960896	5022.087402
0.000000	2.961134	5023.426758
0.000000	2.961371	5024.893066
0.000000	2.961608	5026.456055
0.000000	2.961845	5028.583984
0.000000	2.962082	5031.607910
0.000000	2.962320	5035.184082
0.000000	2.962557	5039.354492
0.000000	2.962794	5043.729004
0.000000	2.963031	5046.528320
0.000000	2.963268	5048.541992
0.000000	2.963506	5050.085938
0.000000	2.963743	5051.425293
0.000000	2.963980	5053.458008
0.000000	2.964217	5055.958496
0.000000	2.964454	5058.231445
0.000000	2.964691	5059.854492
0.000000	2.964929	5060.734375
0.000000	2.965166	5060.306641
0.000000	2.965403	5058.897949
0.000000	2.965640	5056.196289
0.000000	2.965877	5053.299316
0.000000	2.966115	5050.413086
0.000000	2.966352	5047.873047
0.000000	2.966589	5045.163574
0.000000	2.966826	5041.767090
0.000000	2.967063	5038.558105
0.000000	2.967300	5035.401855
0.000000	2.967537	5033.529297
0.000000	2.967775	5033.212891
0.000000	2.968012	5033.798340
0.000000	2.968249	5035.028320
0.000000	2.968486	5036.852051
0.000000	2.968723	5039.699219
0.000000	2.968961	5042.911133
0.000000	2.969198	5046.181152
0.000000	2.969435	5050.323242
0.000000	2.969672	5055.927246
0.000000	2.969909	5062.788574
0.000000	2.970146	5069.481934
0.000000	2.970384	5076.171387
0.000000	2.970621	5083.369141
0.000000	2.970858	5089.750977
0.000000	2.971095	5094.709961
0.000000	2.971332	5098.353516
0.000000	2.971570	5101.799316
0.000000	2.971807	5105.938965
0.000000	2.972044	5110.982910
0.000000	2.972281	5116.259766
0.000000	2.972518	5122.007324
0.000000	2.972755	5127.922363
0.000000	2.972993	5134.204102
0.000000	2.973230	5141.041504
0.000000	2.973467	5148.349609
0.000000	2.973704	5154.554199
0.000000	2.973941	5156.416504
0.000000	2.974178	5155.906250
0.000000	2.974416	5153.873047
0.000000	2.974653	5150.775879
0.000000	2.974890	5148.195801
0.000000	2.975127	5146.339355
0.000000	2.975364	5144.642090
0.000000	2.975601	5143.444824
0.000000	2.975838	5142.677246
0.000000	2.976076	5142.556641
0.000000	2.976313	5142.737793
0.000000	2.976550	5142.779297
0.000000	2.976787	5142.529785
0.000000	2.977024	5141.670410
0.000000	2.977262	5140.698242
0.000000	2.977499	5138.884277
0.000000	2.977736	5136.092285
0.000000	2.977973	5131.151367
0.000000	2.978210	5124.682617
0.000000	2.978447	5118.081543
0.000000	2.978685	5112.358398
0.000000	2.978922	5106.198242
0.000000	2.979159	5100.762695
0.000000	2.979396	5094.549805
0.000000	2.979633	5087.710938
0.000000	2.979871	5081.924316
0.000000	2.980108	5076.119141
0.000000	2.980345	5069.894043
0.000000	2.980582	5064.186523
0.000000	2.980819	5059.933594
0.000000	2.981056	5056.294922
0.000000	2.981294	5052.310547
0.000000	2.981531	5047.973145
0.000000	2.981768	5042.517090
0.000000	2.982005	5036.645996
0.000000	2.982242	5030.528809
0.000000	2.982480	5027.150879
0.000000	2.982717	5027.166992
0.000000	2.982954	5028.210449
0.000000	2.983191	5030.459961
0.000000	2.983428	5033.742676
0.000000	2.983665	5039.299805
0.000000	2.983903	5047.031250
0.000000	2.984140	5057.407227
0.000000	2.984377	5069.964355
0.000000	2.984614	5081.604980
0.000000	2.984851	5086.722656
0.000000	2.985089	5088.369629
0.000000	2.985326	5087.849609
0.000000	2.985563	5085.732910
0.000000	2.985800	5084.046875
0.000000	2.986037	5085.928711
0.000000	2.986274	5087.637695
0.000000	2.986511	5089.171387
0.000000	2.986749	5090.862305
0.000000	2.986986	5092.648438
0.000000	2.987223	5095.035645
0.000000	2.987460	5097.291016
0.000000	2.987697	5099.625977
0.000000	2.987934	5101.802734
0.000000	2.988172	5103.623535
0.000000	2.988409	5105.921387
0.000000	2.988646	5109.093262
0.000000	2.988883	5112.772949
0.000000	2.989120	5117.242676
0.000000	2.989357	5122.824707
0.000000	2.989595	5128.032715
0.000000	2.989832	5131.750977
0.000000	2.990069	5135.172363
0.000000	2.990306	5137.738770
0.000000	2.990543	5139.489258
0.000000	2.990781	5140.500488
0.000000	2.991018	5140.630371
0.000000	2.991255	5139.889648
0.000000	2.991492	5138.571289
0.000000	2.991729	5136.166992
0.000000	2.991966	5132.931641
0.000000	2.992204	5130.160156
0.000000	2.992441	5126.879395
0.000000	2.992678	5123.779785
0.000000	2.992915	5120.606934
0.000000	2.993152	5117.705566
0.000000	2.993390	5115.192383
0.000000	2.993627	5112.339844
0.000000	2.993864	5110.128418
0.000000	2.994101	5108.125000
0.000000	2.994338	5107.819824
0.000000	2.994576	5108.132324
0.000000	2.994812	5108.723633
0.000000	2.995050	5109.823242
0.000000	2.995287	5111.151855
0.000000	2.995524	5112.139160
0.000000	2.995761	5113.507324
0.000000	2.995998	5114.845703
0.000000	2.996236	5116.126465
0.000000	2.996473	5115.899414
0.000000	2.996710	5114.477051
0.000000	2.996947	5111.507813
0.000000	2.997184	5106.488281
0.000000	2.997422	5099.437012
0.000000	2.997659	5090.834473
0.000000	2.997896	5082.830078
0.000000	2.998133	5076.743164
0.000000	2.998370	5071.305664
0.000000	2.998607	5067.678223
0.000000	2.998845	5064.905273
0.000000	2.999082	5062.042480
0.000000	2.999319	5059.927246
0.000000	2.999556	5058.672363
0.000000	2.999793	5059.045410
0.000000	3.000031	5060.376465
0.000000	3.000268	5061.974609
0.000000	3.000505	5061.862793
0.000000	3.000742	5061.133789
0.000000	3.000979	5060.459473
0.000000	3.001216	5058.573730
0.000000	3.001454	5056.735352
0.000000	3.001691	5056.468750
0.000000	3.001928	5058.825195
0.000000	3.002165	5061.940918
0.000000	3.002402	5065.719727
0.000000	3.002640	5068.795410
0.000000	3.002877	5072.454102
0.000000	3.003114	5076.455078
0.000000	3.003351	5081.128906
0.000000	3.003588	5086.040527
0.000000	3.003825	5090.927246
0.000000	3.004063	5094.983398
0.000000	3.004299	5098.695801
0.000000	3.004537	5102.427734
0.000000	3.004774	5105.060059
0.000000	3.005011	5105.694336
0.000000	3.005249	5104.489746
0.000000	3.005485	5102.482910
0.000000	3.005723	5099.983887
0.000000	3.005960	5098.065918
0.000000	3.006197	5096.087891
0.000000	3.006434	5093.562012
0.000000	3.006671	5090.563965
0.000000	3.006908	5087.037598
0.000000	3.007146	5082.559082
0.000000	3.007383	5078.302246
0.000000	3.007620	5073.430664
0.000000	3.007857	5068.212402
0.000000	3.008094	5062.512695
0.000000	3.008332	5056.513672
0.000000	3.008569	5051.442871
0.000000	3.008806	5048.062988
0.000000	3.009043	5045.941406
0.000000	3.009280	5043.494141
0.000000	3.009517	5041.529785
0.000000	3.009755	5040.192871
0.000000	3.009992	5037.964355
0.000000	3.010229	5033.423340
0.000000	3.010466	5027.605957
0.000000	3.010703	5020.848145
0.000000	3.010941	5013.439941
0.000000	3.011178	5008.117676
0.000000	3.011415	5006.311035
0.000000	3.011652	5005.596191
0.000000	3.011889	5005.674316
0.000000	3.012126	5004.904297
0.000000	3.012364	5003.410645
0.000000	3.012601	5001.036133
0.000000	3.012838	4998.705078
0.000000	3.013075	4996.373047
0.000000	3.013312	4994.539551
0.000000	3.013550	4993.390625
0.000000	3.013787	4993.351563
0.000000	3.014024	4994.333984
0.000000	3.014261	4995.459473
0.000000	3.014498	4997.383789
0.000000	3.014735	4999.435059
0.000000	3.014972	5002.123535
0.000000	3.015210	5005.596680
0.000000	3.015447	5009.109863
0.000000	3.015684	5013.202637
0.000000	3.015921	5017.799805
0.000000	3.016158	5021.698242
0.000000	3.016396	5025.018066
0.000000	3.016633	5028.196777
0.000000	3.016870	5031.849121
0.000000	3.017107	5035.267578
0.000000	3.017344	5038.680176
0.000000	3.017581	5042.433594
0.000000	3.017819	5046.240234
0.000000	3.018056	5050.133789
0.000000	3.018293	5052.796875
0.000000	3.018530	5054.737793
0.000000	3.018767	5056.543945
0.000000	3.019005	5058.332520
0.000000	3.019242	5060.163574
0.000000	3.019479	5062.130859
0.000000	3.019716	5063.373047
0.000000	3.019953	5063.438477
0.000000	3.020190	5061.298828
0.000000	3.020428	5057.027832
0.000000	3.020665	5051.544922
0.000000	3.020902	5045.161133
0.000000	3.021139	5041.262695
0.000000	3.021376	5039.303711
0.000000	3.021614	5038.429199
0.000000	3.021851	5038.963867
0.000000	3.022088	5040.261230
0.000000	3.022325	5042.045898
0.000000	3.022562	5044.116699
0.000000	3.022799	5045.428711
0.000000	3.023037	5046.935059
0.000000	3.023273	5048.864258
0.000000	3.023511	5051.859863
0.000000	3.023748	5056.098145
0.000000	3.023985	5061.213379
0.000000	3.024222	5066.879883
0.000000	3.024459	5073.297852
0.000000	3.024697	5079.740723
0.000000	3.024934	5086.240234
0.000000	3.025171	5092.305664
0.000000	3.025408	5098.277344
0.000000	3.025645	5101.854492
0.000000	3.025882	5104.065918
0.000000	3.026120	5106.735352
0.000000	3.026357	5109.226074
0.000000	3.026594	5112.319336
0.000000	3.026831	5114.829102
0.000000	3.027068	5117.079102
0.000000	3.027306	5119.277344
0.000000	3.027543	5120.893066
0.000000	3.027780	5122.118652
0.000000	3.028017	5122.945313
0.000000	3.028254	5123.402344
0.000000	3.028491	5124.054199
0.000000	3.028729	5124.770996
0.000000	3.028966	5125.292480
0.000000	3.029203	5127.178223
0.000000	3.029440	5129.432129
0.000000	3.029677	5131.944824
0.000000	3.029915	5133.745117
0.000000	3.030152	5135.208496
0.000000	3.030389	5137.371582
0.000000	3.030626	5140.168457
0.000000	3.030863	5144.401855
0.000000	3.031101	5148.203125
0.000000	3.031338	5150.647461
0.000000	3.031575	5151.795898
0.000000	3.031812	5151.940430
0.000000	3.032049	5150.895020
0.000000	3.032286	5149.465820
0.000000	3.032524	5147.867676
0.000000	3.032761	5147.362305
0.000000	3.032998	5147.764648
0.000000	3.033235	5149.644043
0.000000	3.033472	5152.239746
0.000000	3.033710	5154.761230
0.000000	3.033947	5157.183594
0.000000	3.034184	5159.227539
0.000000	3.034421	5160.877441
0.000000	3.034658	5161.698730
0.000000	3.034895	5162.315918
0.000000	3.035132	5162.971191
0.000000	3.035370	5164.312012
0.000000	3.035607	5166.606445
0.000000	3.035844	5170.039063
0.000000	3.036081	5173.707520
0.000000	3.036318	5177.460449
0.000000	3.036555	5178.945313
0.000000	3.036793	5179.987305
0.000000	3.037030	5181.261230
0.000000	3.037267	5183.134277
0.000000	3.037504	5185.711426
0.000000	3.037741	5188.429688
0.000000	3.037978	5191.508789
0.000000	3.038216	5195.018555
0.000000	3.038453	5197.435547
0.000000	3.038690	5199.075684
0.000000	3.038927	5200.750977
0.000000	3.039164	5203.007324
0.000000	3.039402	5206.525879
0.000000	3.039639	5210.711914
0.000000	3.039876	5215.691895
0.000000	3.040113	5220.999512
0.000000	3.040350	5226.550293
0.000000	3.040587	5230.511719
0.000000	3.040825	5232.634277
0.000000	3.041062	5234.394043
0.000000	3.041299	5236.075684
0.000000	3.041536	5237.872070
0.000000	3.041773	5240.211914
0.000000	3.042011	5243.135254
0.000000	3.042248	5245.562500
0.000000	3.042485	5246.925293
0.000000	3.042722	5248.391113
0.000000	3.042959	5250.750488
0.000000	3.043196	5254.091309
0.000000	3.043433	5260.391113
0.000000	3.043671	5269.518066
0.000000	3.043908	5281.775879
0.000000	3.044145	5297.057129
0.000000	3.044382	5313.990234
0.000000	3.044619	5328.336426
0.000000	3.044857	5337.873047
0.000000	3.045094	5340.703613
0.000000	3.045331	5336.744141
0.000000	3.045568	5327.732422
0.000000	3.045805	5313.448242
0.000000	3.046042	5294.722656
0.000000	3.046280	5273.704102
0.000000	3.046517	5254.342285
0.000000	3.046754	5240.527832
0.000000	3.046991	5233.756348
0.000000	3.047228	5228.545898
0.000000	3.047466	5223.572754
0.000000	3.047703	5218.913574
0.000000	3.047940	5214.708008
0.000000	3.048177	5211.535645
0.000000	3.048414	5209.446777
0.000000	3.048651	5207.203613
0.000000	3.048889	5203.891602
0.000000	3.049126	5199.875977
0.000000	3.049363	5195.183105
0.000000	3.049600	5190.080078
0.000000	3.049837	5185.192871
0.000000	3.050075	5182.317871
0.000000	3.050312	5179.490234
0.000000	3.050549	5177.064453
0.000000	3.050786	5175.156738
0.000000	3.051023	5174.455078
0.000000	3.051260	5174.376465
0.000000	3.051498	5174.237793
0.000000	3.051734	5174.037109
0.000000	3.051972	5173.781738
0.000000	3.052209	5173.745605
0.000000	3.052446	5172.040039
0.000000	3.052684	5170.315918
0.000000	3.052920	5170.087891
0.000000	3.053158	5169.797852
0.000000	3.053395	5169.457031
0.000000	3.053632	5168.691406
0.000000	3.053869	5166.756836
0.000000	3.054106	5164.174316
0.000000	3.054343	5161.324219
0.000000	3.054581	5158.051270
0.000000	3.054818	5156.065430
0.000000	3.055055	5154.194824
0.000000	3.055292	5152.527344
0.000000	3.055529	5150.655762
0.000000	3.055767	5149.360840
0.000000	3.056004	5149.044434
0.000000	3.056241	5149.058105
0.000000	3.056478	5148.672363
0.000000	3.056715	5147.389160
0.000000	3.056952	5145.629883
0.000000	3.057190	5143.562988
0.000000	3.057427	5141.804199
0.000000	3.057664	5140.901855
0.000000	3.057901	5141.150879
0.000000	3.058138	5141.930176
0.000000	3.058376	5143.139648
0.000000	3.058613	5144.388672
0.000000	3.058850	5145.498047
0.000000	3.059087	5146.888672
0.000000	3.059324	5148.133301
0.000000	3.059561	5149.138672
0.000000	3.059799	5150.167480
0.000000	3.060036	5151.228027
0.000000	3.060273	5151.571289
0.000000	3.060510	5151.155762
0.000000	3.060747	5149.855469
0.000000	3.060985	5147.960449
0.000000	3.061222	5146.198730
0.000000	3.061459	5144.149414
0.000000	3.061696	5141.193359
0.000000	3.061933	5138.621094
0.000000	3.062171	5136.248047
0.000000	3.062407	5135.705566
0.000000	3.062645	5136.502441
0.000000	3.062882	5138.675781
0.000000	3.063119	5141.100586
0.000000	3.063356	5142.833008
0.000000	3.063593	5143.833496
0.000000	3.063831	5142.275879
0.000000	3.064068	5139.478516
0.000000	3.064305	5135.670410
0.000000	3.064542	5131.743652
0.000000	3.064779	5128.373047
0.000000	3.065017	5125.682617
0.000000	3.065254	5124.875977
0.000000	3.065491	5125.635742
0.000000	3.065728	5127.004395
0.000000	3.065965	5128.631348
0.000000	3.066202	5130.848145
0.000000	3.066440	5133.375488
0.000000	3.066677	5136.057617
0.000000	3.066914	5138.416992
0.000000	3.067151	5141.136719
0.000000	3.067388	5144.740723
0.000000	3.067626	5149.275879
0.000000	3.067863	5155.093750
0.000000	3.068100	5161.965332
0.000000	3.068337	5169.406250
0.000000	3.068574	5176.217773
0.000000	3.068811	5181.880371
0.000000	3.069049	5186.902832
0.000000	3.069286	5191.162598
0.000000	3.069523	5195.213867
0.000000	3.069760	5198.946777
0.000000	3.069997	5202.995117
0.000000	3.070235	5207.137207
0.000000	3.070472	5210.844238
0.000000	3.070709	5214.258789
0.000000	3.070946	5216.997070
0.000000	3.071183	5219.483398
0.000000	3.071420	5221.645508
0.000000	3.071658	5221.702637
0.000000	3.071894	5220.340332
0.000000	3.072132	5218.169922
0.000000	3.072369	5215.305176
0.000000	3.072606	5213.237793
0.000000	3.072843	5212.122070
0.000000	3.073080	5210.775391
0.000000	3.073318	5209.852539
0.000000	3.073555	5207.565918
0.000000	3.073792	5203.703613
0.000000	3.074029	5199.523926
0.000000	3.074266	5195.086426
0.000000	3.074503	5193.656250
0.000000	3.074741	5192.674316
0.000000	3.074978	5191.107422
0.000000	3.075215	5189.399414
0.000000	3.075452	5188.332520
0.000000	3.075689	5188.869141
0.000000	3.075927	5190.260742
0.000000	3.076164	5192.774414
0.000000	3.076401	5196.395020
0.000000	3.076638	5200.915527
0.000000	3.076875	5206.062988
0.000000	3.077112	5211.377930
0.000000	3.077350	5215.981445
0.000000	3.077587	5220.649414
0.000000	3.077824	5226.138184
0.000000	3.078061	5232.145996
0.000000	3.078298	5235.213379
0.000000	3.078536	5236.464844
0.000000	3.078773	5235.415527
0.000000	3.079010	5233.321289
0.000000	3.079247	5230.267090
0.000000	3.079484	5228.458984
0.000000	3.079721	5226.943848
0.000000	3.079959	5224.867188
0.000000	3.080196	5222.162598
0.000000	3.080433	5218.666992
0.000000	3.080670	5214.029785
0.000000	3.080907	5208.967285
0.000000	3.081145	5204.058594
0.000000	3.081382	5201.505859
0.000000	3.081619	5199.226074
0.000000	3.081856	5197.279297
0.000000	3.082093	5195.704590
0.000000	3.082330	5194.277832
0.000000	3.082567	5192.771973
0.000000	3.082805	5191.586914
0.000000	3.083042	5191.160645
0.000000	3.083279	5191.333008
0.000000	3.083516	5191.186523
0.000000	3.083753	5191.973633
0.000000	3.083991	5193.506348
0.000000	3.084228	5195.517090
0.000000	3.084465	5197.430664
0.000000	3.084702	5199.117188
0.000000	3.084939	5200.575195
0.000000	3.085176	5201.585938
0.000000	3.085414	5202.328613
0.000000	3.085651	5202.538086
0.000000	3.085888	5202.942871
0.000000	3.086125	5203.802246
0.000000	3.086362	5204.476074
0.000000	3.086599	5205.240234
0.000000	3.086837	5205.147949
0.000000	3.087074	5204.347656
0.000000	3.087311	5202.951660
0.000000	3.087548	5201.518555
0.000000	3.087785	5199.950195
0.000000	3.088022	5199.391113
0.000000	3.088260	5200.024902
0.000000	3.088497	5200.384277
0.000000	3.088734	5201.233398
0.000000	3.088971	5202.489258
0.000000	3.089208	5204.020996
0.000000	3.089446	5205.652832
0.000000	3.089683	5207.298828
0.000000	3.089920	5209.231445
0.000000	3.090157	5210.408203
0.000000	3.090394	5211.035156
0.000000	3.090631	5211.429199
0.000000	3.090868	5212.116699
0.000000	3.091106	5213.907715
0.000000	3.091343	5217.339355
0.000000	3.091580	5221.258301
0.000000	3.091817	5225.471191
0.000000	3.092054	5229.247070
0.000000	3.092292	5232.086426
0.000000	3.092529	5234.878418
0.000000	3.092766	5237.859375
0.000000	3.093003	5240.667969
0.000000	3.093240	5244.021973
0.000000	3.093477	5247.542480
0.000000	3.093715	5250.559082
0.000000	3.093952	5253.123535
0.000000	3.094189	5255.449219
0.000000	3.094426	5257.546387
0.000000	3.094663	5259.933105
0.000000	3.094901	5262.155762
0.000000	3.095138	5264.328125
0.000000	3.095375	5267.020996
0.000000	3.095612	5269.790039
0.000000	3.095849	5271.757324
0.000000	3.096087	5272.636719
0.000000	3.096324	5272.439941
0.000000	3.096561	5271.859863
0.000000	3.096798	5271.401367
0.000000	3.097035	5271.192871
0.000000	3.097272	5270.950195
0.000000	3.097510	5269.856445
0.000000	3.097747	5268.196777
0.000000	3.097984	5265.364258
0.000000	3.098221	5262.177246
0.000000	3.098458	5259.079590
0.000000	3.098696	5257.526855
0.000000	3.098933	5257.001953
0.000000	3.099170	5257.462891
0.000000	3.099407	5257.552246
0.000000	3.099644	5257.055664
0.000000	3.099881	5256.523438
0.000000	3.100119	5256.568359
0.000000	3.100355	5256.382813
0.000000	3.100593	5256.401855
0.000000	3.100830	5256.794922
0.000000	3.101067	5257.948730
0.000000	3.101305	5259.750977
0.000000	3.101541	5264.157227
0.000000	3.101779	5270.598145
0.000000	3.102016	5279.539551
0.000000	3.102253	5291.537109
0.000000	3.102490	5307.265137
0.000000	3.102727	5326.847168
0.000000	3.102964	5351.329590
0.000000	3.103202	5380.765137
0.000000	3.103439	5413.527832
0.000000	3.103676	5439.864746
0.000000	3.103913	5455.296875
0.000000	3.104150	5460.351074
0.000000	3.104388	5457.981934
0.000000	3.104625	5449.036133
0.000000	3.104862	5433.751465
0.000000	3.105099	5412.961426
0.000000	3.105336	5391.330078
0.000000	3.105573	5373.372070
0.000000	3.105811	5364.186035
0.000000	3.106048	5359.277832
0.000000	3.106285	5354.314941
0.000000	3.106522	5349.611816
0.000000	3.106759	5345.375000
0.000000	3.106997	5341.625977
0.000000	3.107234	5337.046387
0.000000	3.107471	5331.712402
0.000000	3.107708	5326.477051
0.000000	3.107945	5321.615723
0.000000	3.108182	5319.288086
0.000000	3.108420	5317.636230
0.000000	3.108657	5316.832520
0.000000	3.108894	5316.763672
0.000000	3.109131	5316.653809
0.000000	3.109368	5316.552734
0.000000	3.109606	5316.419922
0.000000	3.109843	5316.732910
0.000000	3.110080	5317.392090
0.000000	3.110317	5318.410645
0.000000	3.110554	5319.918457
0.000000	3.110791	5321.299316
0.000000	3.111028	5322.637207
0.000000	3.111266	5324.019531
0.000000	3.111503	5326.491699
0.000000	3.111740	5328.275391
0.000000	3.111977	5329.090332
0.000000	3.112214	5329.788574
0.000000	3.112452	5330.790527
0.000000	3.112689	5330.432129
0.000000	3.112926	5329.684570
0.000000	3.113163	5328.595215
0.000000	3.113400	5328.161621
0.000000	3.113637	5326.805664
0.000000	3.113875	5324.228516
0.000000	3.114112	5319.348145
0.000000	3.114349	5313.979492
0.000000	3.114586	5309.342773
0.000000	3.114823	5305.794922
0.000000	3.115061	5302.123047
0.000000	3.115298	5297.236328
0.000000	3.115535	5291.126465
0.000000	3.115772	5284.468262
0.000000	3.116009	5278.149902
0.000000	3.116246	5271.293457
0.000000	3.116484	5264.743164
0.000000	3.116721	5257.843262
0.000000	3.116958	5251.428711
0.000000	3.117195	5246.873535
0.000000	3.117432	5242.976074
0.000000	3.117670	5240.240723
0.000000	3.117907	5238.282227
0.000000	3.118144	5237.015137
0.000000	3.118381	5236.097656
0.000000	3.118618	5235.442871
0.000000	3.118855	5235.138184
0.000000	3.119093	5235.333008
0.000000	3.119329	5237.189941
0.000000	3.119567	5240.423340
0.000000	3.119804	5244.900879
0.000000	3.120041	5250.176758
0.000000	3.120279	5255.857422
0.000000	3.120515	5261.762695
0.000000	3.120753	5268.071289
0.000000	3.120990	5274.726563
0.000000	3.121227	5281.784180
0.000000	3.121464	5288.677246
0.000000	3.121701	5295.415039
0.000000	3.121938	5302.110840
0.000000	3.122176	5308.473145
0.000000	3.122413	5314.526855
0.000000	3.122650	5320.432129
0.000000	3.122887	5326.565430
0.000000	3.123124	5329.128418
0.000000	3.123362	5330.341309
0.000000	3.123599	5332.869141
0.000000	3.123836	5340.065430
0.000000	3.124073	5354.645020
0.000000	3.124310	5375.823242
0.000000	3.124547	5401.894043
0.000000	3.124785	5428.721680
0.000000	3.125022	5449.221191
0.000000	3.125259	5467.524902
0.000000	3.125496	5478.889160
0.000000	3.125733	5483.126953
0.000000	3.125971	5476.646484
0.000000	3.126208	5461.154297
0.000000	3.126445	5437.606934
0.000000	3.126682	5405.869629
0.000000	3.126919	5369.832031
0.000000	3.127156	5334.312500
0.000000	3.127394	5304.155762
0.000000	3.127631	5285.310547
0.000000	3.127868	5270.494141
0.000000	3.128105	5257.064941
0.000000	3.128342	5245.012207
0.000000	3.128580	5234.155762
0.000000	3.128817	5224.213379
0.000000	3.129054	5214.999512
0.000000	3.129291	5206.357910
0.000000	3.129528	5198.562012
0.000000	3.129766	5190.857422
0.000000	3.130002	5184.231445
0.000000	3.130240	5178.500488
0.000000	3.130477	5174.288086
0.000000	3.130714	5170.587891
0.000000	3.130951	5166.925293
0.000000	3.131188	5163.333008
0.000000	3.131426	5159.075684
0.000000	3.131663	5154.980957
0.000000	3.131900	5151.171875
0.000000	3.132137	5149.903320
0.000000	3.132374	5150.887207
0.000000	3.132612	5152.818359
0.000000	3.132849	5155.339844
0.000000	3.133086	5158.391113
0.000000	3.133323	5161.751465
0.000000	3.133560	5165.285645
0.000000	3.133797	5168.965820
0.000000	3.134035	5172.760254
0.000000	3.134272	5175.548340
0.000000	3.134509	5178.042480
0.000000	3.134746	5180.417480
0.000000	3.134983	5182.858398
0.000000	3.135220	5185.296875
0.000000	3.135458	5187.036621
0.000000	3.135695	5188.357422
0.000000	3.135932	5188.992188
0.000000	3.136169	5189.218750
0.000000	3.136406	5189.396484
0.000000	3.136643	5189.814941
0.000000	3.136881	5191.630859
0.000000	3.137118	5193.917969
0.000000	3.137355	5196.389648
0.000000	3.137592	5199.102051
0.000000	3.137829	5202.236816
0.000000	3.138067	5205.974121
0.000000	3.138304	5209.993164
0.000000	3.138541	5214.053711
0.000000	3.138778	5218.735352
0.000000	3.139015	5223.725586
0.000000	3.139252	5228.748535
0.000000	3.139489	5234.084473
0.000000	3.139727	5238.050293
0.000000	3.139964	5239.457520
0.000000	3.140201	5239.921875
0.000000	3.140438	5242.595703
0.000000	3.140675	5245.325684
0.000000	3.140913	5247.020996
0.000000	3.141150	5248.641602
0.000000	3.141387	5250.582520
0.000000	3.141624	5252.721680
0.000000	3.141861	5254.397461
0.000000	3.142098	5255.760254
0.000000	3.142336	5256.618652
0.000000	3.142573	5256.923828
0.000000	3.142810	5257.041504
0.000000	3.143047	5257.153809
0.000000	3.143284	5257.489258
0.000000	3.143522	5257.819336
0.000000	3.143759	5258.173340
0.000000	3.143996	5259.319336
0.000000	3.144233	5261.877930
0.000000	3.144470	5265.155273
0.000000	3.144707	5268.314453
0.000000	3.144945	5271.041016
0.000000	3.145182	5273.012207
0.000000	3.145419	5274.173340
0.000000	3.145656	5274.899902
0.000000	3.145893	5275.391113
0.000000	3.146131	5275.396973
0.000000	3.146368	5275.289551
0.000000	3.146605	5275.092285
0.000000	3.146842	5275.045898
0.000000	3.147079	5275.854492
0.000000	3.147316	5274.774414
0.000000	3.147554	5273.025391
0.000000	3.147791	5271.103027
0.000000	3.148028	5269.787598
0.000000	3.148265	5268.032227
0.000000	3.148502	5266.074707
0.000000	3.148740	5264.160645
0.000000	3.148976	5262.649414
0.000000	3.149214	5260.915039
0.000000	3.149451	5258.315918
0.000000	3.149688	5255.355469
0.000000	3.149925	5252.024902
0.000000	3.150162	5250.315430
0.000000	3.150399	5248.846191
0.000000	3.150637	5247.957520
0.000000	3.150874	5247.971680
0.000000	3.151111	5248.202637
0.000000	3.151348	5248.523438
0.000000	3.151585	5248.574219
0.000000	3.151823	5248.740234
0.000000	3.152060	5250.290039
0.000000	3.152297	5252.291992
0.000000	3.152534	5253.963867
0.000000	3.152771	5255.470215
0.000000	3.153008	5257.497559
0.000000	3.153246	5259.301758
0.000000	3.153483	5260.746582
0.000000	3.153720	5262.362793
0.000000	3.153957	5264.143066
0.000000	3.154194	5266.592285
0.000000	3.154432	5270.105469
0.000000	3.154669	5274.072266
0.000000	3.154906	5278.666992
0.000000	3.155143	5283.418945
0.000000	3.155380	5288.534668
0.000000	3.155617	5294.426270
0.000000	3.155855	5299.866699
0.000000	3.156092	5304.158203
0.000000	3.156329	5308.798340
0.000000	3.156566	5313.147949
0.000000	3.156803	5316.545410
0.000000	3.157041	5318.003418
0.000000	3.157278	5319.064453
0.000000	3.157515	5319.946289
0.000000	3.157752	5321.114258
0.000000	3.157989	5324.453125
0.000000	3.158226	5326.400879
0.000000	3.158463	5326.731445
0.000000	3.158701	5326.497070
0.000000	3.158938	5325.736328
0.000000	3.159175	5325.130859
0.000000	3.159412	5323.828125
0.000000	3.159649	5321.006348
0.000000	3.159887	5317.526855
0.000000	3.160124	5315.735840
0.000000	3.160361	5316.351074
0.000000	3.160598	5316.593262
0.000000	3.160835	5316.987793
0.000000	3.161072	5318.253906
0.000000	3.161310	5321.006348
0.000000	3.161547	5325.668457
0.000000	3.161784	5331.542480
0.000000	3.162021	5337.861816
0.000000	3.162258	5344.203613
0.000000	3.162496	5349.956543
0.000000	3.162733	5353.773438
0.000000	3.162970	5355.844727
0.000000	3.163207	5357.260254
0.000000	3.163444	5358.525879
0.000000	3.163682	5360.066406
0.000000	3.163919	5362.041992
0.000000	3.164156	5363.568359
0.000000	3.164393	5364.039063
0.000000	3.164630	5364.158691
0.000000	3.164867	5363.303223
0.000000	3.165105	5361.796387
0.000000	3.165342	5359.751953
0.000000	3.165579	5356.581543
0.000000	3.165816	5351.977539
0.000000	3.166053	5346.197754
0.000000	3.166291	5340.428711
0.000000	3.166528	5336.743164
0.000000	3.166764	5332.887695
0.000000	3.167002	5327.412109
0.000000	3.167239	5320.953613
0.000000	3.167476	5313.916504
0.000000	3.167714	5306.431152
0.000000	3.167950	5300.386230
0.000000	3.168188	5295.495605
0.000000	3.168425	5290.754395
0.000000	3.168662	5286.054199
0.000000	3.168900	5280.930176
0.000000	3.169136	5276.170410
0.000000	3.169374	5271.784668
0.000000	3.169611	5267.800781
0.000000	3.169848	5265.107910
0.000000	3.170085	5263.362305
0.000000	3.170322	5262.133301
0.000000	3.170559	5261.408691
0.000000	3.170797	5261.259766
0.000000	3.171034	5261.365723
0.000000	3.171271	5260.779785
0.000000	3.171508	5259.665039
0.000000	3.171745	5258.852539
0.000000	3.171983	5258.095703
0.000000	3.172220	5258.895508
0.000000	3.172457	5259.141113
0.000000	3.172694	5258.378418
0.000000	3.172931	5256.040039
0.000000	3.173168	5251.879395
0.000000	3.173406	5246.530762
0.000000	3.173643	5239.951660
0.000000	3.173880	5234.534180
0.000000	3.174117	5229.596191
0.000000	3.174354	5225.828125
0.000000	3.174592	5221.912598
0.000000	3.174829	5218.381348
0.000000	3.175066	5215.027344
0.000000	3.175303	5211.611816
0.000000	3.175540	5208.260742
0.000000	3.175777	5205.000488
0.000000	3.176015	5202.250977
0.000000	3.176252	5199.728516
0.000000	3.176489	5197.399902
0.000000	3.176726	5195.373535
0.000000	3.176963	5194.380859
0.000000	3.177201	5194.291992
0.000000	3.177438	5194.659668
0.000000	3.177675	5195.092773
0.000000	3.177912	5196.128418
[truncated: 4,977,162 more chars]
