# Supplementary material for: Conductivity and radio frequency performance data for silver nanoparticle inks deposited via aerosol jet deposition and processed under varying conditions
Source: Data Brief. 2020 Sep 24;33:106331. doi: 10.1016/j.dib.2020.106331 (PMC7560714; doi:10.1016/j.dib.2020.106331)
Supplement: Supplementary file 3 [file mmc3.zip › Sintering Study/Clariant Ink/Profilometry Data/CLA_10.ASC]

Wyko ASCII Data File Format 2	1	1
X Size	10
Y Size	18001
Block Name	Type	Length	Value
Wavelength	7	4	1.185746
Aspect	7	4	0.000339
Pixel_size	7	4	0.700000
RAW_DATA	3	720040	
0.000000	0.000000	-246.316772
0.000000	0.000237	-246.078415
0.000000	0.000474	-245.522430
0.000000	0.000712	-245.554657
0.000000	0.000949	-245.171432
0.000000	0.001186	-244.547348
0.000000	0.001423	-244.998215
0.000000	0.001660	-244.734924
0.000000	0.001897	-244.511002
0.000000	0.002135	-244.414383
0.000000	0.002372	-244.366028
0.000000	0.002609	-244.129822
0.000000	0.002846	-244.803040
0.000000	0.003083	-244.816132
0.000000	0.003320	-245.089905
0.000000	0.003558	-245.249344
0.000000	0.003795	-244.780731
0.000000	0.004032	-245.370575
0.000000	0.004269	-244.968231
0.000000	0.004506	-244.985764
0.000000	0.004744	-244.586472
0.000000	0.004981	-244.610641
0.000000	0.005218	-244.464798
0.000000	0.005455	-244.018021
0.000000	0.005692	-243.765015
0.000000	0.005929	-243.248276
0.000000	0.006167	-243.214111
0.000000	0.006404	-243.202591
0.000000	0.006641	-243.203857
0.000000	0.006878	-243.327271
0.000000	0.007115	-242.832230
0.000000	0.007352	-242.926361
0.000000	0.007590	-242.306229
0.000000	0.007827	-242.556854
0.000000	0.008064	-242.752228
0.000000	0.008301	-242.882248
0.000000	0.008538	-242.941284
0.000000	0.008775	-243.049637
0.000000	0.009013	-243.451340
0.000000	0.009250	-243.529907
0.000000	0.009487	-243.862793
0.000000	0.009724	-243.947006
0.000000	0.009961	-243.988876
0.000000	0.010199	-243.964752
0.000000	0.010436	-243.731873
0.000000	0.010673	-243.642654
0.000000	0.010910	-243.095093
0.000000	0.011147	-242.581467
0.000000	0.011384	-241.897156
0.000000	0.011622	-242.172791
0.000000	0.011859	-241.985565
0.000000	0.012096	-241.916656
0.000000	0.012333	-241.603836
0.000000	0.012570	-241.410095
0.000000	0.012807	-241.473709
0.000000	0.013045	-241.197449
0.000000	0.013282	-241.432877
0.000000	0.013519	-240.985291
0.000000	0.013756	-241.427765
0.000000	0.013993	-241.572693
0.000000	0.014231	-241.631241
0.000000	0.014468	-242.197617
0.000000	0.014705	-241.799576
0.000000	0.014942	-241.978271
0.000000	0.015179	-242.023819
0.000000	0.015416	-241.795914
0.000000	0.015654	-242.258957
0.000000	0.015891	-241.471191
0.000000	0.016128	-241.588272
0.000000	0.016365	-241.558746
0.000000	0.016602	-241.245270
0.000000	0.016839	-241.131927
0.000000	0.017077	-240.626724
0.000000	0.017314	-240.585693
0.000000	0.017551	-240.547577
0.000000	0.017788	-240.382889
0.000000	0.018025	-240.449585
0.000000	0.018262	-240.020569
0.000000	0.018500	-240.185776
0.000000	0.018737	-239.513672
0.000000	0.018974	-239.823776
0.000000	0.019211	-239.697815
0.000000	0.019448	-239.961075
0.000000	0.019686	-240.122894
0.000000	0.019923	-239.908508
0.000000	0.020160	-240.147934
0.000000	0.020397	-239.506149
0.000000	0.020634	-239.666779
0.000000	0.020871	-239.326752
0.000000	0.021109	-239.321350
0.000000	0.021346	-239.421021
0.000000	0.021583	-238.763550
0.000000	0.021820	-239.038239
0.000000	0.022057	-238.572479
0.000000	0.022294	-238.678833
0.000000	0.022532	-238.286270
0.000000	0.022769	-237.996552
0.000000	0.023006	-238.083389
0.000000	0.023243	-237.840393
0.000000	0.023480	-237.875290
0.000000	0.023718	-238.081207
0.000000	0.023955	-238.079239
0.000000	0.024192	-238.320526
0.000000	0.024429	-238.405945
0.000000	0.024666	-238.156433
0.000000	0.024903	-237.889557
0.000000	0.025141	-237.218369
0.000000	0.025378	-236.374832
0.000000	0.025615	-235.870972
0.000000	0.025852	-234.532120
0.000000	0.026089	-234.332870
0.000000	0.026326	-233.890579
0.000000	0.026564	-233.450211
0.000000	0.026801	-233.028641
0.000000	0.027038	-233.006393
0.000000	0.027275	-232.786377
0.000000	0.027512	-232.475632
0.000000	0.027750	-232.559601
0.000000	0.027987	-232.432190
0.000000	0.028224	-232.436737
0.000000	0.028461	-232.446808
0.000000	0.028698	-232.089188
0.000000	0.028935	-232.092834
0.000000	0.029173	-231.874191
0.000000	0.029410	-232.043549
0.000000	0.029647	-232.004776
0.000000	0.029884	-232.228790
0.000000	0.030121	-232.223831
0.000000	0.030358	-232.457001
0.000000	0.030596	-232.197800
0.000000	0.030833	-232.047165
0.000000	0.031070	-232.033905
0.000000	0.031307	-232.056442
0.000000	0.031544	-232.364594
0.000000	0.031781	-232.712418
0.000000	0.032019	-232.831619
0.000000	0.032256	-232.817795
0.000000	0.032493	-232.784393
0.000000	0.032730	-232.611771
0.000000	0.032967	-232.668411
0.000000	0.033205	-232.720383
0.000000	0.033442	-233.125748
0.000000	0.033679	-232.660980
0.000000	0.033916	-232.520981
0.000000	0.034153	-232.499664
0.000000	0.034390	-232.369339
0.000000	0.034628	-232.745819
0.000000	0.034865	-232.422516
0.000000	0.035102	-232.837692
0.000000	0.035339	-232.671906
0.000000	0.035576	-232.870407
0.000000	0.035813	-232.955185
0.000000	0.036051	-232.912003
0.000000	0.036288	-232.735031
0.000000	0.036525	-232.790573
0.000000	0.036762	-232.961319
0.000000	0.036999	-232.986984
0.000000	0.037237	-232.718384
0.000000	0.037474	-232.502533
0.000000	0.037711	-232.341507
0.000000	0.037948	-232.237625
0.000000	0.038185	-231.709335
0.000000	0.038422	-231.253082
0.000000	0.038660	-230.420319
0.000000	0.038897	-231.065155
0.000000	0.039134	-231.278275
0.000000	0.039371	-230.997284
0.000000	0.039608	-230.803162
0.000000	0.039845	-230.587021
0.000000	0.040083	-229.999237
0.000000	0.040320	-230.159470
0.000000	0.040557	-230.140884
0.000000	0.040794	-230.426300
0.000000	0.041031	-230.532974
0.000000	0.041269	-230.808868
0.000000	0.041506	-230.882431
0.000000	0.041743	-231.224167
0.000000	0.041980	-231.100052
0.000000	0.042217	-231.097107
0.000000	0.042454	-231.584564
0.000000	0.042692	-231.576553
0.000000	0.042929	-231.634644
0.000000	0.043166	-231.499832
0.000000	0.043403	-231.153717
0.000000	0.043640	-230.715195
0.000000	0.043877	-230.562729
0.000000	0.044115	-230.229248
0.000000	0.044352	-229.718353
0.000000	0.044589	-229.535782
0.000000	0.044826	-229.226242
0.000000	0.045063	-229.167786
0.000000	0.045300	-228.774765
0.000000	0.045538	-228.908249
0.000000	0.045775	-228.987991
0.000000	0.046012	-228.761459
0.000000	0.046249	-229.437805
0.000000	0.046486	-229.439911
0.000000	0.046724	-229.566620
0.000000	0.046961	-229.445297
0.000000	0.047198	-229.549301
0.000000	0.047435	-229.516693
0.000000	0.047672	-229.580643
0.000000	0.047909	-229.253403
0.000000	0.048147	-229.380600
0.000000	0.048384	-229.247192
0.000000	0.048621	-229.079361
0.000000	0.048858	-229.117233
0.000000	0.049095	-228.747498
0.000000	0.049332	-228.682892
0.000000	0.049570	-228.446686
0.000000	0.049807	-227.912262
0.000000	0.050044	-227.945389
0.000000	0.050281	-227.121658
0.000000	0.050518	-227.270676
0.000000	0.050756	-227.230225
0.000000	0.050993	-227.230896
0.000000	0.051230	-227.512955
0.000000	0.051467	-227.338013
0.000000	0.051704	-227.412308
0.000000	0.051941	-227.255661
0.000000	0.052179	-227.346542
0.000000	0.052416	-227.690765
0.000000	0.052653	-227.059036
0.000000	0.052890	-227.494797
0.000000	0.053127	-227.327042
0.000000	0.053364	-227.493134
0.000000	0.053602	-227.145081
0.000000	0.053839	-226.877548
0.000000	0.054076	-226.955765
0.000000	0.054313	-226.787216
0.000000	0.054550	-226.854736
0.000000	0.054787	-226.441727
0.000000	0.055025	-226.644104
0.000000	0.055262	-226.637741
0.000000	0.055499	-226.527359
0.000000	0.055736	-226.789764
0.000000	0.055973	-226.800873
0.000000	0.056211	-226.749908
0.000000	0.056448	-226.577713
0.000000	0.056685	-225.830734
0.000000	0.056922	-224.990341
0.000000	0.057159	-224.026382
0.000000	0.057396	-221.996536
0.000000	0.057634	-219.255890
0.000000	0.057871	-215.234177
0.000000	0.058108	-209.912491
0.000000	0.058345	-203.164963
0.000000	0.058582	-195.385101
0.000000	0.058819	-187.483856
0.000000	0.059057	-183.512161
0.000000	0.059294	-180.095917
0.000000	0.059531	-176.281326
0.000000	0.059768	-172.917572
0.000000	0.060005	-170.522964
0.000000	0.060243	-169.582169
0.000000	0.060480	-169.163834
0.000000	0.060717	-169.326675
0.000000	0.060954	-169.483673
0.000000	0.061191	-169.384354
0.000000	0.061428	-169.042953
0.000000	0.061666	-168.760239
0.000000	0.061903	-168.391022
0.000000	0.062140	-168.172440
0.000000	0.062377	-167.995178
0.000000	0.062614	-167.988708
0.000000	0.062851	-168.156693
0.000000	0.063089	-168.365295
0.000000	0.063326	-168.344650
0.000000	0.063563	-168.432419
0.000000	0.063800	-168.133423
0.000000	0.064037	-168.049454
0.000000	0.064275	-167.964355
0.000000	0.064512	-167.901215
0.000000	0.064749	-168.015884
0.000000	0.064986	-167.985779
0.000000	0.065223	-168.459656
0.000000	0.065460	-169.126602
0.000000	0.065698	-169.889587
0.000000	0.065935	-170.763367
0.000000	0.066172	-172.000504
0.000000	0.066409	-173.112839
0.000000	0.066646	-174.315384
0.000000	0.066883	-175.947952
0.000000	0.067121	-176.999863
0.000000	0.067358	-178.137238
0.000000	0.067595	-179.214264
0.000000	0.067832	-180.083252
0.000000	0.068069	-180.605530
0.000000	0.068306	-181.390152
0.000000	0.068544	-182.214920
0.000000	0.068781	-183.080017
0.000000	0.069018	-183.614548
0.000000	0.069255	-184.295563
0.000000	0.069492	-185.010712
0.000000	0.069730	-185.392334
0.000000	0.069967	-186.044220
0.000000	0.070204	-186.615860
0.000000	0.070441	-187.102707
0.000000	0.070678	-187.748367
0.000000	0.070915	-188.070007
0.000000	0.071153	-188.668900
0.000000	0.071390	-189.189301
0.000000	0.071627	-189.495697
0.000000	0.071864	-190.183334
0.000000	0.072101	-190.516541
0.000000	0.072338	-190.950714
0.000000	0.072576	-190.869873
0.000000	0.072813	-191.116028
0.000000	0.073050	-191.226883
0.000000	0.073287	-191.328232
0.000000	0.073524	-191.433182
0.000000	0.073762	-191.798309
0.000000	0.073999	-191.826492
0.000000	0.074236	-192.122299
0.000000	0.074473	-192.338409
0.000000	0.074710	-192.596558
0.000000	0.074947	-192.656494
0.000000	0.075185	-193.245529
0.000000	0.075422	-193.514587
0.000000	0.075659	-193.915878
0.000000	0.075896	-194.069397
0.000000	0.076133	-194.074844
0.000000	0.076370	-194.049347
0.000000	0.076608	-194.117889
0.000000	0.076845	-194.280579
0.000000	0.077082	-194.281082
0.000000	0.077319	-194.215225
0.000000	0.077556	-193.816010
0.000000	0.077794	-193.663101
0.000000	0.078031	-193.127335
0.000000	0.078268	-192.769073
0.000000	0.078505	-191.945755
0.000000	0.078742	-190.727661
0.000000	0.078979	-189.456146
0.000000	0.079217	-187.887466
0.000000	0.079454	-186.270447
0.000000	0.079691	-185.124741
0.000000	0.079928	-183.405518
0.000000	0.080165	-181.401199
0.000000	0.080402	-179.461044
0.000000	0.080640	-178.814621
0.000000	0.080877	-178.609009
0.000000	0.081114	-178.622818
0.000000	0.081351	-178.958771
0.000000	0.081588	-178.967178
0.000000	0.081825	-179.073868
0.000000	0.082063	-179.123260
0.000000	0.082300	-178.962479
0.000000	0.082537	-178.939865
0.000000	0.082774	-178.938736
0.000000	0.083011	-179.083450
0.000000	0.083249	-179.259369
0.000000	0.083486	-179.105316
0.000000	0.083723	-179.239151
0.000000	0.083960	-179.694916
0.000000	0.084197	-179.758377
0.000000	0.084434	-180.401459
0.000000	0.084672	-180.795593
0.000000	0.084909	-181.414856
0.000000	0.085146	-181.898315
0.000000	0.085383	-182.478973
0.000000	0.085620	-183.152893
0.000000	0.085857	-183.783295
0.000000	0.086095	-184.343933
0.000000	0.086332	-185.172104
0.000000	0.086569	-185.266541
0.000000	0.086806	-185.678436
0.000000	0.087043	-185.678711
0.000000	0.087281	-185.976379
0.000000	0.087518	-185.843231
0.000000	0.087755	-185.870270
0.000000	0.087992	-185.825562
0.000000	0.088229	-185.592636
0.000000	0.088466	-185.189056
0.000000	0.088704	-185.138885
0.000000	0.088941	-185.127792
0.000000	0.089178	-184.939865
0.000000	0.089415	-185.692993
0.000000	0.089652	-185.830078
0.000000	0.089889	-186.284927
0.000000	0.090127	-186.566971
0.000000	0.090364	-187.014084
0.000000	0.090601	-187.243378
0.000000	0.090838	-187.470459
0.000000	0.091075	-187.561142
0.000000	0.091312	-187.747757
0.000000	0.091550	-187.662857
0.000000	0.091787	-187.785324
0.000000	0.092024	-187.758514
0.000000	0.092261	-187.821487
0.000000	0.092498	-187.615906
0.000000	0.092736	-187.633713
0.000000	0.092973	-187.656723
0.000000	0.093210	-187.454590
0.000000	0.093447	-187.650314
0.000000	0.093684	-187.782639
0.000000	0.093921	-188.090424
0.000000	0.094159	-188.325378
0.000000	0.094396	-188.590805
0.000000	0.094633	-188.751617
0.000000	0.094870	-188.916946
0.000000	0.095107	-188.718842
0.000000	0.095344	-189.008804
0.000000	0.095582	-189.198334
0.000000	0.095819	-189.393936
0.000000	0.096056	-189.218597
0.000000	0.096293	-189.631714
0.000000	0.096530	-189.664764
0.000000	0.096768	-189.406418
0.000000	0.097005	-189.337738
0.000000	0.097242	-189.106461
0.000000	0.097479	-189.078186
0.000000	0.097716	-189.020264
0.000000	0.097953	-188.810120
0.000000	0.098191	-188.452423
0.000000	0.098428	-188.451508
0.000000	0.098665	-188.224930
0.000000	0.098902	-188.383698
0.000000	0.099139	-188.455612
0.000000	0.099376	-188.429443
0.000000	0.099614	-188.300156
0.000000	0.099851	-188.556244
0.000000	0.100088	-188.595917
0.000000	0.100325	-188.767639
0.000000	0.100562	-188.584259
0.000000	0.100800	-188.648682
0.000000	0.101037	-188.856628
0.000000	0.101274	-188.842224
0.000000	0.101511	-189.081558
0.000000	0.101748	-189.089050
0.000000	0.101985	-189.091751
0.000000	0.102223	-189.330765
0.000000	0.102460	-189.193848
0.000000	0.102697	-189.271927
0.000000	0.102934	-189.085251
0.000000	0.103171	-188.992538
0.000000	0.103408	-189.125000
0.000000	0.103646	-188.874191
0.000000	0.103883	-188.833389
0.000000	0.104120	-188.766342
0.000000	0.104357	-188.542740
0.000000	0.104594	-188.520508
0.000000	0.104831	-188.092621
0.000000	0.105069	-187.978226
0.000000	0.105306	-187.581543
0.000000	0.105543	-187.502579
0.000000	0.105780	-187.263580
0.000000	0.106017	-186.978607
0.000000	0.106255	-186.414444
0.000000	0.106492	-186.202301
0.000000	0.106729	-186.145187
0.000000	0.106966	-186.025864
0.000000	0.107203	-185.860001
0.000000	0.107440	-186.148132
0.000000	0.107678	-186.894928
0.000000	0.107915	-186.968658
0.000000	0.108152	-187.275925
0.000000	0.108389	-187.065353
0.000000	0.108626	-187.038055
0.000000	0.108863	-186.596405
0.000000	0.109101	-186.597763
0.000000	0.109338	-186.711151
0.000000	0.109575	-186.577423
0.000000	0.109812	-186.196976
0.000000	0.110049	-186.437271
0.000000	0.110287	-186.470062
0.000000	0.110524	-186.638123
0.000000	0.110761	-186.807281
0.000000	0.110998	-186.590393
0.000000	0.111235	-186.454895
0.000000	0.111472	-186.163635
0.000000	0.111710	-186.325012
0.000000	0.111947	-185.971466
0.000000	0.112184	-186.054108
0.000000	0.112421	-185.732422
0.000000	0.112658	-185.359604
0.000000	0.112895	-185.198776
0.000000	0.113133	-184.788300
0.000000	0.113370	-184.749207
0.000000	0.113607	-184.741486
0.000000	0.113844	-184.883041
0.000000	0.114081	-184.798050
0.000000	0.114318	-184.706146
0.000000	0.114556	-184.593719
0.000000	0.114793	-184.563583
0.000000	0.115030	-184.348938
0.000000	0.115267	-184.160599
0.000000	0.115504	-183.729904
0.000000	0.115742	-182.901230
0.000000	0.115979	-182.008072
0.000000	0.116216	-181.385574
0.000000	0.116453	-180.854965
0.000000	0.116690	-179.220230
0.000000	0.116927	-177.341660
0.000000	0.117165	-175.187408
0.000000	0.117402	-172.525375
0.000000	0.117639	-169.305023
0.000000	0.117876	-166.037933
0.000000	0.118113	-163.418121
0.000000	0.118350	-162.870117
0.000000	0.118588	-162.585281
0.000000	0.118825	-162.300262
0.000000	0.119062	-161.964249
0.000000	0.119299	-161.642487
0.000000	0.119536	-161.404175
0.000000	0.119774	-160.957733
0.000000	0.120011	-160.623917
0.000000	0.120248	-160.259705
0.000000	0.120485	-159.724716
0.000000	0.120722	-159.256363
0.000000	0.120959	-158.869202
0.000000	0.121197	-158.216095
0.000000	0.121434	-158.047928
0.000000	0.121671	-157.797531
0.000000	0.121908	-157.599319
0.000000	0.122145	-157.716446
0.000000	0.122382	-157.797150
0.000000	0.122620	-157.949036
0.000000	0.122857	-157.900925
0.000000	0.123094	-158.319641
0.000000	0.123331	-158.245834
0.000000	0.123568	-157.819687
0.000000	0.123806	-156.351807
0.000000	0.124043	-154.085693
0.000000	0.124280	-149.382996
0.000000	0.124517	-142.677414
0.000000	0.124754	-131.801529
0.000000	0.124991	-115.611824
0.000000	0.125229	-93.550003
0.000000	0.125466	-64.179474
0.000000	0.125703	-26.984741
0.000000	0.125940	15.162655
0.000000	0.126177	60.669659
0.000000	0.126414	112.761360
0.000000	0.126652	169.655655
0.000000	0.126889	225.912292
0.000000	0.127126	281.466766
0.000000	0.127363	334.340759
0.000000	0.127600	385.655212
0.000000	0.127837	434.771515
0.000000	0.128075	480.192017
0.000000	0.128312	523.129150
0.000000	0.128549	563.073303
0.000000	0.128786	601.211548
0.000000	0.129023	638.111938
0.000000	0.129261	672.646912
0.000000	0.129498	705.239868
0.000000	0.129735	735.989929
0.000000	0.129972	763.911987
0.000000	0.130209	790.573975
0.000000	0.130446	815.631592
0.000000	0.130684	839.749084
0.000000	0.130921	861.576355
0.000000	0.131158	881.635193
0.000000	0.131395	899.185608
0.000000	0.131632	913.626038
0.000000	0.131869	925.619934
0.000000	0.132107	937.337402
0.000000	0.132344	950.494812
0.000000	0.132581	967.524231
0.000000	0.132818	987.831848
0.000000	0.133055	1012.469177
0.000000	0.133293	1041.881592
0.000000	0.133530	1075.860474
0.000000	0.133767	1113.249146
0.000000	0.134004	1144.785889
0.000000	0.134241	1165.189819
0.000000	0.134478	1174.306641
0.000000	0.134716	1172.615601
0.000000	0.134953	1161.184937
0.000000	0.135190	1143.508667
0.000000	0.135427	1125.671265
0.000000	0.135664	1115.982910
0.000000	0.135901	1114.454102
0.000000	0.136139	1111.386719
0.000000	0.136376	1105.783691
0.000000	0.136613	1097.411621
0.000000	0.136850	1086.443481
0.000000	0.137087	1073.040283
0.000000	0.137324	1056.271362
0.000000	0.137562	1035.570923
0.000000	0.137799	1011.877441
0.000000	0.138036	985.817932
0.000000	0.138273	956.183655
0.000000	0.138510	921.275269
0.000000	0.138748	881.506592
0.000000	0.138985	837.790588
0.000000	0.139222	792.458191
0.000000	0.139459	747.674438
0.000000	0.139696	701.387512
0.000000	0.139933	655.872986
0.000000	0.140171	615.366211
0.000000	0.140408	584.949768
0.000000	0.140645	561.237427
0.000000	0.140882	531.243958
0.000000	0.141119	495.746002
0.000000	0.141356	454.690430
0.000000	0.141594	407.337982
0.000000	0.141831	356.718475
0.000000	0.142068	307.620453
0.000000	0.142305	264.077850
0.000000	0.142542	231.488297
0.000000	0.142780	201.018738
0.000000	0.143017	164.482544
0.000000	0.143254	122.385765
0.000000	0.143491	75.471443
0.000000	0.143728	27.035440
0.000000	0.143965	-18.819511
0.000000	0.144203	-57.167435
0.000000	0.144440	-81.755371
0.000000	0.144677	-99.621147
0.000000	0.144914	-114.739532
0.000000	0.145151	-127.276550
0.000000	0.145388	-137.662674
0.000000	0.145626	-146.168762
0.000000	0.145863	-153.205872
0.000000	0.146100	-158.800781
0.000000	0.146337	-163.420685
0.000000	0.146574	-167.009293
0.000000	0.146812	-169.950958
0.000000	0.147049	-172.000931
0.000000	0.147286	-173.621429
0.000000	0.147523	-174.917953
0.000000	0.147760	-175.620239
0.000000	0.147997	-176.421921
0.000000	0.148235	-177.050552
0.000000	0.148472	-177.805405
0.000000	0.148709	-178.481247
0.000000	0.148946	-179.206177
0.000000	0.149183	-179.488129
0.000000	0.149420	-179.676651
0.000000	0.149658	-179.538162
0.000000	0.149895	-179.817551
0.000000	0.150132	-179.694626
0.000000	0.150369	-180.023941
0.000000	0.150606	-179.734665
0.000000	0.150843	-180.160049
0.000000	0.151081	-180.113739
0.000000	0.151318	-180.310577
0.000000	0.151555	-180.035446
0.000000	0.151792	-180.383652
0.000000	0.152029	-180.650970
0.000000	0.152267	-180.698166
0.000000	0.152504	-180.877258
0.000000	0.152741	-181.065414
0.000000	0.152978	-181.006241
0.000000	0.153215	-181.170120
0.000000	0.153452	-181.185913
0.000000	0.153690	-181.150421
0.000000	0.153927	-181.045883
0.000000	0.154164	-180.736313
0.000000	0.154401	-180.580627
0.000000	0.154638	-179.981216
0.000000	0.154875	-179.552765
0.000000	0.155113	-179.330322
0.000000	0.155350	-178.724335
0.000000	0.155587	-179.196381
0.000000	0.155824	-178.694916
0.000000	0.156061	-178.508591
0.000000	0.156299	-178.046387
0.000000	0.156536	-177.798096
0.000000	0.156773	-177.545944
0.000000	0.157010	-177.182678
0.000000	0.157247	-177.088715
0.000000	0.157484	-177.283112
0.000000	0.157722	-177.519791
0.000000	0.157959	-177.290039
0.000000	0.158196	-177.059708
0.000000	0.158433	-177.204407
0.000000	0.158670	-177.244843
0.000000	0.158907	-177.284698
0.000000	0.159145	-177.191772
0.000000	0.159382	-177.202667
0.000000	0.159619	-177.081863
0.000000	0.159856	-176.962997
0.000000	0.160093	-176.880936
0.000000	0.160331	-177.131027
0.000000	0.160568	-177.293503
0.000000	0.160805	-177.918854
0.000000	0.161042	-178.722809
0.000000	0.161279	-180.002747
0.000000	0.161516	-181.671219
0.000000	0.161754	-183.470917
0.000000	0.161991	-185.585968
0.000000	0.162228	-187.930557
0.000000	0.162465	-189.172256
0.000000	0.162702	-190.161133
0.000000	0.162939	-190.733032
0.000000	0.163177	-191.720886
0.000000	0.163414	-192.159012
0.000000	0.163651	-192.635544
0.000000	0.163888	-193.159576
0.000000	0.164125	-193.484528
0.000000	0.164362	-193.595505
0.000000	0.164600	-193.727509
0.000000	0.164837	-193.637650
0.000000	0.165074	-193.567184
0.000000	0.165311	-193.285660
0.000000	0.165548	-192.928574
0.000000	0.165786	-192.646240
0.000000	0.166023	-192.713852
0.000000	0.166260	-192.667725
0.000000	0.166497	-192.506531
0.000000	0.166734	-192.478760
0.000000	0.166971	-192.228561
0.000000	0.167209	-192.727432
0.000000	0.167446	-192.522583
0.000000	0.167683	-192.672882
0.000000	0.167920	-192.464188
0.000000	0.168157	-192.509140
0.000000	0.168394	-192.480591
0.000000	0.168632	-192.530762
0.000000	0.168869	-192.820953
0.000000	0.169106	-193.627319
0.000000	0.169343	-193.986496
0.000000	0.169580	-194.967270
0.000000	0.169818	-195.837036
0.000000	0.170055	-196.431519
0.000000	0.170292	-196.598267
0.000000	0.170529	-197.423798
0.000000	0.170766	-197.949142
0.000000	0.171003	-198.750504
0.000000	0.171241	-198.957214
0.000000	0.171478	-199.502808
0.000000	0.171715	-199.893204
0.000000	0.171952	-199.729965
0.000000	0.172189	-200.207230
0.000000	0.172426	-199.630173
0.000000	0.172664	-199.671997
0.000000	0.172901	-199.515228
0.000000	0.173138	-199.151642
0.000000	0.173375	-199.073700
0.000000	0.173612	-198.570419
0.000000	0.173849	-198.255173
0.000000	0.174087	-197.920029
0.000000	0.174324	-197.834442
0.000000	0.174561	-197.784103
0.000000	0.174798	-197.662323
0.000000	0.175035	-197.604706
0.000000	0.175273	-197.870911
0.000000	0.175510	-198.223221
0.000000	0.175747	-198.518585
0.000000	0.175984	-198.848312
0.000000	0.176221	-198.696930
0.000000	0.176458	-199.130173
0.000000	0.176696	-198.808655
0.000000	0.176933	-198.913086
0.000000	0.177170	-198.846756
0.000000	0.177407	-198.593079
0.000000	0.177644	-198.390152
0.000000	0.177881	-197.999191
0.000000	0.178119	-197.905807
0.000000	0.178356	-197.630676
0.000000	0.178593	-197.041016
0.000000	0.178830	-197.117294
0.000000	0.179067	-196.188370
0.000000	0.179305	-196.204254
0.000000	0.179542	-195.778183
0.000000	0.179779	-195.412766
0.000000	0.180016	-195.879807
0.000000	0.180253	-196.230286
0.000000	0.180490	-196.789764
0.000000	0.180728	-196.789612
0.000000	0.180965	-197.152252
0.000000	0.181202	-197.012253
0.000000	0.181439	-196.703064
0.000000	0.181676	-197.083267
0.000000	0.181913	-196.710403
0.000000	0.182151	-196.779968
0.000000	0.182388	-196.589294
0.000000	0.182625	-196.256363
0.000000	0.182862	-196.518799
0.000000	0.183099	-196.286270
0.000000	0.183337	-196.736420
0.000000	0.183574	-196.154678
0.000000	0.183811	-195.711121
0.000000	0.184048	-195.312759
0.000000	0.184285	-194.863937
0.000000	0.184522	-194.392792
0.000000	0.184760	-194.662598
0.000000	0.184997	-194.120743
0.000000	0.185234	-194.206894
0.000000	0.185471	-194.456390
0.000000	0.185708	-194.106689
0.000000	0.185945	-194.318253
0.000000	0.186183	-194.075211
0.000000	0.186420	-193.632935
0.000000	0.186657	-192.627502
0.000000	0.186894	-191.147430
0.000000	0.187131	-189.880386
0.000000	0.187368	-187.321884
0.000000	0.187606	-183.418701
0.000000	0.187843	-178.608017
0.000000	0.188080	-173.110641
0.000000	0.188317	-167.147202
0.000000	0.188554	-162.000122
0.000000	0.188792	-159.844238
0.000000	0.189029	-158.034561
0.000000	0.189266	-156.519180
0.000000	0.189503	-155.104935
0.000000	0.189740	-154.321762
0.000000	0.189977	-153.732147
0.000000	0.190215	-154.207703
0.000000	0.190452	-154.907288
0.000000	0.190689	-156.019073
0.000000	0.190926	-157.233627
0.000000	0.191163	-158.221603
0.000000	0.191400	-158.901443
0.000000	0.191638	-159.826416
0.000000	0.191875	-160.725906
0.000000	0.192112	-161.442795
0.000000	0.192349	-162.196564
0.000000	0.192586	-162.742355
0.000000	0.192824	-163.089386
0.000000	0.193061	-163.884048
0.000000	0.193298	-164.948349
0.000000	0.193535	-165.605240
0.000000	0.193772	-166.761261
0.000000	0.194009	-168.139175
0.000000	0.194247	-169.906631
0.000000	0.194484	-172.188721
0.000000	0.194721	-174.797424
0.000000	0.194958	-177.096344
0.000000	0.195195	-178.873199
0.000000	0.195432	-179.545471
0.000000	0.195670	-179.412628
0.000000	0.195907	-178.616974
0.000000	0.196144	-177.138779
0.000000	0.196381	-175.041046
0.000000	0.196618	-173.447006
0.000000	0.196856	-172.214600
0.000000	0.197093	-171.314301
0.000000	0.197330	-171.313858
0.000000	0.197567	-172.024597
0.000000	0.197804	-173.546967
0.000000	0.198041	-175.787491
0.000000	0.198279	-178.085815
0.000000	0.198516	-180.445465
0.000000	0.198753	-182.245834
0.000000	0.198990	-183.954605
0.000000	0.199227	-185.466934
0.000000	0.199464	-186.441711
0.000000	0.199702	-187.284470
0.000000	0.199939	-187.341385
0.000000	0.200176	-187.794235
0.000000	0.200413	-187.681747
0.000000	0.200650	-187.601059
0.000000	0.200887	-187.096771
0.000000	0.201125	-186.818481
0.000000	0.201362	-186.237259
0.000000	0.201599	-186.035645
0.000000	0.201836	-185.697571
0.000000	0.202073	-186.863678
0.000000	0.202311	-187.511154
0.000000	0.202548	-188.061905
0.000000	0.202785	-188.964111
0.000000	0.203022	-189.327621
0.000000	0.203259	-189.579712
0.000000	0.203496	-190.064011
0.000000	0.203734	-190.036346
0.000000	0.203971	-190.443542
0.000000	0.204208	-190.437576
0.000000	0.204445	-190.235519
0.000000	0.204682	-190.321426
0.000000	0.204919	-190.090088
0.000000	0.205157	-190.253876
0.000000	0.205394	-189.597992
0.000000	0.205631	-189.201843
0.000000	0.205868	-188.864960
0.000000	0.206105	-188.251251
0.000000	0.206343	-188.361969
0.000000	0.206580	-187.899689
0.000000	0.206817	-188.196396
0.000000	0.207054	-188.183441
0.000000	0.207291	-187.961304
0.000000	0.207528	-188.386246
0.000000	0.207766	-188.017838
0.000000	0.208003	-188.300812
0.000000	0.208240	-188.539612
0.000000	0.208477	-188.600586
0.000000	0.208714	-189.321884
0.000000	0.208951	-189.353897
0.000000	0.209189	-189.858170
0.000000	0.209426	-189.604736
0.000000	0.209663	-189.525650
0.000000	0.209900	-189.505356
0.000000	0.210137	-189.411209
0.000000	0.210374	-189.098602
0.000000	0.210612	-188.658005
0.000000	0.210849	-188.414474
0.000000	0.211086	-187.688507
0.000000	0.211323	-186.339172
0.000000	0.211560	-185.149002
0.000000	0.211798	-182.396286
0.000000	0.212035	-179.517365
0.000000	0.212272	-174.167633
0.000000	0.212509	-167.118973
0.000000	0.212746	-157.988297
0.000000	0.212983	-146.866837
0.000000	0.213221	-133.216095
0.000000	0.213458	-118.826996
0.000000	0.213695	-108.672707
0.000000	0.213932	-104.232269
0.000000	0.214169	-101.709229
0.000000	0.214406	-105.976013
0.000000	0.214644	-112.250412
0.000000	0.214881	-120.398239
0.000000	0.215118	-127.517059
0.000000	0.215355	-130.707718
0.000000	0.215592	-133.421692
0.000000	0.215830	-135.920822
0.000000	0.216067	-138.444641
0.000000	0.216304	-140.685898
0.000000	0.216541	-142.607086
0.000000	0.216778	-144.444305
0.000000	0.217015	-145.968246
0.000000	0.217253	-147.318115
0.000000	0.217490	-148.408524
0.000000	0.217727	-149.774124
0.000000	0.217964	-150.991501
0.000000	0.218201	-152.348007
0.000000	0.218438	-153.648315
0.000000	0.218676	-155.408630
0.000000	0.218913	-157.526871
0.000000	0.219150	-159.252274
0.000000	0.219387	-160.906708
0.000000	0.219624	-162.478638
0.000000	0.219862	-163.846725
0.000000	0.220099	-165.386353
0.000000	0.220336	-166.873535
0.000000	0.220573	-169.157486
0.000000	0.220810	-170.882843
0.000000	0.221047	-172.457169
0.000000	0.221285	-173.709244
0.000000	0.221522	-174.838547
0.000000	0.221759	-175.818939
0.000000	0.221996	-176.629913
0.000000	0.222233	-177.137192
0.000000	0.222470	-177.825104
0.000000	0.222708	-178.343246
0.000000	0.222945	-178.693817
0.000000	0.223182	-178.768692
0.000000	0.223419	-179.322037
0.000000	0.223656	-179.659973
0.000000	0.223893	-180.270416
0.000000	0.224131	-180.432968
0.000000	0.224368	-180.866257
0.000000	0.224605	-181.458771
0.000000	0.224842	-181.707184
0.000000	0.225079	-182.187225
0.000000	0.225317	-182.151093
0.000000	0.225554	-182.415024
0.000000	0.225791	-182.608368
0.000000	0.226028	-182.097321
0.000000	0.226265	-182.083298
0.000000	0.226502	-181.257599
0.000000	0.226740	-181.567307
0.000000	0.226977	-181.234467
0.000000	0.227214	-180.721069
0.000000	0.227451	-180.534271
0.000000	0.227688	-180.218781
0.000000	0.227925	-180.272217
0.000000	0.228163	-179.983017
0.000000	0.228400	-179.834656
0.000000	0.228637	-179.968170
0.000000	0.228874	-180.027298
0.000000	0.229111	-180.003006
0.000000	0.229349	-180.135880
0.000000	0.229586	-180.184570
0.000000	0.229823	-180.383438
0.000000	0.230060	-180.482834
0.000000	0.230297	-180.464066
0.000000	0.230534	-180.799194
0.000000	0.230772	-180.625427
0.000000	0.231009	-180.518890
0.000000	0.231246	-180.482437
0.000000	0.231483	-180.273193
0.000000	0.231720	-180.255707
0.000000	0.231957	-179.223663
0.000000	0.232195	-179.366196
0.000000	0.232432	-180.006378
0.000000	0.232669	-179.530212
0.000000	0.232906	-178.975342
0.000000	0.233143	-178.728699
0.000000	0.233380	-178.333832
0.000000	0.233618	-178.293121
0.000000	0.233855	-178.149521
0.000000	0.234092	-177.794113
0.000000	0.234329	-177.982330
0.000000	0.234566	-177.899979
0.000000	0.234804	-178.520554
0.000000	0.235041	-178.514450
0.000000	0.235278	-179.056717
0.000000	0.235515	-179.529099
0.000000	0.235752	-179.637634
0.000000	0.235989	-179.824158
0.000000	0.236227	-179.460571
0.000000	0.236464	-179.500092
0.000000	0.236701	-179.349487
0.000000	0.236938	-178.875992
0.000000	0.237175	-178.933014
0.000000	0.237412	-178.321091
0.000000	0.237650	-178.360901
0.000000	0.237887	-177.734604
0.000000	0.238124	-177.516724
0.000000	0.238361	-176.999084
0.000000	0.238598	-176.666733
0.000000	0.238836	-176.297516
0.000000	0.239073	-175.783478
0.000000	0.239310	-175.510681
0.000000	0.239547	-175.388992
0.000000	0.239784	-175.189743
0.000000	0.240021	-175.160599
0.000000	0.240259	-175.431503
0.000000	0.240496	-175.513824
0.000000	0.240733	-175.270966
0.000000	0.240970	-175.683075
0.000000	0.241207	-175.441650
0.000000	0.241444	-175.875397
0.000000	0.241682	-175.914108
0.000000	0.241919	-177.112381
0.000000	0.242156	-177.021103
0.000000	0.242393	-177.374603
0.000000	0.242630	-177.312439
0.000000	0.242868	-177.041794
0.000000	0.243105	-177.043091
0.000000	0.243342	-176.593857
0.000000	0.243579	-176.662415
0.000000	0.243816	-176.059204
0.000000	0.244053	-175.760468
0.000000	0.244291	-175.331390
0.000000	0.244528	-175.416382
0.000000	0.244765	-175.328659
0.000000	0.245002	-175.442825
0.000000	0.245239	-175.776733
0.000000	0.245476	-176.087021
0.000000	0.245714	-176.355453
0.000000	0.245951	-176.805099
0.000000	0.246188	-176.926392
0.000000	0.246425	-177.290115
0.000000	0.246662	-177.388275
0.000000	0.246900	-177.546753
0.000000	0.247137	-177.133850
0.000000	0.247374	-177.098541
0.000000	0.247611	-176.845322
0.000000	0.247848	-176.122330
0.000000	0.248085	-176.280136
0.000000	0.248323	-175.291473
0.000000	0.248560	-174.970474
0.000000	0.248797	-174.889160
0.000000	0.249034	-174.812164
0.000000	0.249271	-174.607132
0.000000	0.249508	-174.264374
0.000000	0.249746	-174.151855
0.000000	0.249983	-173.676880
0.000000	0.250220	-173.698837
0.000000	0.250457	-173.643585
0.000000	0.250694	-173.638931
0.000000	0.250931	-173.699371
0.000000	0.251169	-173.714325
0.000000	0.251406	-174.174271
0.000000	0.251643	-174.468781
0.000000	0.251880	-174.802917
0.000000	0.252117	-175.020813
0.000000	0.252355	-175.081619
0.000000	0.252592	-175.195084
0.000000	0.252829	-174.731491
0.000000	0.253066	-174.647232
0.000000	0.253303	-174.115479
0.000000	0.253540	-173.750900
0.000000	0.253778	-173.590332
0.000000	0.254015	-173.169876
0.000000	0.254252	-173.104065
0.000000	0.254489	-173.165527
0.000000	0.254726	-172.976456
0.000000	0.254963	-172.637192
0.000000	0.255201	-172.510117
0.000000	0.255438	-172.361572
0.000000	0.255675	-171.949600
0.000000	0.255912	-171.771622
0.000000	0.256149	-171.738098
0.000000	0.256387	-171.502472
0.000000	0.256624	-171.560974
0.000000	0.256861	-171.931473
0.000000	0.257098	-172.119415
0.000000	0.257335	-172.215179
0.000000	0.257572	-172.197754
0.000000	0.257810	-172.537872
0.000000	0.258047	-172.251144
0.000000	0.258284	-172.401749
0.000000	0.258521	-172.147522
0.000000	0.258758	-171.958832
0.000000	0.258995	-171.846725
0.000000	0.259233	-171.696289
0.000000	0.259470	-171.388367
0.000000	0.259707	-171.294754
0.000000	0.259944	-170.945679
0.000000	0.260181	-171.198166
0.000000	0.260418	-170.612854
0.000000	0.260656	-170.880447
0.000000	0.260893	-170.702347
0.000000	0.261130	-170.551010
0.000000	0.261367	-171.171982
0.000000	0.261604	-170.627762
0.000000	0.261842	-171.316544
0.000000	0.262079	-171.205887
0.000000	0.262316	-171.105469
0.000000	0.262553	-171.633377
0.000000	0.262790	-171.331650
0.000000	0.263027	-171.986542
0.000000	0.263265	-171.659271
0.000000	0.263502	-171.635605
0.000000	0.263739	-171.681442
0.000000	0.263976	-171.175003
0.000000	0.264213	-171.316711
0.000000	0.264450	-170.784683
0.000000	0.264688	-170.530518
0.000000	0.264925	-170.092102
0.000000	0.265162	-169.602325
0.000000	0.265399	-169.699005
0.000000	0.265636	-168.957932
0.000000	0.265874	-169.088989
0.000000	0.266111	-169.055695
0.000000	0.266348	-168.733368
0.000000	0.266585	-169.095932
0.000000	0.266822	-170.271164
0.000000	0.267059	-169.898743
0.000000	0.267297	-169.955917
0.000000	0.267534	-169.484589
0.000000	0.267771	-169.328690
0.000000	0.268008	-169.512253
0.000000	0.268245	-169.301636
0.000000	0.268482	-169.398468
0.000000	0.268720	-169.067093
0.000000	0.268957	-168.650192
0.000000	0.269194	-168.401535
0.000000	0.269431	-167.609802
0.000000	0.269668	-167.625687
0.000000	0.269906	-167.275650
0.000000	0.270143	-167.035431
0.000000	0.270380	-167.037231
0.000000	0.270617	-166.673203
0.000000	0.270854	-166.660721
0.000000	0.271091	-166.283127
0.000000	0.271329	-166.268158
0.000000	0.271566	-166.156143
0.000000	0.271803	-165.713654
0.000000	0.272040	-166.179382
0.000000	0.272277	-166.010361
0.000000	0.272514	-166.766815
0.000000	0.272752	-166.512558
0.000000	0.272989	-167.142929
0.000000	0.273226	-167.569412
0.000000	0.273463	-167.495605
0.000000	0.273700	-167.616577
0.000000	0.273937	-167.079712
0.000000	0.274175	-167.578293
0.000000	0.274412	-167.069977
0.000000	0.274649	-167.218262
0.000000	0.274886	-166.705338
0.000000	0.275123	-166.847702
0.000000	0.275361	-166.324997
0.000000	0.275598	-165.847412
0.000000	0.275835	-165.808975
0.000000	0.276072	-165.266769
0.000000	0.276309	-165.206665
0.000000	0.276546	-164.949615
0.000000	0.276784	-164.397217
0.000000	0.277021	-165.167191
0.000000	0.277258	-165.842392
0.000000	0.277495	-165.887711
0.000000	0.277732	-166.237091
0.000000	0.277969	-166.647385
0.000000	0.278207	-166.730835
0.000000	0.278444	-167.066269
0.000000	0.278681	-167.394669
0.000000	0.278918	-167.433762
0.000000	0.279155	-167.751831
0.000000	0.279393	-167.110977
0.000000	0.279630	-166.819870
0.000000	0.279867	-166.429810
0.000000	0.280104	-165.838989
0.000000	0.280341	-165.807709
0.000000	0.280578	-165.160049
0.000000	0.280816	-165.361389
0.000000	0.281053	-165.112900
0.000000	0.281290	-165.128815
0.000000	0.281527	-165.057251
0.000000	0.281764	-165.017151
0.000000	0.282001	-165.012772
0.000000	0.282239	-165.046509
0.000000	0.282476	-165.239044
0.000000	0.282713	-165.462418
0.000000	0.282950	-165.332016
0.000000	0.283187	-165.432449
0.000000	0.283424	-165.513245
0.000000	0.283662	-165.423599
0.000000	0.283899	-165.496216
0.000000	0.284136	-164.731888
0.000000	0.284373	-164.678833
0.000000	0.284610	-163.896286
0.000000	0.284848	-163.459549
0.000000	0.285085	-162.673630
0.000000	0.285322	-161.926819
0.000000	0.285559	-161.639481
0.000000	0.285796	-160.650909
0.000000	0.286033	-161.182159
0.000000	0.286271	-160.745590
0.000000	0.286508	-161.256699
0.000000	0.286745	-161.403641
0.000000	0.286982	-161.638992
0.000000	0.287219	-161.955276
0.000000	0.287456	-161.855042
0.000000	0.287694	-162.543106
0.000000	0.287931	-162.814484
0.000000	0.288168	-162.995026
0.000000	0.288405	-163.315506
0.000000	0.288642	-163.522079
0.000000	0.288880	-163.957016
0.000000	0.289117	-163.749222
0.000000	0.289354	-163.838165
0.000000	0.289591	-163.619354
0.000000	0.289828	-163.683121
0.000000	0.290065	-163.419403
0.000000	0.290303	-162.930222
0.000000	0.290540	-162.584839
0.000000	0.290777	-162.282059
0.000000	0.291014	-161.792557
0.000000	0.291251	-161.132950
0.000000	0.291488	-161.067123
0.000000	0.291726	-160.910294
0.000000	0.291963	-160.671677
0.000000	0.292200	-160.490692
0.000000	0.292437	-160.754150
0.000000	0.292674	-160.987091
0.000000	0.292911	-161.045197
0.000000	0.293149	-161.512299
0.000000	0.293386	-161.639618
0.000000	0.293623	-161.624191
0.000000	0.293860	-161.684387
0.000000	0.294097	-161.312363
0.000000	0.294335	-161.203491
0.000000	0.294572	-160.968079
0.000000	0.294809	-160.542847
0.000000	0.295046	-159.730576
0.000000	0.295283	-158.696884
0.000000	0.295520	-157.261490
0.000000	0.295758	-155.508011
0.000000	0.295995	-152.710007
0.000000	0.296232	-150.495865
0.000000	0.296469	-148.139252
0.000000	0.296706	-146.584885
0.000000	0.296943	-144.836151
0.000000	0.297181	-143.666367
0.000000	0.297418	-142.395325
0.000000	0.297655	-141.519775
0.000000	0.297892	-140.569183
0.000000	0.298129	-139.904022
0.000000	0.298367	-139.045227
0.000000	0.298604	-138.723480
0.000000	0.298841	-137.987640
0.000000	0.299078	-137.688339
0.000000	0.299315	-137.613007
0.000000	0.299552	-137.641861
0.000000	0.299790	-137.634018
0.000000	0.300027	-137.546661
0.000000	0.300264	-137.793030
0.000000	0.300501	-137.518173
0.000000	0.300738	-136.987091
0.000000	0.300975	-135.431931
0.000000	0.301213	-132.982803
0.000000	0.301450	-129.041977
0.000000	0.301687	-123.439522
0.000000	0.301924	-116.208557
0.000000	0.302161	-107.579849
0.000000	0.302399	-98.044617
0.000000	0.302636	-88.928452
0.000000	0.302873	-82.236961
0.000000	0.303110	-85.859375
0.000000	0.303347	-98.161163
0.000000	0.303584	-110.717354
0.000000	0.303822	-118.398438
0.000000	0.304059	-120.680748
0.000000	0.304296	-122.923119
0.000000	0.304533	-125.327797
0.000000	0.304770	-127.563736
0.000000	0.305007	-129.341537
0.000000	0.305245	-131.140472
0.000000	0.305482	-132.376678
0.000000	0.305719	-133.670639
0.000000	0.305956	-134.441940
0.000000	0.306193	-135.059158
0.000000	0.306430	-135.904312
0.000000	0.306668	-136.009766
0.000000	0.306905	-136.447998
0.000000	0.307142	-136.256104
0.000000	0.307379	-136.388290
0.000000	0.307616	-136.251358
0.000000	0.307854	-135.717865
0.000000	0.308091	-135.291641
0.000000	0.308328	-134.409348
0.000000	0.308565	-134.570206
0.000000	0.308802	-134.130447
0.000000	0.309039	-134.052750
0.000000	0.309277	-133.998001
0.000000	0.309514	-134.092590
0.000000	0.309751	-133.859863
0.000000	0.309988	-133.675735
0.000000	0.310225	-133.455887
0.000000	0.310462	-134.083984
0.000000	0.310700	-134.973633
0.000000	0.310937	-135.107132
0.000000	0.311174	-135.759445
0.000000	0.311411	-135.693954
0.000000	0.311648	-135.952423
0.000000	0.311886	-136.039246
0.000000	0.312123	-135.924271
0.000000	0.312360	-135.834152
0.000000	0.312597	-135.402206
0.000000	0.312834	-135.115158
0.000000	0.313071	-134.752197
0.000000	0.313309	-134.447906
0.000000	0.313546	-134.097672
0.000000	0.313783	-133.958557
0.000000	0.314020	-133.561340
0.000000	0.314257	-133.279327
0.000000	0.314494	-133.263016
0.000000	0.314732	-133.170441
0.000000	0.314969	-132.887436
0.000000	0.315206	-133.034775
0.000000	0.315443	-133.631577
0.000000	0.315680	-133.810913
0.000000	0.315917	-133.893814
0.000000	0.316155	-133.742157
0.000000	0.316392	-134.074158
0.000000	0.316629	-134.034393
0.000000	0.316866	-134.314789
0.000000	0.317103	-134.047653
0.000000	0.317341	-133.932312
0.000000	0.317578	-133.372559
0.000000	0.317815	-133.111313
0.000000	0.318052	-132.709457
0.000000	0.318289	-132.806900
0.000000	0.318526	-132.467087
0.000000	0.318764	-132.663864
0.000000	0.319001	-133.172760
0.000000	0.319238	-133.116806
0.000000	0.319475	-133.301682
0.000000	0.319712	-133.231110
0.000000	0.319950	-132.882874
0.000000	0.320187	-133.107941
0.000000	0.320424	-132.950729
0.000000	0.320661	-132.761307
0.000000	0.320898	-132.551804
0.000000	0.321135	-132.576187
0.000000	0.321373	-132.348068
0.000000	0.321610	-132.445053
0.000000	0.321847	-132.344864
0.000000	0.322084	-132.096085
0.000000	0.322321	-131.511948
0.000000	0.322558	-130.428024
0.000000	0.322796	-129.341843
0.000000	0.323033	-127.851715
0.000000	0.323270	-126.816109
0.000000	0.323507	-125.561928
0.000000	0.323744	-125.210152
0.000000	0.323981	-127.470520
0.000000	0.324219	-129.922806
0.000000	0.324456	-130.672577
0.000000	0.324693	-130.976624
0.000000	0.324930	-131.239838
0.000000	0.325167	-131.179001
0.000000	0.325405	-131.258484
0.000000	0.325642	-131.121948
0.000000	0.325879	-131.018478
0.000000	0.326116	-131.090088
0.000000	0.326353	-130.741974
0.000000	0.326590	-130.703064
0.000000	0.326828	-130.628555
0.000000	0.327065	-130.637955
0.000000	0.327302	-130.247223
0.000000	0.327539	-130.070267
0.000000	0.327776	-129.658066
0.000000	0.328013	-129.769272
0.000000	0.328251	-129.837234
0.000000	0.328488	-130.231430
0.000000	0.328725	-130.345291
0.000000	0.328962	-130.765076
0.000000	0.329199	-130.996078
0.000000	0.329437	-131.374344
0.000000	0.329674	-131.273438
0.000000	0.329911	-131.518372
0.000000	0.330148	-131.501038
0.000000	0.330385	-131.682739
0.000000	0.330622	-131.685928
0.000000	0.330860	-131.362030
0.000000	0.331097	-131.062088
0.000000	0.331334	-130.793259
0.000000	0.331571	-130.439133
0.000000	0.331808	-130.004105
0.000000	0.332045	-129.500275
0.000000	0.332283	-129.313049
0.000000	0.332520	-128.861023
0.000000	0.332757	-128.521713
0.000000	0.332994	-128.329941
0.000000	0.333231	-128.194885
0.000000	0.333468	-128.261688
0.000000	0.333706	-128.428360
0.000000	0.333943	-128.699936
0.000000	0.334180	-129.193878
0.000000	0.334417	-129.286102
0.000000	0.334654	-129.673523
0.000000	0.334892	-130.099213
0.000000	0.335129	-130.525284
0.000000	0.335366	-130.423386
0.000000	0.335603	-130.364807
0.000000	0.335840	-130.106277
0.000000	0.336077	-130.012222
0.000000	0.336315	-129.850861
0.000000	0.336552	-129.378510
0.000000	0.336789	-129.329651
0.000000	0.337026	-129.118622
0.000000	0.337263	-128.865356
0.000000	0.337500	-128.463242
0.000000	0.337738	-128.180313
0.000000	0.337975	-127.932220
0.000000	0.338212	-128.112534
0.000000	0.338449	-128.376816
0.000000	0.338686	-128.591354
0.000000	0.338924	-128.736710
0.000000	0.339161	-128.918381
0.000000	0.339398	-129.003311
0.000000	0.339635	-129.100327
0.000000	0.339872	-129.324478
0.000000	0.340109	-129.301834
0.000000	0.340347	-129.380157
0.000000	0.340584	-129.434784
0.000000	0.340821	-129.454468
0.000000	0.341058	-129.184586
0.000000	0.341295	-129.102203
0.000000	0.341532	-128.847870
0.000000	0.341770	-128.899628
0.000000	0.342007	-128.649719
0.000000	0.342244	-127.959969
0.000000	0.342481	-127.812347
0.000000	0.342718	-127.513527
0.000000	0.342955	-127.188278
0.000000	0.343193	-126.851990
0.000000	0.343430	-126.889282
0.000000	0.343667	-126.591850
0.000000	0.343904	-126.693108
0.000000	0.344141	-126.613022
0.000000	0.344379	-126.478767
0.000000	0.344616	-126.793900
0.000000	0.344853	-127.328270
0.000000	0.345090	-127.571152
0.000000	0.345327	-127.967201
0.000000	0.345564	-128.002716
0.000000	0.345802	-128.248703
0.000000	0.346039	-127.959465
0.000000	0.346276	-128.081100
0.000000	0.346513	-127.890076
0.000000	0.346750	-127.733543
0.000000	0.346987	-127.129173
0.000000	0.347225	-126.932854
0.000000	0.347462	-126.442596
0.000000	0.347699	-126.627731
0.000000	0.347936	-126.031975
0.000000	0.348173	-125.582817
0.000000	0.348411	-125.275810
0.000000	0.348648	-124.599983
0.000000	0.348885	-124.005547
0.000000	0.349122	-123.118271
0.000000	0.349359	-122.425201
0.000000	0.349596	-121.115959
0.000000	0.349834	-119.734932
0.000000	0.350071	-119.131897
0.000000	0.350308	-119.071281
0.000000	0.350545	-119.382393
0.000000	0.350782	-120.090073
0.000000	0.351019	-121.057907
0.000000	0.351257	-121.866943
0.000000	0.351494	-122.439346
0.000000	0.351731	-122.948547
0.000000	0.351968	-123.460785
0.000000	0.352205	-123.681664
0.000000	0.352443	-123.685074
0.000000	0.352680	-123.568291
0.000000	0.352917	-123.325203
0.000000	0.353154	-122.962067
0.000000	0.353391	-122.741982
0.000000	0.353628	-122.332214
0.000000	0.353866	-121.883553
0.000000	0.354103	-121.806763
0.000000	0.354340	-121.662262
0.000000	0.354577	-121.835999
0.000000	0.354814	-121.982841
0.000000	0.355051	-122.462288
0.000000	0.355289	-122.656914
0.000000	0.355526	-122.900185
0.000000	0.355763	-123.178596
0.000000	0.356000	-123.231880
0.000000	0.356237	-123.651436
0.000000	0.356474	-123.583740
0.000000	0.356712	-123.738518
0.000000	0.356949	-123.643036
0.000000	0.357186	-123.907532
0.000000	0.357423	-123.817406
0.000000	0.357660	-123.848549
0.000000	0.357898	-124.128036
0.000000	0.358135	-124.401146
0.000000	0.358372	-124.270195
0.000000	0.358609	-124.068474
0.000000	0.358846	-123.913475
0.000000	0.359083	-123.562798
0.000000	0.359321	-123.259224
0.000000	0.359558	-122.893135
0.000000	0.359795	-122.838516
0.000000	0.360032	-122.377213
0.000000	0.360269	-121.991081
0.000000	0.360506	-121.704193
0.000000	0.360744	-121.537270
0.000000	0.360981	-121.384972
0.000000	0.361218	-121.137352
0.000000	0.361455	-121.174271
0.000000	0.361692	-121.153229
0.000000	0.361930	-121.445480
0.000000	0.362167	-121.209351
0.000000	0.362404	-121.897758
0.000000	0.362641	-122.195290
0.000000	0.362878	-122.430107
0.000000	0.363115	-122.468040
0.000000	0.363353	-122.904221
0.000000	0.363590	-123.484398
0.000000	0.363827	-123.554222
0.000000	0.364064	-123.665329
0.000000	0.364301	-123.307938
0.000000	0.364538	-123.069427
0.000000	0.364776	-122.719185
0.000000	0.365013	-122.143173
0.000000	0.365250	-121.722672
0.000000	0.365487	-121.485497
0.000000	0.365724	-121.079750
0.000000	0.365961	-120.871086
0.000000	0.366199	-120.507774
0.000000	0.366436	-119.996948
0.000000	0.366673	-119.729530
0.000000	0.366910	-119.381104
0.000000	0.367147	-119.344231
0.000000	0.367385	-119.770882
0.000000	0.367622	-119.813004
0.000000	0.367859	-120.171478
0.000000	0.368096	-120.228455
0.000000	0.368333	-120.681374
0.000000	0.368570	-120.905777
0.000000	0.368808	-120.740273
0.000000	0.369045	-120.774300
0.000000	0.369282	-120.773491
0.000000	0.369519	-120.491455
0.000000	0.369756	-120.413895
0.000000	0.369993	-120.552666
0.000000	0.370231	-120.290634
0.000000	0.370468	-120.332474
0.000000	0.370705	-120.067818
0.000000	0.370942	-119.477051
0.000000	0.371179	-119.174011
0.000000	0.371417	-118.822701
0.000000	0.371654	-118.681236
0.000000	0.371891	-118.163986
0.000000	0.372128	-118.017540
0.000000	0.372365	-117.676476
0.000000	0.372602	-118.012032
0.000000	0.372840	-117.955872
0.000000	0.373077	-118.462891
0.000000	0.373314	-118.563103
0.000000	0.373551	-118.833290
0.000000	0.373788	-118.904076
0.000000	0.374025	-119.126038
0.000000	0.374263	-119.374535
0.000000	0.374500	-119.756470
0.000000	0.374737	-119.645081
0.000000	0.374974	-119.744972
0.000000	0.375211	-119.817955
0.000000	0.375449	-119.853973
0.000000	0.375686	-119.600662
0.000000	0.375923	-119.660156
0.000000	0.376160	-119.311447
0.000000	0.376397	-119.393402
0.000000	0.376634	-118.940407
0.000000	0.376872	-118.903130
0.000000	0.377109	-118.436111
0.000000	0.377346	-118.247368
0.000000	0.377583	-117.733688
0.000000	0.377820	-117.373581
0.000000	0.378057	-116.699142
0.000000	0.378295	-116.213943
0.000000	0.378532	-115.594467
0.000000	0.378769	-115.602165
0.000000	0.379006	-115.544113
0.000000	0.379243	-115.416756
0.000000	0.379481	-115.466927
0.000000	0.379718	-115.217857
0.000000	0.379955	-115.645149
0.000000	0.380192	-115.795914
0.000000	0.380429	-115.892197
0.000000	0.380666	-116.297394
0.000000	0.380904	-116.524345
0.000000	0.381141	-116.672318
0.000000	0.381378	-117.336517
0.000000	0.381615	-117.286453
0.000000	0.381852	-117.571075
0.000000	0.382089	-117.458572
0.000000	0.382327	-117.533760
0.000000	0.382564	-117.431763
0.000000	0.382801	-117.383224
0.000000	0.383038	-117.021545
0.000000	0.383275	-116.952240
0.000000	0.383512	-116.462906
0.000000	0.383750	-116.407066
0.000000	0.383987	-115.961311
0.000000	0.384224	-115.856712
0.000000	0.384461	-115.507835
0.000000	0.384698	-115.642792
0.000000	0.384936	-115.418617
0.000000	0.385173	-115.421394
0.000000	0.385410	-115.166946
0.000000	0.385647	-114.769485
0.000000	0.385884	-114.852005
0.000000	0.386121	-114.587502
0.000000	0.386359	-114.702950
0.000000	0.386596	-114.365288
0.000000	0.386833	-114.664040
0.000000	0.387070	-114.887520
0.000000	0.387307	-114.765167
0.000000	0.387544	-114.880409
0.000000	0.387782	-114.735611
0.000000	0.388019	-114.902397
0.000000	0.388256	-114.494011
0.000000	0.388493	-114.539047
0.000000	0.388730	-113.658524
0.000000	0.388968	-112.879982
0.000000	0.389205	-111.720306
0.000000	0.389442	-110.444847
0.000000	0.389679	-109.257210
0.000000	0.389916	-108.282753
0.000000	0.390153	-106.935074
0.000000	0.390391	-105.954620
0.000000	0.390628	-107.535866
0.000000	0.390865	-110.869507
0.000000	0.391102	-111.034119
0.000000	0.391339	-111.019234
0.000000	0.391576	-110.853760
0.000000	0.391814	-110.450058
0.000000	0.392051	-109.846054
0.000000	0.392288	-108.724754
0.000000	0.392525	-107.145622
0.000000	0.392762	-105.325867
0.000000	0.393000	-103.153435
0.000000	0.393237	-100.786400
0.000000	0.393474	-98.053612
0.000000	0.393711	-95.782516
0.000000	0.393948	-94.099976
0.000000	0.394185	-92.618149
0.000000	0.394423	-91.036354
0.000000	0.394660	-89.775162
0.000000	0.394897	-89.138588
0.000000	0.395134	-88.794884
0.000000	0.395371	-88.732430
0.000000	0.395608	-88.556168
0.000000	0.395846	-88.225182
0.000000	0.396083	-87.837975
0.000000	0.396320	-87.755196
0.000000	0.396557	-87.858932
0.000000	0.396794	-88.015190
0.000000	0.397031	-87.717888
0.000000	0.397269	-87.803917
0.000000	0.397506	-87.804283
0.000000	0.397743	-87.957901
0.000000	0.397980	-87.901772
0.000000	0.398217	-88.114861
0.000000	0.398455	-88.112007
0.000000	0.398692	-88.359779
0.000000	0.398929	-88.481606
0.000000	0.399166	-88.448570
0.000000	0.399403	-88.487358
0.000000	0.399640	-88.111229
0.000000	0.399878	-87.933273
0.000000	0.400115	-87.623512
0.000000	0.400352	-87.445084
0.000000	0.400589	-87.903831
0.000000	0.400826	-88.022774
0.000000	0.401063	-87.994362
0.000000	0.401301	-87.912796
0.000000	0.401538	-87.645317
0.000000	0.401775	-87.073875
0.000000	0.402012	-86.712479
0.000000	0.402249	-86.734833
0.000000	0.402487	-86.569405
0.000000	0.402724	-87.078316
0.000000	0.402961	-87.183067
0.000000	0.403198	-87.220322
0.000000	0.403435	-87.430183
0.000000	0.403672	-87.688339
0.000000	0.403910	-88.099533
0.000000	0.404147	-88.155235
0.000000	0.404384	-88.190948
0.000000	0.404621	-88.201477
0.000000	0.404858	-88.182411
0.000000	0.405095	-88.129303
0.000000	0.405333	-88.281227
0.000000	0.405570	-88.147446
0.000000	0.405807	-87.712486
0.000000	0.406044	-87.712608
0.000000	0.406281	-87.441872
0.000000	0.406518	-87.383125
0.000000	0.406756	-86.939636
0.000000	0.406993	-87.081688
0.000000	0.407230	-86.851967
0.000000	0.407467	-86.714104
0.000000	0.407704	-86.426231
0.000000	0.407942	-86.474083
0.000000	0.408179	-86.018791
0.000000	0.408416	-85.912361
0.000000	0.408653	-85.462128
0.000000	0.408890	-85.659042
0.000000	0.409127	-85.685936
0.000000	0.409365	-86.139297
0.000000	0.409602	-86.160927
0.000000	0.409839	-86.324661
0.000000	0.410076	-86.380234
0.000000	0.410313	-86.433952
0.000000	0.410550	-86.479065
0.000000	0.410788	-86.511192
0.000000	0.411025	-86.529533
0.000000	0.411262	-86.415649
0.000000	0.411499	-86.419708
0.000000	0.411736	-86.434921
0.000000	0.411974	-86.344200
0.000000	0.412211	-86.878883
0.000000	0.412448	-86.703400
0.000000	0.412685	-86.756721
0.000000	0.412922	-86.809433
0.000000	0.413159	-86.740746
0.000000	0.413397	-86.796539
0.000000	0.413634	-86.619492
0.000000	0.413871	-86.934776
0.000000	0.414108	-87.134850
0.000000	0.414345	-87.061325
0.000000	0.414582	-86.928650
0.000000	0.414820	-86.850807
0.000000	0.415057	-86.343269
0.000000	0.415294	-86.023468
0.000000	0.415531	-85.936195
0.000000	0.415768	-85.754219
0.000000	0.416005	-85.748695
0.000000	0.416243	-85.833221
0.000000	0.416480	-86.151527
0.000000	0.416717	-86.715469
0.000000	0.416954	-87.152336
0.000000	0.417191	-87.559570
0.000000	0.417429	-88.044716
0.000000	0.417666	-88.476952
0.000000	0.417903	-88.969513
0.000000	0.418140	-89.280579
0.000000	0.418377	-89.658974
0.000000	0.418614	-90.249779
0.000000	0.418852	-91.076836
0.000000	0.419089	-91.547737
0.000000	0.419326	-92.404213
0.000000	0.419563	-93.081871
0.000000	0.419800	-94.584351
0.000000	0.420037	-95.499710
0.000000	0.420275	-96.926971
0.000000	0.420512	-98.420998
0.000000	0.420749	-100.347343
0.000000	0.420986	-102.444748
0.000000	0.421223	-104.531639
0.000000	0.421461	-106.041786
0.000000	0.421698	-107.626625
0.000000	0.421935	-108.760651
0.000000	0.422172	-109.772270
0.000000	0.422409	-110.660912
0.000000	0.422646	-111.803589
0.000000	0.422884	-112.489883
0.000000	0.423121	-113.208351
0.000000	0.423358	-114.226204
0.000000	0.423595	-115.308739
0.000000	0.423832	-116.312279
0.000000	0.424069	-116.839287
0.000000	0.424307	-117.348755
0.000000	0.424544	-117.843575
0.000000	0.424781	-118.205681
0.000000	0.425018	-118.805801
0.000000	0.425255	-119.293617
0.000000	0.425492	-119.305504
0.000000	0.425730	-119.705032
0.000000	0.425967	-120.287537
0.000000	0.426204	-120.938538
0.000000	0.426441	-121.405159
0.000000	0.426678	-121.914665
0.000000	0.426916	-122.095261
0.000000	0.427153	-122.909134
0.000000	0.427390	-122.899330
0.000000	0.427627	-123.730301
0.000000	0.427864	-123.705574
0.000000	0.428101	-123.749710
0.000000	0.428339	-123.988174
0.000000	0.428576	-124.172867
0.000000	0.428813	-124.287315
0.000000	0.429050	-123.471077
0.000000	0.429287	-123.553345
0.000000	0.429524	-123.255569
0.000000	0.429762	-123.304413
0.000000	0.429999	-123.591019
0.000000	0.430236	-123.001671
0.000000	0.430473	-123.204903
0.000000	0.430710	-122.878731
0.000000	0.430948	-122.599228
0.000000	0.431185	-122.131241
0.000000	0.431422	-121.975739
0.000000	0.431659	-121.315033
0.000000	0.431896	-121.145485
0.000000	0.432133	-121.158722
0.000000	0.432371	-121.132339
0.000000	0.432608	-121.556969
0.000000	0.432845	-121.578590
0.000000	0.433082	-122.134766
0.000000	0.433319	-122.236633
0.000000	0.433556	-122.077148
0.000000	0.433794	-122.244431
0.000000	0.434031	-122.000244
0.000000	0.434268	-122.041634
0.000000	0.434505	-121.746643
0.000000	0.434742	-121.442802
0.000000	0.434979	-120.986900
0.000000	0.435217	-119.986732
0.000000	0.435454	-119.392975
0.000000	0.435691	-118.476067
0.000000	0.435928	-117.563904
0.000000	0.436165	-116.140709
0.000000	0.436403	-114.650795
0.000000	0.436640	-113.067757
0.000000	0.436877	-111.107864
0.000000	0.437114	-109.454117
0.000000	0.437351	-106.738167
0.000000	0.437588	-104.014839
0.000000	0.437826	-101.084305
0.000000	0.438063	-97.644028
0.000000	0.438300	-95.007996
0.000000	0.438537	-92.711571
0.000000	0.438774	-90.737930
0.000000	0.439011	-89.062500
0.000000	0.439249	-87.407646
0.000000	0.439486	-86.333084
0.000000	0.439723	-86.390312
0.000000	0.439960	-86.739136
0.000000	0.440197	-86.943779
0.000000	0.440435	-86.673645
0.000000	0.440672	-86.592278
0.000000	0.440909	-86.554123
0.000000	0.441146	-86.414780
0.000000	0.441383	-86.163422
0.000000	0.441620	-86.052528
0.000000	0.441858	-86.229515
0.000000	0.442095	-86.230087
0.000000	0.442332	-86.307724
0.000000	0.442569	-86.731422
0.000000	0.442806	-87.279083
0.000000	0.443043	-87.585052
0.000000	0.443281	-88.129089
0.000000	0.443518	-88.674629
0.000000	0.443755	-89.576401
0.000000	0.443992	-90.336876
0.000000	0.444229	-90.806656
0.000000	0.444467	-91.342789
0.000000	0.444704	-91.720116
0.000000	0.444941	-92.441559
0.000000	0.445178	-93.283363
0.000000	0.445415	-94.352898
0.000000	0.445652	-95.128525
0.000000	0.445890	-95.795975
0.000000	0.446127	-96.312584
0.000000	0.446364	-96.398689
0.000000	0.446601	-96.639481
0.000000	0.446838	-96.554497
0.000000	0.447075	-96.508293
0.000000	0.447313	-96.645790
0.000000	0.447550	-96.503067
0.000000	0.447787	-96.461174
0.000000	0.448024	-96.435501
0.000000	0.448261	-96.456078
0.000000	0.448498	-96.668953
0.000000	0.448736	-97.330322
0.000000	0.448973	-97.700188
0.000000	0.449210	-97.857330
0.000000	0.449447	-98.143082
0.000000	0.449684	-98.305458
0.000000	0.449922	-98.332001
0.000000	0.450159	-98.468079
0.000000	0.450396	-98.485771
0.000000	0.450633	-98.518082
0.000000	0.450870	-98.704742
0.000000	0.451107	-99.057419
0.000000	0.451345	-99.449081
0.000000	0.451582	-99.615059
0.000000	0.451819	-99.652077
0.000000	0.452056	-99.916260
0.000000	0.452293	-99.800743
0.000000	0.452531	-99.908295
0.000000	0.452768	-99.900871
0.000000	0.453005	-99.923027
0.000000	0.453242	-100.137848
0.000000	0.453479	-100.351387
0.000000	0.453716	-100.976089
0.000000	0.453954	-101.946068
0.000000	0.454191	-102.689125
0.000000	0.454428	-103.834633
0.000000	0.454665	-105.294937
0.000000	0.454902	-106.824371
0.000000	0.455139	-108.872231
0.000000	0.455377	-110.525887
0.000000	0.455614	-112.042999
0.000000	0.455851	-113.212303
0.000000	0.456088	-114.073074
0.000000	0.456325	-114.447136
0.000000	0.456562	-114.913483
0.000000	0.456800	-114.748711
0.000000	0.457037	-114.810539
0.000000	0.457274	-114.901199
0.000000	0.457511	-114.925110
0.000000	0.457748	-115.144608
0.000000	0.457986	-114.723763
0.000000	0.458223	-115.121338
0.000000	0.458460	-114.905869
0.000000	0.458697	-115.142899
0.000000	0.458934	-114.986015
0.000000	0.459171	-114.777840
0.000000	0.459409	-114.891464
0.000000	0.459646	-114.368378
0.000000	0.459883	-113.938889
0.000000	0.460120	-114.129784
0.000000	0.460357	-114.234131
0.000000	0.460594	-114.346619
0.000000	0.460832	-114.316452
0.000000	0.461069	-114.109062
0.000000	0.461306	-113.819038
0.000000	0.461543	-113.430984
0.000000	0.461780	-113.058914
0.000000	0.462018	-112.461807
0.000000	0.462255	-112.011574
0.000000	0.462492	-111.367516
0.000000	0.462729	-110.666809
0.000000	0.462966	-110.420197
0.000000	0.463203	-110.401466
0.000000	0.463441	-109.857605
0.000000	0.463678	-109.232689
0.000000	0.463915	-109.000076
0.000000	0.464152	-108.293602
0.000000	0.464389	-107.439064
0.000000	0.464626	-106.674667
0.000000	0.464864	-105.765167
0.000000	0.465101	-104.719315
0.000000	0.465338	-103.806732
0.000000	0.465575	-103.069176
0.000000	0.465812	-102.179756
0.000000	0.466049	-101.535080
0.000000	0.466287	-101.176781
0.000000	0.466524	-100.883835
0.000000	0.466761	-100.900108
0.000000	0.466998	-100.609650
0.000000	0.467235	-100.471466
0.000000	0.467473	-100.355606
0.000000	0.467710	-100.245163
0.000000	0.467947	-100.248169
0.000000	0.468184	-99.871399
0.000000	0.468421	-99.598953
0.000000	0.468658	-99.338615
0.000000	0.468896	-99.237137
0.000000	0.469133	-99.559456
0.000000	0.469370	-99.701691
0.000000	0.469607	-99.880699
0.000000	0.469844	-99.958038
0.000000	0.470081	-99.914154
0.000000	0.470319	-99.979774
0.000000	0.470556	-99.905487
0.000000	0.470793	-100.042358
0.000000	0.471030	-99.653069
0.000000	0.471267	-99.691086
0.000000	0.471505	-99.560043
0.000000	0.471742	-99.244972
0.000000	0.471979	-98.866814
0.000000	0.472216	-98.560959
0.000000	0.472453	-98.345947
0.000000	0.472690	-98.113914
0.000000	0.472928	-97.995132
0.000000	0.473165	-97.756775
0.000000	0.473402	-97.526085
0.000000	0.473639	-97.562355
0.000000	0.473876	-97.517654
0.000000	0.474113	-97.639198
0.000000	0.474351	-97.574104
0.000000	0.474588	-97.690643
0.000000	0.474825	-97.878166
0.000000	0.475062	-98.126785
0.000000	0.475299	-98.775986
0.000000	0.475536	-99.055504
0.000000	0.475774	-98.653618
0.000000	0.476011	-98.626312
0.000000	0.476248	-98.128990
0.000000	0.476485	-98.002281
0.000000	0.476722	-97.173744
0.000000	0.476960	-96.987495
0.000000	0.477197	-96.643524
0.000000	0.477434	-96.275444
0.000000	0.477671	-96.029205
0.000000	0.477908	-95.686958
0.000000	0.478145	-95.873749
0.000000	0.478383	-95.756523
0.000000	0.478620	-96.050072
0.000000	0.478857	-95.906822
0.000000	0.479094	-95.916374
0.000000	0.479331	-96.089508
0.000000	0.479568	-96.303886
0.000000	0.479806	-96.302933
0.000000	0.480043	-96.556282
0.000000	0.480280	-96.692131
0.000000	0.480517	-96.563492
0.000000	0.480754	-96.761421
0.000000	0.480992	-96.553833
0.000000	0.481229	-96.405754
0.000000	0.481466	-96.078400
0.000000	0.481703	-95.936790
0.000000	0.481940	-95.868607
0.000000	0.482177	-95.505112
0.000000	0.482415	-95.327644
0.000000	0.482652	-94.743317
0.000000	0.482889	-94.488670
0.000000	0.483126	-94.351753
0.000000	0.483363	-94.340401
0.000000	0.483600	-94.210846
0.000000	0.483838	-93.712753
0.000000	0.484075	-93.822754
0.000000	0.484312	-93.590492
0.000000	0.484549	-93.728127
0.000000	0.484786	-93.628601
0.000000	0.485024	-93.512856
0.000000	0.485261	-93.375137
0.000000	0.485498	-93.211853
0.000000	0.485735	-92.899872
0.000000	0.485972	-92.926872
0.000000	0.486209	-92.693634
0.000000	0.486447	-92.676445
0.000000	0.486684	-92.275864
0.000000	0.486921	-92.222107
0.000000	0.487158	-91.932846
0.000000	0.487395	-91.776810
0.000000	0.487632	-92.134949
0.000000	0.487870	-91.790939
0.000000	0.488107	-92.172318
0.000000	0.488344	-92.071732
0.000000	0.488581	-91.574440
0.000000	0.488818	-91.893547
0.000000	0.489056	-91.337601
0.000000	0.489293	-91.438446
0.000000	0.489530	-91.208282
0.000000	0.489767	-90.686615
0.000000	0.490004	-90.150017
0.000000	0.490241	-88.768944
0.000000	0.490479	-87.763374
0.000000	0.490716	-85.354309
0.000000	0.490953	-82.672089
0.000000	0.491190	-79.748787
0.000000	0.491427	-75.939148
0.000000	0.491664	-72.354424
0.000000	0.491902	-70.062202
0.000000	0.492139	-68.287270
0.000000	0.492376	-67.010109
0.000000	0.492613	-66.283478
0.000000	0.492850	-65.625214
0.000000	0.493087	-64.994690
0.000000	0.493325	-64.465424
0.000000	0.493562	-63.988647
0.000000	0.493799	-63.392628
0.000000	0.494036	-62.754452
0.000000	0.494273	-61.925190
0.000000	0.494511	-61.254784
0.000000	0.494748	-60.381847
0.000000	0.494985	-59.914871
0.000000	0.495222	-58.897659
0.000000	0.495459	-58.424393
0.000000	0.495696	-57.681496
0.000000	0.495934	-57.041054
0.000000	0.496171	-56.528652
0.000000	0.496408	-56.403767
0.000000	0.496645	-56.059902
0.000000	0.496882	-55.835026
0.000000	0.497119	-55.467010
0.000000	0.497357	-55.042030
0.000000	0.497594	-54.517452
0.000000	0.497831	-54.190735
0.000000	0.498068	-53.222710
0.000000	0.498305	-51.788723
0.000000	0.498543	-49.768078
0.000000	0.498780	-46.833786
0.000000	0.499017	-42.584545
0.000000	0.499254	-36.725830
0.000000	0.499491	-28.564098
0.000000	0.499728	-18.104170
0.000000	0.499966	-5.705723
0.000000	0.500203	8.350034
0.000000	0.500440	19.761517
0.000000	0.500677	24.706711
0.000000	0.500914	25.003468
0.000000	0.501151	21.759094
0.000000	0.501389	14.940992
0.000000	0.501626	6.241394
0.000000	0.501863	-2.417479
0.000000	0.502100	-7.966122
0.000000	0.502337	-11.735969
0.000000	0.502574	-14.325336
0.000000	0.502812	-16.111649
0.000000	0.503049	-17.196230
0.000000	0.503286	-17.373459
0.000000	0.503523	-16.016090
0.000000	0.503760	-13.701982
0.000000	0.503998	-10.092159
0.000000	0.504235	-5.854971
0.000000	0.504472	-2.549566
0.000000	0.504709	-2.290627
0.000000	0.504946	-3.814958
0.000000	0.505183	-5.475588
0.000000	0.505421	-10.551731
0.000000	0.505658	-14.085177
0.000000	0.505895	-16.828487
0.000000	0.506132	-19.029251
0.000000	0.506369	-20.883511
0.000000	0.506606	-22.526918
0.000000	0.506844	-23.899727
0.000000	0.507081	-24.853142
0.000000	0.507318	-25.871346
0.000000	0.507555	-26.966148
0.000000	0.507792	-27.867260
0.000000	0.508030	-28.606871
0.000000	0.508267	-29.020245
0.000000	0.508504	-28.585342
0.000000	0.508741	-26.638935
0.000000	0.508978	-23.232143
0.000000	0.509215	-17.947590
0.000000	0.509453	-9.567446
0.000000	0.509690	2.468786
0.000000	0.509927	18.956593
0.000000	0.510164	39.553982
0.000000	0.510401	63.395794
0.000000	0.510638	85.239372
0.000000	0.510876	102.075539
0.000000	0.511113	113.832039
0.000000	0.511350	122.059158
0.000000	0.511587	128.486191
0.000000	0.511824	134.160980
0.000000	0.512061	139.050110
0.000000	0.512299	143.272232
0.000000	0.512536	146.464981
0.000000	0.512773	149.346054
0.000000	0.513010	151.660858
0.000000	0.513247	153.722580
0.000000	0.513485	155.221069
0.000000	0.513722	156.311096
0.000000	0.513959	157.156586
0.000000	0.514196	157.928635
0.000000	0.514433	158.557434
0.000000	0.514670	158.969345
0.000000	0.514908	159.336578
0.000000	0.515145	159.957718
0.000000	0.515382	160.633392
0.000000	0.515619	161.498764
0.000000	0.515856	162.309341
0.000000	0.516093	162.926376
0.000000	0.516331	163.462921
0.000000	0.516568	164.053802
0.000000	0.516805	164.239578
0.000000	0.517042	165.024261
0.000000	0.517279	166.095123
0.000000	0.517517	167.211990
0.000000	0.517754	168.227036
0.000000	0.517991	169.222748
0.000000	0.518228	170.157455
0.000000	0.518465	170.862366
0.000000	0.518702	171.413696
0.000000	0.518940	171.782974
0.000000	0.519177	171.959625
0.000000	0.519414	172.205658
0.000000	0.519651	172.340866
0.000000	0.519888	172.605270
0.000000	0.520125	173.348633
0.000000	0.520363	174.835022
0.000000	0.520600	177.915451
0.000000	0.520837	183.136124
0.000000	0.521074	191.991699
0.000000	0.521311	205.839737
0.000000	0.521549	226.256989
0.000000	0.521786	255.549973
0.000000	0.522023	294.851715
0.000000	0.522260	345.063080
0.000000	0.522497	405.597687
0.000000	0.522734	466.178131
0.000000	0.522972	520.397034
0.000000	0.523209	568.362183
0.000000	0.523446	608.795898
0.000000	0.523683	641.017090
0.000000	0.523920	660.926208
0.000000	0.524157	666.373596
0.000000	0.524395	656.861023
0.000000	0.524632	632.241760
0.000000	0.524869	590.332397
0.000000	0.525106	531.642090
0.000000	0.525343	459.451752
0.000000	0.525580	381.519226
0.000000	0.525818	307.505951
0.000000	0.526055	245.092239
0.000000	0.526292	202.486145
0.000000	0.526529	166.147125
0.000000	0.526766	139.746399
0.000000	0.527004	125.906075
0.000000	0.527241	118.427177
0.000000	0.527478	111.495590
0.000000	0.527715	104.626122
0.000000	0.527952	98.755981
0.000000	0.528189	92.895531
0.000000	0.528427	87.101822
0.000000	0.528664	81.053368
0.000000	0.528901	74.631248
0.000000	0.529138	66.724159
0.000000	0.529375	57.094456
0.000000	0.529612	45.762135
0.000000	0.529850	32.925510
0.000000	0.530087	20.172522
0.000000	0.530324	11.644827
0.000000	0.530561	7.181588
0.000000	0.530798	3.973266
0.000000	0.531035	2.547958
0.000000	0.531273	3.300068
0.000000	0.531510	6.433550
0.000000	0.531747	12.151428
0.000000	0.531984	20.137911
0.000000	0.532221	31.142748
0.000000	0.532459	42.308521
0.000000	0.532696	50.623581
0.000000	0.532933	59.640934
0.000000	0.533170	70.538902
0.000000	0.533407	83.999054
0.000000	0.533644	101.203758
0.000000	0.533882	122.020485
0.000000	0.534119	143.766907
0.000000	0.534356	165.971359
0.000000	0.534593	186.512741
0.000000	0.534830	198.479828
0.000000	0.535067	199.068344
0.000000	0.535305	189.184387
0.000000	0.535542	171.720398
0.000000	0.535779	150.439896
0.000000	0.536016	129.223740
0.000000	0.536253	113.741768
0.000000	0.536491	101.293159
0.000000	0.536728	91.540009
0.000000	0.536965	83.240921
0.000000	0.537202	75.261269
0.000000	0.537439	67.193748
0.000000	0.537676	59.139351
0.000000	0.537914	49.743351
0.000000	0.538151	40.040749
0.000000	0.538388	29.454720
0.000000	0.538625	17.814423
0.000000	0.538862	7.683454
0.000000	0.539099	2.367371
0.000000	0.539337	-1.727300
0.000000	0.539574	-5.188928
0.000000	0.539811	-8.241860
0.000000	0.540048	-9.925513
0.000000	0.540285	-10.101358
0.000000	0.540523	-8.141041
0.000000	0.540760	-4.027648
0.000000	0.540997	3.873436
0.000000	0.541234	15.186329
0.000000	0.541471	30.826368
0.000000	0.541708	50.106792
0.000000	0.541946	72.924026
0.000000	0.542183	92.988876
0.000000	0.542420	108.016594
0.000000	0.542657	117.169617
0.000000	0.542894	122.689445
0.000000	0.543131	125.899773
0.000000	0.543369	126.162201
0.000000	0.543606	122.972824
0.000000	0.543843	115.683815
0.000000	0.544080	104.484154
0.000000	0.544317	88.980286
0.000000	0.544555	69.877647
0.000000	0.544792	50.649990
0.000000	0.545029	36.512089
0.000000	0.545266	31.348078
0.000000	0.545503	30.524851
0.000000	0.545740	34.416431
0.000000	0.545978	44.690468
0.000000	0.546215	62.898800
0.000000	0.546452	89.445862
0.000000	0.546689	125.363167
0.000000	0.546926	164.665482
0.000000	0.547163	203.357529
0.000000	0.547401	243.753021
0.000000	0.547638	287.541473
0.000000	0.547875	331.418121
0.000000	0.548112	366.561584
0.000000	0.548349	391.511841
0.000000	0.548586	407.225403
0.000000	0.548824	415.195068
0.000000	0.549061	419.752930
0.000000	0.549298	425.696289
0.000000	0.549535	438.073883
0.000000	0.549772	464.993408
0.000000	0.550010	513.648071
0.000000	0.550247	589.636719
0.000000	0.550484	678.589539
0.000000	0.550721	771.891235
0.000000	0.550958	860.041565
0.000000	0.551195	943.352539
0.000000	0.551433	1019.046997
0.000000	0.551670	1082.767578
0.000000	0.551907	1134.128906
0.000000	0.552144	1173.150757
0.000000	0.552381	1199.035889
0.000000	0.552619	1210.479370
0.000000	0.552856	1208.124878
0.000000	0.553093	1189.817749
0.000000	0.553330	1153.290039
0.000000	0.553567	1096.989014
0.000000	0.553804	1022.378723
0.000000	0.554042	931.389221
0.000000	0.554279	828.164551
0.000000	0.554516	718.967468
0.000000	0.554753	612.599609
0.000000	0.554990	517.059692
0.000000	0.555227	449.028076
0.000000	0.555465	397.805115
0.000000	0.555702	360.647858
0.000000	0.555939	342.361237
0.000000	0.556176	335.175079
0.000000	0.556413	329.800476
0.000000	0.556650	325.589661
0.000000	0.556888	319.016388
0.000000	0.557125	308.053284
0.000000	0.557362	290.909851
0.000000	0.557599	268.057983
0.000000	0.557836	241.249039
0.000000	0.558074	213.613251
0.000000	0.558311	189.190887
0.000000	0.558548	173.621521
0.000000	0.558785	169.265686
0.000000	0.559022	169.062744
0.000000	0.559259	173.116302
0.000000	0.559497	181.107605
0.000000	0.559734	191.947739
0.000000	0.559971	199.968475
0.000000	0.560208	206.527664
0.000000	0.560445	212.152725
0.000000	0.560682	217.939224
0.000000	0.560920	223.475983
0.000000	0.561157	226.694290
0.000000	0.561394	229.534149
0.000000	0.561631	232.468216
0.000000	0.561868	236.627502
0.000000	0.562105	244.284622
0.000000	0.562343	257.710419
0.000000	0.562580	275.940552
0.000000	0.562817	290.174133
0.000000	0.563054	302.469788
0.000000	0.563291	315.811127
0.000000	0.563529	332.162567
0.000000	0.563766	350.428223
0.000000	0.564003	368.832397
0.000000	0.564240	390.867737
0.000000	0.564477	417.359619
0.000000	0.564714	448.184540
0.000000	0.564952	475.216888
0.000000	0.565189	497.824707
0.000000	0.565426	518.340942
0.000000	0.565663	536.462524
0.000000	0.565900	548.270447
0.000000	0.566137	552.156982
0.000000	0.566375	551.643066
0.000000	0.566612	550.238586
0.000000	0.566849	551.813171
0.000000	0.567086	561.519470
0.000000	0.567323	581.108887
0.000000	0.567560	598.171936
0.000000	0.567798	612.850098
0.000000	0.568035	627.215454
0.000000	0.568272	642.174927
0.000000	0.568509	658.036133
0.000000	0.568746	672.896667
0.000000	0.568984	679.450195
0.000000	0.569221	679.888123
0.000000	0.569458	676.261230
0.000000	0.569695	669.629089
0.000000	0.569932	662.059082
0.000000	0.570169	657.515381
0.000000	0.570407	657.410217
0.000000	0.570644	656.933350
0.000000	0.570881	656.518494
0.000000	0.571118	656.041809
0.000000	0.571355	648.893433
0.000000	0.571593	636.371033
0.000000	0.571830	621.510498
0.000000	0.572067	608.628235
0.000000	0.572304	602.037354
0.000000	0.572541	605.315125
0.000000	0.572778	616.231873
0.000000	0.573016	637.624023
0.000000	0.573253	668.256287
0.000000	0.573490	708.465027
0.000000	0.573727	758.374512
0.000000	0.573964	804.243958
0.000000	0.574201	838.998901
0.000000	0.574439	862.290039
0.000000	0.574676	875.159241
0.000000	0.574913	881.463562
0.000000	0.575150	882.545776
0.000000	0.575387	878.876221
0.000000	0.575624	872.367188
0.000000	0.575862	864.644592
0.000000	0.576099	852.475342
0.000000	0.576336	837.980957
0.000000	0.576573	824.274658
0.000000	0.576810	815.063904
0.000000	0.577048	813.662415
0.000000	0.577285	819.890076
0.000000	0.577522	829.828857
0.000000	0.577759	844.591797
0.000000	0.577996	865.180664
0.000000	0.578233	888.569763
0.000000	0.578471	915.868042
0.000000	0.578708	947.980042
0.000000	0.578945	978.852722
0.000000	0.579182	1003.657593
0.000000	0.579419	1023.275452
0.000000	0.579656	1040.209839
0.000000	0.579894	1056.243164
0.000000	0.580131	1071.320313
0.000000	0.580368	1084.607422
0.000000	0.580605	1090.521851
0.000000	0.580842	1089.380615
0.000000	0.581080	1084.478394
0.000000	0.581317	1075.810059
0.000000	0.581554	1064.024780
0.000000	0.581791	1053.435059
0.000000	0.582028	1048.950073
0.000000	0.582265	1047.772583
0.000000	0.582503	1047.569214
0.000000	0.582740	1049.125366
0.000000	0.582977	1053.767212
0.000000	0.583214	1057.805054
0.000000	0.583451	1060.595337
0.000000	0.583688	1064.357056
0.000000	0.583926	1073.586914
0.000000	0.584163	1092.402100
0.000000	0.584400	1111.622803
0.000000	0.584637	1131.824951
0.000000	0.584874	1155.060547
0.000000	0.585111	1182.942261
0.000000	0.585349	1215.512451
0.000000	0.585586	1242.083374
0.000000	0.585823	1261.538330
0.000000	0.586060	1272.453125
0.000000	0.586297	1274.416382
0.000000	0.586535	1269.738892
0.000000	0.586772	1259.342163
0.000000	0.587009	1243.903198
0.000000	0.587246	1225.614136
0.000000	0.587483	1209.492920
0.000000	0.587720	1199.765259
0.000000	0.587958	1201.428589
0.000000	0.588195	1203.569702
0.000000	0.588432	1203.558594
0.000000	0.588669	1203.086670
0.000000	0.588906	1202.031128
0.000000	0.589143	1202.131958
0.000000	0.589381	1205.086182
0.000000	0.589618	1201.928101
0.000000	0.589855	1195.602417
0.000000	0.590092	1187.800171
0.000000	0.590329	1179.326538
0.000000	0.590567	1174.150757
0.000000	0.590804	1175.156006
0.000000	0.591041	1179.859253
0.000000	0.591278	1190.167358
0.000000	0.591515	1208.327026
0.000000	0.591752	1236.392090
0.000000	0.591990	1265.434570
0.000000	0.592227	1288.063843
0.000000	0.592464	1304.913574
0.000000	0.592701	1316.732300
0.000000	0.592938	1325.870728
0.000000	0.593175	1333.338379
0.000000	0.593413	1339.396362
0.000000	0.593650	1344.364502
0.000000	0.593887	1348.857300
0.000000	0.594124	1354.716064
0.000000	0.594361	1362.210205
0.000000	0.594599	1372.717041
0.000000	0.594836	1389.291504
0.000000	0.595073	1412.329956
0.000000	0.595310	1433.770752
0.000000	0.595547	1451.327148
0.000000	0.595784	1463.936401
0.000000	0.596022	1473.842041
0.000000	0.596259	1482.168945
0.000000	0.596496	1490.653198
0.000000	0.596733	1500.834717
0.000000	0.596970	1514.913086
0.000000	0.597207	1527.536133
0.000000	0.597445	1534.681396
0.000000	0.597682	1537.835205
0.000000	0.597919	1537.349365
0.000000	0.598156	1533.709351
0.000000	0.598393	1527.311768
0.000000	0.598630	1518.133179
0.000000	0.598868	1505.665649
0.000000	0.599105	1489.723022
0.000000	0.599342	1471.839478
0.000000	0.599579	1456.328369
0.000000	0.599816	1446.913574
0.000000	0.600054	1442.580078
0.000000	0.600291	1438.891602
0.000000	0.600528	1435.163818
0.000000	0.600765	1431.998779
0.000000	0.601002	1430.007690
0.000000	0.601239	1429.397461
0.000000	0.601477	1429.412231
0.000000	0.601714	1429.615601
0.000000	0.601951	1429.521973
0.000000	0.602188	1428.096924
0.000000	0.602425	1425.121216
0.000000	0.602662	1419.354736
0.000000	0.602900	1408.410767
0.000000	0.603137	1393.725830
0.000000	0.603374	1375.237549
0.000000	0.603611	1354.404663
0.000000	0.603848	1335.785034
0.000000	0.604086	1321.852417
0.000000	0.604323	1313.790405
0.000000	0.604560	1312.204834
0.000000	0.604797	1314.691528
0.000000	0.605034	1318.873657
0.000000	0.605271	1323.368896
0.000000	0.605509	1329.609131
0.000000	0.605746	1337.967407
0.000000	0.605983	1348.548340
0.000000	0.606220	1361.657349
0.000000	0.606457	1377.038940
0.000000	0.606694	1395.019043
0.000000	0.606932	1416.684326
0.000000	0.607169	1441.822510
0.000000	0.607406	1468.420776
0.000000	0.607643	1494.237549
0.000000	0.607880	1518.524780
0.000000	0.608117	1541.342285
0.000000	0.608355	1560.469360
0.000000	0.608592	1576.064575
0.000000	0.608829	1588.885986
0.000000	0.609066	1598.949707
0.000000	0.609303	1606.945679
0.000000	0.609541	1613.756836
0.000000	0.609778	1619.205933
0.000000	0.610015	1623.590698
0.000000	0.610252	1627.931885
0.000000	0.610489	1632.333374
0.000000	0.610726	1638.286255
0.000000	0.610964	1646.278809
0.000000	0.611201	1656.268188
0.000000	0.611438	1664.630127
0.000000	0.611675	1671.198853
0.000000	0.611912	1674.270386
0.000000	0.612149	1675.106079
0.000000	0.612387	1675.544556
0.000000	0.612624	1677.663818
0.000000	0.612861	1683.962524
0.000000	0.613098	1693.850098
0.000000	0.613335	1706.943970
0.000000	0.613573	1723.428833
0.000000	0.613810	1740.775635
0.000000	0.614047	1758.851318
0.000000	0.614284	1776.934692
0.000000	0.614521	1795.321411
0.000000	0.614758	1812.583374
0.000000	0.614996	1828.852661
0.000000	0.615233	1843.972656
0.000000	0.615470	1857.728760
0.000000	0.615707	1869.594727
0.000000	0.615944	1880.176270
0.000000	0.616181	1890.592773
0.000000	0.616419	1900.699463
0.000000	0.616656	1907.917236
0.000000	0.616893	1912.026855
0.000000	0.617130	1914.038940
0.000000	0.617367	1913.680054
0.000000	0.617604	1911.538574
0.000000	0.617842	1908.234375
0.000000	0.618079	1905.585083
0.000000	0.618316	1902.040161
0.000000	0.618553	1899.002686
0.000000	0.618790	1895.806396
0.000000	0.619028	1892.907715
0.000000	0.619265	1889.745728
0.000000	0.619502	1886.554321
0.000000	0.619739	1882.835327
0.000000	0.619976	1878.826904
0.000000	0.620213	1874.452026
0.000000	0.620451	1870.647339
0.000000	0.620688	1867.049683
0.000000	0.620925	1863.877563
0.000000	0.621162	1860.730469
0.000000	0.621399	1858.515259
0.000000	0.621636	1856.420776
0.000000	0.621874	1854.652222
0.000000	0.622111	1852.405396
0.000000	0.622348	1850.029175
0.000000	0.622585	1847.227783
0.000000	0.622822	1844.602905
0.000000	0.623060	1841.604614
0.000000	0.623297	1836.527588
0.000000	0.623534	1829.169434
0.000000	0.623771	1819.669922
0.000000	0.624008	1809.177612
0.000000	0.624245	1799.976563
0.000000	0.624483	1791.495483
0.000000	0.624720	1785.850830
0.000000	0.624957	1782.114502
0.000000	0.625194	1781.494263
0.000000	0.625431	1783.466431
0.000000	0.625668	1786.906372
0.000000	0.625906	1790.985474
0.000000	0.626143	1794.774414
0.000000	0.626380	1799.376953
0.000000	0.626617	1804.459473
0.000000	0.626854	1809.400879
0.000000	0.627092	1813.572266
0.000000	0.627329	1816.512817
0.000000	0.627566	1819.439575
0.000000	0.627803	1822.100708
0.000000	0.628040	1824.387085
0.000000	0.628277	1827.183960
0.000000	0.628515	1830.046509
0.000000	0.628752	1833.081177
0.000000	0.628989	1835.515381
0.000000	0.629226	1837.770386
0.000000	0.629463	1839.692383
0.000000	0.629700	1841.381714
0.000000	0.629938	1842.468018
0.000000	0.630175	1843.556030
0.000000	0.630412	1845.629639
0.000000	0.630649	1847.570923
0.000000	0.630886	1848.306274
0.000000	0.631123	1848.610474
0.000000	0.631361	1848.517456
0.000000	0.631598	1848.249878
0.000000	0.631835	1848.705444
0.000000	0.632072	1849.971313
0.000000	0.632309	1851.619629
0.000000	0.632547	1854.032837
0.000000	0.632784	1857.078491
0.000000	0.633021	1860.799072
0.000000	0.633258	1865.163452
0.000000	0.633495	1869.081787
0.000000	0.633732	1873.326538
0.000000	0.633970	1877.198608
0.000000	0.634207	1879.826172
0.000000	0.634444	1881.447876
0.000000	0.634681	1882.143677
0.000000	0.634918	1882.193115
0.000000	0.635155	1881.709717
0.000000	0.635393	1880.988892
0.000000	0.635630	1879.890869
0.000000	0.635867	1878.912720
0.000000	0.636104	1878.580566
0.000000	0.636341	1878.434448
0.000000	0.636579	1878.574951
0.000000	0.636816	1879.209961
0.000000	0.637053	1880.165649
0.000000	0.637290	1881.374268
0.000000	0.637527	1882.899658
0.000000	0.637764	1884.464844
0.000000	0.638002	1886.546509
0.000000	0.638239	1889.402832
0.000000	0.638476	1893.262451
0.000000	0.638713	1897.916748
0.000000	0.638950	1903.053711
0.000000	0.639187	1908.513306
0.000000	0.639425	1913.223145
0.000000	0.639662	1916.566284
0.000000	0.639899	1919.192749
0.000000	0.640136	1921.470703
0.000000	0.640373	1923.553589
0.000000	0.640611	1925.469849
0.000000	0.640848	1926.754761
0.000000	0.641085	1926.831787
0.000000	0.641322	1926.161865
0.000000	0.641559	1924.829346
0.000000	0.641796	1923.603638
0.000000	0.642034	1923.429321
0.000000	0.642271	1924.379883
0.000000	0.642508	1924.974609
0.000000	0.642745	1925.947876
0.000000	0.642982	1926.933594
0.000000	0.643219	1928.364868
0.000000	0.643457	1929.554810
0.000000	0.643694	1930.143188
0.000000	0.643931	1930.523560
0.000000	0.644168	1930.539795
0.000000	0.644405	1930.564697
0.000000	0.644642	1930.050171
0.000000	0.644880	1930.050537
0.000000	0.645117	1930.193970
0.000000	0.645354	1931.270752
0.000000	0.645591	1933.052002
0.000000	0.645828	1934.241455
0.000000	0.646066	1934.823364
0.000000	0.646303	1934.827026
0.000000	0.646540	1934.579346
0.000000	0.646777	1934.457397
0.000000	0.647014	1934.123413
0.000000	0.647251	1934.065674
0.000000	0.647489	1934.263794
0.000000	0.647726	1934.147461
0.000000	0.647963	1933.698853
0.000000	0.648200	1932.412842
0.000000	0.648437	1930.296021
0.000000	0.648674	1927.557739
0.000000	0.648912	1924.375366
0.000000	0.649149	1920.877319
0.000000	0.649386	1918.085449
0.000000	0.649623	1917.027466
0.000000	0.649860	1915.852051
0.000000	0.650097	1914.390381
0.000000	0.650335	1912.826416
0.000000	0.650572	1911.224487
0.000000	0.650809	1909.399292
0.000000	0.651046	1907.399780
0.000000	0.651283	1905.032471
0.000000	0.651521	1902.830322
0.000000	0.651758	1899.991821
0.000000	0.651995	1896.541748
0.000000	0.652232	1893.148438
0.000000	0.652469	1889.300781
0.000000	0.652706	1884.499023
0.000000	0.652944	1880.006470
0.000000	0.653181	1875.232422
0.000000	0.653418	1871.059814
0.000000	0.653655	1867.198608
0.000000	0.653892	1863.945801
0.000000	0.654130	1862.194214
0.000000	0.654367	1860.484741
0.000000	0.654604	1859.578735
0.000000	0.654841	1858.781006
0.000000	0.655078	1858.206421
0.000000	0.655315	1858.214722
0.000000	0.655553	1858.547363
0.000000	0.655790	1859.278809
0.000000	0.656027	1859.864746
0.000000	0.656264	1859.874390
0.000000	0.656501	1860.246704
0.000000	0.656738	1860.508179
0.000000	0.656976	1861.261963
0.000000	0.657213	1862.139771
0.000000	0.657450	1862.982056
0.000000	0.657687	1863.259277
0.000000	0.657924	1863.796631
0.000000	0.658162	1864.135864
0.000000	0.658399	1864.554321
0.000000	0.658636	1864.876221
0.000000	0.658873	1865.782104
0.000000	0.659110	1866.974243
0.000000	0.659347	1868.572998
0.000000	0.659585	1870.389160
0.000000	0.659822	1872.155273
0.000000	0.660059	1873.298950
0.000000	0.660296	1872.981567
0.000000	0.660533	1871.742920
0.000000	0.660770	1870.603149
0.000000	0.661008	1868.488037
0.000000	0.661245	1865.833496
0.000000	0.661482	1862.830200
0.000000	0.661719	1860.347168
0.000000	0.661956	1860.247803
0.000000	0.662193	1861.031616
0.000000	0.662431	1861.960693
0.000000	0.662668	1862.671997
0.000000	0.662905	1862.987793
0.000000	0.663142	1862.948608
0.000000	0.663379	1862.592285
0.000000	0.663617	1861.482666
0.000000	0.663854	1858.970337
0.000000	0.664091	1855.698853
0.000000	0.664328	1852.183838
0.000000	0.664565	1848.633789
0.000000	0.664802	1845.019897
0.000000	0.665040	1842.382935
0.000000	0.665277	1839.416382
0.000000	0.665514	1836.056152
0.000000	0.665751	1831.871704
0.000000	0.665988	1827.783813
0.000000	0.666225	1823.414917
0.000000	0.666463	1818.736328
0.000000	0.666700	1814.095947
0.000000	0.666937	1808.881104
0.000000	0.667174	1803.687744
0.000000	0.667411	1798.410522
0.000000	0.667648	1793.172485
0.000000	0.667886	1787.477295
0.000000	0.668123	1781.417114
0.000000	0.668360	1775.828369
0.000000	0.668597	1770.708374
0.000000	0.668834	1764.448486
0.000000	0.669072	1756.907959
0.000000	0.669309	1750.141602
0.000000	0.669546	1744.383789
0.000000	0.669783	1739.122314
0.000000	0.670020	1734.539917
0.000000	0.670257	1730.566406
0.000000	0.670495	1727.588135
0.000000	0.670732	1725.836548
0.000000	0.670969	1724.755493
0.000000	0.671206	1723.485718
0.000000	0.671443	1722.867310
0.000000	0.671681	1722.700439
0.000000	0.671918	1722.543579
0.000000	0.672155	1722.934814
0.000000	0.672392	1724.670654
0.000000	0.672629	1727.167603
0.000000	0.672866	1729.744629
0.000000	0.673104	1731.910522
0.000000	0.673341	1733.902466
0.000000	0.673578	1735.749878
0.000000	0.673815	1737.379639
0.000000	0.674052	1739.104370
0.000000	0.674289	1740.531250
0.000000	0.674527	1741.764404
0.000000	0.674764	1743.068481
0.000000	0.675001	1744.254272
0.000000	0.675238	1745.389771
0.000000	0.675475	1747.171265
0.000000	0.675712	1749.320801
0.000000	0.675950	1751.744995
0.000000	0.676187	1754.052368
0.000000	0.676424	1756.644653
0.000000	0.676661	1759.397461
0.000000	0.676898	1761.276367
0.000000	0.677136	1762.561401
0.000000	0.677373	1762.629395
0.000000	0.677610	1762.029419
0.000000	0.677847	1760.950806
0.000000	0.678084	1759.787476
0.000000	0.678321	1759.590088
0.000000	0.678559	1760.548340
0.000000	0.678796	1761.657593
0.000000	0.679033	1763.017212
0.000000	0.679270	1764.194824
0.000000	0.679507	1765.082764
0.000000	0.679744	1765.689087
0.000000	0.679982	1765.535645
0.000000	0.680219	1764.986938
0.000000	0.680456	1764.290039
0.000000	0.680693	1763.662231
0.000000	0.680930	1762.670532
0.000000	0.681167	1759.639893
0.000000	0.681405	1755.005737
0.000000	0.681642	1749.372192
0.000000	0.681879	1742.984375
0.000000	0.682116	1737.850586
0.000000	0.682353	1734.523926
0.000000	0.682591	1730.494751
0.000000	0.682828	1725.414429
0.000000	0.683065	1719.709229
0.000000	0.683302	1713.902344
0.000000	0.683539	1708.490967
0.000000	0.683776	1703.328979
0.000000	0.684014	1698.098633
0.000000	0.684251	1694.027832
0.000000	0.684488	1692.671509
0.000000	0.684725	1693.244141
0.000000	0.684962	1695.540161
0.000000	0.685199	1699.727417
0.000000	0.685437	1704.762451
0.000000	0.685674	1710.679688
0.000000	0.685911	1717.304443
0.000000	0.686148	1724.117920
0.000000	0.686385	1730.633789
0.000000	0.686623	1737.304688
0.000000	0.686860	1740.958008
0.000000	0.687097	1743.088989
0.000000	0.687334	1744.482300
0.000000	0.687571	1745.954834
0.000000	0.687808	1747.549683
0.000000	0.688046	1749.184082
0.000000	0.688283	1751.718628
0.000000	0.688520	1754.751587
0.000000	0.688757	1757.539917
0.000000	0.688994	1759.776367
0.000000	0.689231	1761.663086
0.000000	0.689469	1763.222046
0.000000	0.689706	1765.027954
0.000000	0.689943	1767.483765
0.000000	0.690180	1770.177124
0.000000	0.690417	1773.802979
0.000000	0.690655	1778.474365
0.000000	0.690892	1783.657715
0.000000	0.691129	1790.330811
0.000000	0.691366	1798.302856
0.000000	0.691603	1806.609131
0.000000	0.691840	1814.728882
0.000000	0.692078	1822.651245
0.000000	0.692315	1828.977783
0.000000	0.692552	1833.755371
0.000000	0.692789	1836.404541
0.000000	0.693026	1837.558472
0.000000	0.693263	1837.757446
0.000000	0.693501	1837.629639
0.000000	0.693738	1837.220581
0.000000	0.693975	1836.543213
0.000000	0.694212	1835.327637
0.000000	0.694449	1833.032959
0.000000	0.694687	1829.983276
0.000000	0.694924	1826.448608
0.000000	0.695161	1822.395874
0.000000	0.695398	1817.962646
0.000000	0.695635	1814.066284
0.000000	0.695872	1811.531372
0.000000	0.696110	1809.565674
0.000000	0.696347	1807.421143
0.000000	0.696584	1805.065430
0.000000	0.696821	1803.592163
0.000000	0.697058	1803.376099
0.000000	0.697295	1803.858154
0.000000	0.697533	1804.846313
0.000000	0.697770	1805.333740
0.000000	0.698007	1805.707520
0.000000	0.698244	1805.391113
0.000000	0.698481	1804.172363
0.000000	0.698718	1802.380615
0.000000	0.698956	1799.814087
0.000000	0.699193	1796.576782
0.000000	0.699430	1793.207031
0.000000	0.699667	1790.048096
0.000000	0.699904	1787.198853
0.000000	0.700141	1784.726685
0.000000	0.700379	1782.179932
0.000000	0.700616	1779.081543
0.000000	0.700853	1775.824829
0.000000	0.701090	1773.342896
0.000000	0.701327	1770.884766
0.000000	0.701565	1768.505005
0.000000	0.701802	1766.616333
0.000000	0.702039	1765.487671
0.000000	0.702276	1764.608765
0.000000	0.702513	1763.656494
0.000000	0.702750	1761.570679
0.000000	0.702988	1758.772705
0.000000	0.703225	1756.616089
0.000000	0.703462	1755.751953
0.000000	0.703699	1754.696045
0.000000	0.703936	1752.972778
0.000000	0.704174	1750.274170
0.000000	0.704411	1747.373413
0.000000	0.704648	1744.577026
0.000000	0.704885	1742.771118
0.000000	0.705122	1741.799072
0.000000	0.705359	1742.692383
0.000000	0.705597	1745.085938
0.000000	0.705834	1748.340820
0.000000	0.706071	1752.279541
0.000000	0.706308	1756.978271
0.000000	0.706545	1761.328857
0.000000	0.706782	1765.131592
0.000000	0.707020	1766.767212
0.000000	0.707257	1767.983643
0.000000	0.707494	1768.642212
0.000000	0.707731	1769.262939
0.000000	0.707968	1770.767700
0.000000	0.708205	1772.236816
0.000000	0.708443	1773.407227
0.000000	0.708680	1773.896729
0.000000	0.708917	1774.335327
0.000000	0.709154	1774.942383
0.000000	0.709391	1775.369019
0.000000	0.709629	1776.383789
0.000000	0.709866	1778.052368
0.000000	0.710103	1781.247314
0.000000	0.710340	1785.069580
0.000000	0.710577	1788.983643
0.000000	0.710814	1792.644775
0.000000	0.711052	1795.828735
0.000000	0.711289	1799.441162
0.000000	0.711526	1802.739380
0.000000	0.711763	1806.323120
0.000000	0.712000	1809.619751
0.000000	0.712237	1812.650513
0.000000	0.712475	1816.400391
0.000000	0.712712	1821.072266
0.000000	0.712949	1825.881470
0.000000	0.713186	1829.425781
0.000000	0.713423	1831.730347
0.000000	0.713661	1831.588135
0.000000	0.713898	1829.760376
0.000000	0.714135	1827.839111
0.000000	0.714372	1827.799805
0.000000	0.714609	1827.837158
0.000000	0.714846	1828.422607
0.000000	0.715084	1829.122314
0.000000	0.715321	1830.389038
0.000000	0.715558	1830.799316
0.000000	0.715795	1830.571289
0.000000	0.716032	1829.722046
0.000000	0.716269	1828.784180
0.000000	0.716507	1828.072510
0.000000	0.716744	1826.676392
0.000000	0.716981	1824.639893
0.000000	0.717218	1822.053223
0.000000	0.717455	1819.290771
0.000000	0.717692	1816.505981
0.000000	0.717930	1813.349487
0.000000	0.718167	1810.653442
0.000000	0.718404	1808.136475
0.000000	0.718641	1804.484375
0.000000	0.718878	1800.318726
0.000000	0.719115	1795.020630
0.000000	0.719353	1790.114380
0.000000	0.719590	1785.288330
0.000000	0.719827	1780.112793
0.000000	0.720064	1777.086792
0.000000	0.720301	1774.455811
0.000000	0.720539	1771.640381
0.000000	0.720776	1769.721313
0.000000	0.721013	1768.193848
0.000000	0.721250	1766.616699
0.000000	0.721487	1763.808350
0.000000	0.721724	1760.554077
0.000000	0.721962	1757.709961
0.000000	0.722199	1756.847656
0.000000	0.722436	1755.555298
0.000000	0.722673	1753.334351
0.000000	0.722910	1749.496094
0.000000	0.723148	1744.099854
0.000000	0.723385	1737.907959
0.000000	0.723622	1733.598022
0.000000	0.723859	1730.936401
0.000000	0.724096	1729.737183
0.000000	0.724333	1730.335693
0.000000	0.724571	1731.860107
0.000000	0.724808	1734.976196
0.000000	0.725045	1739.113770
0.000000	0.725282	1743.751709
0.000000	0.725519	1748.108643
0.000000	0.725756	1750.488159
0.000000	0.725994	1750.454224
0.000000	0.726231	1749.468262
0.000000	0.726468	1747.148560
0.000000	0.726705	1744.815918
0.000000	0.726942	1744.271851
0.000000	0.727179	1743.421021
0.000000	0.727417	1742.598267
0.000000	0.727654	1741.898804
0.000000	0.727891	1741.392212
0.000000	0.728128	1741.719238
0.000000	0.728365	1741.893921
0.000000	0.728603	1741.828613
0.000000	0.728840	1741.434082
0.000000	0.729077	1740.873779
0.000000	0.729314	1739.716553
0.000000	0.729551	1738.261841
0.000000	0.729788	1737.315918
0.000000	0.730026	1736.339844
0.000000	0.730263	1733.890259
0.000000	0.730500	1730.956787
0.000000	0.730737	1728.017700
0.000000	0.730974	1724.857910
0.000000	0.731211	1721.524048
0.000000	0.731449	1718.109985
0.000000	0.731686	1714.766235
0.000000	0.731923	1711.454468
0.000000	0.732160	1709.512085
0.000000	0.732397	1708.227783
0.000000	0.732635	1708.022705
0.000000	0.732872	1710.240234
0.000000	0.733109	1711.874512
0.000000	0.733346	1713.041260
0.000000	0.733583	1714.864746
0.000000	0.733820	1716.903320
0.000000	0.734058	1719.755737
0.000000	0.734295	1722.058716
0.000000	0.734532	1722.666138
0.000000	0.734769	1722.707642
0.000000	0.735006	1723.103638
0.000000	0.735243	1724.594849
0.000000	0.735481	1725.835693
0.000000	0.735718	1727.353638
0.000000	0.735955	1729.434082
0.000000	0.736192	1731.469482
0.000000	0.736429	1733.896973
0.000000	0.736667	1736.064209
0.000000	0.736904	1737.565308
0.000000	0.737141	1738.791870
0.000000	0.737378	1740.354736
0.000000	0.737615	1742.436035
0.000000	0.737852	1745.943970
0.000000	0.738090	1750.040771
0.000000	0.738327	1755.113159
0.000000	0.738564	1760.022217
0.000000	0.738801	1764.639160
0.000000	0.739038	1769.200317
0.000000	0.739275	1773.834106
0.000000	0.739513	1778.070923
0.000000	0.739750	1781.454590
0.000000	0.739987	1784.672729
0.000000	0.740224	1787.866943
0.000000	0.740461	1791.050049
0.000000	0.740698	1794.435181
0.000000	0.740936	1797.809692
0.000000	0.741173	1801.623047
0.000000	0.741410	1803.741089
0.000000	0.741647	1803.971069
0.000000	0.741884	1803.382202
0.000000	0.742122	1802.366699
0.000000	0.742359	1801.755249
0.000000	0.742596	1803.596313
0.000000	0.742833	1806.064331
0.000000	0.743070	1807.825073
0.000000	0.743307	1808.783081
0.000000	0.743545	1809.222778
0.000000	0.743782	1808.378906
0.000000	0.744019	1806.753052
0.000000	0.744256	1804.585327
0.000000	0.744493	1802.416992
0.000000	0.744730	1800.931763
0.000000	0.744968	1799.682373
0.000000	0.745205	1797.526489
0.000000	0.745442	1794.973755
0.000000	0.745679	1792.196777
0.000000	0.745916	1789.128540
0.000000	0.746154	1785.346069
0.000000	0.746391	1780.947876
0.000000	0.746628	1776.352417
0.000000	0.746865	1771.564697
0.000000	0.747102	1767.361450
0.000000	0.747339	1763.814941
0.000000	0.747577	1761.080566
0.000000	0.747814	1758.530273
0.000000	0.748051	1756.931274
0.000000	0.748288	1755.442871
0.000000	0.748525	1753.642822
0.000000	0.748762	1751.711914
0.000000	0.749000	1750.222900
0.000000	0.749237	1749.158569
0.000000	0.749474	1747.887695
0.000000	0.749711	1745.676147
0.000000	0.749948	1743.936157
0.000000	0.750185	1742.867065
0.000000	0.750423	1742.573242
0.000000	0.750660	1743.527710
0.000000	0.750897	1745.204834
0.000000	0.751134	1747.851074
0.000000	0.751371	1751.269165
0.000000	0.751609	1755.754761
0.000000	0.751846	1761.255127
0.000000	0.752083	1766.530029
0.000000	0.752320	1768.729492
0.000000	0.752557	1769.983032
0.000000	0.752794	1771.498657
0.000000	0.753032	1773.008545
0.000000	0.753269	1775.540527
0.000000	0.753506	1781.239380
0.000000	0.753743	1788.389038
0.000000	0.753980	1793.251953
0.000000	0.754218	1793.064697
0.000000	0.754455	1790.126343
0.000000	0.754692	1788.337769
0.000000	0.754929	1788.152222
0.000000	0.755166	1786.548950
0.000000	0.755403	1784.196045
0.000000	0.755641	1782.113892
0.000000	0.755878	1781.248779
0.000000	0.756115	1780.446777
0.000000	0.756352	1780.046265
0.000000	0.756589	1780.253906
0.000000	0.756826	1780.517944
0.000000	0.757064	1780.859985
0.000000	0.757301	1781.794189
0.000000	0.757538	1783.228882
0.000000	0.757775	1784.435181
0.000000	0.758012	1785.883301
0.000000	0.758249	1787.707764
0.000000	0.758487	1789.796509
0.000000	0.758724	1791.663330
0.000000	0.758961	1794.039551
0.000000	0.759198	1796.346802
0.000000	0.759435	1798.959473
0.000000	0.759672	1801.656494
0.000000	0.759910	1804.568115
0.000000	0.760147	1807.950562
0.000000	0.760384	1811.697998
0.000000	0.760621	1814.854980
0.000000	0.760858	1818.071655
0.000000	0.761096	1821.104980
0.000000	0.761333	1825.924316
0.000000	0.761570	1831.461060
0.000000	0.761807	1837.968628
0.000000	0.762044	1844.161255
0.000000	0.762281	1849.755127
0.000000	0.762519	1855.430176
0.000000	0.762756	1861.017578
0.000000	0.762993	1865.826538
0.000000	0.763230	1870.012451
0.000000	0.763467	1872.695557
0.000000	0.763704	1874.894409
0.000000	0.763942	1876.669067
0.000000	0.764179	1878.145630
0.000000	0.764416	1879.860474
0.000000	0.764653	1882.600464
0.000000	0.764890	1885.877319
0.000000	0.765128	1889.565918
0.000000	0.765365	1893.089722
0.000000	0.765602	1896.183350
0.000000	0.765839	1898.236206
0.000000	0.766076	1899.684326
0.000000	0.766313	1900.851318
0.000000	0.766551	1902.401855
0.000000	0.766788	1904.686401
0.000000	0.767025	1908.144043
0.000000	0.767262	1912.756470
0.000000	0.767499	1918.119263
0.000000	0.767736	1922.963257
0.000000	0.767974	1927.159302
0.000000	0.768211	1930.011230
0.000000	0.768448	1931.877563
0.000000	0.768685	1933.742310
0.000000	0.768922	1935.596191
0.000000	0.769159	1938.301514
0.000000	0.769397	1941.253540
0.000000	0.769634	1944.619629
0.000000	0.769871	1948.273682
0.000000	0.770108	1951.663086
0.000000	0.770345	1954.555664
0.000000	0.770583	1957.210205
0.000000	0.770820	1959.306274
0.000000	0.771057	1961.396118
0.000000	0.771294	1962.983276
0.000000	0.771531	1964.312622
0.000000	0.771769	1965.544189
0.000000	0.772006	1967.086792
0.000000	0.772243	1968.839111
0.000000	0.772480	1970.516602
0.000000	0.772717	1971.896484
0.000000	0.772954	1972.840454
0.000000	0.773192	1972.951416
0.000000	0.773429	1972.321777
0.000000	0.773666	1970.957520
0.000000	0.773903	1968.894897
0.000000	0.774140	1966.443604
0.000000	0.774377	1963.454346
0.000000	0.774615	1960.280151
0.000000	0.774852	1956.459595
0.000000	0.775089	1952.296753
0.000000	0.775326	1948.052734
0.000000	0.775563	1943.687622
0.000000	0.775800	1940.174805
0.000000	0.776038	1938.022461
0.000000	0.776275	1936.944580
0.000000	0.776512	1936.426025
0.000000	0.776749	1936.714355
0.000000	0.776986	1936.666870
0.000000	0.777223	1937.032715
0.000000	0.777461	1937.125488
0.000000	0.777698	1937.214722
0.000000	0.777935	1937.112305
0.000000	0.778172	1937.129028
0.000000	0.778409	1937.111450
0.000000	0.778647	1936.789551
0.000000	0.778884	1936.517700
0.000000	0.779121	1936.194580
0.000000	0.779358	1935.593018
0.000000	0.779595	1935.206177
0.000000	0.779832	1935.266113
0.000000	0.780070	1935.696289
0.000000	0.780307	1935.240479
0.000000	0.780544	1933.793091
0.000000	0.780781	1931.517822
0.000000	0.781018	1928.375732
0.000000	0.781255	1924.244873
0.000000	0.781493	1919.785034
0.000000	0.781730	1915.117798
0.000000	0.781967	1909.308472
0.000000	0.782204	1902.439575
0.000000	0.782441	1896.641235
0.000000	0.782679	1891.314209
0.000000	0.782916	1887.114990
0.000000	0.783153	1883.310547
0.000000	0.783390	1879.564575
0.000000	0.783627	1875.260498
0.000000	0.783864	1871.226685
0.000000	0.784102	1867.940674
0.000000	0.784339	1865.225586
0.000000	0.784576	1861.745972
0.000000	0.784813	1857.605103
0.000000	0.785050	1852.875854
0.000000	0.785287	1847.728149
0.000000	0.785525	1842.786499
0.000000	0.785762	1838.857300
0.000000	0.785999	1836.015015
0.000000	0.786236	1834.267700
0.000000	0.786473	1832.583862
0.000000	0.786711	1830.491455
0.000000	0.786948	1828.887207
0.000000	0.787185	1827.874756
0.000000	0.787422	1827.916260
0.000000	0.787659	1828.723633
0.000000	0.787896	1829.836792
0.000000	0.788134	1831.009766
0.000000	0.788371	1832.606812
0.000000	0.788608	1834.515503
0.000000	0.788845	1836.968140
0.000000	0.789082	1839.816406
0.000000	0.789319	1842.642578
0.000000	0.789557	1845.268799
0.000000	0.789794	1847.676758
0.000000	0.790031	1850.271851
0.000000	0.790268	1853.034912
0.000000	0.790505	1856.832275
0.000000	0.790743	1860.974609
0.000000	0.790980	1865.832397
0.000000	0.791217	1871.409180
0.000000	0.791454	1877.545044
0.000000	0.791691	1884.876221
0.000000	0.791928	1892.761475
0.000000	0.792166	1899.725098
0.000000	0.792403	1906.793335
0.000000	0.792640	1914.548462
0.000000	0.792877	1921.484375
0.000000	0.793114	1926.660767
0.000000	0.793351	1930.655884
0.000000	0.793589	1935.239746
0.000000	0.793826	1941.234863
0.000000	0.794063	1944.978394
0.000000	0.794300	1948.154419
0.000000	0.794537	1950.140747
0.000000	0.794774	1950.596924
0.000000	0.795012	1950.374023
0.000000	0.795249	1950.442627
0.000000	0.795486	1950.489502
0.000000	0.795723	1950.677124
0.000000	0.795960	1951.538574
0.000000	0.796197	1952.379395
0.000000	0.796435	1953.550415
0.000000	0.796672	1955.265015
0.000000	0.796909	1957.438232
0.000000	0.797146	1960.390869
0.000000	0.797383	1962.902588
0.000000	0.797621	1964.756470
0.000000	0.797858	1965.980225
0.000000	0.798095	1966.506714
0.000000	0.798332	1965.943726
0.000000	0.798569	1964.927979
0.000000	0.798806	1963.212646
0.000000	0.799044	1961.577759
0.000000	0.799281	1959.536987
0.000000	0.799518	1957.844238
0.000000	0.799755	1956.204590
0.000000	0.799992	1955.405029
0.000000	0.800230	1955.242798
0.000000	0.800467	1955.915283
0.000000	0.800704	1956.801636
0.000000	0.800941	1957.785278
0.000000	0.801178	1958.814453
0.000000	0.801415	1958.585571
0.000000	0.801653	1957.738770
0.000000	0.801890	1956.402466
0.000000	0.802127	1954.158569
0.000000	0.802364	1951.491943
0.000000	0.802601	1948.704468
0.000000	0.802838	1946.468140
0.000000	0.803076	1945.303589
0.000000	0.803313	1943.227539
0.000000	0.803550	1940.132446
0.000000	0.803787	1936.237671
0.000000	0.804024	1931.740112
0.000000	0.804261	1928.619995
0.000000	0.804499	1926.834351
0.000000	0.804736	1924.666626
0.000000	0.804973	1922.387207
0.000000	0.805210	1920.293091
0.000000	0.805447	1919.533081
0.000000	0.805685	1918.795044
0.000000	0.805922	1918.014038
0.000000	0.806159	1917.134033
0.000000	0.806396	1915.880249
0.000000	0.806633	1914.865356
0.000000	0.806870	1913.779053
0.000000	0.807108	1913.410767
0.000000	0.807345	1913.588623
0.000000	0.807582	1913.605591
0.000000	0.807819	1913.684570
0.000000	0.808056	1914.282349
0.000000	0.808293	1915.085693
0.000000	0.808531	1915.216553
0.000000	0.808768	1914.711426
0.000000	0.809005	1913.604126
0.000000	0.809242	1912.418335
0.000000	0.809479	1909.873413
0.000000	0.809717	1905.932129
0.000000	0.809954	1900.821899
0.000000	0.810191	1894.807739
0.000000	0.810428	1890.115112
0.000000	0.810665	1885.763550
0.000000	0.810902	1883.597046
0.000000	0.811140	1881.742676
0.000000	0.811377	1880.446045
0.000000	0.811614	1879.274536
0.000000	0.811851	1878.208618
0.000000	0.812088	1876.230957
0.000000	0.812325	1873.786255
0.000000	0.812563	1870.792236
0.000000	0.812800	1867.592407
0.000000	0.813037	1864.720093
0.000000	0.813274	1862.028076
0.000000	0.813511	1859.271973
0.000000	0.813748	1856.987061
0.000000	0.813986	1855.049194
0.000000	0.814223	1854.221924
0.000000	0.814460	1854.686279
0.000000	0.814697	1856.332764
0.000000	0.814934	1860.184326
0.000000	0.815172	1864.970825
0.000000	0.815409	1870.221558
0.000000	0.815646	1875.257080
0.000000	0.815883	1880.199097
0.000000	0.816120	1885.045776
0.000000	0.816357	1888.812134
0.000000	0.816595	1891.847900
0.000000	0.816832	1894.196777
0.000000	0.817069	1895.942139
0.000000	0.817306	1897.460571
0.000000	0.817543	1897.367798
0.000000	0.817780	1896.416016
0.000000	0.818018	1895.398682
0.000000	0.818255	1894.961548
0.000000	0.818492	1895.518311
0.000000	0.818729	1897.658936
0.000000	0.818966	1900.633423
0.000000	0.819204	1903.521484
0.000000	0.819441	1906.021240
0.000000	0.819678	1907.914307
0.000000	0.819915	1909.468994
0.000000	0.820152	1910.010376
0.000000	0.820389	1909.747070
0.000000	0.820627	1908.484375
0.000000	0.820864	1907.192749
0.000000	0.821101	1905.696899
0.000000	0.821338	1904.552246
0.000000	0.821575	1903.350586
0.000000	0.821812	1901.906128
0.000000	0.822050	1900.168091
0.000000	0.822287	1898.720825
0.000000	0.822524	1898.050049
0.000000	0.822761	1897.764893
0.000000	0.822998	1897.412598
0.000000	0.823236	1897.354980
0.000000	0.823473	1897.943237
0.000000	0.823710	1898.524658
0.000000	0.823947	1898.163452
0.000000	0.824184	1897.891479
0.000000	0.824421	1897.604980
0.000000	0.824659	1897.211060
0.000000	0.824896	1897.358276
0.000000	0.825133	1897.724609
0.000000	0.825370	1898.060181
0.000000	0.825607	1898.320435
0.000000	0.825844	1898.433350
0.000000	0.826082	1898.788086
0.000000	0.826319	1898.789917
0.000000	0.826556	1897.832153
0.000000	0.826793	1896.089600
0.000000	0.827030	1894.081543
0.000000	0.827267	1891.554810
0.000000	0.827505	1889.619873
0.000000	0.827742	1889.893066
0.000000	0.827979	1890.764038
0.000000	0.828216	1889.998657
0.000000	0.828453	1888.781250
0.000000	0.828691	1887.609009
0.000000	0.828928	1887.043945
0.000000	0.829165	1888.370483
0.000000	0.829402	1891.327393
0.000000	0.829639	1894.616577
0.000000	0.829876	1897.398682
0.000000	0.830114	1898.556030
0.000000	0.830351	1898.591797
0.000000	0.830588	1898.354614
0.000000	0.830825	1897.510986
0.000000	0.831062	1897.623413
0.000000	0.831299	1897.776001
0.000000	0.831537	1896.451294
0.000000	0.831774	1891.658203
0.000000	0.832011	1885.236816
0.000000	0.832248	1877.897705
0.000000	0.832485	1871.398071
0.000000	0.832722	1868.084106
0.000000	0.832960	1865.976807
0.000000	0.833197	1864.680298
0.000000	0.833434	1863.671631
0.000000	0.833671	1864.019409
0.000000	0.833908	1864.391724
0.000000	0.834146	1864.401611
0.000000	0.834383	1863.854614
0.000000	0.834620	1861.935303
0.000000	0.834857	1859.180908
0.000000	0.835094	1855.351074
0.000000	0.835331	1850.127563
0.000000	0.835569	1843.864380
0.000000	0.835806	1836.876587
0.000000	0.836043	1829.781006
0.000000	0.836280	1821.655396
0.000000	0.836517	1813.182129
0.000000	0.836754	1804.415039
0.000000	0.836992	1796.459595
0.000000	0.837229	1788.927002
0.000000	0.837466	1781.695068
0.000000	0.837703	1775.166504
0.000000	0.837940	1772.437988
0.000000	0.838178	1771.806519
0.000000	0.838415	1772.278076
0.000000	0.838652	1773.206177
0.000000	0.838889	1774.132080
0.000000	0.839126	1775.940674
0.000000	0.839363	1778.343506
0.000000	0.839601	1781.172974
0.000000	0.839838	1783.558472
0.000000	0.840075	1786.737793
0.000000	0.840312	1790.321167
0.000000	0.840549	1795.111938
0.000000	0.840786	1800.557251
0.000000	0.841024	1807.008423
0.000000	0.841261	1813.456421
0.000000	0.841498	1818.502808
0.000000	0.841735	1824.211060
0.000000	0.841972	1830.575806
0.000000	0.842210	1837.911743
0.000000	0.842447	1846.093994
0.000000	0.842684	1854.640381
0.000000	0.842921	1862.109497
0.000000	0.843158	1869.066284
0.000000	0.843395	1875.140625
0.000000	0.843633	1879.480225
0.000000	0.843870	1883.330200
0.000000	0.844107	1886.663696
0.000000	0.844344	1888.942871
0.000000	0.844581	1890.345093
0.000000	0.844818	1890.476685
0.000000	0.845056	1888.996948
0.000000	0.845293	1886.522095
0.000000	0.845530	1883.315918
0.000000	0.845767	1880.093140
0.000000	0.846004	1878.104858
0.000000	0.846241	1877.003418
0.000000	0.846479	1876.956787
0.000000	0.846716	1876.135254
0.000000	0.846953	1875.598145
0.000000	0.847190	1875.035767
0.000000	0.847427	1875.605103
0.000000	0.847665	1878.206665
0.000000	0.847902	1881.789551
0.000000	0.848139	1885.957031
0.000000	0.848376	1889.218262
0.000000	0.848613	1891.232422
0.000000	0.848850	1892.326660
0.000000	0.849088	1892.689697
0.000000	0.849325	1892.245483
0.000000	0.849562	1891.501221
0.000000	0.849799	1890.571045
0.000000	0.850036	1889.728516
0.000000	0.850273	1889.120361
0.000000	0.850511	1889.929321
0.000000	0.850748	1891.415894
0.000000	0.850985	1892.428711
0.000000	0.851222	1891.359985
0.000000	0.851459	1889.422974
0.000000	0.851697	1886.512573
0.000000	0.851934	1883.322388
0.000000	0.852171	1880.252563
0.000000	0.852408	1876.750122
0.000000	0.852645	1872.868530
0.000000	0.852882	1869.431274
0.000000	0.853120	1865.969238
0.000000	0.853357	1862.637329
0.000000	0.853594	1859.781494
0.000000	0.853831	1857.702515
0.000000	0.854068	1856.268188
0.000000	0.854305	1856.461792
0.000000	0.854543	1859.502563
0.000000	0.854780	1864.311646
0.000000	0.855017	1870.582764
0.000000	0.855254	1877.640747
0.000000	0.855491	1884.967773
0.000000	0.855729	1891.539673
0.000000	0.855966	1898.435669
0.000000	0.856203	1905.857056
0.000000	0.856440	1913.772827
0.000000	0.856677	1921.639038
0.000000	0.856914	1929.346802
0.000000	0.857152	1937.104858
0.000000	0.857389	1945.299683
0.000000	0.857626	1953.017700
0.000000	0.857863	1958.535278
0.000000	0.858100	1961.494751
0.000000	0.858337	1963.298950
0.000000	0.858575	1964.103027
0.000000	0.858812	1964.911621
0.000000	0.859049	1966.213623
0.000000	0.859286	1967.402466
0.000000	0.859523	1969.394287
0.000000	0.859761	1972.195068
0.000000	0.859998	1974.685303
0.000000	0.860235	1977.280273
0.000000	0.860472	1979.811768
0.000000	0.860709	1981.404175
0.000000	0.860946	1979.682739
0.000000	0.861184	1976.124390
0.000000	0.861421	1970.513672
0.000000	0.861658	1964.005981
0.000000	0.861895	1959.358643
0.000000	0.862132	1954.857666
0.000000	0.862369	1949.859253
0.000000	0.862607	1944.067993
0.000000	0.862844	1937.715942
0.000000	0.863081	1932.684204
0.000000	0.863318	1928.223633
0.000000	0.863555	1923.999268
0.000000	0.863792	1920.384766
0.000000	0.864030	1916.894165
0.000000	0.864267	1914.824707
0.000000	0.864504	1913.746826
0.000000	0.864741	1912.759399
0.000000	0.864978	1911.019897
0.000000	0.865215	1909.155396
0.000000	0.865453	1907.490723
0.000000	0.865690	1906.368164
0.000000	0.865927	1905.029907
0.000000	0.866164	1903.550537
0.000000	0.866401	1901.800293
0.000000	0.866639	1900.176270
0.000000	0.866876	1898.637573
0.000000	0.867113	1897.647095
0.000000	0.867350	1896.701782
0.000000	0.867587	1896.842651
0.000000	0.867824	1897.014648
0.000000	0.868062	1897.393311
0.000000	0.868299	1898.351196
0.000000	0.868536	1898.622314
0.000000	0.868773	1897.850098
0.000000	0.869010	1896.445679
0.000000	0.869247	1894.039063
0.000000	0.869485	1891.039917
0.000000	0.869722	1887.567017
0.000000	0.869959	1884.759766
0.000000	0.870196	1881.607178
0.000000	0.870433	1877.807983
0.000000	0.870671	1873.720825
0.000000	0.870908	1870.008057
0.000000	0.871145	1867.708130
0.000000	0.871382	1866.218140
0.000000	0.871619	1865.654175
0.000000	0.871856	1863.974976
0.000000	0.872094	1861.620850
0.000000	0.872331	1859.465820
0.000000	0.872568	1857.203979
0.000000	0.872805	1854.389893
0.000000	0.873042	1851.430542
0.000000	0.873279	1848.029297
0.000000	0.873517	1844.614136
0.000000	0.873754	1840.655029
0.000000	0.873991	1836.350098
0.000000	0.874228	1831.947388
0.000000	0.874465	1827.387817
0.000000	0.874703	1822.433594
0.000000	0.874940	1817.047607
0.000000	0.875177	1813.105347
0.000000	0.875414	1811.080444
0.000000	0.875651	1810.381104
0.000000	0.875888	1810.648438
0.000000	0.876126	1811.678101
0.000000	0.876363	1812.966187
0.000000	0.876600	1814.344849
0.000000	0.876837	1816.143311
0.000000	0.877074	1818.341431
0.000000	0.877312	1821.024292
0.000000	0.877549	1823.759399
0.000000	0.877786	1826.918091
0.000000	0.878023	1829.986572
0.000000	0.878260	1832.019775
0.000000	0.878497	1833.008911
0.000000	0.878735	1833.931396
0.000000	0.878972	1834.062256
0.000000	0.879209	1832.867065
0.000000	0.879446	1829.952637
0.000000	0.879683	1825.498169
0.000000	0.879920	1819.817871
0.000000	0.880158	1812.630005
0.000000	0.880395	1805.952148
0.000000	0.880632	1799.950928
0.000000	0.880869	1794.846191
0.000000	0.881106	1789.409424
0.000000	0.881343	1783.967651
0.000000	0.881581	1778.875244
0.000000	0.881818	1773.380493
0.000000	0.882055	1766.585693
0.000000	0.882292	1757.777710
0.000000	0.882529	1746.659302
0.000000	0.882766	1733.083374
0.000000	0.883004	1718.205200
0.000000	0.883241	1701.949219
0.000000	0.883478	1685.606445
0.000000	0.883715	1671.213867
0.000000	0.883952	1658.540405
0.000000	0.884190	1646.562622
0.000000	0.884427	1634.751465
0.000000	0.884664	1624.405762
0.000000	0.884901	1616.755127
0.000000	0.885138	1613.223633
0.000000	0.885375	1613.602783
0.000000	0.885613	1617.610718
0.000000	0.885850	1625.828735
0.000000	0.886087	1637.365723
0.000000	0.886324	1650.659790
0.000000	0.886561	1663.801514
0.000000	0.886799	1676.984619
0.000000	0.887036	1688.642334
0.000000	0.887273	1700.326904
0.000000	0.887510	1712.436401
0.000000	0.887747	1723.628906
0.000000	0.887984	1734.094727
0.000000	0.888222	1744.787720
0.000000	0.888459	1756.294556
0.000000	0.888696	1769.223755
0.000000	0.888933	1782.663208
0.000000	0.889170	1796.775513
0.000000	0.889407	1811.105347
0.000000	0.889645	1826.360962
0.000000	0.889882	1841.638428
0.000000	0.890119	1855.023193
0.000000	0.890356	1863.722168
0.000000	0.890593	1869.860840
0.000000	0.890830	1875.205322
0.000000	0.891068	1879.537231
0.000000	0.891305	1884.640991
0.000000	0.891542	1890.497681
0.000000	0.891779	1895.992432
0.000000	0.892016	1901.473022
0.000000	0.892254	1905.670898
0.000000	0.892491	1909.110474
0.000000	0.892728	1912.135986
0.000000	0.892965	1914.879395
0.000000	0.893202	1917.480347
0.000000	0.893439	1920.317261
0.000000	0.893677	1922.902832
0.000000	0.893914	1924.843628
0.000000	0.894151	1926.371582
0.000000	0.894388	1927.646973
0.000000	0.894625	1929.232544
0.000000	0.894862	1931.111206
0.000000	0.895100	1932.892700
0.000000	0.895337	1935.157593
0.000000	0.895574	1937.652222
0.000000	0.895811	1940.583374
0.000000	0.896048	1944.138550
0.000000	0.896286	1947.852661
0.000000	0.896523	1951.929565
0.000000	0.896760	1956.540649
0.000000	0.896997	1960.111084
0.000000	0.897234	1963.582031
0.000000	0.897471	1966.741943
0.000000	0.897709	1969.259033
0.000000	0.897946	1971.420288
0.000000	0.898183	1973.783203
0.000000	0.898420	1976.060791
0.000000	0.898657	1977.708252
0.000000	0.898894	1978.450684
0.000000	0.899132	1978.818604
0.000000	0.899369	1979.061157
0.000000	0.899606	1979.689453
0.000000	0.899843	1981.662964
0.000000	0.900080	1984.614258
0.000000	0.900317	1987.143799
0.000000	0.900555	1987.961182
0.000000	0.900792	1987.475342
0.000000	0.901029	1985.718628
0.000000	0.901266	1983.071411
0.000000	0.901503	1979.537842
0.000000	0.901740	1976.176147
0.000000	0.901978	1972.642944
0.000000	0.902215	1969.295654
0.000000	0.902452	1966.105225
0.000000	0.902689	1963.729126
0.000000	0.902926	1961.342896
0.000000	0.903164	1958.095947
0.000000	0.903401	1953.442017
0.000000	0.903638	1949.389404
0.000000	0.903875	1946.723267
0.000000	0.904112	1946.650879
0.000000	0.904349	1947.918091
0.000000	0.904587	1948.686279
0.000000	0.904824	1948.114502
0.000000	0.905061	1947.130493
0.000000	0.905298	1945.465698
0.000000	0.905535	1944.161865
0.000000	0.905773	1944.001709
0.000000	0.906010	1944.575806
0.000000	0.906247	1945.436646
0.000000	0.906484	1946.838013
0.000000	0.906721	1949.126587
0.000000	0.906958	1952.569214
0.000000	0.907196	1956.821899
0.000000	0.907433	1960.915894
0.000000	0.907670	1963.671387
0.000000	0.907907	1964.651611
0.000000	0.908144	1964.997681
0.000000	0.908381	1964.540405
0.000000	0.908619	1963.543701
0.000000	0.908856	1963.549683
0.000000	0.909093	1963.443726
0.000000	0.909330	1963.000854
0.000000	0.909567	1962.721924
0.000000	0.909804	1962.028320
0.000000	0.910042	1961.067017
0.000000	0.910279	1960.265381
0.000000	0.910516	1959.584106
0.000000	0.910753	1959.208130
0.000000	0.910990	1959.415283
0.000000	0.911228	1960.071045
0.000000	0.911465	1960.375000
0.000000	0.911702	1959.864380
0.000000	0.911939	1959.095581
0.000000	0.912176	1958.221191
0.000000	0.912413	1957.563965
0.000000	0.912651	1957.114380
0.000000	0.912888	1957.718872
0.000000	0.913125	1958.393555
0.000000	0.913362	1959.189575
0.000000	0.913599	1960.646240
0.000000	0.913836	1962.440308
0.000000	0.914074	1964.443604
0.000000	0.914311	1966.617188
0.000000	0.914548	1968.893433
0.000000	0.914785	1971.173706
0.000000	0.915022	1972.720215
0.000000	0.915260	1974.232178
0.000000	0.915497	1975.702026
0.000000	0.915734	1976.010010
0.000000	0.915971	1975.494507
0.000000	0.916208	1974.450928
0.000000	0.916445	1972.744263
0.000000	0.916683	1971.250122
0.000000	0.916920	1969.425293
0.000000	0.917157	1967.686768
0.000000	0.917394	1965.743896
0.000000	0.917631	1963.424683
0.000000	0.917868	1961.541626
0.000000	0.918106	1960.556396
0.000000	0.918343	1959.429321
0.000000	0.918580	1958.402710
0.000000	0.918817	1957.380859
0.000000	0.919054	1956.173706
0.000000	0.919291	1955.364380
0.000000	0.919529	1955.101563
0.000000	0.919766	1955.415527
0.000000	0.920003	1956.555542
0.000000	0.920240	1959.092041
0.000000	0.920477	1961.940674
0.000000	0.920715	1964.398071
0.000000	0.920952	1967.076294
0.000000	0.921189	1969.640015
0.000000	0.921426	1972.109985
0.000000	0.921663	1973.909912
0.000000	0.921900	1975.683960
0.000000	0.922138	1977.248657
0.000000	0.922375	1978.878296
0.000000	0.922612	1981.075806
0.000000	0.922849	1981.770142
0.000000	0.923086	1980.818359
0.000000	0.923323	1979.302002
0.000000	0.923561	1977.812500
0.000000	0.923798	1977.319336
0.000000	0.924035	1977.879272
0.000000	0.924272	1977.583862
0.000000	0.924509	1976.465088
0.000000	0.924747	1974.209717
0.000000	0.924984	1971.406372
0.000000	0.925221	1967.892090
0.000000	0.925458	1963.597778
0.000000	0.925695	1958.694214
0.000000	0.925932	1954.194702
0.000000	0.926170	1951.665405
0.000000	0.926407	1950.681396
0.000000	0.926644	1950.892334
0.000000	0.926881	1951.318237
0.000000	0.927118	1951.364746
0.000000	0.927355	1951.025757
0.000000	0.927593	1950.813477
0.000000	0.927830	1950.783203
0.000000	0.928067	1950.497559
0.000000	0.928304	1949.990723
0.000000	0.928541	1949.548218
0.000000	0.928779	1948.724731
0.000000	0.929016	1947.544312
0.000000	0.929253	1946.168335
0.000000	0.929490	1943.679565
0.000000	0.929727	1940.876587
0.000000	0.929964	1938.013550
0.000000	0.930202	1935.596313
0.000000	0.930439	1932.904663
0.000000	0.930676	1929.430298
0.000000	0.930913	1925.541138
0.000000	0.931150	1921.292847
0.000000	0.931387	1918.342285
0.000000	0.931625	1915.431519
0.000000	0.931862	1912.674072
0.000000	0.932099	1909.225098
0.000000	0.932336	1905.488281
0.000000	0.932573	1901.715210
0.000000	0.932810	1899.307251
0.000000	0.933048	1897.725708
0.000000	0.933285	1896.806396
0.000000	0.933522	1896.525879
0.000000	0.933759	1896.138184
0.000000	0.933996	1895.876709
0.000000	0.934234	1894.943481
0.000000	0.934471	1892.136475
0.000000	0.934708	1887.895142
0.000000	0.934945	1882.468018
0.000000	0.935182	1876.270996
0.000000	0.935419	1869.752197
0.000000	0.935657	1864.076050
0.000000	0.935894	1859.475220
0.000000	0.936131	1856.478149
0.000000	0.936368	1854.410156
0.000000	0.936605	1852.697266
0.000000	0.936843	1851.295410
0.000000	0.937080	1849.541138
0.000000	0.937317	1847.771362
0.000000	0.937554	1846.297607
0.000000	0.937791	1844.542114
0.000000	0.938028	1844.424316
0.000000	0.938266	1845.874023
0.000000	0.938503	1848.511108
0.000000	0.938740	1852.127441
0.000000	0.938977	1856.705566
0.000000	0.939214	1862.427490
0.000000	0.939451	1869.187256
0.000000	0.939689	1875.849365
0.000000	0.939926	1882.449707
0.000000	0.940163	1890.139771
0.000000	0.940400	1898.613403
0.000000	0.940637	1906.633911
0.000000	0.940874	1913.884521
0.000000	0.941112	1920.803467
0.000000	0.941349	1927.741211
0.000000	0.941586	1933.944214
0.000000	0.941823	1939.964966
0.000000	0.942060	1945.156616
0.000000	0.942297	1949.353271
0.000000	0.942535	1952.318726
0.000000	0.942772	1954.498291
0.000000	0.943009	1956.301147
0.000000	0.943246	1958.308838
0.000000	0.943483	1960.876465
0.000000	0.943721	1962.756226
0.000000	0.943958	1964.250000
0.000000	0.944195	1966.201538
0.000000	0.944432	1969.125000
0.000000	0.944669	1971.812744
0.000000	0.944906	1974.963501
0.000000	0.945144	1978.457397
0.000000	0.945381	1982.396484
0.000000	0.945618	1987.460449
0.000000	0.945855	1993.302002
0.000000	0.946092	1998.987061
0.000000	0.946329	2004.488159
0.000000	0.946567	2009.414917
0.000000	0.946804	2013.876709
0.000000	0.947041	2018.261475
0.000000	0.947278	2022.246704
0.000000	0.947515	2025.858887
0.000000	0.947753	2029.482422
0.000000	0.947990	2032.383301
0.000000	0.948227	2034.259399
0.000000	0.948464	2035.526245
0.000000	0.948701	2035.990479
0.000000	0.948938	2035.068115
0.000000	0.949176	2033.151733
0.000000	0.949413	2030.087158
0.000000	0.949650	2025.540771
0.000000	0.949887	2019.643799
0.000000	0.950124	2013.143555
0.000000	0.950361	2006.772339
0.000000	0.950599	2001.654419
0.000000	0.950836	1997.160156
0.000000	0.951073	1993.254639
0.000000	0.951310	1989.451660
0.000000	0.951547	1984.955322
0.000000	0.951784	1979.810913
0.000000	0.952022	1973.996704
0.000000	0.952259	1969.494263
0.000000	0.952496	1965.542236
0.000000	0.952733	1961.080200
0.000000	0.952970	1955.923950
0.000000	0.953208	1951.095947
0.000000	0.953445	1948.105591
0.000000	0.953682	1946.188965
0.000000	0.953919	1944.878052
0.000000	0.954156	1945.371948
0.000000	0.954393	1947.131470
0.000000	0.954631	1950.948364
0.000000	0.954868	1955.444092
0.000000	0.955105	1959.218994
0.000000	0.955342	1962.661133
0.000000	0.955579	1966.085693
0.000000	0.955817	1969.696167
0.000000	0.956054	1973.678223
0.000000	0.956291	1977.218628
0.000000	0.956528	1978.757813
0.000000	0.956765	1979.231445
0.000000	0.957002	1979.246338
0.000000	0.957240	1979.122070
0.000000	0.957477	1980.412109
0.000000	0.957714	1981.733521
0.000000	0.957951	1982.338623
0.000000	0.958188	1982.120605
0.000000	0.958425	1981.934937
0.000000	0.958663	1982.030884
0.000000	0.958900	1982.954224
0.000000	0.959137	1985.981445
0.000000	0.959374	1990.233276
0.000000	0.959611	1995.350952
0.000000	0.959848	2001.408813
0.000000	0.960086	2007.228638
0.000000	0.960323	2011.250732
0.000000	0.960560	2013.356445
0.000000	0.960797	2013.904907
0.000000	0.961034	2013.028809
0.000000	0.961271	2011.104004
0.000000	0.961509	2008.370728
0.000000	0.961746	2005.630981
0.000000	0.961983	2002.392212
0.000000	0.962220	1998.875488
0.000000	0.962457	1995.306152
0.000000	0.962695	1991.759766
0.000000	0.962932	1988.131836
0.000000	0.963169	1984.854370
0.000000	0.963406	1981.076538
0.000000	0.963643	1976.240479
0.000000	0.963880	1970.533447
0.000000	0.964118	1963.493164
0.000000	0.964355	1955.727661
0.000000	0.964592	1947.861450
0.000000	0.964829	1940.741577
0.000000	0.965066	1934.050659
0.000000	0.965304	1928.195190
0.000000	0.965541	1923.457153
0.000000	0.965778	1919.212524
0.000000	0.966015	1916.561646
0.000000	0.966252	1915.172607
0.000000	0.966489	1914.532104
0.000000	0.966727	1913.126709
0.000000	0.966964	1910.336304
0.000000	0.967201	1906.572266
0.000000	0.967438	1901.764160
0.000000	0.967675	1895.714722
0.000000	0.967912	1889.197998
0.000000	0.968150	1883.826172
0.000000	0.968387	1878.673462
0.000000	0.968624	1873.798950
0.000000	0.968861	1869.073486
0.000000	0.969098	1863.928833
0.000000	0.969335	1858.470093
0.000000	0.969573	1852.435791
0.000000	0.969810	1845.456055
0.000000	0.970047	1837.701904
0.000000	0.970284	1829.192505
0.000000	0.970521	1821.613647
0.000000	0.970758	1814.047974
0.000000	0.970996	1806.026733
0.000000	0.971233	1799.044434
0.000000	0.971470	1793.284302
0.000000	0.971707	1787.627075
0.000000	0.971944	1782.070068
0.000000	0.972182	1776.700073
0.000000	0.972419	1771.934814
0.000000	0.972656	1767.309937
0.000000	0.972893	1762.087646
0.000000	0.973130	1755.811523
0.000000	0.973368	1748.871826
0.000000	0.973605	1742.179077
0.000000	0.973842	1737.374146
0.000000	0.974079	1733.709473
0.000000	0.974316	1730.985718
0.000000	0.974553	1729.603516
0.000000	0.974791	1729.479370
0.000000	0.975028	1730.617798
0.000000	0.975265	1733.217285
0.000000	0.975502	1737.765381
0.000000	0.975739	1743.906738
0.000000	0.975976	1751.139893
0.000000	0.976214	1757.767944
0.000000	0.976451	1763.037598
0.000000	0.976688	1768.375977
0.000000	0.976925	1774.034180
0.000000	0.977162	1780.081665
0.000000	0.977399	1786.498657
0.000000	0.977637	1793.760010
0.000000	0.977874	1801.721191
0.000000	0.978111	1810.301758
0.000000	0.978348	1819.244385
0.000000	0.978585	1827.749634
0.000000	0.978822	1836.683472
0.000000	0.979060	1845.210571
0.000000	0.979297	1853.779785
0.000000	0.979534	1861.988525
0.000000	0.979771	1869.660767
0.000000	0.980008	1875.918335
0.000000	0.980246	1881.524170
0.000000	0.980483	1886.997314
0.000000	0.980720	1892.434937
0.000000	0.980957	1897.708130
0.000000	0.981194	1903.410156
0.000000	0.981431	1909.745605
0.000000	0.981669	1916.473389
0.000000	0.981906	1922.766235
0.000000	0.982143	1928.453125
0.000000	0.982380	1933.352051
0.000000	0.982617	1937.291870
0.000000	0.982854	1940.864380
0.000000	0.983092	1943.863770
0.000000	0.983329	1946.240112
0.000000	0.983566	1947.767822
0.000000	0.983803	1948.916138
0.000000	0.984040	1950.129639
0.000000	0.984278	1951.898193
0.000000	0.984515	1954.694946
0.000000	0.984752	1959.402466
0.000000	0.984989	1964.100098
0.000000	0.985226	1968.527832
0.000000	0.985463	1972.169067
0.000000	0.985701	1975.265869
0.000000	0.985938	1978.383179
0.000000	0.986175	1981.301392
0.000000	0.986412	1984.437988
0.000000	0.986649	1987.756714
0.000000	0.986886	1991.577759
0.000000	0.987124	1995.715210
0.000000	0.987361	2000.539795
0.000000	0.987598	2004.428467
0.000000	0.987835	2008.488525
0.000000	0.988072	2012.517334
0.000000	0.988310	2016.997192
0.000000	0.988547	2019.948608
0.000000	0.988784	2021.781006
0.000000	0.989021	2023.720093
0.000000	0.989258	2024.967285
0.000000	0.989495	2025.412842
0.000000	0.989733	2025.437134
0.000000	0.989970	2025.059448
0.000000	0.990207	2023.673950
0.000000	0.990444	2021.525513
0.000000	0.990681	2018.307495
0.000000	0.990918	2014.137573
0.000000	0.991156	2009.951172
0.000000	0.991393	2005.175293
0.000000	0.991630	2000.945068
0.000000	0.991867	1998.061157
0.000000	0.992104	1995.208252
0.000000	0.992342	1992.451904
0.000000	0.992579	1989.270386
0.000000	0.992816	1986.497070
0.000000	0.993053	1984.381226
0.000000	0.993290	1983.343750
0.000000	0.993527	1983.191162
0.000000	0.993765	1983.193848
0.000000	0.994002	1982.482056
0.000000	0.994239	1979.046265
0.000000	0.994476	1973.874634
0.000000	0.994713	1967.107178
0.000000	0.994950	1959.566528
0.000000	0.995188	1952.735352
0.000000	0.995425	1946.840942
0.000000	0.995662	1942.186035
0.000000	0.995899	1938.869995
0.000000	0.996136	1935.178223
0.000000	0.996373	1931.478638
0.000000	0.996611	1928.386475
0.000000	0.996848	1926.247437
0.000000	0.997085	1923.880249
0.000000	0.997322	1920.635986
0.000000	0.997559	1917.341675
0.000000	0.997797	1913.796509
0.000000	0.998034	1910.074341
0.000000	0.998271	1906.075684
0.000000	0.998508	1901.546875
0.000000	0.998745	1897.561890
0.000000	0.998982	1894.337280
0.000000	0.999220	1892.229004
0.000000	0.999457	1892.409058
0.000000	0.999694	1894.976196
0.000000	0.999931	1898.249634
0.000000	1.000168	1901.082031
0.000000	1.000405	1903.351318
0.000000	1.000643	1906.046143
0.000000	1.000880	1908.481079
0.000000	1.001117	1910.195190
0.000000	1.001354	1910.774414
0.000000	1.001591	1911.110718
0.000000	1.001829	1910.872192
0.000000	1.002066	1910.748291
0.000000	1.002303	1911.235352
0.000000	1.002540	1912.328369
0.000000	1.002777	1913.352539
0.000000	1.003014	1914.417480
0.000000	1.003252	1915.361938
0.000000	1.003489	1916.476440
0.000000	1.003726	1917.670044
0.000000	1.003963	1917.980591
0.000000	1.004200	1917.429443
0.000000	1.004437	1916.364380
0.000000	1.004675	1915.452881
0.000000	1.004912	1914.913452
0.000000	1.005149	1915.068970
0.000000	1.005386	1915.234619
0.000000	1.005623	1915.292847
0.000000	1.005860	1914.903076
0.000000	1.006098	1914.374023
0.000000	1.006335	1914.563965
0.000000	1.006572	1915.386597
0.000000	1.006809	1917.201904
0.000000	1.007046	1919.345825
0.000000	1.007284	1922.047485
0.000000	1.007521	1924.514648
0.000000	1.007758	1926.863892
0.000000	1.007995	1929.195923
0.000000	1.008232	1931.960693
0.000000	1.008469	1933.531860
0.000000	1.008707	1933.735474
0.000000	1.008944	1933.237671
0.000000	1.009181	1932.442017
0.000000	1.009418	1931.894409
0.000000	1.009655	1932.581421
0.000000	1.009892	1933.313477
0.000000	1.010130	1932.625977
0.000000	1.010367	1930.249268
0.000000	1.010604	1926.658569
0.000000	1.010841	1922.294678
0.000000	1.011078	1916.954224
0.000000	1.011316	1912.557007
0.000000	1.011553	1910.791626
0.000000	1.011790	1911.446411
0.000000	1.012027	1914.053833
0.000000	1.012264	1918.713501
0.000000	1.012501	1924.172363
0.000000	1.012739	1928.106934
0.000000	1.012976	1928.129639
0.000000	1.013213	1926.750244
0.000000	1.013450	1925.090942
0.000000	1.013687	1924.292603
0.000000	1.013924	1923.357544
0.000000	1.014162	1921.380127
0.000000	1.014399	1919.059082
0.000000	1.014636	1917.626953
0.000000	1.014873	1916.449097
0.000000	1.015110	1916.210815
0.000000	1.015347	1916.414917
0.000000	1.015585	1914.901001
0.000000	1.015822	1911.365112
0.000000	1.016059	1906.584839
0.000000	1.016296	1901.473511
0.000000	1.016533	1898.814209
0.000000	1.016770	1899.227661
0.000000	1.017008	1901.167725
0.000000	1.017245	1904.384033
0.000000	1.017482	1907.470947
0.000000	1.017719	1909.622070
0.000000	1.017956	1910.523804
0.000000	1.018194	1910.569580
0.000000	1.018431	1910.413818
0.000000	1.018668	1909.851807
0.000000	1.018905	1909.711548
0.000000	1.019142	1909.650391
0.000000	1.019379	1910.634277
0.000000	1.019617	1912.629395
0.000000	1.019854	1914.299072
0.000000	1.020091	1915.339111
0.000000	1.020328	1915.973633
0.000000	1.020565	1917.095459
0.000000	1.020803	1918.534668
0.000000	1.021040	1920.568604
0.000000	1.021277	1923.318970
0.000000	1.021514	1925.766235
0.000000	1.021751	1927.589355
0.000000	1.021988	1929.006348
0.000000	1.022226	1930.313599
0.000000	1.022463	1932.225098
0.000000	1.022700	1935.102905
0.000000	1.022937	1938.894897
0.000000	1.023174	1942.131348
0.000000	1.023412	1945.343506
0.000000	1.023649	1948.727905
0.000000	1.023886	1951.745483
0.000000	1.024123	1954.818115
0.000000	1.024360	1958.149780
0.000000	1.024597	1961.093628
0.000000	1.024835	1963.359253
0.000000	1.025072	1965.293213
0.000000	1.025309	1967.876465
0.000000	1.025546	1970.727783
0.000000	1.025783	1973.122437
0.000000	1.026020	1975.359009
0.000000	1.026258	1976.385132
0.000000	1.026495	1975.990601
0.000000	1.026732	1974.404297
0.000000	1.026969	1972.674805
0.000000	1.027206	1970.692749
0.000000	1.027443	1967.959229
0.000000	1.027681	1964.915771
0.000000	1.027918	1961.741943
0.000000	1.028155	1957.950439
0.000000	1.028392	1953.232544
0.000000	1.028629	1947.138916
0.000000	1.028866	1939.850098
0.000000	1.029104	1931.124512
0.000000	1.029341	1921.999268
0.000000	1.029578	1911.876709
0.000000	1.029815	1901.126465
0.000000	1.030052	1890.379395
0.000000	1.030290	1879.275757
0.000000	1.030527	1867.647217
0.000000	1.030764	1855.686890
0.000000	1.031001	1843.020020
0.000000	1.031238	1828.602173
0.000000	1.031475	1812.952148
0.000000	1.031713	1800.640503
0.000000	1.031950	1789.500610
0.000000	1.032187	1778.354370
0.000000	1.032424	1768.016968
0.000000	1.032661	1757.611450
0.000000	1.032899	1748.549561
0.000000	1.033136	1739.982178
0.000000	1.033373	1731.285278
0.000000	1.033610	1723.224609
0.000000	1.033847	1716.526001
0.000000	1.034084	1712.043823
0.000000	1.034322	1708.499756
0.000000	1.034559	1706.192871
0.000000	1.034796	1704.770996
0.000000	1.035033	1703.586792
0.000000	1.035270	1702.707397
0.000000	1.035507	1702.114868
0.000000	1.035745	1702.308960
0.000000	1.035982	1702.718140
0.000000	1.036219	1703.972046
0.000000	1.036456	1706.103516
0.000000	1.036693	1708.384399
0.000000	1.036930	1710.916016
0.000000	1.037168	1713.224976
0.000000	1.037405	1716.090942
0.000000	1.037642	1719.869995
0.000000	1.037879	1724.072144
0.000000	1.038116	1728.670898
0.000000	1.038353	1734.370972
0.000000	1.038591	1741.135498
0.000000	1.038828	1747.891968
0.000000	1.039065	1754.974243
0.000000	1.039302	1763.098389
0.000000	1.039539	1770.662476
0.000000	1.039777	1778.210449
0.000000	1.040014	1786.586548
0.000000	1.040251	1795.186768
0.000000	1.040488	1803.607788
0.000000	1.040725	1811.812500
0.000000	1.040962	1821.010254
0.000000	1.041200	1829.640991
0.000000	1.041437	1838.048218
0.000000	1.041674	1846.628052
0.000000	1.041911	1855.790771
0.000000	1.042148	1865.553345
0.000000	1.042385	1875.747681
0.000000	1.042623	1884.438843
0.000000	1.042860	1893.178467
0.000000	1.043097	1902.014282
0.000000	1.043334	1910.357056
0.000000	1.043571	1917.955444
0.000000	1.043809	1925.058716
0.000000	1.044046	1931.581909
0.000000	1.044283	1937.700317
0.000000	1.044520	1943.492920
0.000000	1.044757	1948.571045
0.000000	1.044994	1953.168579
0.000000	1.045232	1957.426880
0.000000	1.045469	1961.598755
0.000000	1.045706	1965.888550
0.000000	1.045943	1969.802979
0.000000	1.046180	1973.963257
0.000000	1.046417	1976.016357
0.000000	1.046655	1976.120850
0.000000	1.046892	1974.466797
0.000000	1.047129	1971.657349
0.000000	1.047366	1968.338257
0.000000	1.047603	1966.244873
0.000000	1.047840	1964.246948
0.000000	1.048078	1962.853394
0.000000	1.048315	1962.575195
0.000000	1.048552	1962.914917
0.000000	1.048789	1964.158447
0.000000	1.049026	1966.066528
0.000000	1.049264	1968.700928
0.000000	1.049501	1971.575317
0.000000	1.049738	1975.344360
0.000000	1.049975	1979.880859
0.000000	1.050212	1984.118774
0.000000	1.050449	1986.088745
0.000000	1.050687	1987.760620
0.000000	1.050924	1989.207275
0.000000	1.051161	1990.295532
0.000000	1.051398	1991.770752
0.000000	1.051635	1993.069214
0.000000	1.051872	1993.973022
0.000000	1.052110	1994.769165
0.000000	1.052347	1995.646362
0.000000	1.052584	1996.787109
0.000000	1.052821	1998.588867
0.000000	1.053058	2000.311279
0.000000	1.053295	2001.643799
0.000000	1.053533	2002.772217
0.000000	1.053770	2003.437256
0.000000	1.054007	2003.902832
0.000000	1.054244	2004.480469
0.000000	1.054481	2005.865234
0.000000	1.054719	2007.760620
0.000000	1.054956	2009.561523
0.000000	1.055193	2011.112793
0.000000	1.055430	2012.639282
0.000000	1.055667	2014.647339
0.000000	1.055905	2016.095581
0.000000	1.056142	2017.663086
0.000000	1.056379	2019.867920
0.000000	1.056616	2023.011597
0.000000	1.056853	2027.129028
0.000000	1.057090	2031.465942
0.000000	1.057328	2036.654053
0.000000	1.057565	2042.553467
0.000000	1.057802	2048.199951
0.000000	1.058039	2054.131348
0.000000	1.058276	2059.536133
0.000000	1.058513	2063.692871
0.000000	1.058751	2067.012695
0.000000	1.058988	2069.874023
0.000000	1.059225	2072.468018
0.000000	1.059462	2074.649902
0.000000	1.059699	2076.410889
0.000000	1.059937	2077.764648
0.000000	1.060174	2079.113770
0.000000	1.060411	2080.274658
0.000000	1.060648	2081.549316
0.000000	1.060885	2082.647705
0.000000	1.061122	2084.132324
0.000000	1.061360	2085.484131
0.000000	1.061597	2087.005127
0.000000	1.061834	2089.098389
0.000000	1.062071	2091.611572
0.000000	1.062308	2093.909424
0.000000	1.062545	2095.732666
0.000000	1.062783	2096.888672
0.000000	1.063020	2096.817871
0.000000	1.063257	2094.167236
0.000000	1.063494	2090.280518
0.000000	1.063731	2085.279297
0.000000	1.063968	2080.392334
0.000000	1.064206	2078.275635
0.000000	1.064443	2076.562012
0.000000	1.064680	2074.989014
0.000000	1.064917	2073.370850
0.000000	1.065154	2072.113281
0.000000	1.065391	2071.011230
0.000000	1.065629	2070.077393
0.000000	1.065866	2069.795410
0.000000	1.066103	2069.533936
0.000000	1.066340	2069.467285
0.000000	1.066577	2069.167969
0.000000	1.066815	2068.589355
0.000000	1.067052	2067.746338
0.000000	1.067289	2067.095215
0.000000	1.067526	2066.557617
0.000000	1.067763	2067.059082
0.000000	1.068000	2068.802246
0.000000	1.068238	2071.423340
0.000000	1.068475	2074.690918
0.000000	1.068712	2078.152588
0.000000	1.068949	2081.514648
0.000000	1.069186	2084.438232
0.000000	1.069424	2087.180908
0.000000	1.069661	2088.449707
0.000000	1.069898	2088.936768
0.000000	1.070135	2088.979004
0.000000	1.070372	2088.873291
0.000000	1.070609	2088.964111
0.000000	1.070847	2089.116943
0.000000	1.071084	2089.647705
0.000000	1.071321	2090.338623
0.000000	1.071558	2091.261475
0.000000	1.071795	2091.825928
0.000000	1.072032	2091.894531
0.000000	1.072270	2091.124756
0.000000	1.072507	2089.250977
0.000000	1.072744	2086.971924
0.000000	1.072981	2085.831055
0.000000	1.073218	2085.460449
0.000000	1.073455	2086.486084
0.000000	1.073693	2087.361328
0.000000	1.073930	2088.324951
0.000000	1.074167	2089.301514
0.000000	1.074404	2089.638916
0.000000	1.074641	2088.495850
0.000000	1.074878	2086.124756
0.000000	1.075116	2082.372314
0.000000	1.075353	2076.925537
0.000000	1.075590	2069.580811
0.000000	1.075827	2062.088135
0.000000	1.076064	2055.463867
0.000000	1.076302	2048.400146
0.000000	1.076539	2040.845703
0.000000	1.076776	2033.235229
0.000000	1.077013	2025.137329
0.000000	1.077250	2017.400391
0.000000	1.077487	2010.339478
0.000000	1.077725	2002.590088
0.000000	1.077962	1993.798950
0.000000	1.078199	1983.295898
0.000000	1.078436	1971.620605
0.000000	1.078673	1959.366821
0.000000	1.078910	1948.241333
0.000000	1.079148	1936.988159
0.000000	1.079385	1927.711060
0.000000	1.079622	1919.481934
0.000000	1.079859	1911.967896
0.000000	1.080096	1904.397339
0.000000	1.080334	1897.531738
0.000000	1.080571	1892.131958
0.000000	1.080808	1886.965576
0.000000	1.081045	1881.458130
0.000000	1.081282	1875.676392
0.000000	1.081519	1869.769653
0.000000	1.081757	1865.426270
0.000000	1.081994	1861.100586
0.000000	1.082231	1857.374268
0.000000	1.082468	1854.973267
0.000000	1.082705	1853.129639
0.000000	1.082942	1851.599976
0.000000	1.083180	1850.718262
0.000000	1.083417	1849.834351
0.000000	1.083654	1849.006714
0.000000	1.083891	1848.077637
0.000000	1.084128	1847.154663
0.000000	1.084365	1846.609619
0.000000	1.084603	1846.808594
0.000000	1.084840	1846.730469
0.000000	1.085077	1846.735474
0.000000	1.085314	1846.192871
0.000000	1.085551	1845.288696
0.000000	1.085788	1843.863525
0.000000	1.086026	1841.418213
0.000000	1.086263	1837.996704
0.000000	1.086500	1833.987183
0.000000	1.086737	1829.877563
0.000000	1.086974	1827.568604
0.000000	1.087212	1824.864380
0.000000	1.087449	1822.186157
0.000000	1.087686	1820.411865
0.000000	1.087923	1819.254028
0.000000	1.088160	1820.222412
0.000000	1.088398	1823.441650
0.000000	1.088635	1827.155029
0.000000	1.088872	1831.597900
0.000000	1.089109	1835.687988
0.000000	1.089346	1839.932251
0.000000	1.089583	1843.708862
0.000000	1.089821	1846.489502
0.000000	1.090058	1846.227417
0.000000	1.090295	1844.557007
0.000000	1.090532	1842.432373
0.000000	1.090769	1839.877319
0.000000	1.091006	1839.411255
0.000000	1.091244	1840.762085
0.000000	1.091481	1842.255493
0.000000	1.091718	1843.515259
0.000000	1.091955	1845.099121
0.000000	1.092192	1846.592163
0.000000	1.092430	1847.686890
0.000000	1.092667	1848.715454
0.000000	1.092904	1849.581055
0.000000	1.093141	1850.706421
0.000000	1.093378	1852.785278
0.000000	1.093615	1855.156982
0.000000	1.093853	1857.338745
0.000000	1.094090	1859.795776
0.000000	1.094327	1862.387939
0.000000	1.094564	1864.951538
0.000000	1.094801	1868.055542
0.000000	1.095038	1870.596069
0.000000	1.095276	1872.097900
0.000000	1.095513	1874.136230
0.000000	1.095750	1877.426147
0.000000	1.095987	1881.567139
0.000000	1.096224	1886.305786
0.000000	1.096461	1892.266846
0.000000	1.096699	1898.639648
0.000000	1.096936	1904.601929
0.000000	1.097173	1909.879517
0.000000	1.097410	1913.604980
0.000000	1.097647	1916.539185
0.000000	1.097885	1919.177979
0.000000	1.098122	1921.326416
0.000000	1.098359	1923.036865
0.000000	1.098596	1924.387329
0.000000	1.098833	1925.377563
0.000000	1.099070	1925.711670
0.000000	1.099308	1924.946411
0.000000	1.099545	1924.342651
0.000000	1.099782	1926.136841
0.000000	1.100019	1929.635742
0.000000	1.100256	1934.691162
0.000000	1.100493	1940.756592
0.000000	1.100731	1946.900269
0.000000	1.100968	1952.587158
0.000000	1.101205	1958.610840
0.000000	1.101442	1964.214600
0.000000	1.101679	1969.358887
0.000000	1.101916	1973.671265
0.000000	1.102154	1978.263794
0.000000	1.102391	1983.185791
0.000000	1.102628	1987.716553
0.000000	1.102865	1990.745117
0.000000	1.103102	1993.031738
0.000000	1.103340	1994.730713
0.000000	1.103577	1996.427979
0.000000	1.103814	1998.869995
0.000000	1.104051	2001.935181
0.000000	1.104288	2005.068115
0.000000	1.104525	2008.394409
0.000000	1.104763	2010.457397
0.000000	1.105000	2012.727173
0.000000	1.105237	2016.160156
0.000000	1.105474	2019.750977
0.000000	1.105711	2023.146362
0.000000	1.105948	2027.074341
0.000000	1.106186	2031.167236
0.000000	1.106423	2035.250854
0.000000	1.106660	2039.000977
0.000000	1.106897	2042.559814
0.000000	1.107134	2046.182373
0.000000	1.107372	2048.875244
0.000000	1.107609	2051.049561
0.000000	1.107846	2053.118896
0.000000	1.108083	2054.134277
0.000000	1.108320	2053.605225
0.000000	1.108557	2051.588135
0.000000	1.108795	2048.494385
0.000000	1.109032	2044.482788
0.000000	1.109269	2040.395996
0.000000	1.109506	2036.514893
0.000000	1.109743	2033.090942
0.000000	1.109980	2029.953857
0.000000	1.110218	2026.133545
0.000000	1.110455	2021.832153
0.000000	1.110692	2017.523804
0.000000	1.110929	2012.847656
0.000000	1.111166	2008.163452
0.000000	1.111403	2003.601196
0.000000	1.111641	1998.798950
0.000000	1.111878	1994.123169
0.000000	1.112115	1988.999268
0.000000	1.112352	1983.729858
0.000000	1.112589	1978.441895
0.000000	1.112827	1974.529541
0.000000	1.113064	1970.864380
0.000000	1.113301	1968.212158
0.000000	1.113538	1966.012451
0.000000	1.113775	1964.390625
0.000000	1.114012	1964.052734
0.000000	1.114250	1964.427368
0.000000	1.114487	1965.671631
0.000000	1.114724	1966.633301
0.000000	1.114961	1967.161377
0.000000	1.115198	1966.857788
0.000000	1.115435	1965.349121
0.000000	1.115673	1963.182739
0.000000	1.115910	1960.525024
0.000000	1.116147	1957.131104
0.000000	1.116384	1953.310791
0.000000	1.116621	1949.567993
0.000000	1.116859	1946.560059
0.000000	1.117096	1944.188354
0.000000	1.117333	1941.901367
0.000000	1.117570	1939.909058
0.000000	1.117807	1937.384766
0.000000	1.118044	1934.760742
0.000000	1.118282	1931.589966
0.000000	1.118519	1927.374756
0.000000	1.118756	1922.093750
0.000000	1.118993	1915.515991
0.000000	1.119230	1907.703735
0.000000	1.119467	1899.161621
0.000000	1.119705	1889.747192
0.000000	1.119942	1879.130737
0.000000	1.120179	1867.901367
0.000000	1.120416	1857.818970
0.000000	1.120653	1847.986938
0.000000	1.120890	1838.028076
0.000000	1.121128	1827.919922
0.000000	1.121365	1818.406982
0.000000	1.121602	1809.076904
0.000000	1.121839	1800.281128
0.000000	1.122076	1792.439209
0.000000	1.122313	1785.642212
0.000000	1.122551	1780.699951
0.000000	1.122788	1778.380859
0.000000	1.123025	1777.646484
0.000000	1.123262	1777.688232
0.000000	1.123499	1777.663574
0.000000	1.123737	1778.237061
0.000000	1.123974	1780.059326
0.000000	1.124211	1783.588989
0.000000	1.124448	1789.398193
0.000000	1.124685	1796.056274
0.000000	1.124923	1803.738159
0.000000	1.125160	1812.604248
0.000000	1.125397	1822.528564
0.000000	1.125634	1832.706421
0.000000	1.125871	1843.471802
0.000000	1.126108	1854.991211
0.000000	1.126346	1866.010254
0.000000	1.126583	1875.671265
0.000000	1.126820	1884.701538
0.000000	1.127057	1892.315063
0.000000	1.127294	1899.229736
0.000000	1.127531	1904.084717
0.000000	1.127769	1907.914185
0.000000	1.128006	1911.185181
0.000000	1.128243	1914.799438
0.000000	1.128480	1919.301270
0.000000	1.128717	1923.942627
0.000000	1.128955	1928.471558
0.000000	1.129192	1932.338379
0.000000	1.129429	1935.458008
0.000000	1.129666	1938.380737
0.000000	1.129903	1941.083496
0.000000	1.130140	1943.422729
0.000000	1.130378	1945.620239
0.000000	1.130615	1947.535767
0.000000	1.130852	1949.252319
0.000000	1.131089	1950.712769
0.000000	1.131326	1951.710815
0.000000	1.131563	1952.508545
0.000000	1.131801	1952.521118
0.000000	1.132038	1951.658447
0.000000	1.132275	1950.135376
0.000000	1.132512	1948.238403
0.000000	1.132749	1946.420166
0.000000	1.132986	1944.767700
0.000000	1.133224	1943.180664
0.000000	1.133461	1941.940186
0.000000	1.133698	1940.359375
0.000000	1.133935	1937.751831
0.000000	1.134172	1933.891724
0.000000	1.134409	1927.669922
0.000000	1.134647	1919.743042
0.000000	1.134884	1910.217773
0.000000	1.135121	1900.436401
0.000000	1.135358	1894.872314
0.000000	1.135595	1892.446533
0.000000	1.135833	1892.158203
0.000000	1.136070	1892.905396
0.000000	1.136307	1894.654175
0.000000	1.136544	1897.300659
0.000000	1.136781	1901.042847
0.000000	1.137018	1905.413330
0.000000	1.137256	1910.242310
0.000000	1.137493	1915.083374
0.000000	1.137730	1919.476807
0.000000	1.137967	1923.474365
0.000000	1.138204	1927.191284
0.000000	1.138441	1930.563965
0.000000	1.138679	1933.711304
0.000000	1.138916	1936.932983
0.000000	1.139153	1940.325684
0.000000	1.139390	1944.232666
0.000000	1.139627	1948.610718
0.000000	1.139865	1953.360107
0.000000	1.140102	1958.320313
0.000000	1.140339	1963.035522
0.000000	1.140576	1967.012207
0.000000	1.140813	1970.728638
0.000000	1.141050	1974.083130
0.000000	1.141288	1977.585083
0.000000	1.141525	1980.183472
0.000000	1.141762	1982.182373
0.000000	1.141999	1983.509277
0.000000	1.142236	1985.173828
0.000000	1.142473	1986.958862
0.000000	1.142711	1989.525513
0.000000	1.142948	1993.414185
0.000000	1.143185	1999.190796
0.000000	1.143422	2006.143921
0.000000	1.143659	2013.806519
0.000000	1.143896	2019.568726
0.000000	1.144134	2023.610229
0.000000	1.144371	2027.036377
0.000000	1.144608	2028.257324
0.000000	1.144845	2026.984497
0.000000	1.145082	2023.885742
0.000000	1.145320	2020.118652
0.000000	1.145557	2017.130737
0.000000	1.145794	2015.924561
0.000000	1.146031	2015.334229
0.000000	1.146268	2015.592285
0.000000	1.146505	2015.966919
0.000000	1.146743	2015.365479
0.000000	1.146980	2014.469849
0.000000	1.147217	2013.502197
0.000000	1.147454	2011.578613
0.000000	1.147691	2009.263306
0.000000	1.147928	2006.448120
0.000000	1.148166	2002.939819
0.000000	1.148403	1998.362549
0.000000	1.148640	1993.518433
0.000000	1.148877	1988.943115
0.000000	1.149114	1984.591675
0.000000	1.149352	1981.975342
0.000000	1.149589	1979.523193
0.000000	1.149826	1976.868774
0.000000	1.150063	1974.108887
0.000000	1.150300	1971.464722
0.000000	1.150537	1969.155884
0.000000	1.150775	1967.269531
0.000000	1.151012	1964.662842
0.000000	1.151249	1961.652588
0.000000	1.151486	1958.999634
0.000000	1.151723	1956.056152
0.000000	1.151960	1953.508423
0.000000	1.152198	1952.192261
0.000000	1.152435	1951.586792
0.000000	1.152672	1950.627441
0.000000	1.152909	1948.856445
0.000000	1.153146	1947.595215
0.000000	1.153383	1947.638428
0.000000	1.153621	1949.140625
0.000000	1.153858	1951.422974
0.000000	1.154095	1953.812134
0.000000	1.154332	1955.935181
0.000000	1.154569	1957.524048
0.000000	1.154807	1958.923584
0.000000	1.155044	1960.731323
0.000000	1.155281	1961.813110
0.000000	1.155518	1962.185547
0.000000	1.155755	1962.000977
0.000000	1.155993	1960.830444
0.000000	1.156230	1958.285156
0.000000	1.156467	1954.672852
0.000000	1.156704	1950.174316
0.000000	1.156941	1946.387695
0.000000	1.157178	1942.751465
0.000000	1.157416	1939.697144
0.000000	1.157653	1936.352905
0.000000	1.157890	1933.070313
0.000000	1.158127	1928.945313
0.000000	1.158364	1923.658325
0.000000	1.158601	1916.847290
0.000000	1.158839	1909.255981
0.000000	1.159076	1901.550537
0.000000	1.159313	1894.866699
0.000000	1.159550	1889.285034
0.000000	1.159787	1884.593506
0.000000	1.160024	1881.131836
0.000000	1.160262	1878.349487
0.000000	1.160499	1875.891113
0.000000	1.160736	1874.250000
0.000000	1.160973	1873.688110
0.000000	1.161210	1874.309448
0.000000	1.161448	1875.903076
0.000000	1.161685	1878.166870
0.000000	1.161922	1880.720581
0.000000	1.162159	1883.133911
0.000000	1.162396	1884.964722
0.000000	1.162633	1885.919312
0.000000	1.162871	1886.367554
0.000000	1.163108	1887.222534
0.000000	1.163345	1888.434204
0.000000	1.163582	1888.916016
0.000000	1.163819	1888.741089
0.000000	1.164056	1887.389038
0.000000	1.164294	1885.571777
0.000000	1.164531	1883.079102
0.000000	1.164768	1880.207520
0.000000	1.165005	1876.336670
0.000000	1.165242	1872.257446
0.000000	1.165480	1867.928101
0.000000	1.165717	1863.291138
0.000000	1.165954	1859.728760
0.000000	1.166191	1857.960205
0.000000	1.166428	1859.114868
0.000000	1.166665	1862.205811
0.000000	1.166903	1866.105469
0.000000	1.167140	1869.495850
0.000000	1.167377	1872.786743
0.000000	1.167614	1875.297729
0.000000	1.167851	1877.201660
0.000000	1.168088	1878.251343
0.000000	1.168326	1878.274780
0.000000	1.168563	1877.445068
0.000000	1.168800	1876.164551
0.000000	1.169037	1874.423096
0.000000	1.169274	1874.542603
0.000000	1.169511	1874.936768
0.000000	1.169749	1874.456909
0.000000	1.169986	1873.359253
0.000000	1.170223	1872.292114
0.000000	1.170460	1871.078369
0.000000	1.170697	1869.552246
0.000000	1.170934	1866.997437
0.000000	1.171172	1864.011353
0.000000	1.171409	1861.337769
0.000000	1.171646	1860.167969
0.000000	1.171883	1860.837280
0.000000	1.172120	1862.955566
0.000000	1.172358	1865.610474
0.000000	1.172595	1868.729980
0.000000	1.172832	1872.297363
0.000000	1.173069	1875.152588
0.000000	1.173306	1877.571289
0.000000	1.173543	1879.283813
0.000000	1.173781	1880.801147
0.000000	1.174018	1882.579468
0.000000	1.174255	1884.377197
0.000000	1.174492	1885.472656
0.000000	1.174729	1886.390015
0.000000	1.174967	1887.480103
0.000000	1.175204	1889.362305
0.000000	1.175441	1891.675781
0.000000	1.175678	1895.234009
0.000000	1.175915	1897.799805
0.000000	1.176152	1900.507813
0.000000	1.176390	1904.125488
0.000000	1.176627	1909.221558
0.000000	1.176864	1914.286011
0.000000	1.177101	1920.316406
0.000000	1.177338	1927.850098
0.000000	1.177575	1936.742554
0.000000	1.177813	1945.611572
0.000000	1.178050	1955.112793
0.000000	1.178287	1965.094238
0.000000	1.178524	1974.808472
0.000000	1.178761	1982.110596
0.000000	1.178998	1986.726196
0.000000	1.179236	1990.180054
0.000000	1.179473	1993.009888
0.000000	1.179710	1996.714111
0.000000	1.179947	2001.006836
0.000000	1.180184	2005.040527
0.000000	1.180421	2008.629761
0.000000	1.180659	2012.537842
0.000000	1.180896	2016.646484
0.000000	1.181133	2020.874634
0.000000	1.181370	2024.465088
0.000000	1.181607	2027.477661
0.000000	1.181845	2029.041016
0.000000	1.182082	2029.808838
0.000000	1.182319	2030.195435
0.000000	1.182556	2030.318970
0.000000	1.182793	2031.535645
0.000000	1.183030	2033.732788
0.000000	1.183268	2035.723877
0.000000	1.183505	2036.981079
0.000000	1.183742	2037.729248
0.000000	1.183979	2038.616821
0.000000	1.184216	2039.710815
0.000000	1.184453	2041.648193
0.000000	1.184691	2043.905396
0.000000	1.184928	2045.966553
0.000000	1.185165	2046.879395
0.000000	1.185402	2047.012695
0.000000	1.185639	2046.064209
0.000000	1.185877	2044.024292
0.000000	1.186114	2041.569214
0.000000	1.186351	2038.843750
0.000000	1.186588	2035.905762
0.000000	1.186825	2032.595093
0.000000	1.187062	2029.141113
0.000000	1.187300	2026.047974
0.000000	1.187537	2023.341064
0.000000	1.187774	2021.138672
0.000000	1.188011	2019.160400
0.000000	1.188248	2017.449951
0.000000	1.188486	2016.150024
0.000000	1.188723	2014.884888
0.000000	1.188960	2013.473389
0.000000	1.189197	2011.939453
0.000000	1.189434	2010.623657
0.000000	1.189671	2008.832031
0.000000	1.189909	2006.645020
0.000000	1.190146	2002.799438
0.000000	1.190383	1997.405151
0.000000	1.190620	1990.481812
0.000000	1.190857	1982.090576
0.000000	1.191094	1973.905762
0.000000	1.191332	1967.838013
0.000000	1.191569	1962.357666
0.000000	1.191806	1957.357910
0.000000	1.192043	1952.442993
0.000000	1.192280	1947.810425
0.000000	1.192517	1942.839844
0.000000	1.192755	1938.655029
0.000000	1.192992	1935.731323
0.000000	1.193229	1933.938721
0.000000	1.193466	1933.357910
0.000000	1.193703	1933.797241
0.000000	1.193941	1935.143433
0.000000	1.194178	1937.607178
0.000000	1.194415	1941.229736
0.000000	1.194652	1945.488647
0.000000	1.194889	1950.261353
0.000000	1.195126	1954.998169
0.000000	1.195364	1958.966919
0.000000	1.195601	1962.986084
0.000000	1.195838	1966.420776
0.000000	1.196075	1968.713867
0.000000	1.196312	1969.813354
0.000000	1.196549	1969.501831
0.000000	1.196787	1967.915283
0.000000	1.197024	1965.333374
0.000000	1.197261	1962.296143
0.000000	1.197498	1960.179565
0.000000	1.197735	1958.569458
0.000000	1.197973	1958.059570
0.000000	1.198210	1958.177246
0.000000	1.198447	1959.154297
0.000000	1.198684	1960.135376
0.000000	1.198921	1960.168457
0.000000	1.199158	1959.155884
0.000000	1.199396	1957.106567
0.000000	1.199633	1954.648560
0.000000	1.199870	1952.295166
0.000000	1.200107	1950.379150
0.000000	1.200344	1950.081055
0.000000	1.200581	1951.065674
0.000000	1.200819	1951.886353
0.000000	1.201056	1952.458984
0.000000	1.201293	1952.469482
0.000000	1.201530	1952.483032
0.000000	1.201767	1952.618286
0.000000	1.202004	1953.224243
0.000000	1.202242	1954.127319
0.000000	1.202479	1954.602539
0.000000	1.202716	1954.977661
0.000000	1.202953	1953.896851
0.000000	1.203190	1952.339600
0.000000	1.203428	1950.433350
0.000000	1.203665	1948.486206
0.000000	1.203902	1946.239990
0.000000	1.204139	1944.293091
0.000000	1.204376	1943.607422
0.000000	1.204613	1943.013184
0.000000	1.204851	1942.067383
0.000000	1.205088	1940.899414
0.000000	1.205325	1939.280151
0.000000	1.205562	1937.116699
0.000000	1.205799	1934.235352
0.000000	1.206036	1931.242920
0.000000	1.206274	1928.433228
0.000000	1.206511	1925.857910
0.000000	1.206748	1923.304932
0.000000	1.206985	1921.032715
0.000000	1.207222	1917.973022
0.000000	1.207459	1915.267212
0.000000	1.207697	1912.330200
0.000000	1.207934	1910.068726
0.000000	1.208171	1908.599487
0.000000	1.208408	1908.515869
0.000000	1.208645	1909.892334
0.000000	1.208883	1911.137695
0.000000	1.209120	1913.490723
0.000000	1.209357	1916.608521
0.000000	1.209594	1920.305176
0.000000	1.209831	1924.458008
0.000000	1.210068	1927.691528
0.000000	1.210306	1930.441772
0.000000	1.210543	1932.974854
0.000000	1.210780	1935.588379
0.000000	1.211017	1938.580688
0.000000	1.211254	1941.252563
0.000000	1.211491	1942.994751
0.000000	1.211729	1944.203369
0.000000	1.211966	1944.874390
0.000000	1.212203	1945.316162
0.000000	1.212440	1945.907593
0.000000	1.212677	1947.192261
0.000000	1.212915	1949.110962
0.000000	1.213152	1951.563354
0.000000	1.213389	1954.156860
0.000000	1.213626	1957.665283
0.000000	1.213863	1961.731445
0.000000	1.214100	1966.036011
0.000000	1.214338	1969.722290
0.000000	1.214575	1972.767334
0.000000	1.214812	1975.553101
0.000000	1.215049	1978.492554
0.000000	1.215286	1981.385010
0.000000	1.215523	1983.748291
0.000000	1.215761	1985.565063
0.000000	1.215998	1986.465820
0.000000	1.216235	1986.584351
0.000000	1.216472	1986.338501
0.000000	1.216709	1985.932373
0.000000	1.216946	1984.965332
0.000000	1.217184	1983.036865
0.000000	1.217421	1980.755859
0.000000	1.217658	1978.670044
0.000000	1.217895	1976.370972
0.000000	1.218132	1973.667847
0.000000	1.218370	1970.847656
0.000000	1.218607	1969.034302
0.000000	1.218844	1967.234985
0.000000	1.219081	1964.830200
0.000000	1.219318	1961.534790
0.000000	1.219555	1957.210571
0.000000	1.219793	1952.132568
0.000000	1.220030	1946.868530
0.000000	1.220267	1942.365967
0.000000	1.220504	1936.491821
0.000000	1.220741	1929.936157
0.000000	1.220978	1922.698608
0.000000	1.221216	1915.137085
0.000000	1.221453	1906.394287
0.000000	1.221690	1896.826538
0.000000	1.221927	1886.131714
0.000000	1.222164	1874.075439
0.000000	1.222402	1862.718872
0.000000	1.222639	1851.941650
0.000000	1.222876	1841.030273
0.000000	1.223113	1829.801758
0.000000	1.223350	1819.135986
0.000000	1.223588	1811.810791
0.000000	1.223825	1806.557739
0.000000	1.224062	1803.222046
0.000000	1.224299	1801.027100
0.000000	1.224536	1798.851440
0.000000	1.224773	1796.764038
0.000000	1.225011	1795.250732
0.000000	1.225248	1795.561523
0.000000	1.225485	1796.611328
0.000000	1.225722	1797.930176
0.000000	1.225959	1798.999512
0.000000	1.226196	1800.263306
0.000000	1.226434	1801.835083
0.000000	1.226671	1802.521484
0.000000	1.226908	1802.405762
0.000000	1.227145	1802.460083
0.000000	1.227382	1802.946899
0.000000	1.227619	1804.909912
0.000000	1.227857	1808.531860
0.000000	1.228094	1814.000000
0.000000	1.228331	1820.499390
0.000000	1.228568	1827.052002
0.000000	1.228805	1832.461670
0.000000	1.229042	1838.310669
0.000000	1.229280	1843.433105
0.000000	1.229517	1847.824463
0.000000	1.229754	1851.985596
0.000000	1.229991	1855.707397
0.000000	1.230228	1858.057251
0.000000	1.230466	1858.764404
0.000000	1.230703	1858.673462
0.000000	1.230940	1858.189697
0.000000	1.231177	1857.943604
0.000000	1.231414	1858.985474
0.000000	1.231651	1861.128052
0.000000	1.231889	1864.192505
0.000000	1.232126	1867.884888
0.000000	1.232363	1871.680786
0.000000	1.232600	1875.704468
0.000000	1.232837	1879.436523
0.000000	1.233074	1882.576782
0.000000	1.233312	1884.980347
0.000000	1.233549	1887.058228
0.000000	1.233786	1888.945190
0.000000	1.234023	1890.837402
0.000000	1.234260	1892.855835
0.000000	1.234498	1895.260010
0.000000	1.234735	1898.414429
0.000000	1.234972	1902.014404
0.000000	1.235209	1905.895508
0.000000	1.235446	1910.289795
0.000000	1.235683	1914.013062
0.000000	1.235921	1915.925903
0.000000	1.236158	1916.725098
0.000000	1.236395	1916.936401
0.000000	1.236632	1916.606689
0.000000	1.236869	1915.504028
0.000000	1.237106	1912.882080
0.000000	1.237344	1908.747559
0.000000	1.237581	1902.609863
0.000000	1.237818	1894.860840
0.000000	1.238055	1886.459229
0.000000	1.238292	1879.383789
0.000000	1.238529	1873.623047
0.000000	1.238767	1868.239014
0.000000	1.239004	1865.006226
0.000000	1.239241	1863.223511
0.000000	1.239478	1861.673828
0.000000	1.239715	1860.882935
0.000000	1.239952	1860.906128
0.000000	1.240190	1861.432251
0.000000	1.240427	1862.401611
0.000000	1.240664	1864.147217
0.000000	1.240901	1866.775757
0.000000	1.241138	1870.490356
0.000000	1.241376	1875.688354
0.000000	1.241613	1881.362305
0.000000	1.241850	1886.551392
0.000000	1.242087	1891.767700
0.000000	1.242324	1896.510498
0.000000	1.242561	1902.148804
0.000000	1.242799	1908.398071
0.000000	1.243036	1915.274902
0.000000	1.243273	1922.724854
0.000000	1.243510	1930.118896
0.000000	1.243747	1936.249268
0.000000	1.243984	1942.053101
0.000000	1.244222	1947.772583
0.000000	1.244459	1951.569336
0.000000	1.244696	1953.922729
0.000000	1.244933	1955.459961
0.000000	1.245170	1955.838623
0.000000	1.245408	1955.772949
0.000000	1.245645	1956.674683
0.000000	1.245882	1957.534790
0.000000	1.246119	1958.705811
0.000000	1.246356	1960.489868
0.000000	1.246593	1962.127930
0.000000	1.246831	1963.605225
0.000000	1.247068	1963.881226
0.000000	1.247305	1963.824829
0.000000	1.247542	1962.643066
0.000000	1.247779	1960.888794
0.000000	1.248016	1957.859131
0.000000	1.248254	1954.142822
0.000000	1.248491	1949.489624
0.000000	1.248728	1945.329102
0.000000	1.248965	1941.604370
0.000000	1.249202	1939.092651
0.000000	1.249439	1938.296387
0.000000	1.249677	1937.932739
0.000000	1.249914	1937.843506
0.000000	1.250151	1938.130249
0.000000	1.250388	1938.937866
0.000000	1.250625	1940.571899
0.000000	1.250863	1943.843628
0.000000	1.251100	1948.816040
0.000000	1.251337	1954.857422
0.000000	1.251574	1960.755615
0.000000	1.251811	1967.560303
0.000000	1.252048	1975.612915
0.000000	1.252286	1983.869751
0.000000	1.252523	1991.718506
0.000000	1.252760	1999.177368
0.000000	1.252997	2006.808105
0.000000	1.253234	2015.087524
0.000000	1.253471	2023.864014
0.000000	1.253709	2032.683594
0.000000	1.253946	2040.920410
0.000000	1.254183	2047.932007
0.000000	1.254420	2054.799805
0.000000	1.254657	2061.798584
0.000000	1.254895	2068.312988
0.000000	1.255132	2074.037354
0.000000	1.255369	2078.662354
0.000000	1.255606	2082.277344
0.000000	1.255843	2084.797607
0.000000	1.256080	2086.704102
0.000000	1.256318	2088.201904
0.000000	1.256555	2089.917969
0.000000	1.256792	2091.656494
0.000000	1.257029	2093.312012
0.000000	1.257266	2095.461182
0.000000	1.257504	2098.486572
0.000000	1.257741	2102.031494
0.000000	1.257978	2104.494385
0.000000	1.258215	2104.667480
0.000000	1.258452	2103.827148
0.000000	1.258689	2102.186768
0.000000	1.258927	2099.080322
0.000000	1.259164	2095.648682
0.000000	1.259401	2091.599609
0.000000	1.259638	2088.171143
0.000000	1.259875	2085.815918
0.000000	1.260112	2084.215576
0.000000	1.260350	2083.204102
0.000000	1.260587	2084.113770
0.000000	1.260824	2084.905029
0.000000	1.261061	2085.812988
0.000000	1.261298	2086.086426
0.000000	1.261536	2086.537598
0.000000	1.261773	2086.307129
0.000000	1.262010	2085.730957
0.000000	1.262247	2084.687988
0.000000	1.262484	2084.035400
0.000000	1.262721	2082.327393
0.000000	1.262959	2079.302979
0.000000	1.263196	2075.866943
0.000000	1.263433	2072.034424
0.000000	1.263670	2068.700684
0.000000	1.263907	2065.083496
0.000000	1.264144	2060.743652
0.000000	1.264382	2055.878662
0.000000	1.264619	2051.821777
0.000000	1.264856	2048.802734
0.000000	1.265093	2045.962646
0.000000	1.265330	2042.795654
0.000000	1.265567	2039.099854
0.000000	1.265805	2034.303223
0.000000	1.266042	2028.355225
0.000000	1.266279	2021.661621
0.000000	1.266516	2014.118896
0.000000	1.266753	2007.156250
0.000000	1.266991	2001.179565
0.000000	1.267228	1994.872559
0.000000	1.267465	1987.985229
0.000000	1.267702	1981.057495
0.000000	1.267939	1975.782227
0.000000	1.268176	1972.140503
0.000000	1.268414	1969.124756
0.000000	1.268651	1966.329102
0.000000	1.268888	1963.421875
0.000000	1.269125	1960.435059
0.000000	1.269362	1957.316528
0.000000	1.269599	1953.816284
0.000000	1.269837	1951.074219
0.000000	1.270074	1949.066040
0.000000	1.270311	1947.122437
0.000000	1.270548	1945.130127
0.000000	1.270785	1943.800293
0.000000	1.271023	1943.072144
0.000000	1.271260	1942.308960
0.000000	1.271497	1940.810669
0.000000	1.271734	1937.768677
0.000000	1.271971	1933.926514
0.000000	1.272208	1929.452515
0.000000	1.272446	1925.467163
0.000000	1.272683	1922.673462
0.000000	1.272920	1920.531006
0.000000	1.273157	1918.537720
0.000000	1.273394	1916.501587
0.000000	1.273631	1914.807251
0.000000	1.273869	1914.419312
0.000000	1.274106	1913.816162
0.000000	1.274343	1912.603027
0.000000	1.274580	1910.547729
0.000000	1.274817	1908.115967
0.000000	1.275054	1906.008301
0.000000	1.275292	1904.153320
0.000000	1.275529	1903.600586
0.000000	1.275766	1903.470703
0.000000	1.276003	1904.164551
0.000000	1.276240	1905.706665
0.000000	1.276477	1908.069214
0.000000	1.276715	1911.159668
0.000000	1.276952	1914.570313
0.000000	1.277189	1918.556396
0.000000	1.277426	1922.483398
0.000000	1.277663	1925.307129
0.000000	1.277901	1927.939941
0.000000	1.278138	1930.275513
0.000000	1.278375	1932.222046
0.000000	1.278612	1933.831177
0.000000	1.278849	1935.180542
0.000000	1.279086	1936.250244
0.000000	1.279324	1936.674194
0.000000	1.279561	1937.321899
0.000000	1.279798	1937.753540
0.000000	1.280035	1938.217163
0.000000	1.280272	1938.683960
0.000000	1.280509	1938.690674
0.000000	1.280747	1938.672974
0.000000	1.280984	1938.540405
0.000000	1.281221	1936.333008
0.000000	1.281458	1932.410645
0.000000	1.281695	1927.296509
0.000000	1.281933	1921.297363
0.000000	1.282170	1916.527954
0.000000	1.282407	1910.898804
0.000000	1.282644	1906.236816
0.000000	1.282881	1902.307129
0.000000	1.283118	1897.771118
0.000000	1.283356	1893.490234
0.000000	1.283593	1888.845703
0.000000	1.283830	1883.281860
0.000000	1.284067	1876.860107
0.000000	1.284304	1868.973022
0.000000	1.284541	1860.542114
0.000000	1.284779	1852.472046
0.000000	1.285016	1844.616333
0.000000	1.285253	1836.707275
0.000000	1.285490	1828.272583
0.000000	1.285727	1819.535034
0.000000	1.285964	1811.945313
0.000000	1.286202	1806.093628
0.000000	1.286439	1802.452637
0.000000	1.286676	1800.472778
0.000000	1.286913	1800.360962
0.000000	1.287150	1802.127563
0.000000	1.287387	1806.528687
0.000000	1.287625	1812.132202
0.000000	1.287862	1817.584473
0.000000	1.288099	1823.412231
0.000000	1.288336	1830.157349
0.000000	1.288573	1837.725342
0.000000	1.288811	1844.260376
0.000000	1.289048	1849.212769
0.000000	1.289285	1853.709717
0.000000	1.289522	1858.142334
0.000000	1.289759	1862.562744
0.000000	1.289997	1866.527100
0.000000	1.290234	1869.705200
0.000000	1.290471	1872.525879
0.000000	1.290708	1874.502441
0.000000	1.290945	1876.279907
0.000000	1.291182	1878.327271
0.000000	1.291420	1880.400757
0.000000	1.291657	1882.721313
0.000000	1.291894	1885.369873
0.000000	1.292131	1888.379395
0.000000	1.292368	1891.229614
0.000000	1.292605	1894.178711
0.000000	1.292843	1896.957153
0.000000	1.293080	1898.764648
0.000000	1.293317	1899.772583
0.000000	1.293554	1899.986206
0.000000	1.293791	1899.253906
0.000000	1.294029	1898.132080
0.000000	1.294266	1897.161987
0.000000	1.294503	1896.576416
0.000000	1.294740	1897.588989
0.000000	1.294977	1899.571167
0.000000	1.295214	1901.682495
0.000000	1.295452	1903.167480
0.000000	1.295689	1905.718262
0.000000	1.295926	1910.333008
0.000000	1.296163	1915.227417
0.000000	1.296400	1920.510132
0.000000	1.296637	1925.624023
0.000000	1.296875	1930.568359
0.000000	1.297112	1934.128784
0.000000	1.297349	1936.699707
0.000000	1.297586	1938.911499
0.000000	1.297823	1940.381836
0.000000	1.298060	1942.344971
0.000000	1.298298	1944.379150
0.000000	1.298535	1946.028687
0.000000	1.298772	1947.450562
0.000000	1.299009	1948.474731
0.000000	1.299246	1950.303101
0.000000	1.299484	1952.347900
0.000000	1.299721	1954.585693
0.000000	1.299958	1957.345337
0.000000	1.300195	1960.323853
0.000000	1.300432	1964.385498
0.000000	1.300669	1968.414185
0.000000	1.300907	1972.068970
0.000000	1.301144	1975.264648
0.000000	1.301381	1978.201416
0.000000	1.301618	1981.491089
0.000000	1.301855	1985.285645
0.000000	1.302092	1988.501587
0.000000	1.302330	1991.854248
0.000000	1.302567	1995.734009
0.000000	1.302804	1999.423218
0.000000	1.303041	2003.021851
0.000000	1.303278	2006.518066
0.000000	1.303516	2010.015625
0.000000	1.303753	2013.722046
0.000000	1.303990	2017.193848
0.000000	1.304227	2020.650757
0.000000	1.304464	2023.417969
0.000000	1.304701	2025.011475
0.000000	1.304939	2025.805664
0.000000	1.305176	2025.619385
0.000000	1.305413	2024.077393
0.000000	1.305650	2021.492798
0.000000	1.305887	2018.168945
0.000000	1.306124	2014.862427
0.000000	1.306362	2012.629272
0.000000	1.306599	2010.205566
0.000000	1.306836	2007.828491
0.000000	1.307073	2005.604980
0.000000	1.307310	2004.207764
0.000000	1.307547	2003.391602
0.000000	1.307785	2002.310791
0.000000	1.308022	2000.642456
0.000000	1.308259	1997.926147
0.000000	1.308496	1994.452881
0.000000	1.308733	1990.205322
0.000000	1.308971	1985.328613
0.000000	1.309208	1979.888184
0.000000	1.309445	1974.347656
0.000000	1.309682	1967.986084
0.000000	1.309919	1961.070679
0.000000	1.310156	1954.674194
0.000000	1.310394	1947.861938
0.000000	1.310631	1940.920776
0.000000	1.310868	1934.929932
0.000000	1.311105	1929.902466
0.000000	1.311342	1925.914673
0.000000	1.311579	1922.849976
0.000000	1.311817	1920.385864
0.000000	1.312054	1918.120117
0.000000	1.312291	1915.958374
0.000000	1.312528	1914.018921
0.000000	1.312765	1911.913696
0.000000	1.313002	1909.357300
0.000000	1.313240	1906.084473
0.000000	1.313477	1902.485229
0.000000	1.313714	1898.651855
0.000000	1.313951	1894.229980
0.000000	1.314188	1890.114014
0.000000	1.314426	1886.393066
0.000000	1.314663	1883.138062
0.000000	1.314900	1879.172974
0.000000	1.315137	1874.619385
0.000000	1.315374	1871.312988
0.000000	1.315611	1868.745728
0.000000	1.315849	1865.516235
0.000000	1.316086	1861.327515
0.000000	1.316323	1855.887817
0.000000	1.316560	1848.840332
0.000000	1.316797	1840.656982
0.000000	1.317034	1831.691162
0.000000	1.317272	1822.494263
0.000000	1.317509	1812.783447
0.000000	1.317746	1804.170166
0.000000	1.317983	1795.650146
0.000000	1.318220	1786.309814
0.000000	1.318458	1775.198486
0.000000	1.318695	1761.940430
0.000000	1.318932	1748.318970
0.000000	1.319169	1735.175415
0.000000	1.319406	1722.803467
0.000000	1.319643	1711.749268
0.000000	1.319881	1703.623047
0.000000	1.320118	1698.697510
0.000000	1.320355	1697.085693
0.000000	1.320592	1699.769531
0.000000	1.320829	1705.153931
0.000000	1.321066	1710.098633
0.000000	1.321304	1715.034912
0.000000	1.321541	1720.155029
0.000000	1.321778	1725.260620
0.000000	1.322015	1730.734375
0.000000	1.322252	1734.300903
0.000000	1.322490	1734.829712
0.000000	1.322727	1734.110352
0.000000	1.322964	1732.789185
0.000000	1.323201	1731.808472
0.000000	1.323438	1734.274292
0.000000	1.323675	1737.321777
0.000000	1.323913	1740.673096
0.000000	1.324150	1744.635864
0.000000	1.324387	1749.501831
0.000000	1.324624	1756.122070
0.000000	1.324861	1764.173584
0.000000	1.325098	1771.867432
0.000000	1.325336	1779.281738
0.000000	1.325573	1786.916992
0.000000	1.325810	1794.363647
0.000000	1.326047	1802.226074
0.000000	1.326284	1809.954956
0.000000	1.326522	1818.110962
0.000000	1.326759	1827.283203
0.000000	1.326996	1837.055176
0.000000	1.327233	1847.172241
0.000000	1.327470	1858.057007
0.000000	1.327707	1868.032227
0.000000	1.327945	1877.202148
0.000000	1.328182	1886.465698
0.000000	1.328419	1895.907837
0.000000	1.328656	1905.696289
0.000000	1.328893	1914.849609
0.000000	1.329130	1923.909302
0.000000	1.329368	1931.362183
0.000000	1.329605	1937.759521
0.000000	1.329842	1943.261719
0.000000	1.330079	1948.811646
0.000000	1.330316	1954.286621
0.000000	1.330554	1959.406006
0.000000	1.330791	1963.012817
0.000000	1.331028	1966.505737
0.000000	1.331265	1969.525635
0.000000	1.331502	1972.413452
0.000000	1.331739	1974.889526
0.000000	1.331977	1976.639771
0.000000	1.332214	1978.191528
0.000000	1.332451	1978.870239
0.000000	1.332688	1979.091431
0.000000	1.332925	1978.590210
0.000000	1.333162	1977.499634
0.000000	1.333400	1976.372803
0.000000	1.333637	1975.197876
0.000000	1.333874	1974.457031
0.000000	1.334111	1974.152344
0.000000	1.334348	1973.413574
0.000000	1.334585	1973.179810
0.000000	1.334823	1973.329102
0.000000	1.335060	1974.068970
0.000000	1.335297	1975.450684
0.000000	1.335534	1977.355835
0.000000	1.335771	1978.769043
0.000000	1.336008	1980.113892
0.000000	1.336246	1981.621460
0.000000	1.336483	1983.426025
0.000000	1.336720	1985.181519
0.000000	1.336957	1986.774292
0.000000	1.337194	1988.938354
0.000000	1.337432	1991.296265
0.000000	1.337669	1994.007568
0.000000	1.337906	1996.709473
0.000000	1.338143	1998.166992
0.000000	1.338380	1998.524414
0.000000	1.338617	1998.551270
0.000000	1.338855	1999.017456
0.000000	1.339092	2000.373779
0.000000	1.339329	2002.668823
0.000000	1.339566	2005.491333
0.000000	1.339803	2008.678711
0.000000	1.340041	2012.096313
0.000000	1.340278	2014.315796
0.000000	1.340515	2015.812256
0.000000	1.340752	2017.006104
0.000000	1.340989	2016.786621
0.000000	1.341226	2015.907715
0.000000	1.341464	2014.502319
0.000000	1.341701	2012.753174
0.000000	1.341938	2012.213379
0.000000	1.342175	2011.163452
0.000000	1.342412	2010.009277
0.000000	1.342649	2008.623169
0.000000	1.342887	2007.556274
0.000000	1.343124	2006.838867
0.000000	1.343361	2007.271118
0.000000	1.343598	2009.045898
0.000000	1.343835	2012.869263
0.000000	1.344072	2018.567383
0.000000	1.344310	2024.659180
0.000000	1.344547	2030.209106
0.000000	1.344784	2034.347168
0.000000	1.345021	2036.846802
0.000000	1.345258	2038.928467
0.000000	1.345495	2040.596069
0.000000	1.345733	2042.016357
0.000000	1.345970	2042.420532
0.000000	1.346207	2042.281250
0.000000	1.346444	2041.641235
0.000000	1.346681	2041.278564
0.000000	1.346919	2041.460938
0.000000	1.347156	2041.278198
0.000000	1.347393	2040.584351
0.000000	1.347630	2038.250977
0.000000	1.347867	2034.995361
0.000000	1.348104	2031.262573
0.000000	1.348342	2027.528564
0.000000	1.348579	2023.399902
0.000000	1.348816	2019.152100
0.000000	1.349053	2013.924194
0.000000	1.349290	2007.903564
0.000000	1.349527	2000.695557
0.000000	1.349765	1992.312256
0.000000	1.350002	1983.347168
0.000000	1.350239	1973.413208
0.000000	1.350476	1963.800781
0.000000	1.350713	1954.462402
0.000000	1.350951	1946.118164
0.000000	1.351188	1938.786743
0.000000	1.351425	1933.425293
0.000000	1.351662	1928.863892
0.000000	1.351899	1925.623535
0.000000	1.352136	1924.396118
0.000000	1.352374	1923.938110
0.000000	1.352611	1922.872192
0.000000	1.352848	1921.623657
0.000000	1.353085	1920.582397
0.000000	1.353322	1919.474121
0.000000	1.353559	1918.795776
0.000000	1.353797	1918.240479
0.000000	1.354034	1918.226929
0.000000	1.354271	1918.802612
0.000000	1.354508	1920.084595
0.000000	1.354745	1921.642090
0.000000	1.354982	1922.861328
0.000000	1.355220	1923.107910
0.000000	1.355457	1922.497681
0.000000	1.355694	1921.681396
0.000000	1.355931	1921.816528
0.000000	1.356168	1922.203369
0.000000	1.356406	1921.942261
0.000000	1.356643	1919.053467
0.000000	1.356880	1914.356201
0.000000	1.357117	1910.141846
0.000000	1.357354	1908.628174
0.000000	1.357592	1908.360718
0.000000	1.357829	1908.435425
0.000000	1.358066	1908.587280
0.000000	1.358303	1909.484253
0.000000	1.358540	1912.246948
0.000000	1.358777	1914.751465
0.000000	1.359015	1916.568726
0.000000	1.359252	1918.150513
0.000000	1.359489	1919.157227
0.000000	1.359726	1920.249878
0.000000	1.359963	1921.517700
0.000000	1.360200	1923.276855
0.000000	1.360438	1923.995605
0.000000	1.360675	1924.427856
0.000000	1.360912	1924.437744
0.000000	1.361149	1924.178955
0.000000	1.361386	1924.111938
0.000000	1.361623	1924.386963
0.000000	1.361861	1924.933105
0.000000	1.362098	1926.045898
0.000000	1.362335	1928.250244
0.000000	1.362572	1930.916870
0.000000	1.362809	1934.402344
0.000000	1.363047	1938.377808
0.000000	1.363284	1942.178955
0.000000	1.363521	1944.971558
0.000000	1.363758	1946.669678
0.000000	1.363995	1947.632690
0.000000	1.364232	1948.291382
0.000000	1.364470	1949.583374
0.000000	1.364707	1950.582031
0.000000	1.364944	1950.856323
0.000000	1.365181	1949.923828
0.000000	1.365418	1947.901367
0.000000	1.365655	1944.587036
0.000000	1.365893	1940.219116
0.000000	1.366130	1934.435547
0.000000	1.366367	1928.123535
0.000000	1.366604	1921.639282
0.000000	1.366841	1916.453491
0.000000	1.367079	1913.153809
0.000000	1.367316	1911.550781
0.000000	1.367553	1912.299927
0.000000	1.367790	1915.902100
0.000000	1.368027	1921.304688
0.000000	1.368264	1926.253784
0.000000	1.368502	1930.693481
0.000000	1.368739	1934.506958
0.000000	1.368976	1938.137329
0.000000	1.369213	1942.336426
0.000000	1.369450	1946.769897
0.000000	1.369687	1950.919312
0.000000	1.369925	1954.949341
0.000000	1.370162	1958.036987
0.000000	1.370399	1959.717041
0.000000	1.370636	1960.438599
0.000000	1.370873	1960.507080
0.000000	1.371110	1959.806396
0.000000	1.371348	1959.473389
0.000000	1.371585	1958.724609
0.000000	1.371822	1957.940796
0.000000	1.372059	1957.134644
0.000000	1.372296	1956.054932
0.000000	1.372534	1954.197266
0.000000	1.372771	1951.438477
0.000000	1.373008	1949.650879
0.000000	1.373245	1947.945435
0.000000	1.373482	1946.071899
0.000000	1.373719	1944.229858
0.000000	1.373957	1941.741943
0.000000	1.374194	1939.110107
0.000000	1.374431	1936.115234
0.000000	1.374668	1932.890259
0.000000	1.374905	1928.735962
0.000000	1.375142	1923.593506
0.000000	1.375380	1917.859497
0.000000	1.375617	1912.510376
0.000000	1.375854	1907.849976
0.000000	1.376091	1903.680908
0.000000	1.376328	1899.776001
0.000000	1.376566	1896.137207
0.000000	1.376803	1892.524780
0.000000	1.377040	1889.911621
0.000000	1.377277	1888.661743
0.000000	1.377514	1887.856201
0.000000	1.377751	1886.864502
0.000000	1.377989	1886.274658
0.000000	1.378226	1885.510376
0.000000	1.378463	1885.232788
0.000000	1.378700	1886.035400
0.000000	1.378937	1887.173584
0.000000	1.379174	1889.074707
0.000000	1.379412	1891.180420
0.000000	1.379649	1893.974854
0.000000	1.379886	1897.301270
0.000000	1.380123	1900.933472
0.000000	1.380360	1904.351074
0.000000	1.380597	1907.259521
0.000000	1.380835	1908.786743
0.000000	1.381072	1910.063965
0.000000	1.381309	1911.220947
0.000000	1.381546	1913.601929
0.000000	1.381783	1915.478638
0.000000	1.382020	1916.719971
0.000000	1.382258	1917.344727
0.000000	1.382495	1917.310059
0.000000	1.382732	1916.652588
0.000000	1.382969	1915.985352
0.000000	1.383206	1915.629517
0.000000	1.383444	1916.520386
0.000000	1.383681	1918.204956
0.000000	1.383918	1920.584717
0.000000	1.384155	1923.087280
0.000000	1.384392	1925.170654
0.000000	1.384629	1926.260132
0.000000	1.384867	1926.414307
0.000000	1.385104	1926.372925
0.000000	1.385341	1925.844849
0.000000	1.385578	1924.666504
0.000000	1.385815	1923.536377
0.000000	1.386052	1922.667969
0.000000	1.386290	1921.373291
0.000000	1.386527	1919.031616
0.000000	1.386764	1915.640259
0.000000	1.387001	1911.621948
0.000000	1.387238	1907.217896
0.000000	1.387476	1902.453735
0.000000	1.387713	1897.848511
0.000000	1.387950	1893.308960
0.000000	1.388187	1887.975342
0.000000	1.388424	1882.673096
0.000000	1.388662	1876.689697
0.000000	1.388898	1870.777710
0.000000	1.389136	1865.022583
0.000000	1.389373	1859.169922
0.000000	1.389610	1853.605713
0.000000	1.389847	1848.278076
0.000000	1.390084	1843.152954
0.000000	1.390322	1840.644653
0.000000	1.390559	1838.794434
0.000000	1.390796	1837.469360
0.000000	1.391033	1836.941406
0.000000	1.391270	1836.820557
0.000000	1.391508	1837.008423
0.000000	1.391745	1839.273682
0.000000	1.391982	1846.223755
0.000000	1.392219	1853.589111
0.000000	1.392456	1861.499146
0.000000	1.392693	1869.911133
0.000000	1.392931	1876.802856
0.000000	1.393168	1882.104126
0.000000	1.393405	1887.841431
0.000000	1.393642	1893.866333
0.000000	1.393879	1900.385132
0.000000	1.394117	1905.277710
0.000000	1.394354	1910.406128
0.000000	1.394591	1916.007935
0.000000	1.394828	1921.283813
0.000000	1.395065	1925.961060
0.000000	1.395302	1929.734253
0.000000	1.395540	1932.404297
0.000000	1.395777	1934.503174
0.000000	1.396014	1935.968750
0.000000	1.396251	1935.995117
0.000000	1.396488	1934.761963
0.000000	1.396725	1931.923096
0.000000	1.396963	1928.553223
0.000000	1.397200	1924.485718
0.000000	1.397437	1920.175781
0.000000	1.397674	1915.346802
0.000000	1.397911	1911.253784
0.000000	1.398148	1907.404663
0.000000	1.398386	1902.962158
0.000000	1.398623	1896.944580
0.000000	1.398860	1889.058960
0.000000	1.399097	1880.637817
0.000000	1.399334	1873.543945
0.000000	1.399571	1868.093140
0.000000	1.399809	1863.510376
0.000000	1.400046	1859.607544
0.000000	1.400283	1855.629272
0.000000	1.400520	1851.146729
0.000000	1.400757	1846.372803
0.000000	1.400995	1841.223389
0.000000	1.401232	1837.118774
0.000000	1.401469	1834.042847
0.000000	1.401706	1831.895996
0.000000	1.401943	1829.407104
0.000000	1.402180	1826.353638
0.000000	1.402418	1822.934448
0.000000	1.402655	1819.185303
0.000000	1.402892	1815.935059
0.000000	1.403129	1814.548706
0.000000	1.403366	1813.212524
0.000000	1.403604	1811.847168
0.000000	1.403841	1810.778198
0.000000	1.404078	1810.255981
0.000000	1.404315	1810.551880
0.000000	1.404552	1812.302002
0.000000	1.404789	1814.414673
0.000000	1.405026	1817.442871
0.000000	1.405264	1820.857422
0.000000	1.405501	1824.960327
0.000000	1.405738	1829.821533
0.000000	1.405975	1835.617920
0.000000	1.406212	1842.134033
0.000000	1.406450	1848.375854
0.000000	1.406687	1855.377319
0.000000	1.406924	1862.841797
0.000000	1.407161	1870.653198
0.000000	1.407398	1878.299438
0.000000	1.407635	1885.267944
0.000000	1.407873	1890.614502
0.000000	1.408110	1896.415649
0.000000	1.408347	1902.941528
0.000000	1.408584	1909.957520
0.000000	1.408821	1917.667480
0.000000	1.409058	1925.625610
0.000000	1.409296	1933.579834
0.000000	1.409533	1941.267334
0.000000	1.409770	1949.168213
0.000000	1.410007	1956.940308
0.000000	1.410244	1965.332886
0.000000	1.410482	1973.888184
0.000000	1.410719	1982.713989
0.000000	1.410956	1991.293823
0.000000	1.411193	1999.815918
0.000000	1.411430	2008.470215
0.000000	1.411667	2016.816406
0.000000	1.411905	2024.982910
0.000000	1.412142	2032.596313
0.000000	1.412379	2039.996582
0.000000	1.412616	2047.181519
0.000000	1.412853	2052.471680
0.000000	1.413091	2057.530518
0.000000	1.413328	2061.878662
0.000000	1.413565	2066.660400
0.000000	1.413802	2072.204102
0.000000	1.414039	2079.119385
0.000000	1.414276	2086.052979
0.000000	1.414513	2093.424316
0.000000	1.414751	2099.517090
0.000000	1.414988	2103.900879
0.000000	1.415225	2106.233887
0.000000	1.415462	2108.246094
0.000000	1.415699	2110.087402
0.000000	1.415937	2112.623291
0.000000	1.416174	2114.979492
0.000000	1.416411	2116.200439
0.000000	1.416648	2115.814453
0.000000	1.416885	2114.759521
0.000000	1.417122	2113.330566
0.000000	1.417360	2112.188965
0.000000	1.417597	2112.320068
0.000000	1.417834	2111.693604
0.000000	1.418071	2109.113281
0.000000	1.418308	2105.349854
0.000000	1.418545	2100.670166
0.000000	1.418783	2096.366211
0.000000	1.419020	2091.325684
0.000000	1.419257	2085.114014
0.000000	1.419494	2078.171631
0.000000	1.419731	2071.588379
0.000000	1.419969	2064.142334
0.000000	1.420206	2056.007080
0.000000	1.420443	2047.988525
0.000000	1.420680	2039.336060
0.000000	1.420917	2029.665894
0.000000	1.421154	2019.154175
0.000000	1.421392	2008.816772
0.000000	1.421629	1999.271729
0.000000	1.421866	1990.908691
0.000000	1.422103	1983.481689
0.000000	1.422340	1976.581055
0.000000	1.422578	1969.785400
0.000000	1.422815	1964.399048
0.000000	1.423052	1960.184082
0.000000	1.423289	1957.576660
0.000000	1.423526	1956.474609
0.000000	1.423763	1955.716675
0.000000	1.424001	1956.257080
0.000000	1.424238	1956.979858
0.000000	1.424475	1958.170898
0.000000	1.424712	1959.646729
0.000000	1.424949	1961.468750
0.000000	1.425186	1963.840332
0.000000	1.425424	1966.014282
0.000000	1.425661	1968.117065
0.000000	1.425898	1970.590454
0.000000	1.426135	1974.052368
0.000000	1.426372	1978.034302
0.000000	1.426610	1982.994263
0.000000	1.426847	1988.503540
0.000000	1.427084	1994.661865
0.000000	1.427321	2000.407593
0.000000	1.427558	2006.794067
0.000000	1.427795	2013.278076
0.000000	1.428033	2018.631226
0.000000	1.428270	2022.084229
0.000000	1.428507	2025.357544
0.000000	1.428744	2028.073242
0.000000	1.428981	2030.190552
0.000000	1.429218	2031.061768
0.000000	1.429456	2030.908081
0.000000	1.429693	2029.536255
0.000000	1.429930	2027.555176
0.000000	1.430167	2025.296875
0.000000	1.430404	2022.412720
0.000000	1.430641	2020.038208
0.000000	1.430879	2018.124023
0.000000	1.431116	2016.568237
0.000000	1.431353	2015.332764
0.000000	1.431590	2014.080078
0.000000	1.431827	2013.024780
0.000000	1.432065	2012.104736
0.000000	1.432302	2010.974731
0.000000	1.432539	2009.148560
0.000000	1.432776	2006.772583
0.000000	1.433013	2004.185059
0.000000	1.433250	2001.182007
0.000000	1.433488	1998.211426
0.000000	1.433725	1995.887451
0.000000	1.433962	1993.848267
0.000000	1.434199	1992.531372
0.000000	1.434436	1991.367065
0.000000	1.434673	1990.339600
0.000000	1.434911	1989.065308
0.000000	1.435148	1987.539917
0.000000	1.435385	1986.539185
0.000000	1.435622	1985.675659
0.000000	1.435859	1985.171265
0.000000	1.436097	1985.388550
0.000000	1.436334	1986.070679
0.000000	1.436571	1987.640747
0.000000	1.436808	1989.500000
0.000000	1.437045	1991.697632
0.000000	1.437282	1993.996704
0.000000	1.437519	1995.635986
0.000000	1.437757	1996.940918
0.000000	1.437994	1997.676880
0.000000	1.438231	1998.125977
0.000000	1.438468	1997.999756
0.000000	1.438705	1997.748413
0.000000	1.438943	1997.837402
0.000000	1.439180	1997.739258
0.000000	1.439417	1997.013184
0.000000	1.439654	1995.364502
0.000000	1.439891	1993.427246
0.000000	1.440128	1991.333496
0.000000	1.440366	1989.400513
0.000000	1.440603	1988.593506
0.000000	1.440840	1989.019897
0.000000	1.441077	1990.091675
0.000000	1.441314	1991.731079
0.000000	1.441552	1993.680298
0.000000	1.441789	1995.759155
0.000000	1.442026	1997.649048
0.000000	1.442263	1999.279663
0.000000	1.442500	2001.218384
0.000000	1.442737	2003.576416
0.000000	1.442975	2005.479004
0.000000	1.443212	2007.490723
0.000000	1.443449	2009.100830
0.000000	1.443686	2011.229492
0.000000	1.443923	2013.686157
0.000000	1.444160	2015.104736
0.000000	1.444398	2016.005615
0.000000	1.444635	2015.971313
0.000000	1.444872	2015.200684
0.000000	1.445109	2013.448730
0.000000	1.445346	2011.113647
0.000000	1.445584	2008.282593
0.000000	1.445821	2004.585205
0.000000	1.446058	2000.655151
0.000000	1.446295	1996.210571
0.000000	1.446532	1992.702759
0.000000	1.446769	1988.963623
0.000000	1.447006	1984.786133
0.000000	1.447244	1980.525024
0.000000	1.447481	1977.588257
0.000000	1.447718	1977.538940
0.000000	1.447955	1978.453857
0.000000	1.448192	1980.308838
0.000000	1.448430	1981.220215
0.000000	1.448667	1983.784668
0.000000	1.448904	1988.494263
0.000000	1.449141	1993.318115
0.000000	1.449378	1998.310913
0.000000	1.449615	2003.810059
0.000000	1.449853	2009.454224
0.000000	1.450090	2015.614014
0.000000	1.450327	2022.544434
0.000000	1.450564	2029.975586
0.000000	1.450801	2038.181152
0.000000	1.451039	2045.556763
0.000000	1.451276	2052.385986
0.000000	1.451513	2058.633789
0.000000	1.451750	2064.773926
0.000000	1.451987	2070.324219
0.000000	1.452224	2075.753418
0.000000	1.452462	2080.073486
0.000000	1.452699	2083.604248
0.000000	1.452936	2086.330322
0.000000	1.453173	2088.242676
0.000000	1.453410	2090.198242
0.000000	1.453647	2090.770508
0.000000	1.453885	2089.507324
0.000000	1.454122	2087.528564
0.000000	1.454359	2086.087891
0.000000	1.454596	2085.018066
0.000000	1.454833	2083.971436
0.000000	1.455070	2083.150146
0.000000	1.455308	2082.834717
0.000000	1.455545	2082.278076
0.000000	1.455782	2081.403809
0.000000	1.456019	2080.021240
0.000000	1.456256	2078.085693
0.000000	1.456493	2076.197266
0.000000	1.456731	2074.254150
0.000000	1.456968	2072.612793
0.000000	1.457205	2070.739014
0.000000	1.457442	2068.635010
0.000000	1.457679	2066.144043
0.000000	1.457917	2062.716309
0.000000	1.458154	2057.929932
0.000000	1.458391	2053.013672
0.000000	1.458628	2046.756836
0.000000	1.458865	2039.834839
0.000000	1.459103	2033.313965
0.000000	1.459340	2027.623901
0.000000	1.459577	2022.961548
0.000000	1.459814	2019.002686
0.000000	1.460051	2015.966309
0.000000	1.460288	2014.616455
0.000000	1.460526	2013.917358
0.000000	1.460763	2013.911377
0.000000	1.461000	2013.616089
0.000000	1.461237	2013.123169
0.000000	1.461474	2012.113037
0.000000	1.461712	2010.847290
0.000000	1.461949	2010.077393
0.000000	1.462186	2010.165283
0.000000	1.462423	2012.234863
0.000000	1.462660	2014.840088
0.000000	1.462897	2018.628418
0.000000	1.463134	2023.617432
0.000000	1.463372	2029.624878
0.000000	1.463609	2036.376343
0.000000	1.463846	2043.389404
0.000000	1.464083	2050.478027
0.000000	1.464320	2057.300049
0.000000	1.464558	2063.741211
0.000000	1.464795	2069.218018
0.000000	1.465032	2074.280762
0.000000	1.465269	2078.468262
0.000000	1.465506	2082.226807
0.000000	1.465743	2085.721924
0.000000	1.465981	2089.413818
0.000000	1.466218	2093.059326
0.000000	1.466455	2097.132813
0.000000	1.466692	2101.489990
0.000000	1.466929	2106.544922
0.000000	1.467166	2111.203369
0.000000	1.467404	2116.004639
0.000000	1.467641	2120.513184
0.000000	1.467878	2124.866455
0.000000	1.468115	2128.948486
0.000000	1.468352	2132.379883
0.000000	1.468590	2135.254395
0.000000	1.468827	2137.428467
0.000000	1.469064	2139.245605
0.000000	1.469301	2140.084473
0.000000	1.469538	2140.048584
0.000000	1.469775	2139.042236
0.000000	1.470013	2137.134033
0.000000	1.470250	2135.178711
0.000000	1.470487	2132.616943
0.000000	1.470724	2129.735107
0.000000	1.470961	2126.474854
0.000000	1.471199	2123.010742
0.000000	1.471436	2120.342529
0.000000	1.471673	2117.590088
0.000000	1.471910	2113.753906
0.000000	1.472147	2109.247559
0.000000	1.472384	2103.912598
0.000000	1.472621	2097.988281
0.000000	1.472859	2091.053711
0.000000	1.473096	2082.892334
0.000000	1.473333	2074.749023
0.000000	1.473570	2067.024170
0.000000	1.473807	2060.515137
0.000000	1.474045	2055.644043
0.000000	1.474282	2051.059570
0.000000	1.474519	2046.901245
0.000000	1.474756	2043.666016
0.000000	1.474993	2041.696411
0.000000	1.475230	2040.156250
0.000000	1.475468	2039.307129
0.000000	1.475705	2038.483154
0.000000	1.475942	2037.413452
0.000000	1.476179	2035.427734
0.000000	1.476416	2031.984253
0.000000	1.476653	2027.961426
0.000000	1.476891	2022.917847
0.000000	1.477128	2017.004028
0.000000	1.477365	2010.636597
0.000000	1.477602	2005.332031
0.000000	1.477839	2001.223022
0.000000	1.478076	1998.522583
0.000000	1.478314	1996.654297
0.000000	1.478551	1995.939697
0.000000	1.478788	1996.298218
0.000000	1.479025	1997.348755
0.000000	1.479262	1999.637573
0.000000	1.479500	2002.593994
0.000000	1.479737	2005.595337
0.000000	1.479974	2009.715088
0.000000	1.480211	2014.599976
0.000000	1.480448	2019.382446
0.000000	1.480685	2024.176758
0.000000	1.480923	2029.648926
0.000000	1.481160	2036.021118
0.000000	1.481397	2042.762085
0.000000	1.481634	2050.497559
0.000000	1.481871	2058.827637
0.000000	1.482108	2067.122070
0.000000	1.482346	2075.275879
0.000000	1.482583	2083.030273
0.000000	1.482820	2089.144287
0.000000	1.483057	2094.114990
0.000000	1.483294	2098.562988
0.000000	1.483532	2102.710938
0.000000	1.483769	2106.455078
0.000000	1.484006	2109.581055
0.000000	1.484243	2112.724854
0.000000	1.484480	2115.907715
0.000000	1.484717	2119.704346
0.000000	1.484954	2122.939941
0.000000	1.485192	2124.267090
0.000000	1.485429	2124.586182
0.000000	1.485666	2125.070557
0.000000	1.485903	2125.873779
0.000000	1.486140	2127.735352
0.000000	1.486378	2129.392822
0.000000	1.486615	2130.807617
0.000000	1.486852	2132.381104
0.000000	1.487089	2133.724854
0.000000	1.487326	2134.239746
0.000000	1.487563	2133.878906
0.000000	1.487801	2132.226807
0.000000	1.488038	2129.012451
0.000000	1.488275	2124.280029
0.000000	1.488512	2118.055908
0.000000	1.488749	2111.809326
0.000000	1.488987	2104.544189
0.000000	1.489224	2096.225830
0.000000	1.489461	2089.666504
0.000000	1.489698	2083.340332
0.000000	1.489935	2075.853271
0.000000	1.490173	2067.911133
0.000000	1.490410	2059.868164
0.000000	1.490647	2053.133301
0.000000	1.490884	2048.162842
0.000000	1.491121	2044.572632
0.000000	1.491358	2042.789307
0.000000	1.491596	2040.534180
0.000000	1.491833	2038.171021
0.000000	1.492070	2035.225220
0.000000	1.492307	2031.723633
0.000000	1.492544	2027.638672
0.000000	1.492781	2022.653564
0.000000	1.493019	2017.745728
0.000000	1.493256	2012.873657
0.000000	1.493493	2008.962769
0.000000	1.493730	2004.726563
0.000000	1.493967	2000.630127
0.000000	1.494205	1996.559814
0.000000	1.494442	1992.673218
0.000000	1.494679	1987.611816
0.000000	1.494916	1982.648071
0.000000	1.495153	1978.958740
0.000000	1.495390	1977.989136
0.000000	1.495627	1978.293091
0.000000	1.495865	1979.681519
0.000000	1.496102	1981.121704
0.000000	1.496339	1982.824341
0.000000	1.496576	1984.486938
0.000000	1.496813	1985.526855
0.000000	1.497051	1986.445190
0.000000	1.497288	1987.040039
0.000000	1.497525	1986.628296
0.000000	1.497762	1985.291260
0.000000	1.497999	1983.446045
0.000000	1.498236	1980.869141
0.000000	1.498474	1978.005859
0.000000	1.498711	1975.240967
0.000000	1.498948	1973.828125
0.000000	1.499185	1972.814087
0.000000	1.499422	1971.406738
0.000000	1.499660	1969.793579
0.000000	1.499897	1968.480225
0.000000	1.500134	1968.281006
0.000000	1.500371	1968.694702
0.000000	1.500608	1970.150757
0.000000	1.500845	1972.927490
0.000000	1.501083	1976.745361
0.000000	1.501320	1981.477661
0.000000	1.501557	1986.573120
0.000000	1.501794	1990.595215
0.000000	1.502031	1994.678467
0.000000	1.502268	1999.441772
0.000000	1.502506	2005.006470
0.000000	1.502743	2010.931519
0.000000	1.502980	2017.046143
0.000000	1.503217	2021.774780
0.000000	1.503454	2025.570923
0.000000	1.503691	2028.590942
0.000000	1.503929	2030.791870
0.000000	1.504166	2032.290039
0.000000	1.504403	2033.128174
0.000000	1.504640	2032.784546
0.000000	1.504877	2032.364868
0.000000	1.505114	2031.463745
0.000000	1.505352	2030.154419
0.000000	1.505589	2029.497559
0.000000	1.505826	2029.463989
0.000000	1.506063	2028.510254
0.000000	1.506300	2027.008423
0.000000	1.506538	2025.645996
0.000000	1.506775	2024.778931
0.000000	1.507012	2024.732788
0.000000	1.507249	2024.793701
0.000000	1.507486	2025.625977
0.000000	1.507723	2025.439209
0.000000	1.507961	2024.111084
0.000000	1.508198	2022.961304
0.000000	1.508435	2021.714478
0.000000	1.508672	2021.088867
0.000000	1.508909	2021.224243
0.000000	1.509147	2021.264282
0.000000	1.509384	2022.151123
0.000000	1.509621	2023.392822
0.000000	1.509858	2024.708252
0.000000	1.510095	2027.036255
0.000000	1.510332	2030.111206
0.000000	1.510569	2033.490479
0.000000	1.510807	2037.048340
0.000000	1.511044	2040.747192
0.000000	1.511281	2045.600098
0.000000	1.511518	2050.499023
0.000000	1.511755	2055.082520
0.000000	1.511993	2057.274658
0.000000	1.512230	2059.052734
0.000000	1.512467	2060.370605
0.000000	1.512704	2061.571533
0.000000	1.512941	2063.014160
0.000000	1.513178	2063.825684
0.000000	1.513416	2064.317139
0.000000	1.513653	2063.978516
0.000000	1.513890	2063.170654
0.000000	1.514127	2062.434082
0.000000	1.514364	2062.224121
0.000000	1.514601	2061.790527
0.000000	1.514839	2061.108643
0.000000	1.515076	2060.690918
0.000000	1.515313	2060.852539
0.000000	1.515550	2061.785156
0.000000	1.515787	2064.861572
0.000000	1.516025	2068.477295
0.000000	1.516262	2070.400146
0.000000	1.516499	2072.876465
0.000000	1.516736	2077.887695
0.000000	1.516973	2082.238037
0.000000	1.517210	2085.716309
0.000000	1.517448	2089.124512
0.000000	1.517685	2091.856934
0.000000	1.517922	2094.523926
0.000000	1.518159	2097.038818
0.000000	1.518396	2098.697266
0.000000	1.518634	2099.886475
0.000000	1.518871	2100.542480
0.000000	1.519108	2101.092041
0.000000	1.519345	2101.357666
0.000000	1.519582	2100.776367
0.000000	1.519819	2099.517334
0.000000	1.520056	2097.550293
0.000000	1.520294	2095.613037
0.000000	1.520531	2093.632324
0.000000	1.520768	2091.168213
0.000000	1.521005	2088.276611
0.000000	1.521242	2085.782471
0.000000	1.521480	2083.684814
0.000000	1.521717	2081.827637
0.000000	1.521954	2080.140869
0.000000	1.522191	2078.646973
0.000000	1.522428	2077.218506
0.000000	1.522666	2075.696777
0.000000	1.522903	2074.264160
0.000000	1.523140	2072.730469
0.000000	1.523377	2071.385986
0.000000	1.523614	2069.081543
0.000000	1.523851	2065.782715
0.000000	1.524089	2062.765381
0.000000	1.524326	2060.526367
0.000000	1.524563	2059.288330
0.000000	1.524800	2058.106689
0.000000	1.525037	2056.446045
0.000000	1.525274	2054.499756
0.000000	1.525512	2052.622559
0.000000	1.525749	2050.343262
0.000000	1.525986	2048.775391
0.000000	1.526223	2047.352417
0.000000	1.526460	2046.197510
0.000000	1.526697	2044.712158
0.000000	1.526935	2043.049805
0.000000	1.527172	2041.564331
0.000000	1.527409	2040.928833
0.000000	1.527646	2040.769165
0.000000	1.527883	2041.309937
0.000000	1.528121	2043.494385
0.000000	1.528358	2047.111084
0.000000	1.528595	2051.929199
0.000000	1.528832	2056.983643
0.000000	1.529069	2061.340332
0.000000	1.529306	2065.157715
0.000000	1.529544	2068.669434
0.000000	1.529781	2072.055908
0.000000	1.530018	2075.668701
0.000000	1.530255	2079.028564
0.000000	1.530492	2082.615234
0.000000	1.530729	2086.419922
0.000000	1.530967	2090.145264
0.000000	1.531204	2093.816406
0.000000	1.531441	2096.712158
0.000000	1.531678	2098.960449
0.000000	1.531915	2100.494629
0.000000	1.532153	2101.648193
0.000000	1.532390	2103.148193
0.000000	1.532627	2104.619629
0.000000	1.532864	2105.639648
0.000000	1.533101	2106.030029
0.000000	1.533338	2106.284424
0.000000	1.533575	2105.546143
0.000000	1.533813	2105.135986
0.000000	1.534050	2105.561768
0.000000	1.534287	2106.889893
0.000000	1.534524	2111.099121
0.000000	1.534761	2117.999512
0.000000	1.534999	2125.676758
0.000000	1.535236	2133.421387
0.000000	1.535473	2140.896973
0.000000	1.535710	2147.597412
0.000000	1.535947	2152.769287
0.000000	1.536184	2157.046631
0.000000	1.536422	2160.062744
0.000000	1.536659	2162.224854
0.000000	1.536896	2163.498779
0.000000	1.537133	2163.974609
0.000000	1.537370	2163.858643
0.000000	1.537608	2162.626953
0.000000	1.537845	2159.279297
0.000000	1.538082	2154.596191
0.000000	1.538319	2149.032715
0.000000	1.538556	2143.765625
0.000000	1.538793	2139.322754
0.000000	1.539031	2134.766846
0.000000	1.539268	2130.458008
0.000000	1.539505	2126.757324
0.000000	1.539742	2125.319092
0.000000	1.539979	2124.420166
0.000000	1.540216	2123.366699
0.000000	1.540454	2122.023682
0.000000	1.540691	2120.765625
0.000000	1.540928	2118.801270
0.000000	1.541165	2116.596191
0.000000	1.541402	2114.571777
0.000000	1.541640	2113.284180
0.000000	1.541877	2112.376953
0.000000	1.542114	2112.096680
0.000000	1.542351	2111.726563
0.000000	1.542588	2110.449219
0.000000	1.542825	2106.354492
0.000000	1.543062	2100.810791
0.000000	1.543300	2093.986816
0.000000	1.543537	2086.577393
0.000000	1.543774	2082.556885
0.000000	1.544011	2078.853516
0.000000	1.544248	2075.305664
0.000000	1.544486	2071.697266
0.000000	1.544723	2068.385498
0.000000	1.544960	2064.988037
0.000000	1.545197	2061.837646
0.000000	1.545434	2058.686035
0.000000	1.545671	2054.693359
0.000000	1.545909	2050.880371
0.000000	1.546146	2048.339355
0.000000	1.546383	2046.924194
0.000000	1.546620	2045.293091
0.000000	1.546857	2042.994507
0.000000	1.547095	2040.928955
0.000000	1.547332	2039.313599
0.000000	1.547569	2037.387085
0.000000	1.547806	2034.869751
0.000000	1.548043	2032.017700
0.000000	1.548280	2029.995239
0.000000	1.548518	2028.522217
0.000000	1.548755	2027.243530
0.000000	1.548992	2025.863647
0.000000	1.549229	2024.295044
0.000000	1.549466	2022.809448
0.000000	1.549703	2020.478638
0.000000	1.549941	2017.738281
0.000000	1.550178	2014.763672
0.000000	1.550415	2011.815430
0.000000	1.550652	2010.084717
0.000000	1.550889	2008.747192
0.000000	1.551127	2008.165527
0.000000	1.551364	2008.711182
0.000000	1.551601	2010.962891
0.000000	1.551838	2014.690918
0.000000	1.552075	2018.811157
0.000000	1.552312	2023.109253
0.000000	1.552549	2027.577271
0.000000	1.552787	2031.932861
0.000000	1.553024	2036.457275
0.000000	1.553261	2040.784912
0.000000	1.553498	2044.612183
0.000000	1.553735	2046.509277
0.000000	1.553973	2046.875610
0.000000	1.554210	2046.332642
0.000000	1.554447	2044.840820
0.000000	1.554684	2041.903564
0.000000	1.554921	2038.273071
0.000000	1.555158	2033.544312
0.000000	1.555396	2027.682007
0.000000	1.555633	2021.406006
0.000000	1.555870	2014.967285
0.000000	1.556107	2007.979980
0.000000	1.556344	2000.149658
0.000000	1.556582	1991.075439
0.000000	1.556819	1980.893311
0.000000	1.557056	1971.407715
0.000000	1.557293	1962.550903
0.000000	1.557530	1953.008911
0.000000	1.557768	1943.899902
0.000000	1.558005	1934.244629
0.000000	1.558242	1926.135498
0.000000	1.558479	1919.803223
0.000000	1.558716	1914.825928
0.000000	1.558953	1910.741211
0.000000	1.559190	1907.699829
0.000000	1.559428	1905.642578
0.000000	1.559665	1906.089233
0.000000	1.559902	1908.929199
0.000000	1.560139	1913.613281
0.000000	1.560376	1920.229736
0.000000	1.560614	1925.518188
0.000000	1.560851	1930.318481
0.000000	1.561088	1935.070313
0.000000	1.561325	1937.359253
0.000000	1.561562	1938.382935
0.000000	1.561799	1938.735840
0.000000	1.562037	1939.162231
0.000000	1.562274	1939.990356
0.000000	1.562511	1942.744263
0.000000	1.562748	1945.465576
0.000000	1.562985	1948.705688
0.000000	1.563222	1950.685181
0.000000	1.563460	1952.161011
0.000000	1.563697	1953.155640
0.000000	1.563934	1954.373535
0.000000	1.564171	1956.824707
0.000000	1.564408	1959.813599
0.000000	1.564646	1963.169434
0.000000	1.564883	1966.415771
0.000000	1.565120	1970.206177
0.000000	1.565357	1973.993042
0.000000	1.565594	1977.406494
0.000000	1.565831	1979.911865
0.000000	1.566069	1980.986938
0.000000	1.566306	1977.923096
0.000000	1.566543	1971.695068
0.000000	1.566780	1962.247559
0.000000	1.567017	1951.042236
0.000000	1.567255	1940.567871
0.000000	1.567492	1933.567017
0.000000	1.567729	1931.684326
0.000000	1.567966	1934.484375
0.000000	1.568203	1937.248291
0.000000	1.568440	1941.489990
0.000000	1.568677	1947.355957
0.000000	1.568915	1955.106812
0.000000	1.569152	1963.535889
0.000000	1.569389	1971.435791
0.000000	1.569626	1978.553955
0.000000	1.569863	1984.583252
0.000000	1.570101	1990.506348
0.000000	1.570338	1996.517090
0.000000	1.570575	2001.926392
0.000000	1.570812	2006.229980
0.000000	1.571049	2009.755249
0.000000	1.571286	2011.871704
0.000000	1.571524	2012.079102
0.000000	1.571761	2011.163574
0.000000	1.571998	2008.804810
0.000000	1.572235	2005.477295
0.000000	1.572472	2001.371826
0.000000	1.572709	1997.813965
0.000000	1.572947	1993.709351
0.000000	1.573184	1989.108643
0.000000	1.573421	1984.553345
0.000000	1.573658	1979.855225
0.000000	1.573895	1974.797241
0.000000	1.574133	1969.396484
0.000000	1.574370	1964.410156
0.000000	1.574607	1959.270020
0.000000	1.574844	1953.750610
0.000000	1.575081	1948.145508
0.000000	1.575318	1943.540039
0.000000	1.575556	1938.392212
0.000000	1.575793	1933.463745
0.000000	1.576030	1929.234741
0.000000	1.576267	1927.291626
0.000000	1.576504	1926.498901
0.000000	1.576741	1926.056030
0.000000	1.576979	1925.940186
0.000000	1.577216	1926.350830
0.000000	1.577453	1926.731689
0.000000	1.577690	1927.459229
0.000000	1.577927	1928.415527
0.000000	1.578164	1929.578247
0.000000	1.578402	1929.584229
0.000000	1.578639	1928.794434
0.000000	1.578876	1927.809570
0.000000	1.579113	1926.951904
0.000000	1.579350	1926.700928
0.000000	1.579588	1927.055176
0.000000	1.579825	1927.745483
0.000000	1.580062	1928.366699
0.000000	1.580299	1929.139526
0.000000	1.580536	1930.452026
0.000000	1.580773	1932.598389
0.000000	1.581011	1935.742798
0.000000	1.581248	1940.020264
0.000000	1.581485	1945.288330
0.000000	1.581722	1950.647339
0.000000	1.581959	1956.538452
0.000000	1.582196	1962.853271
0.000000	1.582434	1970.221436
0.000000	1.582671	1978.757935
0.000000	1.582908	1988.948486
0.000000	1.583145	2001.004517
0.000000	1.583382	2011.420532
0.000000	1.583619	2019.814453
0.000000	1.583857	2026.505371
0.000000	1.584094	2032.299927
0.000000	1.584331	2037.243408
0.000000	1.584568	2041.774536
0.000000	1.584805	2045.138306
0.000000	1.585043	2047.195801
0.000000	1.585280	2047.760620
0.000000	1.585517	2047.469238
0.000000	1.585754	2046.448364
0.000000	1.585991	2046.446899
0.000000	1.586228	2046.661499
0.000000	1.586466	2046.528687
0.000000	1.586703	2046.382568
0.000000	1.586940	2046.146606
0.000000	1.587177	2044.946533
0.000000	1.587414	2042.943970
0.000000	1.587651	2040.169189
0.000000	1.587889	2036.013672
0.000000	1.588126	2031.169556
0.000000	1.588363	2025.119751
0.000000	1.588600	2017.584229
0.000000	1.588837	2007.881714
0.000000	1.589075	1996.231812
0.000000	1.589312	1983.240845
0.000000	1.589549	1970.754883
0.000000	1.589786	1959.965454
0.000000	1.590023	1951.479370
0.000000	1.590261	1947.135132
0.000000	1.590497	1945.543579
0.000000	1.590735	1944.040771
0.000000	1.590972	1943.564453
0.000000	1.591209	1943.619995
0.000000	1.591446	1944.553711
0.000000	1.591683	1946.623901
0.000000	1.591921	1949.862793
0.000000	1.592158	1953.327881
0.000000	1.592395	1957.288330
0.000000	1.592632	1962.413940
0.000000	1.592869	1968.759155
0.000000	1.593107	1976.185547
0.000000	1.593344	1983.743896
0.000000	1.593581	1990.662842
0.000000	1.593818	1997.511353
0.000000	1.594055	2004.417603
0.000000	1.594292	2011.268677
0.000000	1.594530	2017.820435
0.000000	1.594767	2024.074951
0.000000	1.595004	2029.696289
0.000000	1.595241	2034.994629
0.000000	1.595478	2039.614624
0.000000	1.595716	2044.091919
0.000000	1.595953	2049.010010
0.000000	1.596190	2054.335938
0.000000	1.596427	2059.982666
0.000000	1.596664	2066.307861
0.000000	1.596901	2071.830566
0.000000	1.597139	2076.040039
0.000000	1.597376	2080.361328
0.000000	1.597613	2085.733887
0.000000	1.597850	2092.482422
0.000000	1.598087	2100.098389
0.000000	1.598324	2107.931396
0.000000	1.598562	2116.314697
0.000000	1.598799	2123.815918
0.000000	1.599036	2129.550049
0.000000	1.599273	2134.869629
0.000000	1.599510	2139.767578
0.000000	1.599748	2144.238525
0.000000	1.599985	2147.787354
0.000000	1.600222	2150.766602
0.000000	1.600459	2152.701660
0.000000	1.600696	2153.970459
0.000000	1.600933	2154.127441
0.000000	1.601170	2153.703125
0.000000	1.601408	2152.892822
0.000000	1.601645	2151.525879
0.000000	1.601882	2149.315430
0.000000	1.602119	2146.132324
0.000000	1.602356	2142.160156
0.000000	1.602594	2138.389893
0.000000	1.602831	2134.884277
0.000000	1.603068	2132.275879
0.000000	1.603305	2129.921143
0.000000	1.603542	2127.685303
0.000000	1.603779	2125.270264
0.000000	1.604017	2122.489502
0.000000	1.604254	2118.822998
0.000000	1.604491	2115.023438
0.000000	1.604728	2111.677734
0.000000	1.604965	2108.648438
0.000000	1.605203	2107.206055
0.000000	1.605440	2105.523682
0.000000	1.605677	2103.112061
0.000000	1.605914	2100.227051
0.000000	1.606151	2096.938965
0.000000	1.606388	2093.598389
0.000000	1.606626	2090.216553
0.000000	1.606863	2087.398682
0.000000	1.607100	2084.386719
0.000000	1.607337	2081.087402
0.000000	1.607574	2077.278809
0.000000	1.607811	2072.381348
0.000000	1.608049	2067.797852
0.000000	1.608286	2062.695801
0.000000	1.608523	2057.458740
0.000000	1.608760	2051.924805
0.000000	1.608997	2046.467407
0.000000	1.609234	2041.763184
0.000000	1.609472	2037.549072
0.000000	1.609709	2034.038818
0.000000	1.609946	2031.698242
0.000000	1.610183	2030.258911
0.000000	1.610420	2030.158813
0.000000	1.610657	2030.623047
0.000000	1.610895	2032.205811
0.000000	1.611132	2035.019043
0.000000	1.611369	2039.788574
0.000000	1.611606	2045.887695
0.000000	1.611843	2053.468018
0.000000	1.612081	2061.897705
0.000000	1.612318	2072.162598
0.000000	1.612555	2083.837158
0.000000	1.612792	2095.371094
0.000000	1.613029	2106.675781
0.000000	1.613266	2117.157959
0.000000	1.613504	2126.699951
0.000000	1.613741	2135.696289
0.000000	1.613978	2143.352295
0.000000	1.614215	2149.609863
0.000000	1.614452	2154.349121
0.000000	1.614690	2158.249512
0.000000	1.614927	2160.729004
0.000000	1.615164	2162.342529
0.000000	1.615401	2162.993408
0.000000	1.615638	2162.866455
0.000000	1.615875	2162.662598
0.000000	1.616112	2162.717529
0.000000	1.616350	2162.696045
0.000000	1.616587	2162.055908
0.000000	1.616824	2160.805420
0.000000	1.617061	2158.325684
0.000000	1.617298	2155.079590
0.000000	1.617536	2151.675781
0.000000	1.617773	2147.623047
0.000000	1.618010	2142.035889
0.000000	1.618247	2135.270264
0.000000	1.618484	2127.776123
0.000000	1.618721	2119.709717
0.000000	1.618959	2110.775635
0.000000	1.619196	2102.759766
0.000000	1.619433	2094.414551
0.000000	1.619670	2085.596191
0.000000	1.619907	2076.978516
0.000000	1.620144	2067.749756
0.000000	1.620382	2057.039307
0.000000	1.620619	2045.691406
0.000000	1.620856	2034.753662
0.000000	1.621093	2023.494995
0.000000	1.621330	2010.956665
0.000000	1.621568	1997.002930
0.000000	1.621805	1982.992676
0.000000	1.622042	1971.873169
0.000000	1.622279	1962.930298
0.000000	1.622516	1954.746094
0.000000	1.622754	1946.237671
0.000000	1.622991	1937.878662
0.000000	1.623228	1930.093262
0.000000	1.623465	1922.760010
0.000000	1.623702	1916.051880
0.000000	1.623939	1911.057007
0.000000	1.624177	1906.590088
0.000000	1.624414	1904.099731
0.000000	1.624651	1903.339844
0.000000	1.624888	1904.207153
0.000000	1.625125	1905.905884
0.000000	1.625362	1908.307739
0.000000	1.625600	1911.660278
0.000000	1.625837	1915.396240
0.000000	1.626074	1919.711304
0.000000	1.626311	1924.864380
0.000000	1.626548	1931.256714
0.000000	1.626785	1939.495605
0.000000	1.627023	1949.238281
0.000000	1.627260	1959.993408
0.000000	1.627497	1970.064087
0.000000	1.627734	1978.561768
0.000000	1.627971	1986.391602
0.000000	1.628209	1994.479736
0.000000	1.628446	2003.446533
0.000000	1.628683	2012.426147
0.000000	1.628920	2021.081543
0.000000	1.629157	2029.044922
0.000000	1.629394	2036.788086
0.000000	1.629632	2044.549194
0.000000	1.629869	2050.968262
0.000000	1.630106	2056.250244
0.000000	1.630343	2061.040771
0.000000	1.630580	2065.916260
0.000000	1.630817	2069.746826
0.000000	1.631055	2073.055664
0.000000	1.631292	2076.253662
0.000000	1.631529	2078.617920
0.000000	1.631766	2080.333740
0.000000	1.632003	2080.971436
0.000000	1.632240	2080.099854
0.000000	1.632478	2078.063232
0.000000	1.632715	2074.801758
0.000000	1.632952	2070.556885
0.000000	1.633189	2066.966309
0.000000	1.633426	2062.900146
0.000000	1.633664	2058.261475
0.000000	1.633901	2053.108398
0.000000	1.634138	2047.794922
0.000000	1.634375	2042.360474
0.000000	1.634612	2036.853516
0.000000	1.634849	2032.392822
0.000000	1.635087	2029.786011
0.000000	1.635324	2027.127808
0.000000	1.635561	2023.546021
0.000000	1.635798	2018.524048
0.000000	1.636035	2012.009521
0.000000	1.636272	2004.973511
0.000000	1.636510	1997.479614
0.000000	1.636747	1991.047729
0.000000	1.636984	1986.677002
0.000000	1.637221	1983.133667
0.000000	1.637458	1980.765869
0.000000	1.637696	1979.009888
0.000000	1.637933	1978.546631
0.000000	1.638170	1979.624634
0.000000	1.638407	1980.563599
0.000000	1.638644	1981.297363
0.000000	1.638881	1981.199463
0.000000	1.639118	1980.810547
0.000000	1.639356	1981.272583
0.000000	1.639593	1982.212402
0.000000	1.639830	1983.848755
0.000000	1.640067	1985.540649
0.000000	1.640304	1987.946899
0.000000	1.640542	1990.482788
0.000000	1.640779	1993.687744
0.000000	1.641016	1997.664551
0.000000	1.641253	2001.078125
0.000000	1.641490	2002.767212
0.000000	1.641727	2002.857300
0.000000	1.641965	2002.508911
0.000000	1.642202	2001.736938
0.000000	1.642439	2001.284058
0.000000	1.642676	2001.258789
0.000000	1.642913	2003.358398
0.000000	1.643151	2007.156616
0.000000	1.643388	2011.776489
0.000000	1.643625	2017.117554
0.000000	1.643862	2022.086426
0.000000	1.644099	2027.305908
0.000000	1.644336	2030.107300
0.000000	1.644574	2031.232178
0.000000	1.644811	2031.620728
0.000000	1.645048	2031.385498
0.000000	1.645285	2031.071167
0.000000	1.645522	2031.258667
0.000000	1.645759	2031.289917
0.000000	1.645997	2031.047852
0.000000	1.646234	2030.635254
0.000000	1.646471	2029.901489
0.000000	1.646708	2028.691040
0.000000	1.646945	2026.986816
0.000000	1.647183	2025.173096
0.000000	1.647420	2023.678467
0.000000	1.647657	2021.982178
0.000000	1.647894	2020.668701
0.000000	1.648131	2019.278931
0.000000	1.648368	2018.468506
0.000000	1.648605	2018.207275
0.000000	1.648843	2019.429077
0.000000	1.649080	2021.705322
0.000000	1.649317	2024.147461
0.000000	1.649554	2027.501343
0.000000	1.649791	2032.010864
0.000000	1.650029	2036.643311
0.000000	1.650266	2040.551880
0.000000	1.650503	2044.374756
0.000000	1.650740	2048.458008
0.000000	1.650977	2052.918213
0.000000	1.651214	2057.596924
0.000000	1.651452	2062.766357
0.000000	1.651689	2067.302490
0.000000	1.651926	2070.986084
0.000000	1.652163	2074.100098
0.000000	1.652400	2076.483643
0.000000	1.652638	2077.650146
0.000000	1.652875	2078.274170
0.000000	1.653112	2078.154541
0.000000	1.653349	2078.359375
0.000000	1.653586	2078.792236
0.000000	1.653823	2079.581055
0.000000	1.654061	2080.355469
0.000000	1.654298	2081.099365
0.000000	1.654535	2082.548584
0.000000	1.654772	2084.244385
0.000000	1.655009	2086.683105
0.000000	1.655246	2089.879150
0.000000	1.655484	2093.447021
0.000000	1.655721	2097.683105
0.000000	1.655958	2102.472900
0.000000	1.656195	2108.102783
0.000000	1.656432	2113.666504
0.000000	1.656670	2118.382568
0.000000	1.656907	2122.264404
0.000000	1.657144	2124.592041
0.000000	1.657381	2125.987549
0.000000	1.657618	2125.788818
0.000000	1.657855	2123.969238
0.000000	1.658092	2120.589355
0.000000	1.658330	2116.058350
0.000000	1.658567	2110.293945
0.000000	1.658804	2104.295166
0.000000	1.659041	2098.205811
0.000000	1.659278	2092.343506
0.000000	1.659516	2086.565186
0.000000	1.659753	2081.922119
0.000000	1.659990	2079.902832
0.000000	1.660227	2079.539063
0.000000	1.660464	2077.930908
0.000000	1.660702	2075.458984
0.000000	1.660939	2072.833984
0.000000	1.661176	2070.225098
0.000000	1.661413	2067.700928
0.000000	1.661650	2065.340820
0.000000	1.661887	2062.498535
0.000000	1.662125	2059.262695
0.000000	1.662362	2056.130127
0.000000	1.662599	2053.143555
0.000000	1.662836	2050.344971
0.000000	1.663073	2047.656616
0.000000	1.663311	2045.005981
0.000000	1.663548	2042.216309
0.000000	1.663785	2039.493164
0.000000	1.664022	2037.663452
0.000000	1.664259	2036.555786
0.000000	1.664496	2035.781494
0.000000	1.664733	2035.105347
0.000000	1.664971	2033.749390
0.000000	1.665208	2032.006348
0.000000	1.665445	2029.237305
0.000000	1.665682	2025.692871
0.000000	1.665919	2021.952515
0.000000	1.666157	2018.416138
0.000000	1.666394	2014.408325
0.000000	1.666631	2010.219849
0.000000	1.666868	2006.784912
0.000000	1.667105	2002.982300
0.000000	1.667342	1999.485962
0.000000	1.667580	1996.543457
0.000000	1.667817	1993.464600
0.000000	1.668054	1990.571777
0.000000	1.668291	1989.247559
0.000000	1.668528	1989.092041
0.000000	1.668765	1990.364380
0.000000	1.669003	1993.611328
0.000000	1.669240	1998.040161
0.000000	1.669477	2003.174683
0.000000	1.669714	2008.300171
0.000000	1.669951	2012.626953
0.000000	1.670189	2016.079468
0.000000	1.670426	2019.474487
0.000000	1.670663	2021.724976
0.000000	1.670900	2022.952881
0.000000	1.671137	2023.218872
0.000000	1.671374	2022.751221
0.000000	1.671612	2021.446533
0.000000	1.671849	2019.582397
0.000000	1.672086	2016.725830
0.000000	1.672323	2012.936035
0.000000	1.672560	2008.546387
0.000000	1.672798	2003.426147
0.000000	1.673035	1998.538452
0.000000	1.673272	1992.663086
0.000000	1.673509	1986.247314
0.000000	1.673746	1979.559326
0.000000	1.673983	1972.437744
0.000000	1.674220	1964.898682
0.000000	1.674458	1957.271240
0.000000	1.674695	1950.541016
0.000000	1.674932	1945.443848
0.000000	1.675169	1942.007446
0.000000	1.675406	1938.282593
0.000000	1.675644	1934.505493
0.000000	1.675881	1930.093628
0.000000	1.676118	1925.486938
0.000000	1.676355	1920.990601
0.000000	1.676592	1917.117920
0.000000	1.676829	1913.465576
0.000000	1.677067	1911.214966
0.000000	1.677304	1910.324585
0.000000	1.677541	1910.641968
0.000000	1.677778	1911.160400
0.000000	1.678015	1912.225708
0.000000	1.678252	1912.694214
0.000000	1.678490	1912.859741
0.000000	1.678727	1912.242310
0.000000	1.678964	1911.536865
0.000000	1.679201	1910.701782
0.000000	1.679438	1910.121460
0.000000	1.679676	1910.464722
0.000000	1.679913	1912.145630
0.000000	1.680150	1914.528320
0.000000	1.680387	1916.747192
0.000000	1.680624	1919.216553
0.000000	1.680861	1921.744385
0.000000	1.681099	1923.999634
0.000000	1.681336	1926.018677
0.000000	1.681573	1927.982422
0.000000	1.681810	1929.963989
0.000000	1.682047	1931.785645
0.000000	1.682284	1933.126709
0.000000	1.682522	1934.626953
0.000000	1.682759	1935.716675
0.000000	1.682996	1936.293823
0.000000	1.683233	1935.931396
0.000000	1.683470	1935.248291
0.000000	1.683707	1934.369019
0.000000	1.683945	1933.739624
0.000000	1.684182	1933.504028
0.000000	1.684419	1935.284546
0.000000	1.684656	1938.010620
0.000000	1.684893	1941.329346
0.000000	1.685131	1945.176392
0.000000	1.685368	1949.298950
0.000000	1.685605	1955.077393
0.000000	1.685842	1962.014282
0.000000	1.686079	1965.723999
0.000000	1.686316	1968.726074
0.000000	1.686554	1971.736084
0.000000	1.686791	1975.689819
0.000000	1.687028	1979.872559
0.000000	1.687265	1984.305420
0.000000	1.687502	1988.578003
0.000000	1.687739	1993.291748
0.000000	1.687977	1999.433838
0.000000	1.688214	2007.546631
0.000000	1.688451	2018.468018
0.000000	1.688688	2028.410522
0.000000	1.688925	2035.755371
0.000000	1.689162	2041.948486
0.000000	1.689400	2046.873901
0.000000	1.689637	2050.596191
0.000000	1.689874	2052.765625
0.000000	1.690111	2053.714355
0.000000	1.690348	2053.628662
0.000000	1.690586	2053.017090
0.000000	1.690823	2052.343750
0.000000	1.691060	2050.791992
0.000000	1.691297	2048.196533
0.000000	1.691534	2046.551758
0.000000	1.691772	2046.461182
0.000000	1.692009	2047.699585
0.000000	1.692246	2049.759766
0.000000	1.692483	2052.100830
0.000000	1.692720	2054.062012
0.000000	1.692957	2055.512695
0.000000	1.693195	2056.297607
0.000000	1.693432	2056.250732
0.000000	1.693669	2054.725830
0.000000	1.693906	2052.195801
0.000000	1.694143	2048.717285
0.000000	1.694380	2044.146484
0.000000	1.694618	2038.635620
0.000000	1.694855	2031.557983
0.000000	1.695092	2023.941895
0.000000	1.695329	2016.930176
0.000000	1.695566	2009.759766
0.000000	1.695804	2002.129639
0.000000	1.696041	1995.599487
0.000000	1.696278	1989.959717
0.000000	1.696515	1984.964722
0.000000	1.696752	1980.235596
0.000000	1.696989	1976.250488
0.000000	1.697226	1974.594971
0.000000	1.697464	1974.373901
0.000000	1.697701	1974.893555
0.000000	1.697938	1975.961426
0.000000	1.698175	1977.445923
0.000000	1.698412	1978.810425
0.000000	1.698650	1979.865845
0.000000	1.698887	1980.822754
0.000000	1.699124	1981.220337
0.000000	1.699361	1981.260010
0.000000	1.699598	1981.224854
0.000000	1.699835	1981.820313
0.000000	1.700073	1983.166992
0.000000	1.700310	1984.866821
0.000000	1.700547	1986.603271
0.000000	1.700784	1988.166992
0.000000	1.701021	1990.325806
0.000000	1.701259	1993.370850
0.000000	1.701496	1996.703979
0.000000	1.701733	1999.560913
0.000000	1.701970	2002.408936
0.000000	1.702207	2005.418091
0.000000	1.702444	2008.790039
0.000000	1.702682	2012.610840
0.000000	1.702919	2017.187744
0.000000	1.703156	2022.548096
0.000000	1.703393	2027.939941
0.000000	1.703630	2033.321533
0.000000	1.703867	2038.106079
0.000000	1.704105	2043.140381
0.000000	1.704342	2048.672119
0.000000	1.704579	2055.473145
0.000000	1.704816	2063.898438
0.000000	1.705053	2074.109131
0.000000	1.705291	2084.993896
0.000000	1.705528	2095.945313
0.000000	1.705765	2105.979980
0.000000	1.706002	2110.452393
0.000000	1.706239	2109.028809
0.000000	1.706476	2104.497070
0.000000	1.706713	2097.450439
0.000000	1.706951	2089.241699
0.000000	1.707188	2083.714844
0.000000	1.707425	2077.547363
0.000000	1.707662	2071.171143
0.000000	1.707899	2065.206055
0.000000	1.708137	2059.219238
0.000000	1.708374	2052.323486
0.000000	1.708611	2044.830566
0.000000	1.708848	2036.152222
0.000000	1.709085	2027.355103
0.000000	1.709322	2019.982056
0.000000	1.709560	2013.174561
0.000000	1.709797	2006.869263
0.000000	1.710034	2001.263184
0.000000	1.710271	1995.739014
0.000000	1.710508	1991.543213
0.000000	1.710746	1988.779297
0.000000	1.710983	1988.263916
0.000000	1.711220	1989.072510
0.000000	1.711457	1991.768311
0.000000	1.711694	1996.020142
0.000000	1.711931	2001.414917
0.000000	1.712169	2007.593506
0.000000	1.712406	2014.753784
0.000000	1.712643	2022.681519
0.000000	1.712880	2031.571289
0.000000	1.713117	2040.572388
0.000000	1.713354	2048.266357
0.000000	1.713592	2055.414063
0.000000	1.713829	2061.394531
0.000000	1.714066	2066.706299
0.000000	1.714303	2071.413818
0.000000	1.714540	2075.103516
0.000000	1.714777	2078.093506
0.000000	1.715015	2080.006104
0.000000	1.715252	2081.097900
0.000000	1.715489	2080.599854
0.000000	1.715726	2079.634766
0.000000	1.715963	2078.101807
0.000000	1.716200	2077.148682
0.000000	1.716438	2076.724854
0.000000	1.716675	2076.592041
0.000000	1.716912	2076.448242
0.000000	1.717149	2076.312988
0.000000	1.717386	2076.188477
0.000000	1.717624	2076.186768
0.000000	1.717861	2075.679199
0.000000	1.718098	2075.239014
0.000000	1.718335	2075.094727
0.000000	1.718572	2075.090088
0.000000	1.718809	2074.429688
0.000000	1.719047	2073.406494
0.000000	1.719284	2072.242676
0.000000	1.719521	2070.710693
0.000000	1.719758	2069.463135
0.000000	1.719995	2068.345703
0.000000	1.720233	2067.330322
0.000000	1.720470	2066.648682
0.000000	1.720707	2066.296387
0.000000	1.720944	2066.366455
0.000000	1.721181	2066.904053
0.000000	1.721418	2067.881592
0.000000	1.721655	2070.406738
0.000000	1.721893	2071.870361
0.000000	1.722130	2071.027100
0.000000	1.722367	2068.927734
0.000000	1.722604	2067.410889
0.000000	1.722841	2066.685791
0.000000	1.723079	2065.663086
0.000000	1.723316	2064.352051
0.000000	1.723553	2062.821777
0.000000	1.723790	2060.953857
0.000000	1.724027	2056.997070
0.000000	1.724265	2051.139893
0.000000	1.724502	2044.193359
0.000000	1.724739	2036.373901
0.000000	1.724976	2028.109741
0.000000	1.725213	2019.173462
0.000000	1.725450	2009.986450
0.000000	1.725688	2002.353394
0.000000	1.725925	1994.674438
0.000000	1.726162	1987.191284
0.000000	1.726399	1980.031494
0.000000	1.726636	1973.075073
0.000000	1.726873	1966.431763
0.000000	1.727111	1961.538940
0.000000	1.727348	1956.519531
0.000000	1.727585	1951.451294
0.000000	1.727822	1947.156982
0.000000	1.728059	1942.767090
0.000000	1.728297	1938.472656
0.000000	1.728534	1933.760254
0.000000	1.728771	1929.219727
0.000000	1.729008	1925.225830
0.000000	1.729245	1921.762207
0.000000	1.729482	1917.904297
0.000000	1.729720	1913.649414
0.000000	1.729957	1909.006348
0.000000	1.730194	1903.506348
0.000000	1.730431	1898.637573
0.000000	1.730668	1892.636963
0.000000	1.730905	1886.250122
0.000000	1.731143	1880.183472
0.000000	1.731380	1872.882568
0.000000	1.731617	1864.893555
0.000000	1.731854	1857.273315
0.000000	1.732091	1851.305786
0.000000	1.732328	1845.868286
0.000000	1.732566	1841.249146
0.000000	1.732803	1838.854736
0.000000	1.733040	1837.165894
0.000000	1.733277	1836.871460
0.000000	1.733514	1837.653687
0.000000	1.733752	1840.169922
0.000000	1.733989	1844.199463
0.000000	1.734226	1848.567993
0.000000	1.734463	1852.257324
0.000000	1.734700	1853.660400
0.000000	1.734937	1852.771240
0.000000	1.735175	1849.888916
0.000000	1.735412	1844.817505
0.000000	1.735649	1838.465698
0.000000	1.735886	1831.036865
0.000000	1.736123	1825.225586
0.000000	1.736360	1821.882446
0.000000	1.736598	1820.386108
0.000000	1.736835	1820.259033
0.000000	1.737072	1820.830200
0.000000	1.737309	1821.516724
0.000000	1.737546	1822.254761
0.000000	1.737783	1823.201904
0.000000	1.738021	1822.950562
0.000000	1.738258	1821.719849
0.000000	1.738495	1820.374512
0.000000	1.738732	1819.802490
0.000000	1.738969	1820.002808
0.000000	1.739207	1820.997437
0.000000	1.739444	1822.833008
0.000000	1.739681	1825.818359
0.000000	1.739918	1830.516602
0.000000	1.740155	1837.106079
0.000000	1.740392	1845.214233
0.000000	1.740630	1854.506348
0.000000	1.740867	1864.936279
0.000000	1.741104	1876.614502
0.000000	1.741341	1889.285034
0.000000	1.741578	1902.646973
0.000000	1.741815	1915.138306
0.000000	1.742053	1926.648804
0.000000	1.742290	1936.594360
0.000000	1.742527	1942.888428
0.000000	1.742764	1946.672485
0.000000	1.743001	1949.562256
0.000000	1.743239	1951.982544
0.000000	1.743476	1954.856323
0.000000	1.743713	1960.140015
0.000000	1.743950	1967.067505
0.000000	1.744187	1974.928101
0.000000	1.744424	1983.127808
0.000000	1.744661	1992.103516
0.000000	1.744899	2000.693970
0.000000	1.745136	2010.252808
0.000000	1.745373	2021.303833
0.000000	1.745610	2032.955688
0.000000	1.745847	2044.336670
0.000000	1.746085	2054.911133
0.000000	1.746322	2065.392334
0.000000	1.746559	2075.211182
0.000000	1.746796	2085.366699
0.000000	1.747033	2096.246094
0.000000	1.747270	2106.078857
0.000000	1.747508	2115.052734
0.000000	1.747745	2122.391602
0.000000	1.747982	2128.173096
0.000000	1.748219	2133.131104
0.000000	1.748456	2136.693115
0.000000	1.748694	2138.871094
0.000000	1.748931	2139.927734
0.000000	1.749168	2139.156494
0.000000	1.749405	2136.573730
0.000000	1.749642	2132.731201
0.000000	1.749879	2127.143066
0.000000	1.750117	2120.094482
0.000000	1.750354	2112.083740
0.000000	1.750591	2103.210449
0.000000	1.750828	2093.523438
0.000000	1.751065	2083.625000
0.000000	1.751302	2074.539307
0.000000	1.751540	2066.195557
0.000000	1.751777	2058.322021
0.000000	1.752014	2051.181641
0.000000	1.752251	2044.863037
0.000000	1.752488	2038.307129
0.000000	1.752726	2032.006958
0.000000	1.752963	2025.907104
0.000000	1.753200	2019.749146
0.000000	1.753437	2014.297119
0.000000	1.753674	2010.981934
0.000000	1.753911	2008.191895
0.000000	1.754148	2006.180054
0.000000	1.754386	2004.988647
0.000000	1.754623	2004.921265
0.000000	1.754860	2005.800537
0.000000	1.755097	2008.271362
0.000000	1.755334	2012.200928
0.000000	1.755572	2016.976807
0.000000	1.755809	2022.471313
0.000000	1.756046	2028.344238
0.000000	1.756283	2033.812378
0.000000	1.756520	2038.054199
0.000000	1.756757	2041.131958
0.000000	1.756995	2043.565674
0.000000	1.757232	2045.352661
0.000000	1.757469	2046.657715
0.000000	1.757706	2047.441650
0.000000	1.757943	2048.055664
0.000000	1.758181	2047.780029
0.000000	1.758418	2047.359497
0.000000	1.758655	2046.735962
0.000000	1.758892	2046.460693
0.000000	1.759129	2045.872192
0.000000	1.759367	2045.134399
0.000000	1.759604	2044.304565
0.000000	1.759841	2043.924438
0.000000	1.760078	2043.791260
0.000000	1.760315	2043.896851
0.000000	1.760552	2043.721313
0.000000	1.760790	2043.227783
0.000000	1.761027	2042.555298
0.000000	1.761264	2041.552002
0.000000	1.761501	2041.728027
0.000000	1.761738	2042.125610
0.000000	1.761975	2043.232178
0.000000	1.762213	2046.051514
0.000000	1.762450	2050.213379
0.000000	1.762687	2055.339355
0.000000	1.762924	2062.019775
0.000000	1.763161	2068.776123
0.000000	1.763398	2074.944580
0.000000	1.763636	2080.534424
0.000000	1.763873	2085.423340
0.000000	1.764110	2088.996094
0.000000	1.764347	2090.772705
0.000000	1.764584	2091.189209
0.000000	1.764821	2090.784180
0.000000	1.765059	2088.840088
0.000000	1.765296	2085.676025
0.000000	1.765533	2081.608643
0.000000	1.765770	2077.294678
0.000000	1.766007	2073.459229
0.000000	1.766245	2069.987061
0.000000	1.766482	2066.965332
0.000000	1.766719	2064.443848
0.000000	1.766956	2062.187988
0.000000	1.767193	2060.778320
0.000000	1.767430	2059.562012
0.000000	1.767668	2058.458008
0.000000	1.767905	2057.886719
0.000000	1.768142	2057.563477
0.000000	1.768379	2057.930664
0.000000	1.768616	2058.828857
0.000000	1.768854	2060.550049
0.000000	1.769091	2062.372070
0.000000	1.769328	2064.470459
0.000000	1.769565	2067.341553
0.000000	1.769802	2069.712402
0.000000	1.770039	2071.311279
0.000000	1.770276	2071.747314
0.000000	1.770514	2071.635742
0.000000	1.770751	2070.441895
0.000000	1.770988	2068.157227
0.000000	1.771225	2064.854736
0.000000	1.771462	2061.297363
0.000000	1.771700	2057.952881
0.000000	1.771937	2054.820557
0.000000	1.772174	2051.162354
0.000000	1.772411	2047.213623
0.000000	1.772648	2043.862427
0.000000	1.772885	2041.278931
0.000000	1.773123	2039.213745
0.000000	1.773360	2037.961548
0.000000	1.773597	2037.055786
0.000000	1.773834	2035.644775
0.000000	1.774071	2033.772827
0.000000	1.774308	2032.572998
0.000000	1.774546	2031.945435
0.000000	1.774783	2033.876343
0.000000	1.775020	2037.069092
0.000000	1.775257	2041.315063
0.000000	1.775494	2045.996460
0.000000	1.775732	2051.432129
0.000000	1.775969	2058.287842
0.000000	1.776206	2066.308838
0.000000	1.776443	2075.111816
0.000000	1.776680	2083.589111
0.000000	1.776917	2091.405273
0.000000	1.777155	2097.866211
0.000000	1.777392	2103.406738
0.000000	1.777629	2107.926514
0.000000	1.777866	2111.961670
0.000000	1.778103	2115.336670
0.000000	1.778341	2117.729248
0.000000	1.778578	2118.565674
0.000000	1.778815	2117.904053
0.000000	1.779052	2116.118408
0.000000	1.779289	2113.533447
0.000000	1.779526	2110.037598
0.000000	1.779763	2105.668457
0.000000	1.780001	2101.231689
0.000000	1.780238	2096.957275
0.000000	1.780475	2092.340820
0.000000	1.780712	2087.369629
0.000000	1.780949	2082.457520
0.000000	1.781187	2077.114014
0.000000	1.781424	2072.705078
0.000000	1.781661	2071.108887
0.000000	1.781898	2069.954346
0.000000	1.782135	2069.166748
0.000000	1.782372	2069.031738
0.000000	1.782610	2068.232666
0.000000	1.782847	2065.779785
0.000000	1.783084	2062.086182
0.000000	1.783321	2056.373047
0.000000	1.783558	2048.018066
0.000000	1.783795	2037.011353
0.000000	1.784033	2023.291870
0.000000	1.784270	2008.706665
0.000000	1.784507	1993.715576
0.000000	1.784744	1978.838745
0.000000	1.784981	1963.769775
0.000000	1.785219	1949.295166
0.000000	1.785456	1935.375244
0.000000	1.785693	1921.470581
0.000000	1.785930	1908.621704
0.000000	1.786167	1897.407837
0.000000	1.786404	1888.102783
0.000000	1.786642	1879.404175
0.000000	1.786879	1871.813354
0.000000	1.787116	1865.030762
0.000000	1.787353	1858.652588
0.000000	1.787590	1851.967163
0.000000	1.787827	1844.752686
0.000000	1.788065	1837.260376
0.000000	1.788302	1829.073486
0.000000	1.788539	1820.606079
0.000000	1.788776	1813.276367
0.000000	1.789013	1808.854248
0.000000	1.789250	1808.590454
0.000000	1.789488	1812.678101
0.000000	1.789725	1820.366943
0.000000	1.789962	1830.890625
0.000000	1.790199	1844.096680
0.000000	1.790436	1859.131836
0.000000	1.790674	1874.922363
0.000000	1.790911	1891.810181
0.000000	1.791148	1907.986450
0.000000	1.791385	1923.284424
0.000000	1.791622	1935.571655
0.000000	1.791860	1945.052124
0.000000	1.792097	1954.267578
0.000000	1.792334	1963.507324
0.000000	1.792571	1973.360352
0.000000	1.792808	1984.264282
0.000000	1.793045	1992.664795
0.000000	1.793282	1998.196045
0.000000	1.793520	2000.909058
0.000000	1.793757	2000.724365
0.000000	1.793994	1997.580688
0.000000	1.794231	1992.796875
0.000000	1.794468	1986.766968
0.000000	1.794706	1979.731567
0.000000	1.794943	1972.492554
0.000000	1.795180	1963.605957
0.000000	1.795417	1954.082886
0.000000	1.795654	1946.001953
0.000000	1.795891	1939.844116
0.000000	1.796129	1934.082275
0.000000	1.796366	1927.943848
0.000000	1.796603	1922.002319
0.000000	1.796840	1916.050293
0.000000	1.797077	1908.600464
0.000000	1.797315	1899.494263
0.000000	1.797552	1889.175171
0.000000	1.797789	1878.223633
0.000000	1.798026	1868.184448
0.000000	1.798263	1857.883911
0.000000	1.798500	1846.397949
0.000000	1.798738	1835.596680
0.000000	1.798975	1827.418823
0.000000	1.799212	1819.616211
0.000000	1.799449	1812.819092
0.000000	1.799686	1809.444092
0.000000	1.799923	1809.702393
0.000000	1.800161	1812.367554
0.000000	1.800398	1818.028198
0.000000	1.800635	1825.517090
0.000000	1.800872	1832.391602
0.000000	1.801109	1838.347290
0.000000	1.801347	1845.286499
0.000000	1.801584	1853.200073
0.000000	1.801821	1861.003540
0.000000	1.802058	1869.317505
0.000000	1.802295	1879.040161
0.000000	1.802532	1890.050293
0.000000	1.802769	1901.128052
0.000000	1.803007	1911.551147
0.000000	1.803244	1921.065918
0.000000	1.803481	1929.819946
0.000000	1.803718	1938.009155
0.000000	1.803955	1945.849854
0.000000	1.804193	1953.177246
0.000000	1.804430	1959.530396
0.000000	1.804667	1965.000854
0.000000	1.804904	1969.410156
0.000000	1.805141	1971.592651
0.000000	1.805378	1972.249512
0.000000	1.805616	1971.271362
0.000000	1.805853	1968.103394
0.000000	1.806090	1964.708130
0.000000	1.806327	1962.190308
0.000000	1.806564	1960.644043
0.000000	1.806802	1961.113892
0.000000	1.807039	1964.327637
0.000000	1.807276	1968.765625
0.000000	1.807513	1975.108154
0.000000	1.807750	1981.957153
0.000000	1.807987	1988.005249
0.000000	1.808225	1994.471436
0.000000	1.808462	2000.578857
0.000000	1.808699	2006.292358
0.000000	1.808936	2011.769897
0.000000	1.809173	2017.364624
0.000000	1.809410	2022.870117
0.000000	1.809648	2028.820801
0.000000	1.809885	2034.899658
0.000000	1.810122	2041.708984
0.000000	1.810359	2048.463623
0.000000	1.810596	2054.651855
0.000000	1.810834	2060.089844
0.000000	1.811071	2064.962158
0.000000	1.811308	2069.598633
0.000000	1.811545	2073.505371
0.000000	1.811782	2076.096436
0.000000	1.812019	2077.596191
0.000000	1.812256	2079.072510
0.000000	1.812494	2080.690674
0.000000	1.812731	2083.433105
0.000000	1.812968	2086.987549
0.000000	1.813205	2089.791504
0.000000	1.813442	2091.495361
0.000000	1.813680	2092.229492
0.000000	1.813917	2092.519531
0.000000	1.814154	2091.840576
0.000000	1.814391	2089.829346
0.000000	1.814628	2086.835449
0.000000	1.814865	2083.344727
0.000000	1.815103	2079.708252
0.000000	1.815340	2077.306885
0.000000	1.815577	2076.558350
0.000000	1.815814	2076.453613
0.000000	1.816051	2076.248535
0.000000	1.816289	2076.032227
0.000000	1.816526	2076.657227
0.000000	1.816763	2078.259033
0.000000	1.817000	2081.280518
0.000000	1.817237	2084.502930
0.000000	1.817474	2088.184814
0.000000	1.817712	2091.465332
0.000000	1.817949	2094.304199
0.000000	1.818186	2097.049805
0.000000	1.818423	2099.707031
0.000000	1.818660	2101.786133
0.000000	1.818897	2103.636719
0.000000	1.819135	2104.770508
0.000000	1.819372	2105.422607
0.000000	1.819609	2105.487305
0.000000	1.819846	2104.871094
0.000000	1.820083	2103.135742
0.000000	1.820320	2101.206543
0.000000	1.820558	2098.958252
0.000000	1.820795	2096.609131
0.000000	1.821032	2093.637451
0.000000	1.821269	2089.993896
0.000000	1.821506	2085.783447
0.000000	1.821743	2080.793701
0.000000	1.821981	2076.570313
0.000000	1.822218	2072.427002
0.000000	1.822455	2068.287354
0.000000	1.822692	2063.901367
0.000000	1.822929	2060.681885
0.000000	1.823167	2059.023438
0.000000	1.823404	2059.152588
0.000000	1.823641	2061.188965
0.000000	1.823878	2064.492188
0.000000	1.824115	2068.855225
0.000000	1.824353	2073.200684
0.000000	1.824590	2077.056152
0.000000	1.824827	2079.528564
0.000000	1.825064	2081.277832
0.000000	1.825301	2082.249268
0.000000	1.825538	2081.507568
0.000000	1.825776	2078.603271
0.000000	1.826013	2073.548828
0.000000	1.826250	2066.282471
0.000000	1.826487	2057.312500
0.000000	1.826724	2047.126343
0.000000	1.826962	2037.727295
0.000000	1.827199	2029.395020
0.000000	1.827436	2023.678589
0.000000	1.827673	2018.595093
0.000000	1.827910	2013.760132
0.000000	1.828147	2009.558105
0.000000	1.828384	2006.823486
0.000000	1.828622	2002.833252
0.000000	1.828859	1998.481812
0.000000	1.829096	1994.219482
0.000000	1.829333	1990.108032
0.000000	1.829570	1989.053711
0.000000	1.829808	1989.220093
0.000000	1.830045	1989.063599
0.000000	1.830282	1989.528320
0.000000	1.830519	1990.488770
0.000000	1.830756	1992.269653
0.000000	1.830993	1994.075684
0.000000	1.831231	1995.566040
0.000000	1.831468	1997.163086
0.000000	1.831705	1998.736084
0.000000	1.831942	2000.423218
0.000000	1.832179	2002.505737
0.000000	1.832416	2004.893799
0.000000	1.832654	2007.702759
0.000000	1.832891	2010.883911
0.000000	1.833128	2013.610229
0.000000	1.833365	2015.631592
0.000000	1.833602	2017.830933
0.000000	1.833840	2019.083252
0.000000	1.834077	2020.344482
0.000000	1.834314	2021.677002
0.000000	1.834551	2023.027710
0.000000	1.834788	2025.185425
0.000000	1.835025	2026.969727
0.000000	1.835263	2029.072388
0.000000	1.835500	2031.086548
0.000000	1.835737	2032.679688
0.000000	1.835974	2033.986816
0.000000	1.836211	2034.654297
0.000000	1.836448	2035.162720
0.000000	1.836686	2035.010132
0.000000	1.836923	2034.134277
0.000000	1.837160	2032.820557
0.000000	1.837397	2030.252686
0.000000	1.837634	2026.341553
0.000000	1.837871	2020.953369
0.000000	1.838109	2014.546753
0.000000	1.838346	2007.587280
0.000000	1.838583	2000.888916
0.000000	1.838820	1994.487061
0.000000	1.839057	1988.435547
0.000000	1.839295	1983.167969
0.000000	1.839532	1979.367065
0.000000	1.839769	1976.961060
0.000000	1.840006	1975.573120
0.000000	1.840243	1975.022949
0.000000	1.840480	1975.352661
0.000000	1.840718	1976.701538
0.000000	1.840955	1979.642334
0.000000	1.841192	1984.295410
0.000000	1.841429	1989.679077
0.000000	1.841666	1994.460693
0.000000	1.841903	1998.165161
0.000000	1.842141	2001.179077
0.000000	1.842378	2004.427490
0.000000	1.842615	2008.343140
0.000000	1.842852	2013.349365
0.000000	1.843089	2019.621216
0.000000	1.843326	2026.481079
0.000000	1.843564	2034.403198
0.000000	1.843801	2040.793823
0.000000	1.844038	2041.488037
0.000000	1.844275	2037.359131
0.000000	1.844512	2030.294189
0.000000	1.844750	2019.897949
0.000000	1.844987	2007.168823
0.000000	1.845224	1995.489380
0.000000	1.845461	1983.581909
0.000000	1.845698	1974.393921
0.000000	1.845935	1966.031738
0.000000	1.846173	1959.129028
0.000000	1.846410	1953.823975
0.000000	1.846647	1949.855103
0.000000	1.846884	1948.992676
0.000000	1.847121	1950.049561
0.000000	1.847358	1953.009521
0.000000	1.847596	1958.350952
0.000000	1.847833	1965.931641
0.000000	1.848070	1974.099854
0.000000	1.848307	1981.914185
0.000000	1.848544	1989.033569
0.000000	1.848782	1995.916992
0.000000	1.849019	2002.753784
0.000000	1.849256	2009.307251
0.000000	1.849493	2015.622314
0.000000	1.849730	2021.782959
0.000000	1.849967	2028.253662
0.000000	1.850204	2034.516479
0.000000	1.850442	2040.853638
0.000000	1.850679	2046.545776
0.000000	1.850916	2051.306641
0.000000	1.851153	2055.685059
0.000000	1.851390	2059.485107
0.000000	1.851628	2062.088623
0.000000	1.851865	2063.935059
0.000000	1.852102	2063.898438
0.000000	1.852339	2061.842529
0.000000	1.852576	2058.231934
0.000000	1.852813	2053.300781
0.000000	1.853051	2048.485107
0.000000	1.853288	2043.357666
0.000000	1.853525	2037.844482
0.000000	1.853762	2031.764771
0.000000	1.853999	2027.023193
0.000000	1.854237	2022.994019
0.000000	1.854474	2019.212280
0.000000	1.854711	2014.960205
0.000000	1.854948	2011.393433
0.000000	1.855185	2008.550659
0.000000	1.855422	2007.220459
0.000000	1.855660	2008.071411
0.000000	1.855897	2010.002563
0.000000	1.856134	2012.895142
0.000000	1.856371	2017.314087
0.000000	1.856608	2022.924072
0.000000	1.856845	2028.203369
0.000000	1.857083	2034.111328
0.000000	1.857320	2040.884155
0.000000	1.857557	2048.075928
0.000000	1.857794	2054.296387
0.000000	1.858031	2059.193359
0.000000	1.858269	2063.055908
0.000000	1.858506	2066.337646
0.000000	1.858743	2068.406494
0.000000	1.858980	2068.968750
0.000000	1.859217	2068.234375
0.000000	1.859455	2066.210693
0.000000	1.859692	2062.333740
0.000000	1.859929	2056.458008
0.000000	1.860166	2049.143555
0.000000	1.860403	2041.421875
0.000000	1.860640	2034.515381
0.000000	1.860877	2026.134399
0.000000	1.861115	2017.013428
0.000000	1.861352	2007.813477
0.000000	1.861589	1999.341309
0.000000	1.861826	1992.763794
0.000000	1.862063	1988.214233
0.000000	1.862301	1985.433960
0.000000	1.862538	1985.442383
0.000000	1.862775	1988.803955
0.000000	1.863012	1994.305542
0.000000	1.863249	2002.313721
0.000000	1.863486	2012.068726
0.000000	1.863724	2021.822388
0.000000	1.863961	2028.580566
0.000000	1.864198	2035.798340
0.000000	1.864435	2044.664673
0.000000	1.864672	2055.654053
0.000000	1.864910	2067.193359
0.000000	1.865147	2078.052246
0.000000	1.865384	2088.902100
0.000000	1.865621	2100.323730
0.000000	1.865858	2111.055908
0.000000	1.866095	2120.285645
0.000000	1.866332	2129.563965
0.000000	1.866570	2138.345703
0.000000	1.866807	2146.922363
0.000000	1.867044	2155.229004
0.000000	1.867281	2162.687500
0.000000	1.867518	2169.413086
0.000000	1.867756	2175.864502
0.000000	1.867993	2181.717529
0.000000	1.868230	2186.800537
0.000000	1.868467	2189.415771
0.000000	1.868704	2190.140137
0.000000	1.868941	2189.392334
0.000000	1.869179	2186.549316
0.000000	1.869416	2181.388672
0.000000	1.869653	2174.989258
0.000000	1.869890	2167.314209
0.000000	1.870127	2158.861816
0.000000	1.870364	2149.481689
0.000000	1.870602	2138.868164
0.000000	1.870839	2127.207764
0.000000	1.871076	2116.049561
0.000000	1.871313	2107.643799
0.000000	1.871550	2101.251953
0.000000	1.871788	2095.998047
0.000000	1.872025	2092.236572
0.000000	1.872262	2088.685303
0.000000	1.872499	2083.765381
0.000000	1.872736	2077.551758
0.000000	1.872973	2070.325684
0.000000	1.873211	2062.104980
0.000000	1.873448	2053.250977
0.000000	1.873685	2043.133057
0.000000	1.873922	2033.149536
0.000000	1.874159	2022.861206
0.000000	1.874397	2013.299438
0.000000	1.874634	2004.800049
0.000000	1.874871	1995.848022
0.000000	1.875108	1987.215820
0.000000	1.875345	1979.399048
0.000000	1.875582	1973.301636
0.000000	1.875819	1967.896118
0.000000	1.876057	1964.188721
0.000000	1.876294	1961.876587
0.000000	1.876531	1961.341797
0.000000	1.876768	1962.193115
0.000000	1.877005	1964.677612
0.000000	1.877243	1968.951050
0.000000	1.877480	1974.553223
0.000000	1.877717	1979.906860
0.000000	1.877954	1984.429565
0.000000	1.878191	1989.016846
0.000000	1.878428	1993.168945
0.000000	1.878666	1996.169067
0.000000	1.878903	1998.110107
0.000000	1.879140	1999.582642
0.000000	1.879377	2001.051758
0.000000	1.879614	2003.409790
0.000000	1.879851	2006.218994
0.000000	1.880089	2009.098633
0.000000	1.880326	2012.226440
0.000000	1.880563	2015.735352
0.000000	1.880800	2019.323730
0.000000	1.881037	2023.463013
0.000000	1.881275	2027.238525
0.000000	1.881512	2028.836914
0.000000	1.881749	2029.412109
0.000000	1.881986	2029.801147
0.000000	1.882223	2030.194214
0.000000	1.882460	2030.916382
0.000000	1.882698	2031.798218
0.000000	1.882935	2032.517334
0.000000	1.883172	2033.106689
0.000000	1.883409	2033.624268
0.000000	1.883646	2034.161499
0.000000	1.883884	2035.091553
0.000000	1.884121	2036.455200
0.000000	1.884358	2038.417358
0.000000	1.884595	2041.620605
0.000000	1.884832	2045.457275
0.000000	1.885069	2049.726074
0.000000	1.885306	2054.423096
0.000000	1.885544	2059.382813
0.000000	1.885781	2064.640137
0.000000	1.886018	2070.318848
0.000000	1.886255	2075.050781
0.000000	1.886492	2079.264404
0.000000	1.886730	2083.206543
0.000000	1.886967	2086.661865
0.000000	1.887204	2089.904541
0.000000	1.887441	2092.852295
0.000000	1.887678	2095.296875
0.000000	1.887915	2097.286865
0.000000	1.888153	2098.311768
0.000000	1.888390	2099.028809
0.000000	1.888627	2099.729492
0.000000	1.888864	2100.906494
0.000000	1.889101	2102.731934
0.000000	1.889338	2105.476074
0.000000	1.889576	2109.936279
0.000000	1.889813	2115.424805
0.000000	1.890050	2121.892578
0.000000	1.890287	2128.041504
0.000000	1.890524	2131.741699
0.000000	1.890762	2133.103516
0.000000	1.890999	2133.803711
0.000000	1.891236	2133.922363
0.000000	1.891473	2135.113037
0.000000	1.891710	2136.558594
0.000000	1.891947	2138.252197
0.000000	1.892185	2141.145264
0.000000	1.892422	2144.677979
0.000000	1.892659	2149.125244
0.000000	1.892896	2154.276855
0.000000	1.893133	2158.814941
0.000000	1.893371	2162.541748
0.000000	1.893608	2164.916992
0.000000	1.893845	2166.074463
0.000000	1.894082	2166.270752
0.000000	1.894319	2165.760254
0.000000	1.894556	2165.746582
0.000000	1.894794	2165.912109
0.000000	1.895031	2165.906006
0.000000	1.895268	2166.442627
0.000000	1.895505	2167.477051
0.000000	1.895742	2168.628174
0.000000	1.895979	2169.536865
0.000000	1.896217	2169.890869
0.000000	1.896454	2169.697510
0.000000	1.896691	2168.587158
0.000000	1.896928	2165.955811
0.000000	1.897165	2162.353027
0.000000	1.897403	2157.589600
0.000000	1.897640	2151.802734
0.000000	1.897877	2146.438232
0.000000	1.898114	2140.815186
0.000000	1.898351	2135.795410
0.000000	1.898588	2130.903320
0.000000	1.898825	2126.103516
0.000000	1.899063	2121.124512
0.000000	1.899300	2116.459473
0.000000	1.899537	2112.071777
0.000000	1.899774	2108.968750
0.000000	1.900011	2106.782715
0.000000	1.900249	2105.537109
0.000000	1.900486	2106.271729
0.000000	1.900723	2110.406250
0.000000	1.900960	2116.597412
0.000000	1.901197	2124.408691
0.000000	1.901434	2134.025391
0.000000	1.901672	2144.323730
0.000000	1.901909	2155.650635
0.000000	1.902146	2168.183838
0.000000	1.902383	2180.320801
0.000000	1.902620	2192.327881
0.000000	1.902858	2203.532471
0.000000	1.903095	2213.893311
0.000000	1.903332	2222.939697
0.000000	1.903569	2231.583252
0.000000	1.903806	2240.045410
0.000000	1.904043	2248.498779
0.000000	1.904281	2255.088623
0.000000	1.904518	2259.698730
0.000000	1.904755	2263.219238
0.000000	1.904992	2264.505371
0.000000	1.905229	2264.090332
0.000000	1.905466	2262.071045
0.000000	1.905704	2258.446533
0.000000	1.905941	2252.524902
0.000000	1.906178	2244.542969
0.000000	1.906415	2235.255859
0.000000	1.906652	2224.358887
0.000000	1.906890	2213.729248
0.000000	1.907127	2203.406738
0.000000	1.907364	2194.116455
0.000000	1.907601	2185.768311
0.000000	1.907838	2178.229248
0.000000	1.908075	2171.315430
0.000000	1.908312	2163.339844
0.000000	1.908550	2154.195068
0.000000	1.908787	2144.397461
0.000000	1.909024	2132.571045
0.000000	1.909261	2119.109375
0.000000	1.909498	2105.567139
0.000000	1.909736	2090.878662
0.000000	1.909973	2075.774658
0.000000	1.910210	2061.747559
0.000000	1.910447	2049.274902
0.000000	1.910684	2038.545654
0.000000	1.910921	2029.537720
0.000000	1.911159	2022.125366
0.000000	1.911396	2014.874146
0.000000	1.911633	2008.842529
0.000000	1.911870	2004.032715
0.000000	1.912107	2000.544678
0.000000	1.912345	1997.971924
0.000000	1.912582	1995.763184
0.000000	1.912819	1994.585205
0.000000	1.913056	1994.883179
0.000000	1.913293	1996.461914
0.000000	1.913530	1998.336060
0.000000	1.913768	2000.340576
0.000000	1.914005	2002.722412
0.000000	1.914242	2005.915771
0.000000	1.914479	2009.799194
0.000000	1.914716	2014.642090
0.000000	1.914953	2020.494263
0.000000	1.915191	2027.146851
0.000000	1.915428	2034.946899
0.000000	1.915665	2043.912842
0.000000	1.915902	2054.038086
0.000000	1.916139	2064.659912
0.000000	1.916376	2074.110596
0.000000	1.916614	2080.896729
0.000000	1.916851	2086.173584
0.000000	1.917088	2089.853271
0.000000	1.917325	2092.615234
0.000000	1.917562	2094.933105
0.000000	1.917799	2097.499512
0.000000	1.918037	2100.436523
0.000000	1.918274	2104.323486
0.000000	1.918511	2108.592773
0.000000	1.918748	2112.834961
0.000000	1.918985	2117.579590
0.000000	1.919223	2122.144043
0.000000	1.919460	2126.803467
0.000000	1.919697	2131.620117
0.000000	1.919934	2136.907227
0.000000	1.920171	2142.977051
0.000000	1.920408	2150.247559
0.000000	1.920646	2157.418457
0.000000	1.920883	2163.546143
0.000000	1.921120	2169.851563
0.000000	1.921357	2177.562500
0.000000	1.921594	2186.917725
0.000000	1.921832	2197.740234
0.000000	1.922069	2209.478027
0.000000	1.922306	2221.060791
0.000000	1.922543	2232.170654
0.000000	1.922780	2239.356689
0.000000	1.923018	2241.503418
0.000000	1.923254	2240.975342
0.000000	1.923492	2238.824951
0.000000	1.923729	2235.943359
0.000000	1.923966	2234.887939
0.000000	1.924203	2233.201660
0.000000	1.924440	2230.656738
0.000000	1.924678	2226.857910
0.000000	1.924915	2222.596924
0.000000	1.925152	2218.172363
0.000000	1.925389	2212.495850
0.000000	1.925626	2206.260742
0.000000	1.925864	2198.755127
0.000000	1.926101	2190.039551
0.000000	1.926338	2180.410156
0.000000	1.926575	2170.403076
0.000000	1.926812	2161.377441
0.000000	1.927049	2152.906250
0.000000	1.927287	2145.721680
0.000000	1.927524	2138.694092
0.000000	1.927761	2132.320313
0.000000	1.927998	2126.976074
0.000000	1.928235	2121.915527
0.000000	1.928472	2117.692139
0.000000	1.928710	2114.141846
0.000000	1.928947	2110.837646
0.000000	1.929184	2108.070557
0.000000	1.929421	2106.504639
0.000000	1.929658	2105.322754
0.000000	1.929896	2104.868896
0.000000	1.930133	2104.525146
0.000000	1.930370	2103.931152
0.000000	1.930607	2103.899658
0.000000	1.930844	2104.260986
0.000000	1.931081	2105.756348
0.000000	1.931319	2108.943359
0.000000	1.931556	2113.882813
0.000000	1.931793	2120.082764
0.000000	1.932030	2127.814209
0.000000	1.932267	2137.147705
0.000000	1.932505	2146.824219
0.000000	1.932742	2157.410400
0.000000	1.932979	2168.337402
0.000000	1.933216	2178.972168
0.000000	1.933453	2188.311035
0.000000	1.933690	2197.108154
0.000000	1.933927	2205.501709
0.000000	1.934165	2213.429443
0.000000	1.934402	2221.438721
0.000000	1.934639	2229.799072
0.000000	1.934876	2237.584473
0.000000	1.935113	2244.109375
0.000000	1.935351	2249.244141
0.000000	1.935588	2252.016846
0.000000	1.935825	2253.079590
0.000000	1.936062	2252.593262
0.000000	1.936299	2250.185547
0.000000	1.936536	2247.005859
0.000000	1.936774	2243.180420
0.000000	1.937011	2238.337646
0.000000	1.937248	2232.583496
0.000000	1.937485	2225.817627
0.000000	1.937722	2218.856201
0.000000	1.937959	2211.167236
0.000000	1.938197	2203.292480
0.000000	1.938434	2195.321777
0.000000	1.938671	2190.015137
0.000000	1.938908	2186.910156
0.000000	1.939145	2185.745361
0.000000	1.939383	2187.906006
0.000000	1.939620	2192.143555
0.000000	1.939857	2196.304443
0.000000	1.940094	2199.749268
0.000000	1.940331	2203.034180
0.000000	1.940568	2205.666992
0.000000	1.940806	2206.951172
0.000000	1.941043	2207.018311
0.000000	1.941280	2206.268066
0.000000	1.941517	2205.213867
0.000000	1.941754	2204.415039
0.000000	1.941991	2204.027100
0.000000	1.942229	2204.338623
0.000000	1.942466	2203.320557
0.000000	1.942703	2201.510986
0.000000	1.942940	2197.572754
0.000000	1.943177	2191.844971
0.000000	1.943414	2184.878662
0.000000	1.943652	2177.414307
0.000000	1.943889	2172.867676
0.000000	1.944126	2168.709229
0.000000	1.944363	2165.592285
0.000000	1.944600	2163.494629
0.000000	1.944838	2160.951172
0.000000	1.945075	2158.243408
0.000000	1.945312	2155.196777
0.000000	1.945549	2152.627441
0.000000	1.945786	2150.397705
0.000000	1.946023	2147.837891
0.000000	1.946261	2145.203125
0.000000	1.946498	2142.485107
0.000000	1.946735	2139.260498
0.000000	1.946972	2135.667480
0.000000	1.947209	2130.618896
0.000000	1.947446	2124.496582
0.000000	1.947684	2116.928467
0.000000	1.947921	2108.124268
0.000000	1.948158	2100.010986
0.000000	1.948395	2091.603760
0.000000	1.948632	2083.414551
0.000000	1.948869	2075.843750
0.000000	1.949107	2068.927979
0.000000	1.949344	2064.269287
0.000000	1.949581	2062.943359
0.000000	1.949818	2063.897217
0.000000	1.950055	2068.457031
0.000000	1.950293	2076.083008
0.000000	1.950530	2086.311768
0.000000	1.950767	2098.169922
0.000000	1.951004	2109.980469
0.000000	1.951241	2119.952148
0.000000	1.951478	2128.272461
0.000000	1.951716	2136.257324
0.000000	1.951953	2143.761475
0.000000	1.952190	2150.652832
0.000000	1.952427	2156.196533
0.000000	1.952664	2160.886719
0.000000	1.952901	2164.672852
0.000000	1.953139	2166.456055
0.000000	1.953376	2167.280518
0.000000	1.953613	2167.128906
0.000000	1.953850	2167.291748
0.000000	1.954087	2168.539307
0.000000	1.954325	2169.695313
0.000000	1.954562	2171.119873
0.000000	1.954799	2173.436523
0.000000	1.955036	2176.506104
0.000000	1.955273	2181.060059
0.000000	1.955510	2187.468018
0.000000	1.955747	2193.618652
0.000000	1.955985	2198.091309
0.000000	1.956222	2201.303467
0.000000	1.956459	2204.279541
0.000000	1.956696	2206.674072
0.000000	1.956933	2208.522705
0.000000	1.957171	2210.131104
0.000000	1.957408	2211.690918
0.000000	1.957645	2212.393555
0.000000	1.957882	2212.482178
0.000000	1.958119	2211.833984
0.000000	1.958356	2210.667969
0.000000	1.958594	2208.329346
0.000000	1.958831	2204.983887
0.000000	1.959068	2200.941406
0.000000	1.959305	2195.452393
0.000000	1.959542	2188.674561
0.000000	1.959780	2180.913818
0.000000	1.960017	2172.762451
0.000000	1.960254	2164.592773
0.000000	1.960491	2157.335693
0.000000	1.960728	2152.260254
0.000000	1.960966	2149.241211
0.000000	1.961203	2147.459473
0.000000	1.961440	2146.125244
0.000000	1.961677	2143.112549
0.000000	1.961914	2135.841309
0.000000	1.962151	2125.305664
0.000000	1.962389	2111.931885
0.000000	1.962626	2096.992676
0.000000	1.962863	2083.265381
0.000000	1.963100	2073.042969
0.000000	1.963337	2064.230713
0.000000	1.963574	2055.538574
0.000000	1.963812	2047.372925
0.000000	1.964049	2038.552490
0.000000	1.964286	2029.738159
0.000000	1.964523	2020.985718
0.000000	1.964760	2014.394287
0.000000	1.964997	2008.862305
0.000000	1.965235	2004.695557
0.000000	1.965472	2002.699219
0.000000	1.965709	2002.685059
0.000000	1.965946	2003.530029
0.000000	1.966183	2006.219604
0.000000	1.966420	2010.234741
0.000000	1.966658	2015.521240
0.000000	1.966895	2022.245361
0.000000	1.967132	2029.803833
0.000000	1.967369	2035.112671
0.000000	1.967606	2038.032471
0.000000	1.967844	2040.005493
0.000000	1.968081	2040.543579
0.000000	1.968318	2039.341187
0.000000	1.968555	2036.330688
0.000000	1.968792	2031.713989
0.000000	1.969029	2026.202515
0.000000	1.969267	2020.731812
0.000000	1.969504	2015.640503
0.000000	1.969741	2011.546631
0.000000	1.969978	2007.482788
0.000000	1.970215	2002.336914
0.000000	1.970453	1995.934448
0.000000	1.970690	1988.427490
0.000000	1.970927	1979.978271
0.000000	1.971164	1971.863892
0.000000	1.971401	1963.781738
0.000000	1.971638	1957.404907
0.000000	1.971875	1952.729248
0.000000	1.972113	1949.054688
0.000000	1.972350	1946.092896
0.000000	1.972587	1943.909546
0.000000	1.972824	1942.708740
0.000000	1.973061	1943.193481
0.000000	1.973299	1945.198730
0.000000	1.973536	1948.480957
0.000000	1.973773	1952.708618
0.000000	1.974010	1958.190430
0.000000	1.974247	1964.182617
0.000000	1.974484	1970.214111
0.000000	1.974722	1976.038574
0.000000	1.974959	1981.085327
0.000000	1.975196	1984.619629
0.000000	1.975433	1988.339478
0.000000	1.975670	1992.858643
0.000000	1.975907	1998.402100
0.000000	1.976145	2004.116089
0.000000	1.976382	2010.102051
0.000000	1.976619	2016.005127
0.000000	1.976856	2019.680420
0.000000	1.977093	2022.105713
0.000000	1.977331	2023.021240
0.000000	1.977568	2022.925781
0.000000	1.977805	2022.229858
0.000000	1.978042	2020.611694
0.000000	1.978279	2016.887695
0.000000	1.978516	2011.631104
0.000000	1.978754	2004.976440
0.000000	1.978991	1997.345703
0.000000	1.979228	1989.824219
0.000000	1.979465	1982.548096
0.000000	1.979702	1978.270264
0.000000	1.979940	1975.748657
0.000000	1.980177	1974.542969
0.000000	1.980414	1974.844849
0.000000	1.980651	1977.615356
0.000000	1.980888	1981.881714
0.000000	1.981125	1986.748047
0.000000	1.981362	1992.083618
0.000000	1.981600	1998.110107
0.000000	1.981837	2004.454834
0.000000	1.982074	2010.278931
0.000000	1.982311	2016.140869
0.000000	1.982548	2022.457764
0.000000	1.982786	2029.311890
0.000000	1.983023	2037.227539
0.000000	1.983260	2046.017334
0.000000	1.983497	2054.834717
0.000000	1.983734	2062.909912
0.000000	1.983971	2069.867188
0.000000	1.984209	2073.372314
0.000000	1.984446	2074.427490
0.000000	1.984683	2074.366211
0.000000	1.984920	2073.193359
0.000000	1.985157	2071.195801
0.000000	1.985394	2067.850342
0.000000	1.985632	2063.403076
0.000000	1.985869	2058.192139
0.000000	1.986106	2052.029053
0.000000	1.986343	2045.026978
0.000000	1.986580	2040.508789
0.000000	1.986818	2036.438721
0.000000	1.987055	2032.735107
0.000000	1.987292	2028.480347
0.000000	1.987529	2024.365723
0.000000	1.987766	2019.233521
0.000000	1.988003	2013.469971
0.000000	1.988241	2006.805054
0.000000	1.988478	1999.429932
0.000000	1.988715	1991.329224
0.000000	1.988952	1982.789063
0.000000	1.989189	1975.133545
0.000000	1.989427	1970.068970
0.000000	1.989664	1967.476807
0.000000	1.989901	1967.445190
0.000000	1.990138	1969.631470
0.000000	1.990375	1973.975464
0.000000	1.990612	1978.907471
0.000000	1.990849	1983.342285
0.000000	1.991087	1987.315186
0.000000	1.991324	1991.843140
0.000000	1.991561	1997.109497
0.000000	1.991798	2002.887695
0.000000	1.992035	2009.250244
0.000000	1.992273	2017.287842
0.000000	1.992510	2026.997925
0.000000	1.992747	2038.638794
0.000000	1.992984	2051.002930
0.000000	1.993221	2062.973145
0.000000	1.993459	2075.545654
0.000000	1.993696	2088.238525
0.000000	1.993933	2100.116455
0.000000	1.994170	2110.799561
0.000000	1.994407	2121.011719
0.000000	1.994644	2128.584229
0.000000	1.994882	2135.229248
0.000000	1.995119	2140.705322
0.000000	1.995356	2144.773193
0.000000	1.995593	2146.979492
0.000000	1.995830	2147.417236
0.000000	1.996067	2146.649658
0.000000	1.996305	2144.859863
0.000000	1.996542	2142.913086
0.000000	1.996779	2140.513916
0.000000	1.997016	2137.721680
0.000000	1.997253	2135.438232
0.000000	1.997490	2133.792236
0.000000	1.997728	2132.304199
0.000000	1.997965	2130.487793
0.000000	1.998202	2127.904541
0.000000	1.998439	2124.483398
0.000000	1.998676	2119.870605
0.000000	1.998914	2113.972900
0.000000	1.999151	2107.616211
0.000000	1.999388	2101.933105
0.000000	1.999625	2099.364014
0.000000	1.999862	2098.412598
0.000000	2.000099	2098.561768
0.000000	2.000336	2099.864990
0.000000	2.000574	2102.364990
0.000000	2.000811	2104.890381
0.000000	2.001048	2106.311279
0.000000	2.001285	2106.510010
0.000000	2.001522	2106.355713
0.000000	2.001760	2106.120361
0.000000	2.001997	2106.857422
0.000000	2.002234	2108.648682
0.000000	2.002471	2109.904297
0.000000	2.002708	2111.132813
0.000000	2.002945	2112.130615
0.000000	2.003183	2112.814941
0.000000	2.003420	2112.896729
0.000000	2.003657	2112.639893
0.000000	2.003894	2112.528076
0.000000	2.004131	2112.643311
0.000000	2.004369	2113.842529
0.000000	2.004606	2116.273926
0.000000	2.004843	2119.422363
0.000000	2.005080	2123.909424
0.000000	2.005317	2129.193359
0.000000	2.005554	2134.979980
0.000000	2.005792	2141.133057
0.000000	2.006029	2146.723877
0.000000	2.006266	2152.371094
0.000000	2.006503	2157.150391
0.000000	2.006740	2160.891113
0.000000	2.006978	2164.373047
0.000000	2.007215	2167.389648
0.000000	2.007452	2170.754150
0.000000	2.007689	2174.096680
0.000000	2.007926	2178.097900
0.000000	2.008163	2182.419189
0.000000	2.008401	2187.234619
0.000000	2.008638	2191.683838
0.000000	2.008875	2194.256104
0.000000	2.009112	2196.165771
0.000000	2.009349	2197.925293
0.000000	2.009587	2199.739014
0.000000	2.009824	2202.055420
0.000000	2.010061	2204.677734
0.000000	2.010298	2207.696045
0.000000	2.010535	2210.161621
0.000000	2.010772	2211.562012
0.000000	2.011009	2212.272217
0.000000	2.011247	2212.633301
0.000000	2.011484	2213.191895
0.000000	2.011721	2213.473877
0.000000	2.011958	2214.026855
0.000000	2.012195	2214.618896
0.000000	2.012433	2216.364990
0.000000	2.012670	2220.238037
0.000000	2.012907	2225.248535
0.000000	2.013144	2230.675293
0.000000	2.013381	2235.643555
0.000000	2.013618	2239.671631
0.000000	2.013855	2242.130615
0.000000	2.014093	2243.381348
0.000000	2.014330	2243.962158
0.000000	2.014567	2243.108398
0.000000	2.014804	2240.432129
0.000000	2.015041	2236.354004
0.000000	2.015279	2230.674805
0.000000	2.015516	2223.889893
0.000000	2.015753	2217.072510
0.000000	2.015990	2210.003174
0.000000	2.016227	2202.925049
0.000000	2.016464	2195.712402
0.000000	2.016702	2187.990723
0.000000	2.016939	2180.135010
0.000000	2.017176	2172.448242
0.000000	2.017413	2166.596924
0.000000	2.017650	2160.470703
0.000000	2.017888	2154.645508
0.000000	2.018125	2149.709717
0.000000	2.018362	2145.836914
0.000000	2.018599	2142.371338
0.000000	2.018836	2138.673340
0.000000	2.019073	2134.794678
0.000000	2.019310	2130.211914
0.000000	2.019548	2124.458252
0.000000	2.019785	2118.147949
0.000000	2.020022	2112.016846
0.000000	2.020259	2107.947021
0.000000	2.020496	2104.009277
0.000000	2.020734	2100.414551
0.000000	2.020971	2096.715332
0.000000	2.021208	2092.404785
0.000000	2.021445	2087.688477
0.000000	2.021682	2082.309082
0.000000	2.021919	2076.396484
0.000000	2.022157	2070.253174
0.000000	2.022394	2064.115234
0.000000	2.022631	2056.932861
0.000000	2.022868	2049.413818
0.000000	2.023105	2042.630127
0.000000	2.023343	2036.855713
0.000000	2.023580	2032.205444
0.000000	2.023817	2027.988281
0.000000	2.024054	2024.516724
0.000000	2.024291	2022.540527
0.000000	2.024528	2020.562622
0.000000	2.024766	2017.625000
0.000000	2.025003	2014.781006
0.000000	2.025240	2011.515869
0.000000	2.025477	2009.077271
0.000000	2.025714	2009.144531
0.000000	2.025951	2009.579956
0.000000	2.026189	2010.648071
0.000000	2.026426	2011.994263
0.000000	2.026663	2013.730225
0.000000	2.026900	2015.607056
0.000000	2.027137	2017.735718
0.000000	2.027375	2020.347534
0.000000	2.027612	2023.645142
0.000000	2.027849	2026.917603
0.000000	2.028086	2029.856445
0.000000	2.028323	2032.235107
0.000000	2.028560	2034.054321
0.000000	2.028798	2034.838989
0.000000	2.029035	2034.385864
0.000000	2.029272	2032.812256
0.000000	2.029509	2030.823242
0.000000	2.029746	2028.238525
0.000000	2.029984	2025.640381
0.000000	2.030221	2022.897461
0.000000	2.030458	2020.681274
0.000000	2.030695	2018.257813
0.000000	2.030932	2015.514893
0.000000	2.031169	2014.016235
0.000000	2.031407	2010.612549
0.000000	2.031644	2004.117310
0.000000	2.031881	1996.414551
0.000000	2.032118	1990.688965
0.000000	2.032355	1989.525146
0.000000	2.032593	1989.760132
0.000000	2.032830	1991.179077
0.000000	2.033067	1993.931152
0.000000	2.033304	1997.480225
0.000000	2.033541	2000.280273
0.000000	2.033778	2002.053833
0.000000	2.034015	2004.759766
0.000000	2.034253	2008.928223
0.000000	2.034490	2016.403320
0.000000	2.034727	2025.639893
0.000000	2.034964	2035.461304
0.000000	2.035201	2043.094971
0.000000	2.035439	2051.311279
0.000000	2.035676	2060.181885
0.000000	2.035913	2069.562256
0.000000	2.036150	2078.004150
0.000000	2.036387	2083.166504
0.000000	2.036624	2086.808838
0.000000	2.036862	2089.949463
0.000000	2.037099	2092.723145
0.000000	2.037336	2095.989990
0.000000	2.037573	2098.262451
0.000000	2.037810	2099.662842
0.000000	2.038048	2100.198975
0.000000	2.038285	2100.127930
0.000000	2.038522	2098.628662
0.000000	2.038759	2096.598389
0.000000	2.038996	2093.788574
0.000000	2.039233	2090.329346
0.000000	2.039470	2086.740723
0.000000	2.039708	2082.821289
0.000000	2.039945	2079.317871
0.000000	2.040182	2074.773926
0.000000	2.040419	2069.509766
0.000000	2.040656	2064.016846
0.000000	2.040894	2058.818604
0.000000	2.041131	2053.837646
0.000000	2.041368	2048.386475
0.000000	2.041605	2042.301147
0.000000	2.041842	2036.133911
0.000000	2.042079	2031.409180
0.000000	2.042316	2027.405640
0.000000	2.042554	2024.684448
0.000000	2.042791	2024.744507
0.000000	2.043028	2026.310913
0.000000	2.043265	2028.168457
0.000000	2.043502	2030.124023
0.000000	2.043740	2032.257690
0.000000	2.043977	2034.945801
0.000000	2.044214	2038.245605
0.000000	2.044451	2042.831909
0.000000	2.044688	2047.908813
0.000000	2.044925	2053.831543
0.000000	2.045163	2059.711670
0.000000	2.045400	2065.578125
0.000000	2.045637	2072.060059
0.000000	2.045874	2078.915527
0.000000	2.046111	2084.872070
0.000000	2.046349	2089.600830
0.000000	2.046586	2094.530273
0.000000	2.046823	2098.594482
0.000000	2.047060	2102.390625
0.000000	2.047297	2105.681396
0.000000	2.047534	2108.565918
0.000000	2.047772	2110.036865
0.000000	2.048009	2110.777832
0.000000	2.048246	2110.434570
0.000000	2.048483	2109.398682
0.000000	2.048720	2107.618652
0.000000	2.048957	2105.193359
0.000000	2.049195	2102.150635
0.000000	2.049432	2098.710205
0.000000	2.049669	2095.434570
0.000000	2.049906	2092.026123
0.000000	2.050143	2088.893555
0.000000	2.050380	2088.269287
0.000000	2.050618	2089.172363
0.000000	2.050855	2093.330322
0.000000	2.051092	2099.742188
0.000000	2.051329	2108.205322
0.000000	2.051566	2118.885010
0.000000	2.051804	2130.734863
0.000000	2.052041	2143.545410
0.000000	2.052278	2158.001221
0.000000	2.052515	2172.394043
0.000000	2.052752	2186.721191
0.000000	2.052989	2201.229248
0.000000	2.053227	2214.237061
0.000000	2.053464	2224.691162
0.000000	2.053701	2235.071533
0.000000	2.053938	2245.816406
0.000000	2.054175	2256.211182
0.000000	2.054413	2266.157227
0.000000	2.054650	2274.502686
0.000000	2.054887	2281.241699
0.000000	2.055124	2285.524414
0.000000	2.055361	2288.216797
0.000000	2.055598	2289.271240
0.000000	2.055836	2288.153564
0.000000	2.056073	2285.313477
0.000000	2.056310	2280.528320
0.000000	2.056547	2273.991699
0.000000	2.056784	2264.530029
0.000000	2.057022	2253.384521
0.000000	2.057259	2242.708496
0.000000	2.057496	2232.059326
0.000000	2.057733	2220.444336
0.000000	2.057970	2209.030029
0.000000	2.058208	2198.282471
0.000000	2.058444	2188.146484
0.000000	2.058682	2178.534668
0.000000	2.058919	2168.280762
0.000000	2.059156	2158.233154
0.000000	2.059393	2148.787598
0.000000	2.059630	2141.641113
0.000000	2.059868	2138.392090
0.000000	2.060105	2136.992188
0.000000	2.060342	2136.759277
0.000000	2.060579	2138.162354
0.000000	2.060816	2140.683105
0.000000	2.061054	2143.760254
0.000000	2.061291	2148.265137
0.000000	2.061528	2154.431885
0.000000	2.061765	2161.878906
0.000000	2.062002	2170.181641
0.000000	2.062239	2176.704346
0.000000	2.062476	2181.644531
0.000000	2.062714	2185.299316
0.000000	2.062951	2187.820068
0.000000	2.063188	2188.826660
0.000000	2.063425	2188.368408
0.000000	2.063662	2186.561523
0.000000	2.063900	2184.163574
0.000000	2.064137	2181.441162
0.000000	2.064374	2178.229004
0.000000	2.064611	2173.077148
0.000000	2.064848	2165.123779
0.000000	2.065085	2155.554443
0.000000	2.065323	2144.492432
0.000000	2.065560	2133.822998
0.000000	2.065797	2123.507324
0.000000	2.066034	2112.187500
0.000000	2.066271	2099.039795
0.000000	2.066509	2085.364746
0.000000	2.066746	2071.510254
0.000000	2.066983	2056.330322
0.000000	2.067220	2041.210693
0.000000	2.067457	2027.586182
0.000000	2.067694	2016.591553
0.000000	2.067931	2006.758545
0.000000	2.068169	1998.441162
0.000000	2.068406	1991.830566
0.000000	2.068643	1987.403809
0.000000	2.068880	1984.804932
0.000000	2.069117	1983.424316
0.000000	2.069355	1982.195313
0.000000	2.069592	1981.235840
0.000000	2.069829	1981.079102
0.000000	2.070066	1981.328979
0.000000	2.070303	1981.842529
0.000000	2.070540	1982.992676
0.000000	2.070778	1984.566650
0.000000	2.071015	1986.945190
0.000000	2.071252	1989.887329
0.000000	2.071489	1993.355225
0.000000	2.071726	1996.319214
0.000000	2.071964	1999.082642
0.000000	2.072201	2002.135620
0.000000	2.072438	2005.885620
0.000000	2.072675	2010.011108
0.000000	2.072912	2014.158325
0.000000	2.073149	2018.191284
0.000000	2.073387	2021.940430
0.000000	2.073624	2026.386841
0.000000	2.073861	2031.561523
0.000000	2.074098	2036.102905
0.000000	2.074335	2038.009644
0.000000	2.074572	2036.977295
0.000000	2.074810	2033.852905
0.000000	2.075047	2028.506470
0.000000	2.075284	2022.370483
0.000000	2.075521	2016.644653
0.000000	2.075758	2010.875732
0.000000	2.075995	2005.920654
0.000000	2.076233	2002.972534
0.000000	2.076470	2002.102295
0.000000	2.076707	2006.130127
0.000000	2.076944	2012.404785
0.000000	2.077181	2019.920288
0.000000	2.077419	2027.334839
0.000000	2.077656	2031.992554
0.000000	2.077893	2036.268066
0.000000	2.078130	2040.683960
0.000000	2.078367	2044.469727
0.000000	2.078604	2047.943970
0.000000	2.078842	2050.956055
0.000000	2.079079	2053.578125
0.000000	2.079316	2055.381836
0.000000	2.079553	2056.063965
0.000000	2.079790	2055.512451
0.000000	2.080028	2053.623779
0.000000	2.080265	2051.440918
0.000000	2.080502	2049.465332
0.000000	2.080739	2049.159912
0.000000	2.080976	2050.692627
0.000000	2.081213	2054.141846
0.000000	2.081450	2059.569824
0.000000	2.081688	2066.380127
0.000000	2.081925	2074.516602
0.000000	2.082162	2083.287109
0.000000	2.082399	2091.260742
0.000000	2.082636	2097.554443
0.000000	2.082874	2103.393066
0.000000	2.083111	2108.501221
0.000000	2.083348	2113.197754
0.000000	2.083585	2116.942139
0.000000	2.083822	2118.809570
0.000000	2.084059	2118.399658
0.000000	2.084297	2117.015381
0.000000	2.084534	2114.661621
0.000000	2.084771	2111.309326
0.000000	2.085008	2107.390625
0.000000	2.085245	2103.549561
0.000000	2.085483	2100.960938
0.000000	2.085720	2099.567871
0.000000	2.085957	2098.616211
0.000000	2.086194	2098.137695
0.000000	2.086431	2098.045410
0.000000	2.086668	2098.630859
0.000000	2.086905	2099.836914
0.000000	2.087143	2102.436279
0.000000	2.087380	2106.546875
0.000000	2.087617	2111.925781
0.000000	2.087854	2117.836914
0.000000	2.088091	2122.348389
0.000000	2.088329	2126.784668
0.000000	2.088566	2130.250977
0.000000	2.088803	2133.563232
0.000000	2.089040	2137.111328
0.000000	2.089277	2141.426514
0.000000	2.089514	2143.776367
0.000000	2.089751	2144.749512
0.000000	2.089989	2145.650635
0.000000	2.090226	2147.459473
0.000000	2.090463	2152.522705
0.000000	2.090700	2158.586914
0.000000	2.090937	2165.434814
0.000000	2.091175	2172.825684
0.000000	2.091412	2179.777100
0.000000	2.091649	2186.295898
0.000000	2.091886	2191.147461
0.000000	2.092123	2194.794434
0.000000	2.092360	2197.053711
0.000000	2.092598	2198.044434
0.000000	2.092835	2198.080078
0.000000	2.093072	2196.936768
0.000000	2.093309	2194.449219
0.000000	2.093546	2191.632813
0.000000	2.093784	2188.142090
0.000000	2.094021	2184.521973
0.000000	2.094258	2180.884277
0.000000	2.094495	2178.324707
0.000000	2.094732	2176.464600
0.000000	2.094970	2174.959229
0.000000	2.095207	2174.377441
0.000000	2.095444	2173.551514
0.000000	2.095681	2172.840576
0.000000	2.095918	2172.634033
0.000000	2.096155	2172.848389
0.000000	2.096393	2173.643555
0.000000	2.096630	2174.219971
0.000000	2.096867	2174.635986
0.000000	2.097104	2175.962891
0.000000	2.097341	2178.532959
0.000000	2.097578	2181.580078
0.000000	2.097816	2184.883545
0.000000	2.098053	2187.700928
0.000000	2.098290	2188.904053
0.000000	2.098527	2188.029785
0.000000	2.098764	2184.786621
0.000000	2.099001	2179.015625
0.000000	2.099239	2170.874512
0.000000	2.099476	2160.749268
0.000000	2.099713	2149.471436
0.000000	2.099950	2139.706543
0.000000	2.100187	2131.693604
0.000000	2.100425	2123.269287
0.000000	2.100662	2114.475342
0.000000	2.100899	2105.405762
0.000000	2.101136	2095.510498
0.000000	2.101373	2083.641602
0.000000	2.101610	2070.454102
0.000000	2.101848	2056.680420
0.000000	2.102085	2043.696899
0.000000	2.102322	2032.616577
0.000000	2.102559	2022.615601
0.000000	2.102796	2013.195679
0.000000	2.103034	2004.500854
0.000000	2.103271	1997.715576
0.000000	2.103508	1993.198608
0.000000	2.103745	1991.701172
0.000000	2.103982	1993.080078
0.000000	2.104219	1996.709961
0.000000	2.104457	1999.545288
0.000000	2.104694	2002.152344
0.000000	2.104931	2004.786499
0.000000	2.105168	2006.881104
0.000000	2.105405	2007.900757
0.000000	2.105643	2008.491089
0.000000	2.105880	2008.572876
0.000000	2.106117	2008.276611
0.000000	2.106354	2007.210938
0.000000	2.106591	2006.996460
0.000000	2.106828	2008.224609
0.000000	2.107065	2010.094360
0.000000	2.107303	2011.596558
0.000000	2.107540	2013.524902
0.000000	2.107777	2015.987549
0.000000	2.108014	2018.957275
0.000000	2.108251	2022.986328
0.000000	2.108489	2027.734131
0.000000	2.108726	2032.038208
0.000000	2.108963	2035.992432
0.000000	2.109200	2040.756714
0.000000	2.109437	2045.481812
0.000000	2.109674	2048.570313
0.000000	2.109911	2050.184326
0.000000	2.110149	2049.930664
0.000000	2.110386	2047.594482
0.000000	2.110623	2043.657104
0.000000	2.110860	2038.453003
0.000000	2.111097	2032.008545
0.000000	2.111335	2024.871094
0.000000	2.111572	2016.535767
0.000000	2.111809	2007.020630
0.000000	2.112046	1996.325317
0.000000	2.112283	1985.561157
0.000000	2.112520	1975.512695
0.000000	2.112758	1965.484009
0.000000	2.112995	1958.730469
0.000000	2.113232	1953.719727
0.000000	2.113469	1949.983032
0.000000	2.113706	1949.156372
0.000000	2.113944	1952.644531
0.000000	2.114181	1956.967407
0.000000	2.114418	1962.065308
0.000000	2.114655	1967.396851
0.000000	2.114892	1971.342651
0.000000	2.115129	1974.175415
0.000000	2.115366	1975.237793
0.000000	2.115604	1974.730957
0.000000	2.115841	1972.639893
0.000000	2.116078	1969.071167
0.000000	2.116315	1962.805908
0.000000	2.116552	1953.285522
0.000000	2.116790	1940.509766
0.000000	2.117027	1925.860107
0.000000	2.117264	1910.553467
0.000000	2.117501	1895.078979
0.000000	2.117738	1880.814819
0.000000	2.117975	1869.600342
0.000000	2.118213	1861.409424
0.000000	2.118450	1856.146240
0.000000	2.118687	1853.142456
0.000000	2.118924	1852.505859
0.000000	2.119161	1853.595703
0.000000	2.119399	1856.140869
0.000000	2.119636	1858.978394
0.000000	2.119873	1861.926758
0.000000	2.120110	1866.722290
0.000000	2.120347	1872.877319
0.000000	2.120584	1880.108521
0.000000	2.120822	1888.120850
0.000000	2.121059	1898.338989
0.000000	2.121296	1909.558228
0.000000	2.121533	1920.925049
0.000000	2.121770	1932.267700
0.000000	2.122008	1945.328125
0.000000	2.122245	1961.363403
0.000000	2.122482	1980.190186
0.000000	2.122719	2001.006470
0.000000	2.122956	2022.651245
0.000000	2.123193	2039.596436
0.000000	2.123431	2050.308105
0.000000	2.123668	2058.792725
0.000000	2.123905	2066.296143
0.000000	2.124142	2074.032227
0.000000	2.124379	2083.150391
0.000000	2.124616	2093.856689
0.000000	2.124854	2103.108154
0.000000	2.125091	2111.296387
0.000000	2.125328	2117.947266
0.000000	2.125565	2123.893066
0.000000	2.125802	2128.874756
0.000000	2.126040	2131.869629
0.000000	2.126277	2133.203857
0.000000	2.126514	2132.937744
0.000000	2.126751	2131.108154
0.000000	2.126988	2127.987061
0.000000	2.127225	2124.457031
0.000000	2.127463	2121.514404
0.000000	2.127700	2118.150146
0.000000	2.127937	2115.070801
0.000000	2.128174	2113.302246
0.000000	2.128411	2113.276611
0.000000	2.128649	2114.745605
0.000000	2.128886	2117.585693
0.000000	2.129123	2121.797119
0.000000	2.129360	2127.129883
0.000000	2.129597	2133.198242
0.000000	2.129834	2138.894531
0.000000	2.130071	2144.007324
0.000000	2.130309	2148.335449
0.000000	2.130546	2151.342041
0.000000	2.130783	2153.997314
0.000000	2.131020	2156.010010
0.000000	2.131257	2156.613281
0.000000	2.131495	2156.291992
0.000000	2.131732	2155.608643
0.000000	2.131969	2154.314453
0.000000	2.132206	2152.525391
0.000000	2.132443	2150.131348
0.000000	2.132680	2147.396484
0.000000	2.132918	2144.482666
0.000000	2.133155	2141.435547
0.000000	2.133392	2138.182373
0.000000	2.133629	2134.781494
0.000000	2.133866	2131.187988
0.000000	2.134104	2127.372314
0.000000	2.134341	2124.291016
0.000000	2.134578	2122.421631
0.000000	2.134815	2120.852051
0.000000	2.135052	2117.995361
0.000000	2.135289	2114.589355
0.000000	2.135526	2113.059082
0.000000	2.135764	2112.823975
0.000000	2.136001	2112.200684
0.000000	2.136238	2111.009766
0.000000	2.136475	2110.564453
0.000000	2.136712	2110.261230
0.000000	2.136950	2110.165283
0.000000	2.137187	2109.829590
0.000000	2.137424	2109.389160
0.000000	2.137661	2108.742432
0.000000	2.137898	2107.674561
0.000000	2.138135	2105.874756
0.000000	2.138372	2103.562744
0.000000	2.138610	2101.381104
0.000000	2.138847	2099.634766
0.000000	2.139084	2098.116455
0.000000	2.139321	2096.449219
0.000000	2.139558	2094.232910
0.000000	2.139796	2092.175781
0.000000	2.140033	2089.575928
0.000000	2.140270	2087.205322
0.000000	2.140507	2084.678955
0.000000	2.140744	2082.959473
0.000000	2.140981	2081.695801
0.000000	2.141219	2080.862793
0.000000	2.141456	2080.420410
0.000000	2.141693	2080.557617
0.000000	2.141930	2080.722656
0.000000	2.142167	2081.310303
0.000000	2.142405	2082.356445
0.000000	2.142642	2084.722656
0.000000	2.142879	2086.686035
0.000000	2.143116	2087.908203
0.000000	2.143353	2089.424316
0.000000	2.143590	2090.966064
0.000000	2.143828	2093.186279
0.000000	2.144065	2095.351074
0.000000	2.144302	2096.888184
0.000000	2.144539	2097.094727
0.000000	2.144776	2096.175537
0.000000	2.145014	2094.575439
0.000000	2.145251	2092.713867
0.000000	2.145488	2090.933105
0.000000	2.145725	2089.310059
0.000000	2.145962	2088.088867
0.000000	2.146199	2087.788086
0.000000	2.146437	2086.286377
0.000000	2.146674	2082.997803
0.000000	2.146911	2078.234619
0.000000	2.147148	2072.687744
0.000000	2.147385	2067.414307
0.000000	2.147622	2064.608643
0.000000	2.147860	2065.028809
0.000000	2.148097	2069.009521
0.000000	2.148334	2073.578857
0.000000	2.148571	2079.628418
0.000000	2.148808	2085.184082
0.000000	2.149045	2090.851807
0.000000	2.149283	2096.669434
0.000000	2.149520	2102.304443
0.000000	2.149757	2107.030518
0.000000	2.149994	2112.031738
0.000000	2.150231	2116.998535
0.000000	2.150469	2120.146729
0.000000	2.150706	2121.041748
0.000000	2.150943	2120.125244
0.000000	2.151180	2116.464844
0.000000	2.151417	2109.846680
0.000000	2.151654	2101.137207
0.000000	2.151892	2090.874268
0.000000	2.152129	2080.325928
0.000000	2.152366	2070.834717
0.000000	2.152603	2061.988281
0.000000	2.152840	2055.977783
0.000000	2.153078	2052.924805
0.000000	2.153315	2051.535645
0.000000	2.153552	2051.390137
0.000000	2.153789	2049.511230
0.000000	2.154026	2046.279785
0.000000	2.154263	2041.411987
0.000000	2.154500	2035.073120
0.000000	2.154738	2026.843628
0.000000	2.154975	2016.968628
0.000000	2.155212	2005.931396
0.000000	2.155449	1995.676147
0.000000	2.155686	1986.171753
0.000000	2.155924	1978.573975
0.000000	2.156161	1972.048828
0.000000	2.156398	1969.514526
0.000000	2.156635	1970.583008
0.000000	2.156872	1974.366089
0.000000	2.157109	1981.172363
0.000000	2.157346	1990.107910
0.000000	2.157584	1999.782104
0.000000	2.157821	2008.626221
0.000000	2.158058	2017.444214
0.000000	2.158295	2025.638062
0.000000	2.158532	2031.666992
0.000000	2.158770	2037.009277
0.000000	2.159007	2041.038330
0.000000	2.159244	2044.577393
0.000000	2.159481	2047.981567
0.000000	2.159718	2051.301270
0.000000	2.159956	2055.203369
0.000000	2.160193	2060.081055
0.000000	2.160430	2065.133301
0.000000	2.160667	2070.523193
0.000000	2.160904	2075.000488
0.000000	2.161141	2078.217041
0.000000	2.161379	2081.190186
0.000000	2.161616	2083.529297
0.000000	2.161853	2084.967285
0.000000	2.162090	2085.402588
0.000000	2.162327	2085.173340
0.000000	2.162565	2084.218262
0.000000	2.162802	2083.269287
0.000000	2.163039	2083.360352
0.000000	2.163276	2083.453613
0.000000	2.163513	2083.413574
0.000000	2.163750	2083.830322
0.000000	2.163987	2084.800049
0.000000	2.164225	2086.980225
0.000000	2.164462	2088.536865
0.000000	2.164699	2089.615234
0.000000	2.164936	2090.865967
0.000000	2.165173	2091.950195
0.000000	2.165411	2092.933105
0.000000	2.165648	2094.054443
0.000000	2.165885	2094.402588
0.000000	2.166122	2092.074951
0.000000	2.166359	2088.205811
0.000000	2.166596	2083.120117
0.000000	2.166834	2077.122803
0.000000	2.167071	2071.543701
0.000000	2.167308	2070.360107
0.000000	2.167545	2071.885254
0.000000	2.167782	2074.097656
0.000000	2.168020	2076.129639
0.000000	2.168257	2077.714844
0.000000	2.168494	2079.646729
0.000000	2.168731	2082.822266
0.000000	2.168968	2087.316162
0.000000	2.169205	2093.501221
0.000000	2.169443	2101.389648
0.000000	2.169680	2108.739014
0.000000	2.169917	2115.775391
0.000000	2.170154	2122.513916
0.000000	2.170391	2128.251465
0.000000	2.170629	2131.952148
0.000000	2.170866	2131.609619
0.000000	2.171103	2127.897217
0.000000	2.171340	2121.894775
0.000000	2.171577	2114.562012
0.000000	2.171814	2106.907471
0.000000	2.172052	2098.581543
0.000000	2.172289	2089.392334
0.000000	2.172526	2080.423340
0.000000	2.172763	2072.449707
0.000000	2.173000	2066.104736
0.000000	2.173237	2060.496826
0.000000	2.173475	2056.362793
0.000000	2.173712	2052.265137
0.000000	2.173949	2048.592285
0.000000	2.174186	2047.049316
0.000000	2.174423	2048.053223
0.000000	2.174660	2051.680664
0.000000	2.174898	2057.116943
0.000000	2.175135	2062.857178
0.000000	2.175372	2070.006592
0.000000	2.175609	2077.587646
0.000000	2.175846	2085.003418
0.000000	2.176084	2091.150146
0.000000	2.176321	2093.415283
0.000000	2.176558	2091.845947
0.000000	2.176795	2088.162354
0.000000	2.177032	2082.487793
0.000000	2.177269	2075.661621
0.000000	2.177506	2070.289795
0.000000	2.177744	2065.882324
0.000000	2.177981	2062.535645
0.000000	2.178218	2059.851318
0.000000	2.178455	2057.538330
0.000000	2.178692	2054.850342
0.000000	2.178930	2051.847900
0.000000	2.179167	2048.738770
0.000000	2.179404	2045.635986
0.000000	2.179641	2042.911133
0.000000	2.179878	2040.083984
0.000000	2.180115	2037.621338
0.000000	2.180353	2035.018188
0.000000	2.180590	2032.233765
0.000000	2.180827	2029.246948
0.000000	2.181064	2026.435181
0.000000	2.181301	2023.364990
0.000000	2.181539	2020.356323
0.000000	2.181776	2017.897583
0.000000	2.182013	2016.005493
0.000000	2.182250	2014.672119
0.000000	2.182487	2014.353149
0.000000	2.182724	2014.276855
0.000000	2.182961	2014.510864
0.000000	2.183199	2014.819824
0.000000	2.183436	2015.646729
0.000000	2.183673	2017.261353
0.000000	2.183910	2021.403931
0.000000	2.184147	2027.698486
0.000000	2.184385	2035.350220
0.000000	2.184622	2042.455444
0.000000	2.184859	2049.982178
0.000000	2.185096	2058.022705
0.000000	2.185333	2065.496826
0.000000	2.185570	2073.674072
0.000000	2.185807	2083.043213
0.000000	2.186045	2093.915771
0.000000	2.186282	2105.751709
0.000000	2.186519	2117.374756
0.000000	2.186756	2128.243164
0.000000	2.186993	2137.701416
0.000000	2.187231	2145.890381
0.000000	2.187468	2153.671631
0.000000	2.187705	2161.506836
0.000000	2.187942	2169.007813
0.000000	2.188179	2176.343262
0.000000	2.188416	2183.146240
0.000000	2.188654	2189.222656
0.000000	2.188891	2194.210205
0.000000	2.189128	2197.967529
0.000000	2.189365	2200.007568
0.000000	2.189602	2200.252930
0.000000	2.189840	2199.566406
0.000000	2.190077	2198.413574
0.000000	2.190314	2195.951660
0.000000	2.190551	2193.042725
0.000000	2.190788	2189.746338
0.000000	2.191025	2185.747803
0.000000	2.191263	2181.813477
0.000000	2.191500	2177.497070
0.000000	2.191737	2172.673096
0.000000	2.191974	2167.076172
0.000000	2.192211	2161.520020
0.000000	2.192449	2156.076660
0.000000	2.192686	2150.023438
0.000000	2.192923	2142.826660
0.000000	2.193160	2134.702148
0.000000	2.193397	2125.701172
0.000000	2.193635	2115.966309
0.000000	2.193872	2105.870605
0.000000	2.194109	2096.023438
0.000000	2.194346	2087.128418
0.000000	2.194583	2079.213623
0.000000	2.194820	2072.426270
0.000000	2.195058	2067.134766
0.000000	2.195295	2063.763672
0.000000	2.195532	2062.250488
0.000000	2.195769	2061.999268
0.000000	2.196006	2062.864746
0.000000	2.196243	2063.519287
0.000000	2.196481	2062.479736
0.000000	2.196718	2060.911133
0.000000	2.196955	2059.071777
0.000000	2.197192	2058.526367
0.000000	2.197429	2060.020264
0.000000	2.197666	2061.158691
0.000000	2.197904	2061.951660
0.000000	2.198141	2062.653076
0.000000	2.198378	2063.014893
0.000000	2.198615	2063.476074
0.000000	2.198852	2063.707031
0.000000	2.199090	2062.582275
0.000000	2.199327	2059.917236
0.000000	2.199564	2056.305908
0.000000	2.199801	2051.558350
0.000000	2.200038	2045.401123
0.000000	2.200275	2038.231445
0.000000	2.200513	2030.291992
0.000000	2.200750	2021.283203
0.000000	2.200987	2012.176270
0.000000	2.201224	2003.888794
0.000000	2.201461	1995.147583
0.000000	2.201699	1986.329468
0.000000	2.201936	1977.718506
0.000000	2.202173	1970.329834
0.000000	2.202410	1963.583496
0.000000	2.202647	1957.087036
0.000000	2.202884	1950.833008
0.000000	2.203121	1944.523560
0.000000	2.203359	1939.167236
0.000000	2.203596	1935.375977
0.000000	2.203833	1933.867798
0.000000	2.204070	1934.889893
0.000000	2.204307	1936.919434
0.000000	2.204545	1939.437500
0.000000	2.204782	1942.804443
0.000000	2.205019	1946.381226
0.000000	2.205256	1947.463013
0.000000	2.205493	1946.843506
0.000000	2.205730	1946.672729
0.000000	2.205967	1949.130127
0.000000	2.206205	1952.687134
0.000000	2.206442	1956.672729
0.000000	2.206679	1960.023315
0.000000	2.206916	1962.674683
0.000000	2.207153	1963.947876
0.000000	2.207391	1964.045776
0.000000	2.207628	1963.274780
0.000000	2.207865	1961.078247
0.000000	2.208102	1958.094238
0.000000	2.208339	1955.204712
0.000000	2.208576	1953.096313
0.000000	2.208814	1951.320068
0.000000	2.209051	1950.177368
0.000000	2.209288	1949.047241
0.000000	2.209525	1947.235596
0.000000	2.209762	1944.285034
0.000000	2.210000	1941.374390
0.000000	2.210237	1938.058350
0.000000	2.210474	1935.466187
0.000000	2.210711	1933.270874
0.000000	2.210948	1930.583984
0.000000	2.211185	1927.565186
0.000000	2.211422	1924.274048
0.000000	2.211660	1920.793823
0.000000	2.211897	1916.879395
0.000000	2.212134	1912.456909
0.000000	2.212371	1908.378418
0.000000	2.212608	1904.964355
0.000000	2.212846	1902.301514
0.000000	2.213083	1899.966187
0.000000	2.213320	1898.708618
0.000000	2.213557	1898.393921
0.000000	2.213794	1899.164673
0.000000	2.214031	1899.873779
0.000000	2.214269	1899.918823
0.000000	2.214506	1900.060425
0.000000	2.214743	1900.138916
0.000000	2.214980	1900.463013
0.000000	2.215217	1900.936035
0.000000	2.215455	1901.612793
0.000000	2.215692	1901.469360
0.000000	2.215929	1899.985352
0.000000	2.216166	1896.745239
0.000000	2.216403	1891.747070
0.000000	2.216640	1884.487061
0.000000	2.216878	1875.319458
0.000000	2.217115	1865.121094
0.000000	2.217352	1854.996704
0.000000	2.217589	1845.092285
0.000000	2.217826	1834.991211
0.000000	2.218064	1824.689087
0.000000	2.218301	1813.439941
0.000000	2.218538	1801.029541
0.000000	2.218775	1787.880127
0.000000	2.219012	1775.222168
0.000000	2.219249	1764.224243
0.000000	2.219487	1755.899414
0.000000	2.219724	1749.179932
0.000000	2.219961	1745.700317
0.000000	2.220198	1745.216675
0.000000	2.220435	1747.686890
0.000000	2.220672	1752.451538
0.000000	2.220910	1756.927979
0.000000	2.221147	1763.620972
0.000000	2.221384	1772.491211
0.000000	2.221621	1783.683228
0.000000	2.221858	1796.397705
0.000000	2.222095	1810.551392
0.000000	2.222333	1825.824829
0.000000	2.222570	1841.655029
0.000000	2.222807	1857.387817
0.000000	2.223044	1870.763428
0.000000	2.223281	1883.109009
0.000000	2.223519	1894.628784
0.000000	2.223756	1906.253662
0.000000	2.223993	1917.161499
0.000000	2.224230	1927.842651
0.000000	2.224467	1939.376831
0.000000	2.224705	1951.421387
0.000000	2.224941	1962.629517
0.000000	2.225179	1971.323364
0.000000	2.225416	1977.458984
0.000000	2.225653	1982.888672
0.000000	2.225890	1987.830811
0.000000	2.226127	1992.924194
0.000000	2.226365	1998.462036
0.000000	2.226602	2004.087769
0.000000	2.226839	2009.743164
0.000000	2.227076	2015.323975
0.000000	2.227313	2020.195313
0.000000	2.227551	2025.020142
0.000000	2.227788	2029.713623
0.000000	2.228025	2034.231689
0.000000	2.228262	2037.708008
0.000000	2.228499	2040.154785
0.000000	2.228736	2041.308105
0.000000	2.228974	2040.158569
0.000000	2.229211	2036.708496
0.000000	2.229448	2031.342407
0.000000	2.229685	2024.731812
0.000000	2.229922	2016.362427
0.000000	2.230160	2007.408447
0.000000	2.230397	1998.670898
0.000000	2.230634	1991.798950
0.000000	2.230871	1985.312500
0.000000	2.231108	1978.268677
0.000000	2.231345	1971.114868
0.000000	2.231582	1963.957764
0.000000	2.231820	1956.216431
0.000000	2.232057	1948.007202
0.000000	2.232294	1940.104248
0.000000	2.232531	1934.195190
0.000000	2.232768	1929.659180
0.000000	2.233006	1926.840088
0.000000	2.233243	1927.890991
0.000000	2.233480	1932.543457
0.000000	2.233717	1939.744507
0.000000	2.233954	1947.776733
0.000000	2.234191	1956.527466
0.000000	2.234428	1964.943359
0.000000	2.234666	1972.163208
0.000000	2.234903	1978.226563
0.000000	2.235140	1983.171387
0.000000	2.235377	1987.396362
0.000000	2.235614	1991.038574
0.000000	2.235852	1994.537109
0.000000	2.236089	1997.507568
0.000000	2.236326	1999.916504
0.000000	2.236563	2001.726563
0.000000	2.236800	2003.619263
0.000000	2.237037	2005.167236
0.000000	2.237275	2005.892700
0.000000	2.237512	2005.309448
0.000000	2.237749	2003.572388
0.000000	2.237986	2001.873291
0.000000	2.238223	2000.597412
0.000000	2.238461	1998.272827
0.000000	2.238698	1995.216431
0.000000	2.238935	1991.696777
0.000000	2.239172	1988.042236
0.000000	2.239409	1984.501831
0.000000	2.239646	1980.974731
0.000000	2.239884	1978.203979
0.000000	2.240121	1976.069580
0.000000	2.240358	1974.147095
0.000000	2.240595	1972.089600
0.000000	2.240832	1970.154663
0.000000	2.241070	1968.754150
0.000000	2.241307	1967.600708
0.000000	2.241544	1966.310181
0.000000	2.241781	1966.022827
0.000000	2.242018	1966.271973
0.000000	2.242255	1967.470703
0.000000	2.242493	1970.693970
0.000000	2.242730	1975.931641
0.000000	2.242967	1982.731567
0.000000	2.243204	1990.421265
0.000000	2.243441	1999.810181
0.000000	2.243679	2010.998291
0.000000	2.243916	2023.654297
0.000000	2.244153	2035.780396
0.000000	2.244390	2046.063354
0.000000	2.244627	2054.270996
0.000000	2.244864	2061.106689
0.000000	2.245101	2066.160645
0.000000	2.245339	2069.577637
0.000000	2.245576	2071.251465
0.000000	2.245813	2071.204590
0.000000	2.246050	2069.989502
0.000000	2.246287	2067.733154
0.000000	2.246525	2065.807861
0.000000	2.246762	2065.343506
0.000000	2.246999	2066.368652
0.000000	2.247236	2068.298096
0.000000	2.247473	2071.837891
0.000000	2.247710	2078.985596
0.000000	2.247948	2084.935303
0.000000	2.248185	2089.188477
0.000000	2.248422	2091.650635
0.000000	2.248659	2093.425781
0.000000	2.248896	2094.409180
0.000000	2.249134	2094.337158
0.000000	2.249371	2093.188721
0.000000	2.249608	2091.095703
0.000000	2.249845	2089.072510
0.000000	2.250082	2088.126709
0.000000	2.250319	2089.888184
0.000000	2.250556	2092.738281
0.000000	2.250794	2096.202637
0.000000	2.251031	2099.598389
0.000000	2.251268	2103.884521
0.000000	2.251505	2109.007080
0.000000	2.251742	2114.182373
0.000000	2.251980	2118.987549
0.000000	2.252217	2123.421143
0.000000	2.252454	2126.492432
0.000000	2.252691	2127.362305
0.000000	2.252928	2126.551025
0.000000	2.253165	2125.049072
0.000000	2.253402	2122.950928
0.000000	2.253640	2120.957275
0.000000	2.253877	2121.068848
0.000000	2.254114	2123.086182
0.000000	2.254351	2125.670898
0.000000	2.254588	2128.784180
0.000000	2.254826	2132.674316
0.000000	2.255063	2136.777100
0.000000	2.255300	2141.043945
0.000000	2.255537	2145.136475
0.000000	2.255774	2148.203613
0.000000	2.256011	2150.505859
0.000000	2.256249	2152.029053
0.000000	2.256486	2153.084473
0.000000	2.256723	2153.950439
0.000000	2.256960	2154.607910
0.000000	2.257197	2155.689453
0.000000	2.257435	2156.886475
0.000000	2.257672	2158.842773
0.000000	2.257909	2161.579590
0.000000	2.258146	2165.057861
0.000000	2.258383	2168.574951
0.000000	2.258621	2171.877686
0.000000	2.258858	2175.585205
0.000000	2.259095	2179.622559
0.000000	2.259332	2183.662842
0.000000	2.259569	2188.582031
0.000000	2.259806	2193.903076
0.000000	2.260043	2199.425293
0.000000	2.260281	2204.262451
0.000000	2.260518	2208.907471
0.000000	2.260755	2212.958252
0.000000	2.260992	2216.536621
0.000000	2.261229	2218.258301
0.000000	2.261467	2217.566650
0.000000	2.261704	2214.859619
0.000000	2.261941	2209.967041
0.000000	2.262178	2203.840088
0.000000	2.262415	2197.585449
0.000000	2.262652	2191.420898
0.000000	2.262890	2185.083008
0.000000	2.263127	2178.181885
0.000000	2.263364	2171.310791
0.000000	2.263601	2166.183838
0.000000	2.263838	2162.055176
0.000000	2.264076	2157.927734
0.000000	2.264313	2153.470947
0.000000	2.264550	2149.463379
0.000000	2.264787	2146.592773
0.000000	2.265024	2144.185303
0.000000	2.265261	2141.625977
0.000000	2.265499	2139.507080
0.000000	2.265736	2137.724365
0.000000	2.265973	2136.171143
0.000000	2.266210	2134.504883
0.000000	2.266447	2133.368652
0.000000	2.266685	2132.696045
0.000000	2.266922	2132.507568
0.000000	2.267159	2132.537109
0.000000	2.267396	2132.953857
0.000000	2.267633	2132.789063
0.000000	2.267870	2132.359619
0.000000	2.268108	2131.498047
0.000000	2.268345	2129.890625
0.000000	2.268582	2127.692139
0.000000	2.268819	2125.058594
0.000000	2.269056	2120.926270
0.000000	2.269293	2115.208984
0.000000	2.269531	2108.515869
0.000000	2.269768	2101.434814
0.000000	2.270005	2093.767578
0.000000	2.270242	2085.230957
0.000000	2.270479	2076.208252
0.000000	2.270716	2068.375244
0.000000	2.270954	2060.773682
0.000000	2.271191	2053.600830
0.000000	2.271428	2046.820923
0.000000	2.271665	2040.883423
0.000000	2.271902	2035.996948
0.000000	2.272140	2032.465698
0.000000	2.272377	2029.459961
0.000000	2.272614	2026.827148
0.000000	2.272851	2025.504883
0.000000	2.273088	2024.716064
0.000000	2.273325	2025.669312
0.000000	2.273562	2026.488281
0.000000	2.273800	2027.131714
0.000000	2.274037	2027.698730
0.000000	2.274274	2028.315552
0.000000	2.274511	2028.765137
0.000000	2.274748	2028.722290
0.000000	2.274986	2028.607300
0.000000	2.275223	2028.242920
0.000000	2.275460	2027.888184
0.000000	2.275697	2027.735596
0.000000	2.275934	2026.784912
0.000000	2.276171	2024.435303
0.000000	2.276409	2020.107178
0.000000	2.276646	2014.064087
0.000000	2.276883	2006.033813
0.000000	2.277120	1997.037354
0.000000	2.277357	1989.031616
0.000000	2.277595	1982.983032
0.000000	2.277832	1977.982300
0.000000	2.278069	1974.098022
0.000000	2.278306	1971.470581
0.000000	2.278543	1969.101563
0.000000	2.278780	1967.903687
0.000000	2.279017	1968.331299
0.000000	2.279255	1970.307739
0.000000	2.279492	1973.179565
0.000000	2.279729	1976.670532
0.000000	2.279966	1980.891724
0.000000	2.280203	1985.720337
0.000000	2.280441	1990.778931
0.000000	2.280678	1994.853882
0.000000	2.280915	1995.721558
0.000000	2.281152	1994.545288
0.000000	2.281389	1991.911743
0.000000	2.281626	1988.368286
0.000000	2.281864	1985.592773
0.000000	2.282101	1983.295654
0.000000	2.282338	1981.655518
0.000000	2.282575	1979.992554
0.000000	2.282812	1979.184204
0.000000	2.283049	1980.110474
0.000000	2.283287	1982.115601
0.000000	2.283524	1984.771729
0.000000	2.283761	1988.166870
0.000000	2.283998	1991.963745
0.000000	2.284235	1994.792480
0.000000	2.284472	1997.687500
0.000000	2.284710	2000.638794
0.000000	2.284947	2003.486938
0.000000	2.285184	2005.558960
0.000000	2.285421	2007.268433
0.000000	2.285658	2007.980835
0.000000	2.285896	2007.219482
0.000000	2.286133	2006.182983
0.000000	2.286370	2005.344971
0.000000	2.286607	2004.749146
0.000000	2.286844	2004.114746
0.000000	2.287081	2003.707397
0.000000	2.287319	2004.369751
0.000000	2.287556	2006.527710
0.000000	2.287793	2010.604736
0.000000	2.288030	2015.985352
0.000000	2.288267	2023.372925
0.000000	2.288505	2033.066528
0.000000	2.288742	2044.013062
0.000000	2.288979	2055.359619
0.000000	2.289216	2063.141113
0.000000	2.289453	2070.501709
0.000000	2.289690	2075.707764
0.000000	2.289928	2074.186523
0.000000	2.290165	2073.780029
0.000000	2.290402	2075.540527
0.000000	2.290639	2075.023926
0.000000	2.290876	2073.679932
0.000000	2.291114	2074.131592
0.000000	2.291351	2076.010498
0.000000	2.291588	2079.271484
0.000000	2.291825	2084.303711
0.000000	2.292062	2089.974121
0.000000	2.292300	2095.563965
0.000000	2.292536	2099.789551
0.000000	2.292774	2102.842773
0.000000	2.293011	2105.052734
0.000000	2.293248	2106.889893
0.000000	2.293485	2108.828369
0.000000	2.293722	2111.183838
0.000000	2.293960	2114.435059
0.000000	2.294197	2118.583008
0.000000	2.294434	2123.230469
0.000000	2.294671	2129.040771
0.000000	2.294908	2135.686035
0.000000	2.295146	2142.890381
0.000000	2.295383	2151.173340
0.000000	2.295620	2160.029785
0.000000	2.295857	2168.979736
0.000000	2.296094	2178.084229
0.000000	2.296331	2187.120117
0.000000	2.296569	2194.964355
0.000000	2.296806	2201.559814
0.000000	2.297043	2208.351807
0.000000	2.297280	2213.536133
0.000000	2.297517	2217.329102
0.000000	2.297755	2220.022461
0.000000	2.297992	2221.601563
0.000000	2.298229	2221.968506
0.000000	2.298466	2221.300049
0.000000	2.298703	2220.170166
0.000000	2.298940	2218.680420
0.000000	2.299177	2216.309814
0.000000	2.299415	2212.781982
0.000000	2.299652	2208.369141
0.000000	2.299889	2203.802002
0.000000	2.300126	2199.285889
0.000000	2.300363	2194.446533
0.000000	2.300601	2191.842529
0.000000	2.300838	2189.665527
0.000000	2.301075	2187.417480
0.000000	2.301312	2185.540771
0.000000	2.301549	2184.836182
0.000000	2.301786	2185.208984
0.000000	2.302023	2185.138428
0.000000	2.302261	2184.502686
0.000000	2.302498	2183.967285
0.000000	2.302735	2183.657227
0.000000	2.302972	2183.604980
0.000000	2.303209	2183.621338
0.000000	2.303447	2183.896729
0.000000	2.303684	2184.516602
0.000000	2.303921	2185.553223
0.000000	2.304158	2187.657959
0.000000	2.304395	2190.589355
0.000000	2.304632	2192.452148
0.000000	2.304870	2193.994385
0.000000	2.305107	2195.450439
0.000000	2.305344	2197.088867
0.000000	2.305581	2199.671143
0.000000	2.305818	2202.594727
0.000000	2.306056	2205.062744
0.000000	2.306293	2207.105957
0.000000	2.306530	2208.666748
0.000000	2.306767	2210.447266
0.000000	2.307004	2212.201416
0.000000	2.307241	2213.899658
0.000000	2.307479	2215.255371
0.000000	2.307716	2216.824707
0.000000	2.307953	2218.078125
0.000000	2.308190	2218.220703
0.000000	2.308427	2218.298584
0.000000	2.308664	2218.560547
0.000000	2.308902	2218.864990
0.000000	2.309139	2218.785400
0.000000	2.309376	2218.237549
0.000000	2.309613	2217.282959
0.000000	2.309850	2215.421387
0.000000	2.310087	2213.549805
0.000000	2.310325	2211.560059
0.000000	2.310562	2210.096924
0.000000	2.310799	2209.205811
0.000000	2.311036	2209.486084
0.000000	2.311273	2209.756836
0.000000	2.311511	2210.052490
0.000000	2.311748	2210.234619
0.000000	2.311985	2209.862793
0.000000	2.312222	2208.933350
0.000000	2.312459	2207.303223
0.000000	2.312696	2204.209717
0.000000	2.312934	2199.756592
0.000000	2.313171	2194.006348
0.000000	2.313408	2187.722412
0.000000	2.313645	2180.555664
0.000000	2.313882	2172.351318
0.000000	2.314120	2163.053467
0.000000	2.314357	2155.009033
0.000000	2.314594	2148.670410
0.000000	2.314831	2143.141602
0.000000	2.315068	2137.729492
0.000000	2.315305	2132.264648
0.000000	2.315543	2126.686035
0.000000	2.315780	2120.351807
0.000000	2.316017	2114.257568
0.000000	2.316254	2108.287598
0.000000	2.316491	2103.092285
0.000000	2.316729	2098.991943
0.000000	2.316966	2095.921631
0.000000	2.317203	2093.406494
0.000000	2.317440	2091.416016
0.000000	2.317677	2090.024658
0.000000	2.317914	2089.645996
0.000000	2.318151	2089.921143
0.000000	2.318389	2090.662354
0.000000	2.318626	2091.393066
0.000000	2.318863	2091.738525
0.000000	2.319100	2091.955566
0.000000	2.319337	2091.992676
0.000000	2.319575	2092.207275
0.000000	2.319812	2092.145996
0.000000	2.320049	2092.214355
0.000000	2.320286	2092.833984
0.000000	2.320523	2094.273438
0.000000	2.320760	2095.760742
0.000000	2.320997	2096.692383
0.000000	2.321235	2097.072998
0.000000	2.321472	2096.842773
0.000000	2.321709	2096.380127
0.000000	2.321946	2096.387451
0.000000	2.322183	2096.643311
0.000000	2.322421	2097.163330
0.000000	2.322658	2098.198975
0.000000	2.322895	2099.972168
0.000000	2.323132	2103.128906
0.000000	2.323369	2105.917725
0.000000	2.323606	2108.054199
0.000000	2.323844	2109.751953
0.000000	2.324081	2111.255127
0.000000	2.324318	2112.945313
0.000000	2.324555	2113.982910
0.000000	2.324792	2114.105469
0.000000	2.325030	2113.430420
0.000000	2.325267	2112.447754
0.000000	2.325504	2111.746094
0.000000	2.325741	2109.780273
0.000000	2.325978	2106.509766
0.000000	2.326216	2101.836182
0.000000	2.326452	2095.657227
0.000000	2.326690	2087.800049
0.000000	2.326927	2079.147217
0.000000	2.327164	2072.367676
0.000000	2.327401	2067.303711
0.000000	2.327638	2064.149414
0.000000	2.327876	2062.311768
0.000000	2.328113	2062.057373
0.000000	2.328350	2062.458252
0.000000	2.328587	2062.232178
0.000000	2.328824	2059.847900
0.000000	2.329062	2055.862061
0.000000	2.329299	2049.792969
0.000000	2.329536	2042.085693
0.000000	2.329773	2032.834717
0.000000	2.330010	2023.335693
0.000000	2.330247	2016.164185
0.000000	2.330485	2011.266479
0.000000	2.330722	2007.219727
0.000000	2.330959	2004.399292
0.000000	2.331196	2003.375244
0.000000	2.331433	2002.713013
0.000000	2.331670	2002.489990
0.000000	2.331908	2003.181519
0.000000	2.332145	2005.520264
0.000000	2.332382	2008.856567
0.000000	2.332619	2013.763550
0.000000	2.332856	2018.772583
0.000000	2.333093	2023.617432
0.000000	2.333331	2027.993164
0.000000	2.333568	2031.340454
0.000000	2.333805	2034.223877
0.000000	2.334042	2036.205078
0.000000	2.334279	2036.813232
0.000000	2.334517	2036.579224
0.000000	2.334754	2036.345703
0.000000	2.334991	2036.730225
0.000000	2.335228	2038.891479
0.000000	2.335465	2043.597656
0.000000	2.335702	2049.174072
0.000000	2.335940	2055.460205
0.000000	2.336177	2062.452637
0.000000	2.336414	2070.183594
0.000000	2.336651	2077.862793
0.000000	2.336888	2085.697754
0.000000	2.337126	2092.389893
0.000000	2.337363	2098.166504
0.000000	2.337600	2102.796387
0.000000	2.337837	2105.694336
0.000000	2.338074	2107.522217
0.000000	2.338311	2107.792236
0.000000	2.338549	2106.783447
0.000000	2.338786	2104.000977
0.000000	2.339023	2099.747803
0.000000	2.339260	2094.546143
0.000000	2.339497	2088.855957
0.000000	2.339735	2083.878906
0.000000	2.339972	2078.355957
0.000000	2.340209	2072.524902
0.000000	2.340446	2065.432129
0.000000	2.340683	2056.524658
0.000000	2.340920	2049.625732
0.000000	2.341157	2043.229004
0.000000	2.341395	2037.568848
0.000000	2.341632	2032.071655
0.000000	2.341869	2027.188843
0.000000	2.342106	2024.195923
0.000000	2.342343	2022.831299
0.000000	2.342581	2024.350342
0.000000	2.342818	2028.220581
0.000000	2.343055	2034.087769
0.000000	2.343292	2040.953125
0.000000	2.343529	2048.669434
0.000000	2.343766	2056.437988
0.000000	2.344004	2064.177002
0.000000	2.344241	2071.850098
0.000000	2.344478	2079.834229
0.000000	2.344715	2088.177979
0.000000	2.344952	2096.683350
0.000000	2.345190	2104.885742
0.000000	2.345427	2112.906006
0.000000	2.345664	2120.856934
0.000000	2.345901	2128.219727
0.000000	2.346138	2135.300049
0.000000	2.346375	2141.690918
0.000000	2.346612	2146.875000
0.000000	2.346850	2150.136475
0.000000	2.347087	2153.383301
0.000000	2.347324	2157.384766
0.000000	2.347561	2161.133057
0.000000	2.347798	2164.472168
0.000000	2.348036	2166.485840
0.000000	2.348273	2166.399902
0.000000	2.348510	2165.383301
0.000000	2.348747	2164.056396
0.000000	2.348984	2163.018799
0.000000	2.349221	2163.281006
0.000000	2.349458	2163.763916
0.000000	2.349696	2164.497559
0.000000	2.349933	2166.176514
0.000000	2.350170	2168.912354
0.000000	2.350407	2171.688477
0.000000	2.350644	2173.708008
0.000000	2.350882	2173.638916
0.000000	2.351119	2172.498779
0.000000	2.351356	2170.108154
0.000000	2.351593	2166.979248
0.000000	2.351830	2163.476563
0.000000	2.352067	2159.413086
0.000000	2.352305	2155.238281
0.000000	2.352542	2150.823975
0.000000	2.352779	2146.521240
0.000000	2.353016	2142.432129
0.000000	2.353253	2138.751953
0.000000	2.353491	2135.290039
0.000000	2.353728	2131.478760
0.000000	2.353965	2127.268066
0.000000	2.354202	2123.060791
0.000000	2.354439	2120.333252
0.000000	2.354676	2119.050781
0.000000	2.354914	2118.919434
0.000000	2.355151	2119.879883
0.000000	2.355388	2122.242920
0.000000	2.355625	2126.048096
0.000000	2.355862	2131.593750
0.000000	2.356100	2139.728271
0.000000	2.356337	2149.459717
0.000000	2.356574	2158.738770
0.000000	2.356811	2165.171875
0.000000	2.357048	2168.047119
0.000000	2.357285	2168.186523
0.000000	2.357523	2165.838379
0.000000	2.357760	2161.854248
0.000000	2.357997	2157.547119
0.000000	2.358234	2152.181396
0.000000	2.358471	2146.761230
0.000000	2.358708	2142.716553
0.000000	2.358946	2138.766602
0.000000	2.359183	2134.594971
0.000000	2.359420	2131.420654
0.000000	2.359657	2129.092285
0.000000	2.359894	2126.381836
0.000000	2.360132	2123.325684
0.000000	2.360369	2119.977295
0.000000	2.360606	2116.528320
0.000000	2.360843	2113.549805
0.000000	2.361080	2110.763184
0.000000	2.361317	2107.016602
0.000000	2.361555	2102.631836
0.000000	2.361792	2098.145996
0.000000	2.362029	2094.647705
0.000000	2.362266	2091.662598
0.000000	2.362503	2088.659912
0.000000	2.362741	2085.571045
0.000000	2.362978	2082.937256
0.000000	2.363215	2081.171875
0.000000	2.363452	2079.662109
0.000000	2.363689	2077.965088
0.000000	2.363926	2076.227051
0.000000	2.364164	2073.885742
0.000000	2.364401	2071.261230
0.000000	2.364638	2068.504639
0.000000	2.364875	2066.431152
0.000000	2.365112	2064.681885
0.000000	2.365350	2062.887207
0.000000	2.365587	2061.659180
0.000000	2.365824	2061.022949
0.000000	2.366061	2061.945313
0.000000	2.366298	2063.285156
0.000000	2.366535	2064.293701
0.000000	2.366772	2065.552002
0.000000	2.367010	2067.195801
0.000000	2.367247	2069.483643
0.000000	2.367484	2072.178223
0.000000	2.367721	2074.652344
0.000000	2.367958	2076.997803
0.000000	2.368196	2079.932617
0.000000	2.368433	2082.950439
0.000000	2.368670	2086.207031
0.000000	2.368907	2089.581299
0.000000	2.369144	2092.311523
0.000000	2.369381	2094.005371
0.000000	2.369618	2094.956787
0.000000	2.369856	2095.568359
0.000000	2.370093	2095.826904
0.000000	2.370330	2097.677734
0.000000	2.370567	2099.861328
0.000000	2.370804	2102.017578
0.000000	2.371042	2103.542480
0.000000	2.371279	2104.849365
0.000000	2.371516	2104.042725
0.000000	2.371753	2101.221436
0.000000	2.371990	2097.079346
0.000000	2.372227	2092.073242
0.000000	2.372465	2086.975342
0.000000	2.372702	2085.233643
0.000000	2.372939	2085.301514
0.000000	2.373176	2086.575195
0.000000	2.373413	2089.352051
0.000000	2.373651	2092.549316
0.000000	2.373888	2094.795654
0.000000	2.374125	2095.987549
0.000000	2.374362	2096.665527
0.000000	2.374599	2096.690186
0.000000	2.374836	2095.829590
0.000000	2.375073	2094.031982
0.000000	2.375311	2091.220459
0.000000	2.375548	2087.188965
0.000000	2.375785	2082.699707
0.000000	2.376022	2079.472412
0.000000	2.376259	2077.049072
0.000000	2.376497	2075.820801
0.000000	2.376734	2074.979736
0.000000	2.376971	2073.601318
0.000000	2.377208	2071.578613
0.000000	2.377445	2069.221680
0.000000	2.377682	2067.041992
0.000000	2.377920	2065.383789
0.000000	2.378157	2063.671631
0.000000	2.378394	2062.223145
0.000000	2.378631	2062.033203
0.000000	2.378868	2062.901367
0.000000	2.379106	2065.889893
0.000000	2.379343	2069.650146
0.000000	2.379580	2073.863525
0.000000	2.379817	2078.589600
0.000000	2.380054	2083.438721
0.000000	2.380291	2087.714111
0.000000	2.380529	2089.624023
0.000000	2.380766	2090.510254
0.000000	2.381003	2090.842285
0.000000	2.381240	2091.223389
0.000000	2.381477	2092.228271
0.000000	2.381714	2093.858643
0.000000	2.381952	2095.851807
0.000000	2.382189	2098.756104
0.000000	2.382426	2102.577637
0.000000	2.382663	2107.082764
0.000000	2.382900	2111.529541
0.000000	2.383137	2115.893311
0.000000	2.383375	2119.948242
0.000000	2.383612	2122.688721
0.000000	2.383849	2122.635742
0.000000	2.384086	2120.990234
0.000000	2.384323	2118.461914
0.000000	2.384561	2115.177002
0.000000	2.384798	2112.431396
0.000000	2.385035	2110.573730
0.000000	2.385272	2109.381104
0.000000	2.385509	2108.277344
0.000000	2.385746	2106.244141
0.000000	2.385984	2103.463623
0.000000	2.386221	2100.662598
0.000000	2.386458	2097.502930
0.000000	2.386695	2094.942871
0.000000	2.386932	2093.041992
0.000000	2.387170	2090.642334
0.000000	2.387407	2086.845459
0.000000	2.387644	2081.611816
0.000000	2.387881	2075.003662
0.000000	2.388118	2066.969727
0.000000	2.388355	2058.203613
0.000000	2.388592	2050.256348
0.000000	2.388830	2043.643921
0.000000	2.389067	2036.758911
0.000000	2.389304	2029.985352
0.000000	2.389541	2024.476440
0.000000	2.389778	2019.338623
0.000000	2.390016	2014.491089
0.000000	2.390253	2010.120728
0.000000	2.390490	2006.918091
0.000000	2.390727	2006.167725
0.000000	2.390964	2006.281860
0.000000	2.391201	2006.872314
0.000000	2.391439	2007.301147
0.000000	2.391676	2007.943237
0.000000	2.391913	2009.011719
0.000000	2.392150	2011.117554
0.000000	2.392387	2014.605591
0.000000	2.392625	2019.716431
0.000000	2.392862	2024.959351
0.000000	2.393099	2029.787476
0.000000	2.393336	2033.390015
0.000000	2.393573	2035.505127
0.000000	2.393811	2036.997925
0.000000	2.394047	2037.825562
0.000000	2.394285	2039.168701
0.000000	2.394522	2041.092285
0.000000	2.394759	2045.106934
0.000000	2.394996	2049.984619
0.000000	2.395233	2055.534912
0.000000	2.395471	2062.072021
0.000000	2.395708	2068.120361
0.000000	2.395945	2072.968506
0.000000	2.396182	2077.510254
0.000000	2.396419	2082.331787
0.000000	2.396657	2086.662109
0.000000	2.396894	2089.534668
0.000000	2.397131	2092.008789
0.000000	2.397368	2093.681152
0.000000	2.397605	2093.702637
0.000000	2.397842	2092.404053
0.000000	2.398079	2088.216064
0.000000	2.398317	2081.462891
0.000000	2.398554	2073.397217
0.000000	2.398791	2064.362305
0.000000	2.399028	2054.308838
0.000000	2.399265	2044.337769
0.000000	2.399503	2035.454956
0.000000	2.399740	2026.891113
0.000000	2.399977	2018.348877
0.000000	2.400214	2009.580566
0.000000	2.400451	2000.187500
0.000000	2.400688	1990.021362
0.000000	2.400926	1979.829224
0.000000	2.401163	1970.042480
0.000000	2.401400	1961.211670
0.000000	2.401637	1951.795532
0.000000	2.401874	1942.286377
0.000000	2.402112	1932.171753
0.000000	2.402349	1923.208252
0.000000	2.402586	1915.203491
0.000000	2.402823	1907.858032
0.000000	2.403060	1901.144165
0.000000	2.403297	1897.138550
0.000000	2.403535	1895.002441
0.000000	2.403772	1895.086060
0.000000	2.404009	1896.294556
0.000000	2.404246	1898.620483
0.000000	2.404483	1901.510620
0.000000	2.404721	1905.085327
0.000000	2.404958	1909.199707
0.000000	2.405195	1913.556763
0.000000	2.405432	1917.350952
0.000000	2.405669	1920.744751
0.000000	2.405906	1924.057495
0.000000	2.406144	1927.128174
0.000000	2.406381	1930.016357
0.000000	2.406618	1931.919434
0.000000	2.406855	1932.644043
0.000000	2.407092	1932.553589
0.000000	2.407329	1931.615356
0.000000	2.407567	1930.110352
0.000000	2.407804	1928.505493
0.000000	2.408041	1927.666504
0.000000	2.408278	1926.989258
0.000000	2.408515	1925.928345
0.000000	2.408752	1925.263184
0.000000	2.408990	1924.580688
0.000000	2.409227	1923.567993
0.000000	2.409464	1923.132813
0.000000	2.409701	1923.220703
0.000000	2.409938	1923.839966
0.000000	2.410176	1924.088623
0.000000	2.410413	1924.225464
0.000000	2.410650	1924.269653
0.000000	2.410887	1923.621460
0.000000	2.411124	1922.648804
0.000000	2.411361	1921.390015
0.000000	2.411599	1919.778320
0.000000	2.411836	1917.644409
0.000000	2.412073	1914.850098
0.000000	2.412310	1911.790161
0.000000	2.412547	1909.399536
0.000000	2.412785	1906.934570
0.000000	2.413022	1904.474731
0.000000	2.413259	1901.880005
0.000000	2.413496	1899.879761
0.000000	2.413733	1898.492554
0.000000	2.413970	1897.947388
0.000000	2.414207	1897.713013
0.000000	2.414445	1897.837158
0.000000	2.414682	1898.146973
0.000000	2.414919	1898.874756
0.000000	2.415156	1900.195557
0.000000	2.415393	1902.216431
0.000000	2.415631	1906.545532
0.000000	2.415868	1911.883911
0.000000	2.416105	1917.559692
0.000000	2.416342	1925.291016
0.000000	2.416579	1934.687012
0.000000	2.416816	1945.787354
0.000000	2.417053	1956.284790
0.000000	2.417291	1965.802979
0.000000	2.417528	1974.850830
0.000000	2.417765	1982.539185
0.000000	2.418002	1989.961426
0.000000	2.418239	1996.468140
0.000000	2.418477	2002.265747
0.000000	2.418714	2007.477661
0.000000	2.418951	2011.641113
0.000000	2.419188	2015.285889
0.000000	2.419425	2018.393921
0.000000	2.419662	2020.620483
0.000000	2.419900	2022.285278
0.000000	2.420137	2023.665283
0.000000	2.420374	2025.815796
0.000000	2.420611	2028.949219
0.000000	2.420848	2032.471802
0.000000	2.421086	2036.301025
0.000000	2.421323	2040.044922
0.000000	2.421560	2043.486450
0.000000	2.421797	2047.211060
0.000000	2.422034	2050.545898
0.000000	2.422271	2053.482178
0.000000	2.422508	2054.549805
0.000000	2.422746	2054.263916
0.000000	2.422983	2053.296631
0.000000	2.423220	2051.968262
0.000000	2.423457	2050.569336
0.000000	2.423694	2049.081543
0.000000	2.423932	2048.099121
0.000000	2.424169	2048.784180
0.000000	2.424406	2049.857910
0.000000	2.424643	2051.765625
0.000000	2.424880	2052.507568
0.000000	2.425117	2051.545898
0.000000	2.425355	2049.011963
0.000000	2.425592	2044.812866
0.000000	2.425829	2038.895996
0.000000	2.426066	2032.721313
0.000000	2.426303	2027.660278
0.000000	2.426541	2023.775024
0.000000	2.426778	2019.705078
0.000000	2.427015	2015.942749
0.000000	2.427252	2012.720215
0.000000	2.427489	2010.702026
0.000000	2.427727	2008.909302
0.000000	2.427964	2006.407593
0.000000	2.428201	2003.254150
0.000000	2.428438	1999.846191
0.000000	2.428675	1998.253540
0.000000	2.428912	1996.333862
0.000000	2.429150	1995.135620
0.000000	2.429387	1994.762939
0.000000	2.429624	1995.018921
0.000000	2.429861	1995.518311
0.000000	2.430098	1996.315674
0.000000	2.430335	1997.098145
0.000000	2.430573	1997.447754
0.000000	2.430810	1997.247925
0.000000	2.431047	1997.202881
0.000000	2.431284	1998.712280
0.000000	2.431521	2001.125977
0.000000	2.431758	2003.960693
0.000000	2.431996	2007.798828
0.000000	2.432233	2011.892578
0.000000	2.432470	2016.569824
0.000000	2.432707	2022.069458
0.000000	2.432944	2027.900879
0.000000	2.433182	2035.119873
0.000000	2.433419	2043.408325
0.000000	2.433656	2052.074219
0.000000	2.433893	2061.037109
0.000000	2.434130	2069.904053
0.000000	2.434367	2077.389893
0.000000	2.434605	2083.323975
0.000000	2.434842	2088.512939
0.000000	2.435079	2092.926758
0.000000	2.435316	2097.457275
0.000000	2.435553	2101.941895
0.000000	2.435791	2106.779541
0.000000	2.436028	2111.576172
0.000000	2.436265	2116.331055
0.000000	2.436502	2119.764893
0.000000	2.436739	2121.900879
0.000000	2.436976	2123.196289
0.000000	2.437213	2123.698975
0.000000	2.437451	2123.383545
0.000000	2.437688	2122.627930
0.000000	2.437925	2122.072998
0.000000	2.438162	2121.357422
0.000000	2.438399	2119.911865
0.000000	2.438637	2117.831299
0.000000	2.438874	2115.064697
0.000000	2.439111	2111.428223
0.000000	2.439348	2106.641357
0.000000	2.439585	2100.250977
0.000000	2.439822	2092.403564
0.000000	2.440060	2084.356445
0.000000	2.440297	2077.224609
0.000000	2.440534	2072.602783
0.000000	2.440771	2067.499268
0.000000	2.441008	2061.575439
0.000000	2.441246	2055.802979
0.000000	2.441483	2050.557861
0.000000	2.441720	2045.432617
0.000000	2.441957	2043.206787
0.000000	2.442194	2043.139648
0.000000	2.442431	2044.538086
0.000000	2.442668	2047.052368
0.000000	2.442906	2049.397461
0.000000	2.443143	2051.465820
0.000000	2.443380	2054.659668
0.000000	2.443617	2058.108887
0.000000	2.443854	2061.842285
0.000000	2.444092	2066.085938
0.000000	2.444329	2070.131836
0.000000	2.444566	2073.883301
0.000000	2.444803	2076.311523
0.000000	2.445040	2076.683838
0.000000	2.445277	2075.261475
0.000000	2.445514	2071.782227
0.000000	2.445752	2066.078613
0.000000	2.445989	2058.482666
0.000000	2.446226	2049.731201
0.000000	2.446463	2039.612549
0.000000	2.446700	2030.571777
0.000000	2.446938	2021.018433
0.000000	2.447175	2010.882202
0.000000	2.447412	2002.555908
0.000000	2.447649	1995.759033
0.000000	2.447886	1989.807861
0.000000	2.448123	1984.016357
0.000000	2.448361	1978.135254
0.000000	2.448598	1972.303101
0.000000	2.448835	1967.201294
0.000000	2.449072	1961.977661
0.000000	2.449309	1958.089600
0.000000	2.449547	1955.073486
0.000000	2.449784	1953.468140
0.000000	2.450021	1951.784668
0.000000	2.450258	1950.242065
0.000000	2.450495	1948.681641
0.000000	2.450732	1947.056396
0.000000	2.450970	1944.622437
0.000000	2.451207	1941.440063
0.000000	2.451444	1938.084839
0.000000	2.451681	1934.795654
0.000000	2.451918	1932.758301
0.000000	2.452156	1932.715454
0.000000	2.452393	1934.731201
0.000000	2.452630	1937.633301
0.000000	2.452867	1941.440308
0.000000	2.453104	1945.490479
0.000000	2.453341	1949.656738
0.000000	2.453579	1953.898071
0.000000	2.453816	1958.377319
0.000000	2.454053	1962.970703
0.000000	2.454290	1966.528931
0.000000	2.454527	1968.362549
0.000000	2.454765	1969.305054
0.000000	2.455002	1969.082397
0.000000	2.455239	1968.322632
0.000000	2.455476	1966.374146
0.000000	2.455713	1964.421021
0.000000	2.455950	1962.229858
0.000000	2.456187	1959.174561
0.000000	2.456425	1955.484985
0.000000	2.456662	1951.211060
0.000000	2.456899	1946.220093
0.000000	2.457136	1942.030884
0.000000	2.457373	1938.900269
0.000000	2.457611	1935.848633
0.000000	2.457848	1933.086304
0.000000	2.458085	1931.336548
0.000000	2.458322	1930.942139
0.000000	2.458559	1931.905640
0.000000	2.458797	1933.962280
0.000000	2.459034	1936.082886
0.000000	2.459271	1937.842163
0.000000	2.459508	1938.295044
0.000000	2.459745	1937.745728
0.000000	2.459982	1936.136719
0.000000	2.460220	1933.906006
0.000000	2.460457	1931.026123
0.000000	2.460694	1928.312012
0.000000	2.460931	1926.794800
0.000000	2.461168	1926.912964
0.000000	2.461406	1927.454224
0.000000	2.461643	1928.447021
0.000000	2.461880	1930.749390
0.000000	2.462117	1933.852295
0.000000	2.462354	1937.531982
0.000000	2.462591	1941.285522
0.000000	2.462828	1945.695679
0.000000	2.463066	1950.520264
0.000000	2.463303	1955.143433
0.000000	2.463540	1960.292969
0.000000	2.463777	1965.874268
0.000000	2.464014	1972.120972
0.000000	2.464252	1978.735107
0.000000	2.464489	1985.226318
0.000000	2.464726	1990.687134
0.000000	2.464963	1996.016235
0.000000	2.465200	2001.418213
0.000000	2.465437	2005.497314
0.000000	2.465674	2008.669800
0.000000	2.465912	2011.197754
0.000000	2.466149	2012.919800
0.000000	2.466386	2013.835571
0.000000	2.466623	2014.827271
0.000000	2.466860	2015.924561
0.000000	2.467098	2016.957153
0.000000	2.467335	2018.156616
0.000000	2.467572	2017.747681
0.000000	2.467809	2015.131226
0.000000	2.468046	2011.758545
0.000000	2.468283	2008.380127
0.000000	2.468521	2004.226196
0.000000	2.468758	2000.257690
0.000000	2.468995	1996.304321
0.000000	2.469232	1991.980713
0.000000	2.469469	1988.161133
0.000000	2.469707	1986.506104
0.000000	2.469944	1985.983887
0.000000	2.470181	1985.928955
0.000000	2.470418	1986.848145
0.000000	2.470655	1988.632202
0.000000	2.470892	1991.486938
0.000000	2.471129	1995.193115
0.000000	2.471367	1999.809570
0.000000	2.471604	2004.825195
0.000000	2.471841	2009.157349
0.000000	2.472078	2012.899780
0.000000	2.472315	2016.310303
0.000000	2.472553	2019.085938
0.000000	2.472790	2020.726318
0.000000	2.473027	2021.903198
0.000000	2.473264	2022.903564
0.000000	2.473501	2023.441406
0.000000	2.473738	2024.436035
0.000000	2.473976	2026.414307
0.000000	2.474213	2028.576904
0.000000	2.474450	2029.257935
0.000000	2.474687	2028.802490
0.000000	2.474924	2027.261353
0.000000	2.475162	2024.869995
0.000000	2.475399	2021.807373
0.000000	2.475636	2017.936768
0.000000	2.475873	2013.886475
0.000000	2.476110	2009.835571
0.000000	2.476347	2005.717896
0.000000	2.476585	2000.859253
0.000000	2.476822	1995.825928
0.000000	2.477059	1991.141113
0.000000	2.477296	1986.763794
0.000000	2.477533	1982.902222
0.000000	2.477771	1979.518433
0.000000	2.478008	1977.882935
0.000000	2.478245	1977.767456
0.000000	2.478482	1977.126953
0.000000	2.478719	1976.401733
0.000000	2.478956	1976.112427
0.000000	2.479194	1976.468628
0.000000	2.479431	1977.577637
0.000000	2.479668	1979.552246
0.000000	2.479905	1982.502441
0.000000	2.480142	1985.676025
0.000000	2.480379	1989.278809
0.000000	2.480617	1994.030396
0.000000	2.480854	2000.162354
0.000000	2.481091	2006.875366
0.000000	2.481328	2014.025024
0.000000	2.481565	2020.950317
0.000000	2.481802	2028.419800
0.000000	2.482040	2036.589355
0.000000	2.482277	2045.069702
0.000000	2.482514	2052.807373
0.000000	2.482751	2059.115234
0.000000	2.482988	2065.101807
0.000000	2.483226	2070.675781
0.000000	2.483463	2076.159180
0.000000	2.483700	2082.259033
0.000000	2.483937	2089.149902
0.000000	2.484174	2096.392090
0.000000	2.484411	2103.271484
0.000000	2.484648	2108.597900
0.000000	2.484886	2112.482422
0.000000	2.485123	2114.250244
0.000000	2.485360	2114.764404
0.000000	2.485597	2114.162354
0.000000	2.485834	2112.648193
0.000000	2.486072	2111.091309
0.000000	2.486309	2108.699463
0.000000	2.486546	2105.409424
0.000000	2.486783	2101.583252
0.000000	2.487020	2098.137939
0.000000	2.487257	2095.175781
0.000000	2.487495	2092.655762
0.000000	2.487732	2090.755371
0.000000	2.487969	2089.271484
0.000000	2.488206	2088.592773
0.000000	2.488443	2088.008789
0.000000	2.488681	2088.360107
0.000000	2.488918	2089.387207
0.000000	2.489155	2091.598633
0.000000	2.489392	2094.316895
0.000000	2.489629	2097.095703
0.000000	2.489866	2098.914551
0.000000	2.490103	2099.924316
0.000000	2.490341	2099.829590
0.000000	2.490578	2098.633057
0.000000	2.490815	2096.437012
0.000000	2.491052	2093.344482
0.000000	2.491289	2089.337402
0.000000	2.491527	2085.108643
0.000000	2.491764	2082.388916
0.000000	2.492001	2080.930908
0.000000	2.492238	2080.064453
0.000000	2.492475	2079.074707
0.000000	2.492712	2077.383789
0.000000	2.492950	2074.631836
0.000000	2.493187	2070.633545
0.000000	2.493424	2066.411865
0.000000	2.493661	2061.552246
0.000000	2.493898	2055.963135
0.000000	2.494135	2051.222412
0.000000	2.494373	2048.105957
0.000000	2.494610	2046.685059
0.000000	2.494847	2045.537476
0.000000	2.495084	2043.958618
0.000000	2.495321	2042.101318
0.000000	2.495559	2039.973511
0.000000	2.495796	2037.586304
0.000000	2.496033	2035.328369
0.000000	2.496270	2035.157349
0.000000	2.496507	2037.714233
0.000000	2.496744	2041.889893
0.000000	2.496982	2047.049927
0.000000	2.497219	2052.593018
0.000000	2.497456	2058.475586
0.000000	2.497693	2062.838623
0.000000	2.497930	2064.860840
0.000000	2.498168	2064.325684
0.000000	2.498405	2062.685791
0.000000	2.498642	2059.916748
0.000000	2.498879	2056.107910
0.000000	2.499116	2051.911377
0.000000	2.499353	2049.699951
0.000000	2.499591	2048.245850
0.000000	2.499828	2045.733765
0.000000	2.500065	2041.707764
0.000000	2.500302	2036.143921
0.000000	2.500539	2029.389771
0.000000	2.500777	2023.390747
0.000000	2.501014	2017.141113
0.000000	2.501251	2011.523193
0.000000	2.501488	2007.152466
0.000000	2.501725	2003.205078
0.000000	2.501962	1998.725586
0.000000	2.502200	1993.315796
0.000000	2.502437	1986.980469
0.000000	2.502674	1980.532837
0.000000	2.502911	1973.768677
0.000000	2.503148	1967.722046
0.000000	2.503386	1961.628906
0.000000	2.503623	1955.666260
0.000000	2.503860	1950.039307
0.000000	2.504097	1944.374146
0.000000	2.504334	1938.323975
0.000000	2.504571	1933.784058
0.000000	2.504808	1929.905640
0.000000	2.505046	1927.828613
0.000000	2.505283	1926.467163
0.000000	2.505520	1925.240967
0.000000	2.505757	1924.403442
0.000000	2.505994	1924.604858
0.000000	2.506232	1925.428467
0.000000	2.506469	1926.219727
0.000000	2.506706	1927.589478
0.000000	2.506943	1930.113037
0.000000	2.507180	1934.026001
0.000000	2.507417	1939.401855
0.000000	2.507655	1946.352539
0.000000	2.507892	1953.905273
0.000000	2.508129	1962.303101
0.000000	2.508366	1970.756104
0.000000	2.508603	1978.778076
0.000000	2.508841	1985.640137
0.000000	2.509078	1992.478882
0.000000	2.509315	1998.801880
0.000000	2.509552	2005.078857
0.000000	2.509789	2010.693481
0.000000	2.510026	2015.613525
0.000000	2.510263	2019.823853
0.000000	2.510501	2023.213867
0.000000	2.510738	2025.707764
0.000000	2.510975	2027.645264
0.000000	2.511212	2029.179565
0.000000	2.511449	2030.496704
0.000000	2.511687	2031.798096
0.000000	2.511924	2033.032837
0.000000	2.512161	2034.359741
0.000000	2.512398	2035.648438
0.000000	2.512635	2036.705200
0.000000	2.512872	2037.645508
0.000000	2.513109	2037.695923
0.000000	2.513347	2036.666138
0.000000	2.513584	2034.893677
0.000000	2.513821	2032.054077
0.000000	2.514058	2028.364014
0.000000	2.514295	2025.093994
0.000000	2.514533	2021.751343
0.000000	2.514770	2017.947632
0.000000	2.515007	2013.675049
0.000000	2.515244	2010.174438
0.000000	2.515481	2007.725830
0.000000	2.515718	2005.682373
0.000000	2.515956	2003.561523
0.000000	2.516193	2001.116211
0.000000	2.516430	1999.010376
0.000000	2.516667	1997.282715
0.000000	2.516904	1995.566040
0.000000	2.517142	1994.787476
0.000000	2.517379	1996.056152
0.000000	2.517616	1999.684937
0.000000	2.517853	2004.687744
0.000000	2.518090	2011.033569
0.000000	2.518327	2018.737549
0.000000	2.518565	2024.984131
0.000000	2.518802	2026.522827
0.000000	2.519039	2026.739746
0.000000	2.519276	2026.496704
0.000000	2.519513	2025.936035
0.000000	2.519750	2027.776611
0.000000	2.519988	2030.066040
0.000000	2.520225	2032.200806
0.000000	2.520462	2032.276611
0.000000	2.520699	2031.061279
0.000000	2.520936	2029.221436
0.000000	2.521173	2027.036377
0.000000	2.521411	2024.598877
0.000000	2.521648	2023.376953
0.000000	2.521885	2021.944336
0.000000	2.522122	2020.031616
0.000000	2.522359	2018.505127
0.000000	2.522597	2017.791992
0.000000	2.522834	2017.929932
0.000000	2.523071	2018.769287
0.000000	2.523308	2019.840332
0.000000	2.523545	2021.578735
0.000000	2.523782	2023.169189
0.000000	2.524020	2024.601074
0.000000	2.524257	2025.397583
0.000000	2.524494	2025.478271
0.000000	2.524731	2026.160889
0.000000	2.524968	2026.740845
0.000000	2.525206	2027.432739
0.000000	2.525443	2027.941040
0.000000	2.525680	2028.171021
0.000000	2.525917	2028.493896
0.000000	2.526154	2028.063477
0.000000	2.526392	2026.403198
0.000000	2.526629	2024.093506
0.000000	2.526866	2021.473999
0.000000	2.527103	2019.449829
0.000000	2.527340	2018.358276
0.000000	2.527577	2017.649170
0.000000	2.527815	2017.194336
0.000000	2.528052	2018.049927
0.000000	2.528289	2018.687744
0.000000	2.528526	2019.441040
0.000000	2.528763	2020.543823
0.000000	2.529000	2021.623169
0.000000	2.529238	2022.905518
0.000000	2.529475	2024.390259
0.000000	2.529712	2026.201416
0.000000	2.529949	2028.108276
0.000000	2.530186	2029.891113
0.000000	2.530423	2031.851196
0.000000	2.530661	2034.335693
0.000000	2.530898	2036.975586
0.000000	2.531135	2040.717041
0.000000	2.531372	2045.027466
0.000000	2.531609	2050.136963
0.000000	2.531847	2055.491699
0.000000	2.532084	2059.744873
0.000000	2.532321	2063.473877
0.000000	2.532558	2067.669189
0.000000	2.532795	2071.596191
0.000000	2.533032	2075.392090
0.000000	2.533269	2078.530762
0.000000	2.533507	2079.958252
0.000000	2.533744	2079.385010
0.000000	2.533981	2077.396240
0.000000	2.534218	2074.395752
0.000000	2.534455	2070.689209
0.000000	2.534693	2067.411133
0.000000	2.534930	2066.347168
0.000000	2.535167	2065.566406
0.000000	2.535404	2065.145752
0.000000	2.535641	2064.995117
0.000000	2.535878	2064.378418
0.000000	2.536116	2063.638672
0.000000	2.536353	2063.275879
0.000000	2.536590	2063.551758
0.000000	2.536827	2064.086182
0.000000	2.537064	2063.838623
0.000000	2.537302	2063.933838
0.000000	2.537539	2063.953857
0.000000	2.537776	2063.567139
0.000000	2.538013	2062.686768
0.000000	2.538250	2061.498291
0.000000	2.538487	2060.352051
0.000000	2.538724	2058.662598
0.000000	2.538962	2057.212402
0.000000	2.539199	2055.757080
0.000000	2.539436	2054.187988
0.000000	2.539673	2053.139893
0.000000	2.539910	2053.605957
0.000000	2.540148	2054.557617
0.000000	2.540385	2055.677734
0.000000	2.540622	2056.960938
0.000000	2.540859	2057.426270
0.000000	2.541096	2056.735596
0.000000	2.541333	2055.763672
0.000000	2.541571	2055.386963
0.000000	2.541808	2056.144043
0.000000	2.542045	2057.158936
0.000000	2.542282	2059.728516
0.000000	2.542519	2062.499268
0.000000	2.542756	2064.084229
0.000000	2.542994	2063.191895
0.000000	2.543231	2060.938721
0.000000	2.543468	2058.126709
0.000000	2.543705	2056.731689
0.000000	2.543942	2055.323242
0.000000	2.544179	2052.599854
0.000000	2.544417	2048.976563
0.000000	2.544654	2044.872070
0.000000	2.544891	2040.699829
0.000000	2.545128	2036.233521
0.000000	2.545365	2033.604492
0.000000	2.545603	2032.403198
0.000000	2.545840	2031.806030
0.000000	2.546077	2031.909302
0.000000	2.546314	2032.915894
0.000000	2.546551	2034.905762
0.000000	2.546788	2033.863892
0.000000	2.547026	2030.410522
0.000000	2.547263	2025.857056
0.000000	2.547500	2021.066895
0.000000	2.547737	2017.544556
0.000000	2.547974	2017.922119
0.000000	2.548212	2019.963623
0.000000	2.548449	2021.989746
0.000000	2.548686	2022.930908
0.000000	2.548923	2023.803223
0.000000	2.549160	2025.593018
0.000000	2.549397	2028.331177
0.000000	2.549635	2030.413452
0.000000	2.549872	2033.225830
0.000000	2.550109	2036.368530
0.000000	2.550346	2039.388428
0.000000	2.550583	2041.927856
0.000000	2.550821	2043.630249
0.000000	2.551058	2045.367188
0.000000	2.551295	2047.657715
0.000000	2.551532	2049.010010
0.000000	2.551769	2049.905273
0.000000	2.552006	2049.129150
0.000000	2.552243	2047.292847
0.000000	2.552481	2044.499512
0.000000	2.552718	2040.820190
0.000000	2.552955	2036.070068
0.000000	2.553192	2030.432129
0.000000	2.553429	2025.076538
0.000000	2.553667	2022.492554
0.000000	2.553904	2020.657959
0.000000	2.554141	2019.314453
0.000000	2.554378	2018.868042
0.000000	2.554615	2020.015137
0.000000	2.554852	2022.232544
0.000000	2.555090	2024.213745
0.000000	2.555327	2025.253784
0.000000	2.555564	2025.347778
0.000000	2.555801	2024.519287
0.000000	2.556038	2022.464722
0.000000	2.556276	2019.297363
0.000000	2.556513	2014.730347
0.000000	2.556750	2009.053711
0.000000	2.556987	2002.669556
0.000000	2.557224	1995.704712
0.000000	2.557462	1989.314087
0.000000	2.557698	1983.962769
0.000000	2.557936	1978.014526
0.000000	2.558173	1971.740967
0.000000	2.558410	1966.834717
0.000000	2.558647	1962.985229
0.000000	2.558884	1959.724487
0.000000	2.559122	1957.672119
0.000000	2.559359	1957.096802
0.000000	2.559596	1957.730591
0.000000	2.559833	1959.814819
0.000000	2.560070	1963.345093
0.000000	2.560308	1967.411133
0.000000	2.560544	1971.398682
0.000000	2.560782	1975.428223
0.000000	2.561019	1976.903809
0.000000	2.561256	1976.049927
0.000000	2.561493	1972.847900
0.000000	2.561730	1968.262085
0.000000	2.561968	1964.471802
0.000000	2.562205	1960.991943
0.000000	2.562442	1958.870239
0.000000	2.562679	1958.246948
0.000000	2.562916	1957.537476
0.000000	2.563154	1956.960571
0.000000	2.563391	1956.220825
0.000000	2.563628	1955.726074
0.000000	2.563865	1954.427002
0.000000	2.564102	1953.084717
0.000000	2.564339	1951.655273
0.000000	2.564577	1950.203857
0.000000	2.564814	1948.906128
0.000000	2.565051	1947.442871
0.000000	2.565288	1944.889771
0.000000	2.565525	1941.471924
0.000000	2.565763	1938.277222
0.000000	2.566000	1935.536621
0.000000	2.566237	1933.761963
0.000000	2.566474	1933.101318
0.000000	2.566711	1933.037842
0.000000	2.566948	1933.812134
0.000000	2.567185	1936.431274
0.000000	2.567423	1940.080078
0.000000	2.567660	1942.065552
0.000000	2.567897	1943.015015
0.000000	2.568134	1943.418091
0.000000	2.568371	1943.227783
0.000000	2.568609	1942.571533
0.000000	2.568846	1941.653809
0.000000	2.569083	1940.166016
0.000000	2.569320	1938.152466
0.000000	2.569557	1935.922729
0.000000	2.569794	1935.613281
0.000000	2.570032	1937.465698
0.000000	2.570269	1940.846436
0.000000	2.570506	1945.518921
0.000000	2.570743	1952.263428
0.000000	2.570980	1960.094849
0.000000	2.571218	1965.900757
0.000000	2.571455	1969.101196
0.000000	2.571692	1970.707520
0.000000	2.571929	1971.432861
0.000000	2.572166	1973.792725
0.000000	2.572403	1979.682495
0.000000	2.572641	1985.155518
0.000000	2.572878	1991.708618
0.000000	2.573115	1999.326416
0.000000	2.573352	2007.831543
0.000000	2.573589	2015.328369
0.000000	2.573827	2020.458130
0.000000	2.574064	2024.404297
0.000000	2.574301	2027.596680
0.000000	2.574538	2030.974609
0.000000	2.574775	2034.357422
0.000000	2.575012	2038.547363
0.000000	2.575250	2043.481689
0.000000	2.575487	2048.762939
0.000000	2.575724	2054.870361
0.000000	2.575961	2061.118896
0.000000	2.576198	2065.523438
0.000000	2.576436	2069.859375
0.000000	2.576673	2073.824951
0.000000	2.576910	2077.843750
0.000000	2.577147	2081.736816
0.000000	2.577384	2084.934814
0.000000	2.577621	2087.582520
0.000000	2.577858	2089.964355
0.000000	2.578096	2091.879150
0.000000	2.578333	2092.861816
0.000000	2.578570	2093.535889
0.000000	2.578807	2093.693359
0.000000	2.579044	2093.236328
0.000000	2.579282	2091.591797
0.000000	2.579519	2089.317383
0.000000	2.579756	2086.931641
0.000000	2.579993	2083.905762
0.000000	2.580230	2080.582031
0.000000	2.580467	2077.839355
0.000000	2.580704	2075.720947
0.000000	2.580942	2073.861572
0.000000	2.581179	2071.853760
0.000000	2.581416	2070.374268
0.000000	2.581653	2069.267578
0.000000	2.581890	2068.480469
0.000000	2.582128	2068.202393
0.000000	2.582365	2068.145508
0.000000	2.582602	2068.386963
0.000000	2.582839	2069.138916
0.000000	2.583076	2070.854492
0.000000	2.583313	2073.467041
0.000000	2.583551	2075.861816
0.000000	2.583788	2078.554932
0.000000	2.584025	2081.572266
0.000000	2.584262	2084.660400
0.000000	2.584499	2086.692627
0.000000	2.584737	2088.263428
0.000000	2.584974	2089.583740
0.000000	2.585211	2090.693359
0.000000	2.585448	2091.688232
0.000000	2.585685	2093.686035
0.000000	2.585922	2095.881836
0.000000	2.586159	2098.753418
0.000000	2.586397	2101.788330
0.000000	2.586634	2105.759277
0.000000	2.586871	2110.435547
0.000000	2.587108	2114.413086
0.000000	2.587345	2118.059570
0.000000	2.587583	2122.146484
0.000000	2.587820	2126.364014
0.000000	2.588057	2130.251709
0.000000	2.588294	2132.987061
0.000000	2.588531	2135.614746
0.000000	2.588768	2138.289795
0.000000	2.589006	2141.049316
0.000000	2.589243	2144.525391
0.000000	2.589480	2147.627686
0.000000	2.589717	2150.315674
0.000000	2.589954	2152.464355
0.000000	2.590192	2154.840088
0.000000	2.590429	2157.392334
0.000000	2.590666	2160.280518
0.000000	2.590903	2163.611816
0.000000	2.591140	2166.566650
0.000000	2.591377	2169.584229
0.000000	2.591615	2171.751709
0.000000	2.591852	2172.633057
0.000000	2.592089	2172.610352
0.000000	2.592326	2172.207520
0.000000	2.592563	2171.713135
0.000000	2.592800	2171.379395
0.000000	2.593038	2171.251221
0.000000	2.593275	2172.929932
0.000000	2.593512	2178.061523
0.000000	2.593749	2182.002197
0.000000	2.593986	2185.553223
0.000000	2.594223	2187.628174
0.000000	2.594461	2188.999023
0.000000	2.594698	2190.550293
0.000000	2.594935	2191.635986
0.000000	2.595172	2192.448730
0.000000	2.595409	2193.441406
0.000000	2.595647	2193.962158
0.000000	2.595884	2194.169678
0.000000	2.596121	2193.739746
0.000000	2.596358	2192.463867
0.000000	2.596595	2191.368896
0.000000	2.596833	2189.315186
0.000000	2.597070	2186.579590
0.000000	2.597307	2183.582520
0.000000	2.597544	2180.864258
0.000000	2.597781	2177.229980
0.000000	2.598018	2171.682617
0.000000	2.598256	2165.717285
0.000000	2.598493	2160.116943
0.000000	2.598730	2154.152100
0.000000	2.598967	2147.025635
0.000000	2.599204	2140.386963
0.000000	2.599442	2134.847900
0.000000	2.599679	2132.040039
0.000000	2.599916	2131.003662
0.000000	2.600153	2132.057861
0.000000	2.600390	2135.612061
0.000000	2.600627	2140.042969
0.000000	2.600864	2144.460205
0.000000	2.601102	2148.568604
0.000000	2.601339	2152.489990
0.000000	2.601576	2154.481689
0.000000	2.601813	2154.729248
0.000000	2.602050	2152.927002
0.000000	2.602288	2149.251465
0.000000	2.602525	2143.895264
0.000000	2.602762	2137.047852
0.000000	2.602999	2130.941162
0.000000	2.603236	2123.987305
0.000000	2.603473	2115.767334
0.000000	2.603711	2107.041260
0.000000	2.603948	2097.964111
0.000000	2.604185	2090.224121
0.000000	2.604422	2083.360107
0.000000	2.604659	2077.545654
0.000000	2.604897	2073.715576
0.000000	2.605134	2070.727539
0.000000	2.605371	2067.614258
0.000000	2.605608	2064.645996
0.000000	2.605845	2061.100830
0.000000	2.606082	2056.737061
0.000000	2.606319	2051.378174
0.000000	2.606557	2045.426392
0.000000	2.606794	2039.140381
0.000000	2.607031	2033.563721
0.000000	2.607268	2028.292847
0.000000	2.607505	2022.733887
0.000000	2.607743	2016.855957
0.000000	2.607980	2011.477783
0.000000	2.608217	2005.724487
0.000000	2.608454	1999.193726
0.000000	2.608691	1992.409912
0.000000	2.608928	1985.898804
0.000000	2.609165	1979.672852
0.000000	2.609403	1974.777832
0.000000	2.609640	1970.838989
0.000000	2.609877	1968.772461
0.000000	2.610114	1968.842041
0.000000	2.610351	1970.102539
0.000000	2.610589	1971.482178
0.000000	2.610826	1973.680420
0.000000	2.611063	1976.552490
0.000000	2.611300	1980.151611
0.000000	2.611537	1984.366333
0.000000	2.611774	1988.306885
0.000000	2.612012	1992.270264
0.000000	2.612249	1995.491943
0.000000	2.612486	1998.082153
0.000000	2.612723	2000.585815
0.000000	2.612960	2003.353882
0.000000	2.613198	2005.883179
0.000000	2.613435	2008.244263
0.000000	2.613672	2010.254028
0.000000	2.613909	2012.320679
0.000000	2.614146	2013.995850
0.000000	2.614383	2014.686401
0.000000	2.614621	2014.421021
0.000000	2.614858	2014.129150
0.000000	2.615095	2013.799438
0.000000	2.615332	2013.265625
0.000000	2.615569	2012.332153
0.000000	2.615806	2010.191040
0.000000	2.616044	2007.523682
0.000000	2.616281	2004.985474
0.000000	2.616518	2001.953125
0.000000	2.616755	1998.806885
0.000000	2.616992	1996.362183
0.000000	2.617229	1994.495728
0.000000	2.617467	1993.907227
0.000000	2.617704	1993.801392
0.000000	2.617941	1994.394775
0.000000	2.618178	1995.868286
0.000000	2.618415	1998.110596
0.000000	2.618653	1999.985718
0.000000	2.618890	2001.794312
0.000000	2.619127	2004.145630
0.000000	2.619364	2007.222656
0.000000	2.619601	2010.389160
0.000000	2.619838	2013.646118
0.000000	2.620076	2017.161865
0.000000	2.620313	2022.065186
0.000000	2.620550	2028.769531
0.000000	2.620787	2036.467041
0.000000	2.621024	2044.545532
0.000000	2.621262	2051.108154
0.000000	2.621499	2052.140869
0.000000	2.621736	2049.669434
0.000000	2.621973	2045.870728
0.000000	2.622210	2041.104858
0.000000	2.622447	2037.251953
0.000000	2.622685	2038.462158
0.000000	2.622922	2040.366821
0.000000	2.623159	2042.704712
0.000000	2.623396	2044.759644
0.000000	2.623633	2046.989990
0.000000	2.623871	2049.641113
0.000000	2.624108	2052.492920
0.000000	2.624345	2055.708496
0.000000	2.624582	2059.235596
0.000000	2.624819	2063.387207
0.000000	2.625057	2068.328613
0.000000	2.625293	2074.272949
0.000000	2.625531	2080.721436
0.000000	2.625768	2085.714111
0.000000	2.626005	2089.398682
0.000000	2.626242	2092.688477
0.000000	2.626479	2095.413330
0.000000	2.626717	2096.621094
0.000000	2.626954	2095.950439
0.000000	2.627191	2093.728516
0.000000	2.627428	2089.698242
0.000000	2.627665	2083.892090
0.000000	2.627903	2077.162354
0.000000	2.628139	2071.172363
0.000000	2.628377	2066.842529
0.000000	2.628614	2063.826416
0.000000	2.628851	2063.450684
0.000000	2.629088	2064.811768
0.000000	2.629325	2065.661865
0.000000	2.629563	2066.389893
0.000000	2.629800	2066.904541
0.000000	2.630037	2067.116455
0.000000	2.630274	2066.837158
0.000000	2.630511	2065.552734
0.000000	2.630749	2064.017822
0.000000	2.630986	2062.571045
0.000000	2.631223	2061.312988
0.000000	2.631460	2059.216797
0.000000	2.631697	2056.551758
0.000000	2.631934	2053.723877
0.000000	2.632172	2050.890137
0.000000	2.632409	2047.210449
0.000000	2.632646	2042.566040
0.000000	2.632883	2036.790039
0.000000	2.633120	2030.426758
0.000000	2.633358	2025.118164
0.000000	2.633595	2019.669067
0.000000	2.633832	2014.444092
0.000000	2.634069	2010.578735
0.000000	2.634306	2007.858032
0.000000	2.634543	2006.810425
0.000000	2.634780	2006.029907
0.000000	2.635018	2005.923096
0.000000	2.635255	2005.774780
0.000000	2.635492	2005.451294
0.000000	2.635729	2004.623291
0.000000	2.635966	2003.398315
0.000000	2.636204	2002.705933
0.000000	2.636441	2002.685181
0.000000	2.636678	2003.938965
0.000000	2.636915	2005.556030
0.000000	2.637152	2007.624756
0.000000	2.637389	2009.470703
0.000000	2.637627	2010.758301
0.000000	2.637864	2012.275391
0.000000	2.638101	2013.765991
0.000000	2.638338	2015.223511
0.000000	2.638575	2017.281616
0.000000	2.638813	2018.907959
0.000000	2.639050	2020.537964
0.000000	2.639287	2022.677124
0.000000	2.639524	2025.734131
0.000000	2.639761	2029.597534
0.000000	2.639998	2034.073120
0.000000	2.640236	2039.240112
0.000000	2.640473	2044.602417
0.000000	2.640710	2049.090576
0.000000	2.640947	2052.695313
0.000000	2.641184	2056.068115
0.000000	2.641421	2058.590820
0.000000	2.641659	2060.172119
0.000000	2.641896	2061.049561
0.000000	2.642133	2061.779297
0.000000	2.642370	2063.190674
0.000000	2.642607	2065.346191
0.000000	2.642844	2066.987793
0.000000	2.643082	2068.342529
0.000000	2.643319	2068.672363
0.000000	2.643556	2067.994873
0.000000	2.643793	2067.039063
0.000000	2.644030	2065.926025
0.000000	2.644268	2064.863037
0.000000	2.644505	2064.378418
0.000000	2.644742	2065.535889
0.000000	2.644979	2067.554688
0.000000	2.645216	2070.872803
0.000000	2.645453	2075.332520
0.000000	2.645691	2080.853516
0.000000	2.645928	2086.459229
0.000000	2.646165	2092.249512
0.000000	2.646402	2095.363770
0.000000	2.646639	2095.868164
0.000000	2.646877	2095.869385
0.000000	2.647114	2095.237061
0.000000	2.647351	2095.341064
0.000000	2.647588	2094.777588
0.000000	2.647825	2093.409180
0.000000	2.648062	2091.600098
0.000000	2.648299	2089.976318
0.000000	2.648537	2088.310303
0.000000	2.648774	2086.228760
0.000000	2.649011	2083.250732
0.000000	2.649248	2079.559814
0.000000	2.649485	2076.152344
0.000000	2.649723	2073.951416
0.000000	2.649960	2072.991211
0.000000	2.650197	2072.474121
0.000000	2.650434	2071.030273
0.000000	2.650671	2069.225830
0.000000	2.650908	2067.713867
0.000000	2.651146	2067.188477
0.000000	2.651383	2066.869629
0.000000	2.651620	2066.762207
0.000000	2.651857	2066.967041
0.000000	2.652094	2066.943115
0.000000	2.652332	2067.448975
0.000000	2.652569	2067.791748
0.000000	2.652806	2067.504395
0.000000	2.653043	2066.173828
0.000000	2.653280	2064.331787
0.000000	2.653517	2063.225342
0.000000	2.653754	2063.896484
0.000000	2.653992	2064.885498
0.000000	2.654229	2066.059326
0.000000	2.654466	2067.504395
0.000000	2.654703	2068.091797
0.000000	2.654940	2068.290039
0.000000	2.655178	2069.266602
0.000000	2.655415	2071.261230
0.000000	2.655652	2073.251221
0.000000	2.655889	2075.607666
0.000000	2.656126	2078.326172
0.000000	2.656363	2081.357666
0.000000	2.656600	2083.996338
0.000000	2.656838	2086.343750
0.000000	2.657075	2088.382080
0.000000	2.657312	2090.211426
0.000000	2.657549	2091.324951
0.000000	2.657786	2091.463379
0.000000	2.658024	2091.019287
0.000000	2.658261	2090.077637
0.000000	2.658498	2089.358643
0.000000	2.658735	2087.644287
0.000000	2.658972	2085.623779
0.000000	2.659209	2083.769531
0.000000	2.659447	2081.433105
0.000000	2.659684	2078.767334
0.000000	2.659921	2075.445313
0.000000	2.660158	2070.794434
0.000000	2.660395	2066.276855
0.000000	2.660633	2061.649414
0.000000	2.660870	2056.456543
0.000000	2.661107	2051.505127
0.000000	2.661344	2048.138672
0.000000	2.661581	2045.964233
0.000000	2.661819	2044.328491
0.000000	2.662056	2042.460571
0.000000	2.662293	2040.859619
0.000000	2.662530	2039.282959
0.000000	2.662767	2037.705200
0.000000	2.663004	2034.898926
0.000000	2.663242	2031.143677
0.000000	2.663479	2027.472046
0.000000	2.663716	2025.291382
0.000000	2.663953	2023.151855
0.000000	2.664190	2021.045166
0.000000	2.664427	2020.363037
0.000000	2.664665	2021.053467
0.000000	2.664902	2022.933105
0.000000	2.665139	2026.739136
0.000000	2.665376	2032.536743
0.000000	2.665613	2037.628784
0.000000	2.665850	2039.312012
0.000000	2.666088	2038.305176
0.000000	2.666325	2036.891479
0.000000	2.666562	2035.441895
0.000000	2.666799	2036.475830
0.000000	2.667036	2039.585083
0.000000	2.667274	2042.574585
0.000000	2.667511	2045.629517
0.000000	2.667748	2048.546387
0.000000	2.667985	2051.101074
0.000000	2.668222	2053.442383
0.000000	2.668459	2055.629150
0.000000	2.668697	2057.987549
0.000000	2.668934	2059.765137
0.000000	2.669171	2061.657471
0.000000	2.669408	2063.771729
0.000000	2.669645	2065.566162
0.000000	2.669883	2067.173828
0.000000	2.670120	2068.219727
0.000000	2.670357	2068.916260
0.000000	2.670594	2068.644775
0.000000	2.670831	2067.426270
0.000000	2.671068	2065.493408
0.000000	2.671306	2063.289307
0.000000	2.671543	2060.829834
0.000000	2.671780	2059.351807
0.000000	2.672017	2058.603271
0.000000	2.672254	2058.213135
0.000000	2.672492	2057.353760
0.000000	2.672729	2055.285400
0.000000	2.672966	2052.902344
0.000000	2.673203	2049.881348
0.000000	2.673440	2046.941772
0.000000	2.673677	2044.883545
0.000000	2.673914	2043.669434
0.000000	2.674152	2043.092529
0.000000	2.674389	2043.269165
0.000000	2.674626	2043.942017
0.000000	2.674863	2045.120361
0.000000	2.675100	2046.541504
0.000000	2.675338	2048.818115
0.000000	2.675575	2053.371582
0.000000	2.675812	2060.203125
0.000000	2.676049	2070.449219
0.000000	2.676286	2084.596436
0.000000	2.676523	2102.781006
0.000000	2.676760	2125.485596
0.000000	2.676998	2151.603760
0.000000	2.677235	2176.661133
0.000000	2.677472	2199.122314
0.000000	2.677709	2215.491455
0.000000	2.677946	2225.938232
0.000000	2.678184	2232.597656
0.000000	2.678421	2234.452637
0.000000	2.678658	2231.381836
0.000000	2.678895	2222.601318
0.000000	2.679132	2208.838135
0.000000	2.679369	2190.989746
0.000000	2.679607	2171.911133
0.000000	2.679844	2154.705811
0.000000	2.680081	2142.666992
0.000000	2.680318	2136.891602
0.000000	2.680555	2131.627930
0.000000	2.680793	2127.502686
0.000000	2.681030	2123.180664
0.000000	2.681267	2118.912842
0.000000	2.681504	2114.733154
0.000000	2.681741	2110.490234
0.000000	2.681978	2105.880615
0.000000	2.682215	2101.084473
0.000000	2.682453	2097.139404
0.000000	2.682690	2095.406250
0.000000	2.682927	2094.414063
0.000000	2.683164	2094.489014
0.000000	2.683401	2095.760498
0.000000	2.683639	2097.278809
0.000000	2.683876	2098.725830
0.000000	2.684113	2099.653076
0.000000	2.684350	2099.656006
0.000000	2.684587	2099.279541
0.000000	2.684824	2099.073242
0.000000	2.685062	2099.418213
0.000000	2.685299	2100.098633
0.000000	2.685536	2101.825195
0.000000	2.685773	2104.393799
0.000000	2.686010	2107.232666
0.000000	2.686248	2109.546631
0.000000	2.686485	2110.982666
0.000000	2.686722	2111.214355
0.000000	2.686959	2110.699219
0.000000	2.687196	2109.833252
0.000000	2.687433	2109.145264
0.000000	2.687671	2107.672363
0.000000	2.687908	2105.860107
0.000000	2.688145	2103.340820
0.000000	2.688382	2099.311279
0.000000	2.688619	2092.475586
0.000000	2.688857	2086.461426
0.000000	2.689094	2083.052246
0.000000	2.689331	2080.683838
0.000000	2.689568	2079.425537
0.000000	2.689805	2078.399658
0.000000	2.690042	2077.609863
0.000000	2.690280	2077.036621
0.000000	2.690517	2077.010986
0.000000	2.690754	2077.012939
0.000000	2.690991	2077.003418
0.000000	2.691228	2076.861572
0.000000	2.691465	2077.245850
0.000000	2.691703	2078.016113
0.000000	2.691940	2079.277832
0.000000	2.692177	2081.129639
0.000000	2.692414	2083.751709
0.000000	2.692651	2086.751465
0.000000	2.692888	2089.844238
0.000000	2.693126	2092.724854
0.000000	2.693363	2095.076904
0.000000	2.693600	2096.497803
0.000000	2.693837	2094.514648
0.000000	2.694074	2089.570557
0.000000	2.694312	2082.453857
0.000000	2.694549	2073.800781
0.000000	2.694786	2065.594727
0.000000	2.695023	2061.418213
0.000000	2.695260	2060.400391
0.000000	2.695498	2059.262207
0.000000	2.695735	2058.354980
0.000000	2.695972	2057.511230
0.000000	2.696209	2056.889648
0.000000	2.696446	2056.636719
0.000000	2.696683	2055.914063
0.000000	2.696920	2055.462646
0.000000	2.697158	2054.747803
0.000000	2.697395	2054.117188
0.000000	2.697632	2053.263916
0.000000	2.697869	2052.182617
0.000000	2.698106	2051.904541
0.000000	2.698344	2053.129639
0.000000	2.698581	2055.150635
0.000000	2.698818	2057.860352
0.000000	2.699055	2061.433105
0.000000	2.699292	2064.641113
0.000000	2.699529	2066.334229
0.000000	2.699767	2067.858643
0.000000	2.700004	2069.478027
0.000000	2.700241	2071.734863
0.000000	2.700478	2074.197266
0.000000	2.700715	2076.875244
0.000000	2.700953	2079.637939
0.000000	2.701190	2082.464600
0.000000	2.701427	2085.102539
0.000000	2.701664	2087.211426
0.000000	2.701901	2089.609619
0.000000	2.702138	2092.833252
0.000000	2.702375	2096.457275
0.000000	2.702613	2100.736816
0.000000	2.702850	2106.355225
0.000000	2.703087	2112.539795
0.000000	2.703324	2118.697998
0.000000	2.703561	2124.224121
0.000000	2.703799	2129.045410
0.000000	2.704036	2131.019287
0.000000	2.704273	2130.980957
0.000000	2.704510	2129.624512
0.000000	2.704747	2127.215088
0.000000	2.704984	2124.393799
0.000000	2.705221	2122.634277
0.000000	2.705459	2120.535645
0.000000	2.705696	2119.207275
0.000000	2.705933	2118.829590
0.000000	2.706170	2119.072998
0.000000	2.706407	2119.943604
0.000000	2.706645	2122.047852
0.000000	2.706882	2125.970459
0.000000	2.707119	2131.124756
0.000000	2.707356	2136.677246
0.000000	2.707593	2142.914795
0.000000	2.707830	2149.453125
0.000000	2.708068	2156.174316
0.000000	2.708305	2162.635010
0.000000	2.708542	2168.201416
0.000000	2.708779	2172.346191
0.000000	2.709016	2174.233643
0.000000	2.709254	2174.732666
0.000000	2.709491	2174.289063
0.000000	2.709728	2173.103760
0.000000	2.709965	2172.181885
0.000000	2.710202	2171.706787
0.000000	2.710439	2171.313965
0.000000	2.710677	2170.797607
0.000000	2.710914	2170.130859
0.000000	2.711151	2169.489014
0.000000	2.711388	2168.299316
0.000000	2.711625	2165.865967
0.000000	2.711863	2162.896973
0.000000	2.712100	2159.976807
0.000000	2.712337	2157.268555
0.000000	2.712574	2155.560303
0.000000	2.712811	2154.047363
0.000000	2.713048	2153.436279
0.000000	2.713286	2153.310791
0.000000	2.713523	2152.933838
0.000000	2.713760	2152.731201
0.000000	2.713997	2152.507080
0.000000	2.714234	2152.630615
0.000000	2.714471	2152.962402
0.000000	2.714709	2151.882813
0.000000	2.714946	2149.869629
0.000000	2.715183	2147.191650
0.000000	2.715420	2144.242432
0.000000	2.715657	2142.839111
0.000000	2.715894	2142.630859
0.000000	2.716132	2143.020752
0.000000	2.716369	2143.784912
0.000000	2.716606	2144.740234
0.000000	2.716843	2145.638184
0.000000	2.717080	2145.822998
0.000000	2.717318	2145.847168
0.000000	2.717555	2145.462891
0.000000	2.717792	2144.217041
0.000000	2.718029	2142.335693
0.000000	2.718266	2140.388428
0.000000	2.718503	2138.518066
0.000000	2.718741	2137.703613
0.000000	2.718978	2137.386719
0.000000	2.719215	2137.321533
0.000000	2.719452	2137.471191
0.000000	2.719689	2135.354492
0.000000	2.719927	2131.199463
0.000000	2.720164	2125.344727
0.000000	2.720401	2117.045654
0.000000	2.720638	2108.266357
0.000000	2.720875	2098.028564
0.000000	2.721112	2086.558594
0.000000	2.721349	2075.462158
0.000000	2.721587	2066.816406
0.000000	2.721824	2059.363525
0.000000	2.722061	2053.345459
0.000000	2.722298	2048.150391
0.000000	2.722535	2043.049194
0.000000	2.722773	2038.004395
0.000000	2.723010	2033.028442
0.000000	2.723247	2028.337646
0.000000	2.723484	2024.122681
0.000000	2.723721	2021.253296
0.000000	2.723958	2020.380493
0.000000	2.724195	2020.738892
0.000000	2.724433	2022.256958
0.000000	2.724670	2025.215576
0.000000	2.724907	2028.545288
0.000000	2.725144	2031.422363
0.000000	2.725381	2032.660156
0.000000	2.725619	2031.662720
0.000000	2.725856	2030.346191
0.000000	2.726093	2030.109741
0.000000	2.726330	2031.790161
0.000000	2.726567	2033.710571
0.000000	2.726804	2035.510498
0.000000	2.727042	2037.395630
0.000000	2.727279	2038.809937
0.000000	2.727516	2040.599121
0.000000	2.727753	2042.352295
0.000000	2.727990	2043.441284
0.000000	2.728228	2043.061768
0.000000	2.728465	2041.520264
0.000000	2.728702	2038.367310
0.000000	2.728939	2033.866211
0.000000	2.729176	2028.427002
0.000000	2.729414	2022.950684
0.000000	2.729650	2018.049927
0.000000	2.729888	2013.600098
0.000000	2.730125	2010.018066
0.000000	2.730362	2006.800171
0.000000	2.730599	2003.593750
0.000000	2.730836	2000.123779
0.000000	2.731074	1996.473877
0.000000	2.731311	1993.118164
0.000000	2.731548	1989.583130
0.000000	2.731785	1985.763062
0.000000	2.732022	1982.440552
0.000000	2.732260	1979.826294
0.000000	2.732497	1977.387207
0.000000	2.732734	1974.689453
0.000000	2.732971	1972.291016
0.000000	2.733208	1970.916504
0.000000	2.733445	1970.687866
0.000000	2.733683	1969.864502
0.000000	2.733920	1969.350098
0.000000	2.734157	1970.000854
0.000000	2.734394	1971.824219
0.000000	2.734631	1974.038818
0.000000	2.734869	1976.661255
0.000000	2.735106	1979.827759
0.000000	2.735343	1983.299194
0.000000	2.735580	1986.923584
0.000000	2.735817	1990.870972
0.000000	2.736054	1994.762695
0.000000	2.736292	1999.471680
0.000000	2.736529	2004.233032
0.000000	2.736766	2006.142456
0.000000	2.737003	2005.746094
0.000000	2.737240	2004.585693
0.000000	2.737478	2003.081665
0.000000	2.737715	2002.828979
0.000000	2.737952	2003.347778
0.000000	2.738189	2004.731689
0.000000	2.738426	2006.311890
0.000000	2.738663	2007.748535
0.000000	2.738901	2008.009033
0.000000	2.739138	2006.045166
0.000000	2.739375	2002.117310
0.000000	2.739612	1997.267456
0.000000	2.739849	1993.408203
0.000000	2.740086	1989.945923
0.000000	2.740324	1985.846191
0.000000	2.740561	1981.031372
0.000000	2.740798	1976.474243
0.000000	2.741035	1972.031494
0.000000	2.741272	1967.983276
0.000000	2.741509	1964.929321
0.000000	2.741747	1963.271118
0.000000	2.741984	1963.754028
0.000000	2.742221	1965.941406
0.000000	2.742458	1969.957031
0.000000	2.742695	1975.274902
0.000000	2.742933	1980.829956
0.000000	2.743170	1986.050903
0.000000	2.743407	1990.358521
0.000000	2.743644	1993.610107
0.000000	2.743881	1996.290283
0.000000	2.744118	1998.433716
0.000000	2.744355	2000.796997
0.000000	2.744593	2004.209473
0.000000	2.744830	2009.229980
0.000000	2.745067	2014.714355
0.000000	2.745304	2020.444580
0.000000	2.745541	2026.118042
0.000000	2.745779	2030.903564
0.000000	2.746016	2034.110474
0.000000	2.746253	2036.613403
0.000000	2.746490	2039.077026
0.000000	2.746727	2041.639404
0.000000	2.746964	2044.940552
0.000000	2.747202	2049.355713
0.000000	2.747439	2054.086914
0.000000	2.747676	2058.361328
0.000000	2.747913	2062.226074
0.000000	2.748150	2065.754883
0.000000	2.748388	2069.650146
0.000000	2.748625	2073.645020
0.000000	2.748862	2077.177002
0.000000	2.749099	2080.491211
0.000000	2.749336	2083.575439
0.000000	2.749573	2086.390137
0.000000	2.749810	2088.031738
0.000000	2.750048	2088.224854
0.000000	2.750285	2088.256836
0.000000	2.750522	2087.105469
0.000000	2.750759	2086.097412
0.000000	2.750996	2085.787354
0.000000	2.751234	2085.955322
0.000000	2.751471	2086.521973
0.000000	2.751708	2087.307617
0.000000	2.751945	2087.803711
0.000000	2.752182	2087.215576
0.000000	2.752419	2085.508057
0.000000	2.752657	2082.883545
0.000000	2.752894	2080.038330
0.000000	2.753131	2077.410889
0.000000	2.753368	2076.448486
0.000000	2.753605	2075.527344
0.000000	2.753842	2075.316406
0.000000	2.754080	2076.191162
0.000000	2.754317	2076.483887
0.000000	2.754554	2076.376221
0.000000	2.754791	2075.596680
0.000000	2.755028	2074.156006
0.000000	2.755265	2072.499023
0.000000	2.755503	2070.522461
0.000000	2.755740	2069.238281
0.000000	2.755977	2067.473389
0.000000	2.756214	2065.927002
0.000000	2.756451	2064.437256
0.000000	2.756689	2063.032959
0.000000	2.756926	2060.621338
0.000000	2.757163	2057.331055
0.000000	2.757400	2053.392090
0.000000	2.757637	2049.142822
0.000000	2.757874	2045.627197
0.000000	2.758112	2042.619995
0.000000	2.758349	2040.861572
0.000000	2.758586	2039.624146
0.000000	2.758823	2039.202881
0.000000	2.759060	2039.722656
0.000000	2.759298	2041.460205
0.000000	2.759535	2043.976440
0.000000	2.759772	2047.453613
0.000000	2.760009	2048.376709
0.000000	2.760246	2048.331787
0.000000	2.760484	2048.034668
0.000000	2.760721	2047.933228
0.000000	2.760958	2050.196289
0.000000	2.761195	2052.200439
0.000000	2.761432	2053.329346
0.000000	2.761669	2054.185303
0.000000	2.761907	2054.937256
0.000000	2.762144	2054.805420
0.000000	2.762381	2054.624756
0.000000	2.762618	2054.340088
0.000000	2.762855	2054.167236
0.000000	2.763092	2054.464355
0.000000	2.763330	2055.341553
0.000000	2.763567	2056.509033
0.000000	2.763804	2057.878906
0.000000	2.764041	2059.348389
0.000000	2.764278	2061.061279
0.000000	2.764515	2062.939941
0.000000	2.764753	2065.420410
0.000000	2.764990	2067.144775
0.000000	2.765227	2070.042480
0.000000	2.765464	2073.787598
0.000000	2.765701	2078.809570
0.000000	2.765939	2084.468018
0.000000	2.766176	2089.754395
0.000000	2.766413	2094.320801
0.000000	2.766650	2098.563721
0.000000	2.766887	2101.955566
0.000000	2.767124	2104.487549
0.000000	2.767362	2106.947021
0.000000	2.767599	2108.955811
0.000000	2.767836	2110.967285
0.000000	2.768073	2112.812012
0.000000	2.768310	2113.897217
0.000000	2.768548	2115.041260
0.000000	2.768785	2114.746826
0.000000	2.769022	2113.552734
0.000000	2.769259	2111.111572
0.000000	2.769496	2108.123779
0.000000	2.769733	2104.413330
0.000000	2.769970	2100.213379
0.000000	2.770208	2096.514160
0.000000	2.770445	2093.556641
0.000000	2.770682	2091.117432
0.000000	2.770919	2088.753906
0.000000	2.771156	2085.133301
0.000000	2.771394	2079.458984
0.000000	2.771631	2073.295898
0.000000	2.771868	2068.550049
0.000000	2.772105	2065.746094
0.000000	2.772342	2064.476807
0.000000	2.772579	2064.076416
0.000000	2.772816	2064.483643
0.000000	2.773054	2065.306396
0.000000	2.773291	2066.553711
0.000000	2.773528	2068.182129
0.000000	2.773765	2068.765869
0.000000	2.774002	2068.805664
0.000000	2.774240	2068.395752
0.000000	2.774477	2067.805420
0.000000	2.774714	2066.993896
0.000000	2.774951	2065.482178
0.000000	2.775188	2063.827881
0.000000	2.775425	2062.685303
0.000000	2.775663	2061.662109
0.000000	2.775900	2061.454590
0.000000	2.776137	2062.629395
0.000000	2.776374	2064.702637
0.000000	2.776611	2067.303955
0.000000	2.776848	2069.837891
0.000000	2.777086	2072.115723
0.000000	2.777323	2074.153809
0.000000	2.777560	2075.456543
0.000000	2.777797	2075.878174
0.000000	2.778034	2075.177979
0.000000	2.778271	2073.527344
0.000000	2.778509	2070.803467
0.000000	2.778746	2067.190674
0.000000	2.778983	2063.060059
0.000000	2.779220	2058.701660
0.000000	2.779457	2054.279541
0.000000	2.779695	2049.304932
0.000000	2.779932	2043.947510
0.000000	2.780169	2038.448364
0.000000	2.780406	2032.502808
0.000000	2.780643	2024.781250
0.000000	2.780880	2015.423340
0.000000	2.781118	2004.452148
0.000000	2.781355	1993.731323
0.000000	2.781592	1981.845459
0.000000	2.781829	1969.816162
0.000000	2.782066	1959.226929
0.000000	2.782304	1949.703125
0.000000	2.782541	1940.152222
0.000000	2.782778	1930.398071
0.000000	2.783015	1920.419800
0.000000	2.783252	1910.616211
0.000000	2.783489	1902.648438
0.000000	2.783726	1896.108398
0.000000	2.783964	1889.987305
0.000000	2.784201	1884.052612
0.000000	2.784438	1878.567505
0.000000	2.784675	1873.839111
0.000000	2.784912	1869.980225
0.000000	2.785150	1865.813110
0.000000	2.785387	1862.399658
0.000000	2.785624	1860.782837
0.000000	2.785861	1861.754639
0.000000	2.786098	1864.413208
0.000000	2.786335	1868.535034
0.000000	2.786573	1872.329834
0.000000	2.786810	1876.737671
0.000000	2.787047	1881.294067
0.000000	2.787284	1885.041504
0.000000	2.787521	1889.345093
0.000000	2.787759	1894.758667
0.000000	2.787996	1901.277222
0.000000	2.788233	1906.237061
0.000000	2.788470	1909.706299
0.000000	2.788707	1912.251953
0.000000	2.788944	1914.335693
0.000000	2.789182	1916.147217
0.000000	2.789419	1918.288086
0.000000	2.789656	1921.369751
0.000000	2.789893	1924.622437
0.000000	2.790130	1927.681396
0.000000	2.790368	1930.527222
0.000000	2.790605	1933.033447
0.000000	2.790842	1935.335449
0.000000	2.791079	1938.078369
0.000000	2.791316	1941.302856
0.000000	2.791553	1944.886108
0.000000	2.791791	1947.935791
0.000000	2.792027	1950.390381
0.000000	2.792265	1952.961914
0.000000	2.792502	1955.918579
0.000000	2.792739	1958.666992
0.000000	2.792977	1961.437378
0.000000	2.793213	1964.097656
0.000000	2.793451	1966.861328
0.000000	2.793688	1969.437256
0.000000	2.793925	1971.990967
0.000000	2.794163	1974.323242
0.000000	2.794399	1975.877075
0.000000	2.794636	1977.112671
0.000000	2.794874	1977.604492
0.000000	2.795111	1978.439941
0.000000	2.795348	1980.027222
0.000000	2.795585	1982.476074
0.000000	2.795822	1985.420410
0.000000	2.796060	1988.486084
0.000000	2.796297	1990.593140
0.000000	2.796534	1991.586182
0.000000	2.796771	1991.606201
0.000000	2.797008	1990.639404
0.000000	2.797246	1988.897949
0.000000	2.797483	1986.467651
0.000000	2.797720	1984.390137
0.000000	2.797957	1983.307129
0.000000	2.798194	1982.769775
0.000000	2.798431	1982.892578
0.000000	2.798669	1984.132202
0.000000	2.798906	1986.540161
0.000000	2.799143	1989.118896
0.000000	2.799380	1992.739502
0.000000	2.799617	1996.792603
0.000000	2.799855	2001.080322
0.000000	2.800092	2005.861816
0.000000	2.800329	2010.413696
0.000000	2.800566	2014.119263
0.000000	2.800803	2017.734863
0.000000	2.801040	2021.224243
0.000000	2.801278	2025.150269
0.000000	2.801515	2029.323242
0.000000	2.801752	2033.005493
0.000000	2.801989	2035.671265
0.000000	2.802226	2037.317017
0.000000	2.802464	2038.384277
0.000000	2.802701	2039.636719
0.000000	2.802938	2040.414673
0.000000	2.803175	2041.497070
0.000000	2.803412	2043.066406
0.000000	2.803649	2044.537964
0.000000	2.803886	2045.661011
0.000000	2.804124	2046.212280
0.000000	2.804361	2046.632446
0.000000	2.804598	2047.667114
0.000000	2.804835	2049.096924
0.000000	2.805072	2051.852539
0.000000	2.805310	2054.960449
0.000000	2.805547	2057.668213
0.000000	2.805784	2060.131836
0.000000	2.806021	2062.026855
0.000000	2.806258	2062.447021
0.000000	2.806495	2062.143555
0.000000	2.806733	2061.270264
0.000000	2.806970	2060.287354
0.000000	2.807207	2060.399170
0.000000	2.807444	2061.296875
0.000000	2.807681	2062.405273
0.000000	2.807919	2061.946289
0.000000	2.808156	2060.177734
0.000000	2.808393	2057.467773
0.000000	2.808630	2054.165283
0.000000	2.808867	2050.938721
0.000000	2.809104	2047.888306
0.000000	2.809342	2045.217285
0.000000	2.809579	2042.241333
0.000000	2.809816	2039.073364
0.000000	2.810053	2035.812012
0.000000	2.810290	2032.775269
0.000000	2.810528	2029.277466
0.000000	2.810765	2025.078857
0.000000	2.811002	2020.071899
0.000000	2.811239	2014.906860
0.000000	2.811476	2009.289429
0.000000	2.811713	2003.400269
0.000000	2.811951	1997.068115
0.000000	2.812187	1990.259644
0.000000	2.812425	1982.620850
0.000000	2.812662	1974.835693
0.000000	2.812899	1967.192383
0.000000	2.813136	1960.144897
0.000000	2.813373	1953.553955
0.000000	2.813611	1948.110229
0.000000	2.813848	1943.751587
0.000000	2.814085	1939.620483
0.000000	2.814322	1936.269531
0.000000	2.814559	1933.294312
0.000000	2.814796	1931.134399
0.000000	2.815034	1929.403442
0.000000	2.815271	1928.082275
0.000000	2.815508	1928.274292
0.000000	2.815745	1929.154541
0.000000	2.815982	1931.184326
0.000000	2.816220	1933.606079
0.000000	2.816457	1936.967773
0.000000	2.816694	1941.092041
0.000000	2.816931	1945.878662
0.000000	2.817168	1951.664795
0.000000	2.817405	1957.633301
0.000000	2.817643	1963.609741
0.000000	2.817880	1969.383301
0.000000	2.818117	1974.479370
0.000000	2.818354	1979.161011
0.000000	2.818591	1982.892456
0.000000	2.818829	1985.679810
0.000000	2.819066	1987.873535
0.000000	2.819303	1989.920898
0.000000	2.819540	1992.203979
0.000000	2.819777	1995.106812
0.000000	2.820014	1998.357300
0.000000	2.820252	2002.081909
0.000000	2.820489	2005.358887
0.000000	2.820726	2008.292603
0.000000	2.820963	2010.874634
0.000000	2.821200	2012.512451
0.000000	2.821438	2013.512207
0.000000	2.821675	2014.031616
0.000000	2.821912	2014.910889
0.000000	2.822149	2016.316772
0.000000	2.822386	2018.659912
0.000000	2.822623	2021.252441
0.000000	2.822860	2023.632324
0.000000	2.823098	2026.464844
0.000000	2.823335	2030.459961
0.000000	2.823572	2036.542480
0.000000	2.823809	2043.588257
0.000000	2.824046	2050.910400
0.000000	2.824284	2057.971436
0.000000	2.824521	2064.797363
0.000000	2.824758	2071.287354
0.000000	2.824995	2077.458984
0.000000	2.825232	2082.485352
0.000000	2.825469	2086.649658
0.000000	2.825707	2090.060547
0.000000	2.825944	2093.485352
0.000000	2.826181	2095.659424
0.000000	2.826418	2097.258057
0.000000	2.826655	2098.414063
0.000000	2.826892	2099.387939
0.000000	2.827130	2100.178955
0.000000	2.827367	2101.105957
0.000000	2.827604	2101.220215
0.000000	2.827841	2100.364746
0.000000	2.828078	2098.517822
0.000000	2.828315	2095.813232
0.000000	2.828553	2092.795166
0.000000	2.828790	2089.323975
0.000000	2.829027	2084.674561
0.000000	2.829264	2079.266357
0.000000	2.829501	2074.832764
0.000000	2.829739	2070.370850
0.000000	2.829976	2066.529541
0.000000	2.830213	2062.867188
0.000000	2.830450	2059.125488
0.000000	2.830687	2056.197021
0.000000	2.830925	2054.757813
0.000000	2.831161	2052.984863
0.000000	2.831399	2049.927002
0.000000	2.831636	2045.052368
0.000000	2.831873	2037.878296
0.000000	2.832110	2028.436768
0.000000	2.832347	2016.388184
0.000000	2.832585	2003.611938
0.000000	2.832822	1991.432007
0.000000	2.833059	1981.448853
0.000000	2.833296	1972.751465
0.000000	2.833533	1965.689331
0.000000	2.833771	1961.299683
0.000000	2.834008	1959.426880
0.000000	2.834245	1959.604858
0.000000	2.834482	1962.398315
0.000000	2.834719	1965.416504
0.000000	2.834956	1968.777222
0.000000	2.835194	1972.238403
0.000000	2.835431	1975.689575
0.000000	2.835668	1979.421631
0.000000	2.835905	1982.431152
0.000000	2.836142	1985.202515
0.000000	2.836380	1988.053711
0.000000	2.836617	1991.201660
0.000000	2.836854	1994.227905
0.000000	2.837091	1997.261963
0.000000	2.837328	1999.655518
0.000000	2.837565	2001.557373
0.000000	2.837803	2002.505249
0.000000	2.838040	2002.411133
0.000000	2.838277	2000.762207
0.000000	2.838514	1997.979370
0.000000	2.838751	1994.837402
0.000000	2.838989	1991.563599
0.000000	2.839226	1989.468872
0.000000	2.839463	1986.777832
0.000000	2.839700	1983.301514
0.000000	2.839937	1979.596558
0.000000	2.840174	1975.406616
0.000000	2.840412	1970.486694
0.000000	2.840648	1965.225342
0.000000	2.840886	1960.402832
0.000000	2.841123	1956.294189
0.000000	2.841360	1952.006592
0.000000	2.841598	1946.822632
0.000000	2.841834	1941.146118
0.000000	2.842072	1934.508911
0.000000	2.842309	1927.632935
0.000000	2.842546	1921.359985
0.000000	2.842783	1916.093872
0.000000	2.843020	1912.810181
0.000000	2.843257	1910.085327
0.000000	2.843495	1907.683228
0.000000	2.843732	1905.440063
0.000000	2.843969	1903.660400
0.000000	2.844206	1901.438232
0.000000	2.844443	1899.210449
0.000000	2.844681	1897.238281
0.000000	2.844918	1895.204834
0.000000	2.845155	1894.256836
0.000000	2.845392	1893.600952
0.000000	2.845629	1893.468262
0.000000	2.845866	1892.977173
0.000000	2.846104	1892.318848
0.000000	2.846341	1891.599243
0.000000	2.846578	1891.431396
0.000000	2.846815	1891.339478
0.000000	2.847052	1891.175293
0.000000	2.847290	1890.905396
0.000000	2.847527	1890.863647
0.000000	2.847764	1890.657593
0.000000	2.848001	1890.495850
0.000000	2.848238	1889.758179
0.000000	2.848475	1888.937622
0.000000	2.848713	1888.338135
0.000000	2.848950	1888.156128
0.000000	2.849187	1888.332642
0.000000	2.849424	1888.781128
0.000000	2.849661	1889.148438
0.000000	2.849899	1889.425903
0.000000	2.850136	1889.841187
0.000000	2.850373	1890.231934
0.000000	2.850610	1890.991211
0.000000	2.850847	1891.856445
0.000000	2.851084	1891.903198
0.000000	2.851321	1890.453735
0.000000	2.851559	1888.152832
0.000000	2.851796	1885.330688
0.000000	2.852033	1881.836792
0.000000	2.852270	1880.281738
0.000000	2.852507	1880.402100
0.000000	2.852745	1881.291504
0.000000	2.852982	1883.117798
0.000000	2.853219	1885.118286
0.000000	2.853456	1886.340820
0.000000	2.853693	1887.418701
0.000000	2.853930	1888.816650
0.000000	2.854168	1890.302734
0.000000	2.854405	1892.628052
0.000000	2.854642	1894.989502
0.000000	2.854879	1896.938477
0.000000	2.855116	1898.920044
0.000000	2.855354	1901.671997
0.000000	2.855591	1905.796509
0.000000	2.855828	1910.705566
0.000000	2.856065	1915.785889
0.000000	2.856302	1919.955933
0.000000	2.856539	1923.799194
0.000000	2.856777	1926.491821
0.000000	2.857014	1927.739868
0.000000	2.857251	1928.823853
0.000000	2.857488	1929.571899
0.000000	2.857725	1930.093140
0.000000	2.857963	1931.508179
0.000000	2.858200	1933.372681
0.000000	2.858437	1935.556519
0.000000	2.858674	1937.680664
0.000000	2.858911	1939.760864
0.000000	2.859149	1942.871704
0.000000	2.859386	1947.353638
0.000000	2.859622	1953.155762
0.000000	2.859860	1959.992798
0.000000	2.860097	1969.584473
0.000000	2.860334	1983.246216
0.000000	2.860572	2000.393066
0.000000	2.860808	2022.736938
0.000000	2.861046	2050.994873
0.000000	2.861283	2085.065674
0.000000	2.861520	2118.205322
0.000000	2.861757	2156.529541
0.000000	2.861994	2187.869873
0.000000	2.862231	2208.240479
0.000000	2.862469	2216.802734
0.000000	2.862706	2214.786621
0.000000	2.862943	2203.599854
0.000000	2.863180	2182.945801
0.000000	2.863417	2152.716553
0.000000	2.863655	2116.057129
0.000000	2.863892	2076.834229
0.000000	2.864129	2040.063599
0.000000	2.864366	2012.088501
0.000000	2.864603	1996.173584
0.000000	2.864841	1983.349976
0.000000	2.865078	1973.674805
0.000000	2.865315	1965.816162
0.000000	2.865552	1960.042236
0.000000	2.865789	1956.898804
0.000000	2.866026	1956.003662
0.000000	2.866264	1956.027588
0.000000	2.866501	1956.680908
0.000000	2.866738	1958.193970
0.000000	2.866975	1960.114380
0.000000	2.867212	1961.897949
0.000000	2.867450	1963.786255
0.000000	2.867687	1966.099487
0.000000	2.867924	1969.202148
0.000000	2.868161	1972.246216
0.000000	2.868398	1975.811523
0.000000	2.868635	1979.877686
0.000000	2.868873	1983.529541
0.000000	2.869110	1987.390625
0.000000	2.869347	1991.123291
0.000000	2.869584	1994.729370
0.000000	2.869821	1997.608398
0.000000	2.870059	1999.787354
0.000000	2.870296	2001.966309
0.000000	2.870533	2003.688843
0.000000	2.870770	2005.728638
0.000000	2.871007	2007.676270
0.000000	2.871244	2010.073242
0.000000	2.871481	2012.120605
0.000000	2.871719	2014.688232
0.000000	2.871956	2017.205688
0.000000	2.872193	2020.052124
0.000000	2.872430	2022.782959
0.000000	2.872667	2024.970215
0.000000	2.872905	2027.694702
0.000000	2.873142	2031.123169
0.000000	2.873379	2036.000854
0.000000	2.873616	2041.682251
0.000000	2.873853	2047.062622
0.000000	2.874090	2052.466309
0.000000	2.874328	2058.152832
0.000000	2.874565	2064.055664
0.000000	2.874802	2070.492920
0.000000	2.875039	2077.290039
0.000000	2.875276	2084.567627
0.000000	2.875513	2092.333496
0.000000	2.875751	2100.550293
0.000000	2.875988	2108.880127
0.000000	2.876225	2114.894287
0.000000	2.876462	2116.245850
0.000000	2.876699	2115.173096
0.000000	2.876936	2112.484619
0.000000	2.877174	2108.388184
0.000000	2.877411	2104.358643
0.000000	2.877648	2103.922119
0.000000	2.877885	2103.616455
0.000000	2.878122	2103.219482
0.000000	2.878360	2103.790283
0.000000	2.878597	2104.647949
0.000000	2.878834	2104.781494
0.000000	2.879071	2104.863281
0.000000	2.879308	2105.739502
0.000000	2.879545	2106.314453
0.000000	2.879782	2106.904785
0.000000	2.880020	2107.850098
0.000000	2.880257	2108.512695
0.000000	2.880494	2108.959229
0.000000	2.880731	2109.268799
0.000000	2.880968	2109.524170
0.000000	2.881206	2110.169434
0.000000	2.881443	2109.939697
0.000000	2.881680	2109.497803
0.000000	2.881917	2108.966309
0.000000	2.882154	2108.129639
0.000000	2.882391	2106.907715
0.000000	2.882629	2106.211426
0.000000	2.882866	2106.225586
0.000000	2.883103	2106.707520
0.000000	2.883340	2106.129639
0.000000	2.883577	2105.242188
0.000000	2.883815	2103.769287
0.000000	2.884052	2102.792236
0.000000	2.884289	2101.597168
0.000000	2.884526	2100.406006
0.000000	2.884763	2099.461670
0.000000	2.885000	2097.934082
0.000000	2.885238	2096.112305
0.000000	2.885475	2094.125488
0.000000	2.885712	2092.511475
0.000000	2.885949	2093.271973
0.000000	2.886186	2094.074707
0.000000	2.886424	2095.050537
0.000000	2.886661	2096.270508
0.000000	2.886898	2097.143066
0.000000	2.887135	2095.951660
0.000000	2.887372	2093.821289
0.000000	2.887609	2091.183350
0.000000	2.887847	2088.421143
0.000000	2.888084	2086.192627
0.000000	2.888321	2083.566895
0.000000	2.888558	2081.026855
0.000000	2.888795	2077.865234
0.000000	2.889033	2074.355225
0.000000	2.889269	2070.832275
0.000000	2.889507	2067.674316
0.000000	2.889744	2065.389160
0.000000	2.889981	2063.111816
0.000000	2.890218	2061.601563
0.000000	2.890455	2060.239746
0.000000	2.890692	2059.166016
0.000000	2.890930	2057.499268
0.000000	2.891167	2055.417725
0.000000	2.891404	2052.776367
0.000000	2.891641	2048.747314
0.000000	2.891878	2044.150879
0.000000	2.892116	2040.037842
0.000000	2.892353	2036.400269
0.000000	2.892590	2033.803467
0.000000	2.892827	2030.352173
0.000000	2.893064	2026.059448
0.000000	2.893301	2022.006958
0.000000	2.893539	2018.625000
0.000000	2.893776	2017.179932
0.000000	2.894013	2015.704956
0.000000	2.894250	2014.635620
0.000000	2.894487	2013.650635
0.000000	2.894725	2012.505127
0.000000	2.894962	2011.188477
0.000000	2.895199	2009.105957
0.000000	2.895436	2006.551025
0.000000	2.895673	2003.767456
0.000000	2.895911	2001.030884
0.000000	2.896148	1999.340454
0.000000	2.896385	1997.459229
0.000000	2.896622	1995.263306
0.000000	2.896859	1992.381226
0.000000	2.897096	1988.593994
0.000000	2.897334	1984.002563
0.000000	2.897571	1979.294922
0.000000	2.897808	1975.366455
0.000000	2.898045	1972.036621
0.000000	2.898282	1968.702759
0.000000	2.898520	1966.527710
0.000000	2.898757	1964.446167
0.000000	2.898994	1962.497070
0.000000	2.899231	1960.320923
0.000000	2.899468	1957.536377
0.000000	2.899705	1954.142456
0.000000	2.899942	1950.184326
0.000000	2.900180	1946.358154
0.000000	2.900417	1942.777588
0.000000	2.900654	1938.429321
0.000000	2.900891	1933.959229
0.000000	2.901128	1928.806152
0.000000	2.901366	1923.715210
0.000000	2.901603	1918.590088
0.000000	2.901840	1911.982544
0.000000	2.902077	1904.181152
0.000000	2.902314	1895.753784
0.000000	2.902551	1888.273315
0.000000	2.902789	1881.234741
0.000000	2.903026	1875.112671
0.000000	2.903263	1870.276855
0.000000	2.903500	1866.805054
0.000000	2.903737	1865.511963
0.000000	2.903975	1865.837158
0.000000	2.904212	1865.895874
0.000000	2.904449	1865.813354
0.000000	2.904686	1865.554321
0.000000	2.904923	1862.754639
0.000000	2.905160	1858.854858
0.000000	2.905398	1853.559937
0.000000	2.905635	1847.686523
0.000000	2.905872	1841.853760
0.000000	2.906109	1835.218872
0.000000	2.906346	1829.701538
0.000000	2.906584	1826.373291
0.000000	2.906821	1822.759521
0.000000	2.907058	1820.917480
0.000000	2.907295	1822.340088
0.000000	2.907532	1825.848877
0.000000	2.907769	1829.690552
0.000000	2.908007	1833.941162
0.000000	2.908243	1838.797607
0.000000	2.908481	1845.053101
0.000000	2.908718	1852.500000
0.000000	2.908955	1860.256104
0.000000	2.909193	1865.710327
0.000000	2.909429	1871.416138
0.000000	2.909667	1877.936279
0.000000	2.909904	1885.342285
0.000000	2.910141	1893.264771
0.000000	2.910378	1901.595703
0.000000	2.910615	1909.285278
0.000000	2.910852	1915.935425
0.000000	2.911090	1921.880737
0.000000	2.911327	1926.519775
0.000000	2.911564	1930.378540
0.000000	2.911801	1932.970093
0.000000	2.912038	1934.840332
0.000000	2.912276	1935.901001
0.000000	2.912513	1936.976440
0.000000	2.912750	1938.101196
0.000000	2.912987	1939.194092
0.000000	2.913224	1940.421753
0.000000	2.913461	1942.207520
0.000000	2.913699	1945.106567
0.000000	2.913936	1948.212769
0.000000	2.914173	1951.583496
0.000000	2.914410	1955.827515
0.000000	2.914647	1961.361206
0.000000	2.914885	1968.452393
0.000000	2.915122	1976.645386
0.000000	2.915359	1986.500488
0.000000	2.915596	1997.619019
0.000000	2.915833	2008.959839
0.000000	2.916070	2018.673828
0.000000	2.916308	2022.561157
0.000000	2.916545	2022.694214
0.000000	2.916782	2021.635742
0.000000	2.917019	2019.471313
0.000000	2.917256	2019.183838
0.000000	2.917494	2020.372437
0.000000	2.917731	2021.093506
0.000000	2.917968	2020.819702
0.000000	2.918205	2019.857788
0.000000	2.918442	2018.065796
0.000000	2.918679	2016.304932
0.000000	2.918916	2014.018555
0.000000	2.919154	2012.585327
0.000000	2.919391	2010.972046
0.000000	2.919628	2009.308350
0.000000	2.919865	2006.899048
0.000000	2.920102	2004.661133
0.000000	2.920340	2002.732666
0.000000	2.920577	2001.740967
0.000000	2.920814	2000.952881
0.000000	2.921051	2000.902100
0.000000	2.921288	2001.233643
0.000000	2.921525	2001.394531
0.000000	2.921763	2001.630127
0.000000	2.922000	2001.562866
0.000000	2.922237	2001.156006
0.000000	2.922474	1999.776978
0.000000	2.922711	1998.281372
0.000000	2.922949	1996.136108
0.000000	2.923186	1993.312134
0.000000	2.923423	1990.310181
0.000000	2.923660	1987.413086
0.000000	2.923897	1985.001221
0.000000	2.924134	1982.555420
0.000000	2.924372	1979.377686
0.000000	2.924609	1975.260376
0.000000	2.924846	1970.435669
0.000000	2.925083	1965.359619
0.000000	2.925320	1961.064331
0.000000	2.925557	1957.906372
0.000000	2.925795	1954.887939
0.000000	2.926032	1952.069336
0.000000	2.926269	1950.501465
0.000000	2.926506	1950.131470
0.000000	2.926743	1951.055420
0.000000	2.926980	1952.422363
0.000000	2.927217	1954.387207
0.000000	2.927455	1955.507568
0.000000	2.927692	1956.655029
0.000000	2.927929	1957.956177
0.000000	2.928166	1960.196533
0.000000	2.928403	1961.996216
0.000000	2.928641	1964.232910
0.000000	2.928878	1967.154053
0.000000	2.929115	1970.623901
0.000000	2.929352	1974.439087
0.000000	2.929589	1978.109741
0.000000	2.929826	1979.121948
0.000000	2.930064	1975.032593
0.000000	2.930301	1968.604126
0.000000	2.930538	1960.927002
0.000000	2.930775	1955.095703
0.000000	2.931012	1954.596191
0.000000	2.931250	1955.477051
0.000000	2.931487	1957.665649
0.000000	2.931724	1960.964600
0.000000	2.931961	1965.305786
0.000000	2.932198	1970.164307
0.000000	2.932436	1975.547485
0.000000	2.932673	1981.177490
0.000000	2.932910	1986.606567
0.000000	2.933147	1992.320435
0.000000	2.933384	1997.687988
0.000000	2.933621	2001.781006
0.000000	2.933859	2004.522705
0.000000	2.934096	2006.638794
0.000000	2.934333	2007.233154
0.000000	2.934570	2006.672363
0.000000	2.934807	2005.297363
0.000000	2.935045	2003.625854
0.000000	2.935282	2001.814941
0.000000	2.935519	1999.729980
0.000000	2.935756	1997.656372
0.000000	2.935993	1994.370605
0.000000	2.936230	1989.822388
0.000000	2.936468	1983.775146
0.000000	2.936705	1976.670654
0.000000	2.936942	1969.885498
0.000000	2.937179	1963.748169
0.000000	2.937416	1956.728394
0.000000	2.937654	1948.731445
0.000000	2.937890	1940.369995
0.000000	2.938128	1932.612549
0.000000	2.938365	1925.642944
0.000000	2.938602	1920.252075
0.000000	2.938839	1915.869751
0.000000	2.939076	1912.338013
0.000000	2.939313	1909.455322
0.000000	2.939551	1907.462158
0.000000	2.939788	1907.766846
0.000000	2.940025	1908.776123
0.000000	2.940262	1908.854858
0.000000	2.940499	1908.640503
0.000000	2.940737	1909.335205
0.000000	2.940974	1909.508301
0.000000	2.941211	1909.059326
0.000000	2.941448	1908.233643
0.000000	2.941685	1907.509521
0.000000	2.941922	1907.809082
0.000000	2.942160	1908.983154
0.000000	2.942397	1911.308716
0.000000	2.942634	1914.265747
0.000000	2.942871	1917.361694
0.000000	2.943108	1921.017334
0.000000	2.943346	1924.774414
0.000000	2.943583	1927.883911
0.000000	2.943820	1931.053589
0.000000	2.944057	1933.826904
0.000000	2.944294	1936.126831
0.000000	2.944531	1938.293701
0.000000	2.944769	1940.482300
0.000000	2.945006	1942.637329
0.000000	2.945243	1944.846436
0.000000	2.945480	1947.821899
0.000000	2.945717	1950.938599
0.000000	2.945955	1954.373657
0.000000	2.946192	1958.047607
0.000000	2.946429	1962.461182
0.000000	2.946666	1966.753052
0.000000	2.946903	1970.742310
0.000000	2.947140	1974.984741
0.000000	2.947377	1978.830933
0.000000	2.947615	1983.060059
0.000000	2.947852	1986.989258
0.000000	2.948089	1990.733032
0.000000	2.948326	1994.033081
0.000000	2.948563	1996.501709
0.000000	2.948801	1998.136108
0.000000	2.949038	1999.224976
0.000000	2.949275	1999.734985
0.000000	2.949512	2000.014893
0.000000	2.949749	2000.426880
0.000000	2.949986	2000.473389
0.000000	2.950224	2000.253052
0.000000	2.950461	1999.053589
0.000000	2.950698	1996.824585
0.000000	2.950935	1995.689209
0.000000	2.951172	1995.669312
0.000000	2.951410	1996.364258
0.000000	2.951647	1997.561523
0.000000	2.951884	1999.024170
0.000000	2.952121	2001.114990
0.000000	2.952358	2004.318115
0.000000	2.952595	2008.348755
0.000000	2.952833	2012.474365
0.000000	2.953070	2017.106567
0.000000	2.953307	2022.380615
0.000000	2.953544	2028.130249
0.000000	2.953781	2032.192017
0.000000	2.954019	2034.943359
0.000000	2.954256	2037.135498
0.000000	2.954493	2040.583618
0.000000	2.954730	2043.593628
0.000000	2.954967	2045.836060
0.000000	2.955204	2047.853027
0.000000	2.955442	2049.250732
0.000000	2.955678	2050.241943
0.000000	2.955916	2051.052246
0.000000	2.956153	2051.892334
0.000000	2.956390	2052.697266
0.000000	2.956628	2053.121582
0.000000	2.956864	2052.321777
0.000000	2.957102	2050.340576
0.000000	2.957339	2047.928833
0.000000	2.957576	2045.432373
0.000000	2.957814	2044.304688
0.000000	2.958050	2043.046997
0.000000	2.958287	2041.498901
0.000000	2.958525	2039.610474
0.000000	2.958762	2037.470459
0.000000	2.958999	2034.836060
0.000000	2.959236	2031.625488
0.000000	2.959473	2029.392700
0.000000	2.959711	2027.664551
0.000000	2.959948	2025.775879
0.000000	2.960185	2024.472534
0.000000	2.960422	2023.144043
0.000000	2.960659	2021.961060
0.000000	2.960896	2020.823853
0.000000	2.961134	2019.123413
0.000000	2.961371	2016.745239
0.000000	2.961608	2013.521484
0.000000	2.961845	2010.343140
0.000000	2.962082	2007.095947
0.000000	2.962320	2004.902100
0.000000	2.962557	2003.313232
0.000000	2.962794	2001.937866
0.000000	2.963031	2000.963257
0.000000	2.963268	2000.213135
0.000000	2.963506	1999.629883
0.000000	2.963743	1999.535400
0.000000	2.963980	2000.270020
0.000000	2.964217	2001.685791
0.000000	2.964454	2003.247803
0.000000	2.964691	2005.506348
0.000000	2.964929	2008.049805
0.000000	2.965166	2011.519409
0.000000	2.965403	2015.538330
0.000000	2.965640	2019.863403
0.000000	2.965877	2023.909668
0.000000	2.966115	2027.864014
0.000000	2.966352	2030.916260
0.000000	2.966589	2031.398438
0.000000	2.966826	2030.644897
0.000000	2.967063	2028.844238
0.000000	2.967300	2026.888916
0.000000	2.967537	2025.738159
0.000000	2.967775	2024.155396
0.000000	2.968012	2021.938232
0.000000	2.968249	2019.152954
0.000000	2.968486	2016.873779
0.000000	2.968723	2014.975830
0.000000	2.968961	2013.273193
0.000000	2.969198	2011.649536
0.000000	2.969435	2010.077881
0.000000	2.969672	2008.522339
0.000000	2.969909	2005.987061
0.000000	2.970146	2003.704224
0.000000	2.970384	2001.547974
0.000000	2.970621	1999.406006
0.000000	2.970858	1998.386719
0.000000	2.971095	1998.121704
0.000000	2.971332	1998.507568
0.000000	2.971570	1999.370239
0.000000	2.971807	1999.762695
0.000000	2.972044	1998.858765
0.000000	2.972281	1997.740967
0.000000	2.972518	1997.506470
0.000000	2.972755	1998.575439
0.000000	2.972993	2000.003784
0.000000	2.973230	2001.651611
0.000000	2.973467	2003.633545
0.000000	2.973704	2006.436279
0.000000	2.973941	2010.399902
0.000000	2.974178	2014.811401
0.000000	2.974416	2020.183105
0.000000	2.974653	2025.861328
0.000000	2.974890	2029.273193
0.000000	2.975127	2032.560547
0.000000	2.975364	2035.561279
0.000000	2.975601	2037.606812
0.000000	2.975838	2038.990112
0.000000	2.976076	2039.542358
0.000000	2.976313	2039.096802
0.000000	2.976550	2037.746338
0.000000	2.976787	2035.373169
0.000000	2.977024	2032.138672
0.000000	2.977262	2027.769165
0.000000	2.977499	2022.643799
0.000000	2.977736	2017.685791
0.000000	2.977973	2012.496948
0.000000	2.978210	2006.875732
0.000000	2.978447	2001.207031
0.000000	2.978685	1995.632568
0.000000	2.978922	1989.800659
0.000000	2.979159	1983.133423
0.000000	2.979396	1976.220825
0.000000	2.979633	1969.534180
0.000000	2.979871	1963.870117
0.000000	2.980108	1959.447266
0.000000	2.980345	1957.046021
0.000000	2.980582	1955.653931
0.000000	2.980819	1955.204224
0.000000	2.981056	1955.296143
0.000000	2.981294	1955.934448
0.000000	2.981531	1956.468872
0.000000	2.981768	1956.583130
0.000000	2.982005	1956.228638
0.000000	2.982242	1955.406982
0.000000	2.982480	1954.535522
0.000000	2.982717	1953.955811
0.000000	2.982954	1953.054443
0.000000	2.983191	1952.078979
0.000000	2.983428	1950.851440
0.000000	2.983665	1949.735474
0.000000	2.983903	1948.787720
0.000000	2.984140	1948.805054
0.000000	2.984377	1949.700928
0.000000	2.984614	1951.753540
0.000000	2.984851	1955.105225
0.000000	2.985089	1957.071899
0.000000	2.985326	1957.773926
0.000000	2.985563	1957.067017
0.000000	2.985800	1955.661011
0.000000	2.986037	1953.564087
0.000000	2.986274	1950.890747
0.000000	2.986511	1949.313843
0.000000	2.986749	1948.751587
0.000000	2.986986	1948.832397
0.000000	2.987223	1949.149048
0.000000	2.987460	1950.380249
0.000000	2.987697	1952.604004
0.000000	2.987934	1955.474365
0.000000	2.988172	1959.644897
0.000000	2.988409	1964.562378
0.000000	2.988646	1969.860229
0.000000	2.988883	1974.784058
0.000000	2.989120	1978.975098
0.000000	2.989357	1979.397217
0.000000	2.989595	1977.963257
0.000000	2.989832	1975.417236
0.000000	2.990069	1972.418945
0.000000	2.990306	1970.081909
0.000000	2.990543	1966.983643
0.000000	2.990781	1963.335938
0.000000	2.991018	1960.693970
0.000000	2.991255	1958.269531
0.000000	2.991492	1955.020264
0.000000	2.991729	1951.055054
0.000000	2.991966	1946.738892
0.000000	2.992204	1941.601196
0.000000	2.992441	1935.785645
0.000000	2.992678	1929.363770
0.000000	2.992915	1923.070557
0.000000	2.993152	1915.999512
0.000000	2.993390	1908.126709
0.000000	2.993627	1901.224243
0.000000	2.993864	1895.189453
0.000000	2.994101	1889.245361
0.000000	2.994338	1883.752930
0.000000	2.994576	1881.091431
0.000000	2.994812	1877.708374
0.000000	2.995050	1872.999268
0.000000	2.995287	1868.114868
0.000000	2.995524	1863.224243
0.000000	2.995761	1857.708618
0.000000	2.995998	1852.000854
0.000000	2.996236	1846.538330
0.000000	2.996473	1841.722534
0.000000	2.996710	1838.229492
0.000000	2.996947	1836.708374
0.000000	2.997184	1837.350586
0.000000	2.997422	1837.289307
0.000000	2.997659	1837.672729
0.000000	2.997896	1838.751953
0.000000	2.998133	1840.547485
0.000000	2.998370	1842.478149
0.000000	2.998607	1844.826904
0.000000	2.998845	1847.679932
0.000000	2.999082	1851.502075
0.000000	2.999319	1856.628418
0.000000	2.999556	1862.615234
0.000000	2.999793	1867.976929
0.000000	3.000031	1873.875122
0.000000	3.000268	1880.439453
0.000000	3.000505	1887.170898
0.000000	3.000742	1894.023315
0.000000	3.000979	1900.933228
0.000000	3.001216	1908.043335
0.000000	3.001454	1914.949219
0.000000	3.001691	1921.396606
0.000000	3.001928	1927.661255
0.000000	3.002165	1932.374878
0.000000	3.002402	1934.350952
0.000000	3.002640	1934.397705
0.000000	3.002877	1932.716797
0.000000	3.003114	1929.691895
0.000000	3.003351	1924.885498
0.000000	3.003588	1918.584473
0.000000	3.003825	1911.214355
0.000000	3.004063	1901.620728
0.000000	3.004299	1889.743286
0.000000	3.004537	1877.205566
0.000000	3.004774	1862.955688
0.000000	3.005011	1846.714722
0.000000	3.005249	1831.001587
0.000000	3.005485	1814.928467
0.000000	3.005723	1799.868286
0.000000	3.005960	1786.099731
0.000000	3.006197	1772.117432
0.000000	3.006434	1757.805542
0.000000	3.006671	1744.069458
0.000000	3.006908	1731.507813
0.000000	3.007146	1719.983276
0.000000	3.007383	1709.920044
0.000000	3.007620	1700.483276
0.000000	3.007857	1691.501587
0.000000	3.008094	1683.402832
0.000000	3.008332	1677.105713
0.000000	3.008569	1670.835449
0.000000	3.008806	1664.711182
0.000000	3.009043	1658.684937
0.000000	3.009280	1653.992188
0.000000	3.009517	1650.825684
0.000000	3.009755	1648.969360
0.000000	3.009992	1647.657227
0.000000	3.010229	1646.922241
0.000000	3.010466	1647.030029
0.000000	3.010703	1647.858643
0.000000	3.010941	1649.732300
0.000000	3.011178	1651.488281
0.000000	3.011415	1653.275879
0.000000	3.011652	1654.455444
0.000000	3.011889	1656.272949
0.000000	3.012126	1658.845459
0.000000	3.012364	1662.158325
0.000000	3.012601	1665.799561
0.000000	3.012838	1670.292358
0.000000	3.013075	1675.658936
0.000000	3.013312	1681.030029
0.000000	3.013550	1685.392944
0.000000	3.013787	1690.461182
0.000000	3.014024	1695.987305
0.000000	3.014261	1702.689087
0.000000	3.014498	1710.075195
0.000000	3.014735	1717.631958
0.000000	3.014972	1725.848267
0.000000	3.015210	1734.434937
0.000000	3.015447	1743.993652
0.000000	3.015684	1755.285156
0.000000	3.015921	1768.425537
0.000000	3.016158	1783.052612
0.000000	3.016396	1798.913086
0.000000	3.016633	1815.647705
0.000000	3.016870	1830.750977
0.000000	3.017107	1846.306396
0.000000	3.017344	1861.708252
0.000000	3.017581	1877.513062
0.000000	3.017819	1892.395630
0.000000	3.018056	1907.097168
0.000000	3.018293	1921.320313
0.000000	3.018530	1933.191528
0.000000	3.018767	1942.234253
0.000000	3.019005	1948.316040
0.000000	3.019242	1951.836304
0.000000	3.019479	1953.150146
0.000000	3.019716	1953.275635
0.000000	3.019953	1952.150513
0.000000	3.020190	1951.465332
0.000000	3.020428	1951.232788
0.000000	3.020665	1950.396606
0.000000	3.020902	1949.154663
0.000000	3.021139	1947.943481
0.000000	3.021376	1946.094360
0.000000	3.021614	1944.004761
0.000000	3.021851	1942.452271
0.000000	3.022088	1941.105713
0.000000	3.022325	1939.335327
0.000000	3.022562	1937.224609
0.000000	3.022799	1934.775757
0.000000	3.023037	1932.278809
0.000000	3.023273	1929.953491
0.000000	3.023511	1928.052124
0.000000	3.023748	1926.599854
0.000000	3.023985	1925.862671
0.000000	3.024222	1925.609741
0.000000	3.024459	1925.699707
0.000000	3.024697	1926.696533
0.000000	3.024934	1928.773193
0.000000	3.025171	1930.328857
0.000000	3.025408	1932.486938
0.000000	3.025645	1934.815552
0.000000	3.025882	1936.842407
0.000000	3.026120	1938.581543
0.000000	3.026357	1940.209595
0.000000	3.026594	1941.464966
0.000000	3.026831	1942.619263
0.000000	3.027068	1944.376099
0.000000	3.027306	1946.272583
0.000000	3.027543	1948.463257
0.000000	3.027780	1951.746582
0.000000	3.028017	1955.836304
0.000000	3.028254	1960.140991
0.000000	3.028491	1965.581421
0.000000	3.028729	1972.283691
0.000000	3.028966	1980.111450
0.000000	3.029203	1986.842163
0.000000	3.029440	1991.869263
0.000000	3.029677	1995.898315
0.000000	3.029915	1999.058716
0.000000	3.030152	2001.835205
0.000000	3.030389	2004.680298
0.000000	3.030626	2007.838379
0.000000	3.030863	2011.900024
0.000000	3.031101	2015.576538
0.000000	3.031338	2019.188110
0.000000	3.031575	2022.677612
0.000000	3.031812	2025.834839
0.000000	3.032049	2028.550903
0.000000	3.032286	2030.719238
0.000000	3.032524	2032.498291
0.000000	3.032761	2033.720337
0.000000	3.032998	2034.501465
0.000000	3.033235	2035.260498
0.000000	3.033472	2035.738037
0.000000	3.033710	2036.427734
0.000000	3.033947	2037.732788
0.000000	3.034184	2039.806641
0.000000	3.034421	2042.531006
0.000000	3.034658	2045.640747
0.000000	3.034895	2048.502441
0.000000	3.035132	2051.474609
0.000000	3.035370	2055.810059
0.000000	3.035607	2061.651367
0.000000	3.035844	2068.656738
0.000000	3.036081	2075.861328
0.000000	3.036318	2082.076416
0.000000	3.036555	2087.666992
0.000000	3.036793	2092.557617
0.000000	3.037030	2097.411865
0.000000	3.037267	2102.044189
0.000000	3.037504	2105.986084
0.000000	3.037741	2108.398926
0.000000	3.037978	2109.229736
0.000000	3.038216	2109.168457
0.000000	3.038453	2108.193848
0.000000	3.038690	2107.224121
0.000000	3.038927	2108.214355
0.000000	3.039164	2109.443115
0.000000	3.039402	2110.242188
0.000000	3.039639	2111.227783
0.000000	3.039876	2112.502441
0.000000	3.040113	2113.725830
0.000000	3.040350	2115.089111
0.000000	3.040587	2115.893799
0.000000	3.040825	2114.571533
0.000000	3.041062	2112.048096
0.000000	3.041299	2108.929443
0.000000	3.041536	2106.035156
0.000000	3.041773	2104.461182
0.000000	3.042011	2102.220703
0.000000	3.042248	2099.166260
0.000000	3.042485	2096.019775
0.000000	3.042722	2093.394287
0.000000	3.042959	2090.759766
0.000000	3.043196	2087.379883
0.000000	3.043433	2083.330078
0.000000	3.043671	2078.586182
0.000000	3.043908	2072.907715
0.000000	3.044145	2066.464111
0.000000	3.044382	2059.861084
0.000000	3.044619	2052.917480
0.000000	3.044857	2045.486938
0.000000	3.045094	2038.323486
0.000000	3.045331	2031.500000
0.000000	3.045568	2025.204102
0.000000	3.045805	2020.214355
0.000000	3.046042	2015.454956
0.000000	3.046280	2011.247803
0.000000	3.046517	2007.081055
0.000000	3.046754	2003.173218
0.000000	3.046991	2000.129150
0.000000	3.047228	1998.779297
0.000000	3.047466	1998.049072
0.000000	3.047703	1997.581421
0.000000	3.047940	1996.601318
0.000000	3.048177	1995.172119
0.000000	3.048414	1993.038086
0.000000	3.048651	1990.840332
0.000000	3.048889	1988.663452
0.000000	3.049126	1986.717651
0.000000	3.049363	1984.236694
0.000000	3.049600	1981.296997
0.000000	3.049837	1978.388306
0.000000	3.050075	1975.551392
0.000000	3.050312	1971.971191
0.000000	3.050549	1968.510498
0.000000	3.050786	1965.546265
0.000000	3.051023	1963.635742
0.000000	3.051260	1961.455811
0.000000	3.051498	1958.042236
0.000000	3.051734	1952.859009
0.000000	3.051972	1947.271729
0.000000	3.052209	1942.390991
0.000000	3.052446	1940.245972
0.000000	3.052684	1946.746826
0.000000	3.052920	1958.521362
0.000000	3.053158	1970.406128
0.000000	3.053395	1982.290039
0.000000	3.053632	1992.567383
0.000000	3.053869	2002.699341
0.000000	3.054106	2012.472900
0.000000	3.054343	2021.374146
0.000000	3.054581	2030.303589
0.000000	3.054818	2038.793701
0.000000	3.055055	2047.250610
0.000000	3.055292	2055.147217
0.000000	3.055529	2062.574707
0.000000	3.055767	2069.535645
0.000000	3.056004	2076.530518
0.000000	3.056241	2083.926270
0.000000	3.056478	2091.294189
0.000000	3.056715	2097.498535
0.000000	3.056952	2103.159912
0.000000	3.057190	2108.297852
0.000000	3.057427	2111.811279
0.000000	3.057664	2113.807129
0.000000	3.057901	2114.221436
0.000000	3.058138	2113.662598
0.000000	3.058376	2112.681152
0.000000	3.058613	2110.874268
0.000000	3.058850	2108.318848
0.000000	3.059087	2104.271240
0.000000	3.059324	2099.603271
0.000000	3.059561	2094.164307
0.000000	3.059799	2089.747803
0.000000	3.060036	2085.205322
0.000000	3.060273	2080.095703
0.000000	3.060510	2074.281494
0.000000	3.060747	2067.729736
0.000000	3.060985	2060.305908
0.000000	3.061222	2052.051514
0.000000	3.061459	2042.126465
0.000000	3.061696	2032.353882
0.000000	3.061933	2023.004883
0.000000	3.062171	2014.727661
0.000000	3.062407	2007.533447
0.000000	3.062645	2000.615967
0.000000	3.062882	1994.535645
0.000000	3.063119	1988.836060
0.000000	3.063356	1983.719849
0.000000	3.063593	1978.391113
0.000000	3.063831	1972.276978
0.000000	3.064068	1966.308228
0.000000	3.064305	1960.757935
0.000000	3.064542	1955.537354
0.000000	3.064779	1950.541992
0.000000	3.065017	1946.282959
0.000000	3.065254	1941.605469
0.000000	3.065491	1936.859009
0.000000	3.065728	1931.924072
0.000000	3.065965	1928.011108
0.000000	3.066202	1927.393921
0.000000	3.066440	1929.146729
0.000000	3.066677	1932.139404
0.000000	3.066914	1936.188721
0.000000	3.067151	1941.157715
0.000000	3.067388	1946.967407
0.000000	3.067626	1952.999390
0.000000	3.067863	1959.199341
0.000000	3.068100	1965.754761
0.000000	3.068337	1971.879761
0.000000	3.068574	1977.509644
0.000000	3.068811	1982.741455
0.000000	3.069049	1987.953247
0.000000	3.069286	1992.693726
0.000000	3.069523	1997.115234
0.000000	3.069760	2000.903809
0.000000	3.069997	2004.364258
0.000000	3.070235	2007.587402
0.000000	3.070472	2010.434692
0.000000	3.070709	2013.149902
0.000000	3.070946	2015.284790
0.000000	3.071183	2017.398804
0.000000	3.071420	2019.505127
0.000000	3.071658	2022.238525
0.000000	3.071894	2025.484863
0.000000	3.072132	2029.150146
0.000000	3.072369	2033.123535
0.000000	3.072606	2036.881104
0.000000	3.072843	2039.971558
0.000000	3.073080	2042.203857
0.000000	3.073318	2040.340576
0.000000	3.073555	2035.515015
0.000000	3.073792	2028.158325
0.000000	3.074029	2019.410278
0.000000	3.074266	2011.185181
0.000000	3.074503	2007.733032
0.000000	3.074741	2005.695435
0.000000	3.074978	2004.628784
0.000000	3.075215	2004.902222
0.000000	3.075452	2005.895142
0.000000	3.075689	2006.230469
0.000000	3.075927	2006.515137
0.000000	3.076164	2007.138794
0.000000	3.076401	2007.647461
0.000000	3.076638	2006.257813
0.000000	3.076875	2003.437012
0.000000	3.077112	2000.420654
0.000000	3.077350	1999.017700
0.000000	3.077587	1998.808472
0.000000	3.077824	1997.505249
0.000000	3.078061	1995.145264
0.000000	3.078298	1991.836914
0.000000	3.078536	1987.534302
0.000000	3.078773	1983.258179
0.000000	3.079010	1978.892944
0.000000	3.079247	1974.801392
0.000000	3.079484	1971.924438
0.000000	3.079721	1969.178467
0.000000	3.079959	1965.950806
0.000000	3.080196	1961.822998
0.000000	3.080433	1957.122070
0.000000	3.080670	1951.631470
0.000000	3.080907	1945.318237
0.000000	3.081145	1938.846191
0.000000	3.081382	1932.729492
0.000000	3.081619	1927.286987
0.000000	3.081856	1922.367188
0.000000	3.082093	1917.451172
0.000000	3.082330	1912.996460
0.000000	3.082567	1910.573486
0.000000	3.082805	1909.279419
0.000000	3.083042	1909.033813
0.000000	3.083279	1908.937012
0.000000	3.083516	1908.748901
0.000000	3.083753	1908.718994
0.000000	3.083991	1908.148804
0.000000	3.084228	1907.942139
0.000000	3.084465	1908.093262
0.000000	3.084702	1908.117188
0.000000	3.084939	1908.148438
0.000000	3.085176	1907.993774
0.000000	3.085414	1908.448486
0.000000	3.085651	1909.825439
0.000000	3.085888	1911.154053
0.000000	3.086125	1912.710938
0.000000	3.086362	1914.502930
0.000000	3.086599	1915.042114
0.000000	3.086837	1915.013794
0.000000	3.087074	1914.581177
0.000000	3.087311	1913.946167
0.000000	3.087548	1913.091309
0.000000	3.087785	1912.126709
0.000000	3.088022	1910.925903
0.000000	3.088260	1909.488037
0.000000	3.088497	1907.711670
0.000000	3.088734	1905.894409
0.000000	3.088971	1904.260864
0.000000	3.089208	1902.829590
0.000000	3.089446	1901.643921
0.000000	3.089683	1901.008301
0.000000	3.089920	1901.471802
0.000000	3.090157	1903.182373
0.000000	3.090394	1905.474854
0.000000	3.090631	1907.955322
0.000000	3.090868	1910.302002
0.000000	3.091106	1912.898682
0.000000	3.091343	1915.631958
0.000000	3.091580	1918.356812
0.000000	3.091817	1920.424194
0.000000	3.092054	1921.681152
0.000000	3.092292	1922.402710
0.000000	3.092529	1922.694946
0.000000	3.092766	1923.080933
0.000000	3.093003	1923.511841
0.000000	3.093240	1924.060181
0.000000	3.093477	1925.053101
0.000000	3.093715	1926.354736
0.000000	3.093952	1927.370483
0.000000	3.094189	1928.411865
0.000000	3.094426	1930.124023
0.000000	3.094663	1933.310913
0.000000	3.094901	1939.583130
0.000000	3.095138	1947.499390
0.000000	3.095375	1954.652954
0.000000	3.095612	1961.807861
0.000000	3.095849	1968.806152
0.000000	3.096087	1975.857056
0.000000	3.096324	1982.324829
0.000000	3.096561	1989.141846
0.000000	3.096798	1995.796387
0.000000	3.097035	2002.097290
0.000000	3.097272	2006.023926
0.000000	3.097510	2009.834229
0.000000	3.097747	2013.489380
0.000000	3.097984	2016.316650
0.000000	3.098221	2018.590332
0.000000	3.098458	2020.229980
0.000000	3.098696	2021.511719
0.000000	3.098933	2021.982056
0.000000	3.099170	2021.427124
0.000000	3.099407	2019.793579
0.000000	3.099644	2017.456177
0.000000	3.099881	2016.079956
0.000000	3.100119	2014.094971
0.000000	3.100355	2011.841431
0.000000	3.100593	2009.125977
0.000000	3.100830	2006.899292
0.000000	3.101067	2007.005249
0.000000	3.101305	2007.348267
0.000000	3.101541	2008.343506
0.000000	3.101779	2009.646973
0.000000	3.102016	2011.468262
0.000000	3.102253	2013.257202
0.000000	3.102490	2014.908447
0.000000	3.102727	2016.306030
0.000000	3.102964	2017.804077
0.000000	3.103202	2019.118652
0.000000	3.103439	2019.656494
0.000000	3.103676	2019.624634
0.000000	3.103913	2018.124634
0.000000	3.104150	2015.346558
0.000000	3.104388	2011.186279
0.000000	3.104625	2005.374023
0.000000	3.104862	1998.100586
0.000000	3.105099	1990.279053
0.000000	3.105336	1982.913452
0.000000	3.105573	1975.816528
0.000000	3.105811	1968.529907
0.000000	3.106048	1960.481323
0.000000	3.106285	1952.616333
0.000000	3.106522	1945.610840
0.000000	3.106759	1940.410034
0.000000	3.106997	1936.473633
0.000000	3.107234	1933.911987
0.000000	3.107471	1931.954346
0.000000	3.107708	1931.147827
0.000000	3.107945	1931.342163
0.000000	3.108182	1932.982788
0.000000	3.108420	1936.977905
0.000000	3.108657	1942.083984
0.000000	3.108894	1947.872681
0.000000	3.109131	1954.190552
0.000000	3.109368	1961.182129
0.000000	3.109606	1968.087036
0.000000	3.109843	1973.740112
0.000000	3.110080	1977.987183
0.000000	3.110317	1981.777832
0.000000	3.110554	1985.711914
0.000000	3.110791	1989.236694
0.000000	3.111028	1993.032593
0.000000	3.111266	1997.206665
0.000000	3.111503	2001.347900
0.000000	3.111740	2005.597046
0.000000	3.111977	2010.162231
0.000000	3.112214	2014.683594
0.000000	3.112452	2018.828125
0.000000	3.112689	2022.090454
0.000000	3.112926	2024.586426
0.000000	3.113163	2024.332031
0.000000	3.113400	2023.482910
0.000000	3.113637	2022.131714
0.000000	3.113875	2021.910767
0.000000	3.114112	2023.136108
0.000000	3.114349	2025.754517
0.000000	3.114586	2028.447388
0.000000	3.114823	2030.949341
0.000000	3.115061	2032.444824
0.000000	3.115298	2033.311401
0.000000	3.115535	2033.855469
0.000000	3.115772	2033.456909
0.000000	3.116009	2032.033813
0.000000	3.116246	2030.341675
0.000000	3.116484	2028.146729
0.000000	3.116721	2026.475342
0.000000	3.116958	2026.140137
0.000000	3.117195	2026.307007
0.000000	3.117432	2026.378296
0.000000	3.117670	2026.287354
0.000000	3.117907	2026.415405
0.000000	3.118144	2026.261108
0.000000	3.118381	2025.285034
0.000000	3.118618	2023.821777
0.000000	3.118855	2021.312012
0.000000	3.119093	2018.488770
0.000000	3.119329	2015.464111
0.000000	3.119567	2012.149292
0.000000	3.119804	2010.410034
0.000000	3.120041	2010.020996
0.000000	3.120279	2009.261108
0.000000	3.120515	2007.987427
0.000000	3.120753	2005.817261
0.000000	3.120990	2003.368774
0.000000	3.121227	2000.950439
0.000000	3.121464	1998.033936
0.000000	3.121701	1994.939087
0.000000	3.121938	1991.522461
0.000000	3.122176	1987.760498
0.000000	3.122413	1984.359009
0.000000	3.122650	1980.438721
0.000000	3.122887	1976.049316
0.000000	3.123124	1971.141235
0.000000	3.123362	1965.939697
0.000000	3.123599	1960.721191
0.000000	3.123836	1955.820190
0.000000	3.124073	1950.290649
0.000000	3.124310	1944.810303
0.000000	3.124547	1940.003418
0.000000	3.124785	1936.812378
0.000000	3.125022	1935.029785
0.000000	3.125259	1934.271118
0.000000	3.125496	1933.376343
0.000000	3.125733	1930.626343
0.000000	3.125971	1921.882202
0.000000	3.126208	1909.731201
0.000000	3.126445	1895.196411
0.000000	3.126682	1879.887085
0.000000	3.126919	1870.259277
0.000000	3.127156	1864.993530
0.000000	3.127394	1861.205566
0.000000	3.127631	1859.987061
0.000000	3.127868	1861.338745
0.000000	3.128105	1865.675415
0.000000	3.128342	1871.527344
0.000000	3.128580	1877.375854
0.000000	3.128817	1882.516968
0.000000	3.129054	1889.366333
0.000000	3.129291	1897.040405
0.000000	3.129528	1905.448730
0.000000	3.129766	1913.765747
0.000000	3.130002	1922.138062
0.000000	3.130240	1930.636475
0.000000	3.130477	1939.967773
0.000000	3.130714	1949.146118
0.000000	3.130951	1958.728394
0.000000	3.131188	1967.577393
0.000000	3.131426	1976.583374
0.000000	3.131663	1986.400757
0.000000	3.131900	1996.277222
0.000000	3.132137	2004.990845
0.000000	3.132374	2012.258789
0.000000	3.132612	2018.101318
0.000000	3.132849	2023.108765
0.000000	3.133086	2027.821533
0.000000	3.133323	2032.316528
0.000000	3.133560	2035.800537
0.000000	3.133797	2038.311890
0.000000	3.134035	2040.159790
0.000000	3.134272	2041.429199
0.000000	3.134509	2042.194458
0.000000	3.134746	2042.878418
0.000000	3.134983	2042.544434
0.000000	3.135220	2041.075806
0.000000	3.135458	2038.638062
0.000000	3.135695	2035.693604
0.000000	3.135932	2032.622925
0.000000	3.136169	2029.208130
0.000000	3.136406	2025.094482
0.000000	3.136643	2020.538574
0.000000	3.136881	2015.938110
0.000000	3.137118	2011.567749
0.000000	3.137355	2006.700806
0.000000	3.137592	2001.795898
0.000000	3.137829	1996.367920
0.000000	3.138067	1990.194336
0.000000	3.138304	1984.700439
0.000000	3.138541	1979.323975
0.000000	3.138778	1973.738525
0.000000	3.139015	1969.227783
0.000000	3.139252	1966.261963
0.000000	3.139489	1963.795410
0.000000	3.139727	1961.548096
0.000000	3.139964	1959.701538
0.000000	3.140201	1959.140259
0.000000	3.140438	1959.344849
0.000000	3.140675	1959.538208
0.000000	3.140913	1959.207031
0.000000	3.141150	1958.278442
0.000000	3.141387	1955.937256
0.000000	3.141624	1952.086548
0.000000	3.141861	1947.017700
0.000000	3.142098	1941.387817
0.000000	3.142336	1934.110840
0.000000	3.142573	1924.877808
0.000000	3.142810	1912.926025
0.000000	3.143047	1898.824097
0.000000	3.143284	1882.523682
0.000000	3.143522	1864.119019
0.000000	3.143759	1845.106079
0.000000	3.143996	1827.882080
0.000000	3.144233	1813.646973
0.000000	3.144470	1803.157715
0.000000	3.144707	1796.720337
0.000000	3.144945	1792.169434
0.000000	3.145182	1789.002441
0.000000	3.145419	1787.697754
0.000000	3.145656	1786.853638
0.000000	3.145893	1786.596924
0.000000	3.146131	1787.230225
0.000000	3.146368	1788.734375
0.000000	3.146605	1791.350586
0.000000	3.146842	1794.839966
0.000000	3.147079	1798.706665
0.000000	3.147316	1803.310547
0.000000	3.147554	1808.197510
0.000000	3.147791	1814.026733
0.000000	3.148028	1820.407471
0.000000	3.148265	1826.945313
0.000000	3.148502	1834.838013
0.000000	3.148740	1843.959595
0.000000	3.148976	1853.991211
0.000000	3.149214	1864.559448
0.000000	3.149451	1875.523438
0.000000	3.149688	1885.439209
0.000000	3.149925	1896.451782
0.000000	3.150162	1909.130005
0.000000	3.150399	1922.276855
0.000000	3.150637	1936.116455
0.000000	3.150874	1950.831177
0.000000	3.151111	1966.107788
0.000000	3.151348	1980.729980
0.000000	3.151585	1993.000488
0.000000	3.151823	1998.972046
0.000000	3.152060	1999.505249
0.000000	3.152297	1997.331787
0.000000	3.152534	1992.764648
0.000000	3.152771	1986.177856
0.000000	3.153008	1982.544434
0.000000	3.153246	1982.787720
0.000000	3.153483	1983.751465
0.000000	3.153720	1984.586670
0.000000	3.153957	1985.884155
0.000000	3.154194	1986.711670
0.000000	3.154432	1987.041016
0.000000	3.154669	1986.611572
0.000000	3.154906	1986.398071
0.000000	3.155143	1986.429199
0.000000	3.155380	1985.720825
0.000000	3.155617	1984.106689
0.000000	3.155855	1981.703369
0.000000	3.156092	1979.168945
0.000000	3.156329	1975.626343
0.000000	3.156566	1971.420776
0.000000	3.156803	1967.321533
0.000000	3.157041	1963.638916
0.000000	3.157278	1959.813965
0.000000	3.157515	1955.634033
0.000000	3.157752	1951.044189
0.000000	3.157989	1946.042114
0.000000	3.158226	1941.393433
0.000000	3.158463	1938.471191
0.000000	3.158701	1936.853149
0.000000	3.158938	1934.829102
0.000000	3.159175	1932.375122
0.000000	3.159412	1928.260010
0.000000	3.159649	1923.016113
0.000000	3.159887	1916.738525
0.000000	3.160124	1911.132690
0.000000	3.160361	1905.480591
0.000000	3.160598	1900.163818
0.000000	3.160835	1897.172241
0.000000	3.161072	1894.939087
0.000000	3.161310	1893.686890
0.000000	3.161547	1892.498535
0.000000	3.161784	1891.631592
0.000000	3.162021	1890.883423
0.000000	3.162258	1891.157471
0.000000	3.162496	1892.401489
0.000000	3.162733	1893.914429
0.000000	3.162970	1895.823975
0.000000	3.163207	1898.055176
0.000000	3.163444	1900.952148
0.000000	3.163682	1904.323975
0.000000	3.163919	1908.033569
0.000000	3.164156	1913.325195
0.000000	3.164393	1920.466919
0.000000	3.164630	1929.826660
0.000000	3.164867	1939.861328
0.000000	3.165105	1950.861572
0.000000	3.165342	1961.429077
0.000000	3.165579	1969.250244
0.000000	3.165816	1973.690552
0.000000	3.166053	1978.169434
0.000000	3.166291	1983.114746
0.000000	3.166528	1988.374023
0.000000	3.166764	1995.582397
0.000000	3.167002	2002.658813
[truncated: 4,969,430 more chars]
