# Supplementary material for: Conductivity and radio frequency performance data for silver nanoparticle inks deposited via aerosol jet deposition and processed under varying conditions
Source: Data Brief. 2020 Sep 24;33:106331. doi: 10.1016/j.dib.2020.106331 (PMC7560714; doi:10.1016/j.dib.2020.106331)
Supplement: Supplementary file 3 [file mmc3.zip › Sintering Study/Clariant Ink/Profilometry Data/CLA_11.ASC]

Wyko ASCII Data File Format 2	1	1
X Size	10
Y Size	18001
Block Name	Type	Length	Value
Wavelength	7	4	1.185746
Aspect	7	4	0.000339
Pixel_size	7	4	0.700000
RAW_DATA	3	720040	
0.000000	0.000000	11.912569
0.000000	0.000237	19.229597
0.000000	0.000474	24.760714
0.000000	0.000712	29.492437
0.000000	0.000949	34.537220
0.000000	0.001186	39.174824
0.000000	0.001423	46.347218
0.000000	0.001660	55.378353
0.000000	0.001897	64.522827
0.000000	0.002135	76.445229
0.000000	0.002372	92.608322
0.000000	0.002609	114.309967
0.000000	0.002846	142.153397
0.000000	0.003083	175.886047
0.000000	0.003320	213.698822
0.000000	0.003558	245.104584
0.000000	0.003795	269.249969
0.000000	0.004032	286.705139
0.000000	0.004269	299.649811
0.000000	0.004506	312.180145
0.000000	0.004744	326.947479
0.000000	0.004981	347.799286
0.000000	0.005218	378.880951
0.000000	0.005455	410.269012
0.000000	0.005692	434.223785
0.000000	0.005929	451.859009
0.000000	0.006167	465.614655
0.000000	0.006404	477.774719
0.000000	0.006641	488.730927
0.000000	0.006878	498.159393
0.000000	0.007115	506.802429
0.000000	0.007352	515.009338
0.000000	0.007590	523.656982
0.000000	0.007827	531.096375
0.000000	0.008064	539.215759
0.000000	0.008301	548.087280
0.000000	0.008538	557.669617
0.000000	0.008775	568.627747
0.000000	0.009013	581.424255
0.000000	0.009250	596.936035
0.000000	0.009487	614.427673
0.000000	0.009724	631.745972
0.000000	0.009961	647.383850
0.000000	0.010199	657.911682
0.000000	0.010436	666.306824
0.000000	0.010673	674.024841
0.000000	0.010910	682.222229
0.000000	0.011147	693.315796
0.000000	0.011384	704.295776
0.000000	0.011622	712.297913
0.000000	0.011859	720.179932
0.000000	0.012096	728.910828
0.000000	0.012333	738.474976
0.000000	0.012570	747.825439
0.000000	0.012807	755.892029
0.000000	0.013045	764.118164
0.000000	0.013282	773.384521
0.000000	0.013519	785.146362
0.000000	0.013756	796.036926
0.000000	0.013993	808.387573
0.000000	0.014231	823.737976
0.000000	0.014468	842.276855
0.000000	0.014705	863.305542
0.000000	0.014942	886.279297
0.000000	0.015179	911.538757
0.000000	0.015416	938.110046
0.000000	0.015654	965.238281
0.000000	0.015891	989.279968
0.000000	0.016128	1012.054504
0.000000	0.016365	1035.025391
0.000000	0.016602	1053.028931
0.000000	0.016839	1066.571777
0.000000	0.017077	1077.851440
0.000000	0.017314	1088.046021
0.000000	0.017551	1098.591064
0.000000	0.017788	1112.496582
0.000000	0.018025	1129.920410
0.000000	0.018262	1146.103516
0.000000	0.018500	1162.799805
0.000000	0.018737	1180.897583
0.000000	0.018974	1199.916870
0.000000	0.019211	1219.416138
0.000000	0.019448	1236.859741
0.000000	0.019686	1251.098267
0.000000	0.019923	1264.146362
0.000000	0.020160	1276.390869
0.000000	0.020397	1287.921875
0.000000	0.020634	1298.645630
0.000000	0.020871	1306.471436
0.000000	0.021109	1313.783936
0.000000	0.021346	1321.467407
0.000000	0.021583	1329.925659
0.000000	0.021820	1340.203369
0.000000	0.022057	1350.040039
0.000000	0.022294	1358.432617
0.000000	0.022532	1366.776733
0.000000	0.022769	1375.299438
0.000000	0.023006	1382.999756
0.000000	0.023243	1388.163940
0.000000	0.023480	1392.467285
0.000000	0.023718	1397.156250
0.000000	0.023955	1402.501099
0.000000	0.024192	1409.223145
0.000000	0.024429	1416.239380
0.000000	0.024666	1422.698486
0.000000	0.024903	1424.345215
0.000000	0.025141	1422.811768
0.000000	0.025378	1419.151733
0.000000	0.025615	1414.249146
0.000000	0.025852	1408.618164
0.000000	0.026089	1405.951904
0.000000	0.026326	1404.495605
0.000000	0.026564	1403.819702
0.000000	0.026801	1405.034424
0.000000	0.027038	1406.794067
0.000000	0.027275	1406.832764
0.000000	0.027512	1406.235474
0.000000	0.027750	1405.365112
0.000000	0.027987	1404.326050
0.000000	0.028224	1404.716309
0.000000	0.028461	1404.100098
0.000000	0.028698	1403.639648
0.000000	0.028935	1404.826782
0.000000	0.029173	1409.140991
0.000000	0.029410	1420.859985
0.000000	0.029647	1437.758789
0.000000	0.029884	1458.355347
0.000000	0.030121	1477.165771
0.000000	0.030358	1482.871582
0.000000	0.030596	1474.192993
0.000000	0.030833	1450.506348
0.000000	0.031070	1412.661621
0.000000	0.031307	1359.497681
0.000000	0.031544	1291.758423
0.000000	0.031781	1216.010498
0.000000	0.032019	1138.884644
0.000000	0.032256	1063.380127
0.000000	0.032493	1000.756897
0.000000	0.032730	939.173218
0.000000	0.032967	878.014526
0.000000	0.033205	814.319397
0.000000	0.033442	752.987488
0.000000	0.033679	696.890381
0.000000	0.033916	645.746643
0.000000	0.034153	602.040710
0.000000	0.034390	571.699097
0.000000	0.034628	562.215088
0.000000	0.034865	573.704590
0.000000	0.035102	599.284607
0.000000	0.035339	621.205566
0.000000	0.035576	639.551331
0.000000	0.035813	654.168335
0.000000	0.036051	664.843994
0.000000	0.036288	672.269043
0.000000	0.036525	676.930054
0.000000	0.036762	681.337097
0.000000	0.036999	687.896118
0.000000	0.037237	699.547424
0.000000	0.037474	711.599121
0.000000	0.037711	714.642883
0.000000	0.037948	707.728455
0.000000	0.038185	691.426147
0.000000	0.038422	665.087219
0.000000	0.038660	628.884094
0.000000	0.038897	584.092529
0.000000	0.039134	530.368652
0.000000	0.039371	472.301666
0.000000	0.039608	415.810577
0.000000	0.039845	361.045074
0.000000	0.040083	305.576843
0.000000	0.040320	251.607224
0.000000	0.040557	204.856003
0.000000	0.040794	168.688553
0.000000	0.041031	146.061417
0.000000	0.041269	125.873428
0.000000	0.041506	108.421860
0.000000	0.041743	93.670876
0.000000	0.041980	81.889542
0.000000	0.042217	72.709724
0.000000	0.042454	64.756134
0.000000	0.042692	58.592350
0.000000	0.042929	54.114609
0.000000	0.043166	50.250591
0.000000	0.043403	47.022804
0.000000	0.043640	44.144306
0.000000	0.043877	41.855923
0.000000	0.044115	39.956726
0.000000	0.044352	38.505844
0.000000	0.044589	37.092541
0.000000	0.044826	36.404202
0.000000	0.045063	35.563221
0.000000	0.045300	35.244156
0.000000	0.045538	34.808464
0.000000	0.045775	34.580406
0.000000	0.046012	33.829067
0.000000	0.046249	33.561115
0.000000	0.046486	33.537029
0.000000	0.046724	34.051533
0.000000	0.046961	35.492512
0.000000	0.047198	37.753231
0.000000	0.047435	41.962841
0.000000	0.047672	47.866577
0.000000	0.047909	57.329777
0.000000	0.048147	70.599960
0.000000	0.048384	89.454460
0.000000	0.048621	114.310753
0.000000	0.048858	144.468567
0.000000	0.049095	180.955322
0.000000	0.049332	223.578323
0.000000	0.049570	270.452759
0.000000	0.049807	312.938477
0.000000	0.050044	348.675018
0.000000	0.050281	375.601288
0.000000	0.050518	392.635468
0.000000	0.050756	397.804626
0.000000	0.050993	390.858673
0.000000	0.051230	372.818573
0.000000	0.051467	343.490845
0.000000	0.051704	304.011566
0.000000	0.051941	259.402679
0.000000	0.052179	215.559479
0.000000	0.052416	174.405121
0.000000	0.052653	142.447327
0.000000	0.052890	125.712173
0.000000	0.053127	111.438454
0.000000	0.053364	99.044800
0.000000	0.053602	89.021797
0.000000	0.053839	80.744316
0.000000	0.054076	73.852982
0.000000	0.054313	68.220963
0.000000	0.054550	63.993980
0.000000	0.054787	60.618378
0.000000	0.055025	58.400192
0.000000	0.055262	56.455719
0.000000	0.055499	54.995903
0.000000	0.055736	53.307495
0.000000	0.055973	52.047161
0.000000	0.056211	51.330273
0.000000	0.056448	50.921047
0.000000	0.056685	50.826008
0.000000	0.056922	50.935349
0.000000	0.057159	51.377884
0.000000	0.057396	52.275204
0.000000	0.057634	53.484341
0.000000	0.057871	54.835617
0.000000	0.058108	55.662991
0.000000	0.058345	56.528996
0.000000	0.058582	57.321198
0.000000	0.058819	58.428238
0.000000	0.059057	59.642132
0.000000	0.059294	61.218845
0.000000	0.059531	62.786812
0.000000	0.059768	64.542839
0.000000	0.060005	66.057266
0.000000	0.060243	67.238144
0.000000	0.060480	68.120300
0.000000	0.060717	68.631042
0.000000	0.060954	68.955887
0.000000	0.061191	68.935776
0.000000	0.061428	68.421486
0.000000	0.061666	68.014755
0.000000	0.061903	67.370789
0.000000	0.062140	66.620316
0.000000	0.062377	65.906357
0.000000	0.062614	64.767372
0.000000	0.062851	63.833813
0.000000	0.063089	63.029480
0.000000	0.063326	62.381275
0.000000	0.063563	61.538349
0.000000	0.063800	60.624729
0.000000	0.064037	60.018318
0.000000	0.064275	59.366627
0.000000	0.064512	58.659256
0.000000	0.064749	58.009933
0.000000	0.064986	57.415913
0.000000	0.065223	56.631943
0.000000	0.065460	55.782715
0.000000	0.065698	55.135670
0.000000	0.065935	54.603291
0.000000	0.066172	54.088654
0.000000	0.066409	53.854214
0.000000	0.066646	53.550480
0.000000	0.066883	53.536354
0.000000	0.067121	53.317245
0.000000	0.067358	53.349354
0.000000	0.067595	53.125999
0.000000	0.067832	52.979706
0.000000	0.068069	52.537647
0.000000	0.068306	52.286789
0.000000	0.068544	51.527622
0.000000	0.068781	51.383057
0.000000	0.069018	51.303635
0.000000	0.069255	51.788860
0.000000	0.069492	51.742847
0.000000	0.069730	51.977081
0.000000	0.069967	52.118393
0.000000	0.070204	52.020107
0.000000	0.070441	52.155396
0.000000	0.070678	52.043327
0.000000	0.070915	51.921894
0.000000	0.071153	51.801998
0.000000	0.071390	52.178154
0.000000	0.071627	52.320827
0.000000	0.071864	52.196667
0.000000	0.072101	51.911976
0.000000	0.072338	52.203220
0.000000	0.072576	51.628956
0.000000	0.072813	51.761372
0.000000	0.073050	51.553802
0.000000	0.073287	51.741150
0.000000	0.073524	51.617897
0.000000	0.073762	52.032555
0.000000	0.073999	52.265980
0.000000	0.074236	52.413857
0.000000	0.074473	52.707264
0.000000	0.074710	52.656212
0.000000	0.074947	52.985706
0.000000	0.075185	52.865849
0.000000	0.075422	53.151066
0.000000	0.075659	53.385426
0.000000	0.075896	53.935505
0.000000	0.076133	54.436699
0.000000	0.076370	54.623978
0.000000	0.076608	55.211163
0.000000	0.076845	55.228596
0.000000	0.077082	55.630775
0.000000	0.077319	55.826382
0.000000	0.077556	56.416355
0.000000	0.077794	56.920219
0.000000	0.078031	56.714153
0.000000	0.078268	57.134537
0.000000	0.078505	57.371475
0.000000	0.078742	57.786812
0.000000	0.078979	58.503876
0.000000	0.079217	58.774853
0.000000	0.079454	59.291786
0.000000	0.079691	59.194546
0.000000	0.079928	59.560894
0.000000	0.080165	59.687408
0.000000	0.080402	59.576237
0.000000	0.080640	59.979733
0.000000	0.080877	60.202377
0.000000	0.081114	60.728470
0.000000	0.081351	61.195911
0.000000	0.081588	61.216942
0.000000	0.081825	61.864548
0.000000	0.082063	62.043282
0.000000	0.082300	62.564041
0.000000	0.082537	62.322910
0.000000	0.082774	62.270035
0.000000	0.083011	62.191376
0.000000	0.083249	62.347301
0.000000	0.083486	62.632664
0.000000	0.083723	62.560783
0.000000	0.083960	62.734653
0.000000	0.084197	62.564613
0.000000	0.084434	62.786003
0.000000	0.084672	63.060654
0.000000	0.084909	63.390701
0.000000	0.085146	63.656147
0.000000	0.085383	63.615620
0.000000	0.085620	64.130157
0.000000	0.085857	64.615929
0.000000	0.086095	64.934433
0.000000	0.086332	65.797203
0.000000	0.086569	65.730949
0.000000	0.086806	66.638695
0.000000	0.087043	66.590485
0.000000	0.087281	66.644028
0.000000	0.087518	66.707169
0.000000	0.087755	67.166962
0.000000	0.087992	67.674179
0.000000	0.088229	67.971184
0.000000	0.088466	68.283058
0.000000	0.088704	68.239029
0.000000	0.088941	68.562439
0.000000	0.089178	68.900841
0.000000	0.089415	69.240860
0.000000	0.089652	69.082008
0.000000	0.089889	69.266289
0.000000	0.090127	69.207962
0.000000	0.090364	69.516991
0.000000	0.090601	69.723694
0.000000	0.090838	69.701767
0.000000	0.091075	69.700134
0.000000	0.091312	70.104683
0.000000	0.091550	70.200562
0.000000	0.091787	70.583122
0.000000	0.092024	71.012772
0.000000	0.092261	71.230309
0.000000	0.092498	71.341576
0.000000	0.092736	71.591225
0.000000	0.092973	71.622849
0.000000	0.093210	72.044128
0.000000	0.093447	72.377220
0.000000	0.093684	72.480774
0.000000	0.093921	72.827187
0.000000	0.094159	72.929550
0.000000	0.094396	72.897156
0.000000	0.094633	73.226303
0.000000	0.094870	73.088242
0.000000	0.095107	73.342392
0.000000	0.095344	73.421234
0.000000	0.095582	73.827469
0.000000	0.095819	74.462227
0.000000	0.096056	74.833321
0.000000	0.096293	75.524429
0.000000	0.096530	76.035538
0.000000	0.096768	76.452110
0.000000	0.097005	76.506142
0.000000	0.097242	77.154213
0.000000	0.097479	77.061806
0.000000	0.097716	77.414429
0.000000	0.097953	77.377060
0.000000	0.098191	77.304955
0.000000	0.098428	77.824463
0.000000	0.098665	77.372452
0.000000	0.098902	77.759666
0.000000	0.099139	77.570496
0.000000	0.099376	77.887489
0.000000	0.099614	78.119972
0.000000	0.099851	78.491585
0.000000	0.100088	78.500755
0.000000	0.100325	78.494530
0.000000	0.100562	78.485741
0.000000	0.100800	78.494743
0.000000	0.101037	78.668114
0.000000	0.101274	78.908859
0.000000	0.101511	79.230057
0.000000	0.101748	79.760849
0.000000	0.101985	80.259735
0.000000	0.102223	80.596489
0.000000	0.102460	81.013924
0.000000	0.102697	81.403786
0.000000	0.102934	82.261086
0.000000	0.103171	82.615646
0.000000	0.103408	83.407463
0.000000	0.103646	84.137527
0.000000	0.103883	84.635132
0.000000	0.104120	85.463219
0.000000	0.104357	85.135040
0.000000	0.104594	84.711700
0.000000	0.104831	85.094727
0.000000	0.105069	85.242279
0.000000	0.105306	85.275673
0.000000	0.105543	85.573692
0.000000	0.105780	85.910393
0.000000	0.106017	86.040649
0.000000	0.106255	86.204712
0.000000	0.106492	86.535149
0.000000	0.106729	86.796455
0.000000	0.106966	87.107147
0.000000	0.107203	87.589363
0.000000	0.107440	87.751747
0.000000	0.107678	88.065971
0.000000	0.107915	88.537598
0.000000	0.108152	88.798286
0.000000	0.108389	89.205620
0.000000	0.108626	89.163651
0.000000	0.108863	89.534477
0.000000	0.109101	90.114113
0.000000	0.109338	90.301613
0.000000	0.109575	91.303101
0.000000	0.109812	91.662636
0.000000	0.110049	92.546211
0.000000	0.110287	92.848335
0.000000	0.110524	92.773628
0.000000	0.110761	93.300980
0.000000	0.110998	93.363411
0.000000	0.111235	93.924538
0.000000	0.111472	94.153183
0.000000	0.111710	94.655602
0.000000	0.111947	94.983025
0.000000	0.112184	95.186340
0.000000	0.112421	95.730919
0.000000	0.112658	96.516296
0.000000	0.112895	98.539780
0.000000	0.113133	100.718384
0.000000	0.113370	103.459496
0.000000	0.113607	107.253014
0.000000	0.113844	111.049721
0.000000	0.114081	115.279877
0.000000	0.114318	117.919884
0.000000	0.114556	119.845032
0.000000	0.114793	121.319710
0.000000	0.115030	122.791000
0.000000	0.115267	123.770287
0.000000	0.115504	124.990700
0.000000	0.115742	125.630463
0.000000	0.115979	126.425644
0.000000	0.116216	127.160637
0.000000	0.116453	127.835220
0.000000	0.116690	128.559814
0.000000	0.116927	128.709061
0.000000	0.117165	128.749313
0.000000	0.117402	128.700363
0.000000	0.117639	128.836121
0.000000	0.117876	128.830246
0.000000	0.118113	128.833191
0.000000	0.118350	129.124756
0.000000	0.118588	129.490067
0.000000	0.118825	129.807541
0.000000	0.119062	130.549667
0.000000	0.119299	130.599808
0.000000	0.119536	131.123688
0.000000	0.119774	131.017761
0.000000	0.120011	131.343628
0.000000	0.120248	131.018646
0.000000	0.120485	131.010468
0.000000	0.120722	130.873306
0.000000	0.120959	130.872040
0.000000	0.121197	131.276932
0.000000	0.121434	131.369385
0.000000	0.121671	131.740646
0.000000	0.121908	131.783295
0.000000	0.122145	132.090546
0.000000	0.122382	132.061493
0.000000	0.122620	132.420120
0.000000	0.122857	132.452744
0.000000	0.123094	132.761765
0.000000	0.123331	133.120224
0.000000	0.123568	133.407257
0.000000	0.123806	133.624756
0.000000	0.124043	133.904465
0.000000	0.124280	134.260864
0.000000	0.124517	134.822418
0.000000	0.124754	135.463120
0.000000	0.124991	135.917374
0.000000	0.125229	136.400955
0.000000	0.125466	136.657593
0.000000	0.125703	136.921463
0.000000	0.125940	137.203339
0.000000	0.126177	137.516464
0.000000	0.126414	137.629303
0.000000	0.126652	138.401016
0.000000	0.126889	138.748917
0.000000	0.127126	139.248718
0.000000	0.127363	139.529495
0.000000	0.127600	139.821655
0.000000	0.127837	140.008499
0.000000	0.128075	140.341522
0.000000	0.128312	140.594193
0.000000	0.128549	141.018799
0.000000	0.128786	141.386734
0.000000	0.129023	141.948196
0.000000	0.129261	142.354797
0.000000	0.129498	142.988358
0.000000	0.129735	143.526932
0.000000	0.129972	144.140976
0.000000	0.130209	145.271057
0.000000	0.130446	146.760559
0.000000	0.130684	148.432495
0.000000	0.130921	150.705078
0.000000	0.131158	153.135818
0.000000	0.131395	155.851257
0.000000	0.131632	158.965622
0.000000	0.131869	162.210236
0.000000	0.132107	165.668137
0.000000	0.132344	168.588806
0.000000	0.132581	171.465134
0.000000	0.132818	174.740479
0.000000	0.133055	178.148483
0.000000	0.133293	182.483154
0.000000	0.133530	187.393890
0.000000	0.133767	192.533173
0.000000	0.134004	198.069321
0.000000	0.134241	202.050476
0.000000	0.134478	203.836395
0.000000	0.134716	205.343918
0.000000	0.134953	206.701202
0.000000	0.135190	207.938019
0.000000	0.135427	209.213501
0.000000	0.135664	209.955902
0.000000	0.135901	210.553986
0.000000	0.136139	211.172287
0.000000	0.136376	211.721725
0.000000	0.136613	212.579666
0.000000	0.136850	212.894501
0.000000	0.137087	213.125900
0.000000	0.137324	213.156906
0.000000	0.137562	213.239456
0.000000	0.137799	213.393967
0.000000	0.138036	213.150833
0.000000	0.138273	213.502304
0.000000	0.138510	213.650208
0.000000	0.138748	213.753296
0.000000	0.138985	214.139008
0.000000	0.139222	214.566589
0.000000	0.139459	215.783890
0.000000	0.139696	217.695313
0.000000	0.139933	219.888184
0.000000	0.140171	222.818451
0.000000	0.140408	226.342453
0.000000	0.140645	230.045044
0.000000	0.140882	233.402756
0.000000	0.141119	233.561447
0.000000	0.141356	230.191711
0.000000	0.141594	225.586533
0.000000	0.141831	222.587341
0.000000	0.142068	221.579712
0.000000	0.142305	220.999496
0.000000	0.142542	220.219971
0.000000	0.142780	219.655792
0.000000	0.143017	219.345245
0.000000	0.143254	219.172485
0.000000	0.143491	219.118134
0.000000	0.143728	219.032806
0.000000	0.143965	218.767532
0.000000	0.144203	218.796005
0.000000	0.144440	218.518066
0.000000	0.144677	218.783890
0.000000	0.144914	218.762054
0.000000	0.145151	219.047440
0.000000	0.145388	219.277237
0.000000	0.145626	219.552246
0.000000	0.145863	219.852554
0.000000	0.146100	219.910492
0.000000	0.146337	219.944946
0.000000	0.146574	219.826736
0.000000	0.146812	220.038834
0.000000	0.147049	219.858536
0.000000	0.147286	219.886688
0.000000	0.147523	219.539001
0.000000	0.147760	219.686127
0.000000	0.147997	219.644760
0.000000	0.148235	219.798843
0.000000	0.148472	220.303482
0.000000	0.148709	220.572128
0.000000	0.148946	221.097275
0.000000	0.149183	221.909943
0.000000	0.149420	222.796570
0.000000	0.149658	223.425873
0.000000	0.149895	224.339584
0.000000	0.150132	225.749557
0.000000	0.150369	227.857040
0.000000	0.150606	230.222183
0.000000	0.150843	232.846466
0.000000	0.151081	235.841202
0.000000	0.151318	238.706924
0.000000	0.151555	241.315323
0.000000	0.151792	244.442383
0.000000	0.152029	247.833450
0.000000	0.152267	251.735962
0.000000	0.152504	256.176910
0.000000	0.152741	261.292145
0.000000	0.152978	267.539886
0.000000	0.153215	274.565460
0.000000	0.153452	282.245361
0.000000	0.153690	289.605255
0.000000	0.153927	295.196045
0.000000	0.154164	299.843414
0.000000	0.154401	304.305267
0.000000	0.154638	307.266388
0.000000	0.154875	306.878448
0.000000	0.155113	305.236359
0.000000	0.155350	303.011200
0.000000	0.155587	299.316467
0.000000	0.155824	294.011871
0.000000	0.156061	286.956909
0.000000	0.156299	278.304169
0.000000	0.156536	268.522552
0.000000	0.156773	260.069031
0.000000	0.157010	255.358017
0.000000	0.157247	252.291946
0.000000	0.157484	249.335068
0.000000	0.157722	246.890808
0.000000	0.157959	245.113251
0.000000	0.158196	243.543137
0.000000	0.158433	242.590561
0.000000	0.158670	242.131149
0.000000	0.158907	242.595764
0.000000	0.159145	244.136032
0.000000	0.159382	247.201721
0.000000	0.159619	252.269104
0.000000	0.159856	258.805817
0.000000	0.160093	268.123749
0.000000	0.160331	278.865906
0.000000	0.160568	291.275787
0.000000	0.160805	303.134491
0.000000	0.161042	315.598969
0.000000	0.161279	326.912720
0.000000	0.161516	336.503693
0.000000	0.161754	344.767273
0.000000	0.161991	351.658539
0.000000	0.162228	358.247559
0.000000	0.162465	364.877716
0.000000	0.162702	371.801666
0.000000	0.162939	378.770935
0.000000	0.163177	385.735565
0.000000	0.163414	392.613220
0.000000	0.163651	400.036530
0.000000	0.163888	407.567383
0.000000	0.164125	414.809174
0.000000	0.164362	421.011475
0.000000	0.164600	428.295319
0.000000	0.164837	437.653564
0.000000	0.165074	449.689697
0.000000	0.165311	464.769043
0.000000	0.165548	482.559937
0.000000	0.165786	502.466644
0.000000	0.166023	521.992493
0.000000	0.166260	533.533691
0.000000	0.166497	536.147644
0.000000	0.166734	530.403381
0.000000	0.166971	514.859680
0.000000	0.167209	491.665436
0.000000	0.167446	466.116760
0.000000	0.167683	439.535736
0.000000	0.167920	415.386414
0.000000	0.168157	396.472717
0.000000	0.168394	381.765503
0.000000	0.168632	377.003021
0.000000	0.168869	369.981689
0.000000	0.169106	362.183319
0.000000	0.169343	355.082184
0.000000	0.169580	350.095795
0.000000	0.169818	349.041595
0.000000	0.170055	354.330658
0.000000	0.170292	369.846802
0.000000	0.170529	400.607727
0.000000	0.170766	441.636475
0.000000	0.171003	481.622742
0.000000	0.171241	518.814514
0.000000	0.171478	552.762024
0.000000	0.171715	579.974854
0.000000	0.171952	596.393066
0.000000	0.172189	601.224121
0.000000	0.172426	595.734436
0.000000	0.172664	580.361816
0.000000	0.172901	557.864624
0.000000	0.173138	532.163391
0.000000	0.173375	511.399323
0.000000	0.173612	501.053162
0.000000	0.173849	504.174561
0.000000	0.174087	519.266541
0.000000	0.174324	546.195679
0.000000	0.174561	577.955872
0.000000	0.174798	614.036682
0.000000	0.175035	655.692139
0.000000	0.175273	703.197021
0.000000	0.175510	751.228088
0.000000	0.175747	791.870911
0.000000	0.175984	823.707153
0.000000	0.176221	846.969299
0.000000	0.176458	862.370728
0.000000	0.176696	872.786865
0.000000	0.176933	880.877808
0.000000	0.177170	892.766479
0.000000	0.177407	913.973450
0.000000	0.177644	943.925476
0.000000	0.177881	976.598755
0.000000	0.178119	1010.600647
0.000000	0.178356	1044.702759
0.000000	0.178593	1078.319336
0.000000	0.178830	1111.816284
0.000000	0.179067	1147.185669
0.000000	0.179305	1188.201172
0.000000	0.179542	1233.832520
0.000000	0.179779	1282.503906
0.000000	0.180016	1332.186890
0.000000	0.180253	1382.265991
0.000000	0.180490	1431.821045
0.000000	0.180728	1478.600220
0.000000	0.180965	1519.648560
0.000000	0.181202	1554.114746
0.000000	0.181439	1583.028809
0.000000	0.181676	1609.983276
0.000000	0.181913	1635.919434
0.000000	0.182151	1658.966797
0.000000	0.182388	1680.056519
0.000000	0.182625	1702.491699
0.000000	0.182862	1724.758911
0.000000	0.183099	1745.286743
0.000000	0.183337	1764.886475
0.000000	0.183574	1782.027344
0.000000	0.183811	1794.781616
0.000000	0.184048	1804.972534
0.000000	0.184285	1815.727051
0.000000	0.184522	1826.934814
0.000000	0.184760	1834.910645
0.000000	0.184997	1840.950806
0.000000	0.185234	1845.872070
0.000000	0.185471	1848.479980
0.000000	0.185708	1849.667725
0.000000	0.185945	1849.562988
0.000000	0.186183	1848.287476
0.000000	0.186420	1846.636475
0.000000	0.186657	1845.792236
0.000000	0.186894	1843.008057
0.000000	0.187131	1836.694824
0.000000	0.187368	1827.642700
0.000000	0.187606	1814.908936
0.000000	0.187843	1800.532227
0.000000	0.188080	1787.016724
0.000000	0.188317	1773.632446
0.000000	0.188554	1759.523315
0.000000	0.188792	1744.489868
0.000000	0.189029	1727.834351
0.000000	0.189266	1712.028809
0.000000	0.189503	1696.539673
0.000000	0.189740	1679.605347
0.000000	0.189977	1661.181152
0.000000	0.190215	1642.900024
0.000000	0.190452	1624.256470
0.000000	0.190689	1604.309570
0.000000	0.190926	1582.477783
0.000000	0.191163	1557.447998
0.000000	0.191400	1528.024414
0.000000	0.191638	1493.760132
0.000000	0.191875	1458.693604
0.000000	0.192112	1425.978027
0.000000	0.192349	1396.480713
0.000000	0.192586	1365.183105
0.000000	0.192824	1331.294067
0.000000	0.193061	1297.156372
0.000000	0.193298	1266.329468
0.000000	0.193535	1240.096069
0.000000	0.193772	1215.741333
0.000000	0.194009	1192.215332
0.000000	0.194247	1169.269897
0.000000	0.194484	1147.240479
0.000000	0.194721	1128.865601
0.000000	0.194958	1112.565186
0.000000	0.195195	1097.255371
0.000000	0.195432	1086.661743
0.000000	0.195670	1082.994507
0.000000	0.195907	1090.158325
0.000000	0.196144	1107.825562
0.000000	0.196381	1133.763184
0.000000	0.196618	1167.576904
0.000000	0.196856	1202.385498
0.000000	0.197093	1227.031738
0.000000	0.197330	1238.161865
0.000000	0.197567	1234.911377
0.000000	0.197804	1215.577393
0.000000	0.198041	1179.131226
0.000000	0.198279	1128.760620
0.000000	0.198516	1071.019775
0.000000	0.198753	1015.190247
0.000000	0.198990	970.189331
0.000000	0.199227	944.466919
0.000000	0.199464	920.400513
0.000000	0.199702	896.816101
0.000000	0.199939	873.514648
0.000000	0.200176	851.000916
0.000000	0.200413	830.337341
0.000000	0.200650	814.830261
0.000000	0.200887	802.371033
0.000000	0.201125	792.488403
0.000000	0.201362	783.176697
0.000000	0.201599	773.847778
0.000000	0.201836	764.385071
0.000000	0.202073	754.244934
0.000000	0.202311	743.006348
0.000000	0.202548	730.834045
0.000000	0.202785	717.585449
0.000000	0.203022	707.090210
0.000000	0.203259	699.717041
0.000000	0.203496	694.263062
0.000000	0.203734	691.475464
0.000000	0.203971	693.210449
0.000000	0.204208	700.188049
0.000000	0.204445	709.818970
0.000000	0.204682	718.595215
0.000000	0.204919	720.344116
0.000000	0.205157	706.883545
0.000000	0.205394	680.635803
0.000000	0.205631	643.863647
0.000000	0.205868	595.454102
0.000000	0.206105	539.590942
0.000000	0.206343	480.516510
0.000000	0.206580	425.697540
0.000000	0.206817	381.337341
0.000000	0.207054	343.277344
0.000000	0.207291	315.574402
0.000000	0.207528	296.573486
0.000000	0.207766	280.358978
0.000000	0.208003	267.062836
0.000000	0.208240	255.918869
0.000000	0.208477	246.180252
0.000000	0.208714	238.316818
0.000000	0.208951	231.285461
0.000000	0.209189	225.424805
0.000000	0.209426	220.317368
0.000000	0.209663	215.839523
0.000000	0.209900	212.649124
0.000000	0.210137	210.097733
0.000000	0.210374	208.120682
0.000000	0.210612	206.419434
0.000000	0.210849	205.191284
0.000000	0.211086	203.925369
0.000000	0.211323	203.209305
0.000000	0.211560	203.169067
0.000000	0.211798	203.178436
0.000000	0.212035	203.431717
0.000000	0.212272	203.643829
0.000000	0.212509	203.888992
0.000000	0.212746	204.130432
0.000000	0.212983	204.456390
0.000000	0.213221	204.714417
0.000000	0.213458	205.113358
0.000000	0.213695	205.015747
0.000000	0.213932	205.240097
0.000000	0.214169	205.180359
0.000000	0.214406	205.067841
0.000000	0.214644	204.793777
0.000000	0.214881	204.744141
0.000000	0.215118	204.706085
0.000000	0.215355	204.935623
0.000000	0.215592	204.951538
0.000000	0.215830	205.102234
0.000000	0.216067	205.135834
0.000000	0.216304	205.152435
0.000000	0.216541	205.257019
0.000000	0.216778	204.945572
0.000000	0.217015	204.927444
0.000000	0.217253	204.356613
0.000000	0.217490	204.195007
0.000000	0.217727	203.977234
0.000000	0.217964	203.696075
0.000000	0.218201	203.226730
0.000000	0.218438	202.694107
0.000000	0.218676	202.602890
0.000000	0.218913	202.245468
0.000000	0.219150	201.619049
0.000000	0.219387	201.471054
0.000000	0.219624	201.223572
0.000000	0.219862	201.237137
0.000000	0.220099	201.388641
0.000000	0.220336	201.051514
0.000000	0.220573	200.692368
0.000000	0.220810	200.451233
0.000000	0.221047	200.596207
0.000000	0.221285	200.540100
0.000000	0.221522	200.530350
0.000000	0.221759	200.469330
0.000000	0.221996	200.746826
0.000000	0.222233	201.145065
0.000000	0.222470	201.662659
0.000000	0.222708	202.285049
0.000000	0.222945	202.743225
0.000000	0.223182	203.249283
0.000000	0.223419	203.542923
0.000000	0.223656	203.609772
0.000000	0.223893	204.184494
0.000000	0.224131	204.189835
0.000000	0.224368	205.071564
0.000000	0.224605	204.899261
0.000000	0.224842	205.580673
0.000000	0.225079	205.801849
0.000000	0.225317	206.019058
0.000000	0.225554	206.233582
0.000000	0.225791	206.204697
0.000000	0.226028	206.666748
0.000000	0.226265	206.662628
0.000000	0.226502	207.027588
0.000000	0.226740	207.040405
0.000000	0.226977	207.291534
0.000000	0.227214	207.539536
0.000000	0.227451	207.649628
0.000000	0.227688	207.614548
0.000000	0.227925	207.321854
0.000000	0.228163	207.527222
0.000000	0.228400	207.664139
0.000000	0.228637	207.983887
0.000000	0.228874	208.129684
0.000000	0.229111	208.702896
0.000000	0.229349	209.094238
0.000000	0.229586	209.274841
0.000000	0.229823	209.474167
0.000000	0.230060	209.816132
0.000000	0.230297	209.815643
0.000000	0.230534	210.318588
0.000000	0.230772	210.486237
0.000000	0.231009	210.662613
0.000000	0.231246	210.968170
0.000000	0.231483	211.154526
0.000000	0.231720	211.207443
0.000000	0.231957	211.486984
0.000000	0.232195	211.389832
0.000000	0.232432	211.398407
0.000000	0.232669	211.415314
0.000000	0.232906	211.705002
0.000000	0.233143	211.804108
0.000000	0.233380	211.966797
0.000000	0.233618	212.463913
0.000000	0.233855	212.711014
0.000000	0.234092	213.441467
0.000000	0.234329	213.939545
0.000000	0.234566	214.668900
0.000000	0.234804	215.368637
0.000000	0.235041	215.997147
0.000000	0.235278	216.753113
0.000000	0.235515	216.865646
0.000000	0.235752	217.145355
0.000000	0.235989	216.625626
0.000000	0.236227	216.891235
0.000000	0.236464	216.897263
0.000000	0.236701	217.246033
0.000000	0.236938	217.089569
0.000000	0.237175	217.258698
0.000000	0.237412	217.032211
0.000000	0.237650	217.130020
0.000000	0.237887	216.961853
0.000000	0.238124	216.652603
0.000000	0.238361	216.715576
0.000000	0.238598	216.700623
0.000000	0.238836	216.863251
0.000000	0.239073	217.096207
0.000000	0.239310	217.399002
0.000000	0.239547	217.642670
0.000000	0.239784	218.181656
0.000000	0.240021	218.159897
0.000000	0.240259	218.535477
0.000000	0.240496	218.480423
0.000000	0.240733	219.211029
0.000000	0.240970	219.286545
0.000000	0.241207	220.008331
0.000000	0.241444	220.398163
0.000000	0.241682	220.647949
0.000000	0.241919	220.850250
0.000000	0.242156	220.502518
0.000000	0.242393	220.818680
0.000000	0.242630	220.254990
0.000000	0.242868	220.520630
0.000000	0.243105	220.463043
0.000000	0.243342	220.458221
0.000000	0.243579	221.143234
0.000000	0.243816	221.194183
0.000000	0.244053	221.792389
0.000000	0.244291	222.205872
0.000000	0.244528	222.516724
0.000000	0.244765	222.823135
0.000000	0.245002	222.506790
0.000000	0.245239	222.785828
0.000000	0.245476	222.975693
0.000000	0.245714	223.086121
0.000000	0.245951	223.620483
0.000000	0.246188	223.743729
0.000000	0.246425	224.291580
0.000000	0.246662	224.655304
0.000000	0.246900	225.162567
0.000000	0.247137	225.537994
0.000000	0.247374	225.619141
0.000000	0.247611	225.626144
0.000000	0.247848	225.080765
0.000000	0.248085	225.106918
0.000000	0.248323	225.168350
0.000000	0.248560	225.304688
0.000000	0.248797	225.675751
0.000000	0.249034	226.188660
0.000000	0.249271	226.849564
0.000000	0.249508	227.648682
0.000000	0.249746	228.321472
0.000000	0.249983	228.968262
0.000000	0.250220	229.961365
0.000000	0.250457	229.878143
0.000000	0.250694	230.841644
0.000000	0.250931	232.028015
0.000000	0.251169	233.531693
0.000000	0.251406	235.794495
0.000000	0.251643	238.606812
0.000000	0.251880	241.799576
0.000000	0.252117	245.138779
0.000000	0.252355	247.496292
0.000000	0.252592	249.195358
0.000000	0.252829	250.630646
0.000000	0.253066	251.879318
0.000000	0.253303	253.158173
0.000000	0.253540	253.962753
0.000000	0.253778	254.758286
0.000000	0.254015	255.307297
0.000000	0.254252	255.613098
0.000000	0.254489	255.567856
0.000000	0.254726	255.798752
0.000000	0.254963	256.084106
0.000000	0.255201	256.406006
0.000000	0.255438	256.605774
0.000000	0.255675	256.274414
0.000000	0.255912	255.506104
0.000000	0.256149	254.565140
0.000000	0.256387	253.876099
0.000000	0.256624	253.388840
0.000000	0.256861	253.395111
0.000000	0.257098	253.309479
0.000000	0.257335	252.990829
0.000000	0.257572	252.905823
0.000000	0.257810	252.801178
0.000000	0.258047	252.409302
0.000000	0.258284	252.080597
0.000000	0.258521	251.585205
0.000000	0.258758	251.063568
0.000000	0.258995	250.793716
0.000000	0.259233	250.932465
0.000000	0.259470	251.006897
0.000000	0.259707	250.880066
0.000000	0.259944	250.905945
0.000000	0.260181	251.086136
0.000000	0.260418	251.047714
0.000000	0.260656	251.019608
0.000000	0.260893	251.003967
0.000000	0.261130	251.124191
0.000000	0.261367	251.014206
0.000000	0.261604	251.393600
0.000000	0.261842	251.291229
0.000000	0.262079	251.412125
0.000000	0.262316	251.036957
0.000000	0.262553	251.142883
0.000000	0.262790	251.160309
0.000000	0.263027	251.343826
0.000000	0.263265	251.591980
0.000000	0.263502	251.673447
0.000000	0.263739	251.963089
0.000000	0.263976	252.479050
0.000000	0.264213	253.221298
0.000000	0.264450	253.441055
0.000000	0.264688	254.080765
0.000000	0.264925	254.535995
0.000000	0.265162	254.909866
0.000000	0.265399	255.201843
0.000000	0.265636	255.663071
0.000000	0.265874	255.938034
0.000000	0.266111	256.382080
0.000000	0.266348	257.349396
0.000000	0.266585	257.708496
0.000000	0.266822	257.872589
0.000000	0.267059	257.566650
0.000000	0.267297	257.630341
0.000000	0.267534	257.112488
0.000000	0.267771	256.870056
0.000000	0.268008	256.704376
0.000000	0.268245	256.641907
0.000000	0.268482	256.460236
0.000000	0.268720	256.418365
0.000000	0.268957	256.540863
0.000000	0.269194	256.479767
0.000000	0.269431	256.731476
0.000000	0.269668	256.831177
0.000000	0.269906	257.268066
0.000000	0.270143	257.809814
0.000000	0.270380	258.202484
0.000000	0.270617	258.797424
0.000000	0.270854	258.862427
0.000000	0.271091	259.480469
0.000000	0.271329	260.060364
0.000000	0.271566	260.699402
0.000000	0.271803	261.127228
0.000000	0.272040	261.675537
0.000000	0.272277	261.591888
0.000000	0.272514	261.941895
0.000000	0.272752	261.881592
0.000000	0.272989	262.242340
0.000000	0.273226	261.935211
0.000000	0.273463	261.919861
0.000000	0.273700	261.623352
0.000000	0.273937	261.555328
0.000000	0.274175	261.394012
0.000000	0.274412	261.775513
0.000000	0.274649	261.875732
0.000000	0.274886	262.291718
0.000000	0.275123	262.660645
0.000000	0.275361	263.084473
0.000000	0.275598	263.060394
0.000000	0.275835	263.423981
0.000000	0.276072	263.579193
0.000000	0.276309	264.000885
0.000000	0.276546	264.327087
0.000000	0.276784	264.426849
0.000000	0.277021	264.670074
0.000000	0.277258	264.716217
0.000000	0.277495	265.069183
0.000000	0.277732	265.511383
0.000000	0.277969	266.285339
0.000000	0.278207	266.891235
0.000000	0.278444	267.049652
0.000000	0.278681	267.590424
0.000000	0.278918	267.668243
0.000000	0.279155	268.117798
0.000000	0.279393	268.340485
0.000000	0.279630	268.928314
0.000000	0.279867	268.902466
0.000000	0.280104	269.086517
0.000000	0.280341	269.003387
0.000000	0.280578	269.377655
0.000000	0.280816	269.366547
0.000000	0.281053	269.438599
0.000000	0.281290	269.117249
0.000000	0.281527	269.141724
0.000000	0.281764	269.181183
0.000000	0.282001	269.368286
0.000000	0.282239	269.469269
0.000000	0.282476	269.608032
0.000000	0.282713	269.795837
0.000000	0.282950	269.922760
0.000000	0.283187	270.243073
0.000000	0.283424	270.647675
0.000000	0.283662	271.009613
0.000000	0.283899	271.432404
0.000000	0.284136	272.014282
0.000000	0.284373	272.478638
0.000000	0.284610	272.418579
0.000000	0.284848	272.540161
0.000000	0.285085	272.255280
0.000000	0.285322	272.313660
0.000000	0.285559	272.278717
0.000000	0.285796	272.542084
0.000000	0.286033	272.884918
0.000000	0.286271	273.423767
0.000000	0.286508	274.017761
0.000000	0.286745	274.145111
0.000000	0.286982	274.259277
0.000000	0.287219	274.242615
0.000000	0.287456	274.471832
0.000000	0.287694	274.482788
0.000000	0.287931	274.891754
0.000000	0.288168	274.985382
0.000000	0.288405	275.480194
0.000000	0.288642	275.888733
0.000000	0.288880	275.936829
0.000000	0.289117	276.209198
0.000000	0.289354	276.220520
0.000000	0.289591	276.206482
0.000000	0.289828	276.303986
0.000000	0.290065	276.168488
0.000000	0.290303	276.546753
0.000000	0.290540	276.615784
0.000000	0.290777	276.855072
0.000000	0.291014	277.272003
0.000000	0.291251	277.612640
0.000000	0.291488	277.851593
0.000000	0.291726	278.090912
0.000000	0.291963	278.200073
0.000000	0.292200	278.177307
0.000000	0.292437	278.280304
0.000000	0.292674	278.170715
0.000000	0.292911	278.720764
0.000000	0.293149	279.108612
0.000000	0.293386	279.320251
0.000000	0.293623	279.842499
0.000000	0.293860	280.206207
0.000000	0.294097	280.668915
0.000000	0.294335	281.162354
0.000000	0.294572	282.019714
0.000000	0.294809	283.016663
0.000000	0.295046	284.689789
0.000000	0.295283	286.992493
0.000000	0.295520	290.192078
0.000000	0.295758	294.205566
0.000000	0.295995	299.378510
0.000000	0.296232	304.880127
0.000000	0.296469	310.168182
0.000000	0.296706	312.929382
0.000000	0.296943	309.582581
0.000000	0.297181	303.297791
0.000000	0.297418	298.008820
0.000000	0.297655	296.429779
0.000000	0.297892	294.982330
0.000000	0.298129	293.826294
0.000000	0.298367	293.073853
0.000000	0.298604	292.052582
0.000000	0.298841	291.380981
0.000000	0.299078	290.587860
0.000000	0.299315	290.393951
0.000000	0.299552	289.824219
0.000000	0.299790	290.061707
0.000000	0.300027	289.518799
0.000000	0.300264	289.242706
0.000000	0.300501	289.243073
0.000000	0.300738	289.151550
0.000000	0.300975	288.833038
0.000000	0.301213	288.898834
0.000000	0.301450	288.643921
0.000000	0.301687	288.807831
0.000000	0.301924	288.816559
0.000000	0.302161	289.166962
0.000000	0.302399	289.390411
0.000000	0.302636	290.088684
0.000000	0.302873	290.650146
0.000000	0.303110	291.162170
0.000000	0.303347	291.236145
0.000000	0.303584	291.707458
0.000000	0.303822	292.221497
0.000000	0.304059	292.518036
0.000000	0.304296	292.943481
0.000000	0.304533	293.006805
0.000000	0.304770	293.427582
0.000000	0.305007	293.487885
0.000000	0.305245	293.664734
0.000000	0.305482	293.971924
0.000000	0.305719	294.049835
0.000000	0.305956	294.505646
0.000000	0.306193	294.378906
0.000000	0.306430	294.633911
0.000000	0.306668	294.930634
0.000000	0.306905	295.264282
0.000000	0.307142	295.623291
0.000000	0.307379	295.748138
0.000000	0.307616	295.866364
0.000000	0.307854	296.102142
0.000000	0.308091	296.218811
0.000000	0.308328	296.098297
0.000000	0.308565	296.241760
0.000000	0.308802	296.554077
0.000000	0.309039	297.038483
0.000000	0.309277	297.194977
0.000000	0.309514	297.485077
0.000000	0.309751	297.661591
0.000000	0.309988	297.714294
0.000000	0.310225	297.887024
0.000000	0.310462	297.824066
0.000000	0.310700	298.135529
0.000000	0.310937	298.347687
0.000000	0.311174	298.446503
0.000000	0.311411	298.667145
0.000000	0.311648	298.643494
0.000000	0.311886	298.977814
0.000000	0.312123	298.586090
0.000000	0.312360	298.922119
0.000000	0.312597	298.930298
0.000000	0.312834	299.334167
0.000000	0.313071	299.296204
0.000000	0.313309	299.659271
0.000000	0.313546	299.711823
0.000000	0.313783	300.176239
0.000000	0.314020	300.453461
0.000000	0.314257	300.768524
0.000000	0.314494	301.115265
0.000000	0.314732	301.120392
0.000000	0.314969	301.749847
0.000000	0.315206	301.678101
0.000000	0.315443	301.975586
0.000000	0.315680	302.174316
0.000000	0.315917	302.386993
0.000000	0.316155	302.850708
0.000000	0.316392	302.702789
0.000000	0.316629	303.136078
0.000000	0.316866	302.951233
0.000000	0.317103	303.110046
0.000000	0.317341	302.917206
0.000000	0.317578	303.121613
0.000000	0.317815	303.278412
0.000000	0.318052	303.766571
0.000000	0.318289	304.476807
0.000000	0.318526	304.422058
0.000000	0.318764	305.280029
0.000000	0.319001	305.610443
0.000000	0.319238	306.106445
0.000000	0.319475	306.402618
0.000000	0.319712	306.732880
0.000000	0.319950	307.099030
0.000000	0.320187	307.617798
0.000000	0.320424	308.033325
0.000000	0.320661	308.442719
0.000000	0.320898	308.464264
0.000000	0.321135	308.573181
0.000000	0.321373	308.542236
0.000000	0.321610	308.747589
0.000000	0.321847	308.841248
0.000000	0.322084	309.309021
0.000000	0.322321	309.179901
0.000000	0.322558	309.407349
0.000000	0.322796	309.522705
0.000000	0.323033	309.400085
0.000000	0.323270	309.775848
0.000000	0.323507	309.941376
0.000000	0.323744	310.010590
0.000000	0.323981	309.992615
0.000000	0.324219	310.268158
0.000000	0.324456	310.976440
0.000000	0.324693	311.015930
0.000000	0.324930	311.449707
0.000000	0.325167	311.680511
0.000000	0.325405	311.816711
0.000000	0.325642	312.346954
0.000000	0.325879	312.426331
0.000000	0.326116	312.890625
0.000000	0.326353	312.900116
0.000000	0.326590	313.294495
0.000000	0.326828	313.722992
0.000000	0.327065	313.807953
0.000000	0.327302	314.266357
0.000000	0.327539	314.255524
0.000000	0.327776	314.493774
0.000000	0.328013	314.756989
0.000000	0.328251	315.047913
0.000000	0.328488	315.123627
0.000000	0.328725	315.468475
0.000000	0.328962	315.725067
0.000000	0.329199	316.124146
0.000000	0.329437	316.413971
0.000000	0.329674	316.092316
0.000000	0.329911	316.739899
0.000000	0.330148	316.694427
0.000000	0.330385	316.921204
0.000000	0.330622	317.108734
0.000000	0.330860	317.556488
0.000000	0.331097	318.222534
0.000000	0.331334	319.067078
0.000000	0.331571	320.414154
0.000000	0.331808	322.335052
0.000000	0.332045	324.252228
0.000000	0.332283	327.001373
0.000000	0.332520	329.824982
0.000000	0.332757	333.370300
0.000000	0.332994	333.659912
0.000000	0.333231	335.817078
0.000000	0.333468	338.838104
0.000000	0.333706	341.209351
0.000000	0.333943	343.173706
0.000000	0.334180	344.644135
0.000000	0.334417	345.921814
0.000000	0.334654	346.850983
0.000000	0.334892	347.531586
0.000000	0.335129	348.084595
0.000000	0.335366	348.399750
0.000000	0.335603	348.977051
0.000000	0.335840	349.105560
0.000000	0.336077	349.390167
0.000000	0.336315	349.485901
0.000000	0.336552	349.644531
0.000000	0.336789	349.520935
0.000000	0.337026	349.497314
0.000000	0.337263	349.606598
0.000000	0.337500	349.869751
0.000000	0.337738	350.171143
0.000000	0.337975	350.503113
0.000000	0.338212	350.489502
0.000000	0.338449	350.728363
0.000000	0.338686	350.623718
0.000000	0.338924	351.146179
0.000000	0.339161	351.216400
0.000000	0.339398	351.296417
0.000000	0.339635	351.634399
0.000000	0.339872	351.868561
0.000000	0.340109	351.866486
0.000000	0.340347	351.994720
0.000000	0.340584	352.151093
0.000000	0.340821	352.346924
0.000000	0.341058	352.467407
0.000000	0.341295	352.998962
0.000000	0.341532	353.330933
0.000000	0.341770	353.675720
0.000000	0.342007	353.652161
0.000000	0.342244	353.857880
0.000000	0.342481	353.701630
0.000000	0.342718	354.042023
0.000000	0.342955	354.178345
0.000000	0.343193	354.471527
0.000000	0.343430	354.684326
0.000000	0.343667	354.930634
0.000000	0.343904	355.325623
0.000000	0.344141	355.492920
0.000000	0.344379	355.778107
0.000000	0.344616	355.571320
0.000000	0.344853	355.966003
0.000000	0.345090	355.899872
0.000000	0.345327	356.103058
0.000000	0.345564	356.242737
0.000000	0.345802	356.820587
0.000000	0.346039	357.120789
0.000000	0.346276	357.368256
0.000000	0.346513	357.920929
0.000000	0.346750	358.644257
0.000000	0.346987	358.891937
0.000000	0.347225	359.106415
0.000000	0.347462	359.039001
0.000000	0.347699	359.061676
0.000000	0.347936	358.962524
0.000000	0.348173	359.256287
0.000000	0.348411	359.609100
0.000000	0.348648	360.020264
0.000000	0.348885	360.235870
0.000000	0.349122	360.725067
0.000000	0.349359	360.872101
0.000000	0.349596	361.020020
0.000000	0.349834	361.295868
0.000000	0.350071	361.466339
0.000000	0.350308	361.416656
0.000000	0.350545	361.650085
0.000000	0.350782	362.193268
0.000000	0.351019	362.559692
0.000000	0.351257	363.088776
0.000000	0.351494	363.274292
0.000000	0.351731	363.449707
0.000000	0.351968	363.605042
0.000000	0.352205	363.975159
0.000000	0.352443	363.703186
0.000000	0.352680	363.750946
0.000000	0.352917	363.664551
0.000000	0.353154	363.700287
0.000000	0.353391	363.756134
0.000000	0.353628	364.326965
0.000000	0.353866	363.954346
0.000000	0.354103	364.312958
0.000000	0.354340	364.460175
0.000000	0.354577	364.625977
0.000000	0.354814	364.696350
0.000000	0.355051	364.808624
0.000000	0.355289	364.869934
0.000000	0.355526	365.396149
0.000000	0.355763	365.927795
0.000000	0.356000	366.453857
0.000000	0.356237	367.196686
0.000000	0.356474	367.882141
0.000000	0.356712	368.460236
0.000000	0.356949	368.521545
0.000000	0.357186	368.645081
0.000000	0.357423	368.476776
0.000000	0.357660	368.759766
0.000000	0.357898	368.796112
0.000000	0.358135	368.954407
0.000000	0.358372	369.008850
0.000000	0.358609	369.332092
0.000000	0.358846	369.448700
0.000000	0.359083	369.962433
0.000000	0.359321	369.911346
0.000000	0.359558	370.141663
0.000000	0.359795	370.325165
0.000000	0.360032	370.848663
0.000000	0.360269	371.370667
0.000000	0.360506	372.132782
0.000000	0.360744	372.640442
0.000000	0.360981	373.228210
0.000000	0.361218	373.872406
0.000000	0.361455	374.777802
0.000000	0.361692	374.800446
0.000000	0.361930	375.096283
0.000000	0.362167	374.936340
0.000000	0.362404	374.799042
0.000000	0.362641	374.468018
0.000000	0.362878	374.458160
0.000000	0.363115	374.563904
0.000000	0.363353	374.554169
0.000000	0.363590	374.552795
0.000000	0.363827	374.810577
0.000000	0.364064	374.601929
0.000000	0.364301	374.646454
0.000000	0.364538	374.963684
0.000000	0.364776	374.948151
0.000000	0.365013	375.197968
0.000000	0.365250	375.119293
0.000000	0.365487	375.321808
0.000000	0.365724	375.583923
0.000000	0.365961	375.905548
0.000000	0.366199	376.157349
0.000000	0.366436	376.690948
0.000000	0.366673	376.889160
0.000000	0.366910	377.097260
0.000000	0.367147	377.204681
0.000000	0.367385	377.108215
0.000000	0.367622	377.688202
0.000000	0.367859	378.128418
0.000000	0.368096	378.777588
0.000000	0.368333	379.375519
0.000000	0.368570	379.640137
0.000000	0.368808	380.140656
0.000000	0.369045	380.371063
0.000000	0.369282	380.545319
0.000000	0.369519	380.296295
0.000000	0.369756	380.245880
0.000000	0.369993	380.075867
0.000000	0.370231	380.429047
0.000000	0.370468	380.610046
0.000000	0.370705	381.220856
0.000000	0.370942	381.528931
0.000000	0.371179	381.869232
0.000000	0.371417	381.992340
0.000000	0.371654	382.141571
0.000000	0.371891	382.337585
0.000000	0.372128	382.724274
0.000000	0.372365	383.197174
0.000000	0.372602	383.755798
0.000000	0.372840	384.142426
0.000000	0.373077	384.937805
0.000000	0.373314	385.142517
0.000000	0.373551	385.554443
0.000000	0.373788	385.549774
0.000000	0.374025	385.592407
0.000000	0.374263	385.450562
0.000000	0.374500	385.384247
0.000000	0.374737	385.305359
0.000000	0.374974	385.121429
0.000000	0.375211	385.466492
0.000000	0.375449	385.875824
0.000000	0.375686	386.207245
0.000000	0.375923	386.434753
0.000000	0.376160	386.297943
0.000000	0.376397	386.403442
0.000000	0.376634	386.414459
0.000000	0.376872	386.835754
0.000000	0.377109	386.841278
0.000000	0.377346	387.405121
0.000000	0.377583	387.575623
0.000000	0.377820	388.184326
0.000000	0.378057	388.983917
0.000000	0.378295	389.205200
0.000000	0.378532	389.285461
0.000000	0.378769	389.582642
0.000000	0.379006	389.738678
0.000000	0.379243	389.877045
0.000000	0.379481	389.652740
0.000000	0.379718	389.824677
0.000000	0.379955	390.199890
0.000000	0.380192	390.796204
0.000000	0.380429	391.366638
0.000000	0.380666	391.887268
0.000000	0.380904	392.210876
0.000000	0.381141	392.558014
0.000000	0.381378	392.918365
0.000000	0.381615	393.281067
0.000000	0.381852	393.393280
0.000000	0.382089	393.614105
0.000000	0.382327	393.589905
0.000000	0.382564	393.933563
0.000000	0.382801	394.174988
0.000000	0.383038	394.427185
0.000000	0.383275	394.567017
0.000000	0.383512	394.595520
0.000000	0.383750	394.891022
0.000000	0.383987	395.112030
0.000000	0.384224	395.269135
0.000000	0.384461	395.623627
0.000000	0.384698	396.073944
0.000000	0.384936	396.743988
0.000000	0.385173	397.136230
0.000000	0.385410	397.829651
0.000000	0.385647	398.321808
0.000000	0.385884	398.578064
0.000000	0.386121	398.945923
0.000000	0.386359	399.061279
0.000000	0.386596	399.163330
0.000000	0.386833	399.383362
0.000000	0.387070	399.601654
0.000000	0.387307	400.167542
0.000000	0.387544	399.960327
0.000000	0.387782	400.027374
0.000000	0.388019	399.764923
0.000000	0.388256	399.655457
0.000000	0.388493	398.997162
0.000000	0.388730	398.794952
0.000000	0.388968	398.511536
0.000000	0.389205	398.795471
0.000000	0.389442	399.197021
0.000000	0.389679	399.830200
0.000000	0.389916	399.822601
0.000000	0.390153	400.356781
0.000000	0.390391	400.586639
0.000000	0.390628	400.849152
0.000000	0.390865	401.259583
0.000000	0.391102	401.323395
0.000000	0.391339	401.756470
0.000000	0.391576	401.837372
0.000000	0.391814	401.918335
0.000000	0.392051	402.253998
0.000000	0.392288	402.488678
0.000000	0.392525	402.492371
0.000000	0.392762	402.870239
0.000000	0.393000	402.897980
0.000000	0.393237	403.161835
0.000000	0.393474	403.292999
0.000000	0.393711	403.515839
0.000000	0.393948	403.337036
0.000000	0.394185	403.117737
0.000000	0.394423	403.008820
0.000000	0.394660	403.044128
0.000000	0.394897	403.248474
0.000000	0.395134	403.511658
0.000000	0.395371	403.830719
0.000000	0.395608	404.075806
0.000000	0.395846	404.115173
0.000000	0.396083	404.433929
0.000000	0.396320	404.802460
0.000000	0.396557	404.853424
0.000000	0.396794	405.193024
0.000000	0.397031	405.595398
0.000000	0.397269	406.057129
0.000000	0.397506	406.447632
0.000000	0.397743	406.631927
0.000000	0.397980	407.088623
0.000000	0.398217	407.454865
0.000000	0.398455	407.712585
0.000000	0.398692	407.846741
0.000000	0.398929	408.089508
0.000000	0.399166	408.434692
0.000000	0.399403	408.626495
0.000000	0.399640	408.410339
0.000000	0.399878	408.283813
0.000000	0.400115	408.049011
0.000000	0.400352	408.477936
0.000000	0.400589	408.760376
0.000000	0.400826	409.251404
0.000000	0.401063	409.697083
0.000000	0.401301	410.187683
0.000000	0.401538	410.570282
0.000000	0.401775	410.570831
0.000000	0.402012	410.539398
0.000000	0.402249	410.614960
0.000000	0.402487	410.820465
0.000000	0.402724	410.806976
0.000000	0.402961	411.188934
0.000000	0.403198	411.372192
0.000000	0.403435	411.828217
0.000000	0.403672	412.065399
0.000000	0.403910	412.185486
0.000000	0.404147	412.065094
0.000000	0.404384	412.321777
0.000000	0.404621	412.491150
0.000000	0.404858	412.933990
0.000000	0.405095	413.162964
0.000000	0.405333	413.283752
0.000000	0.405570	413.298279
0.000000	0.405807	413.705597
0.000000	0.406044	413.794098
0.000000	0.406281	414.043457
0.000000	0.406518	414.342102
0.000000	0.406756	414.928528
0.000000	0.406993	415.182770
0.000000	0.407230	415.442566
0.000000	0.407467	415.341400
0.000000	0.407704	415.734039
0.000000	0.407942	415.792542
0.000000	0.408179	415.991791
0.000000	0.408416	416.455505
0.000000	0.408653	416.680725
0.000000	0.408890	416.996490
0.000000	0.409127	416.898743
0.000000	0.409365	416.618561
0.000000	0.409602	416.304230
0.000000	0.409839	416.489502
0.000000	0.410076	416.494629
0.000000	0.410313	416.823669
0.000000	0.410550	417.134857
0.000000	0.410788	417.911072
0.000000	0.411025	418.169128
0.000000	0.411262	418.600067
0.000000	0.411499	418.956543
0.000000	0.411736	419.348938
0.000000	0.411974	419.653748
0.000000	0.412211	419.870544
0.000000	0.412448	420.126251
0.000000	0.412685	420.669861
0.000000	0.412922	421.129120
0.000000	0.413159	421.592346
0.000000	0.413397	421.784790
0.000000	0.413634	421.921326
0.000000	0.413871	421.632721
0.000000	0.414108	421.536499
0.000000	0.414345	421.431854
0.000000	0.414582	421.840088
0.000000	0.414820	421.946106
0.000000	0.415057	422.123352
0.000000	0.415294	422.280365
0.000000	0.415531	422.927643
0.000000	0.415768	423.717896
0.000000	0.416005	424.264404
0.000000	0.416243	425.140930
0.000000	0.416480	425.349945
0.000000	0.416717	426.062897
0.000000	0.416954	426.422546
0.000000	0.417191	426.756500
0.000000	0.417429	426.931244
0.000000	0.417666	427.062469
0.000000	0.417903	427.036316
0.000000	0.418140	427.231018
0.000000	0.418377	427.180420
0.000000	0.418614	427.494629
0.000000	0.418852	427.572815
0.000000	0.419089	427.755341
0.000000	0.419326	427.782349
0.000000	0.419563	427.994873
0.000000	0.419800	427.775696
0.000000	0.420037	427.117462
0.000000	0.420275	426.785980
0.000000	0.420512	426.730072
0.000000	0.420749	426.998444
0.000000	0.420986	427.374176
0.000000	0.421223	427.614014
0.000000	0.421461	428.072021
0.000000	0.421698	428.375183
0.000000	0.421935	428.985107
0.000000	0.422172	429.398560
0.000000	0.422409	429.583832
0.000000	0.422646	429.652832
0.000000	0.422884	429.985657
0.000000	0.423121	430.125214
0.000000	0.423358	430.699951
0.000000	0.423595	431.014496
0.000000	0.423832	431.440765
0.000000	0.424069	432.361572
0.000000	0.424307	433.044189
0.000000	0.424544	433.928192
0.000000	0.424781	434.604370
0.000000	0.425018	434.885132
0.000000	0.425255	435.201965
0.000000	0.425492	435.159698
0.000000	0.425730	435.096313
0.000000	0.425967	434.651306
0.000000	0.426204	434.084991
0.000000	0.426441	433.813080
0.000000	0.426678	433.775696
0.000000	0.426916	433.528748
0.000000	0.427153	433.585876
0.000000	0.427390	433.982422
0.000000	0.427627	434.117706
0.000000	0.427864	434.581421
0.000000	0.428101	435.002869
0.000000	0.428339	435.233887
0.000000	0.428576	435.621887
0.000000	0.428813	435.682159
0.000000	0.429050	435.902954
0.000000	0.429287	436.190796
0.000000	0.429524	436.808319
0.000000	0.429762	437.279907
0.000000	0.429999	437.711823
0.000000	0.430236	438.333893
0.000000	0.430473	439.003510
0.000000	0.430710	439.436920
0.000000	0.430948	439.712097
0.000000	0.431185	439.805573
0.000000	0.431422	439.590424
0.000000	0.431659	439.568787
0.000000	0.431896	439.659210
0.000000	0.432133	439.770691
0.000000	0.432371	439.929718
0.000000	0.432608	440.529999
0.000000	0.432845	440.502625
0.000000	0.433082	441.064880
0.000000	0.433319	441.398804
0.000000	0.433556	442.341492
0.000000	0.433794	443.392700
0.000000	0.434031	443.884216
0.000000	0.434268	444.242218
0.000000	0.434505	444.331726
0.000000	0.434742	444.646484
0.000000	0.434979	444.241333
0.000000	0.435217	444.954315
0.000000	0.435454	445.610840
0.000000	0.435691	446.285919
0.000000	0.435928	446.317627
0.000000	0.436165	446.258179
0.000000	0.436403	446.338135
0.000000	0.436640	445.701691
0.000000	0.436877	445.561005
0.000000	0.437114	445.230316
0.000000	0.437351	444.967712
0.000000	0.437588	444.678802
0.000000	0.437826	444.384552
0.000000	0.438063	444.591309
0.000000	0.438300	444.462616
0.000000	0.438537	444.591797
0.000000	0.438774	444.137238
0.000000	0.439011	444.316711
0.000000	0.439249	444.441010
0.000000	0.439486	444.512817
0.000000	0.439723	444.786041
0.000000	0.439960	445.277740
0.000000	0.440197	445.507965
0.000000	0.440435	446.082367
0.000000	0.440672	446.284637
0.000000	0.440909	447.077026
0.000000	0.441146	447.732697
0.000000	0.441383	448.451385
0.000000	0.441620	449.072052
0.000000	0.441858	449.431122
0.000000	0.442095	449.257507
0.000000	0.442332	449.525421
0.000000	0.442569	449.545624
0.000000	0.442806	449.820618
0.000000	0.443043	450.015930
0.000000	0.443281	450.384308
0.000000	0.443518	450.933380
0.000000	0.443755	451.409729
0.000000	0.443992	451.546173
0.000000	0.444229	451.813080
0.000000	0.444467	452.096985
0.000000	0.444704	452.278809
0.000000	0.444941	452.606812
0.000000	0.445178	452.728058
0.000000	0.445415	453.009888
0.000000	0.445652	453.585693
0.000000	0.445890	453.964172
0.000000	0.446127	454.241364
0.000000	0.446364	454.403656
0.000000	0.446601	454.565033
0.000000	0.446838	454.966827
0.000000	0.447075	454.996490
0.000000	0.447313	455.244446
0.000000	0.447550	455.109650
0.000000	0.447787	455.197388
0.000000	0.448024	455.287506
0.000000	0.448261	455.511627
0.000000	0.448498	455.392639
0.000000	0.448736	455.540497
0.000000	0.448973	455.852966
0.000000	0.449210	456.083038
0.000000	0.449447	456.578979
0.000000	0.449684	456.354889
0.000000	0.449922	456.603394
0.000000	0.450159	456.496338
0.000000	0.450396	456.881134
0.000000	0.450633	456.802124
0.000000	0.450870	457.099487
0.000000	0.451107	457.061218
0.000000	0.451345	457.534332
0.000000	0.451582	457.561035
0.000000	0.451819	457.612854
0.000000	0.452056	458.069641
0.000000	0.452293	458.212616
0.000000	0.452531	458.638123
0.000000	0.452768	458.870575
0.000000	0.453005	459.151031
0.000000	0.453242	459.249390
0.000000	0.453479	459.784607
0.000000	0.453716	460.286987
0.000000	0.453954	460.984070
0.000000	0.454191	461.494873
0.000000	0.454428	461.793060
0.000000	0.454665	461.990143
0.000000	0.454902	462.212799
0.000000	0.455139	462.834229
0.000000	0.455377	463.244812
0.000000	0.455614	463.656281
0.000000	0.455851	463.805176
0.000000	0.456088	463.915833
0.000000	0.456325	463.866669
0.000000	0.456562	464.150238
0.000000	0.456800	463.932495
0.000000	0.457037	464.066040
0.000000	0.457274	464.098389
0.000000	0.457511	464.406219
0.000000	0.457748	464.397400
0.000000	0.457986	464.922150
0.000000	0.458223	464.778503
0.000000	0.458460	465.529694
0.000000	0.458697	465.736206
0.000000	0.458934	465.971436
0.000000	0.459171	466.116425
0.000000	0.459409	466.537384
0.000000	0.459646	466.628815
0.000000	0.459883	467.224670
0.000000	0.460120	467.348389
0.000000	0.460357	467.693451
0.000000	0.460594	467.523651
0.000000	0.460832	467.675293
0.000000	0.461069	467.683380
0.000000	0.461306	467.676849
0.000000	0.461543	467.556671
0.000000	0.461780	467.715546
0.000000	0.462018	467.821899
0.000000	0.462255	468.374207
0.000000	0.462492	468.773499
0.000000	0.462729	469.363983
0.000000	0.462966	469.405334
0.000000	0.463203	469.731537
0.000000	0.463441	470.238831
0.000000	0.463678	470.559052
0.000000	0.463915	471.041199
0.000000	0.464152	471.435822
0.000000	0.464389	471.726715
0.000000	0.464626	472.272247
0.000000	0.464864	472.103638
0.000000	0.465101	472.436859
0.000000	0.465338	472.716553
0.000000	0.465575	473.339630
0.000000	0.465812	473.870270
0.000000	0.466049	474.723480
0.000000	0.466287	475.485809
0.000000	0.466524	476.580048
0.000000	0.466761	478.171234
0.000000	0.466998	480.354034
0.000000	0.467235	482.393982
0.000000	0.467473	484.798096
0.000000	0.467710	486.712555
0.000000	0.467947	485.814758
0.000000	0.468184	482.553589
0.000000	0.468421	479.819061
0.000000	0.468658	479.224457
0.000000	0.468896	478.688385
0.000000	0.469133	478.528656
0.000000	0.469370	478.187958
0.000000	0.469607	478.164093
0.000000	0.469844	477.737366
0.000000	0.470081	477.867523
0.000000	0.470319	477.590118
0.000000	0.470556	477.977173
0.000000	0.470793	477.817932
0.000000	0.471030	477.936371
0.000000	0.471267	477.860474
0.000000	0.471505	477.957855
0.000000	0.471742	478.367401
0.000000	0.471979	478.485596
0.000000	0.472216	478.907013
0.000000	0.472453	479.271606
0.000000	0.472690	479.566956
0.000000	0.472928	479.667328
0.000000	0.473165	480.188049
0.000000	0.473402	480.545166
0.000000	0.473639	480.988190
0.000000	0.473876	481.543213
0.000000	0.474113	482.114441
0.000000	0.474351	482.718506
0.000000	0.474588	483.600830
0.000000	0.474825	484.492767
0.000000	0.475062	485.811096
0.000000	0.475299	486.857117
0.000000	0.475536	487.879700
0.000000	0.475774	485.635468
0.000000	0.476011	484.830536
0.000000	0.476248	485.037231
0.000000	0.476485	485.237640
0.000000	0.476722	485.192657
0.000000	0.476960	485.269287
0.000000	0.477197	484.996094
0.000000	0.477434	484.989044
0.000000	0.477671	485.154022
0.000000	0.477908	485.253906
0.000000	0.478145	485.646271
0.000000	0.478383	485.715912
0.000000	0.478620	485.802643
0.000000	0.478857	486.147736
0.000000	0.479094	486.142212
0.000000	0.479331	486.264008
0.000000	0.479568	486.292236
0.000000	0.479806	486.369965
0.000000	0.480043	486.771057
0.000000	0.480280	487.154053
0.000000	0.480517	487.636353
0.000000	0.480754	488.205322
0.000000	0.480992	489.076233
0.000000	0.481229	489.235596
0.000000	0.481466	489.358063
0.000000	0.481703	489.562012
0.000000	0.481940	489.608551
0.000000	0.482177	489.503326
0.000000	0.482415	489.631653
0.000000	0.482652	489.657867
0.000000	0.482889	490.081024
0.000000	0.483126	490.429169
0.000000	0.483363	490.446564
0.000000	0.483600	490.735535
0.000000	0.483838	490.822662
0.000000	0.484075	491.188019
0.000000	0.484312	491.712860
0.000000	0.484549	491.771942
0.000000	0.484786	491.951508
0.000000	0.485024	492.142822
0.000000	0.485261	492.356323
0.000000	0.485498	492.241180
0.000000	0.485735	492.788025
0.000000	0.485972	493.180847
0.000000	0.486209	493.654785
0.000000	0.486447	494.088440
0.000000	0.486684	494.596375
0.000000	0.486921	494.926514
0.000000	0.487158	495.547302
0.000000	0.487395	496.079865
0.000000	0.487632	496.487030
0.000000	0.487870	496.614716
0.000000	0.488107	496.561920
0.000000	0.488344	496.690491
0.000000	0.488581	496.643250
0.000000	0.488818	496.782654
0.000000	0.489056	496.389099
0.000000	0.489293	496.317932
0.000000	0.489530	496.365631
0.000000	0.489767	496.429932
0.000000	0.490004	496.158203
0.000000	0.490241	496.414520
0.000000	0.490479	496.619537
0.000000	0.490716	497.131073
0.000000	0.490953	497.337158
0.000000	0.491190	497.342987
0.000000	0.491427	497.647125
0.000000	0.491664	497.912842
0.000000	0.491902	498.393463
0.000000	0.492139	498.854706
0.000000	0.492376	499.651886
0.000000	0.492613	500.161560
0.000000	0.492850	500.587860
0.000000	0.493087	501.031433
0.000000	0.493325	501.354340
0.000000	0.493562	501.539886
0.000000	0.493799	501.701233
0.000000	0.494036	502.081421
0.000000	0.494273	501.949493
0.000000	0.494511	502.265686
0.000000	0.494748	502.197418
0.000000	0.494985	502.224365
0.000000	0.495222	502.123413
0.000000	0.495459	502.276306
0.000000	0.495696	502.587433
0.000000	0.495934	502.581085
0.000000	0.496171	502.748444
0.000000	0.496408	502.992126
0.000000	0.496645	503.564972
0.000000	0.496882	503.979431
0.000000	0.497119	504.455048
0.000000	0.497357	504.857788
0.000000	0.497594	505.174957
0.000000	0.497831	505.281830
0.000000	0.498068	505.793152
0.000000	0.498305	506.117432
0.000000	0.498543	506.606110
0.000000	0.498780	506.884888
0.000000	0.499017	507.413391
0.000000	0.499254	507.928070
0.000000	0.499491	507.661072
0.000000	0.499728	507.799957
0.000000	0.499966	507.519226
0.000000	0.500203	507.556091
0.000000	0.500440	507.339905
0.000000	0.500677	507.620361
0.000000	0.500914	507.457001
0.000000	0.501151	507.700378
0.000000	0.501389	508.129761
0.000000	0.501626	508.494446
0.000000	0.501863	508.534180
0.000000	0.502100	508.729950
0.000000	0.502337	508.980164
0.000000	0.502574	509.174896
0.000000	0.502812	509.564728
0.000000	0.503049	510.277588
0.000000	0.503286	510.692596
0.000000	0.503523	511.140686
0.000000	0.503760	511.364227
0.000000	0.503998	511.470032
0.000000	0.504235	511.944977
0.000000	0.504472	512.063171
0.000000	0.504709	512.412598
0.000000	0.504946	512.508057
0.000000	0.505183	512.702515
0.000000	0.505421	512.637512
0.000000	0.505658	512.681763
0.000000	0.505895	512.857849
0.000000	0.506132	512.816895
0.000000	0.506369	513.420471
0.000000	0.506606	513.351990
0.000000	0.506844	513.566956
0.000000	0.507081	513.723022
0.000000	0.507318	514.427673
0.000000	0.507555	514.947510
0.000000	0.507792	515.123535
0.000000	0.508030	515.181335
0.000000	0.508267	515.254211
0.000000	0.508504	515.607788
0.000000	0.508741	515.896118
0.000000	0.508978	516.481750
0.000000	0.509215	516.752747
0.000000	0.509453	517.170471
0.000000	0.509690	517.362671
0.000000	0.509927	517.677063
0.000000	0.510164	517.867310
0.000000	0.510401	518.044373
0.000000	0.510638	518.083618
0.000000	0.510876	518.103088
0.000000	0.511113	518.347534
0.000000	0.511350	518.449341
0.000000	0.511587	518.510803
0.000000	0.511824	518.158325
0.000000	0.512061	518.243164
0.000000	0.512299	518.065369
0.000000	0.512536	517.877136
0.000000	0.512773	517.831970
0.000000	0.513010	517.843628
0.000000	0.513247	518.181213
0.000000	0.513485	518.499390
0.000000	0.513722	519.038818
0.000000	0.513959	519.189514
0.000000	0.514196	519.912720
0.000000	0.514433	520.126770
0.000000	0.514670	520.785461
0.000000	0.514908	521.293335
0.000000	0.515145	521.755310
0.000000	0.515382	522.405090
0.000000	0.515619	522.987183
0.000000	0.515856	523.594360
0.000000	0.516093	523.832886
0.000000	0.516331	524.036316
0.000000	0.516568	524.316040
0.000000	0.516805	524.417664
0.000000	0.517042	524.447083
0.000000	0.517279	524.402588
0.000000	0.517517	524.170105
0.000000	0.517754	523.767761
0.000000	0.517991	523.960632
0.000000	0.518228	523.942444
0.000000	0.518465	523.966309
0.000000	0.518702	524.179321
0.000000	0.518940	524.361084
0.000000	0.519177	524.765076
0.000000	0.519414	525.157715
0.000000	0.519651	525.898499
0.000000	0.519888	526.373047
0.000000	0.520125	526.677429
0.000000	0.520363	527.171753
0.000000	0.520600	527.739075
0.000000	0.520837	528.369141
0.000000	0.521074	528.922363
0.000000	0.521311	529.130554
0.000000	0.521549	529.703369
0.000000	0.521786	529.908752
0.000000	0.522023	530.329773
0.000000	0.522260	530.357605
0.000000	0.522497	530.346619
0.000000	0.522734	530.557861
0.000000	0.522972	530.644348
0.000000	0.523209	530.606140
0.000000	0.523446	530.810608
0.000000	0.523683	531.138367
0.000000	0.523920	531.206360
0.000000	0.524157	531.358215
0.000000	0.524395	531.112915
0.000000	0.524632	530.606140
0.000000	0.524869	530.739502
0.000000	0.525106	530.846619
0.000000	0.525343	531.549744
0.000000	0.525580	532.243164
0.000000	0.525818	532.394470
0.000000	0.526055	532.929688
0.000000	0.526292	532.981140
0.000000	0.526529	533.239990
0.000000	0.526766	533.091248
0.000000	0.527004	533.126709
0.000000	0.527241	533.114563
0.000000	0.527478	533.178528
0.000000	0.527715	532.718872
0.000000	0.527952	532.840759
0.000000	0.528189	532.614868
0.000000	0.528427	532.779053
0.000000	0.528664	532.874939
0.000000	0.528901	533.147888
0.000000	0.529138	533.238159
0.000000	0.529375	533.507019
0.000000	0.529612	533.843323
0.000000	0.529850	534.250977
0.000000	0.530087	534.371704
0.000000	0.530324	534.824097
0.000000	0.530561	535.152832
0.000000	0.530798	536.097473
0.000000	0.531035	536.694946
0.000000	0.531273	537.640747
0.000000	0.531510	538.063721
0.000000	0.531747	539.012817
0.000000	0.531984	539.251831
0.000000	0.532221	539.943665
0.000000	0.532459	539.982788
0.000000	0.532696	540.184631
0.000000	0.532933	540.069763
0.000000	0.533170	540.123352
0.000000	0.533407	539.998535
0.000000	0.533644	540.067017
0.000000	0.533882	539.859314
0.000000	0.534119	539.867920
0.000000	0.534356	539.753052
0.000000	0.534593	539.893799
0.000000	0.534830	539.705566
0.000000	0.535067	539.928101
0.000000	0.535305	539.980408
0.000000	0.535542	540.344604
0.000000	0.535779	541.020752
0.000000	0.536016	541.010620
0.000000	0.536253	541.492249
0.000000	0.536491	541.382141
0.000000	0.536728	541.400513
0.000000	0.536965	541.583008
0.000000	0.537202	541.958069
0.000000	0.537439	542.541199
0.000000	0.537676	542.844604
0.000000	0.537914	543.459412
0.000000	0.538151	543.772339
0.000000	0.538388	544.240845
0.000000	0.538625	544.605042
0.000000	0.538862	545.197388
0.000000	0.539099	544.890137
0.000000	0.539337	545.094727
0.000000	0.539574	544.963318
0.000000	0.539811	544.952271
0.000000	0.540048	544.447632
0.000000	0.540285	543.932861
0.000000	0.540523	543.203247
0.000000	0.540760	542.793213
0.000000	0.540997	542.766724
0.000000	0.541234	542.557129
0.000000	0.541471	542.667969
0.000000	0.541708	542.882751
0.000000	0.541946	543.084045
0.000000	0.542183	543.390991
0.000000	0.542420	543.922852
0.000000	0.542657	544.181091
0.000000	0.542894	544.501892
0.000000	0.543131	544.988770
0.000000	0.543369	545.485901
0.000000	0.543606	545.568787
0.000000	0.543843	545.648804
0.000000	0.544080	545.290344
0.000000	0.544317	544.517151
0.000000	0.544555	543.714478
0.000000	0.544792	542.286011
0.000000	0.545029	540.342590
0.000000	0.545266	537.418457
0.000000	0.545503	534.067688
0.000000	0.545740	530.206055
0.000000	0.545978	525.327698
0.000000	0.546215	521.309814
0.000000	0.546452	518.287537
0.000000	0.546689	515.976135
0.000000	0.546926	514.144104
0.000000	0.547163	512.632446
0.000000	0.547401	511.493500
0.000000	0.547638	511.002106
0.000000	0.547875	510.677490
0.000000	0.548112	510.484131
0.000000	0.548349	510.254333
0.000000	0.548586	510.906952
0.000000	0.548824	510.926880
0.000000	0.549061	510.575226
0.000000	0.549298	510.288666
0.000000	0.549535	509.808075
0.000000	0.549772	509.609894
0.000000	0.550010	508.849945
0.000000	0.550247	508.497711
0.000000	0.550484	508.099365
0.000000	0.550721	507.905731
0.000000	0.550958	507.321045
0.000000	0.551195	507.082489
0.000000	0.551433	506.742126
0.000000	0.551670	506.445557
0.000000	0.551907	506.594360
0.000000	0.552144	506.615112
0.000000	0.552381	506.879852
0.000000	0.552619	507.280304
0.000000	0.552856	508.055542
0.000000	0.553093	508.461487
0.000000	0.553330	508.829773
0.000000	0.553567	509.155090
0.000000	0.553804	509.800232
0.000000	0.554042	510.273956
0.000000	0.554279	510.911713
0.000000	0.554516	511.446045
0.000000	0.554753	511.596283
0.000000	0.554990	511.941650
0.000000	0.555227	511.747711
0.000000	0.555465	511.973999
0.000000	0.555702	511.788910
0.000000	0.555939	511.917999
0.000000	0.556176	511.898438
0.000000	0.556413	511.616150
0.000000	0.556650	511.824921
0.000000	0.556888	511.592896
0.000000	0.557125	512.026917
0.000000	0.557362	512.188416
0.000000	0.557599	512.550842
0.000000	0.557836	513.111938
0.000000	0.558074	513.485474
0.000000	0.558311	513.758789
0.000000	0.558548	513.914185
0.000000	0.558785	514.190308
0.000000	0.559022	514.109497
0.000000	0.559259	514.287354
0.000000	0.559497	514.510071
0.000000	0.559734	515.029602
0.000000	0.559971	515.479980
0.000000	0.560208	515.594055
0.000000	0.560445	516.082520
0.000000	0.560682	515.972290
0.000000	0.560920	516.458740
0.000000	0.561157	516.218811
0.000000	0.561394	516.692505
0.000000	0.561631	516.810242
0.000000	0.561868	516.797424
0.000000	0.562105	516.906494
0.000000	0.562343	516.789978
0.000000	0.562580	517.187622
0.000000	0.562817	517.390991
0.000000	0.563054	518.001282
0.000000	0.563291	517.817810
0.000000	0.563529	518.072754
0.000000	0.563766	518.499084
0.000000	0.564003	519.331848
0.000000	0.564240	520.492859
0.000000	0.564477	522.330933
0.000000	0.564714	525.406372
0.000000	0.564952	529.627991
0.000000	0.565189	535.180054
0.000000	0.565426	542.847290
0.000000	0.565663	552.826111
0.000000	0.565900	565.800537
0.000000	0.566137	580.796265
0.000000	0.566375	597.813049
0.000000	0.566612	609.795044
0.000000	0.566849	615.405518
0.000000	0.567086	620.170227
0.000000	0.567323	624.257141
0.000000	0.567560	627.928101
0.000000	0.567798	630.889282
0.000000	0.568035	633.584595
0.000000	0.568272	635.853699
0.000000	0.568509	637.744568
0.000000	0.568746	639.160217
0.000000	0.568984	639.986145
0.000000	0.569221	640.473022
0.000000	0.569458	640.522522
0.000000	0.569695	640.409241
0.000000	0.569932	640.309631
0.000000	0.570169	640.175964
0.000000	0.570407	640.113770
0.000000	0.570644	640.048950
0.000000	0.570881	640.482971
0.000000	0.571118	641.548767
0.000000	0.571355	644.092102
0.000000	0.571593	649.186951
0.000000	0.571830	657.599609
0.000000	0.572067	668.143494
0.000000	0.572304	681.530701
0.000000	0.572541	697.989441
0.000000	0.572778	718.253662
0.000000	0.573016	742.851013
0.000000	0.573253	770.736633
0.000000	0.573490	799.774963
0.000000	0.573727	827.703430
0.000000	0.573964	852.444885
0.000000	0.574201	874.022583
0.000000	0.574439	889.546326
0.000000	0.574676	896.402039
0.000000	0.574913	893.383606
0.000000	0.575150	880.150635
0.000000	0.575387	856.134277
0.000000	0.575624	823.278992
0.000000	0.575862	784.119019
0.000000	0.576099	743.870483
0.000000	0.576336	707.770142
0.000000	0.576573	672.949768
0.000000	0.576810	646.246277
0.000000	0.577048	627.835022
0.000000	0.577285	614.502625
0.000000	0.577522	603.083130
0.000000	0.577759	593.550232
0.000000	0.577996	585.401428
0.000000	0.578233	578.808716
0.000000	0.578471	573.828979
0.000000	0.578708	569.916016
0.000000	0.578945	566.524597
0.000000	0.579182	564.110779
0.000000	0.579419	562.323975
0.000000	0.579656	560.815125
0.000000	0.579894	560.102051
0.000000	0.580131	559.147705
0.000000	0.580368	558.609314
0.000000	0.580605	558.097412
0.000000	0.580842	558.193298
0.000000	0.581080	558.395569
0.000000	0.581317	558.538452
0.000000	0.581554	558.821960
0.000000	0.581791	559.211243
0.000000	0.582028	559.422241
0.000000	0.582265	559.534241
0.000000	0.582503	559.643250
0.000000	0.582740	559.856262
0.000000	0.582977	559.432190
0.000000	0.583214	559.820313
0.000000	0.583451	559.469116
0.000000	0.583688	559.700562
0.000000	0.583926	559.453613
0.000000	0.584163	559.460510
0.000000	0.584400	559.758545
0.000000	0.584637	559.761902
0.000000	0.584874	559.965515
0.000000	0.585111	560.397400
0.000000	0.585349	560.949463
0.000000	0.585586	561.619385
0.000000	0.585823	562.031189
0.000000	0.586060	562.532104
0.000000	0.586297	563.118225
0.000000	0.586535	563.896729
0.000000	0.586772	564.477234
0.000000	0.587009	564.820679
0.000000	0.587246	565.145508
0.000000	0.587483	565.443970
0.000000	0.587720	565.467346
0.000000	0.587958	565.700806
0.000000	0.588195	565.794739
0.000000	0.588432	566.115417
0.000000	0.588669	565.941040
0.000000	0.588906	566.118591
0.000000	0.589143	566.308655
0.000000	0.589381	566.515076
0.000000	0.589618	566.625061
0.000000	0.589855	566.535278
0.000000	0.590092	567.015625
0.000000	0.590329	567.402771
0.000000	0.590567	567.986877
0.000000	0.590804	568.833679
0.000000	0.591041	569.997070
0.000000	0.591278	571.497925
0.000000	0.591515	573.059570
0.000000	0.591752	575.070007
0.000000	0.591990	577.019226
0.000000	0.592227	578.589417
0.000000	0.592464	578.136536
0.000000	0.592701	576.391174
0.000000	0.592938	574.862549
0.000000	0.593175	574.552490
0.000000	0.593413	574.253052
0.000000	0.593650	573.886108
0.000000	0.593887	573.365662
0.000000	0.594124	573.212341
0.000000	0.594361	572.975769
0.000000	0.594599	572.786011
0.000000	0.594836	572.896790
0.000000	0.595073	572.700867
0.000000	0.595310	572.904236
0.000000	0.595547	573.006226
0.000000	0.595784	573.079407
0.000000	0.596022	572.830444
0.000000	0.596259	572.327393
0.000000	0.596496	571.897156
0.000000	0.596733	571.145813
0.000000	0.596970	570.278381
0.000000	0.597207	569.031677
0.000000	0.597445	568.003723
0.000000	0.597682	566.481995
0.000000	0.597919	564.966003
0.000000	0.598156	563.386841
0.000000	0.598393	562.045654
0.000000	0.598630	561.005005
0.000000	0.598868	560.066650
0.000000	0.599105	559.499756
0.000000	0.599342	558.472839
0.000000	0.599579	557.963562
0.000000	0.599816	557.402405
0.000000	0.600054	557.167114
0.000000	0.600291	556.916870
0.000000	0.600528	557.031799
0.000000	0.600765	557.054932
0.000000	0.601002	557.374329
0.000000	0.601239	557.668213
0.000000	0.601477	558.335388
0.000000	0.601714	559.410950
0.000000	0.601951	560.897461
0.000000	0.602188	562.149658
0.000000	0.602425	563.703491
0.000000	0.602662	564.520142
0.000000	0.602900	565.610413
0.000000	0.603137	566.331116
0.000000	0.603374	566.880127
0.000000	0.603611	567.002502
0.000000	0.603848	567.316162
0.000000	0.604086	567.741455
0.000000	0.604323	568.309021
0.000000	0.604560	568.433105
0.000000	0.604797	568.977905
0.000000	0.605034	569.734924
0.000000	0.605271	570.338684
0.000000	0.605509	571.015991
0.000000	0.605746	571.517761
0.000000	0.605983	572.084961
0.000000	0.606220	572.619507
0.000000	0.606457	573.409668
0.000000	0.606694	574.054260
0.000000	0.606932	575.288818
0.000000	0.607169	576.837402
0.000000	0.607406	579.450256
0.000000	0.607643	583.101929
0.000000	0.607880	588.027832
0.000000	0.608117	594.695862
0.000000	0.608355	603.497009
0.000000	0.608592	614.053040
0.000000	0.608829	626.739624
0.000000	0.609066	640.277100
0.000000	0.609303	651.505005
0.000000	0.609541	660.158997
0.000000	0.609778	668.143372
0.000000	0.610015	675.642517
0.000000	0.610252	683.023438
0.000000	0.610489	690.760071
0.000000	0.610726	698.972839
0.000000	0.610964	706.740845
0.000000	0.611201	712.699158
0.000000	0.611438	716.240784
0.000000	0.611675	716.345215
0.000000	0.611912	713.168579
0.000000	0.612149	707.568298
0.000000	0.612387	700.506470
0.000000	0.612624	694.554138
0.000000	0.612861	693.043579
0.000000	0.613098	692.665527
0.000000	0.613335	693.471252
0.000000	0.613573	695.561646
0.000000	0.613810	699.321594
0.000000	0.614047	704.546997
0.000000	0.614284	711.496948
0.000000	0.614521	718.453125
0.000000	0.614758	726.322571
0.000000	0.614996	734.612549
0.000000	0.615233	740.661926
0.000000	0.615470	744.707642
0.000000	0.615707	747.163696
0.000000	0.615944	748.854065
0.000000	0.616181	750.003235
0.000000	0.616419	751.021484
0.000000	0.616656	751.870972
0.000000	0.616893	752.031677
0.000000	0.617130	752.084595
0.000000	0.617367	752.645386
0.000000	0.617604	753.471680
0.000000	0.617842	754.161499
0.000000	0.618079	755.158447
0.000000	0.618316	756.328125
0.000000	0.618553	757.787964
0.000000	0.618790	759.666504
0.000000	0.619028	762.075073
0.000000	0.619265	765.432617
0.000000	0.619502	769.330872
0.000000	0.619739	774.075073
0.000000	0.619976	777.677185
0.000000	0.620213	779.892151
0.000000	0.620451	781.052063
0.000000	0.620688	779.065674
0.000000	0.620925	777.442139
0.000000	0.621162	777.486450
0.000000	0.621399	777.428772
0.000000	0.621636	776.960144
0.000000	0.621874	776.496643
0.000000	0.622111	776.223083
0.000000	0.622348	776.066284
0.000000	0.622585	776.053894
0.000000	0.622822	775.960693
0.000000	0.623060	775.799561
0.000000	0.623297	775.838135
0.000000	0.623534	775.986572
0.000000	0.623771	776.506836
0.000000	0.624008	777.042664
0.000000	0.624245	777.577271
0.000000	0.624483	777.974487
0.000000	0.624720	778.716003
0.000000	0.624957	779.335266
0.000000	0.625194	779.857117
0.000000	0.625431	780.471436
0.000000	0.625668	781.527466
0.000000	0.625906	783.142456
0.000000	0.626143	785.275146
0.000000	0.626380	787.686157
0.000000	0.626617	790.516968
0.000000	0.626854	793.671814
0.000000	0.627092	796.557617
0.000000	0.627329	797.495117
0.000000	0.627566	794.876953
0.000000	0.627803	790.695496
0.000000	0.628040	785.878967
0.000000	0.628277	779.287354
0.000000	0.628515	770.827026
0.000000	0.628752	760.225159
0.000000	0.628989	747.585815
0.000000	0.629226	732.627502
0.000000	0.629463	716.314026
0.000000	0.629700	699.665466
0.000000	0.629938	685.484558
0.000000	0.630175	676.279297
0.000000	0.630412	671.486572
0.000000	0.630649	667.828125
0.000000	0.630886	665.530579
0.000000	0.631123	664.248962
0.000000	0.631361	665.411743
0.000000	0.631598	670.996399
0.000000	0.631835	683.202087
0.000000	0.632072	700.502136
0.000000	0.632309	722.201782
0.000000	0.632547	745.838074
0.000000	0.632784	770.307983
0.000000	0.633021	788.968140
0.000000	0.633258	799.787903
0.000000	0.633495	801.792419
0.000000	0.633732	795.238586
0.000000	0.633970	781.476013
0.000000	0.634207	760.985840
0.000000	0.634444	735.296387
0.000000	0.634681	709.093872
0.000000	0.634918	688.022583
0.000000	0.635155	677.215820
0.000000	0.635393	669.352356
0.000000	0.635630	662.828186
0.000000	0.635867	657.303650
0.000000	0.636104	652.899048
0.000000	0.636341	649.303223
0.000000	0.636579	646.666687
0.000000	0.636816	644.922058
0.000000	0.637053	644.031555
0.000000	0.637290	643.630188
0.000000	0.637527	644.242676
0.000000	0.637764	645.956116
0.000000	0.638002	648.857117
0.000000	0.638239	651.664978
0.000000	0.638476	655.228516
0.000000	0.638713	660.375671
0.000000	0.638950	666.723206
0.000000	0.639187	672.734131
0.000000	0.639425	676.252625
0.000000	0.639662	679.026550
0.000000	0.639899	680.424011
0.000000	0.640136	680.144775
0.000000	0.640373	678.644348
0.000000	0.640611	677.273926
0.000000	0.640848	676.894592
0.000000	0.641085	676.558228
0.000000	0.641322	676.736572
0.000000	0.641559	677.554443
0.000000	0.641796	679.116455
0.000000	0.642034	681.486755
0.000000	0.642271	684.909180
0.000000	0.642508	689.421326
0.000000	0.642745	694.953125
0.000000	0.642982	698.896362
0.000000	0.643219	703.073608
0.000000	0.643457	706.867859
0.000000	0.643694	710.542114
0.000000	0.643931	713.613220
0.000000	0.644168	715.964783
0.000000	0.644405	718.744873
0.000000	0.644642	723.258484
0.000000	0.644880	730.114624
0.000000	0.645117	738.961792
0.000000	0.645354	749.975586
0.000000	0.645591	762.007324
0.000000	0.645828	773.883301
0.000000	0.646066	785.692200
0.000000	0.646303	796.928833
0.000000	0.646540	804.824829
0.000000	0.646777	809.189209
0.000000	0.647014	811.289795
0.000000	0.647251	811.555847
0.000000	0.647489	810.935913
0.000000	0.647726	810.105530
0.000000	0.647963	807.664978
0.000000	0.648200	804.702576
0.000000	0.648437	802.323486
0.000000	0.648674	798.553955
0.000000	0.648912	793.197327
0.000000	0.649149	786.322693
0.000000	0.649386	778.321533
0.000000	0.649623	771.497742
0.000000	0.649860	768.920898
0.000000	0.650097	766.676270
0.000000	0.650335	765.185913
0.000000	0.650572	766.345276
0.000000	0.650809	769.504211
0.000000	0.651046	773.844116
0.000000	0.651283	777.949768
0.000000	0.651521	778.247620
0.000000	0.651758	771.550171
0.000000	0.651995	760.524048
0.000000	0.652232	747.727966
0.000000	0.652469	735.775146
0.000000	0.652706	725.655396
0.000000	0.652944	716.780701
0.000000	0.653181	709.258545
0.000000	0.653418	702.541016
0.000000	0.653655	697.593933
0.000000	0.653892	695.824707
0.000000	0.654130	698.977966
0.000000	0.654367	708.577332
0.000000	0.654604	726.357117
0.000000	0.654841	752.908386
0.000000	0.655078	789.650391
0.000000	0.655315	837.685852
0.000000	0.655553	893.240845
0.000000	0.655790	944.942078
0.000000	0.656027	991.371521
0.000000	0.656264	1030.034546
0.000000	0.656501	1058.467407
0.000000	0.656738	1074.960571
0.000000	0.656976	1078.946777
0.000000	0.657213	1070.036377
0.000000	0.657450	1048.947998
0.000000	0.657687	1017.078064
0.000000	0.657924	978.249329
0.000000	0.658162	937.392395
0.000000	0.658399	900.554077
0.000000	0.658636	872.591248
0.000000	0.658873	849.095093
0.000000	0.659110	832.840454
0.000000	0.659347	821.314819
0.000000	0.659585	813.441711
0.000000	0.659822	806.936218
0.000000	0.660059	803.578247
0.000000	0.660296	803.908936
0.000000	0.660533	808.911865
0.000000	0.660770	821.988220
0.000000	0.661008	833.724792
0.000000	0.661245	845.625732
0.000000	0.661482	860.081970
0.000000	0.661719	877.055420
0.000000	0.661956	894.434021
0.000000	0.662193	905.090454
0.000000	0.662431	909.312561
0.000000	0.662668	910.901917
0.000000	0.662905	913.515076
0.000000	0.663142	918.309570
0.000000	0.663379	925.061584
0.000000	0.663617	932.346924
0.000000	0.663854	932.219910
0.000000	0.664091	925.017761
0.000000	0.664328	915.172729
0.000000	0.664565	906.591736
0.000000	0.664802	904.599670
0.000000	0.665040	909.690491
0.000000	0.665277	917.515564
0.000000	0.665514	929.575928
0.000000	0.665751	948.555847
0.000000	0.665988	970.789063
0.000000	0.666225	988.018433
0.000000	0.666463	1000.466003
0.000000	0.666700	1010.157898
0.000000	0.666937	1020.274719
0.000000	0.667174	1031.260742
0.000000	0.667411	1042.687500
0.000000	0.667648	1054.848022
0.000000	0.667886	1066.462769
0.000000	0.668123	1070.472046
0.000000	0.668360	1069.465942
0.000000	0.668597	1065.136719
0.000000	0.668834	1058.590576
0.000000	0.669072	1052.250366
0.000000	0.669309	1049.574219
0.000000	0.669546	1045.332397
0.000000	0.669783	1039.520508
0.000000	0.670020	1032.899536
0.000000	0.670257	1026.979370
0.000000	0.670495	1017.650146
0.000000	0.670732	1007.147583
0.000000	0.670969	998.513733
0.000000	0.671206	994.874634
0.000000	0.671443	998.574585
0.000000	0.671681	1008.815247
0.000000	0.671918	1027.063232
0.000000	0.672155	1045.589233
0.000000	0.672392	1059.133789
0.000000	0.672629	1068.134644
0.000000	0.672866	1074.518555
0.000000	0.673104	1076.780396
0.000000	0.673341	1074.353638
0.000000	0.673578	1070.304321
0.000000	0.673815	1068.192749
0.000000	0.674052	1074.220215
0.000000	0.674289	1095.042358
0.000000	0.674527	1128.667725
0.000000	0.674764	1169.563477
0.000000	0.675001	1215.848755
0.000000	0.675238	1253.022217
0.000000	0.675475	1278.997314
0.000000	0.675712	1293.695435
0.000000	0.675950	1297.895142
0.000000	0.676187	1293.163208
0.000000	0.676424	1279.547485
0.000000	0.676661	1258.455566
0.000000	0.676898	1231.430176
0.000000	0.677136	1203.812256
0.000000	0.677373	1180.902954
0.000000	0.677610	1168.975098
0.000000	0.677847	1173.342773
0.000000	0.678084	1188.234619
0.000000	0.678321	1199.175903
0.000000	0.678559	1203.986816
0.000000	0.678796	1202.722534
0.000000	0.679033	1197.201660
0.000000	0.679270	1189.773804
0.000000	0.679507	1182.193848
0.000000	0.679744	1178.967529
0.000000	0.679982	1184.099365
0.000000	0.680219	1191.002197
0.000000	0.680456	1195.832642
0.000000	0.680693	1200.666382
0.000000	0.680930	1203.773315
0.000000	0.681167	1202.235596
0.000000	0.681405	1198.238892
0.000000	0.681642	1194.270508
0.000000	0.681879	1191.977539
0.000000	0.682116	1194.384277
0.000000	0.682353	1207.066895
0.000000	0.682591	1232.275146
0.000000	0.682828	1263.379395
0.000000	0.683065	1289.992920
0.000000	0.683302	1308.357910
0.000000	0.683539	1318.377930
0.000000	0.683776	1321.985718
0.000000	0.684014	1322.397583
0.000000	0.684251	1320.217896
0.000000	0.684488	1316.087402
0.000000	0.684725	1313.702515
0.000000	0.684962	1317.102783
0.000000	0.685199	1322.947266
0.000000	0.685437	1325.056641
0.000000	0.685674	1327.165405
0.000000	0.685911	1330.361572
0.000000	0.686148	1335.533325
0.000000	0.686385	1347.049316
0.000000	0.686623	1363.027832
0.000000	0.686860	1380.844360
0.000000	0.687097	1399.634521
0.000000	0.687334	1421.712402
0.000000	0.687571	1447.652344
0.000000	0.687808	1472.679565
0.000000	0.688046	1496.188110
0.000000	0.688283	1514.504150
0.000000	0.688520	1525.090698
0.000000	0.688757	1529.073730
0.000000	0.688994	1530.661743
0.000000	0.689231	1534.156860
0.000000	0.689469	1543.191650
0.000000	0.689706	1550.666382
0.000000	0.689943	1553.819336
0.000000	0.690180	1553.117554
0.000000	0.690417	1551.788086
0.000000	0.690655	1552.028442
0.000000	0.690892	1557.078125
0.000000	0.691129	1568.832031
0.000000	0.691366	1580.758179
0.000000	0.691603	1594.050049
0.000000	0.691840	1610.887207
0.000000	0.692078	1631.288452
0.000000	0.692315	1655.051514
0.000000	0.692552	1679.180908
0.000000	0.692789	1694.234619
0.000000	0.693026	1700.792114
0.000000	0.693263	1701.479736
0.000000	0.693501	1697.757690
0.000000	0.693738	1690.917236
0.000000	0.693975	1684.818848
0.000000	0.694212	1682.752563
0.000000	0.694449	1682.396118
0.000000	0.694687	1685.291748
0.000000	0.694924	1695.210693
0.000000	0.695161	1716.259155
0.000000	0.695398	1747.003784
0.000000	0.695635	1778.091797
0.000000	0.695872	1810.492920
0.000000	0.696110	1845.778564
0.000000	0.696347	1885.906250
0.000000	0.696584	1933.208130
0.000000	0.696821	1988.003418
0.000000	0.697058	2045.169678
0.000000	0.697295	2091.866699
0.000000	0.697533	2124.408936
0.000000	0.697770	2141.955566
0.000000	0.698007	2144.616211
0.000000	0.698244	2133.604736
0.000000	0.698481	2109.679443
0.000000	0.698718	2073.238037
0.000000	0.698956	2029.259277
0.000000	0.699193	1983.705688
0.000000	0.699430	1944.044067
0.000000	0.699667	1920.852539
0.000000	0.699904	1920.236328
0.000000	0.700141	1935.998413
0.000000	0.700379	1956.798950
0.000000	0.700616	1981.104004
0.000000	0.700853	2008.770020
0.000000	0.701090	2035.651489
0.000000	0.701327	2057.518066
0.000000	0.701565	2074.095215
0.000000	0.701802	2086.352295
0.000000	0.702039	2093.477783
0.000000	0.702276	2096.095947
0.000000	0.702513	2094.856201
0.000000	0.702750	2090.062012
0.000000	0.702988	2084.013428
0.000000	0.703225	2075.230713
0.000000	0.703462	2065.189697
0.000000	0.703699	2055.708984
0.000000	0.703936	2053.441406
0.000000	0.704174	2063.162354
0.000000	0.704411	2078.311035
0.000000	0.704648	2095.150879
0.000000	0.704885	2112.682861
0.000000	0.705122	2123.568848
0.000000	0.705359	2126.159668
0.000000	0.705597	2119.436768
0.000000	0.705834	2104.516602
0.000000	0.706071	2081.830811
0.000000	0.706308	2053.127686
0.000000	0.706545	2021.150635
0.000000	0.706782	1988.682861
0.000000	0.707020	1960.996826
0.000000	0.707257	1942.415161
0.000000	0.707494	1928.928955
0.000000	0.707731	1920.380127
0.000000	0.707968	1920.628662
0.000000	0.708205	1930.374512
0.000000	0.708443	1945.121216
0.000000	0.708680	1960.006958
0.000000	0.708917	1975.518799
0.000000	0.709154	1986.922119
0.000000	0.709391	1994.414307
0.000000	0.709629	1998.743530
0.000000	0.709866	2000.005371
0.000000	0.710103	1997.741821
0.000000	0.710340	1992.301636
0.000000	0.710577	1984.897949
0.000000	0.710814	1977.979980
0.000000	0.711052	1971.287476
0.000000	0.711289	1965.751221
0.000000	0.711526	1962.558594
0.000000	0.711763	1965.637329
0.000000	0.712000	1974.339722
0.000000	0.712237	1989.454346
0.000000	0.712475	2011.474121
0.000000	0.712712	2039.748901
0.000000	0.712949	2072.655762
0.000000	0.713186	2106.649414
0.000000	0.713423	2142.090088
0.000000	0.713661	2178.098145
0.000000	0.713898	2213.483398
0.000000	0.714135	2245.202881
0.000000	0.714372	2274.275635
0.000000	0.714609	2299.755127
0.000000	0.714846	2320.237305
0.000000	0.715084	2334.899658
0.000000	0.715321	2344.811279
0.000000	0.715558	2350.536865
0.000000	0.715795	2350.342285
0.000000	0.716032	2346.478516
0.000000	0.716269	2339.550049
0.000000	0.716507	2328.605713
0.000000	0.716744	2314.288574
0.000000	0.716981	2295.526611
0.000000	0.717218	2273.920166
0.000000	0.717455	2250.325928
0.000000	0.717692	2226.133057
0.000000	0.717930	2202.033936
0.000000	0.718167	2176.264404
0.000000	0.718404	2150.788086
0.000000	0.718641	2129.433350
0.000000	0.718878	2112.105713
0.000000	0.719115	2098.273193
0.000000	0.719353	2085.149170
0.000000	0.719590	2072.743408
0.000000	0.719827	2062.127930
0.000000	0.720064	2052.549561
0.000000	0.720301	2043.738281
0.000000	0.720539	2035.682129
0.000000	0.720776	2028.864258
0.000000	0.721013	2022.517212
0.000000	0.721250	2019.131226
0.000000	0.721487	2022.270874
0.000000	0.721724	2032.779053
0.000000	0.721962	2051.232422
0.000000	0.722199	2076.701660
0.000000	0.722436	2107.029785
0.000000	0.722673	2140.589600
0.000000	0.722910	2174.728271
0.000000	0.723148	2211.115479
0.000000	0.723385	2247.866699
0.000000	0.723622	2284.417480
0.000000	0.723859	2320.917236
0.000000	0.724096	2354.988770
0.000000	0.724333	2384.898438
0.000000	0.724571	2412.024658
0.000000	0.724808	2439.347900
0.000000	0.725045	2466.189697
0.000000	0.725282	2490.549805
0.000000	0.725519	2511.592041
0.000000	0.725756	2531.123047
0.000000	0.725994	2549.262939
0.000000	0.726231	2564.942627
0.000000	0.726468	2579.312500
0.000000	0.726705	2592.773926
0.000000	0.726942	2605.141357
0.000000	0.727179	2616.716797
0.000000	0.727417	2627.687012
0.000000	0.727654	2637.732910
0.000000	0.727891	2647.467041
0.000000	0.728128	2656.853027
0.000000	0.728365	2665.028320
0.000000	0.728603	2672.978516
0.000000	0.728840	2679.455811
0.000000	0.729077	2683.616943
0.000000	0.729314	2685.867676
0.000000	0.729551	2686.371582
0.000000	0.729788	2685.417725
0.000000	0.730026	2683.071289
0.000000	0.730263	2679.532715
0.000000	0.730500	2677.080811
0.000000	0.730737	2675.410645
0.000000	0.730974	2674.148193
0.000000	0.731211	2674.317871
0.000000	0.731449	2675.185791
0.000000	0.731686	2676.978516
0.000000	0.731923	2679.460449
0.000000	0.732160	2681.786621
0.000000	0.732397	2684.347656
0.000000	0.732635	2686.517334
0.000000	0.732872	2687.747803
0.000000	0.733109	2687.641602
0.000000	0.733346	2686.021973
0.000000	0.733583	2683.584473
0.000000	0.733820	2680.693359
0.000000	0.734058	2679.388916
0.000000	0.734295	2678.103516
0.000000	0.734532	2677.113525
0.000000	0.734769	2676.797363
0.000000	0.735006	2676.989014
0.000000	0.735243	2677.669434
0.000000	0.735481	2678.125244
0.000000	0.735718	2679.284424
0.000000	0.735955	2678.922607
0.000000	0.736192	2677.370361
0.000000	0.736429	2674.640625
0.000000	0.736667	2672.965088
0.000000	0.736904	2672.872314
0.000000	0.737141	2673.257324
0.000000	0.737378	2673.770996
0.000000	0.737615	2675.362061
0.000000	0.737852	2678.451416
0.000000	0.738090	2681.274902
0.000000	0.738327	2682.291504
0.000000	0.738564	2684.326660
0.000000	0.738801	2688.101318
0.000000	0.739038	2689.033447
0.000000	0.739275	2687.972412
0.000000	0.739513	2686.545898
0.000000	0.739750	2685.029785
0.000000	0.739987	2684.896484
0.000000	0.740224	2688.510986
0.000000	0.740461	2691.696533
0.000000	0.740698	2695.258789
0.000000	0.740936	2700.254883
0.000000	0.741173	2706.580322
0.000000	0.741410	2713.376953
0.000000	0.741647	2718.929199
0.000000	0.741884	2724.024414
0.000000	0.742122	2728.907715
0.000000	0.742359	2732.995605
0.000000	0.742596	2735.968018
0.000000	0.742833	2737.941162
0.000000	0.743070	2739.245117
0.000000	0.743307	2740.773926
0.000000	0.743545	2742.125244
0.000000	0.743782	2742.991943
0.000000	0.744019	2744.523926
0.000000	0.744256	2745.565186
0.000000	0.744493	2746.842285
0.000000	0.744730	2747.877686
0.000000	0.744968	2748.531006
0.000000	0.745205	2749.278564
0.000000	0.745442	2749.883301
0.000000	0.745679	2750.457520
0.000000	0.745916	2750.989502
0.000000	0.746154	2751.210693
0.000000	0.746391	2751.327393
0.000000	0.746628	2751.673096
0.000000	0.746865	2751.606445
0.000000	0.747102	2751.207275
0.000000	0.747339	2750.107666
0.000000	0.747577	2748.947754
0.000000	0.747814	2748.045898
0.000000	0.748051	2748.064697
0.000000	0.748288	2748.393555
0.000000	0.748525	2747.590820
0.000000	0.748762	2746.599854
0.000000	0.749000	2745.073242
0.000000	0.749237	2742.899170
0.000000	0.749474	2740.843018
0.000000	0.749711	2737.884277
0.000000	0.749948	2734.097656
0.000000	0.750185	2729.869141
0.000000	0.750423	2726.119385
0.000000	0.750660	2722.433350
0.000000	0.750897	2719.059570
0.000000	0.751134	2715.473389
0.000000	0.751371	2710.982666
0.000000	0.751609	2705.997559
0.000000	0.751846	2700.876465
0.000000	0.752083	2695.916748
0.000000	0.752320	2690.617676
0.000000	0.752557	2685.134033
0.000000	0.752794	2680.062012
0.000000	0.753032	2676.645020
0.000000	0.753269	2674.390869
0.000000	0.753506	2673.642334
0.000000	0.753743	2673.166504
0.000000	0.753980	2672.208984
0.000000	0.754218	2670.950195
0.000000	0.754455	2669.836914
0.000000	0.754692	2668.361328
0.000000	0.754929	2666.267578
0.000000	0.755166	2663.603027
0.000000	0.755403	2660.504883
0.000000	0.755641	2657.442383
0.000000	0.755878	2655.321533
0.000000	0.756115	2653.489502
0.000000	0.756352	2651.971924
0.000000	0.756589	2651.619629
0.000000	0.756826	2652.256836
0.000000	0.757064	2652.984375
0.000000	0.757301	2653.295898
0.000000	0.757538	2653.397705
0.000000	0.757775	2653.163574
0.000000	0.758012	2652.383301
0.000000	0.758249	2651.273682
0.000000	0.758487	2650.006836
0.000000	0.758724	2648.930664
0.000000	0.758961	2648.170654
0.000000	0.759198	2648.928467
0.000000	0.759435	2649.803467
0.000000	0.759672	2650.374023
0.000000	0.759910	2650.693115
0.000000	0.760147	2650.715576
0.000000	0.760384	2650.907715
0.000000	0.760621	2651.273926
0.000000	0.760858	2651.566650
0.000000	0.761096	2652.135010
0.000000	0.761333	2652.348877
0.000000	0.761570	2652.265625
0.000000	0.761807	2651.918701
0.000000	0.762044	2652.019531
0.000000	0.762281	2651.630371
0.000000	0.762519	2650.691895
0.000000	0.762756	2647.083740
0.000000	0.762993	2642.042480
0.000000	0.763230	2635.593506
0.000000	0.763467	2629.165527
0.000000	0.763704	2622.535889
0.000000	0.763942	2618.338623
0.000000	0.764179	2615.703125
0.000000	0.764416	2614.068848
0.000000	0.764653	2613.951904
0.000000	0.764890	2614.286377
0.000000	0.765128	2614.820068
0.000000	0.765365	2615.703857
0.000000	0.765602	2616.669678
0.000000	0.765839	2616.318848
0.000000	0.766076	2614.124023
0.000000	0.766313	2611.269775
0.000000	0.766551	2607.759521
0.000000	0.766788	2604.629883
0.000000	0.767025	2602.957764
0.000000	0.767262	2600.132080
0.000000	0.767499	2597.231689
0.000000	0.767736	2593.856201
0.000000	0.767974	2590.863281
0.000000	0.768211	2587.950928
0.000000	0.768448	2586.140381
0.000000	0.768685	2585.208984
0.000000	0.768922	2585.432129
0.000000	0.769159	2585.656494
0.000000	0.769397	2586.113037
0.000000	0.769634	2585.248779
0.000000	0.769871	2583.524170
0.000000	0.770108	2581.450684
0.000000	0.770345	2581.361084
0.000000	0.770583	2583.797607
0.000000	0.770820	2586.968018
0.000000	0.771057	2590.735352
0.000000	0.771294	2593.836426
0.000000	0.771531	2596.717529
0.000000	0.771769	2599.794189
0.000000	0.772006	2604.019775
0.000000	0.772243	2610.105713
0.000000	0.772480	2616.253662
0.000000	0.772717	2621.761719
0.000000	0.772954	2627.513916
0.000000	0.773192	2633.950439
0.000000	0.773429	2640.521484
0.000000	0.773666	2645.907959
0.000000	0.773903	2651.585693
0.000000	0.774140	2657.260742
0.000000	0.774377	2662.312744
0.000000	0.774615	2666.745850
0.000000	0.774852	2671.064941
0.000000	0.775089	2675.409668
0.000000	0.775326	2676.998779
0.000000	0.775563	2673.491943
0.000000	0.775800	2667.031738
0.000000	0.776038	2658.466309
0.000000	0.776275	2647.806152
0.000000	0.776512	2639.606445
0.000000	0.776749	2633.893799
0.000000	0.776986	2627.789307
0.000000	0.777223	2620.517334
0.000000	0.777461	2612.890137
0.000000	0.777698	2606.269775
0.000000	0.777935	2600.077881
0.000000	0.778172	2594.509766
0.000000	0.778409	2589.361084
0.000000	0.778647	2584.020752
0.000000	0.778884	2578.833252
0.000000	0.779121	2573.680664
0.000000	0.779358	2569.056885
0.000000	0.779595	2564.493408
0.000000	0.779832	2559.985352
0.000000	0.780070	2555.290527
0.000000	0.780307	2551.017578
0.000000	0.780544	2547.416748
0.000000	0.780781	2543.608154
0.000000	0.781018	2539.528076
0.000000	0.781255	2535.148193
0.000000	0.781493	2530.613281
0.000000	0.781730	2526.495117
0.000000	0.781967	2522.924316
0.000000	0.782204	2519.424072
0.000000	0.782441	2516.352295
0.000000	0.782679	2514.794678
0.000000	0.782916	2513.732422
0.000000	0.783153	2513.025879
0.000000	0.783390	2512.049316
0.000000	0.783627	2510.941406
0.000000	0.783864	2510.050537
0.000000	0.784102	2510.032471
0.000000	0.784339	2511.176758
0.000000	0.784576	2513.189941
0.000000	0.784813	2516.102295
0.000000	0.785050	2519.777344
0.000000	0.785287	2523.561279
0.000000	0.785525	2523.797852
0.000000	0.785762	2521.138428
0.000000	0.785999	2516.689697
0.000000	0.786236	2511.846924
0.000000	0.786473	2509.763672
0.000000	0.786711	2508.142334
0.000000	0.786948	2507.280762
0.000000	0.787185	2506.557617
0.000000	0.787422	2506.239502
0.000000	0.787659	2506.074219
0.000000	0.787896	2505.781494
0.000000	0.788134	2505.092041
0.000000	0.788371	2504.512451
0.000000	0.788608	2504.247070
0.000000	0.788845	2504.516357
0.000000	0.789082	2505.524658
0.000000	0.789319	2507.179199
0.000000	0.789557	2508.693604
0.000000	0.789794	2510.044434
0.000000	0.790031	2511.655762
0.000000	0.790268	2512.577393
0.000000	0.790505	2511.819336
0.000000	0.790743	2510.393799
0.000000	0.790980	2508.114014
0.000000	0.791217	2505.133057
0.000000	0.791454	2502.454102
0.000000	0.791691	2499.116455
0.000000	0.791928	2497.104004
0.000000	0.792166	2496.386475
0.000000	0.792403	2496.942871
0.000000	0.792640	2498.874268
0.000000	0.792877	2500.820801
0.000000	0.793114	2502.531494
0.000000	0.793351	2503.758545
0.000000	0.793589	2505.018555
0.000000	0.793826	2506.273682
0.000000	0.794063	2507.870117
0.000000	0.794300	2509.436523
0.000000	0.794537	2510.822754
0.000000	0.794774	2512.343994
0.000000	0.795012	2513.547852
0.000000	0.795249	2514.630615
0.000000	0.795486	2515.975098
0.000000	0.795723	2516.090576
0.000000	0.795960	2514.450684
0.000000	0.796197	2510.804688
0.000000	0.796435	2505.749756
0.000000	0.796672	2500.505127
0.000000	0.796909	2496.830322
0.000000	0.797146	2497.723389
0.000000	0.797383	2499.689941
0.000000	0.797621	2502.635986
0.000000	0.797858	2505.967041
0.000000	0.798095	2508.251465
0.000000	0.798332	2510.210449
0.000000	0.798569	2512.149658
0.000000	0.798806	2513.553223
0.000000	0.799044	2514.529541
0.000000	0.799281	2515.357178
0.000000	0.799518	2515.867920
0.000000	0.799755	2515.913086
0.000000	0.799992	2515.860596
0.000000	0.800230	2515.258789
0.000000	0.800467	2514.873779
0.000000	0.800704	2515.247803
0.000000	0.800941	2515.307129
0.000000	0.801178	2515.254395
0.000000	0.801415	2514.578613
0.000000	0.801653	2513.382324
0.000000	0.801890	2512.654541
0.000000	0.802127	2512.551758
0.000000	0.802364	2512.823975
0.000000	0.802601	2511.849609
0.000000	0.802838	2510.083008
0.000000	0.803076	2508.457520
0.000000	0.803313	2507.850830
0.000000	0.803550	2508.270264
0.000000	0.803787	2508.908203
0.000000	0.804024	2509.366455
0.000000	0.804261	2509.720215
0.000000	0.804499	2509.819336
0.000000	0.804736	2509.768555
0.000000	0.804973	2510.166260
0.000000	0.805210	2510.614746
0.000000	0.805447	2511.251221
0.000000	0.805685	2511.678955
0.000000	0.805922	2511.223877
0.000000	0.806159	2509.967773
0.000000	0.806396	2507.118164
0.000000	0.806633	2503.569336
0.000000	0.806870	2499.982910
0.000000	0.807108	2498.511963
0.000000	0.807345	2498.696045
0.000000	0.807582	2497.923828
0.000000	0.807819	2496.246338
0.000000	0.808056	2493.664063
0.000000	0.808293	2490.520508
0.000000	0.808531	2487.152588
0.000000	0.808768	2484.963623
0.000000	0.809005	2482.727295
0.000000	0.809242	2481.589600
0.000000	0.809479	2481.957275
0.000000	0.809717	2483.034912
0.000000	0.809954	2483.772217
0.000000	0.810191	2484.141357
0.000000	0.810428	2484.481934
0.000000	0.810665	2484.894531
0.000000	0.810902	2484.862549
0.000000	0.811140	2483.614502
0.000000	0.811377	2481.871582
0.000000	0.811614	2479.576660
0.000000	0.811851	2477.796387
0.000000	0.812088	2475.561768
0.000000	0.812325	2472.625977
0.000000	0.812563	2469.313232
0.000000	0.812800	2465.576172
0.000000	0.813037	2462.194580
0.000000	0.813274	2461.606689
0.000000	0.813511	2461.978516
0.000000	0.813748	2463.232422
0.000000	0.813986	2465.814453
0.000000	0.814223	2469.099609
0.000000	0.814460	2472.584473
0.000000	0.814697	2475.817627
0.000000	0.814934	2479.187256
0.000000	0.815172	2481.167725
0.000000	0.815409	2482.330078
0.000000	0.815646	2483.615723
0.000000	0.815883	2485.065918
0.000000	0.816120	2486.842773
0.000000	0.816357	2489.342285
0.000000	0.816595	2490.627441
0.000000	0.816832	2491.398682
0.000000	0.817069	2492.432861
0.000000	0.817306	2494.756104
0.000000	0.817543	2497.261230
0.000000	0.817780	2498.958984
0.000000	0.818018	2499.670410
0.000000	0.818255	2499.864502
0.000000	0.818492	2500.064697
0.000000	0.818729	2499.369629
0.000000	0.818966	2498.231934
0.000000	0.819204	2496.819336
0.000000	0.819441	2495.228271
0.000000	0.819678	2493.948486
0.000000	0.819915	2493.232666
0.000000	0.820152	2492.924805
0.000000	0.820389	2492.676025
0.000000	0.820627	2492.564941
0.000000	0.820864	2492.394775
0.000000	0.821101	2492.558350
0.000000	0.821338	2490.776123
0.000000	0.821575	2488.540527
0.000000	0.821812	2486.379639
0.000000	0.822050	2485.936768
0.000000	0.822287	2485.665527
0.000000	0.822524	2483.790771
0.000000	0.822761	2481.612305
0.000000	0.822998	2478.885742
0.000000	0.823236	2476.532715
0.000000	0.823473	2476.763184
0.000000	0.823710	2477.510254
0.000000	0.823947	2478.487305
0.000000	0.824184	2479.734863
0.000000	0.824421	2481.620850
0.000000	0.824659	2484.454102
0.000000	0.824896	2487.237793
0.000000	0.825133	2489.979980
0.000000	0.825370	2491.478760
0.000000	0.825607	2491.796387
0.000000	0.825844	2491.021729
0.000000	0.826082	2490.354736
0.000000	0.826319	2490.363281
0.000000	0.826556	2492.197510
0.000000	0.826793	2494.475342
0.000000	0.827030	2496.975586
0.000000	0.827267	2497.820313
0.000000	0.827505	2498.258301
0.000000	0.827742	2498.168457
0.000000	0.827979	2497.561523
0.000000	0.828216	2496.577637
0.000000	0.828453	2495.108887
0.000000	0.828691	2493.142578
0.000000	0.828928	2490.149902
0.000000	0.829165	2486.311768
0.000000	0.829402	2482.080566
0.000000	0.829639	2476.252686
0.000000	0.829876	2469.146973
0.000000	0.830114	2460.521729
0.000000	0.830351	2452.729004
0.000000	0.830588	2446.817627
0.000000	0.830825	2441.255615
0.000000	0.831062	2436.715332
0.000000	0.831299	2434.692871
0.000000	0.831537	2433.306885
0.000000	0.831774	2432.931152
0.000000	0.832011	2432.926758
0.000000	0.832248	2432.244141
0.000000	0.832485	2432.282227
0.000000	0.832722	2432.937988
0.000000	0.832960	2434.220947
0.000000	0.833197	2435.905518
0.000000	0.833434	2437.422852
0.000000	0.833671	2439.232178
0.000000	0.833908	2441.770508
0.000000	0.834146	2446.027832
0.000000	0.834383	2451.190674
0.000000	0.834620	2456.999756
0.000000	0.834857	2465.118896
0.000000	0.835094	2475.224365
0.000000	0.835331	2486.094238
0.000000	0.835569	2497.084717
0.000000	0.835806	2507.952393
0.000000	0.836043	2518.020508
0.000000	0.836280	2528.231201
0.000000	0.836517	2538.477051
0.000000	0.836754	2546.677979
0.000000	0.836992	2551.491455
0.000000	0.837229	2552.237793
0.000000	0.837466	2550.838867
0.000000	0.837703	2546.628906
0.000000	0.837940	2540.250732
0.000000	0.838178	2532.231201
0.000000	0.838415	2522.689941
0.000000	0.838652	2511.055908
0.000000	0.838889	2498.001221
0.000000	0.839126	2485.475098
0.000000	0.839363	2472.402100
0.000000	0.839601	2457.750488
0.000000	0.839838	2442.354736
0.000000	0.840075	2426.698730
0.000000	0.840312	2410.630127
0.000000	0.840549	2396.245117
0.000000	0.840786	2383.734375
0.000000	0.841024	2373.178223
0.000000	0.841261	2362.949219
0.000000	0.841498	2353.131348
0.000000	0.841735	2344.175293
0.000000	0.841972	2337.260986
0.000000	0.842210	2330.010742
0.000000	0.842447	2323.241211
0.000000	0.842684	2317.472900
0.000000	0.842921	2312.265869
0.000000	0.843158	2307.897949
0.000000	0.843395	2303.951416
0.000000	0.843633	2300.533936
0.000000	0.843870	2297.716309
0.000000	0.844107	2295.773682
0.000000	0.844344	2295.656738
0.000000	0.844581	2297.238525
0.000000	0.844818	2302.146484
0.000000	0.845056	2308.634521
0.000000	0.845293	2315.614258
0.000000	0.845530	2323.630127
0.000000	0.845767	2331.630615
0.000000	0.846004	2340.325439
0.000000	0.846241	2350.765869
0.000000	0.846479	2360.993652
0.000000	0.846716	2370.493164
0.000000	0.846953	2377.668701
0.000000	0.847190	2383.805664
0.000000	0.847427	2389.407471
0.000000	0.847665	2394.468262
0.000000	0.847902	2399.154297
0.000000	0.848139	2403.774414
0.000000	0.848376	2408.988037
0.000000	0.848613	2414.305420
0.000000	0.848850	2419.154541
0.000000	0.849088	2423.070313
0.000000	0.849325	2425.656006
0.000000	0.849562	2427.989258
0.000000	0.849799	2430.590820
0.000000	0.850036	2434.679199
0.000000	0.850273	2439.912354
0.000000	0.850511	2446.822021
0.000000	0.850748	2454.964111
0.000000	0.850985	2464.921875
0.000000	0.851222	2474.910645
0.000000	0.851459	2483.554932
0.000000	0.851697	2491.496338
0.000000	0.851934	2497.124023
0.000000	0.852171	2501.669922
0.000000	0.852408	2505.427979
0.000000	0.852645	2508.295166
0.000000	0.852882	2510.010986
0.000000	0.853120	2511.156738
0.000000	0.853357	2511.838867
0.000000	0.853594	2512.976563
0.000000	0.853831	2515.290771
0.000000	0.854068	2519.201416
0.000000	0.854305	2523.892334
0.000000	0.854543	2529.580811
0.000000	0.854780	2535.143555
0.000000	0.855017	2540.083740
0.000000	0.855254	2543.919189
0.000000	0.855491	2546.381104
0.000000	0.855729	2548.316162
0.000000	0.855966	2550.595215
0.000000	0.856203	2553.294434
0.000000	0.856440	2558.519287
0.000000	0.856677	2564.158936
0.000000	0.856914	2567.890137
0.000000	0.857152	2571.712402
0.000000	0.857389	2575.526611
0.000000	0.857626	2579.078857
0.000000	0.857863	2581.619873
0.000000	0.858100	2583.651123
0.000000	0.858337	2585.165771
0.000000	0.858575	2586.475098
0.000000	0.858812	2587.227295
0.000000	0.859049	2588.305664
0.000000	0.859286	2591.197021
0.000000	0.859523	2594.723633
0.000000	0.859761	2598.460449
0.000000	0.859998	2600.393555
0.000000	0.860235	2601.120361
0.000000	0.860472	2600.364502
0.000000	0.860709	2597.937256
0.000000	0.860946	2594.995117
0.000000	0.861184	2591.746094
0.000000	0.861421	2587.743164
0.000000	0.861658	2584.918213
0.000000	0.861895	2582.252441
0.000000	0.862132	2579.543213
0.000000	0.862369	2578.563477
0.000000	0.862607	2578.911377
0.000000	0.862844	2580.440186
0.000000	0.863081	2583.401123
0.000000	0.863318	2587.729248
0.000000	0.863555	2591.333984
0.000000	0.863792	2595.233398
0.000000	0.864030	2599.662598
0.000000	0.864267	2605.077637
0.000000	0.864504	2611.013672
0.000000	0.864741	2617.132813
0.000000	0.864978	2622.157471
0.000000	0.865215	2626.464355
0.000000	0.865453	2629.024658
0.000000	0.865690	2630.329834
0.000000	0.865927	2630.772949
0.000000	0.866164	2630.627441
0.000000	0.866401	2629.774658
0.000000	0.866639	2629.380371
0.000000	0.866876	2629.441406
0.000000	0.867113	2630.758057
0.000000	0.867350	2632.365479
0.000000	0.867587	2633.799561
0.000000	0.867824	2635.419189
0.000000	0.868062	2636.986084
0.000000	0.868299	2638.624512
0.000000	0.868536	2640.237061
0.000000	0.868773	2642.466309
0.000000	0.869010	2644.874023
0.000000	0.869247	2647.353271
0.000000	0.869485	2650.156494
0.000000	0.869722	2653.164063
0.000000	0.869959	2656.103760
0.000000	0.870196	2659.163574
0.000000	0.870433	2662.027344
0.000000	0.870671	2665.079834
0.000000	0.870908	2667.360107
0.000000	0.871145	2669.347656
0.000000	0.871382	2670.967041
0.000000	0.871619	2671.684326
0.000000	0.871856	2671.851074
0.000000	0.872094	2672.243164
0.000000	0.872331	2673.289307
0.000000	0.872568	2674.531006
0.000000	0.872805	2675.337891
0.000000	0.873042	2675.328857
0.000000	0.873279	2674.920166
0.000000	0.873517	2674.744629
0.000000	0.873754	2675.610107
0.000000	0.873991	2677.712646
0.000000	0.874228	2680.329834
0.000000	0.874465	2683.393066
0.000000	0.874703	2686.447266
0.000000	0.874940	2689.994629
0.000000	0.875177	2693.568359
0.000000	0.875414	2697.756104
0.000000	0.875651	2702.512939
0.000000	0.875888	2708.334473
0.000000	0.876126	2712.250000
0.000000	0.876363	2715.238525
0.000000	0.876600	2717.924561
0.000000	0.876837	2720.500732
0.000000	0.877074	2723.292236
0.000000	0.877312	2725.894775
0.000000	0.877549	2727.533691
0.000000	0.877786	2728.573730
0.000000	0.878023	2729.234619
0.000000	0.878260	2730.285400
0.000000	0.878497	2732.513916
0.000000	0.878735	2735.424561
0.000000	0.878972	2738.500977
0.000000	0.879209	2741.352783
0.000000	0.879446	2744.002197
0.000000	0.879683	2745.836182
0.000000	0.879920	2746.252930
0.000000	0.880158	2744.978760
0.000000	0.880395	2743.212891
0.000000	0.880632	2740.705811
0.000000	0.880869	2739.296875
0.000000	0.881106	2740.093506
0.000000	0.881343	2739.931396
0.000000	0.881581	2738.275146
0.000000	0.881818	2735.511719
0.000000	0.882055	2732.274170
0.000000	0.882292	2730.021240
0.000000	0.882529	2728.309082
0.000000	0.882766	2726.265869
0.000000	0.883004	2725.173584
0.000000	0.883241	2723.878906
0.000000	0.883478	2722.837891
0.000000	0.883715	2721.623779
0.000000	0.883952	2721.459717
0.000000	0.884190	2720.756836
0.000000	0.884427	2717.998291
0.000000	0.884664	2714.439453
0.000000	0.884901	2710.439209
0.000000	0.885138	2708.162109
0.000000	0.885375	2706.410156
0.000000	0.885613	2705.815674
0.000000	0.885850	2705.252930
0.000000	0.886087	2705.078613
0.000000	0.886324	2705.136230
0.000000	0.886561	2705.470215
0.000000	0.886799	2705.499268
0.000000	0.887036	2704.886719
0.000000	0.887273	2703.955811
0.000000	0.887510	2702.984863
0.000000	0.887747	2702.665771
0.000000	0.887984	2703.344482
0.000000	0.888222	2703.509766
0.000000	0.888459	2703.788086
0.000000	0.888696	2704.357422
0.000000	0.888933	2705.619141
0.000000	0.889170	2707.448242
0.000000	0.889407	2709.404541
0.000000	0.889645	2710.266357
0.000000	0.889882	2710.868164
0.000000	0.890119	2711.506592
0.000000	0.890356	2711.759766
0.000000	0.890593	2711.812744
0.000000	0.890830	2711.515869
0.000000	0.891068	2710.986572
0.000000	0.891305	2710.385010
0.000000	0.891542	2709.544434
0.000000	0.891779	2709.300293
0.000000	0.892016	2708.816895
0.000000	0.892254	2709.170654
0.000000	0.892491	2709.979980
0.000000	0.892728	2711.510742
0.000000	0.892965	2713.723389
0.000000	0.893202	2714.557373
0.000000	0.893439	2715.553955
0.000000	0.893677	2716.031006
0.000000	0.893914	2716.274170
0.000000	0.894151	2716.241699
0.000000	0.894388	2716.033447
0.000000	0.894625	2716.009766
0.000000	0.894862	2715.690430
0.000000	0.895100	2715.196045
0.000000	0.895337	2714.307373
0.000000	0.895574	2713.675049
0.000000	0.895811	2713.245117
0.000000	0.896048	2713.065674
0.000000	0.896286	2712.925781
0.000000	0.896523	2712.847656
0.000000	0.896760	2713.109131
0.000000	0.896997	2713.029297
0.000000	0.897234	2713.262207
0.000000	0.897471	2713.633789
0.000000	0.897709	2714.286377
0.000000	0.897946	2715.669678
0.000000	0.898183	2718.764404
0.000000	0.898420	2719.962402
0.000000	0.898657	2718.849609
0.000000	0.898894	2717.023682
0.000000	0.899132	2714.714844
0.000000	0.899369	2713.096680
0.000000	0.899606	2714.114258
0.000000	0.899843	2714.891113
0.000000	0.900080	2714.890869
0.000000	0.900317	2714.990479
0.000000	0.900555	2715.053711
0.000000	0.900792	2717.274414
0.000000	0.901029	2716.468018
0.000000	0.901266	2713.027100
0.000000	0.901503	2708.451172
0.000000	0.901740	2702.421875
0.000000	0.901978	2695.624512
0.000000	0.902215	2690.710449
0.000000	0.902452	2687.202393
0.000000	0.902689	2684.938965
0.000000	0.902926	2682.757324
0.000000	0.903164	2680.228516
0.000000	0.903401	2677.271973
0.000000	0.903638	2674.089844
0.000000	0.903875	2671.067871
0.000000	0.904112	2668.038330
0.000000	0.904349	2665.589600
0.000000	0.904587	2664.087402
0.000000	0.904824	2662.519531
0.000000	0.905061	2661.499023
0.000000	0.905298	2661.247314
0.000000	0.905535	2661.186523
0.000000	0.905773	2660.804932
0.000000	0.906010	2659.247070
0.000000	0.906247	2657.090820
0.000000	0.906484	2654.715820
0.000000	0.906721	2652.987793
0.000000	0.906958	2653.319336
0.000000	0.907196	2655.014160
0.000000	0.907433	2657.455566
0.000000	0.907670	2661.109863
0.000000	0.907907	2664.643555
0.000000	0.908144	2667.705811
0.000000	0.908381	2670.557129
0.000000	0.908619	2671.920166
0.000000	0.908856	2673.362793
0.000000	0.909093	2674.635986
0.000000	0.909330	2675.512451
0.000000	0.909567	2676.524414
0.000000	0.909804	2677.625732
0.000000	0.910042	2679.482178
0.000000	0.910279	2681.279297
0.000000	0.910516	2682.999023
0.000000	0.910753	2683.902100
0.000000	0.910990	2685.336426
0.000000	0.911228	2687.011475
0.000000	0.911465	2688.852783
0.000000	0.911702	2690.895752
0.000000	0.911939	2692.793701
0.000000	0.912176	2695.262451
0.000000	0.912413	2697.653320
0.000000	0.912651	2700.212158
0.000000	0.912888	2702.300293
0.000000	0.913125	2703.980957
0.000000	0.913362	2703.892090
0.000000	0.913599	2703.405518
0.000000	0.913836	2702.705811
0.000000	0.914074	2702.039063
0.000000	0.914311	2702.187500
0.000000	0.914548	2702.383057
0.000000	0.914785	2703.304199
0.000000	0.915022	2704.811523
0.000000	0.915260	2706.861084
0.000000	0.915497	2709.977539
0.000000	0.915734	2714.490479
0.000000	0.915971	2719.991699
0.000000	0.916208	2725.680420
0.000000	0.916445	2731.276855
0.000000	0.916683	2734.200684
0.000000	0.916920	2736.209473
0.000000	0.917157	2738.091064
0.000000	0.917394	2740.364746
0.000000	0.917631	2743.902832
0.000000	0.917868	2748.504883
0.000000	0.918106	2753.540771
0.000000	0.918343	2757.485352
0.000000	0.918580	2758.849121
0.000000	0.918817	2758.636963
0.000000	0.919054	2757.305420
0.000000	0.919291	2755.196533
0.000000	0.919529	2752.996094
0.000000	0.919766	2750.860107
0.000000	0.920003	2748.123779
0.000000	0.920240	2745.971436
0.000000	0.920477	2744.550537
0.000000	0.920715	2743.861328
0.000000	0.920952	2743.983398
0.000000	0.921189	2744.706299
0.000000	0.921426	2746.250488
0.000000	0.921663	2749.153564
0.000000	0.921900	2752.186279
0.000000	0.922138	2754.510742
0.000000	0.922375	2756.734131
0.000000	0.922612	2759.859863
0.000000	0.922849	2763.410156
0.000000	0.923086	2766.721924
0.000000	0.923323	2767.547852
0.000000	0.923561	2767.976318
0.000000	0.923798	2768.364746
0.000000	0.924035	2769.002197
0.000000	0.924272	2771.756348
0.000000	0.924509	2774.424561
0.000000	0.924747	2777.181396
0.000000	0.924984	2779.686035
0.000000	0.925221	2781.326904
0.000000	0.925458	2782.715820
0.000000	0.925695	2783.783447
0.000000	0.925932	2784.591064
0.000000	0.926170	2785.212646
0.000000	0.926407	2785.615723
0.000000	0.926644	2785.788574
0.000000	0.926881	2785.399414
0.000000	0.927118	2784.914063
0.000000	0.927355	2784.656250
0.000000	0.927593	2784.900391
0.000000	0.927830	2786.808350
0.000000	0.928067	2789.584961
0.000000	0.928304	2793.416748
0.000000	0.928541	2799.381348
0.000000	0.928779	2806.257324
0.000000	0.929016	2812.908447
0.000000	0.929253	2818.521484
0.000000	0.929490	2823.321777
0.000000	0.929727	2829.001709
0.000000	0.929964	2835.405273
0.000000	0.930202	2841.495117
0.000000	0.930439	2847.894043
0.000000	0.930676	2855.209473
0.000000	0.930913	2863.104248
0.000000	0.931150	2870.728271
0.000000	0.931387	2876.872070
0.000000	0.931625	2881.756592
0.000000	0.931862	2884.585449
0.000000	0.932099	2886.113281
0.000000	0.932336	2886.517334
0.000000	0.932573	2886.197510
0.000000	0.932810	2886.237061
0.000000	0.933048	2885.800781
0.000000	0.933285	2885.457520
0.000000	0.933522	2885.031250
0.000000	0.933759	2884.410156
0.000000	0.933996	2883.675781
0.000000	0.934234	2882.507813
0.000000	0.934471	2880.676270
0.000000	0.934708	2878.197021
0.000000	0.934945	2874.993408
0.000000	0.935182	2871.513184
0.000000	0.935419	2867.524414
0.000000	0.935657	2863.431641
0.000000	0.935894	2858.958740
0.000000	0.936131	2854.830078
0.000000	0.936368	2851.204834
0.000000	0.936605	2847.379639
0.000000	0.936843	2844.085205
0.000000	0.937080	2841.937500
0.000000	0.937317	2840.405518
0.000000	0.937554	2839.358887
0.000000	0.937791	2837.659668
0.000000	0.938028	2835.745117
0.000000	0.938266	2834.123047
0.000000	0.938503	2833.214844
0.000000	0.938740	2832.451416
0.000000	0.938977	2831.934082
0.000000	0.939214	2831.601318
0.000000	0.939451	2831.333252
0.000000	0.939689	2830.957764
0.000000	0.939926	2829.913330
0.000000	0.940163	2827.170166
0.000000	0.940400	2823.733643
0.000000	0.940637	2820.047119
0.000000	0.940874	2816.410156
0.000000	0.941112	2813.667236
0.000000	0.941349	2812.076904
0.000000	0.941586	2810.997803
0.000000	0.941823	2810.689209
0.000000	0.942060	2810.998047
0.000000	0.942297	2810.953857
0.000000	0.942535	2812.281006
0.000000	0.942772	2814.562256
0.000000	0.943009	2814.992188
0.000000	0.943246	2814.398193
0.000000	0.943483	2812.342041
0.000000	0.943721	2807.592773
0.000000	0.943958	2800.874268
0.000000	0.944195	2792.526367
0.000000	0.944432	2784.400391
0.000000	0.944669	2777.013428
0.000000	0.944906	2768.799316
0.000000	0.945144	2762.279785
0.000000	0.945381	2755.638184
0.000000	0.945618	2748.769287
0.000000	0.945855	2742.307617
0.000000	0.946092	2737.629639
0.000000	0.946329	2733.402588
0.000000	0.946567	2729.280273
0.000000	0.946804	2725.525391
0.000000	0.947041	2721.703369
0.000000	0.947278	2718.495361
0.000000	0.947515	2715.770752
0.000000	0.947753	2714.964355
0.000000	0.947990	2713.842285
0.000000	0.948227	2713.471924
0.000000	0.948464	2713.260254
0.000000	0.948701	2713.446777
0.000000	0.948938	2713.930664
0.000000	0.949176	2714.499512
0.000000	0.949413	2715.688232
0.000000	0.949650	2717.446045
0.000000	0.949887	2720.072266
0.000000	0.950124	2722.759521
0.000000	0.950361	2725.648926
0.000000	0.950599	2729.035156
0.000000	0.950836	2733.234131
0.000000	0.951073	2737.102051
0.000000	0.951310	2742.278809
0.000000	0.951547	2748.269531
0.000000	0.951784	2754.650879
0.000000	0.952022	2760.863770
0.000000	0.952259	2767.570557
0.000000	0.952496	2775.322510
0.000000	0.952733	2784.238525
0.000000	0.952970	2793.585205
0.000000	0.953208	2802.504395
0.000000	0.953445	2810.576904
0.000000	0.953682	2816.816895
0.000000	0.953919	2821.916016
0.000000	0.954156	2826.969727
0.000000	0.954393	2832.306641
0.000000	0.954631	2837.628906
0.000000	0.954868	2843.415527
0.000000	0.955105	2848.974609
0.000000	0.955342	2854.234131
0.000000	0.955579	2857.981201
0.000000	0.955817	2860.212891
0.000000	0.956054	2861.269287
0.000000	0.956291	2861.481201
0.000000	0.956528	2860.902832
0.000000	0.956765	2860.859863
0.000000	0.957002	2861.491211
0.000000	0.957240	2861.165527
0.000000	0.957477	2861.104004
0.000000	0.957714	2860.867188
0.000000	0.957951	2860.475830
0.000000	0.958188	2859.846680
0.000000	0.958425	2859.288330
0.000000	0.958663	2858.903320
0.000000	0.958900	2859.054443
0.000000	0.959137	2859.499268
0.000000	0.959374	2860.575928
0.000000	0.959611	2861.992188
0.000000	0.959848	2863.892334
0.000000	0.960086	2866.509277
0.000000	0.960323	2869.185547
0.000000	0.960560	2870.732422
0.000000	0.960797	2872.399902
0.000000	0.961034	2874.290527
0.000000	0.961271	2876.600586
0.000000	0.961509	2878.873535
0.000000	0.961746	2880.236328
0.000000	0.961983	2881.143555
0.000000	0.962220	2881.010254
0.000000	0.962457	2880.746582
0.000000	0.962695	2880.117920
0.000000	0.962932	2879.516846
0.000000	0.963169	2878.642090
0.000000	0.963406	2877.448242
0.000000	0.963643	2876.410400
0.000000	0.963880	2876.273682
0.000000	0.964118	2876.795654
0.000000	0.964355	2876.806152
0.000000	0.964592	2877.255859
0.000000	0.964829	2877.606445
0.000000	0.965066	2878.171631
0.000000	0.965304	2879.034668
0.000000	0.965541	2879.062500
0.000000	0.965778	2876.066650
0.000000	0.966015	2870.847168
0.000000	0.966252	2863.374023
0.000000	0.966489	2854.720459
0.000000	0.966727	2846.457275
0.000000	0.966964	2838.971191
0.000000	0.967201	2833.142334
0.000000	0.967438	2829.784180
0.000000	0.967675	2827.231934
0.000000	0.967912	2826.273193
0.000000	0.968150	2825.271240
0.000000	0.968387	2824.280273
0.000000	0.968624	2822.378906
0.000000	0.968861	2820.370361
0.000000	0.969098	2817.924072
0.000000	0.969335	2815.958252
0.000000	0.969573	2814.092041
0.000000	0.969810	2811.432861
0.000000	0.970047	2808.906006
0.000000	0.970284	2806.863281
0.000000	0.970521	2803.915771
0.000000	0.970758	2800.560303
0.000000	0.970996	2797.570313
0.000000	0.971233	2794.514893
0.000000	0.971470	2790.223389
0.000000	0.971707	2784.682861
0.000000	0.971944	2778.764648
0.000000	0.972182	2774.098389
0.000000	0.972419	2771.280762
0.000000	0.972656	2768.891846
0.000000	0.972893	2767.825684
0.000000	0.973130	2767.721191
0.000000	0.973368	2768.484619
0.000000	0.973605	2769.106934
0.000000	0.973842	2769.633301
0.000000	0.974079	2770.871094
0.000000	0.974316	2772.197510
0.000000	0.974553	2773.942871
0.000000	0.974791	2775.484131
0.000000	0.975028	2777.169922
0.000000	0.975265	2779.382568
0.000000	0.975502	2781.657715
0.000000	0.975739	2784.484863
0.000000	0.975976	2787.024902
0.000000	0.976214	2789.512939
0.000000	0.976451	2792.456543
0.000000	0.976688	2795.750000
0.000000	0.976925	2798.994873
0.000000	0.977162	2802.475098
0.000000	0.977399	2805.598389
0.000000	0.977637	2808.838379
0.000000	0.977874	2811.112793
0.000000	0.978111	2811.844482
0.000000	0.978348	2812.996338
0.000000	0.978585	2814.475586
0.000000	0.978822	2816.556885
0.000000	0.979060	2818.905518
0.000000	0.979297	2821.524414
0.000000	0.979534	2824.020996
0.000000	0.979771	2827.887207
0.000000	0.980008	2832.351807
0.000000	0.980246	2836.951416
0.000000	0.980483	2840.995117
0.000000	0.980720	2842.914307
0.000000	0.980957	2842.430420
0.000000	0.981194	2841.058350
0.000000	0.981431	2839.314453
0.000000	0.981669	2839.266113
0.000000	0.981906	2839.711182
0.000000	0.982143	2840.526611
0.000000	0.982380	2841.771240
0.000000	0.982617	2843.097168
0.000000	0.982854	2843.525635
0.000000	0.983092	2844.296631
0.000000	0.983329	2845.656006
0.000000	0.983566	2847.016846
0.000000	0.983803	2849.001221
0.000000	0.984040	2852.235840
0.000000	0.984278	2856.428467
0.000000	0.984515	2861.166504
0.000000	0.984752	2865.697266
0.000000	0.984989	2869.955566
0.000000	0.985226	2873.307129
0.000000	0.985463	2875.921631
0.000000	0.985701	2878.466064
0.000000	0.985938	2881.228271
0.000000	0.986175	2884.780273
0.000000	0.986412	2890.411865
0.000000	0.986649	2896.657471
0.000000	0.986886	2902.862793
0.000000	0.987124	2908.316406
0.000000	0.987361	2913.886230
0.000000	0.987598	2920.237305
0.000000	0.987835	2925.582764
0.000000	0.988072	2930.883545
0.000000	0.988310	2936.061768
0.000000	0.988547	2940.536865
0.000000	0.988784	2944.796143
0.000000	0.989021	2948.590576
0.000000	0.989258	2952.227295
0.000000	0.989495	2954.997559
0.000000	0.989733	2956.026123
0.000000	0.989970	2955.676758
0.000000	0.990207	2954.167969
0.000000	0.990444	2951.680908
0.000000	0.990681	2948.100830
0.000000	0.990918	2943.604248
0.000000	0.991156	2939.861328
0.000000	0.991393	2936.595703
0.000000	0.991630	2932.570557
0.000000	0.991867	2927.457764
0.000000	0.992104	2921.331299
0.000000	0.992342	2914.584229
0.000000	0.992579	2908.530518
0.000000	0.992816	2902.697021
0.000000	0.993053	2896.806152
0.000000	0.993290	2891.054932
0.000000	0.993527	2885.287842
0.000000	0.993765	2879.347656
0.000000	0.994002	2875.036133
0.000000	0.994239	2870.641113
0.000000	0.994476	2866.182861
0.000000	0.994713	2861.336670
0.000000	0.994950	2858.225586
0.000000	0.995188	2855.581299
0.000000	0.995425	2852.623779
0.000000	0.995662	2849.394043
0.000000	0.995899	2846.443359
0.000000	0.996136	2843.610107
0.000000	0.996373	2840.354248
0.000000	0.996611	2837.361328
0.000000	0.996848	2834.155762
0.000000	0.997085	2830.898682
0.000000	0.997322	2827.455322
0.000000	0.997559	2824.234131
0.000000	0.997797	2822.299805
0.000000	0.998034	2821.611328
0.000000	0.998271	2821.904053
0.000000	0.998508	2822.557373
0.000000	0.998745	2823.342041
0.000000	0.998982	2823.855957
0.000000	0.999220	2823.912354
0.000000	0.999457	2823.576904
0.000000	0.999694	2822.947021
0.000000	0.999931	2821.672852
0.000000	1.000168	2819.940430
0.000000	1.000405	2817.648438
0.000000	1.000643	2815.000732
0.000000	1.000880	2812.737793
0.000000	1.001117	2811.854004
0.000000	1.001354	2811.215576
0.000000	1.001591	2810.906006
0.000000	1.001829	2809.508301
0.000000	1.002066	2807.762451
0.000000	1.002303	2805.729004
0.000000	1.002540	2803.456787
0.000000	1.002777	2802.550293
0.000000	1.003014	2800.319092
0.000000	1.003252	2796.646240
0.000000	1.003489	2791.760010
0.000000	1.003726	2786.506104
0.000000	1.003963	2781.124023
0.000000	1.004200	2775.309570
0.000000	1.004437	2770.505127
0.000000	1.004675	2766.731934
0.000000	1.004912	2764.065430
0.000000	1.005149	2761.292480
0.000000	1.005386	2759.201904
0.000000	1.005623	2757.620361
0.000000	1.005860	2756.456055
0.000000	1.006098	2755.583496
0.000000	1.006335	2755.084717
0.000000	1.006572	2754.882324
0.000000	1.006809	2754.730225
0.000000	1.007046	2754.220947
0.000000	1.007284	2753.060303
0.000000	1.007521	2751.232910
0.000000	1.007758	2748.792969
0.000000	1.007995	2745.756348
0.000000	1.008232	2743.199707
0.000000	1.008469	2741.439209
0.000000	1.008707	2739.597168
0.000000	1.008944	2738.028809
0.000000	1.009181	2737.642090
0.000000	1.009418	2739.001709
0.000000	1.009655	2742.125977
0.000000	1.009892	2746.069092
0.000000	1.010130	2750.985596
0.000000	1.010367	2757.098145
0.000000	1.010604	2763.353760
0.000000	1.010841	2769.127197
0.000000	1.011078	2775.029297
0.000000	1.011316	2781.478516
0.000000	1.011553	2788.161133
0.000000	1.011790	2794.718994
0.000000	1.012027	2800.518066
0.000000	1.012264	2806.365967
0.000000	1.012501	2812.352783
0.000000	1.012739	2817.068115
0.000000	1.012976	2820.408936
0.000000	1.013213	2823.075439
0.000000	1.013450	2824.874023
0.000000	1.013687	2826.378418
0.000000	1.013924	2827.726563
0.000000	1.014162	2828.098145
0.000000	1.014399	2828.144287
0.000000	1.014636	2827.839844
0.000000	1.014873	2828.259521
0.000000	1.015110	2829.500732
0.000000	1.015347	2830.383057
0.000000	1.015585	2830.416016
0.000000	1.015822	2830.267578
0.000000	1.016059	2830.338867
0.000000	1.016296	2831.682861
0.000000	1.016533	2833.889893
0.000000	1.016770	2836.826660
0.000000	1.017008	2840.290771
0.000000	1.017245	2844.382813
0.000000	1.017482	2848.670166
0.000000	1.017719	2851.946777
0.000000	1.017956	2855.312988
0.000000	1.018194	2858.963135
0.000000	1.018431	2862.961670
0.000000	1.018668	2866.383301
0.000000	1.018905	2869.519287
0.000000	1.019142	2871.876221
0.000000	1.019379	2874.475098
0.000000	1.019617	2877.195557
0.000000	1.019854	2880.761230
0.000000	1.020091	2884.906006
0.000000	1.020328	2889.289551
0.000000	1.020565	2893.633057
0.000000	1.020803	2897.739258
0.000000	1.021040	2901.626709
0.000000	1.021277	2905.651855
0.000000	1.021514	2909.282227
0.000000	1.021751	2911.674561
0.000000	1.021988	2913.542480
0.000000	1.022226	2914.541016
0.000000	1.022463	2913.965576
0.000000	1.022700	2912.138428
0.000000	1.022937	2909.131836
0.000000	1.023174	2904.866943
0.000000	1.023412	2901.168701
0.000000	1.023649	2898.097900
0.000000	1.023886	2895.161133
0.000000	1.024123	2891.437744
0.000000	1.024360	2887.822021
0.000000	1.024597	2883.800781
0.000000	1.024835	2880.072998
0.000000	1.025072	2876.866211
0.000000	1.025309	2874.609131
0.000000	1.025546	2872.082520
0.000000	1.025783	2869.572998
0.000000	1.026020	2867.390381
0.000000	1.026258	2864.048584
0.000000	1.026495	2860.532227
0.000000	1.026732	2856.620117
0.000000	1.026969	2853.968506
0.000000	1.027206	2853.782959
0.000000	1.027443	2853.645264
0.000000	1.027681	2853.776367
0.000000	1.027918	2853.678955
0.000000	1.028155	2853.469482
0.000000	1.028392	2854.156250
0.000000	1.028629	2855.552734
0.000000	1.028866	2857.429199
0.000000	1.029104	2859.160889
0.000000	1.029341	2860.847412
0.000000	1.029578	2862.863770
0.000000	1.029815	2865.236572
0.000000	1.030052	2867.974854
0.000000	1.030290	2871.179932
0.000000	1.030527	2873.941162
0.000000	1.030764	2876.520508
0.000000	1.031001	2879.435303
0.000000	1.031238	2882.347900
0.000000	1.031475	2883.919434
0.000000	1.031713	2885.011475
0.000000	1.031950	2885.847168
0.000000	1.032187	2886.672363
0.000000	1.032424	2887.604736
0.000000	1.032661	2888.487061
0.000000	1.032899	2889.127686
0.000000	1.033136	2888.713379
0.000000	1.033373	2887.787598
0.000000	1.033610	2886.486084
0.000000	1.033847	2885.109619
0.000000	1.034084	2884.111084
0.000000	1.034322	2883.219238
0.000000	1.034559	2882.496826
0.000000	1.034796	2881.749023
0.000000	1.035033	2880.999023
0.000000	1.035270	2880.616699
0.000000	1.035507	2880.582520
0.000000	1.035745	2880.341553
0.000000	1.035982	2879.301270
0.000000	1.036219	2877.723877
0.000000	1.036456	2876.277100
0.000000	1.036693	2874.792969
0.000000	1.036930	2872.955566
0.000000	1.037168	2870.081543
0.000000	1.037405	2867.105957
0.000000	1.037642	2864.086670
0.000000	1.037879	2861.013672
0.000000	1.038116	2857.579102
0.000000	1.038353	2854.636963
0.000000	1.038591	2852.984375
0.000000	1.038828	2852.414307
0.000000	1.039065	2854.309570
0.000000	1.039302	2857.132813
0.000000	1.039539	2859.396240
0.000000	1.039777	2861.016113
0.000000	1.040014	2862.100830
0.000000	1.040251	2863.333252
0.000000	1.040488	2864.862305
0.000000	1.040725	2866.237549
0.000000	1.040962	2867.955078
0.000000	1.041200	2871.462402
0.000000	1.041437	2874.489014
0.000000	1.041674	2876.331543
0.000000	1.041911	2876.938965
0.000000	1.042148	2877.094727
0.000000	1.042385	2876.954102
0.000000	1.042623	2876.942871
0.000000	1.042860	2878.084229
0.000000	1.043097	2879.389160
0.000000	1.043334	2879.610352
0.000000	1.043571	2878.779297
0.000000	1.043809	2877.325439
0.000000	1.044046	2875.232666
0.000000	1.044283	2872.517578
0.000000	1.044520	2868.883057
0.000000	1.044757	2864.101318
0.000000	1.044994	2859.007568
0.000000	1.045232	2854.642334
0.000000	1.045469	2851.195313
0.000000	1.045706	2847.794434
0.000000	1.045943	2844.926758
0.000000	1.046180	2841.830566
0.000000	1.046417	2838.192627
0.000000	1.046655	2833.986572
0.000000	1.046892	2829.634277
0.000000	1.047129	2825.281982
0.000000	1.047366	2822.470215
0.000000	1.047603	2820.579102
0.000000	1.047840	2818.914307
0.000000	1.048078	2818.581787
0.000000	1.048315	2818.760498
0.000000	1.048552	2819.313965
0.000000	1.048789	2820.842773
0.000000	1.049026	2823.094727
0.000000	1.049264	2826.612305
0.000000	1.049501	2831.514404
0.000000	1.049738	2836.484131
0.000000	1.049975	2840.357666
0.000000	1.050212	2844.297607
0.000000	1.050449	2848.467529
0.000000	1.050687	2852.198486
0.000000	1.050924	2855.688965
0.000000	1.051161	2859.192383
0.000000	1.051398	2862.991455
0.000000	1.051635	2867.368896
0.000000	1.051872	2871.482910
0.000000	1.052110	2875.050049
0.000000	1.052347	2879.614746
0.000000	1.052584	2883.690918
0.000000	1.052821	2887.301514
0.000000	1.053058	2890.747803
0.000000	1.053295	2893.651123
0.000000	1.053533	2896.529053
0.000000	1.053770	2899.617432
0.000000	1.054007	2903.087402
0.000000	1.054244	2906.909424
0.000000	1.054481	2911.201904
0.000000	1.054719	2917.063965
0.000000	1.054956	2924.348633
0.000000	1.055193	2932.915771
0.000000	1.055430	2942.273193
0.000000	1.055667	2951.471924
0.000000	1.055905	2959.756592
0.000000	1.056142	2968.325439
0.000000	1.056379	2977.554932
0.000000	1.056616	2987.261719
0.000000	1.056853	2995.696777
0.000000	1.057090	3002.735596
0.000000	1.057328	3008.544434
0.000000	1.057565	3012.750000
0.000000	1.057802	3015.650391
0.000000	1.058039	3017.631836
0.000000	1.058276	3019.016357
0.000000	1.058513	3019.662109
0.000000	1.058751	3019.417236
0.000000	1.058988	3018.364502
0.000000	1.059225	3016.825195
0.000000	1.059462	3015.235107
0.000000	1.059699	3012.674805
0.000000	1.059937	3008.330566
0.000000	1.060174	3003.283203
0.000000	1.060411	2998.253662
0.000000	1.060648	2992.550537
0.000000	1.060885	2988.521973
0.000000	1.061122	2984.897461
0.000000	1.061360	2980.413086
0.000000	1.061597	2975.486816
0.000000	1.061834	2971.926758
0.000000	1.062071	2969.225830
0.000000	1.062308	2966.133057
0.000000	1.062545	2963.122803
0.000000	1.062783	2960.289795
0.000000	1.063020	2956.608643
0.000000	1.063257	2951.910645
0.000000	1.063494	2946.374268
0.000000	1.063731	2940.069580
0.000000	1.063968	2934.281006
0.000000	1.064206	2929.536133
0.000000	1.064443	2926.109619
0.000000	1.064680	2924.221680
0.000000	1.064917	2922.201416
0.000000	1.065154	2920.386963
0.000000	1.065391	2919.537842
0.000000	1.065629	2919.591797
0.000000	1.065866	2921.307129
0.000000	1.066103	2924.436035
0.000000	1.066340	2927.794922
0.000000	1.066577	2931.237305
0.000000	1.066815	2935.483154
0.000000	1.067052	2940.408447
0.000000	1.067289	2945.707275
0.000000	1.067526	2951.370605
0.000000	1.067763	2957.574463
0.000000	1.068000	2962.244385
0.000000	1.068238	2966.417969
0.000000	1.068475	2969.640381
0.000000	1.068712	2971.605713
0.000000	1.068949	2973.168945
0.000000	1.069186	2974.045410
0.000000	1.069424	2974.701660
0.000000	1.069661	2974.541016
0.000000	1.069898	2974.306152
0.000000	1.070135	2973.673340
0.000000	1.070372	2972.655518
0.000000	1.070609	2972.224609
0.000000	1.070847	2971.135742
0.000000	1.071084	2969.276611
0.000000	1.071321	2966.904785
0.000000	1.071558	2964.416748
0.000000	1.071795	2961.003174
0.000000	1.072032	2956.955078
0.000000	1.072270	2952.023193
0.000000	1.072507	2946.621094
0.000000	1.072744	2941.467773
0.000000	1.072981	2937.673828
0.000000	1.073218	2933.276123
0.000000	1.073455	2928.533203
0.000000	1.073693	2923.499756
0.000000	1.073930	2919.828613
0.000000	1.074167	2916.129150
0.000000	1.074404	2912.367676
0.000000	1.074641	2908.383301
0.000000	1.074878	2904.750732
0.000000	1.075116	2900.855469
0.000000	1.075353	2896.696533
0.000000	1.075590	2892.454102
0.000000	1.075827	2888.616943
0.000000	1.076064	2885.602783
0.000000	1.076302	2883.234131
0.000000	1.076539	2881.437744
0.000000	1.076776	2880.735107
0.000000	1.077013	2880.897461
0.000000	1.077250	2881.513184
0.000000	1.077487	2883.215576
0.000000	1.077725	2885.517090
0.000000	1.077962	2887.872803
0.000000	1.078199	2890.214111
0.000000	1.078436	2892.753418
0.000000	1.078673	2895.134521
0.000000	1.078910	2897.995361
0.000000	1.079148	2901.629150
0.000000	1.079385	2905.921631
0.000000	1.079622	2910.191895
0.000000	1.079859	2914.046875
0.000000	1.080096	2917.788574
0.000000	1.080334	2920.979736
0.000000	1.080571	2923.403809
0.000000	1.080808	2924.365967
0.000000	1.081045	2924.415283
0.000000	1.081282	2924.529541
0.000000	1.081519	2923.764404
0.000000	1.081757	2921.998535
0.000000	1.081994	2919.283447
0.000000	1.082231	2915.135498
0.000000	1.082468	2910.852783
0.000000	1.082705	2907.713379
0.000000	1.082942	2904.199219
0.000000	1.083180	2900.292969
0.000000	1.083417	2896.958008
0.000000	1.083654	2894.782227
0.000000	1.083891	2892.565674
0.000000	1.084128	2890.212158
0.000000	1.084365	2887.242676
0.000000	1.084603	2883.670410
0.000000	1.084840	2879.922119
0.000000	1.085077	2875.865234
0.000000	1.085314	2872.111572
0.000000	1.085551	2867.822510
0.000000	1.085788	2863.211914
0.000000	1.086026	2859.588867
0.000000	1.086263	2855.806396
0.000000	1.086500	2850.881348
0.000000	1.086737	2845.325928
0.000000	1.086974	2838.814453
0.000000	1.087212	2831.879150
0.000000	1.087449	2826.792480
0.000000	1.087686	2822.646484
0.000000	1.087923	2819.328125
0.000000	1.088160	2818.161377
0.000000	1.088398	2818.717041
0.000000	1.088635	2821.135986
0.000000	1.088872	2825.185547
0.000000	1.089109	2828.928955
0.000000	1.089346	2831.940430
0.000000	1.089583	2835.090576
0.000000	1.089821	2839.112061
0.000000	1.090058	2844.042236
0.000000	1.090295	2848.915771
0.000000	1.090532	2854.308594
0.000000	1.090769	2860.195313
0.000000	1.091006	2866.266602
0.000000	1.091244	2871.929443
0.000000	1.091481	2877.540283
0.000000	1.091718	2882.488770
0.000000	1.091955	2887.113770
0.000000	1.092192	2891.517090
0.000000	1.092430	2895.914063
0.000000	1.092667	2900.042725
0.000000	1.092904	2901.363770
0.000000	1.093141	2902.054932
0.000000	1.093378	2902.597168
0.000000	1.093615	2904.026855
0.000000	1.093853	2908.704834
0.000000	1.094090	2913.020020
0.000000	1.094327	2917.702393
0.000000	1.094564	2922.354004
0.000000	1.094801	2925.668701
0.000000	1.095038	2927.807617
0.000000	1.095276	2929.770752
0.000000	1.095513	2931.315430
0.000000	1.095750	2932.946777
0.000000	1.095987	2934.580322
0.000000	1.096224	2936.837158
0.000000	1.096461	2938.860840
0.000000	1.096699	2939.880859
0.000000	1.096936	2940.628906
0.000000	1.097173	2941.327393
0.000000	1.097410	2942.120361
0.000000	1.097647	2943.524902
0.000000	1.097885	2946.888428
0.000000	1.098122	2950.567383
0.000000	1.098359	2953.504150
0.000000	1.098596	2955.721436
0.000000	1.098833	2958.153320
0.000000	1.099070	2960.685303
0.000000	1.099308	2963.659912
0.000000	1.099545	2966.656006
0.000000	1.099782	2969.924316
0.000000	1.100019	2971.989502
0.000000	1.100256	2973.300537
0.000000	1.100493	2973.903076
0.000000	1.100731	2974.012695
0.000000	1.100968	2974.979980
0.000000	1.101205	2975.608398
0.000000	1.101442	2975.354248
0.000000	1.101679	2974.645508
0.000000	1.101916	2973.691895
0.000000	1.102154	2972.940674
0.000000	1.102391	2972.583740
0.000000	1.102628	2970.603516
0.000000	1.102865	2967.545166
0.000000	1.103102	2963.863037
0.000000	1.103340	2961.091309
0.000000	1.103577	2959.719482
0.000000	1.103814	2958.580566
0.000000	1.104051	2958.104980
0.000000	1.104288	2958.084961
0.000000	1.104525	2957.903809
0.000000	1.104763	2957.176270
0.000000	1.105000	2956.897461
0.000000	1.105237	2957.395264
0.000000	1.105474	2958.133301
0.000000	1.105711	2959.147217
0.000000	1.105948	2960.455078
0.000000	1.106186	2962.292480
0.000000	1.106423	2964.742676
0.000000	1.106660	2966.758057
0.000000	1.106897	2968.248779
0.000000	1.107134	2969.193848
0.000000	1.107372	2970.626953
0.000000	1.107609	2972.184570
0.000000	1.107846	2974.576660
0.000000	1.108083	2977.877197
0.000000	1.108320	2981.459229
0.000000	1.108557	2984.840088
0.000000	1.108795	2987.614014
0.000000	1.109032	2990.113037
0.000000	1.109269	2992.123779
0.000000	1.109506	2993.260742
0.000000	1.109743	2994.343262
0.000000	1.109980	2995.715576
0.000000	1.110218	2997.537354
0.000000	1.110455	3001.059570
0.000000	1.110692	3006.131104
0.000000	1.110929	3012.788574
0.000000	1.111166	3019.675293
0.000000	1.111403	3024.663818
0.000000	1.111641	3028.746338
0.000000	1.111878	3032.531250
0.000000	1.112115	3035.812744
0.000000	1.112352	3038.030273
0.000000	1.112589	3039.268066
0.000000	1.112827	3039.333740
0.000000	1.113064	3039.343018
0.000000	1.113301	3038.443359
0.000000	1.113538	3037.750732
0.000000	1.113775	3037.831299
0.000000	1.114012	3038.485840
0.000000	1.114250	3039.549561
0.000000	1.114487	3040.413818
0.000000	1.114724	3041.017334
0.000000	1.114961	3042.010498
0.000000	1.115198	3042.824219
0.000000	1.115435	3042.741211
0.000000	1.115673	3041.924561
0.000000	1.115910	3040.495361
0.000000	1.116147	3039.851563
0.000000	1.116384	3039.964111
0.000000	1.116621	3039.766602
0.000000	1.116859	3039.113281
0.000000	1.117096	3038.487793
0.000000	1.117333	3037.670410
0.000000	1.117570	3037.040039
0.000000	1.117807	3036.843750
0.000000	1.118044	3036.679199
0.000000	1.118282	3035.964111
0.000000	1.118519	3034.822510
0.000000	1.118756	3033.280762
0.000000	1.118993	3031.639893
0.000000	1.119230	3029.272949
0.000000	1.119467	3026.450439
0.000000	1.119705	3023.170166
0.000000	1.119942	3020.843018
0.000000	1.120179	3019.719238
0.000000	1.120416	3019.520996
0.000000	1.120653	3019.425049
0.000000	1.120890	3019.785156
0.000000	1.121128	3021.072021
0.000000	1.121365	3022.849854
0.000000	1.121602	3026.032471
0.000000	1.121839	3029.368164
0.000000	1.122076	3032.559326
0.000000	1.122313	3033.939697
0.000000	1.122551	3033.335449
0.000000	1.122788	3031.945313
0.000000	1.123025	3030.641846
0.000000	1.123262	3029.996338
0.000000	1.123499	3028.987793
0.000000	1.123737	3027.770020
0.000000	1.123974	3026.281006
0.000000	1.124211	3024.851563
0.000000	1.124448	3023.852295
0.000000	1.124685	3023.072510
0.000000	1.124923	3022.555908
0.000000	1.125160	3022.857422
0.000000	1.125397	3024.416260
0.000000	1.125634	3026.159180
0.000000	1.125871	3028.975586
0.000000	1.126108	3032.963379
0.000000	1.126346	3037.478516
0.000000	1.126583	3040.899170
0.000000	1.126820	3043.260498
0.000000	1.127057	3044.445557
0.000000	1.127294	3044.569824
0.000000	1.127531	3044.360352
0.000000	1.127769	3044.159668
0.000000	1.128006	3044.589355
0.000000	1.128243	3045.410889
0.000000	1.128480	3046.454346
0.000000	1.128717	3047.884521
0.000000	1.128955	3048.519043
0.000000	1.129192	3048.994141
0.000000	1.129429	3050.130371
0.000000	1.129666	3051.893799
0.000000	1.129903	3054.176025
0.000000	1.130140	3057.026611
0.000000	1.130378	3059.571533
0.000000	1.130615	3060.512939
0.000000	1.130852	3061.133301
0.000000	1.131089	3061.125977
0.000000	1.131326	3060.952637
0.000000	1.131563	3060.887695
0.000000	1.131801	3060.379883
0.000000	1.132038	3059.860596
0.000000	1.132275	3059.681641
0.000000	1.132512	3059.723633
0.000000	1.132749	3060.597900
0.000000	1.132986	3061.599365
0.000000	1.133224	3062.629883
0.000000	1.133461	3064.248779
0.000000	1.133698	3067.170898
0.000000	1.133935	3071.579346
0.000000	1.134172	3076.785889
0.000000	1.134409	3082.634766
0.000000	1.134647	3088.913086
0.000000	1.134884	3094.634277
0.000000	1.135121	3098.095459
0.000000	1.135358	3097.739502
0.000000	1.135595	3095.126465
0.000000	1.135833	3090.918457
0.000000	1.136070	3085.987061
0.000000	1.136307	3082.561279
0.000000	1.136544	3079.516602
0.000000	1.136781	3076.115967
0.000000	1.137018	3072.811279
0.000000	1.137256	3069.697510
0.000000	1.137493	3068.778320
0.000000	1.137730	3067.974121
0.000000	1.137967	3067.202393
0.000000	1.138204	3066.580322
0.000000	1.138441	3065.472656
0.000000	1.138679	3063.731201
0.000000	1.138916	3061.761475
0.000000	1.139153	3058.603760
0.000000	1.139390	3055.931885
0.000000	1.139627	3054.570557
0.000000	1.139865	3053.383057
0.000000	1.140102	3052.605469
0.000000	1.140339	3052.915771
0.000000	1.140576	3053.930420
0.000000	1.140813	3054.883545
0.000000	1.141050	3055.887695
0.000000	1.141288	3055.336426
0.000000	1.141525	3052.371826
0.000000	1.141762	3049.079102
0.000000	1.141999	3046.639648
0.000000	1.142236	3044.197754
0.000000	1.142473	3041.455322
0.000000	1.142711	3038.843994
0.000000	1.142948	3036.443359
0.000000	1.143185	3034.196289
0.000000	1.143422	3031.789307
0.000000	1.143659	3030.375732
0.000000	1.143896	3028.467041
0.000000	1.144134	3026.374023
0.000000	1.144371	3024.593018
0.000000	1.144608	3024.250000
0.000000	1.144845	3025.459229
0.000000	1.145082	3026.879639
0.000000	1.145320	3027.793945
0.000000	1.145557	3028.223877
0.000000	1.145794	3028.752197
0.000000	1.146031	3029.309082
0.000000	1.146268	3030.226318
0.000000	1.146505	3032.106689
0.000000	1.146743	3034.566650
0.000000	1.146980	3037.520752
0.000000	1.147217	3040.593750
0.000000	1.147454	3043.971924
0.000000	1.147691	3047.334961
0.000000	1.147928	3050.700928
0.000000	1.148166	3053.236816
0.000000	1.148403	3055.698975
0.000000	1.148640	3058.170898
0.000000	1.148877	3060.375000
0.000000	1.149114	3062.393555
0.000000	1.149352	3064.200684
0.000000	1.149589	3066.143066
0.000000	1.149826	3067.729248
0.000000	1.150063	3068.705322
0.000000	1.150300	3069.577637
0.000000	1.150537	3071.011719
0.000000	1.150775	3072.574951
0.000000	1.151012	3074.395508
0.000000	1.151249	3075.851074
0.000000	1.151486	3076.527588
0.000000	1.151723	3077.342041
0.000000	1.151960	3078.597412
0.000000	1.152198	3080.032715
0.000000	1.152435	3080.937500
0.000000	1.152672	3079.838623
0.000000	1.152909	3076.779297
0.000000	1.153146	3072.821045
0.000000	1.153383	3068.567383
0.000000	1.153621	3066.257813
0.000000	1.153858	3064.106689
0.000000	1.154095	3061.278320
0.000000	1.154332	3058.148926
0.000000	1.154569	3054.305664
0.000000	1.154807	3051.082275
0.000000	1.155044	3048.280762
0.000000	1.155281	3046.742920
0.000000	1.155518	3045.907959
0.000000	1.155755	3044.602783
0.000000	1.155993	3043.040527
0.000000	1.156230	3041.204590
0.000000	1.156467	3039.098389
0.000000	1.156704	3036.160889
0.000000	1.156941	3032.867432
0.000000	1.157178	3029.189941
0.000000	1.157416	3025.889160
0.000000	1.157653	3024.129639
0.000000	1.157890	3022.966553
0.000000	1.158127	3022.180664
0.000000	1.158364	3021.001221
0.000000	1.158601	3020.066650
0.000000	1.158839	3018.797119
0.000000	1.159076	3017.666748
0.000000	1.159313	3015.686279
0.000000	1.159550	3013.672363
0.000000	1.159787	3010.666748
0.000000	1.160024	3007.180664
0.000000	1.160262	3002.706299
0.000000	1.160499	2998.234863
0.000000	1.160736	2994.578125
0.000000	1.160973	2990.472168
0.000000	1.161210	2986.069824
0.000000	1.161448	2981.943848
0.000000	1.161685	2977.873047
0.000000	1.161922	2974.032227
0.000000	1.162159	2970.637451
0.000000	1.162396	2968.527100
0.000000	1.162633	2968.019775
0.000000	1.162871	2967.979492
0.000000	1.163108	2968.829590
0.000000	1.163345	2970.189941
0.000000	1.163582	2970.741455
0.000000	1.163819	2969.982178
0.000000	1.164056	2968.815430
0.000000	1.164294	2967.025635
0.000000	1.164531	2965.766357
0.000000	1.164768	2963.911621
0.000000	1.165005	2961.511963
0.000000	1.165242	2959.023682
0.000000	1.165480	2955.970215
0.000000	1.165717	2952.631104
0.000000	1.165954	2949.342285
0.000000	1.166191	2945.987549
0.000000	1.166428	2942.939453
0.000000	1.166665	2941.296387
0.000000	1.166903	2940.294189
0.000000	1.167140	2938.464844
0.000000	1.167377	2936.632568
0.000000	1.167614	2935.218994
0.000000	1.167851	2933.826416
0.000000	1.168088	2933.031250
0.000000	1.168326	2932.694580
0.000000	1.168563	2933.984619
0.000000	1.168800	2934.879150
0.000000	1.169037	2936.073242
0.000000	1.169274	2937.475830
0.000000	1.169511	2938.656494
0.000000	1.169749	2940.310059
0.000000	1.169986	2943.163330
0.000000	1.170223	2947.040527
0.000000	1.170460	2950.906006
0.000000	1.170697	2955.053711
0.000000	1.170934	2959.107422
0.000000	1.171172	2962.518066
0.000000	1.171409	2963.910645
0.000000	1.171646	2963.490479
0.000000	1.171883	2962.065186
0.000000	1.172120	2961.026611
0.000000	1.172358	2962.504883
0.000000	1.172595	2965.956543
0.000000	1.172832	2970.076416
0.000000	1.173069	2974.417969
0.000000	1.173306	2979.588867
0.000000	1.173543	2986.026123
0.000000	1.173781	2993.297363
0.000000	1.174018	3000.878174
0.000000	1.174255	3008.527832
0.000000	1.174492	3015.491943
0.000000	1.174729	3019.366699
0.000000	1.174967	3017.826172
0.000000	1.175204	3013.600586
0.000000	1.175441	3007.813477
0.000000	1.175678	3004.752686
0.000000	1.175915	3002.847656
0.000000	1.176152	3000.564697
0.000000	1.176390	2998.694580
0.000000	1.176627	2997.156250
0.000000	1.176864	2996.033936
0.000000	1.177101	2994.730469
0.000000	1.177338	2994.646973
0.000000	1.177575	2993.994629
0.000000	1.177813	2992.232178
0.000000	1.178050	2989.964111
0.000000	1.178287	2987.158203
0.000000	1.178524	2985.303711
0.000000	1.178761	2983.032227
0.000000	1.178998	2980.293213
0.000000	1.179236	2977.838135
0.000000	1.179473	2976.851563
0.000000	1.179710	2976.207520
0.000000	1.179947	2976.279297
0.000000	1.180184	2976.683350
0.000000	1.180421	2978.793945
0.000000	1.180659	2980.759766
0.000000	1.180896	2982.771240
0.000000	1.181133	2984.998535
0.000000	1.181370	2985.886963
0.000000	1.181607	2985.818115
0.000000	1.181845	2985.637207
0.000000	1.182082	2985.039551
0.000000	1.182319	2983.365479
0.000000	1.182556	2982.046631
0.000000	1.182793	2980.500977
0.000000	1.183030	2978.722168
0.000000	1.183268	2976.724365
0.000000	1.183505	2974.684570
0.000000	1.183742	2971.738281
0.000000	1.183979	2968.278564
0.000000	1.184216	2966.715820
0.000000	1.184453	2967.025391
0.000000	1.184691	2967.905029
0.000000	1.184928	2968.501465
0.000000	1.185165	2968.286621
0.000000	1.185402	2967.034912
0.000000	1.185639	2965.738525
0.000000	1.185877	2965.043701
0.000000	1.186114	2964.564941
0.000000	1.186351	2965.860352
0.000000	1.186588	2968.287109
0.000000	1.186825	2971.434570
0.000000	1.187062	2975.159180
0.000000	1.187300	2978.883301
0.000000	1.187537	2982.464111
0.000000	1.187774	2985.385010
0.000000	1.188011	2988.718750
0.000000	1.188248	2991.628906
0.000000	1.188486	2994.104736
0.000000	1.188723	2995.685791
0.000000	1.188960	2997.418945
0.000000	1.189197	2998.607422
0.000000	1.189434	2999.919189
0.000000	1.189671	3001.250244
0.000000	1.189909	3002.900879
0.000000	1.190146	3004.844971
0.000000	1.190383	3007.903564
0.000000	1.190620	3012.129395
0.000000	1.190857	3017.454834
0.000000	1.191094	3022.943848
0.000000	1.191332	3029.125977
0.000000	1.191569	3034.558350
0.000000	1.191806	3036.932861
0.000000	1.192043	3039.658936
0.000000	1.192280	3042.503418
0.000000	1.192517	3045.477295
0.000000	1.192755	3050.034912
0.000000	1.192992	3055.269531
0.000000	1.193229	3060.130371
0.000000	1.193466	3064.105469
0.000000	1.193703	3067.185547
0.000000	1.193941	3070.020508
0.000000	1.194178	3072.807373
0.000000	1.194415	3075.347656
0.000000	1.194652	3078.235840
0.000000	1.194889	3080.436523
0.000000	1.195126	3080.852295
0.000000	1.195364	3080.254883
0.000000	1.195601	3078.216553
0.000000	1.195838	3075.262939
0.000000	1.196075	3071.790527
0.000000	1.196312	3070.316650
0.000000	1.196549	3069.448975
0.000000	1.196787	3068.219971
0.000000	1.197024	3066.312012
0.000000	1.197261	3064.141113
0.000000	1.197498	3061.432861
0.000000	1.197735	3058.671143
0.000000	1.197973	3055.905762
0.000000	1.198210	3052.844482
0.000000	1.198447	3050.552979
0.000000	1.198684	3048.538086
0.000000	1.198921	3046.619385
0.000000	1.199158	3045.075195
0.000000	1.199396	3043.672119
0.000000	1.199633	3043.227783
0.000000	1.199870	3041.852783
0.000000	1.200107	3040.026611
0.000000	1.200344	3037.929199
0.000000	1.200581	3035.899414
0.000000	1.200819	3034.550537
0.000000	1.201056	3032.323486
0.000000	1.201293	3029.476807
0.000000	1.201530	3026.726807
0.000000	1.201767	3025.699219
0.000000	1.202004	3024.962402
0.000000	1.202242	3024.541016
0.000000	1.202479	3024.306396
0.000000	1.202716	3023.979980
0.000000	1.202953	3024.125000
0.000000	1.203190	3023.739746
0.000000	1.203428	3023.395996
0.000000	1.203665	3022.748047
0.000000	1.203902	3022.428955
0.000000	1.204139	3022.960449
0.000000	1.204376	3023.842041
0.000000	1.204613	3024.242920
0.000000	1.204851	3023.772461
0.000000	1.205088	3023.031006
0.000000	1.205325	3022.423584
0.000000	1.205562	3020.917969
0.000000	1.205799	3019.323730
0.000000	1.206036	3016.840088
0.000000	1.206274	3014.046631
0.000000	1.206511	3011.842041
0.000000	1.206748	3011.621582
0.000000	1.206985	3011.429443
0.000000	1.207222	3011.237549
0.000000	1.207459	3010.789307
0.000000	1.207697	3010.117188
0.000000	1.207934	3009.578125
0.000000	1.208171	3009.735596
0.000000	1.208408	3010.958496
0.000000	1.208645	3013.729248
0.000000	1.208883	3017.625977
0.000000	1.209120	3022.740234
0.000000	1.209357	3028.362305
0.000000	1.209594	3033.711426
0.000000	1.209831	3040.062012
0.000000	1.210068	3047.022461
0.000000	1.210306	3053.916260
0.000000	1.210543	3059.807861
0.000000	1.210780	3066.450928
0.000000	1.211017	3073.675537
0.000000	1.211254	3081.055176
0.000000	1.211491	3087.281006
0.000000	1.211729	3093.353271
0.000000	1.211966	3097.946289
0.000000	1.212203	3098.129639
0.000000	1.212440	3096.344971
0.000000	1.212677	3093.199707
0.000000	1.212915	3088.400879
0.000000	1.213152	3083.854004
0.000000	1.213389	3082.418457
0.000000	1.213626	3081.533447
0.000000	1.213863	3080.344971
0.000000	1.214100	3078.925537
0.000000	1.214338	3077.130859
0.000000	1.214575	3075.814453
0.000000	1.214812	3075.964600
0.000000	1.215049	3077.290527
0.000000	1.215286	3079.001953
0.000000	1.215523	3079.723145
0.000000	1.215761	3080.001221
0.000000	1.215998	3080.105957
0.000000	1.216235	3079.636475
0.000000	1.216472	3079.217773
0.000000	1.216709	3078.940186
0.000000	1.216946	3079.162109
0.000000	1.217184	3080.009277
0.000000	1.217421	3081.229492
0.000000	1.217658	3082.916748
0.000000	1.217895	3084.682861
0.000000	1.218132	3087.111084
0.000000	1.218370	3090.069336
0.000000	1.218607	3093.750000
0.000000	1.218844	3098.417480
0.000000	1.219081	3103.528809
0.000000	1.219318	3108.081299
0.000000	1.219555	3112.848145
0.000000	1.219793	3116.557617
0.000000	1.220030	3119.511963
0.000000	1.220267	3122.218262
0.000000	1.220504	3124.522705
0.000000	1.220741	3126.795166
0.000000	1.220978	3128.353516
0.000000	1.221216	3129.988525
0.000000	1.221453	3132.041504
0.000000	1.221690	3135.308350
0.000000	1.221927	3137.719482
0.000000	1.222164	3139.534668
0.000000	1.222402	3141.543213
0.000000	1.222639	3144.085693
0.000000	1.222876	3145.198730
0.000000	1.223113	3145.853027
0.000000	1.223350	3146.553955
0.000000	1.223588	3148.468506
0.000000	1.223825	3151.407471
0.000000	1.224062	3154.440430
0.000000	1.224299	3158.321045
0.000000	1.224536	3161.885498
0.000000	1.224773	3164.703369
0.000000	1.225011	3166.833252
0.000000	1.225248	3166.344238
0.000000	1.225485	3164.229004
0.000000	1.225722	3161.491455
0.000000	1.225959	3161.364502
0.000000	1.226196	3162.132324
0.000000	1.226434	3162.978516
0.000000	1.226671	3164.446289
0.000000	1.226908	3166.408203
0.000000	1.227145	3168.145020
0.000000	1.227382	3169.581787
0.000000	1.227619	3170.253418
0.000000	1.227857	3170.186279
0.000000	1.228094	3169.222900
0.000000	1.228331	3167.531006
0.000000	1.228568	3164.896973
0.000000	1.228805	3162.293457
0.000000	1.229042	3160.408447
0.000000	1.229280	3158.932129
0.000000	1.229517	3158.303955
0.000000	1.229754	3158.243408
0.000000	1.229991	3157.839600
0.000000	1.230228	3156.321533
0.000000	1.230466	3153.159668
0.000000	1.230703	3149.256592
0.000000	1.230940	3144.097168
0.000000	1.231177	3137.909424
0.000000	1.231414	3133.043457
0.000000	1.231651	3128.941650
0.000000	1.231889	3125.604736
0.000000	1.232126	3123.340088
0.000000	1.232363	3123.930664
0.000000	1.232600	3125.587646
0.000000	1.232837	3127.102295
0.000000	1.233074	3127.885254
0.000000	1.233312	3126.511230
0.000000	1.233549	3123.965088
0.000000	1.233786	3121.315186
0.000000	1.234023	3119.022705
0.000000	1.234260	3117.833008
0.000000	1.234498	3116.294434
0.000000	1.234735	3114.971436
0.000000	1.234972	3113.983154
0.000000	1.235209	3113.327393
0.000000	1.235446	3113.359375
0.000000	1.235683	3114.054688
0.000000	1.235921	3115.105225
0.000000	1.236158	3116.402100
0.000000	1.236395	3118.170898
0.000000	1.236632	3120.118652
0.000000	1.236869	3122.268311
0.000000	1.237106	3124.134766
0.000000	1.237344	3125.590576
0.000000	1.237581	3126.552979
0.000000	1.237818	3127.255371
0.000000	1.238055	3127.526367
0.000000	1.238292	3128.105713
0.000000	1.238529	3129.654785
0.000000	1.238767	3132.306641
0.000000	1.239004	3135.351807
0.000000	1.239241	3138.188721
0.000000	1.239478	3141.107910
0.000000	1.239715	3143.278320
0.000000	1.239952	3144.341309
0.000000	1.240190	3144.135986
0.000000	1.240427	3142.742188
0.000000	1.240664	3141.827881
0.000000	1.240901	3141.089844
0.000000	1.241138	3141.400635
0.000000	1.241376	3141.517090
0.000000	1.241613	3142.024170
0.000000	1.241850	3142.614990
0.000000	1.242087	3142.668945
0.000000	1.242324	3142.026855
0.000000	1.242561	3140.323975
0.000000	1.242799	3138.230957
0.000000	1.243036	3135.401611
0.000000	1.243273	3133.090820
0.000000	1.243510	3131.232422
0.000000	1.243747	3129.688477
0.000000	1.243984	3127.295654
0.000000	1.244222	3124.221191
0.000000	1.244459	3120.368408
0.000000	1.244696	3115.996094
0.000000	1.244933	3112.698242
0.000000	1.245170	3111.174561
0.000000	1.245408	3110.484619
0.000000	1.245645	3110.402588
0.000000	1.245882	3111.073486
0.000000	1.246119	3112.747314
0.000000	1.246356	3115.019287
0.000000	1.246593	3116.957764
0.000000	1.246831	3115.366943
0.000000	1.247068	3111.257080
0.000000	1.247305	3105.841553
0.000000	1.247542	3099.013428
0.000000	1.247779	3093.621582
0.000000	1.248016	3090.313477
0.000000	1.248254	3087.178223
0.000000	1.248491	3084.314453
0.000000	1.248728	3081.996582
0.000000	1.248965	3080.183594
0.000000	1.249202	3077.778076
0.000000	1.249439	3074.593506
0.000000	1.249677	3070.332031
0.000000	1.249914	3065.679688
0.000000	1.250151	3062.062256
0.000000	1.250388	3057.210938
0.000000	1.250625	3050.700439
0.000000	1.250863	3042.925781
0.000000	1.251100	3033.591797
0.000000	1.251337	3022.441895
0.000000	1.251574	3011.107910
0.000000	1.251811	3003.704346
0.000000	1.252048	2997.431396
0.000000	1.252286	2990.947998
0.000000	1.252523	2985.052734
0.000000	1.252760	2980.329346
0.000000	1.252997	2977.565918
0.000000	1.253234	2976.242920
0.000000	1.253471	2974.968994
0.000000	1.253709	2973.469727
0.000000	1.253946	2971.951660
0.000000	1.254183	2970.623779
0.000000	1.254420	2969.686768
0.000000	1.254657	2969.211182
0.000000	1.254895	2965.987305
0.000000	1.255132	2962.205811
0.000000	1.255369	2958.123291
0.000000	1.255606	2955.554443
0.000000	1.255843	2954.297852
0.000000	1.256080	2953.336670
0.000000	1.256318	2952.787598
0.000000	1.256555	2952.981689
0.000000	1.256792	2954.322510
0.000000	1.257029	2956.048584
0.000000	1.257266	2957.812012
0.000000	1.257504	2958.541748
0.000000	1.257741	2959.296143
0.000000	1.257978	2960.294189
0.000000	1.258215	2962.052002
0.000000	1.258452	2964.245850
0.000000	1.258689	2967.716553
0.000000	1.258927	2972.271729
0.000000	1.259164	2977.722168
0.000000	1.259401	2982.336182
0.000000	1.259638	2985.572510
0.000000	1.259875	2988.475098
0.000000	1.260112	2991.766602
0.000000	1.260350	2995.643555
0.000000	1.260587	3000.916992
0.000000	1.260824	3006.887695
0.000000	1.261061	3013.694336
0.000000	1.261298	3020.872803
0.000000	1.261536	3028.191650
0.000000	1.261773	3034.968018
0.000000	1.262010	3039.384766
0.000000	1.262247	3042.345703
0.000000	1.262484	3044.691406
0.000000	1.262721	3046.288330
0.000000	1.262959	3048.040039
0.000000	1.263196	3049.332031
0.000000	1.263433	3050.520264
0.000000	1.263670	3051.990967
0.000000	1.263907	3053.878418
0.000000	1.264144	3056.151611
0.000000	1.264382	3058.354492
0.000000	1.264619	3060.573975
0.000000	1.264856	3062.737061
0.000000	1.265093	3065.088867
0.000000	1.265330	3066.989502
0.000000	1.265567	3067.402588
0.000000	1.265805	3067.031494
0.000000	1.266042	3066.569336
0.000000	1.266279	3065.439453
0.000000	1.266516	3064.309326
0.000000	1.266753	3063.050781
0.000000	1.266991	3062.393555
0.000000	1.267228	3062.090820
0.000000	1.267465	3061.710449
0.000000	1.267702	3061.370361
0.000000	1.267939	3061.260254
0.000000	1.268176	3061.865723
0.000000	1.268414	3061.147217
0.000000	1.268651	3059.146973
0.000000	1.268888	3056.061768
0.000000	1.269125	3051.881104
0.000000	1.269362	3046.998535
0.000000	1.269599	3040.282715
0.000000	1.269837	3032.246338
0.000000	1.270074	3023.187988
0.000000	1.270311	3013.767334
0.000000	1.270548	3005.096924
0.000000	1.270785	2997.092285
0.000000	1.271023	2989.118164
0.000000	1.271260	2982.424316
0.000000	1.271497	2976.410645
0.000000	1.271734	2969.650635
0.000000	1.271971	2962.991943
0.000000	1.272208	2957.461182
0.000000	1.272446	2952.015625
0.000000	1.272683	2946.652588
0.000000	1.272920	2942.005371
0.000000	1.273157	2937.044434
0.000000	1.273394	2932.342041
0.000000	1.273631	2928.686279
0.000000	1.273869	2925.459717
0.000000	1.274106	2923.134766
0.000000	1.274343	2922.934082
0.000000	1.274580	2924.708008
0.000000	1.274817	2926.237549
0.000000	1.275054	2928.604004
0.000000	1.275292	2932.194092
0.000000	1.275529	2936.750977
0.000000	1.275766	2941.490967
0.000000	1.276003	2946.007080
0.000000	1.276240	2950.958740
0.000000	1.276477	2956.162354
0.000000	1.276715	2962.483643
0.000000	1.276952	2970.473389
0.000000	1.277189	2980.742188
0.000000	1.277426	2992.904541
0.000000	1.277663	3006.001709
0.000000	1.277901	3018.660400
0.000000	1.278138	3030.279053
0.000000	1.278375	3041.754150
0.000000	1.278612	3050.657715
0.000000	1.278849	3059.569092
0.000000	1.279086	3068.766357
0.000000	1.279324	3078.451904
0.000000	1.279561	3086.654053
0.000000	1.279798	3093.618896
0.000000	1.280035	3097.958496
0.000000	1.280272	3099.713623
0.000000	1.280509	3100.337891
0.000000	1.280747	3102.557617
0.000000	1.280984	3104.531982
0.000000	1.281221	3105.874268
0.000000	1.281458	3106.547852
0.000000	1.281695	3106.994385
0.000000	1.281933	3108.598633
0.000000	1.282170	3111.339111
0.000000	1.282407	3112.508057
0.000000	1.282644	3111.763672
0.000000	1.282881	3109.898682
0.000000	1.283118	3107.291016
0.000000	1.283356	3105.779541
0.000000	1.283593	3106.521240
0.000000	1.283830	3107.264160
0.000000	1.284067	3109.071045
0.000000	1.284304	3110.986572
0.000000	1.284541	3112.184814
0.000000	1.284779	3111.838623
0.000000	1.285016	3110.681885
0.000000	1.285253	3109.144043
0.000000	1.285490	3107.787842
0.000000	1.285727	3107.136230
0.000000	1.285964	3108.323730
0.000000	1.286202	3111.069580
0.000000	1.286439	3114.426025
0.000000	1.286676	3117.397949
0.000000	1.286913	3119.855957
0.000000	1.287150	3121.878662
0.000000	1.287387	3123.162842
0.000000	1.287625	3124.013672
0.000000	1.287862	3122.473145
0.000000	1.288099	3119.684570
0.000000	1.288336	3115.524658
0.000000	1.288573	3110.825684
0.000000	1.288811	3108.704102
0.000000	1.289048	3106.333252
0.000000	1.289285	3103.049561
0.000000	1.289522	3099.355713
0.000000	1.289759	3096.008301
0.000000	1.289997	3093.489502
0.000000	1.290234	3094.001465
0.000000	1.290471	3095.430420
0.000000	1.290708	3098.243408
0.000000	1.290945	3102.207275
0.000000	1.291182	3106.478516
0.000000	1.291420	3110.732422
0.000000	1.291657	3114.517090
0.000000	1.291894	3117.783936
0.000000	1.292131	3120.324219
0.000000	1.292368	3123.350098
0.000000	1.292605	3126.686768
0.000000	1.292843	3130.252930
0.000000	1.293080	3134.666504
0.000000	1.293317	3138.934570
0.000000	1.293554	3142.989746
0.000000	1.293791	3146.318604
0.000000	1.294029	3149.445068
0.000000	1.294266	3152.738525
0.000000	1.294503	3156.831299
0.000000	1.294740	3161.567871
0.000000	1.294977	3167.738770
0.000000	1.295214	3173.895996
0.000000	1.295452	3179.481689
0.000000	1.295689	3182.170166
0.000000	1.295926	3181.743652
0.000000	1.296163	3179.682129
0.000000	1.296400	3176.626465
0.000000	1.296637	3174.577881
0.000000	1.296875	3172.318604
0.000000	1.297112	3169.763184
0.000000	1.297349	3167.648682
0.000000	1.297586	3166.304443
0.000000	1.297823	3164.501221
0.000000	1.298060	3161.880371
0.000000	1.298298	3159.426514
0.000000	1.298535	3156.227539
0.000000	1.298772	3151.875244
0.000000	1.299009	3146.664795
0.000000	1.299246	3142.957031
0.000000	1.299484	3140.022705
0.000000	1.299721	3137.283203
0.000000	1.299958	3134.713379
0.000000	1.300195	3133.231201
0.000000	1.300432	3132.129883
0.000000	1.300669	3130.959961
0.000000	1.300907	3129.579590
0.000000	1.301144	3127.822510
0.000000	1.301381	3125.628418
0.000000	1.301618	3122.575684
0.000000	1.301855	3119.105713
0.000000	1.302092	3115.101807
0.000000	1.302330	3109.874512
0.000000	1.302567	3104.384033
0.000000	1.302804	3098.620361
0.000000	1.303041	3092.405273
0.000000	1.303278	3086.982666
0.000000	1.303516	3082.952393
0.000000	1.303753	3079.818604
0.000000	1.303990	3078.012939
0.000000	1.304227	3077.584229
0.000000	1.304464	3079.008545
0.000000	1.304701	3081.226074
0.000000	1.304939	3084.641846
0.000000	1.305176	3089.103027
0.000000	1.305413	3094.222168
0.000000	1.305650	3099.496338
0.000000	1.305887	3104.337402
0.000000	1.306124	3107.872559
0.000000	1.306362	3110.218994
0.000000	1.306599	3111.215332
0.000000	1.306836	3111.155273
0.000000	1.307073	3110.192383
0.000000	1.307310	3108.933350
0.000000	1.307547	3107.214111
0.000000	1.307785	3104.790283
0.000000	1.308022	3102.685303
0.000000	1.308259	3100.874512
0.000000	1.308496	3099.410400
0.000000	1.308733	3099.736084
0.000000	1.308971	3099.665283
0.000000	1.309208	3099.250244
0.000000	1.309445	3098.126465
0.000000	1.309682	3096.369873
0.000000	1.309919	3093.566162
0.000000	1.310156	3089.441406
0.000000	1.310394	3083.555420
0.000000	1.310631	3076.065674
0.000000	1.310868	3067.875732
0.000000	1.311105	3060.716553
0.000000	1.311342	3053.640869
0.000000	1.311579	3046.417969
0.000000	1.311817	3038.611328
0.000000	1.312054	3030.085205
0.000000	1.312291	3021.171143
0.000000	1.312528	3011.122559
0.000000	1.312765	3000.087158
0.000000	1.313002	2987.741455
0.000000	1.313240	2975.264160
0.000000	1.313477	2964.035400
0.000000	1.313714	2952.992920
0.000000	1.313951	2944.612305
0.000000	1.314188	2938.724609
0.000000	1.314426	2934.628906
0.000000	1.314663	2933.510498
0.000000	1.314900	2933.358887
0.000000	1.315137	2933.528564
0.000000	1.315374	2934.287598
0.000000	1.315611	2935.185059
0.000000	1.315849	2935.063232
0.000000	1.316086	2935.037109
0.000000	1.316323	2935.530273
0.000000	1.316560	2936.556641
0.000000	1.316797	2938.286865
0.000000	1.317034	2941.515625
0.000000	1.317272	2945.683105
0.000000	1.317509	2950.644531
0.000000	1.317746	2955.974609
0.000000	1.317983	2962.072510
0.000000	1.318220	2968.969238
0.000000	1.318458	2976.056396
0.000000	1.318695	2984.158447
0.000000	1.318932	2992.285645
0.000000	1.319169	3000.390137
0.000000	1.319406	3008.458008
0.000000	1.319643	3017.599365
0.000000	1.319881	3026.615479
0.000000	1.320118	3035.197266
0.000000	1.320355	3044.962402
0.000000	1.320592	3055.444824
0.000000	1.320829	3065.468994
0.000000	1.321066	3072.119385
0.000000	1.321304	3078.145996
0.000000	1.321541	3084.706055
0.000000	1.321778	3091.500244
0.000000	1.322015	3099.833252
0.000000	1.322252	3107.139893
0.000000	1.322490	3112.651367
0.000000	1.322727	3116.501221
0.000000	1.322964	3119.438232
0.000000	1.323201	3122.090332
0.000000	1.323438	3124.053711
0.000000	1.323675	3126.028809
0.000000	1.323913	3128.975342
0.000000	1.324150	3132.225098
0.000000	1.324387	3134.767334
0.000000	1.324624	3135.916016
0.000000	1.324861	3136.960205
0.000000	1.325098	3137.289551
0.000000	1.325336	3139.399658
0.000000	1.325573	3140.878174
0.000000	1.325810	3141.200439
0.000000	1.326047	3139.862305
0.000000	1.326284	3136.703125
0.000000	1.326522	3132.700195
0.000000	1.326759	3127.916260
0.000000	1.326996	3124.835938
0.000000	1.327233	3122.734375
0.000000	1.327470	3121.279297
0.000000	1.327707	3120.688965
0.000000	1.327945	3120.647461
0.000000	1.328182	3121.117188
0.000000	1.328419	3122.444336
0.000000	1.328656	3124.597656
0.000000	1.328893	3127.130127
0.000000	1.329130	3128.839111
0.000000	1.329368	3126.881348
0.000000	1.329605	3122.770996
0.000000	1.329842	3117.503418
0.000000	1.330079	3110.738770
0.000000	1.330316	3104.870850
0.000000	1.330554	3099.769043
0.000000	1.330791	3097.204346
0.000000	1.331028	3096.069092
0.000000	1.331265	3095.167480
0.000000	1.331502	3094.636719
0.000000	1.331739	3094.693115
0.000000	1.331977	3095.153320
0.000000	1.332214	3095.684570
0.000000	1.332451	3095.474609
0.000000	1.332688	3095.343018
0.000000	1.332925	3095.599609
0.000000	1.333162	3096.468262
0.000000	1.333400	3097.927490
0.000000	1.333637	3099.925781
0.000000	1.333874	3102.495361
0.000000	1.334111	3105.508057
0.000000	1.334348	3108.314941
0.000000	1.334585	3110.860107
0.000000	1.334823	3113.488525
0.000000	1.335060	3117.072998
0.000000	1.335297	3120.313721
0.000000	1.335534	3123.332275
0.000000	1.335771	3126.525879
0.000000	1.336008	3130.288086
0.000000	1.336246	3135.321045
0.000000	1.336483	3139.916504
0.000000	1.336720	3143.574951
0.000000	1.336957	3146.292236
0.000000	1.337194	3147.637207
0.000000	1.337432	3148.472412
0.000000	1.337669	3148.669922
0.000000	1.337906	3148.505615
0.000000	1.338143	3148.895264
0.000000	1.338380	3149.169189
0.000000	1.338617	3149.319580
0.000000	1.338855	3148.828125
0.000000	1.339092	3147.885742
0.000000	1.339329	3146.937988
0.000000	1.339566	3145.579102
0.000000	1.339803	3143.994873
0.000000	1.340041	3142.039551
0.000000	1.340278	3139.866211
0.000000	1.340515	3137.235596
0.000000	1.340752	3134.494141
0.000000	1.340989	3131.714355
0.000000	1.341226	3130.562988
0.000000	1.341464	3133.242920
0.000000	1.341701	3137.704590
0.000000	1.341938	3141.649902
0.000000	1.342175	3141.632813
0.000000	1.342412	3140.092773
0.000000	1.342649	3137.815918
0.000000	1.342887	3135.356934
0.000000	1.343124	3132.486084
0.000000	1.343361	3129.353271
0.000000	1.343598	3125.871338
0.000000	1.343835	3122.782959
0.000000	1.344072	3119.221191
0.000000	1.344310	3115.344971
0.000000	1.344547	3110.463623
0.000000	1.344784	3104.744141
0.000000	1.345021	3098.293213
0.000000	1.345258	3092.604736
0.000000	1.345495	3086.772949
0.000000	1.345733	3080.445068
0.000000	1.345970	3073.280273
0.000000	1.346207	3067.048828
0.000000	1.346444	3060.663574
0.000000	1.346681	3054.581787
0.000000	1.346919	3049.186035
0.000000	1.347156	3043.427490
0.000000	1.347393	3038.214355
0.000000	1.347630	3033.909180
0.000000	1.347867	3031.706055
0.000000	1.348104	3030.908936
0.000000	1.348342	3030.438232
0.000000	1.348579	3029.999512
0.000000	1.348816	3029.576904
0.000000	1.349053	3029.723389
0.000000	1.349290	3030.485352
0.000000	1.349527	3032.348145
0.000000	1.349765	3035.373047
0.000000	1.350002	3040.116455
0.000000	1.350239	3046.619385
0.000000	1.350476	3055.802246
0.000000	1.350713	3066.516602
0.000000	1.350951	3076.821289
0.000000	1.351188	3087.350098
0.000000	1.351425	3098.017822
0.000000	1.351662	3108.930176
0.000000	1.351899	3120.375977
0.000000	1.352136	3130.135010
0.000000	1.352374	3137.612793
0.000000	1.352611	3144.001709
0.000000	1.352848	3149.160400
0.000000	1.353085	3152.519775
0.000000	1.353322	3154.572021
0.000000	1.353559	3155.703125
0.000000	1.353797	3155.920166
0.000000	1.354034	3156.284424
0.000000	1.354271	3156.827637
0.000000	1.354508	3158.171875
0.000000	1.354745	3160.052734
0.000000	1.354982	3162.485840
0.000000	1.355220	3165.176758
0.000000	1.355457	3168.616699
0.000000	1.355694	3171.307861
0.000000	1.355931	3173.880127
0.000000	1.356168	3177.123047
0.000000	1.356406	3179.750732
0.000000	1.356643	3182.015137
0.000000	1.356880	3184.095703
0.000000	1.357117	3185.848145
0.000000	1.357354	3187.294189
0.000000	1.357592	3189.002686
0.000000	1.357829	3190.875000
0.000000	1.358066	3192.710205
0.000000	1.358303	3195.541504
0.000000	1.358540	3199.797363
0.000000	1.358777	3204.607422
0.000000	1.359015	3209.840088
0.000000	1.359252	3215.064941
0.000000	1.359489	3220.295410
0.000000	1.359726	3225.418213
0.000000	1.359963	3230.322021
0.000000	1.360200	3235.160400
0.000000	1.360438	3239.390625
0.000000	1.360675	3243.230225
0.000000	1.360912	3247.193604
0.000000	1.361149	3251.452881
0.000000	1.361386	3256.271240
0.000000	1.361623	3261.132080
0.000000	1.361861	3265.330811
0.000000	1.362098	3269.112793
0.000000	1.362335	3272.015137
0.000000	1.362572	3274.913818
0.000000	1.362809	3277.483887
0.000000	1.363047	3279.957031
0.000000	1.363284	3281.191895
0.000000	1.363521	3281.593018
0.000000	1.363758	3281.003174
0.000000	1.363995	3279.429932
0.000000	1.364232	3276.950439
0.000000	1.364470	3273.603027
0.000000	1.364707	3270.235596
0.000000	1.364944	3266.659912
0.000000	1.365181	3263.280518
0.000000	1.365418	3261.331543
0.000000	1.365655	3260.410400
0.000000	1.365893	3258.295410
0.000000	1.366130	3255.151611
0.000000	1.366367	3251.135254
0.000000	1.366604	3248.199463
0.000000	1.366841	3247.130371
0.000000	1.367079	3246.544678
0.000000	1.367316	3246.130859
0.000000	1.367553	3244.686035
0.000000	1.367790	3242.219482
0.000000	1.368027	3239.904785
0.000000	1.368264	3238.833984
0.000000	1.368502	3237.843506
0.000000	1.368739	3235.381836
0.000000	1.368976	3232.268066
0.000000	1.369213	3228.396729
0.000000	1.369450	3223.936523
0.000000	1.369687	3217.934570
0.000000	1.369925	3210.689453
0.000000	1.370162	3202.527344
0.000000	1.370399	3195.120361
0.000000	1.370636	3189.582031
0.000000	1.370873	3188.328857
0.000000	1.371110	3191.978516
0.000000	1.371348	3197.548828
0.000000	1.371585	3202.934082
0.000000	1.371822	3204.839600
0.000000	1.372059	3206.040039
0.000000	1.372296	3206.372803
0.000000	1.372534	3205.374268
0.000000	1.372771	3203.167480
0.000000	1.373008	3199.774170
0.000000	1.373245	3195.597168
0.000000	1.373482	3191.047363
0.000000	1.373719	3187.597900
0.000000	1.373957	3183.957275
0.000000	1.374194	3181.437256
0.000000	1.374431	3179.877930
0.000000	1.374668	3178.888428
0.000000	1.374905	3177.978271
0.000000	1.375142	3177.312012
0.000000	1.375380	3176.281250
0.000000	1.375617	3175.077393
0.000000	1.375854	3173.520020
0.000000	1.376091	3171.543701
0.000000	1.376328	3168.746582
0.000000	1.376566	3164.786377
0.000000	1.376803	3160.033447
0.000000	1.377040	3154.620117
0.000000	1.377277	3150.471191
0.000000	1.377514	3148.471191
0.000000	1.377751	3146.019287
0.000000	1.377989	3143.814209
0.000000	1.378226	3142.027100
0.000000	1.378463	3140.875244
0.000000	1.378700	3141.096436
0.000000	1.378937	3142.462891
0.000000	1.379174	3145.908936
0.000000	1.379412	3149.997314
0.000000	1.379649	3155.234375
0.000000	1.379886	3161.358887
0.000000	1.380123	3168.039551
0.000000	1.380360	3174.414551
0.000000	1.380597	3180.827393
0.000000	1.380835	3187.544678
0.000000	1.381072	3193.995117
0.000000	1.381309	3200.324463
0.000000	1.381546	3206.927734
0.000000	1.381783	3213.204834
0.000000	1.382020	3218.989502
0.000000	1.382258	3224.718262
0.000000	1.382495	3229.760010
0.000000	1.382732	3232.906494
0.000000	1.382969	3235.121582
0.000000	1.383206	3237.550049
0.000000	1.383444	3241.056396
0.000000	1.383681	3245.376953
0.000000	1.383918	3250.243408
0.000000	1.384155	3255.618408
0.000000	1.384392	3261.590332
0.000000	1.384629	3266.450684
0.000000	1.384867	3269.170410
0.000000	1.385104	3270.530273
0.000000	1.385341	3271.133057
0.000000	1.385578	3272.679199
0.000000	1.385815	3274.741211
0.000000	1.386052	3276.821045
0.000000	1.386290	3278.729004
0.000000	1.386527	3280.840820
0.000000	1.386764	3283.113525
0.000000	1.387001	3285.535156
0.000000	1.387238	3287.034424
0.000000	1.387476	3287.697998
0.000000	1.387713	3287.166748
0.000000	1.387950	3284.909668
0.000000	1.388187	3281.487061
0.000000	1.388424	3277.244141
0.000000	1.388662	3274.319824
0.000000	1.388898	3272.082520
0.000000	1.389136	3270.140137
0.000000	1.389373	3268.017334
0.000000	1.389610	3265.682861
0.000000	1.389847	3262.375244
0.000000	1.390084	3259.042969
0.000000	1.390322	3256.072510
0.000000	1.390559	3253.452881
0.000000	1.390796	3250.744873
0.000000	1.391033	3247.580811
0.000000	1.391270	3243.592285
0.000000	1.391508	3238.823242
0.000000	1.391745	3233.160645
0.000000	1.391982	3227.787842
0.000000	1.392219	3222.979980
0.000000	1.392456	3218.728760
0.000000	1.392693	3214.706787
0.000000	1.392931	3211.608398
0.000000	1.393168	3207.162598
0.000000	1.393405	3202.210205
0.000000	1.393642	3196.612061
0.000000	1.393879	3191.278076
0.000000	1.394117	3186.231445
0.000000	1.394354	3181.763428
0.000000	1.394591	3177.941406
0.000000	1.394828	3174.587158
0.000000	1.395065	3172.364990
0.000000	1.395302	3171.205811
0.000000	1.395540	3170.383789
0.000000	1.395777	3170.344727
0.000000	1.396014	3171.405518
0.000000	1.396251	3172.860840
0.000000	1.396488	3175.152100
0.000000	1.396725	3178.092285
0.000000	1.396963	3180.729980
0.000000	1.397200	3182.357910
0.000000	1.397437	3184.171875
0.000000	1.397674	3187.114746
0.000000	1.397911	3190.076904
0.000000	1.398148	3193.835449
0.000000	1.398386	3197.949219
0.000000	1.398623	3202.644043
0.000000	1.398860	3207.625488
0.000000	1.399097	3211.701904
0.000000	1.399334	3215.611816
0.000000	1.399571	3219.539307
0.000000	1.399809	3223.539307
0.000000	1.400046	3227.521240
0.000000	1.400283	3230.998047
0.000000	1.400520	3233.832275
0.000000	1.400757	3236.148682
0.000000	1.400995	3237.000000
0.000000	1.401232	3237.269287
0.000000	1.401469	3238.611572
0.000000	1.401706	3239.853516
0.000000	1.401943	3239.460205
0.000000	1.402180	3237.357178
0.000000	1.402418	3234.093262
0.000000	1.402655	3229.761475
0.000000	1.402892	3226.518555
0.000000	1.403129	3224.301270
0.000000	1.403366	3222.382568
0.000000	1.403604	3220.843262
0.000000	1.403841	3220.024414
0.000000	1.404078	3220.041260
0.000000	1.404315	3221.256104
0.000000	1.404552	3223.539063
0.000000	1.404789	3227.081787
0.000000	1.405026	3231.283691
0.000000	1.405264	3236.528076
0.000000	1.405501	3244.308105
0.000000	1.405738	3252.675781
0.000000	1.405975	3258.480713
0.000000	1.406212	3261.803467
0.000000	1.406450	3264.850342
0.000000	1.406687	3266.958008
0.000000	1.406924	3267.989258
0.000000	1.407161	3268.258789
0.000000	1.407398	3267.690186
0.000000	1.407635	3267.002441
0.000000	1.407873	3266.840332
0.000000	1.408110	3266.604004
0.000000	1.408347	3266.083252
0.000000	1.408584	3266.201904
0.000000	1.408821	3266.333252
0.000000	1.409058	3265.465820
0.000000	1.409296	3263.012939
0.000000	1.409533	3258.687988
0.000000	1.409770	3252.595215
0.000000	1.410007	3245.891113
0.000000	1.410244	3238.468994
0.000000	1.410482	3231.541504
0.000000	1.410719	3226.875488
0.000000	1.410956	3224.234619
0.000000	1.411193	3222.345947
0.000000	1.411430	3220.269287
0.000000	1.411667	3218.485596
0.000000	1.411905	3216.781006
0.000000	1.412142	3215.321777
0.000000	1.412379	3214.904541
0.000000	1.412616	3215.717041
0.000000	1.412853	3216.670410
0.000000	1.413091	3217.829590
0.000000	1.413328	3218.788330
0.000000	1.413565	3219.886963
0.000000	1.413802	3221.257568
0.000000	1.414039	3223.031982
0.000000	1.414276	3224.820313
0.000000	1.414513	3227.507080
0.000000	1.414751	3229.356934
0.000000	1.414988	3230.940430
0.000000	1.415225	3231.716309
0.000000	1.415462	3230.973389
0.000000	1.415699	3228.488525
0.000000	1.415937	3224.214111
0.000000	1.416174	3218.783447
0.000000	1.416411	3212.166260
0.000000	1.416648	3204.970703
0.000000	1.416885	3195.892578
0.000000	1.417122	3184.977783
0.000000	1.417360	3173.469482
0.000000	1.417597	3162.459229
0.000000	1.417834	3150.241455
0.000000	1.418071	3138.092773
0.000000	1.418308	3125.634766
0.000000	1.418545	3112.942139
0.000000	1.418783	3099.960938
0.000000	1.419020	3087.966553
0.000000	1.419257	3075.437256
0.000000	1.419494	3062.010986
0.000000	1.419731	3049.469482
0.000000	1.419969	3037.520996
0.000000	1.420206	3024.926025
0.000000	1.420443	3013.187744
0.000000	1.420680	3002.851074
0.000000	1.420917	2995.204102
0.000000	1.421154	2989.910889
0.000000	1.421392	2986.145752
0.000000	1.421629	2984.226807
0.000000	1.421866	2982.903320
0.000000	1.422103	2982.778320
0.000000	1.422340	2984.937500
0.000000	1.422578	2989.543457
0.000000	1.422815	2996.817383
0.000000	1.423052	3007.586426
0.000000	1.423289	3020.175293
0.000000	1.423526	3033.377686
0.000000	1.423763	3047.415527
0.000000	1.424001	3060.736084
0.000000	1.424238	3072.206543
0.000000	1.424475	3083.661865
0.000000	1.424712	3093.031738
0.000000	1.424949	3101.277588
0.000000	1.425186	3108.616455
0.000000	1.425424	3114.807861
0.000000	1.425661	3119.020020
0.000000	1.425898	3122.171143
0.000000	1.426135	3124.205566
0.000000	1.426372	3125.034180
0.000000	1.426610	3124.440918
0.000000	1.426847	3123.801270
0.000000	1.427084	3124.128662
0.000000	1.427321	3126.436523
0.000000	1.427558	3129.693115
0.000000	1.427795	3133.663574
0.000000	1.428033	3138.119873
0.000000	1.428270	3142.619629
0.000000	1.428507	3147.139404
0.000000	1.428744	3151.026855
0.000000	1.428981	3154.970947
0.000000	1.429218	3158.394287
0.000000	1.429456	3160.892090
0.000000	1.429693	3163.265869
0.000000	1.429930	3166.088867
0.000000	1.430167	3169.884033
0.000000	1.430404	3175.061768
0.000000	1.430641	3181.132813
0.000000	1.430879	3188.122803
0.000000	1.431116	3196.836914
0.000000	1.431353	3206.052246
0.000000	1.431590	3214.303467
0.000000	1.431827	3222.898682
0.000000	1.432065	3231.873291
0.000000	1.432302	3240.503174
0.000000	1.432539	3249.249756
0.000000	1.432776	3257.363037
0.000000	1.433013	3265.038574
0.000000	1.433250	3272.363770
0.000000	1.433488	3278.447266
0.000000	1.433725	3284.695068
0.000000	1.433962	3289.380127
0.000000	1.434199	3292.904785
0.000000	1.434436	3295.963623
0.000000	1.434673	3298.302979
0.000000	1.434911	3299.914551
0.000000	1.435148	3299.505859
0.000000	1.435385	3297.945801
0.000000	1.435622	3295.804199
0.000000	1.435859	3294.131592
0.000000	1.436097	3294.507324
0.000000	1.436334	3296.381348
0.000000	1.436571	3298.173584
0.000000	1.436808	3300.362793
0.000000	1.437045	3302.677246
0.000000	1.437282	3304.443115
0.000000	1.437519	3306.563721
0.000000	1.437757	3309.136230
0.000000	1.437994	3311.523193
0.000000	1.438231	3313.203857
0.000000	1.438468	3315.025391
0.000000	1.438705	3317.014404
0.000000	1.438943	3319.380127
0.000000	1.439180	3322.481201
0.000000	1.439417	3325.831787
0.000000	1.439654	3326.277344
0.000000	1.439891	3325.136719
0.000000	1.440128	3322.474854
0.000000	1.440366	3318.362549
0.000000	1.440603	3314.447754
0.000000	1.440840	3311.121338
0.000000	1.441077	3307.631836
0.000000	1.441314	3303.636719
0.000000	1.441552	3299.254150
0.000000	1.441789	3294.849854
0.000000	1.442026	3289.822998
0.000000	1.442263	3284.675049
0.000000	1.442500	3279.602295
0.000000	1.442737	3274.238770
0.000000	1.442975	3269.114502
0.000000	1.443212	3264.584229
0.000000	1.443449	3261.513672
0.000000	1.443686	3259.294189
0.000000	1.443923	3258.092285
0.000000	1.444160	3257.668213
0.000000	1.444398	3258.216309
0.000000	1.444635	3259.896973
0.000000	1.444872	3261.368408
0.000000	1.445109	3262.830566
0.000000	1.445346	3265.137451
0.000000	1.445584	3268.555420
0.000000	1.445821	3272.334961
0.000000	1.446058	3275.423584
0.000000	1.446295	3278.581299
0.000000	1.446532	3282.243896
0.000000	1.446769	3285.964600
0.000000	1.447006	3289.837158
0.000000	1.447244	3292.822510
0.000000	1.447481	3295.182861
0.000000	1.447718	3296.005127
0.000000	1.447955	3296.474609
0.000000	1.448192	3296.404541
0.000000	1.448430	3295.860840
0.000000	1.448667	3294.815430
0.000000	1.448904	3292.777588
0.000000	1.449141	3290.384033
0.000000	1.449378	3288.447754
0.000000	1.449615	3286.205811
0.000000	1.449853	3283.831055
0.000000	1.450090	3282.369141
0.000000	1.450327	3280.214355
0.000000	1.450564	3277.567627
0.000000	1.450801	3275.450195
0.000000	1.451039	3274.457031
0.000000	1.451276	3274.776855
0.000000	1.451513	3275.515625
0.000000	1.451750	3276.980225
0.000000	1.451987	3279.028320
0.000000	1.452224	3280.460693
0.000000	1.452462	3280.533936
0.000000	1.452699	3279.446045
0.000000	1.452936	3277.797363
0.000000	1.453173	3276.075195
0.000000	1.453410	3274.818115
0.000000	1.453647	3275.868652
0.000000	1.453885	3276.936279
0.000000	1.454122	3278.048584
0.000000	1.454359	3277.830811
0.000000	1.454596	3275.860840
0.000000	1.454833	3272.560059
0.000000	1.455070	3268.268799
0.000000	1.455308	3263.829346
0.000000	1.455545	3260.427002
0.000000	1.455782	3257.935791
0.000000	1.456019	3255.564941
0.000000	1.456256	3253.088867
0.000000	1.456493	3251.024902
0.000000	1.456731	3250.151855
0.000000	1.456968	3250.373779
0.000000	1.457205	3251.156006
0.000000	1.457442	3252.031982
0.000000	1.457679	3253.624756
0.000000	1.457917	3255.249512
0.000000	1.458154	3257.184570
0.000000	1.458391	3259.610107
0.000000	1.458628	3263.294434
0.000000	1.458865	3267.617432
0.000000	1.459103	3271.972656
0.000000	1.459340	3275.693359
0.000000	1.459577	3278.836670
0.000000	1.459814	3281.623779
0.000000	1.460051	3283.954102
0.000000	1.460288	3285.872070
0.000000	1.460526	3287.451904
0.000000	1.460763	3289.031006
0.000000	1.461000	3290.597656
0.000000	1.461237	3291.288818
0.000000	1.461474	3291.833496
0.000000	1.461712	3292.300293
0.000000	1.461949	3292.402344
0.000000	1.462186	3293.428467
0.000000	1.462423	3294.829834
0.000000	1.462660	3296.313477
0.000000	1.462897	3296.901123
0.000000	1.463134	3297.265137
0.000000	1.463372	3297.241211
0.000000	1.463609	3296.406006
0.000000	1.463846	3294.351318
0.000000	1.464083	3291.339111
0.000000	1.464320	3287.478271
0.000000	1.464558	3283.428467
0.000000	1.464795	3279.890137
0.000000	1.465032	3276.938477
0.000000	1.465269	3273.002930
0.000000	1.465506	3268.651367
0.000000	1.465743	3264.140381
0.000000	1.465981	3259.249268
0.000000	1.466218	3254.347656
0.000000	1.466455	3250.155762
0.000000	1.466692	3245.648438
0.000000	1.466929	3241.318359
0.000000	1.467166	3234.897461
0.000000	1.467404	3227.575928
0.000000	1.467641	3221.004883
0.000000	1.467878	3215.144287
0.000000	1.468115	3210.459961
0.000000	1.468352	3206.699707
0.000000	1.468590	3204.926514
0.000000	1.468827	3204.972900
0.000000	1.469064	3206.236084
0.000000	1.469301	3208.061523
0.000000	1.469538	3211.368408
0.000000	1.469775	3216.475098
0.000000	1.470013	3223.610352
0.000000	1.470250	3232.253174
0.000000	1.470487	3241.708252
0.000000	1.470724	3250.049805
0.000000	1.470961	3258.204834
0.000000	1.471199	3265.224121
0.000000	1.471436	3270.670410
0.000000	1.471673	3275.787109
0.000000	1.471910	3280.108398
0.000000	1.472147	3283.930908
0.000000	1.472384	3287.240234
0.000000	1.472621	3290.174561
0.000000	1.472859	3292.779297
0.000000	1.473096	3295.482910
0.000000	1.473333	3297.632324
0.000000	1.473570	3300.262695
0.000000	1.473807	3302.599121
0.000000	1.474045	3305.143066
0.000000	1.474282	3307.759766
0.000000	1.474519	3310.605469
0.000000	1.474756	3312.916260
0.000000	1.474993	3314.342529
0.000000	1.475230	3314.531250
0.000000	1.475468	3313.652100
0.000000	1.475705	3311.952881
0.000000	1.475942	3309.765137
0.000000	1.476179	3306.776611
0.000000	1.476416	3303.238525
0.000000	1.476653	3299.742188
0.000000	1.476891	3297.427002
0.000000	1.477128	3295.843506
0.000000	1.477365	3295.654053
0.000000	1.477602	3295.841553
0.000000	1.477839	3296.346436
0.000000	1.478076	3296.919922
0.000000	1.478314	3296.778809
0.000000	1.478551	3296.102783
0.000000	1.478788	3294.758057
0.000000	1.479025	3293.026367
0.000000	1.479262	3291.497559
0.000000	1.479500	3289.718018
0.000000	1.479737	3287.623535
0.000000	1.479974	3285.209717
0.000000	1.480211	3283.139160
0.000000	1.480448	3282.720703
0.000000	1.480685	3282.918945
0.000000	1.480923	3283.418701
0.000000	1.481160	3284.199951
0.000000	1.481397	3285.677490
0.000000	1.481634	3287.250488
0.000000	1.481871	3287.660645
0.000000	1.482108	3287.370850
0.000000	1.482346	3286.824219
0.000000	1.482583	3286.158447
0.000000	1.482820	3286.249023
0.000000	1.483057	3286.850830
0.000000	1.483294	3286.525391
0.000000	1.483532	3285.580078
0.000000	1.483769	3284.092285
0.000000	1.484006	3281.899170
0.000000	1.484243	3279.340088
0.000000	1.484480	3275.594727
0.000000	1.484717	3270.759766
0.000000	1.484954	3265.191162
0.000000	1.485192	3258.998535
0.000000	1.485429	3255.644775
0.000000	1.485666	3253.370850
0.000000	1.485903	3251.535400
0.000000	1.486140	3249.526611
0.000000	1.486378	3247.562012
0.000000	1.486615	3245.656982
0.000000	1.486852	3243.380615
0.000000	1.487089	3241.686035
0.000000	1.487326	3241.217041
0.000000	1.487563	3242.229004
0.000000	1.487801	3243.197510
0.000000	1.488038	3244.346680
0.000000	1.488275	3246.178955
0.000000	1.488512	3248.256592
0.000000	1.488749	3250.154053
0.000000	1.488987	3252.700684
0.000000	1.489224	3256.154541
0.000000	1.489461	3260.960938
0.000000	1.489698	3266.356201
0.000000	1.489935	3271.903809
0.000000	1.490173	3277.914551
0.000000	1.490410	3282.339844
0.000000	1.490647	3283.961182
0.000000	1.490884	3284.510742
0.000000	1.491121	3284.603027
0.000000	1.491358	3284.691406
0.000000	1.491596	3286.333984
0.000000	1.491833	3287.266357
0.000000	1.492070	3287.390137
0.000000	1.492307	3286.739746
0.000000	1.492544	3285.985596
0.000000	1.492781	3284.501709
0.000000	1.493019	3282.901855
0.000000	1.493256	3281.037598
0.000000	1.493493	3278.831299
0.000000	1.493730	3277.146729
0.000000	1.493967	3276.198975
0.000000	1.494205	3276.928955
0.000000	1.494442	3279.614502
0.000000	1.494679	3283.415283
0.000000	1.494916	3287.810547
0.000000	1.495153	3293.157959
0.000000	1.495390	3297.095215
0.000000	1.495627	3300.516113
0.000000	1.495865	3303.960205
0.000000	1.496102	3307.791016
0.000000	1.496339	3312.510254
0.000000	1.496576	3316.410645
0.000000	1.496813	3320.650391
0.000000	1.497051	3324.974609
0.000000	1.497288	3329.336914
0.000000	1.497525	3333.552002
0.000000	1.497762	3336.811523
0.000000	1.497999	3340.130371
0.000000	1.498236	3343.467773
0.000000	1.498474	3346.747314
0.000000	1.498711	3349.621338
0.000000	1.498948	3350.992676
0.000000	1.499185	3352.336182
0.000000	1.499422	3353.262207
0.000000	1.499660	3353.729248
0.000000	1.499897	3353.823242
0.000000	1.500134	3353.264648
0.000000	1.500371	3352.491699
0.000000	1.500608	3351.580078
0.000000	1.500845	3350.468018
0.000000	1.501083	3348.614746
0.000000	1.501320	3345.773926
0.000000	1.501557	3342.179688
0.000000	1.501794	3338.326904
0.000000	1.502031	3336.275635
0.000000	1.502268	3336.660889
0.000000	1.502506	3338.047607
0.000000	1.502743	3340.056641
0.000000	1.502980	3342.371094
0.000000	1.503217	3344.890869
0.000000	1.503454	3348.476318
0.000000	1.503691	3352.873779
0.000000	1.503929	3357.494385
0.000000	1.504166	3362.391846
0.000000	1.504403	3365.731445
0.000000	1.504640	3368.890137
0.000000	1.504877	3372.184082
0.000000	1.505114	3374.545166
0.000000	1.505352	3373.532471
0.000000	1.505589	3370.926025
0.000000	1.505826	3367.053223
0.000000	1.506063	3362.494141
0.000000	1.506300	3358.770264
0.000000	1.506538	3355.489746
0.000000	1.506775	3351.577148
0.000000	1.507012	3347.493408
0.000000	1.507249	3343.352295
0.000000	1.507486	3340.216553
0.000000	1.507723	3337.399902
0.000000	1.507961	3334.470947
0.000000	1.508198	3330.585205
0.000000	1.508435	3326.727051
0.000000	1.508672	3322.501221
0.000000	1.508909	3317.793701
0.000000	1.509147	3312.693848
0.000000	1.509384	3307.497803
0.000000	1.509621	3304.513184
0.000000	1.509858	3301.552246
0.000000	1.510095	3299.927734
0.000000	1.510332	3299.351074
0.000000	1.510569	3298.338135
0.000000	1.510807	3297.289551
0.000000	1.511044	3296.529053
0.000000	1.511281	3295.666016
0.000000	1.511518	3294.661133
0.000000	1.511755	3294.566650
0.000000	1.511993	3294.465332
0.000000	1.512230	3294.195313
0.000000	1.512467	3292.833008
0.000000	1.512704	3290.905518
0.000000	1.512941	3288.272461
0.000000	1.513178	3284.708740
0.000000	1.513416	3280.776367
0.000000	1.513653	3276.018311
0.000000	1.513890	3271.606201
0.000000	1.514127	3267.447510
0.000000	1.514364	3263.211914
0.000000	1.514601	3259.193359
0.000000	1.514839	3255.356445
0.000000	1.515076	3252.765137
0.000000	1.515313	3251.746826
0.000000	1.515550	3251.334473
0.000000	1.515787	3251.334473
0.000000	1.516025	3251.808594
0.000000	1.516262	3252.255127
0.000000	1.516499	3253.435791
0.000000	1.516736	3255.803711
0.000000	1.516973	3259.908203
0.000000	1.517210	3265.837646
0.000000	1.517448	3272.800293
0.000000	1.517685	3279.239990
0.000000	1.517922	3284.002441
0.000000	1.518159	3289.006104
0.000000	1.518396	3293.962158
0.000000	1.518634	3298.325684
0.000000	1.518871	3301.458008
0.000000	1.519108	3304.023193
0.000000	1.519345	3306.333984
0.000000	1.519582	3308.549561
0.000000	1.519819	3310.999512
0.000000	1.520056	3314.511475
0.000000	1.520294	3319.501709
0.000000	1.520531	3325.169678
0.000000	1.520768	3330.568115
0.000000	1.521005	3335.039307
0.000000	1.521242	3339.150879
0.000000	1.521480	3343.657471
0.000000	1.521717	3346.794434
0.000000	1.521954	3349.718262
0.000000	1.522191	3352.845459
0.000000	1.522428	3356.374512
0.000000	1.522666	3360.251709
0.000000	1.522903	3363.426270
0.000000	1.523140	3367.141846
0.000000	1.523377	3370.737305
0.000000	1.523614	3374.971924
0.000000	1.523851	3379.753906
0.000000	1.524089	3383.858154
0.000000	1.524326	3387.990234
0.000000	1.524563	3392.195313
0.000000	1.524800	3396.537598
0.000000	1.525037	3401.575439
0.000000	1.525274	3406.997803
0.000000	1.525512	3412.308105
0.000000	1.525749	3418.293701
0.000000	1.525986	3424.255859
0.000000	1.526223	3429.551758
0.000000	1.526460	3434.141602
0.000000	1.526697	3437.789795
0.000000	1.526935	3440.919189
0.000000	1.527172	3444.493164
0.000000	1.527409	3448.393799
0.000000	1.527646	3451.600098
0.000000	1.527883	3453.791260
0.000000	1.528121	3455.663818
0.000000	1.528358	3457.485596
0.000000	1.528595	3459.404297
0.000000	1.528832	3461.050293
0.000000	1.529069	3462.369141
0.000000	1.529306	3464.003418
0.000000	1.529544	3464.982422
0.000000	1.529781	3464.886963
0.000000	1.530018	3463.568848
0.000000	1.530255	3461.803223
0.000000	1.530492	3459.485352
0.000000	1.530729	3456.810059
0.000000	1.530967	3454.660400
0.000000	1.531204	3452.292236
0.000000	1.531441	3450.455322
0.000000	1.531678	3449.115723
0.000000	1.531915	3449.206055
0.000000	1.532153	3451.603271
0.000000	1.532390	3454.830566
0.000000	1.532627	3459.724365
0.000000	1.532864	3464.171631
0.000000	1.533101	3467.099365
0.000000	1.533338	3467.913818
0.000000	1.533575	3467.435547
0.000000	1.533813	3465.736816
0.000000	1.534050	3462.917725
0.000000	1.534287	3459.812744
0.000000	1.534524	3454.817627
0.000000	1.534761	3447.998047
0.000000	1.534999	3438.308350
0.000000	1.535236	3426.416016
0.000000	1.535473	3415.023438
0.000000	1.535710	3403.818359
0.000000	1.535947	3392.091064
0.000000	1.536184	3380.217041
0.000000	1.536422	3370.061768
0.000000	1.536659	3360.322266
0.000000	1.536896	3350.430420
0.000000	1.537133	3341.873779
0.000000	1.537370	3334.097900
0.000000	1.537608	3326.733398
0.000000	1.537845	3319.151367
0.000000	1.538082	3313.161377
0.000000	1.538319	3309.018311
0.000000	1.538556	3304.806396
0.000000	1.538793	3301.059570
0.000000	1.539031	3297.361328
0.000000	1.539268	3293.409668
0.000000	1.539505	3290.262207
0.000000	1.539742	3287.677734
0.000000	1.539979	3284.904053
0.000000	1.540216	3281.807373
0.000000	1.540454	3279.175293
0.000000	1.540691	3277.017334
0.000000	1.540928	3275.475098
0.000000	1.541165	3274.188477
0.000000	1.541402	3274.203613
0.000000	1.541640	3275.409912
0.000000	1.541877	3276.826172
0.000000	1.542114	3278.087402
0.000000	1.542351	3277.353027
0.000000	1.542588	3275.385010
0.000000	1.542825	3273.247803
0.000000	1.543062	3271.155273
0.000000	1.543300	3270.829346
0.000000	1.543537	3270.117188
0.000000	1.543774	3268.610840
0.000000	1.544011	3267.175293
0.000000	1.544248	3267.958252
0.000000	1.544486	3270.289551
0.000000	1.544723	3272.605957
0.000000	1.544960	3272.990723
0.000000	1.545197	3274.632324
0.000000	1.545434	3277.282959
0.000000	1.545671	3280.333740
0.000000	1.545909	3282.741699
0.000000	1.546146	3282.879150
0.000000	1.546383	3282.792236
0.000000	1.546620	3282.969238
0.000000	1.546857	3283.776611
0.000000	1.547095	3286.491455
0.000000	1.547332	3290.909912
0.000000	1.547569	3298.012451
0.000000	1.547806	3306.048584
0.000000	1.548043	3315.339844
0.000000	1.548280	3323.057617
0.000000	1.548518	3330.052002
0.000000	1.548755	3336.062500
0.000000	1.548992	3342.099365
0.000000	1.549229	3347.895020
0.000000	1.549466	3352.936523
0.000000	1.549703	3357.341064
0.000000	1.549941	3360.683594
0.000000	1.550178	3363.574951
0.000000	1.550415	3366.099365
0.000000	1.550652	3368.854736
0.000000	1.550889	3372.316162
0.000000	1.551127	3376.057129
0.000000	1.551364	3379.820801
0.000000	1.551601	3383.082031
0.000000	1.551838	3385.332031
0.000000	1.552075	3387.462158
0.000000	1.552312	3390.204102
0.000000	1.552549	3393.682617
0.000000	1.552787	3397.958252
0.000000	1.553024	3402.892822
0.000000	1.553261	3406.816895
0.000000	1.553498	3409.480713
0.000000	1.553735	3412.783691
0.000000	1.553973	3416.275391
0.000000	1.554210	3419.703369
0.000000	1.554447	3422.917236
0.000000	1.554684	3426.119873
0.000000	1.554921	3429.131592
0.000000	1.555158	3431.849121
0.000000	1.555396	3434.120850
0.000000	1.555633	3435.865479
0.000000	1.555870	3436.964111
0.000000	1.556107	3437.038086
0.000000	1.556344	3434.880371
0.000000	1.556582	3431.437256
0.000000	1.556819	3427.103027
0.000000	1.557056	3422.511475
0.000000	1.557293	3418.133545
0.000000	1.557530	3414.467041
0.000000	1.557768	3411.630371
0.000000	1.558005	3409.084717
0.000000	1.558242	3406.608398
0.000000	1.558479	3404.825928
0.000000	1.558716	3403.876465
0.000000	1.558953	3403.606201
0.000000	1.559190	3403.790771
0.000000	1.559428	3404.136230
0.000000	1.559665	3405.870850
0.000000	1.559902	3406.290527
0.000000	1.560139	3406.256104
0.000000	1.560376	3405.647217
0.000000	1.560614	3404.300781
0.000000	1.560851	3403.127930
0.000000	1.561088	3402.052490
0.000000	1.561325	3401.643555
0.000000	1.561562	3402.124268
0.000000	1.561799	3403.911133
0.000000	1.562037	3405.868408
0.000000	1.562274	3408.543945
0.000000	1.562511	3411.669434
0.000000	1.562748	3414.604248
0.000000	1.562985	3415.503906
0.000000	1.563222	3415.149658
0.000000	1.563460	3413.790283
0.000000	1.563697	3410.978516
0.000000	1.563934	3406.438232
0.000000	1.564171	3400.258545
0.000000	1.564408	3392.348633
0.000000	1.564646	3383.445557
0.000000	1.564883	3375.011719
0.000000	1.565120	3369.302002
0.000000	1.565357	3364.974609
0.000000	1.565594	3362.631836
0.000000	1.565831	3362.908691
0.000000	1.566069	3366.616455
0.000000	1.566306	3372.226318
0.000000	1.566543	3379.475586
0.000000	1.566780	3385.495117
0.000000	1.567017	3389.892090
0.000000	1.567255	3391.824707
0.000000	1.567492	3393.450439
0.000000	1.567729	3395.920654
0.000000	1.567966	3400.156006
0.000000	1.568203	3404.532227
0.000000	1.568440	3407.981201
0.000000	1.568677	3410.114746
0.000000	1.568915	3410.838379
0.000000	1.569152	3410.762451
0.000000	1.569389	3409.759521
0.000000	1.569626	3408.136719
0.000000	1.569863	3407.848633
0.000000	1.570101	3407.832275
0.000000	1.570338	3407.171143
0.000000	1.570575	3406.519043
0.000000	1.570812	3405.980957
0.000000	1.571049	3405.566162
0.000000	1.571286	3405.666016
0.000000	1.571524	3406.435547
0.000000	1.571761	3407.870605
0.000000	1.571998	3410.267334
0.000000	1.572235	3413.235840
0.000000	1.572472	3415.928223
0.000000	1.572709	3418.299316
0.000000	1.572947	3420.086670
0.000000	1.573184	3421.442139
0.000000	1.573421	3422.345947
0.000000	1.573658	3423.445068
0.000000	1.573895	3424.693359
0.000000	1.574133	3426.258789
0.000000	1.574370	3428.746826
0.000000	1.574607	3430.985352
0.000000	1.574844	3432.186768
0.000000	1.575081	3432.771729
0.000000	1.575318	3432.490234
0.000000	1.575556	3431.865723
0.000000	1.575793	3430.642822
0.000000	1.576030	3428.856201
0.000000	1.576267	3427.466064
0.000000	1.576504	3426.532959
0.000000	1.576741	3425.646729
0.000000	1.576979	3424.775635
0.000000	1.577216	3424.886963
0.000000	1.577453	3427.065186
0.000000	1.577690	3429.974854
0.000000	1.577927	3433.179688
0.000000	1.578164	3436.735107
0.000000	1.578402	3440.488037
0.000000	1.578639	3442.508545
0.000000	1.578876	3442.785889
0.000000	1.579113	3442.283936
0.000000	1.579350	3440.633545
0.000000	1.579588	3438.387695
0.000000	1.579825	3436.187744
0.000000	1.580062	3433.135742
0.000000	1.580299	3429.787354
0.000000	1.580536	3426.496338
0.000000	1.580773	3424.212402
0.000000	1.581011	3421.899414
0.000000	1.581248	3418.670410
0.000000	1.581485	3414.718994
0.000000	1.581722	3411.499512
0.000000	1.581959	3408.299316
0.000000	1.582196	3404.582275
0.000000	1.582434	3400.908936
0.000000	1.582671	3397.041748
0.000000	1.582908	3392.292236
0.000000	1.583145	3387.377930
0.000000	1.583382	3383.361084
0.000000	1.583619	3380.605957
0.000000	1.583857	3378.942139
0.000000	1.584094	3378.009521
0.000000	1.584331	3377.418457
0.000000	1.584568	3377.536865
0.000000	1.584805	3377.837158
0.000000	1.585043	3378.215088
0.000000	1.585280	3380.817627
0.000000	1.585517	3386.945068
0.000000	1.585754	3395.273438
0.000000	1.585991	3403.330322
0.000000	1.586228	3411.254883
0.000000	1.586466	3418.944092
0.000000	1.586703	3425.223145
0.000000	1.586940	3430.694824
0.000000	1.587177	3435.281494
0.000000	1.587414	3440.019531
0.000000	1.587651	3445.227051
0.000000	1.587889	3451.025635
0.000000	1.588126	3458.268799
0.000000	1.588363	3466.437988
0.000000	1.588600	3474.655029
0.000000	1.588837	3483.517578
0.000000	1.589075	3493.176514
0.000000	1.589312	3503.524170
0.000000	1.589549	3513.343750
0.000000	1.589786	3520.723145
0.000000	1.590023	3525.253662
0.000000	1.590261	3528.907715
0.000000	1.590497	3531.789795
0.000000	1.590735	3534.774170
0.000000	1.590972	3537.515381
0.000000	1.591209	3540.556396
0.000000	1.591446	3541.936035
0.000000	1.591683	3541.911377
0.000000	1.591921	3540.543945
0.000000	1.592158	3538.173584
0.000000	1.592395	3534.937256
0.000000	1.592632	3530.996826
0.000000	1.592869	3525.934326
0.000000	1.593107	3519.727295
0.000000	1.593344	3512.292725
0.000000	1.593581	3504.821289
0.000000	1.593818	3498.796875
0.000000	1.594055	3492.143066
0.000000	1.594292	3484.757324
0.000000	1.594530	3477.339844
0.000000	1.594767	3469.349854
0.000000	1.595004	3462.371582
0.000000	1.595241	3456.110596
0.000000	1.595478	3452.037354
0.000000	1.595716	3449.235352
0.000000	1.595953	3446.853760
0.000000	1.596190	3444.661377
0.000000	1.596427	3441.902588
0.000000	1.596664	3439.156494
0.000000	1.596901	3436.456787
0.000000	1.597139	3433.634521
0.000000	1.597376	3430.332520
0.000000	1.597613	3427.121582
0.000000	1.597850	3424.543701
0.000000	1.598087	3422.938477
0.000000	1.598324	3422.759766
0.000000	1.598562	3423.079834
0.000000	1.598799	3424.111084
0.000000	1.599036	3425.792236
0.000000	1.599273	3427.753906
0.000000	1.599510	3430.762451
0.000000	1.599748	3434.172363
0.000000	1.599985	3436.977783
0.000000	1.600222	3439.106201
0.000000	1.600459	3439.820313
0.000000	1.600696	3438.127686
0.000000	1.600933	3436.619873
0.000000	1.601170	3436.288818
0.000000	1.601408	3436.082520
0.000000	1.601645	3437.333984
0.000000	1.601882	3439.801270
0.000000	1.602119	3442.434082
0.000000	1.602356	3445.469727
0.000000	1.602594	3448.667725
0.000000	1.602831	3453.460205
0.000000	1.603068	3459.153809
0.000000	1.603305	3465.849854
0.000000	1.603542	3473.145996
0.000000	1.603779	3478.203369
0.000000	1.604017	3481.056641
0.000000	1.604254	3482.764404
0.000000	1.604491	3483.958740
0.000000	1.604728	3484.286621
0.000000	1.604965	3484.551514
0.000000	1.605203	3484.765381
0.000000	1.605440	3484.922363
0.000000	1.605677	3485.949951
0.000000	1.605914	3487.137939
0.000000	1.606151	3487.418945
0.000000	1.606388	3487.016602
0.000000	1.606626	3486.062012
0.000000	1.606863	3484.337646
0.000000	1.607100	3482.605957
0.000000	1.607337	3480.303955
0.000000	1.607574	3477.319336
0.000000	1.607811	3473.424805
0.000000	1.608049	3469.267578
0.000000	1.608286	3464.568604
0.000000	1.608523	3458.578125
0.000000	1.608760	3451.802490
0.000000	1.608997	3445.676758
0.000000	1.609234	3440.071533
0.000000	1.609472	3434.406006
0.000000	1.609709	3428.511230
0.000000	1.609946	3421.827881
0.000000	1.610183	3414.651611
0.000000	1.610420	3407.202637
0.000000	1.610657	3399.372803
0.000000	1.610895	3391.689697
0.000000	1.611132	3384.115479
0.000000	1.611369	3377.002441
0.000000	1.611606	3369.891113
0.000000	1.611843	3361.985596
0.000000	1.612081	3354.738037
0.000000	1.612318	3351.143311
0.000000	1.612555	3348.431885
0.000000	1.612792	3345.668457
0.000000	1.613029	3343.092285
0.000000	1.613266	3341.442627
0.000000	1.613504	3340.592285
0.000000	1.613741	3340.465576
0.000000	1.613978	3339.958984
0.000000	1.614215	3339.272705
0.000000	1.614452	3338.416504
0.000000	1.614690	3337.085205
0.000000	1.614927	3335.025879
0.000000	1.615164	3333.265869
0.000000	1.615401	3333.867188
0.000000	1.615638	3333.757568
0.000000	1.615875	3332.890625
0.000000	1.616112	3332.513184
0.000000	1.616350	3332.859131
0.000000	1.616587	3333.435547
0.000000	1.616824	3334.230469
0.000000	1.617061	3335.495850
0.000000	1.617298	3337.849609
0.000000	1.617536	3341.260986
0.000000	1.617773	3345.112549
0.000000	1.618010	3349.298584
0.000000	1.618247	3353.548340
0.000000	1.618484	3357.097900
0.000000	1.618721	3359.716064
0.000000	1.618959	3362.137939
0.000000	1.619196	3364.246582
0.000000	1.619433	3367.795166
0.000000	1.619670	3372.591797
0.000000	1.619907	3378.174316
0.000000	1.620144	3383.692627
0.000000	1.620382	3389.165527
0.000000	1.620619	3392.882813
0.000000	1.620856	3395.330811
0.000000	1.621093	3397.367920
0.000000	1.621330	3399.092285
0.000000	1.621568	3400.869873
0.000000	1.621805	3402.467529
0.000000	1.622042	3403.762695
0.000000	1.622279	3404.526367
0.000000	1.622516	3405.179932
0.000000	1.622754	3405.491211
0.000000	1.622991	3406.871338
0.000000	1.623228	3408.370117
0.000000	1.623465	3410.095947
0.000000	1.623702	3413.111084
0.000000	1.623939	3418.630615
0.000000	1.624177	3424.969971
0.000000	1.624414	3430.732666
0.000000	1.624651	3434.691162
0.000000	1.624888	3436.282715
0.000000	1.625125	3435.008057
0.000000	1.625362	3431.128662
0.000000	1.625600	3425.131348
0.000000	1.625837	3417.125732
0.000000	1.626074	3408.398682
0.000000	1.626311	3399.558350
0.000000	1.626548	3392.247803
0.000000	1.626785	3385.422119
0.000000	1.627023	3379.377930
0.000000	1.627260	3374.616943
0.000000	1.627497	3370.149658
0.000000	1.627734	3366.180664
0.000000	1.627971	3362.743652
0.000000	1.628209	3360.909180
0.000000	1.628446	3361.302002
0.000000	1.628683	3363.625488
0.000000	1.628920	3368.287598
0.000000	1.629157	3374.443604
0.000000	1.629394	3381.423828
0.000000	1.629632	3387.951660
0.000000	1.629869	3393.556885
0.000000	1.630106	3398.678223
0.000000	1.630343	3403.121094
0.000000	1.630580	3407.361328
0.000000	1.630817	3411.441650
0.000000	1.631055	3415.280273
0.000000	1.631292	3419.006348
0.000000	1.631529	3421.967285
0.000000	1.631766	3424.046387
0.000000	1.632003	3424.852783
0.000000	1.632240	3425.080566
0.000000	1.632478	3423.763184
0.000000	1.632715	3419.853271
0.000000	1.632952	3414.155029
0.000000	1.633189	3408.432861
0.000000	1.633426	3403.527832
0.000000	1.633664	3399.108643
0.000000	1.633901	3395.918701
0.000000	1.634138	3393.470703
0.000000	1.634375	3391.799805
0.000000	1.634612	3391.830566
0.000000	1.634849	3393.637207
0.000000	1.635087	3396.122314
0.000000	1.635324	3397.992920
0.000000	1.635561	3397.979980
0.000000	1.635798	3397.137451
0.000000	1.636035	3395.167969
0.000000	1.636272	3392.559814
0.000000	1.636510	3388.681885
0.000000	1.636747	3383.118896
0.000000	1.636984	3376.954590
0.000000	1.637221	3371.950439
0.000000	1.637458	3367.301025
0.000000	1.637696	3362.672119
0.000000	1.637933	3360.178955
0.000000	1.638170	3360.598145
0.000000	1.638407	3362.599121
0.000000	1.638644	3364.772217
0.000000	1.638881	3367.563477
0.000000	1.639118	3370.333740
0.000000	1.639356	3374.128906
0.000000	1.639593	3378.420166
0.000000	1.639830	3383.580811
0.000000	1.640067	3388.354736
0.000000	1.640304	3392.879883
0.000000	1.640542	3396.462891
0.000000	1.640779	3399.769043
0.000000	1.641016	3402.190674
0.000000	1.641253	3404.607910
0.000000	1.641490	3406.011475
0.000000	1.641727	3407.334473
0.000000	1.641965	3408.338867
0.000000	1.642202	3409.243896
0.000000	1.642439	3410.615723
0.000000	1.642676	3410.561279
0.000000	1.642913	3410.194336
0.000000	1.643151	3409.035645
0.000000	1.643388	3407.518066
0.000000	1.643625	3406.054932
0.000000	1.643862	3405.502197
0.000000	1.644099	3405.662354
0.000000	1.644336	3406.676758
0.000000	1.644574	3408.415283
0.000000	1.644811	3412.148682
0.000000	1.645048	3416.885254
0.000000	1.645285	3421.720215
0.000000	1.645522	3426.762207
0.000000	1.645759	3431.989990
0.000000	1.645997	3436.650635
0.000000	1.646234	3441.109131
0.000000	1.646471	3445.203369
0.000000	1.646708	3449.565186
0.000000	1.646945	3454.159180
0.000000	1.647183	3459.080322
0.000000	1.647420	3464.281738
0.000000	1.647657	3470.272461
0.000000	1.647894	3476.504883
0.000000	1.648131	3482.794922
0.000000	1.648368	3488.758789
0.000000	1.648605	3493.249756
0.000000	1.648843	3495.280762
0.000000	1.649080	3496.809570
0.000000	1.649317	3497.816406
0.000000	1.649554	3499.328613
0.000000	1.649791	3501.696777
0.000000	1.650029	3504.142090
0.000000	1.650266	3506.790283
0.000000	1.650503	3510.833252
0.000000	1.650740	3514.615479
0.000000	1.650977	3518.068359
0.000000	1.651214	3521.855957
0.000000	1.651452	3525.925781
0.000000	1.651689	3529.114502
0.000000	1.651926	3532.090576
0.000000	1.652163	3535.122559
0.000000	1.652400	3538.032471
0.000000	1.652638	3541.509521
0.000000	1.652875	3545.407715
0.000000	1.653112	3549.916504
0.000000	1.653349	3554.720947
0.000000	1.653586	3558.875488
0.000000	1.653823	3563.258301
0.000000	1.654061	3568.423584
0.000000	1.654298	3574.394775
0.000000	1.654535	3580.599121
0.000000	1.654772	3586.221191
0.000000	1.655009	3591.212646
0.000000	1.655246	3595.383789
0.000000	1.655484	3598.557373
0.000000	1.655721	3599.531006
0.000000	1.655958	3599.425537
0.000000	1.656195	3598.506592
0.000000	1.656432	3597.209717
0.000000	1.656670	3597.678467
0.000000	1.656907	3600.017822
0.000000	1.657144	3603.295898
0.000000	1.657381	3607.779053
0.000000	1.657618	3613.603760
0.000000	1.657855	3619.766357
0.000000	1.658092	3622.821289
0.000000	1.658330	3620.812012
0.000000	1.658567	3615.769043
0.000000	1.658804	3608.887695
0.000000	1.659041	3599.539063
0.000000	1.659278	3589.557617
0.000000	1.659516	3581.293457
0.000000	1.659753	3572.467529
0.000000	1.659990	3562.600586
0.000000	1.660227	3552.823242
0.000000	1.660464	3543.013428
0.000000	1.660702	3533.579346
0.000000	1.660939	3524.150146
0.000000	1.661176	3517.089600
0.000000	1.661413	3511.782959
0.000000	1.661650	3507.751953
0.000000	1.661887	3505.534668
0.000000	1.662125	3506.208252
0.000000	1.662362	3508.676025
0.000000	1.662599	3511.685791
0.000000	1.662836	3513.685059
0.000000	1.663073	3516.565918
0.000000	1.663311	3520.741943
0.000000	1.663548	3526.688477
0.000000	1.663785	3533.908203
0.000000	1.664022	3540.534424
0.000000	1.664259	3545.457031
0.000000	1.664496	3548.715332
0.000000	1.664733	3551.940674
0.000000	1.664971	3554.932373
0.000000	1.665208	3556.990967
0.000000	1.665445	3558.618408
0.000000	1.665682	3560.205566
0.000000	1.665919	3561.014404
0.000000	1.666157	3561.234619
0.000000	1.666394	3559.620117
0.000000	1.666631	3556.911865
0.000000	1.666868	3553.124756
0.000000	1.667105	3548.457031
0.000000	1.667342	3545.939941
0.000000	1.667580	3542.865234
0.000000	1.667817	3539.354492
0.000000	1.668054	3534.900391
0.000000	1.668291	3529.118408
0.000000	1.668528	3522.783203
0.000000	1.668765	3515.687256
0.000000	1.669003	3508.555420
0.000000	1.669240	3501.363770
0.000000	1.669477	3495.119141
0.000000	1.669714	3489.658447
0.000000	1.669951	3485.283691
0.000000	1.670189	3482.272217
0.000000	1.670426	3480.727051
0.000000	1.670663	3479.819336
0.000000	1.670900	3479.598389
0.000000	1.671137	3480.672607
0.000000	1.671374	3482.613770
0.000000	1.671612	3484.653809
0.000000	1.671849	3485.979004
0.000000	1.672086	3486.779541
0.000000	1.672323	3487.462646
0.000000	1.672560	3487.911377
0.000000	1.672798	3488.419189
0.000000	1.673035	3489.920410
0.000000	1.673272	3492.241211
0.000000	1.673509	3494.021484
0.000000	1.673746	3495.766113
0.000000	1.673983	3497.370361
0.000000	1.674220	3498.821777
0.000000	1.674458	3499.852295
0.000000	1.674695	3500.206543
0.000000	1.674932	3499.196289
0.000000	1.675169	3497.923584
0.000000	1.675406	3496.519043
0.000000	1.675644	3495.630615
0.000000	1.675881	3496.146729
0.000000	1.676118	3496.944336
0.000000	1.676355	3497.391602
0.000000	1.676592	3497.562012
0.000000	1.676829	3497.806396
0.000000	1.677067	3498.156006
0.000000	1.677304	3498.432129
0.000000	1.677541	3498.727051
0.000000	1.677778	3499.389404
0.000000	1.678015	3501.095703
0.000000	1.678252	3503.681152
0.000000	1.678490	3506.792480
0.000000	1.678727	3508.799316
0.000000	1.678964	3508.064941
0.000000	1.679201	3505.163330
0.000000	1.679438	3500.464844
0.000000	1.679676	3493.880615
0.000000	1.679913	3486.082031
0.000000	1.680150	3477.307129
0.000000	1.680387	3468.055420
0.000000	1.680624	3459.685547
0.000000	1.680861	3451.447510
0.000000	1.681099	3444.520996
0.000000	1.681336	3438.995850
0.000000	1.681573	3436.945313
0.000000	1.681810	3435.598633
0.000000	1.682047	3434.549072
0.000000	1.682284	3434.395508
0.000000	1.682522	3435.467285
0.000000	1.682759	3437.800537
0.000000	1.682996	3441.969482
0.000000	1.683233	3448.201172
0.000000	1.683470	3456.526611
0.000000	1.683707	3467.306396
0.000000	1.683945	3480.440186
0.000000	1.684182	3494.704834
0.000000	1.684419	3507.160645
0.000000	1.684656	3516.558594
0.000000	1.684893	3524.042480
0.000000	1.685131	3529.818604
0.000000	1.685368	3533.789063
0.000000	1.685605	3536.005859
0.000000	1.685842	3536.301514
0.000000	1.686079	3533.553223
0.000000	1.686316	3527.900391
0.000000	1.686554	3519.608887
0.000000	1.686791	3509.924561
0.000000	1.687028	3498.394043
0.000000	1.687265	3486.352539
0.000000	1.687502	3474.083496
0.000000	1.687739	3459.569824
0.000000	1.687977	3443.872314
0.000000	1.688214	3431.612793
0.000000	1.688451	3424.750000
0.000000	1.688688	3420.640381
0.000000	1.688925	3419.333252
0.000000	1.689162	3419.622070
0.000000	1.689400	3421.026123
0.000000	1.689637	3424.017578
0.000000	1.689874	3428.972900
0.000000	1.690111	3435.892822
0.000000	1.690348	3444.613037
0.000000	1.690586	3454.539063
0.000000	1.690823	3465.365967
0.000000	1.691060	3477.577148
0.000000	1.691297	3490.615479
0.000000	1.691534	3503.450195
0.000000	1.691772	3515.963623
0.000000	1.692009	3526.468750
0.000000	1.692246	3537.081543
0.000000	1.692483	3546.265137
0.000000	1.692720	3554.388672
0.000000	1.692957	3562.458740
0.000000	1.693195	3569.985840
0.000000	1.693432	3575.629150
0.000000	1.693669	3578.567139
0.000000	1.693906	3579.686279
0.000000	1.694143	3578.719482
0.000000	1.694380	3575.305176
0.000000	1.694618	3569.288086
0.000000	1.694855	3560.786865
0.000000	1.695092	3550.247314
0.000000	1.695329	3539.440674
0.000000	1.695566	3529.256104
0.000000	1.695804	3518.856934
0.000000	1.696041	3509.745117
0.000000	1.696278	3503.952148
0.000000	1.696515	3501.325684
0.000000	1.696752	3500.579102
0.000000	1.696989	3500.630127
0.000000	1.697226	3501.539063
0.000000	1.697464	3502.764160
0.000000	1.697701	3502.814209
0.000000	1.697938	3502.237305
0.000000	1.698175	3500.587158
0.000000	1.698412	3498.367920
0.000000	1.698650	3494.532471
0.000000	1.698887	3489.507568
0.000000	1.699124	3485.733154
0.000000	1.699361	3483.206055
0.000000	1.699598	3481.835449
0.000000	1.699835	3481.782959
0.000000	1.700073	3482.236084
0.000000	1.700310	3481.895752
0.000000	1.700547	3481.720215
0.000000	1.700784	3481.858398
0.000000	1.701021	3481.350830
0.000000	1.701259	3480.332764
0.000000	1.701496	3479.375488
0.000000	1.701733	3478.632080
0.000000	1.701970	3477.077881
0.000000	1.702207	3476.281006
0.000000	1.702444	3476.210693
0.000000	1.702682	3476.838135
0.000000	1.702919	3477.900146
0.000000	1.703156	3480.243408
0.000000	1.703393	3483.517822
0.000000	1.703630	3488.667725
0.000000	1.703867	3494.774658
0.000000	1.704105	3502.028809
0.000000	1.704342	3510.080322
0.000000	1.704579	3518.878174
0.000000	1.704816	3528.337891
0.000000	1.705053	3537.994873
0.000000	1.705291	3546.538818
0.000000	1.705528	3555.506592
0.000000	1.705765	3565.090332
0.000000	1.706002	3576.084473
0.000000	1.706239	3586.819336
0.000000	1.706476	3598.589844
0.000000	1.706713	3609.805664
0.000000	1.706951	3620.413818
0.000000	1.707188	3631.382080
0.000000	1.707425	3642.954102
0.000000	1.707662	3654.902344
0.000000	1.707899	3666.833740
0.000000	1.708137	3678.551025
0.000000	1.708374	3687.897461
0.000000	1.708611	3693.244385
0.000000	1.708848	3696.482666
0.000000	1.709085	3697.557373
0.000000	1.709322	3696.312744
0.000000	1.709560	3693.721924
0.000000	1.709797	3689.571045
0.000000	1.710034	3685.772949
0.000000	1.710271	3681.469482
0.000000	1.710508	3678.967529
0.000000	1.710746	3675.270020
0.000000	1.710983	3670.235596
0.000000	1.711220	3663.778320
0.000000	1.711457	3656.641602
0.000000	1.711694	3649.684082
0.000000	1.711931	3642.736328
0.000000	1.712169	3636.479980
0.000000	1.712406	3630.611084
0.000000	1.712643	3625.115479
0.000000	1.712880	3621.005859
0.000000	1.713117	3616.672119
0.000000	1.713354	3611.980713
0.000000	1.713592	3606.102295
0.000000	1.713829	3599.863037
0.000000	1.714066	3594.353271
0.000000	1.714303	3589.410400
0.000000	1.714540	3584.883789
0.000000	1.714777	3581.115723
0.000000	1.715015	3579.045898
0.000000	1.715252	3577.350098
0.000000	1.715489	3576.974121
0.000000	1.715726	3577.543457
0.000000	1.715963	3577.178467
0.000000	1.716200	3575.708008
0.000000	1.716438	3573.129883
0.000000	1.716675	3569.051270
0.000000	1.716912	3563.701904
0.000000	1.717149	3557.125000
0.000000	1.717386	3549.886963
0.000000	1.717624	3545.357422
0.000000	1.717861	3542.078857
0.000000	1.718098	3538.398193
0.000000	1.718335	3535.848877
0.000000	1.718572	3533.284912
0.000000	1.718809	3530.789063
0.000000	1.719047	3528.892334
0.000000	1.719284	3527.228027
0.000000	1.719521	3525.122559
0.000000	1.719758	3522.629150
0.000000	1.719995	3518.419922
0.000000	1.720233	3513.220459
0.000000	1.720470	3508.069336
0.000000	1.720707	3505.215576
0.000000	1.720944	3503.626465
0.000000	1.721181	3502.474854
0.000000	1.721418	3501.933594
0.000000	1.721655	3501.528076
0.000000	1.721893	3501.472168
0.000000	1.722130	3501.488281
0.000000	1.722367	3501.776611
0.000000	1.722604	3502.187988
0.000000	1.722841	3502.578125
0.000000	1.723079	3503.180664
0.000000	1.723316	3503.632080
0.000000	1.723553	3504.155029
0.000000	1.723790	3505.563965
0.000000	1.724027	3506.918945
0.000000	1.724265	3507.910645
0.000000	1.724502	3507.596924
0.000000	1.724739	3506.018555
0.000000	1.724976	3504.145264
0.000000	1.725213	3501.795410
0.000000	1.725450	3499.154785
0.000000	1.725688	3495.937500
0.000000	1.725925	3492.236572
0.000000	1.726162	3487.698242
0.000000	1.726399	3482.374023
0.000000	1.726636	3477.954834
0.000000	1.726873	3473.618896
0.000000	1.727111	3469.943359
0.000000	1.727348	3465.807617
0.000000	1.727585	3462.402832
0.000000	1.727822	3458.573730
0.000000	1.728059	3454.654297
0.000000	1.728297	3453.142090
0.000000	1.728534	3453.170166
0.000000	1.728771	3454.588623
0.000000	1.729008	3457.285156
0.000000	1.729245	3460.708008
0.000000	1.729482	3464.488770
0.000000	1.729720	3468.972656
0.000000	1.729957	3474.391602
0.000000	1.730194	3480.473145
0.000000	1.730431	3486.298096
0.000000	1.730668	3491.644287
0.000000	1.730905	3498.235596
0.000000	1.731143	3505.213623
0.000000	1.731380	3512.532959
0.000000	1.731617	3516.996826
0.000000	1.731854	3520.185303
0.000000	1.732091	3521.968262
0.000000	1.732328	3522.355713
0.000000	1.732566	3521.163574
0.000000	1.732803	3517.926758
0.000000	1.733040	3512.433838
0.000000	1.733277	3504.898193
0.000000	1.733514	3497.301514
0.000000	1.733752	3492.491943
0.000000	1.733989	3487.930908
0.000000	1.734226	3483.179932
0.000000	1.734463	3478.864746
0.000000	1.734700	3474.645752
0.000000	1.734937	3471.253662
0.000000	1.735175	3468.073242
0.000000	1.735412	3465.763916
0.000000	1.735649	3463.719727
0.000000	1.735886	3462.194824
0.000000	1.736123	3460.872314
0.000000	1.736360	3458.732910
0.000000	1.736598	3455.578613
0.000000	1.736835	3450.935303
0.000000	1.737072	3444.846924
0.000000	1.737309	3437.938965
0.000000	1.737546	3430.671631
0.000000	1.737783	3425.812256
0.000000	1.738021	3424.440918
0.000000	1.738258	3423.905029
0.000000	1.738495	3423.970459
0.000000	1.738732	3424.111816
0.000000	1.738969	3423.694336
0.000000	1.739207	3423.379395
0.000000	1.739444	3423.702393
0.000000	1.739681	3425.364258
0.000000	1.739918	3430.002930
0.000000	1.740155	3435.729980
0.000000	1.740392	3441.165039
0.000000	1.740630	3445.586426
0.000000	1.740867	3450.145752
0.000000	1.741104	3454.035889
0.000000	1.741341	3457.834717
0.000000	1.741578	3462.215820
0.000000	1.741815	3467.291748
0.000000	1.742053	3472.432861
0.000000	1.742290	3478.077393
0.000000	1.742527	3484.416748
0.000000	1.742764	3491.107910
0.000000	1.743001	3497.739014
0.000000	1.743239	3504.696289
0.000000	1.743476	3511.607666
0.000000	1.743713	3518.296387
0.000000	1.743950	3523.477295
0.000000	1.744187	3527.943359
0.000000	1.744424	3532.088867
0.000000	1.744661	3536.574707
0.000000	1.744899	3539.735107
0.000000	1.745136	3542.279053
0.000000	1.745373	3544.229492
0.000000	1.745610	3545.843018
0.000000	1.745847	3546.520996
0.000000	1.746085	3546.023438
0.000000	1.746322	3544.893799
0.000000	1.746559	3542.908691
0.000000	1.746796	3540.636719
0.000000	1.747033	3538.235107
0.000000	1.747270	3536.010742
0.000000	1.747508	3534.144531
0.000000	1.747745	3533.865967
0.000000	1.747982	3533.281494
0.000000	1.748219	3532.781250
0.000000	1.748456	3532.017822
0.000000	1.748694	3530.887695
0.000000	1.748931	3528.988281
0.000000	1.749168	3526.391602
0.000000	1.749405	3524.413086
0.000000	1.749642	3523.277344
0.000000	1.749879	3523.574463
0.000000	1.750117	3525.951904
0.000000	1.750354	3530.428223
0.000000	1.750591	3535.239014
0.000000	1.750828	3540.021729
0.000000	1.751065	3542.923828
0.000000	1.751302	3545.653320
0.000000	1.751540	3548.500244
0.000000	1.751777	3550.838135
0.000000	1.752014	3553.297119
0.000000	1.752251	3556.086670
0.000000	1.752488	3559.179199
0.000000	1.752726	3562.519775
0.000000	1.752963	3566.375000
0.000000	1.753200	3570.717529
0.000000	1.753437	3574.841553
0.000000	1.753674	3577.980713
0.000000	1.753911	3580.457764
0.000000	1.754148	3582.759521
0.000000	1.754386	3584.657959
0.000000	1.754623	3586.398926
0.000000	1.754860	3587.391357
0.000000	1.755097	3587.058105
0.000000	1.755334	3586.104736
0.000000	1.755572	3584.718750
0.000000	1.755809	3582.985596
0.000000	1.756046	3582.926758
0.000000	1.756283	3584.466064
0.000000	1.756520	3583.253418
0.000000	1.756757	3579.976807
0.000000	1.756995	3576.775391
0.000000	1.757232	3574.744141
0.000000	1.757469	3574.746094
0.000000	1.757706	3574.656982
0.000000	1.757943	3574.676025
0.000000	1.758181	3574.797119
0.000000	1.758418	3575.524658
0.000000	1.758655	3577.863037
0.000000	1.758892	3581.447510
0.000000	1.759129	3584.960205
0.000000	1.759367	3588.104980
0.000000	1.759604	3592.296875
0.000000	1.759841	3597.011475
0.000000	1.760078	3602.242432
0.000000	1.760315	3606.351318
0.000000	1.760552	3609.735596
0.000000	1.760790	3612.745605
0.000000	1.761027	3615.411133
0.000000	1.761264	3618.020020
0.000000	1.761501	3620.018799
0.000000	1.761738	3621.462158
0.000000	1.761975	3622.699707
0.000000	1.762213	3623.781738
0.000000	1.762450	3624.458496
0.000000	1.762687	3624.675537
0.000000	1.762924	3625.676025
0.000000	1.763161	3628.509521
0.000000	1.763398	3632.933350
0.000000	1.763636	3637.927490
0.000000	1.763873	3643.652588
0.000000	1.764110	3649.957275
0.000000	1.764347	3654.817139
0.000000	1.764584	3657.925049
0.000000	1.764821	3661.701904
0.000000	1.765059	3665.827637
0.000000	1.765296	3671.073486
0.000000	1.765533	3676.609131
0.000000	1.765770	3682.585693
0.000000	1.766007	3689.295410
0.000000	1.766245	3697.008057
0.000000	1.766482	3703.390137
0.000000	1.766719	3707.419189
0.000000	1.766956	3708.971191
0.000000	1.767193	3708.922852
0.000000	1.767430	3707.350098
0.000000	1.767668	3704.206787
0.000000	1.767905	3700.413086
0.000000	1.768142	3697.477295
0.000000	1.768379	3693.773438
0.000000	1.768616	3689.437256
0.000000	1.768854	3685.624756
0.000000	1.769091	3682.431152
0.000000	1.769328	3679.421631
0.000000	1.769565	3676.480713
0.000000	1.769802	3674.568848
0.000000	1.770039	3673.408936
0.000000	1.770276	3672.149902
0.000000	1.770514	3670.604004
0.000000	1.770751	3669.418945
0.000000	1.770988	3668.864990
0.000000	1.771225	3667.332275
0.000000	1.771462	3665.223633
0.000000	1.771700	3662.153076
0.000000	1.771937	3658.883789
0.000000	1.772174	3655.417236
0.000000	1.772411	3651.321777
0.000000	1.772648	3646.597900
0.000000	1.772885	3642.801758
0.000000	1.773123	3640.354492
0.000000	1.773360	3638.796631
0.000000	1.773597	3638.102539
0.000000	1.773834	3637.852783
0.000000	1.774071	3638.441895
0.000000	1.774308	3640.469482
0.000000	1.774546	3643.834717
0.000000	1.774783	3648.292236
0.000000	1.775020	3651.646484
0.000000	1.775257	3654.431152
0.000000	1.775494	3655.947998
0.000000	1.775732	3656.934082
0.000000	1.775969	3657.661865
0.000000	1.776206	3658.481201
0.000000	1.776443	3660.134277
0.000000	1.776680	3662.846924
0.000000	1.776917	3665.528076
0.000000	1.777155	3668.564941
0.000000	1.777392	3670.750488
0.000000	1.777629	3671.482666
0.000000	1.777866	3672.081299
0.000000	1.778103	3673.025391
0.000000	1.778341	3674.458740
0.000000	1.778578	3677.122803
0.000000	1.778815	3679.907227
0.000000	1.779052	3682.743896
0.000000	1.779289	3685.606201
0.000000	1.779526	3689.023682
0.000000	1.779763	3693.485840
0.000000	1.780001	3698.673096
0.000000	1.780238	3705.229980
0.000000	1.780475	3713.769043
0.000000	1.780712	3723.924072
0.000000	1.780949	3735.603027
0.000000	1.781187	3747.525146
0.000000	1.781424	3757.592285
0.000000	1.781661	3766.521484
0.000000	1.781898	3774.235596
0.000000	1.782135	3778.869629
0.000000	1.782372	3780.834717
0.000000	1.782610	3781.126221
0.000000	1.782847	3780.067627
0.000000	1.783084	3778.187744
0.000000	1.783321	3776.160400
0.000000	1.783558	3773.637207
0.000000	1.783795	3770.160400
0.000000	1.784033	3765.801025
0.000000	1.784270	3759.877930
0.000000	1.784507	3752.092285
0.000000	1.784744	3742.248779
0.000000	1.784981	3731.400146
0.000000	1.785219	3721.499512
0.000000	1.785456	3711.307617
0.000000	1.785693	3702.595703
0.000000	1.785930	3694.383789
0.000000	1.786167	3685.633057
0.000000	1.786404	3679.576416
0.000000	1.786642	3675.620850
0.000000	1.786879	3671.813232
0.000000	1.787116	3668.781494
0.000000	1.787353	3668.016602
0.000000	1.787590	3668.624023
0.000000	1.787827	3669.500977
0.000000	1.788065	3671.070313
0.000000	1.788302	3672.529785
0.000000	1.788539	3672.682861
0.000000	1.788776	3670.401611
0.000000	1.789013	3665.499756
0.000000	1.789250	3658.266602
0.000000	1.789488	3648.799316
0.000000	1.789725	3638.219238
0.000000	1.789962	3629.371582
0.000000	1.790199	3621.333984
0.000000	1.790436	3617.087646
0.000000	1.790674	3614.762939
0.000000	1.790911	3612.913818
0.000000	1.791148	3611.020264
0.000000	1.791385	3609.478760
0.000000	1.791622	3608.304199
0.000000	1.791860	3607.596924
0.000000	1.792097	3607.432129
0.000000	1.792334	3605.557861
0.000000	1.792571	3603.500732
0.000000	1.792808	3600.264648
0.000000	1.793045	3598.067871
0.000000	1.793282	3597.037598
0.000000	1.793520	3595.300537
0.000000	1.793757	3592.998291
0.000000	1.793994	3591.433838
0.000000	1.794231	3590.723389
0.000000	1.794468	3590.428711
0.000000	1.794706	3590.270508
0.000000	1.794943	3590.162598
0.000000	1.795180	3589.749268
0.000000	1.795417	3588.669189
0.000000	1.795654	3587.322998
0.000000	1.795891	3585.566162
0.000000	1.796129	3584.143799
0.000000	1.796366	3582.507080
0.000000	1.796603	3580.702148
0.000000	1.796840	3579.395264
0.000000	1.797077	3578.386230
0.000000	1.797315	3577.524414
0.000000	1.797552	3576.841064
0.000000	1.797789	3575.229248
0.000000	1.798026	3573.139648
0.000000	1.798263	3570.729004
0.000000	1.798500	3567.477051
0.000000	1.798738	3562.798096
0.000000	1.798975	3559.349365
0.000000	1.799212	3557.321777
0.000000	1.799449	3555.098877
0.000000	1.799686	3552.292969
0.000000	1.799923	3549.498535
0.000000	1.800161	3547.348877
0.000000	1.800398	3545.035889
0.000000	1.800635	3542.731201
0.000000	1.800872	3540.570557
0.000000	1.801109	3538.408936
0.000000	1.801347	3536.781494
0.000000	1.801584	3538.100342
0.000000	1.801821	3541.834717
0.000000	1.802058	3545.673828
0.000000	1.802295	3549.946289
0.000000	1.802532	3555.209961
0.000000	1.802769	3560.881104
0.000000	1.803007	3567.024902
0.000000	1.803244	3572.699463
0.000000	1.803481	3577.798584
0.000000	1.803718	3582.284668
0.000000	1.803955	3585.971924
0.000000	1.804193	3589.760254
0.000000	1.804430	3594.067139
0.000000	1.804667	3598.887207
0.000000	1.804904	3604.363281
0.000000	1.805141	3611.012939
0.000000	1.805378	3619.203125
0.000000	1.805616	3628.350830
0.000000	1.805853	3638.935303
0.000000	1.806090	3649.342529
0.000000	1.806327	3659.829590
0.000000	1.806564	3669.570801
0.000000	1.806802	3677.612549
0.000000	1.807039	3683.424316
0.000000	1.807276	3686.614990
0.000000	1.807513	3686.993164
0.000000	1.807750	3684.498779
0.000000	1.807987	3679.726074
0.000000	1.808225	3672.480957
0.000000	1.808462	3663.452148
0.000000	1.808699	3654.823486
0.000000	1.808936	3645.829346
0.000000	1.809173	3636.140869
0.000000	1.809410	3627.629639
0.000000	1.809648	3619.278809
0.000000	1.809885	3610.609863
0.000000	1.810122	3602.371582
0.000000	1.810359	3597.065430
0.000000	1.810596	3592.192871
0.000000	1.810834	3587.772461
0.000000	1.811071	3583.820801
0.000000	1.811308	3581.413086
0.000000	1.811545	3580.448242
0.000000	1.811782	3580.882324
0.000000	1.812019	3581.146973
0.000000	1.812256	3578.664063
0.000000	1.812494	3574.618408
0.000000	1.812731	3569.408936
0.000000	1.812968	3562.835205
0.000000	1.813205	3555.312988
0.000000	1.813442	3546.561279
0.000000	1.813680	3537.888184
0.000000	1.813917	3530.130615
0.000000	1.814154	3523.550049
0.000000	1.814391	3517.281494
0.000000	1.814628	3512.724609
0.000000	1.814865	3509.336670
0.000000	1.815103	3507.470703
0.000000	1.815340	3506.353271
0.000000	1.815577	3506.267578
0.000000	1.815814	3507.752441
0.000000	1.816051	3510.470947
0.000000	1.816289	3513.997070
0.000000	1.816526	3518.888916
0.000000	1.816763	3524.959229
0.000000	1.817000	3530.957520
0.000000	1.817237	3535.917480
0.000000	1.817474	3539.271484
0.000000	1.817712	3538.657227
0.000000	1.817949	3535.632324
0.000000	1.818186	3530.648193
0.000000	1.818423	3523.949707
0.000000	1.818660	3515.912354
0.000000	1.818897	3510.644043
0.000000	1.819135	3507.987793
0.000000	1.819372	3506.746582
0.000000	1.819609	3505.909180
0.000000	1.819846	3507.172119
0.000000	1.820083	3509.291016
0.000000	1.820320	3512.241455
0.000000	1.820558	3516.458984
0.000000	1.820795	3521.493896
0.000000	1.821032	3527.558594
0.000000	1.821269	3534.082275
0.000000	1.821506	3541.023926
0.000000	1.821743	3547.930664
0.000000	1.821981	3553.939697
0.000000	1.822218	3560.131104
0.000000	1.822455	3565.093994
0.000000	1.822692	3569.020996
0.000000	1.822929	3572.610107
0.000000	1.823167	3575.854980
0.000000	1.823404	3579.223389
0.000000	1.823641	3583.044678
0.000000	1.823878	3588.659912
0.000000	1.824115	3594.937744
0.000000	1.824353	3603.851074
0.000000	1.824590	3613.553955
0.000000	1.824827	3623.470215
0.000000	1.825064	3632.975098
0.000000	1.825301	3639.899414
0.000000	1.825538	3642.954834
0.000000	1.825776	3644.730713
0.000000	1.826013	3645.700684
0.000000	1.826250	3645.990967
0.000000	1.826487	3646.545166
0.000000	1.826724	3647.504150
0.000000	1.826962	3649.461670
0.000000	1.827199	3651.246826
0.000000	1.827436	3653.052979
0.000000	1.827673	3655.053711
0.000000	1.827910	3657.514648
0.000000	1.828147	3660.178955
0.000000	1.828384	3662.394775
0.000000	1.828622	3664.745605
0.000000	1.828859	3666.812256
0.000000	1.829096	3668.989502
0.000000	1.829333	3671.549805
0.000000	1.829570	3675.210693
0.000000	1.829808	3680.956299
0.000000	1.830045	3688.721924
0.000000	1.830282	3698.509033
0.000000	1.830519	3709.643555
0.000000	1.830756	3720.060547
0.000000	1.830993	3729.533691
0.000000	1.831231	3737.262207
0.000000	1.831468	3745.028320
0.000000	1.831705	3753.435791
0.000000	1.831942	3761.769043
0.000000	1.832179	3768.093994
0.000000	1.832416	3769.968262
0.000000	1.832654	3770.222168
0.000000	1.832891	3769.101318
0.000000	1.833128	3766.630859
0.000000	1.833365	3764.643799
0.000000	1.833602	3764.555908
0.000000	1.833840	3764.056152
0.000000	1.834077	3763.235596
0.000000	1.834314	3762.687256
0.000000	1.834551	3761.928955
0.000000	1.834788	3761.316406
0.000000	1.835025	3761.213135
0.000000	1.835263	3762.193604
0.000000	1.835500	3764.038574
0.000000	1.835737	3765.955811
0.000000	1.835974	3767.732910
0.000000	1.836211	3767.517578
0.000000	1.836448	3767.949463
0.000000	1.836686	3768.345703
0.000000	1.836923	3771.298340
0.000000	1.837160	3776.321533
0.000000	1.837397	3782.432861
0.000000	1.837634	3788.535400
0.000000	1.837871	3793.123047
0.000000	1.838109	3796.566406
0.000000	1.838346	3797.939941
0.000000	1.838583	3798.177490
0.000000	1.838820	3797.096436
0.000000	1.839057	3794.323486
0.000000	1.839295	3790.050049
0.000000	1.839532	3783.848877
0.000000	1.839769	3776.240723
0.000000	1.840006	3769.679443
0.000000	1.840243	3763.254150
0.000000	1.840480	3755.683350
0.000000	1.840718	3747.084717
0.000000	1.840955	3739.185059
0.000000	1.841192	3731.910156
0.000000	1.841429	3723.423340
0.000000	1.841666	3713.093262
0.000000	1.841903	3702.613037
0.000000	1.842141	3693.348877
0.000000	1.842378	3685.716553
0.000000	1.842615	3678.954346
0.000000	1.842852	3672.929443
0.000000	1.843089	3666.619385
0.000000	1.843326	3660.693604
0.000000	1.843564	3654.900635
0.000000	1.843801	3651.052002
0.000000	1.844038	3647.776367
0.000000	1.844275	3645.135742
0.000000	1.844512	3642.394531
0.000000	1.844750	3640.092773
0.000000	1.844987	3636.697021
0.000000	1.845224	3632.362549
0.000000	1.845461	3627.585449
0.000000	1.845698	3622.705811
0.000000	1.845935	3617.621094
0.000000	1.846173	3612.844727
0.000000	1.846410	3607.421875
0.000000	1.846647	3602.536133
0.000000	1.846884	3597.905273
0.000000	1.847121	3592.319580
0.000000	1.847358	3586.117188
0.000000	1.847596	3579.340332
0.000000	1.847833	3571.482666
0.000000	1.848070	3563.075439
0.000000	1.848307	3555.462402
0.000000	1.848544	3548.917236
0.000000	1.848782	3542.303467
0.000000	1.849019	3535.987549
0.000000	1.849256	3528.765869
0.000000	1.849493	3521.138672
0.000000	1.849730	3514.416992
0.000000	1.849967	3508.242188
0.000000	1.850204	3503.177734
0.000000	1.850442	3497.573975
0.000000	1.850679	3492.421875
0.000000	1.850916	3487.211182
0.000000	1.851153	3482.668457
0.000000	1.851390	3478.470459
0.000000	1.851628	3475.613770
0.000000	1.851865	3474.229004
0.000000	1.852102	3473.507324
0.000000	1.852339	3472.438232
0.000000	1.852576	3471.582764
0.000000	1.852813	3470.836182
0.000000	1.853051	3470.731689
0.000000	1.853288	3471.351807
0.000000	1.853525	3472.536865
0.000000	1.853762	3474.375488
0.000000	1.853999	3476.738770
0.000000	1.854237	3479.526123
0.000000	1.854474	3482.914795
0.000000	1.854711	3487.589355
0.000000	1.854948	3493.964355
0.000000	1.855185	3501.856201
0.000000	1.855422	3510.187500
0.000000	1.855660	3518.083008
0.000000	1.855897	3525.434082
0.000000	1.856134	3532.964111
0.000000	1.856371	3538.604004
0.000000	1.856608	3541.362305
0.000000	1.856845	3543.295410
0.000000	1.857083	3544.557373
0.000000	1.857320	3545.917969
0.000000	1.857557	3547.407715
0.000000	1.857794	3545.848389
0.000000	1.858031	3542.681396
0.000000	1.858269	3539.198730
0.000000	1.858506	3535.832275
0.000000	1.858743	3532.182373
0.000000	1.858980	3529.659424
0.000000	1.859217	3527.244385
0.000000	1.859455	3524.935547
0.000000	1.859692	3522.984619
0.000000	1.859929	3521.793213
0.000000	1.860166	3520.571289
0.000000	1.860403	3519.630615
0.000000	1.860640	3519.933350
0.000000	1.860877	3522.918457
0.000000	1.861115	3526.999512
0.000000	1.861352	3530.877197
0.000000	1.861589	3534.627686
0.000000	1.861826	3538.577148
0.000000	1.862063	3542.697754
0.000000	1.862301	3546.232910
0.000000	1.862538	3548.936768
0.000000	1.862775	3551.864014
0.000000	1.863012	3554.705078
0.000000	1.863249	3557.173340
0.000000	1.863486	3560.717285
0.000000	1.863724	3564.994141
0.000000	1.863961	3569.227051
0.000000	1.864198	3573.938232
0.000000	1.864435	3579.053223
0.000000	1.864672	3584.231934
0.000000	1.864910	3589.114014
0.000000	1.865147	3594.544922
0.000000	1.865384	3600.875732
0.000000	1.865621	3607.529785
0.000000	1.865858	3613.719971
0.000000	1.866095	3618.259033
0.000000	1.866332	3621.945313
0.000000	1.866570	3625.447998
0.000000	1.866807	3629.369873
0.000000	1.867044	3632.857910
0.000000	1.867281	3635.883301
0.000000	1.867518	3638.204590
0.000000	1.867756	3640.462402
0.000000	1.867993	3643.082520
0.000000	1.868230	3645.851074
0.000000	1.868467	3648.355713
0.000000	1.868704	3650.600586
0.000000	1.868941	3652.539551
0.000000	1.869179	3653.716309
0.000000	1.869416	3653.528809
0.000000	1.869653	3652.010986
0.000000	1.869890	3649.408203
0.000000	1.870127	3646.064941
0.000000	1.870364	3642.662598
0.000000	1.870602	3638.858643
0.000000	1.870839	3634.580078
0.000000	1.871076	3630.888672
0.000000	1.871313	3628.382813
0.000000	1.871550	3626.751709
0.000000	1.871788	3625.348145
0.000000	1.872025	3624.079102
0.000000	1.872262	3622.604492
0.000000	1.872499	3621.072754
0.000000	1.872736	3620.241943
0.000000	1.872973	3620.708496
0.000000	1.873211	3621.131348
0.000000	1.873448	3621.002686
0.000000	1.873685	3620.044189
0.000000	1.873922	3617.557129
0.000000	1.874159	3613.710938
0.000000	1.874397	3609.370361
0.000000	1.874634	3604.493164
0.000000	1.874871	3602.177002
0.000000	1.875108	3603.862305
0.000000	1.875345	3605.570557
0.000000	1.875582	3606.958496
0.000000	1.875819	3608.918213
0.000000	1.876057	3611.524170
0.000000	1.876294	3616.034424
0.000000	1.876531	3620.977295
0.000000	1.876768	3625.725342
0.000000	1.877005	3630.356689
0.000000	1.877243	3634.845703
0.000000	1.877480	3639.184082
0.000000	1.877717	3643.381348
0.000000	1.877954	3646.735352
0.000000	1.878191	3649.900879
0.000000	1.878428	3653.343262
0.000000	1.878666	3656.923096
0.000000	1.878903	3659.261230
0.000000	1.879140	3661.776367
0.000000	1.879377	3664.272217
0.000000	1.879614	3666.551758
0.000000	1.879851	3668.796143
0.000000	1.880089	3671.448242
0.000000	1.880326	3673.846680
0.000000	1.880563	3676.741211
0.000000	1.880800	3680.262451
0.000000	1.881037	3684.131592
0.000000	1.881275	3688.785889
0.000000	1.881512	3688.744141
0.000000	1.881749	3690.504150
0.000000	1.881986	3693.372803
0.000000	1.882223	3698.958252
0.000000	1.882460	3705.430420
0.000000	1.882698	3712.744141
0.000000	1.882935	3718.986572
0.000000	1.883172	3724.667969
0.000000	1.883409	3727.040527
0.000000	1.883646	3728.011719
0.000000	1.883884	3728.124512
0.000000	1.884121	3727.270264
0.000000	1.884358	3725.982422
0.000000	1.884595	3723.606445
0.000000	1.884832	3720.338379
0.000000	1.885069	3716.423828
0.000000	1.885306	3711.912109
0.000000	1.885544	3706.658447
0.000000	1.885781	3701.183594
0.000000	1.886018	3696.559814
0.000000	1.886255	3692.055664
0.000000	1.886492	3687.731934
0.000000	1.886730	3685.329346
0.000000	1.886967	3683.137695
0.000000	1.887204	3681.123047
0.000000	1.887441	3678.743164
0.000000	1.887678	3676.546875
0.000000	1.887915	3674.517334
0.000000	1.888153	3672.408936
0.000000	1.888390	3670.119629
0.000000	1.888627	3668.310791
0.000000	1.888864	3666.816895
0.000000	1.889101	3666.173584
0.000000	1.889338	3665.791748
0.000000	1.889576	3665.141357
0.000000	1.889813	3664.646973
0.000000	1.890050	3663.896484
0.000000	1.890287	3662.830566
0.000000	1.890524	3662.010742
0.000000	1.890762	3661.281494
0.000000	1.890999	3660.595215
0.000000	1.891236	3659.312500
0.000000	1.891473	3657.447998
0.000000	1.891710	3655.485840
0.000000	1.891947	3654.013916
0.000000	1.892185	3654.168213
0.000000	1.892422	3655.629150
0.000000	1.892659	3657.508789
0.000000	1.892896	3660.795654
0.000000	1.893133	3664.738770
0.000000	1.893371	3669.560791
0.000000	1.893608	3675.022705
0.000000	1.893845	3680.519043
0.000000	1.894082	3685.582520
0.000000	1.894319	3689.574707
0.000000	1.894556	3691.746582
0.000000	1.894794	3692.152588
0.000000	1.895031	3690.983398
0.000000	1.895268	3689.530029
0.000000	1.895505	3688.336426
0.000000	1.895742	3686.873291
0.000000	1.895979	3684.614014
0.000000	1.896217	3680.722900
0.000000	1.896454	3677.620605
0.000000	1.896691	3676.755371
0.000000	1.896928	3676.345459
0.000000	1.897165	3676.884766
0.000000	1.897403	3678.222168
0.000000	1.897640	3679.419434
0.000000	1.897877	3680.603271
0.000000	1.898114	3682.422607
0.000000	1.898351	3685.062012
0.000000	1.898588	3688.796875
0.000000	1.898825	3691.902100
0.000000	1.899063	3695.372070
0.000000	1.899300	3698.995605
0.000000	1.899537	3702.599854
0.000000	1.899774	3706.042969
0.000000	1.900011	3708.486572
0.000000	1.900249	3709.504395
0.000000	1.900486	3708.186035
0.000000	1.900723	3705.261719
0.000000	1.900960	3700.755127
0.000000	1.901197	3694.328125
0.000000	1.901434	3686.636230
0.000000	1.901672	3678.376709
0.000000	1.901909	3670.593018
0.000000	1.902146	3663.990967
0.000000	1.902383	3657.879883
0.000000	1.902620	3652.318848
0.000000	1.902858	3647.564941
0.000000	1.903095	3642.507568
0.000000	1.903332	3637.345459
0.000000	1.903569	3632.688477
0.000000	1.903806	3629.893799
0.000000	1.904043	3627.962646
0.000000	1.904281	3626.256348
0.000000	1.904518	3624.582275
0.000000	1.904755	3622.774414
0.000000	1.904992	3620.734375
0.000000	1.905229	3619.065186
0.000000	1.905466	3618.467529
0.000000	1.905704	3618.947510
0.000000	1.905941	3620.342773
0.000000	1.906178	3623.621582
0.000000	1.906415	3627.808838
0.000000	1.906652	3632.097412
0.000000	1.906890	3636.656494
0.000000	1.907127	3640.291016
0.000000	1.907364	3641.216797
0.000000	1.907601	3641.337646
0.000000	1.907838	3640.895996
0.000000	1.908075	3640.889893
0.000000	1.908312	3642.403564
0.000000	1.908550	3645.881592
0.000000	1.908787	3651.142578
0.000000	1.909024	3656.237793
0.000000	1.909261	3660.394775
0.000000	1.909498	3664.389893
0.000000	1.909736	3668.398438
0.000000	1.909973	3672.665283
0.000000	1.910210	3676.036865
0.000000	1.910447	3677.308105
0.000000	1.910684	3677.033447
0.000000	1.910921	3675.433838
0.000000	1.911159	3672.853271
0.000000	1.911396	3670.474854
0.000000	1.911633	3667.611328
0.000000	1.911870	3664.788574
0.000000	1.912107	3662.326172
0.000000	1.912345	3660.300537
0.000000	1.912582	3658.652100
0.000000	1.912819	3657.435059
0.000000	1.913056	3657.446533
0.000000	1.913293	3657.914551
0.000000	1.913530	3658.272705
0.000000	1.913768	3659.647461
0.000000	1.914005	3662.898682
0.000000	1.914242	3667.890869
0.000000	1.914479	3674.033691
0.000000	1.914716	3678.370117
0.000000	1.914953	3679.325928
0.000000	1.915191	3679.627197
0.000000	1.915428	3679.462158
0.000000	1.915665	3678.965332
0.000000	1.915902	3679.038330
0.000000	1.916139	3678.883057
0.000000	1.916376	3678.376953
0.000000	1.916614	3677.645996
0.000000	1.916851	3676.479736
0.000000	1.917088	3674.947998
0.000000	1.917325	3673.549072
0.000000	1.917562	3672.714844
0.000000	1.917799	3672.648926
0.000000	1.918037	3673.526611
0.000000	1.918274	3674.984375
0.000000	1.918511	3677.316406
0.000000	1.918748	3679.544678
0.000000	1.918985	3681.956055
0.000000	1.919223	3684.827148
0.000000	1.919460	3687.921143
0.000000	1.919697	3689.992188
0.000000	1.919934	3691.368164
0.000000	1.920171	3692.205322
0.000000	1.920408	3693.309082
0.000000	1.920646	3694.899658
0.000000	1.920883	3696.078125
0.000000	1.921120	3695.932861
0.000000	1.921357	3695.318604
0.000000	1.921594	3694.600342
0.000000	1.921832	3694.301025
0.000000	1.922069	3695.535400
0.000000	1.922306	3697.519043
0.000000	1.922543	3699.571045
0.000000	1.922780	3700.102539
0.000000	1.923018	3700.104248
0.000000	1.923254	3699.975586
0.000000	1.923492	3699.932373
0.000000	1.923729	3700.683105
0.000000	1.923966	3701.787842
0.000000	1.924203	3704.138184
0.000000	1.924440	3706.321533
0.000000	1.924678	3706.169434
0.000000	1.924915	3704.669434
0.000000	1.925152	3702.004639
0.000000	1.925389	3698.492432
0.000000	1.925626	3694.229736
0.000000	1.925864	3689.687988
0.000000	1.926101	3686.924561
0.000000	1.926338	3684.789795
0.000000	1.926575	3683.416260
0.000000	1.926812	3684.170410
0.000000	1.927049	3686.466309
0.000000	1.927287	3690.595459
0.000000	1.927524	3696.052490
0.000000	1.927761	3702.843506
0.000000	1.927998	3711.139160
0.000000	1.928235	3720.523926
0.000000	1.928472	3731.077637
0.000000	1.928710	3741.578857
0.000000	1.928947	3750.741699
0.000000	1.929184	3759.260010
0.000000	1.929421	3767.333008
0.000000	1.929658	3775.455811
0.000000	1.929896	3783.655273
0.000000	1.930133	3791.196777
0.000000	1.930370	3798.282227
0.000000	1.930607	3804.266846
0.000000	1.930844	3809.344727
0.000000	1.931081	3813.726074
0.000000	1.931319	3817.235352
0.000000	1.931556	3819.394287
0.000000	1.931793	3820.757813
0.000000	1.932030	3821.480469
0.000000	1.932267	3819.237061
0.000000	1.932505	3814.383545
0.000000	1.932742	3807.118896
0.000000	1.932979	3798.468750
0.000000	1.933216	3788.329346
0.000000	1.933453	3779.153564
0.000000	1.933690	3772.022461
0.000000	1.933927	3765.844971
0.000000	1.934165	3759.845947
0.000000	1.934402	3753.660156
0.000000	1.934639	3748.253418
0.000000	1.934876	3743.159668
0.000000	1.935113	3738.736084
0.000000	1.935351	3735.092773
0.000000	1.935588	3732.790039
0.000000	1.935825	3730.747314
0.000000	1.936062	3728.394043
0.000000	1.936299	3726.957764
0.000000	1.936536	3725.239502
0.000000	1.936774	3723.205322
0.000000	1.937011	3720.993896
0.000000	1.937248	3717.848633
0.000000	1.937485	3714.555664
0.000000	1.937722	3711.414063
0.000000	1.937959	3709.611572
0.000000	1.938197	3709.338135
0.000000	1.938434	3709.562500
0.000000	1.938671	3710.334961
0.000000	1.938908	3711.298584
0.000000	1.939145	3710.386963
0.000000	1.939383	3709.244629
0.000000	1.939620	3708.256348
0.000000	1.939857	3707.883301
0.000000	1.940094	3709.952393
0.000000	1.940331	3713.346191
0.000000	1.940568	3717.052002
0.000000	1.940806	3719.773682
0.000000	1.941043	3723.665039
0.000000	1.941280	3728.925537
0.000000	1.941517	3735.349121
0.000000	1.941754	3742.784180
0.000000	1.941991	3751.015381
0.000000	1.942229	3759.517334
0.000000	1.942466	3768.681641
0.000000	1.942703	3778.141113
0.000000	1.942940	3787.108154
0.000000	1.943177	3795.506592
0.000000	1.943414	3803.904541
0.000000	1.943652	3811.820557
0.000000	1.943889	3819.148682
0.000000	1.944126	3825.578369
0.000000	1.944363	3832.044922
0.000000	1.944600	3838.651611
0.000000	1.944838	3844.947510
0.000000	1.945075	3851.008057
0.000000	1.945312	3856.620361
0.000000	1.945549	3860.083984
0.000000	1.945786	3861.790283
0.000000	1.946023	3862.395508
0.000000	1.946261	3863.032715
0.000000	1.946498	3863.784912
0.000000	1.946735	3864.204590
0.000000	1.946972	3864.154785
0.000000	1.947209	3863.716064
0.000000	1.947446	3862.343506
0.000000	1.947684	3860.575928
0.000000	1.947921	3858.127441
0.000000	1.948158	3855.932373
0.000000	1.948395	3852.770996
0.000000	1.948632	3849.121338
0.000000	1.948869	3844.572754
0.000000	1.949107	3840.097900
0.000000	1.949344	3837.087402
0.000000	1.949581	3834.698486
0.000000	1.949818	3832.072510
0.000000	1.950055	3829.000244
0.000000	1.950293	3825.741455
0.000000	1.950530	3822.312744
0.000000	1.950767	3818.237061
0.000000	1.951004	3813.895020
0.000000	1.951241	3808.983398
0.000000	1.951478	3803.351807
0.000000	1.951716	3796.896484
0.000000	1.951953	3791.151611
0.000000	1.952190	3787.093994
0.000000	1.952427	3782.010986
0.000000	1.952664	3776.043457
0.000000	1.952901	3770.193359
0.000000	1.953139	3765.207520
0.000000	1.953376	3762.094971
0.000000	1.953613	3759.856689
0.000000	1.953850	3759.174072
0.000000	1.954087	3758.692627
0.000000	1.954325	3758.024902
0.000000	1.954562	3756.994629
0.000000	1.954799	3755.907227
0.000000	1.955036	3754.345215
0.000000	1.955273	3752.857666
0.000000	1.955510	3750.437744
0.000000	1.955747	3747.301514
0.000000	1.955985	3743.012207
0.000000	1.956222	3738.040527
0.000000	1.956459	3733.773193
0.000000	1.956696	3729.776611
0.000000	1.956933	3725.649658
0.000000	1.957171	3721.313721
0.000000	1.957408	3715.486328
0.000000	1.957645	3708.647217
0.000000	1.957882	3702.163330
0.000000	1.958119	3696.182373
0.000000	1.958356	3691.843506
0.000000	1.958594	3687.842285
0.000000	1.958831	3685.098145
0.000000	1.959068	3683.796387
0.000000	1.959305	3682.724609
0.000000	1.959542	3682.446533
0.000000	1.959780	3682.710938
0.000000	1.960017	3683.994629
0.000000	1.960254	3685.910400
0.000000	1.960491	3689.092041
0.000000	1.960728	3693.230469
0.000000	1.960966	3698.112061
0.000000	1.961203	3703.038818
0.000000	1.961440	3705.422363
0.000000	1.961677	3705.636475
0.000000	1.961914	3705.155029
0.000000	1.962151	3704.954834
0.000000	1.962389	3705.166260
0.000000	1.962626	3705.731445
0.000000	1.962863	3707.468506
0.000000	1.963100	3710.583252
0.000000	1.963337	3715.071533
0.000000	1.963574	3720.433350
0.000000	1.963812	3726.636719
0.000000	1.964049	3733.538086
0.000000	1.964286	3740.296387
0.000000	1.964523	3745.288574
0.000000	1.964760	3749.239502
0.000000	1.964997	3753.264648
0.000000	1.965235	3756.862549
0.000000	1.965472	3760.751465
0.000000	1.965709	3765.307617
0.000000	1.965946	3768.315430
0.000000	1.966183	3771.149170
0.000000	1.966420	3773.782227
0.000000	1.966658	3776.495850
0.000000	1.966895	3778.893311
0.000000	1.967132	3780.861328
0.000000	1.967369	3781.896484
0.000000	1.967606	3779.945313
0.000000	1.967844	3776.595459
0.000000	1.968081	3772.836670
0.000000	1.968318	3768.571289
0.000000	1.968555	3767.510010
0.000000	1.968792	3767.040039
0.000000	1.969029	3765.899902
0.000000	1.969267	3764.616943
0.000000	1.969504	3763.527832
0.000000	1.969741	3763.597412
0.000000	1.969978	3763.957031
0.000000	1.970215	3765.012451
0.000000	1.970453	3766.558105
0.000000	1.970690	3768.123291
0.000000	1.970927	3769.600830
0.000000	1.971164	3771.516846
0.000000	1.971401	3774.294189
0.000000	1.971638	3777.714600
0.000000	1.971875	3781.373535
0.000000	1.972113	3784.821045
0.000000	1.972350	3788.207764
0.000000	1.972587	3791.226563
0.000000	1.972824	3793.954590
0.000000	1.973061	3796.740479
0.000000	1.973299	3799.567627
0.000000	1.973536	3803.104248
0.000000	1.973773	3806.616211
0.000000	1.974010	3808.535889
0.000000	1.974247	3809.566650
0.000000	1.974484	3809.757813
0.000000	1.974722	3808.955566
0.000000	1.974959	3807.064453
0.000000	1.975196	3804.557129
0.000000	1.975433	3801.391602
0.000000	1.975670	3798.438232
0.000000	1.975907	3795.275635
0.000000	1.976145	3792.792236
0.000000	1.976382	3790.879150
0.000000	1.976619	3789.819824
0.000000	1.976856	3788.112793
0.000000	1.977093	3786.131836
0.000000	1.977331	3783.939941
0.000000	1.977568	3780.804932
0.000000	1.977805	3777.402832
0.000000	1.978042	3774.772705
0.000000	1.978279	3773.893066
0.000000	1.978516	3773.290283
0.000000	1.978754	3773.602783
0.000000	1.978991	3774.383789
0.000000	1.979228	3775.865723
0.000000	1.979465	3778.347900
0.000000	1.979702	3781.776367
0.000000	1.979940	3786.060059
0.000000	1.980177	3789.852295
0.000000	1.980414	3792.050781
0.000000	1.980651	3791.203613
0.000000	1.980888	3789.169922
0.000000	1.981125	3785.887207
0.000000	1.981362	3781.707520
0.000000	1.981600	3777.162598
0.000000	1.981837	3774.754883
0.000000	1.982074	3773.292725
0.000000	1.982311	3772.211670
0.000000	1.982548	3773.700928
0.000000	1.982786	3777.836670
0.000000	1.983023	3781.808838
0.000000	1.983260	3786.854248
0.000000	1.983497	3792.346436
0.000000	1.983734	3798.023438
0.000000	1.983971	3803.678467
0.000000	1.984209	3808.348389
0.000000	1.984446	3810.240723
0.000000	1.984683	3811.452148
0.000000	1.984920	3813.095947
0.000000	1.985157	3814.547363
0.000000	1.985394	3815.317871
0.000000	1.985632	3816.673340
0.000000	1.985869	3818.605957
0.000000	1.986106	3821.067871
0.000000	1.986343	3825.049316
0.000000	1.986580	3828.792236
0.000000	1.986818	3832.958252
0.000000	1.987055	3837.092285
0.000000	1.987292	3841.900391
0.000000	1.987529	3844.914795
0.000000	1.987766	3847.536621
0.000000	1.988003	3849.977295
0.000000	1.988241	3852.267334
0.000000	1.988478	3854.486816
0.000000	1.988715	3856.878174
0.000000	1.988952	3859.702148
0.000000	1.989189	3863.196289
0.000000	1.989427	3867.414795
0.000000	1.989664	3871.834961
0.000000	1.989901	3875.966064
0.000000	1.990138	3880.011230
0.000000	1.990375	3882.852539
0.000000	1.990612	3885.105957
0.000000	1.990849	3886.888916
0.000000	1.991087	3888.622314
0.000000	1.991324	3890.754883
0.000000	1.991561	3893.583496
0.000000	1.991798	3896.716064
0.000000	1.992035	3899.651855
0.000000	1.992273	3900.597412
0.000000	1.992510	3900.647217
0.000000	1.992747	3901.229736
0.000000	1.992984	3900.874268
0.000000	1.993221	3898.802002
0.000000	1.993459	3895.541260
0.000000	1.993696	3891.407227
0.000000	1.993933	3887.558350
0.000000	1.994170	3884.608643
0.000000	1.994407	3882.043213
0.000000	1.994644	3880.350830
0.000000	1.994882	3879.111084
0.000000	1.995119	3877.457520
0.000000	1.995356	3875.464844
0.000000	1.995593	3873.365723
0.000000	1.995830	3871.665527
0.000000	1.996067	3869.774658
0.000000	1.996305	3868.766357
0.000000	1.996542	3867.510010
0.000000	1.996779	3866.137451
0.000000	1.997016	3864.434814
0.000000	1.997253	3861.980225
0.000000	1.997490	3858.910645
0.000000	1.997728	3855.955078
0.000000	1.997965	3853.430908
0.000000	1.998202	3852.138184
0.000000	1.998439	3851.963623
0.000000	1.998676	3852.661621
0.000000	1.998914	3853.138428
0.000000	1.999151	3852.467041
0.000000	1.999388	3850.962402
0.000000	1.999625	3849.158203
0.000000	1.999862	3847.166748
0.000000	2.000099	3845.478516
0.000000	2.000336	3844.079102
0.000000	2.000574	3842.283691
0.000000	2.000811	3840.818359
0.000000	2.001048	3837.867432
0.000000	2.001285	3833.810547
0.000000	2.001522	3829.168457
0.000000	2.001760	3824.083740
0.000000	2.001997	3821.064941
0.000000	2.002234	3818.243164
0.000000	2.002471	3815.890869
0.000000	2.002708	3813.748535
0.000000	2.002945	3811.511230
0.000000	2.003183	3808.636719
0.000000	2.003420	3805.127197
0.000000	2.003657	3801.826660
0.000000	2.003894	3798.952881
0.000000	2.004131	3797.842529
0.000000	2.004369	3797.493896
0.000000	2.004606	3798.477295
0.000000	2.004843	3800.189941
0.000000	2.005080	3802.043213
0.000000	2.005317	3802.670654
0.000000	2.005554	3803.149902
0.000000	2.005792	3804.176514
0.000000	2.006029	3805.501953
0.000000	2.006266	3806.379150
0.000000	2.006503	3807.291748
0.000000	2.006740	3808.419434
0.000000	2.006978	3809.604492
0.000000	2.007215	3811.423828
0.000000	2.007452	3813.606201
0.000000	2.007689	3816.317627
0.000000	2.007926	3819.437988
0.000000	2.008163	3822.543213
0.000000	2.008401	3825.766357
0.000000	2.008638	3828.736328
0.000000	2.008875	3830.703125
0.000000	2.009112	3832.394775
0.000000	2.009349	3833.510986
0.000000	2.009587	3834.984375
0.000000	2.009824	3835.825684
0.000000	2.010061	3836.591309
0.000000	2.010298	3836.892090
0.000000	2.010535	3836.814941
0.000000	2.010772	3836.587402
0.000000	2.011009	3836.211426
0.000000	2.011247	3835.823975
0.000000	2.011484	3834.741211
0.000000	2.011721	3833.779297
0.000000	2.011958	3833.238037
0.000000	2.012195	3833.212402
0.000000	2.012433	3833.685547
0.000000	2.012670	3835.354248
0.000000	2.012907	3838.384277
0.000000	2.013144	3842.824951
0.000000	2.013381	3846.393555
0.000000	2.013618	3850.321533
0.000000	2.013855	3854.278320
0.000000	2.014093	3858.145020
0.000000	2.014330	3859.762451
0.000000	2.014567	3860.337891
0.000000	2.014804	3860.578857
0.000000	2.015041	3861.076660
0.000000	2.015279	3863.931641
0.000000	2.015516	3868.173096
0.000000	2.015753	3871.928711
0.000000	2.015990	3875.785889
0.000000	2.016227	3879.631592
0.000000	2.016464	3883.942871
0.000000	2.016702	3888.442627
0.000000	2.016939	3893.514893
0.000000	2.017176	3898.512207
0.000000	2.017413	3902.717041
0.000000	2.017650	3905.521973
0.000000	2.017888	3907.221680
0.000000	2.018125	3908.442871
0.000000	2.018362	3909.254395
0.000000	2.018599	3909.719482
0.000000	2.018836	3909.877197
0.000000	2.019073	3909.497803
0.000000	2.019310	3908.094971
0.000000	2.019548	3905.457275
0.000000	2.019785	3902.064453
0.000000	2.020022	3897.521484
0.000000	2.020259	3893.311523
0.000000	2.020496	3891.088379
0.000000	2.020734	3889.146729
0.000000	2.020971	3886.221436
0.000000	2.021208	3882.724854
0.000000	2.021445	3879.270264
0.000000	2.021682	3875.563477
0.000000	2.021919	3871.713623
0.000000	2.022157	3868.854004
0.000000	2.022394	3866.563721
0.000000	2.022631	3865.208008
0.000000	2.022868	3864.491699
0.000000	2.023105	3863.916504
0.000000	2.023343	3863.654053
0.000000	2.023580	3863.249512
0.000000	2.023817	3862.597168
0.000000	2.024054	3861.615479
0.000000	2.024291	3860.255127
0.000000	2.024528	3858.976807
0.000000	2.024766	3857.750244
0.000000	2.025003	3856.721680
0.000000	2.025240	3855.576660
0.000000	2.025477	3853.399658
0.000000	2.025714	3849.805908
0.000000	2.025951	3844.673584
0.000000	2.026189	3837.608398
0.000000	2.026426	3828.001953
0.000000	2.026663	3816.792480
0.000000	2.026900	3806.747559
0.000000	2.027137	3798.600342
0.000000	2.027375	3790.359863
0.000000	2.027612	3783.224365
0.000000	2.027849	3778.539551
0.000000	2.028086	3774.547852
0.000000	2.028323	3771.062988
0.000000	2.028560	3769.111816
0.000000	2.028798	3769.613281
0.000000	2.029035	3770.274414
0.000000	2.029272	3771.392334
0.000000	2.029509	3774.052002
0.000000	2.029746	3778.012207
0.000000	2.029984	3783.188477
0.000000	2.030221	3789.525635
0.000000	2.030458	3796.754395
0.000000	2.030695	3803.188965
0.000000	2.030932	3809.549805
0.000000	2.031169	3814.096680
0.000000	2.031407	3818.792725
0.000000	2.031644	3823.907227
0.000000	2.031881	3829.427734
0.000000	2.032118	3835.866943
0.000000	2.032355	3841.701660
0.000000	2.032593	3846.043213
0.000000	2.032830	3848.042236
0.000000	2.033067	3849.405762
0.000000	2.033304	3850.549072
0.000000	2.033541	3851.928467
0.000000	2.033778	3853.384766
0.000000	2.034015	3854.837402
0.000000	2.034253	3856.300293
0.000000	2.034490	3857.660645
0.000000	2.034727	3857.353271
0.000000	2.034964	3856.884766
0.000000	2.035201	3858.114014
0.000000	2.035439	3859.709961
0.000000	2.035676	3861.515625
0.000000	2.035913	3863.043213
0.000000	2.036150	3864.212891
0.000000	2.036387	3864.540771
0.000000	2.036624	3863.641846
0.000000	2.036862	3861.522705
0.000000	2.037099	3858.254395
0.000000	2.037336	3854.590576
0.000000	2.037573	3850.028564
0.000000	2.037810	3844.481201
0.000000	2.038048	3838.930664
0.000000	2.038285	3833.121826
0.000000	2.038522	3827.798828
0.000000	2.038759	3823.604492
0.000000	2.038996	3820.760742
0.000000	2.039233	3818.523926
0.000000	2.039470	3816.507568
0.000000	2.039708	3814.256836
0.000000	2.039945	3812.264404
0.000000	2.040182	3809.827393
0.000000	2.040419	3806.737061
0.000000	2.040656	3803.581543
0.000000	2.040894	3800.660156
0.000000	2.041131	3797.934570
0.000000	2.041368	3796.098877
0.000000	2.041605	3794.505615
0.000000	2.041842	3792.706055
0.000000	2.042079	3791.109131
0.000000	2.042316	3789.913330
0.000000	2.042554	3789.684326
0.000000	2.042791	3789.394043
0.000000	2.043028	3789.554199
0.000000	2.043265	3790.218262
0.000000	2.043502	3791.196289
0.000000	2.043740	3792.178955
0.000000	2.043977	3793.848389
0.000000	2.044214	3796.314209
0.000000	2.044451	3799.431885
0.000000	2.044688	3802.797852
0.000000	2.044925	3806.859863
0.000000	2.045163	3811.841797
0.000000	2.045400	3817.471924
0.000000	2.045637	3823.323486
0.000000	2.045874	3829.920654
0.000000	2.046111	3837.649902
0.000000	2.046349	3845.729980
0.000000	2.046586	3853.636475
0.000000	2.046823	3861.142578
0.000000	2.047060	3868.464844
0.000000	2.047297	3875.173584
0.000000	2.047534	3879.936035
0.000000	2.047772	3883.587646
0.000000	2.048009	3885.445313
0.000000	2.048246	3886.053467
0.000000	2.048483	3885.046631
0.000000	2.048720	3882.593994
0.000000	2.048957	3878.225098
0.000000	2.049195	3871.808105
0.000000	2.049432	3864.552002
0.000000	2.049669	3858.387451
0.000000	2.049906	3852.824707
0.000000	2.050143	3847.398926
0.000000	2.050380	3840.517822
0.000000	2.050618	3833.304199
0.000000	2.050855	3826.667480
0.000000	2.051092	3821.334229
0.000000	2.051329	3818.496094
0.000000	2.051566	3816.935791
0.000000	2.051804	3815.626709
0.000000	2.052041	3815.280762
0.000000	2.052278	3814.768311
0.000000	2.052515	3814.978516
0.000000	2.052752	3815.248779
0.000000	2.052989	3816.120117
0.000000	2.053227	3816.590820
0.000000	2.053464	3816.895752
0.000000	2.053701	3817.476807
0.000000	2.053938	3819.325195
0.000000	2.054175	3821.988525
0.000000	2.054413	3824.960449
0.000000	2.054650	3828.190674
0.000000	2.054887	3832.594971
0.000000	2.055124	3837.970947
0.000000	2.055361	3843.172119
0.000000	2.055598	3848.068604
0.000000	2.055836	3853.615479
0.000000	2.056073	3858.813965
0.000000	2.056310	3863.457764
0.000000	2.056547	3867.239014
0.000000	2.056784	3870.385010
0.000000	2.057022	3872.464111
0.000000	2.057259	3874.678955
0.000000	2.057496	3876.708496
0.000000	2.057733	3878.555176
0.000000	2.057970	3880.793945
0.000000	2.058208	3882.859863
0.000000	2.058444	3883.632568
0.000000	2.058682	3883.447754
0.000000	2.058919	3882.734863
0.000000	2.059156	3881.279053
0.000000	2.059393	3879.549072
0.000000	2.059630	3878.715332
0.000000	2.059868	3878.062256
0.000000	2.060105	3877.711670
0.000000	2.060342	3878.666016
0.000000	2.060579	3881.079102
0.000000	2.060816	3884.291260
0.000000	2.061054	3888.258057
0.000000	2.061291	3892.829834
0.000000	2.061528	3898.572998
0.000000	2.061765	3904.564209
0.000000	2.062002	3908.602539
0.000000	2.062239	3911.446533
0.000000	2.062476	3911.889160
0.000000	2.062714	3909.314453
0.000000	2.062951	3905.883545
0.000000	2.063188	3900.975098
0.000000	2.063425	3895.168457
0.000000	2.063662	3891.949463
0.000000	2.063900	3888.615967
0.000000	2.064137	3885.895508
0.000000	2.064374	3883.373291
0.000000	2.064611	3880.190430
0.000000	2.064848	3877.041016
0.000000	2.065085	3874.179443
0.000000	2.065323	3870.172363
0.000000	2.065560	3867.130127
0.000000	2.065797	3864.338623
0.000000	2.066034	3862.131104
0.000000	2.066271	3859.978271
0.000000	2.066509	3858.411133
0.000000	2.066746	3857.833252
0.000000	2.066983	3856.914063
0.000000	2.067220	3855.866699
0.000000	2.067457	3854.601074
0.000000	2.067694	3854.050781
0.000000	2.067931	3854.462646
0.000000	2.068169	3854.714355
0.000000	2.068406	3856.306396
0.000000	2.068643	3858.191895
0.000000	2.068880	3860.211426
0.000000	2.069117	3862.200684
0.000000	2.069355	3864.506592
0.000000	2.069592	3866.665283
0.000000	2.069829	3868.844482
0.000000	2.070066	3871.366455
0.000000	2.070303	3874.659912
0.000000	2.070540	3878.704834
0.000000	2.070778	3883.588135
0.000000	2.071015	3888.650879
0.000000	2.071252	3890.569580
0.000000	2.071489	3890.519043
0.000000	2.071726	3889.553467
0.000000	2.071964	3887.801025
0.000000	2.072201	3885.359375
0.000000	2.072438	3883.720703
0.000000	2.072675	3882.937744
0.000000	2.072912	3882.363037
0.000000	2.073149	3880.655029
0.000000	2.073387	3878.881348
0.000000	2.073624	3876.843506
0.000000	2.073861	3874.710205
0.000000	2.074098	3873.641113
0.000000	2.074335	3872.354980
0.000000	2.074572	3870.704102
0.000000	2.074810	3869.023682
0.000000	2.075047	3867.763672
0.000000	2.075284	3866.614502
0.000000	2.075521	3865.100098
0.000000	2.075758	3862.744141
0.000000	2.075995	3859.242676
0.000000	2.076233	3855.104004
0.000000	2.076470	3851.641602
0.000000	2.076707	3849.923584
0.000000	2.076944	3847.728760
0.000000	2.077181	3844.953369
0.000000	2.077419	3841.331787
0.000000	2.077656	3836.217285
0.000000	2.077893	3829.843994
0.000000	2.078130	3822.049072
0.000000	2.078367	3813.005615
0.000000	2.078604	3804.587646
0.000000	2.078842	3795.494629
0.000000	2.079079	3786.018066
0.000000	2.079316	3775.940430
0.000000	2.079553	3767.301758
0.000000	2.079790	3760.599365
0.000000	2.080028	3755.223389
0.000000	2.080265	3750.372070
0.000000	2.080502	3746.178223
0.000000	2.080739	3741.817871
0.000000	2.080976	3736.741211
0.000000	2.081213	3730.763672
0.000000	2.081450	3723.165527
0.000000	2.081688	3714.443604
0.000000	2.081925	3705.635986
0.000000	2.082162	3697.677246
0.000000	2.082399	3689.610107
0.000000	2.082636	3682.531494
0.000000	2.082874	3676.837402
0.000000	2.083111	3671.528564
0.000000	2.083348	3667.351807
0.000000	2.083585	3664.070557
0.000000	2.083822	3661.771240
0.000000	2.084059	3659.686035
0.000000	2.084297	3657.554443
0.000000	2.084534	3656.904541
0.000000	2.084771	3657.778564
0.000000	2.085008	3660.079102
0.000000	2.085245	3664.039795
0.000000	2.085483	3669.357666
0.000000	2.085720	3676.133057
0.000000	2.085957	3684.269531
0.000000	2.086194	3693.711182
0.000000	2.086431	3703.365967
0.000000	2.086668	3711.612793
0.000000	2.086905	3720.639160
0.000000	2.087143	3730.428711
0.000000	2.087380	3740.526611
0.000000	2.087617	3750.621582
0.000000	2.087854	3761.049072
0.000000	2.088091	3771.111816
0.000000	2.088329	3777.379395
0.000000	2.088566	3782.163574
0.000000	2.088803	3785.940918
0.000000	2.089040	3789.978516
0.000000	2.089277	3793.964600
0.000000	2.089514	3795.928955
0.000000	2.089751	3796.549805
0.000000	2.089989	3795.890381
0.000000	2.090226	3794.337891
0.000000	2.090463	3792.230469
0.000000	2.090700	3790.430664
0.000000	2.090937	3788.705322
0.000000	2.091175	3787.257080
0.000000	2.091412	3785.664063
0.000000	2.091649	3783.510742
0.000000	2.091886	3781.185059
0.000000	2.092123	3778.822754
0.000000	2.092360	3776.882324
0.000000	2.092598	3778.045654
0.000000	2.092835	3781.542236
0.000000	2.093072	3785.994629
0.000000	2.093309	3790.332031
0.000000	2.093546	3794.388672
0.000000	2.093784	3798.012695
0.000000	2.094021	3802.425293
0.000000	2.094258	3807.067139
0.000000	2.094495	3811.231445
0.000000	2.094732	3815.093750
0.000000	2.094970	3818.303955
0.000000	2.095207	3822.527832
0.000000	2.095444	3827.189941
0.000000	2.095681	3832.016602
0.000000	2.095918	3837.408691
0.000000	2.096155	3843.197266
0.000000	2.096393	3849.805176
0.000000	2.096630	3855.319092
0.000000	2.096867	3859.625977
0.000000	2.097104	3862.271484
0.000000	2.097341	3861.546631
0.000000	2.097578	3859.079834
0.000000	2.097816	3855.828369
0.000000	2.098053	3852.934814
0.000000	2.098290	3850.054443
0.000000	2.098527	3849.016357
0.000000	2.098764	3848.814209
0.000000	2.099001	3849.483887
0.000000	2.099239	3850.948975
0.000000	2.099476	3852.427246
0.000000	2.099713	3853.440430
0.000000	2.099950	3853.282471
0.000000	2.100187	3853.621582
0.000000	2.100425	3854.391113
0.000000	2.100662	3855.611816
0.000000	2.100899	3856.652344
0.000000	2.101136	3858.183594
0.000000	2.101373	3860.159668
0.000000	2.101610	3860.947510
0.000000	2.101848	3859.663086
0.000000	2.102085	3858.827148
0.000000	2.102322	3861.210693
0.000000	2.102559	3864.143799
0.000000	2.102796	3866.397949
0.000000	2.103034	3868.387695
0.000000	2.103271	3869.355469
0.000000	2.103508	3868.828369
0.000000	2.103745	3868.372559
0.000000	2.103982	3868.311768
0.000000	2.104219	3869.542480
0.000000	2.104457	3870.696045
0.000000	2.104694	3870.772705
0.000000	2.104931	3869.989502
0.000000	2.105168	3868.531494
0.000000	2.105405	3866.550049
0.000000	2.105643	3864.391846
0.000000	2.105880	3863.179443
0.000000	2.106117	3862.572510
0.000000	2.106354	3862.507324
0.000000	2.106591	3862.373535
0.000000	2.106828	3862.136963
0.000000	2.107065	3861.558594
0.000000	2.107303	3860.835205
0.000000	2.107540	3860.141602
0.000000	2.107777	3860.216553
0.000000	2.108014	3861.959961
0.000000	2.108251	3866.346191
0.000000	2.108489	3870.813232
0.000000	2.108726	3875.892090
0.000000	2.108963	3880.989746
0.000000	2.109200	3885.693115
0.000000	2.109437	3890.536621
0.000000	2.109674	3895.814941
0.000000	2.109911	3900.959961
0.000000	2.110149	3903.335693
0.000000	2.110386	3905.257080
0.000000	2.110623	3907.102051
0.000000	2.110860	3909.209717
0.000000	2.111097	3912.678955
0.000000	2.111335	3917.734375
0.000000	2.111572	3922.662842
0.000000	2.111809	3927.948975
0.000000	2.112046	3933.718750
0.000000	2.112283	3938.748291
0.000000	2.112520	3944.364258
0.000000	2.112758	3950.622314
0.000000	2.112995	3956.812988
0.000000	2.113232	3963.020508
0.000000	2.113469	3970.018066
0.000000	2.113706	3977.044189
0.000000	2.113944	3983.822021
0.000000	2.114181	3989.047852
0.000000	2.114418	3993.007568
0.000000	2.114655	3994.406982
0.000000	2.114892	3995.115479
0.000000	2.115129	3995.477051
0.000000	2.115366	3995.970947
0.000000	2.115604	3998.123535
0.000000	2.115841	4000.199707
0.000000	2.116078	4000.048096
0.000000	2.116315	3998.429688
0.000000	2.116552	3995.779053
0.000000	2.116790	3992.407715
0.000000	2.117027	3989.075439
0.000000	2.117264	3988.047607
0.000000	2.117501	3986.577637
0.000000	2.117738	3984.680420
0.000000	2.117975	3982.397461
0.000000	2.118213	3980.273926
0.000000	2.118450	3978.726807
0.000000	2.118687	3978.482666
0.000000	2.118924	3978.368652
0.000000	2.119161	3976.640625
0.000000	2.119399	3973.789551
0.000000	2.119636	3970.732422
0.000000	2.119873	3967.561768
0.000000	2.120110	3966.010010
0.000000	2.120347	3966.842529
0.000000	2.120584	3967.750977
0.000000	2.120822	3968.639160
0.000000	2.121059	3970.180664
0.000000	2.121296	3971.630859
0.000000	2.121533	3971.778564
0.000000	2.121770	3970.130371
0.000000	2.122008	3967.018799
0.000000	2.122245	3962.183350
0.000000	2.122482	3957.044189
0.000000	2.122719	3952.371826
0.000000	2.122956	3948.156982
0.000000	2.123193	3942.203857
0.000000	2.123431	3935.125244
0.000000	2.123668	3926.473389
0.000000	2.123905	3917.383545
0.000000	2.124142	3907.209717
0.000000	2.124379	3895.185791
0.000000	2.124616	3881.846436
0.000000	2.124854	3867.032959
0.000000	2.125091	3852.550293
0.000000	2.125328	3838.518311
0.000000	2.125565	3825.432617
0.000000	2.125802	3813.299072
0.000000	2.126040	3802.700195
0.000000	2.126277	3793.344482
0.000000	2.126514	3784.785645
0.000000	2.126751	3777.565186
0.000000	2.126988	3771.792480
0.000000	2.127225	3768.076660
0.000000	2.127463	3766.276611
0.000000	2.127700	3767.491211
0.000000	2.127937	3770.861328
0.000000	2.128174	3775.543701
0.000000	2.128411	3780.277100
0.000000	2.128649	3784.297363
0.000000	2.128886	3788.165527
0.000000	2.129123	3791.515137
0.000000	2.129360	3793.643799
0.000000	2.129597	3794.040527
0.000000	2.129834	3793.658203
0.000000	2.130071	3792.866455
0.000000	2.130309	3792.586914
0.000000	2.130546	3791.939453
0.000000	2.130783	3791.101318
0.000000	2.131020	3790.512939
0.000000	2.131257	3789.533447
0.000000	2.131495	3788.979004
0.000000	2.131732	3788.610107
0.000000	2.131969	3787.931152
0.000000	2.132206	3788.385742
0.000000	2.132443	3789.469971
0.000000	2.132680	3790.938721
0.000000	2.132918	3793.080322
0.000000	2.133155	3794.428467
0.000000	2.133392	3795.175049
0.000000	2.133629	3795.093506
0.000000	2.133866	3794.996338
0.000000	2.134104	3794.678711
0.000000	2.134341	3795.299561
0.000000	2.134578	3795.741455
0.000000	2.134815	3795.827637
0.000000	2.135052	3796.281494
0.000000	2.135289	3797.394043
0.000000	2.135526	3799.699219
0.000000	2.135764	3802.610840
0.000000	2.136001	3805.476074
0.000000	2.136238	3809.066650
0.000000	2.136475	3813.407715
0.000000	2.136712	3818.560303
0.000000	2.136950	3824.001221
0.000000	2.137187	3828.385254
0.000000	2.137424	3831.547363
0.000000	2.137661	3834.117188
0.000000	2.137898	3835.950684
0.000000	2.138135	3837.182617
0.000000	2.138372	3837.859375
0.000000	2.138610	3837.673340
0.000000	2.138847	3837.523926
0.000000	2.139084	3836.717285
0.000000	2.139321	3835.334961
0.000000	2.139558	3832.935791
0.000000	2.139796	3828.918213
0.000000	2.140033	3823.157959
0.000000	2.140270	3816.530762
0.000000	2.140507	3809.092773
0.000000	2.140744	3800.532959
0.000000	2.140981	3789.972168
0.000000	2.141219	3777.628662
0.000000	2.141456	3763.343506
0.000000	2.141693	3749.631836
0.000000	2.141930	3737.904297
0.000000	2.142167	3729.004150
0.000000	2.142405	3722.601807
0.000000	2.142642	3717.619385
0.000000	2.142879	3714.928467
0.000000	2.143116	3714.494873
0.000000	2.143353	3716.782959
0.000000	2.143590	3720.823486
0.000000	2.143828	3725.178955
0.000000	2.144065	3731.197266
0.000000	2.144302	3738.112061
0.000000	2.144539	3746.960938
0.000000	2.144776	3757.324707
0.000000	2.145014	3768.085938
0.000000	2.145251	3780.366699
0.000000	2.145488	3793.691406
0.000000	2.145725	3807.016113
0.000000	2.145962	3819.259766
0.000000	2.146199	3830.231445
0.000000	2.146437	3842.019531
0.000000	2.146674	3854.825928
0.000000	2.146911	3868.018066
0.000000	2.147148	3879.631592
0.000000	2.147385	3889.965576
0.000000	2.147622	3898.445557
0.000000	2.147860	3906.775391
0.000000	2.148097	3914.463379
0.000000	2.148334	3921.493896
0.000000	2.148571	3928.214844
0.000000	2.148808	3934.699707
0.000000	2.149045	3940.943359
0.000000	2.149283	3946.239014
0.000000	2.149520	3950.286621
0.000000	2.149757	3952.777588
0.000000	2.149994	3951.981934
0.000000	2.150231	3950.395508
0.000000	2.150469	3947.916016
0.000000	2.150706	3945.577148
0.000000	2.150943	3942.276611
0.000000	2.151180	3937.884277
0.000000	2.151417	3933.190430
0.000000	2.151654	3928.915283
0.000000	2.151892	3925.741943
0.000000	2.152129	3924.125732
0.000000	2.152366	3922.309570
0.000000	2.152603	3918.772949
0.000000	2.152840	3914.228516
0.000000	2.153078	3909.074707
0.000000	2.153315	3903.596191
0.000000	2.153552	3900.106445
0.000000	2.153789	3897.899414
0.000000	2.154026	3896.119141
0.000000	2.154263	3894.897705
0.000000	2.154500	3893.839355
0.000000	2.154738	3892.762695
0.000000	2.154975	3891.141357
0.000000	2.155212	3889.349854
0.000000	2.155449	3888.212402
0.000000	2.155686	3888.110352
0.000000	2.155924	3888.548828
0.000000	2.156161	3889.593262
0.000000	2.156398	3891.057861
0.000000	2.156635	3893.252441
0.000000	2.156872	3895.190674
0.000000	2.157109	3897.505615
0.000000	2.157346	3900.549072
0.000000	2.157584	3906.125488
0.000000	2.157821	3912.401611
0.000000	2.158058	3920.052979
0.000000	2.158295	3927.707764
0.000000	2.158532	3934.939941
0.000000	2.158770	3940.089111
0.000000	2.159007	3939.156494
0.000000	2.159244	3935.386963
0.000000	2.159481	3929.106689
0.000000	2.159718	3920.801025
0.000000	2.159956	3912.406738
0.000000	2.160193	3907.220459
0.000000	2.160430	3901.921875
0.000000	2.160667	3895.957764
0.000000	2.160904	3890.294678
0.000000	2.161141	3886.478271
0.000000	2.161379	3881.587891
0.000000	2.161616	3876.585205
0.000000	2.161853	3870.577393
0.000000	2.162090	3864.313477
0.000000	2.162327	3857.684082
0.000000	2.162565	3852.570313
0.000000	2.162802	3849.030518
0.000000	2.163039	3845.505127
0.000000	2.163276	3842.205811
0.000000	2.163513	3838.775635
0.000000	2.163750	3833.918457
0.000000	2.163987	3827.515625
0.000000	2.164225	3820.372559
0.000000	2.164462	3812.060791
0.000000	2.164699	3802.236084
0.000000	2.164936	3790.932129
0.000000	2.165173	3780.047119
0.000000	2.165411	3769.663330
0.000000	2.165648	3759.964600
0.000000	2.165885	3751.932617
0.000000	2.166122	3744.277588
0.000000	2.166359	3737.032959
0.000000	2.166596	3730.090088
0.000000	2.166834	3723.234131
0.000000	2.167071	3715.833496
0.000000	2.167308	3708.840088
0.000000	2.167545	3703.996338
0.000000	2.167782	3700.602295
0.000000	2.168020	3699.536133
0.000000	2.168257	3701.818604
0.000000	2.168494	3705.974854
0.000000	2.168731	3712.936035
0.000000	2.168968	3722.451660
0.000000	2.169205	3734.220459
0.000000	2.169443	3747.645508
0.000000	2.169680	3761.735596
0.000000	2.169917	3775.768555
0.000000	2.170154	3789.253662
0.000000	2.170391	3801.749512
0.000000	2.170629	3814.237793
0.000000	2.170866	3826.826660
0.000000	2.171103	3838.672852
0.000000	2.171340	3850.399170
0.000000	2.171577	3862.314209
0.000000	2.171814	3872.777832
0.000000	2.172052	3883.288574
0.000000	2.172289	3893.585938
0.000000	2.172526	3904.221191
0.000000	2.172763	3913.653076
0.000000	2.173000	3922.613281
0.000000	2.173237	3931.181885
0.000000	2.173475	3938.998291
0.000000	2.173712	3946.244385
0.000000	2.173949	3953.416016
0.000000	2.174186	3961.532227
0.000000	2.174423	3970.478271
0.000000	2.174660	3979.272705
0.000000	2.174898	3988.245605
0.000000	2.175135	3997.273682
0.000000	2.175372	4004.558105
0.000000	2.175609	4009.964111
0.000000	2.175846	4013.843750
0.000000	2.176084	4016.223633
0.000000	2.176321	4017.890137
0.000000	2.176558	4019.281250
0.000000	2.176795	4021.984375
0.000000	2.177032	4024.281006
0.000000	2.177269	4027.945801
0.000000	2.177506	4031.509277
0.000000	2.177744	4035.127930
0.000000	2.177981	4037.532715
0.000000	2.178218	4037.639893
0.000000	2.178455	4036.991211
0.000000	2.178692	4034.613037
0.000000	2.178930	4031.436035
0.000000	2.179167	4027.063477
0.000000	2.179404	4023.218018
0.000000	2.179641	4021.540771
0.000000	2.179878	4018.101807
0.000000	2.180115	4014.629150
0.000000	2.180353	4010.987061
0.000000	2.180590	4006.531738
0.000000	2.180827	4001.349121
0.000000	2.181064	3996.661377
0.000000	2.181301	3991.650391
0.000000	2.181539	3987.034912
0.000000	2.181776	3982.214111
0.000000	2.182013	3976.580322
0.000000	2.182250	3970.551514
0.000000	2.182487	3964.633545
0.000000	2.182724	3959.373779
0.000000	2.182961	3955.546631
0.000000	2.183199	3953.249268
0.000000	2.183436	3950.034180
0.000000	2.183673	3946.416260
0.000000	2.183910	3943.016846
0.000000	2.184147	3939.570557
0.000000	2.184385	3936.343750
0.000000	2.184622	3934.625488
0.000000	2.184859	3933.878418
0.000000	2.185096	3934.562256
0.000000	2.185333	3936.089111
0.000000	2.185570	3936.677490
0.000000	2.185807	3937.417725
0.000000	2.186045	3937.991943
0.000000	2.186282	3939.261719
0.000000	2.186519	3940.356201
0.000000	2.186756	3941.907715
0.000000	2.186993	3942.244629
0.000000	2.187231	3939.951416
0.000000	2.187468	3937.057617
0.000000	2.187705	3934.133789
0.000000	2.187942	3932.925537
0.000000	2.188179	3932.502197
0.000000	2.188416	3933.376465
0.000000	2.188654	3934.508789
0.000000	2.188891	3935.468018
0.000000	2.189128	3935.906982
0.000000	2.189365	3936.697266
0.000000	2.189602	3936.919678
0.000000	2.189840	3937.228271
0.000000	2.190077	3937.238281
0.000000	2.190314	3937.193115
0.000000	2.190551	3936.639893
0.000000	2.190788	3936.712646
0.000000	2.191025	3936.965820
0.000000	2.191263	3938.322754
0.000000	2.191500	3938.335449
0.000000	2.191737	3937.825439
0.000000	2.191974	3936.175049
0.000000	2.192211	3934.088623
0.000000	2.192449	3931.102051
0.000000	2.192686	3925.574219
0.000000	2.192923	3918.535400
0.000000	2.193160	3911.980225
0.000000	2.193397	3904.894043
0.000000	2.193635	3899.191650
0.000000	2.193872	3895.128174
0.000000	2.194109	3891.633301
0.000000	2.194346	3888.964111
0.000000	2.194583	3887.058105
0.000000	2.194820	3884.907715
0.000000	2.195058	3884.106201
0.000000	2.195295	3883.571045
0.000000	2.195532	3880.692627
0.000000	2.195769	3877.403809
0.000000	2.196006	3874.513916
0.000000	2.196243	3873.150146
0.000000	2.196481	3871.774658
0.000000	2.196718	3870.614502
0.000000	2.196955	3870.054199
0.000000	2.197192	3870.122803
0.000000	2.197429	3871.672607
0.000000	2.197666	3873.564697
0.000000	2.197904	3876.020508
0.000000	2.198141	3878.617920
0.000000	2.198378	3880.994873
0.000000	2.198615	3883.461426
0.000000	2.198852	3885.535400
0.000000	2.199090	3887.604980
0.000000	2.199327	3889.005371
0.000000	2.199564	3887.278564
0.000000	2.199801	3882.627930
0.000000	2.200038	3876.023193
0.000000	2.200275	3868.453613
0.000000	2.200513	3859.035400
0.000000	2.200750	3847.883545
0.000000	2.200987	3835.458252
0.000000	2.201224	3821.852295
0.000000	2.201461	3806.540527
0.000000	2.201699	3791.680908
0.000000	2.201936	3779.113770
0.000000	2.202173	3766.087158
0.000000	2.202410	3754.296387
0.000000	2.202647	3745.325439
0.000000	2.202884	3738.219971
0.000000	2.203121	3734.256592
0.000000	2.203359	3732.494629
0.000000	2.203596	3733.947266
0.000000	2.203833	3738.097168
0.000000	2.204070	3744.764648
0.000000	2.204307	3753.156006
0.000000	2.204545	3763.444336
0.000000	2.204782	3774.979736
0.000000	2.205019	3787.118652
0.000000	2.205256	3798.888672
0.000000	2.205493	3810.487305
0.000000	2.205730	3822.361084
0.000000	2.205967	3832.999268
0.000000	2.206205	3840.497803
0.000000	2.206442	3847.412109
0.000000	2.206679	3853.558594
0.000000	2.206916	3858.995361
0.000000	2.207153	3862.320068
0.000000	2.207391	3864.316650
0.000000	2.207628	3865.594727
0.000000	2.207865	3865.425293
0.000000	2.208102	3864.008057
0.000000	2.208339	3862.282959
0.000000	2.208576	3858.770996
0.000000	2.208814	3852.840332
0.000000	2.209051	3845.817383
0.000000	2.209288	3837.631836
0.000000	2.209525	3829.894043
0.000000	2.209762	3823.689453
0.000000	2.210000	3817.504883
0.000000	2.210237	3811.775635
0.000000	2.210474	3806.902344
0.000000	2.210711	3802.836426
0.000000	2.210948	3798.428223
0.000000	2.211185	3793.975830
0.000000	2.211422	3789.346191
0.000000	2.211660	3785.181641
0.000000	2.211897	3778.192139
0.000000	2.212134	3768.842529
0.000000	2.212371	3757.595215
0.000000	2.212608	3746.732422
0.000000	2.212846	3735.956055
0.000000	2.213083	3725.179199
0.000000	2.213320	3715.902344
0.000000	2.213557	3707.810547
0.000000	2.213794	3702.073242
0.000000	2.214031	3699.875488
0.000000	2.214269	3701.080566
0.000000	2.214506	3705.093506
0.000000	2.214743	3711.329590
0.000000	2.214980	3719.602295
0.000000	2.215217	3728.568359
0.000000	2.215455	3737.817871
0.000000	2.215692	3746.762451
0.000000	2.215929	3755.174072
0.000000	2.216166	3761.550781
0.000000	2.216403	3766.811279
0.000000	2.216640	3771.482178
0.000000	2.216878	3776.241211
0.000000	2.217115	3781.142822
0.000000	2.217352	3786.669678
0.000000	2.217589	3792.756348
0.000000	2.217826	3800.107666
0.000000	2.218064	3808.258789
0.000000	2.218301	3818.083252
0.000000	2.218538	3829.240967
0.000000	2.218775	3843.122070
0.000000	2.219012	3859.282959
0.000000	2.219249	3876.899658
0.000000	2.219487	3894.902588
0.000000	2.219724	3911.679932
0.000000	2.219961	3927.245117
0.000000	2.220198	3940.324463
0.000000	2.220435	3951.787109
0.000000	2.220672	3961.928467
0.000000	2.220910	3970.891602
0.000000	2.221147	3978.269775
0.000000	2.221384	3984.666748
0.000000	2.221621	3989.272949
0.000000	2.221858	3993.594971
0.000000	2.222095	3997.002441
0.000000	2.222333	3999.452637
0.000000	2.222570	4000.591797
0.000000	2.222807	4000.768555
0.000000	2.223044	4000.218750
0.000000	2.223281	4000.124512
0.000000	2.223519	4002.197021
0.000000	2.223756	4005.507568
0.000000	2.223993	4009.641113
0.000000	2.224230	4014.027588
0.000000	2.224467	4017.380371
0.000000	2.224705	4019.959717
0.000000	2.224941	4022.347412
0.000000	2.225179	4023.867188
0.000000	2.225416	4025.119141
0.000000	2.225653	4026.436768
0.000000	2.225890	4027.713623
0.000000	2.226127	4030.426514
0.000000	2.226365	4033.479248
0.000000	2.226602	4036.502197
0.000000	2.226839	4039.558105
0.000000	2.227076	4042.675781
0.000000	2.227313	4045.238037
0.000000	2.227551	4047.205566
0.000000	2.227788	4049.408936
0.000000	2.228025	4050.146729
0.000000	2.228262	4050.138184
0.000000	2.228499	4050.081299
0.000000	2.228736	4049.510986
0.000000	2.228974	4048.948486
0.000000	2.229211	4048.234619
0.000000	2.229448	4047.108643
0.000000	2.229685	4046.563477
0.000000	2.229922	4046.301270
0.000000	2.230160	4046.979248
0.000000	2.230397	4048.156738
0.000000	2.230634	4050.324463
0.000000	2.230871	4052.374512
0.000000	2.231108	4055.221924
0.000000	2.231345	4059.184326
0.000000	2.231582	4063.542236
0.000000	2.231820	4067.721436
0.000000	2.232057	4072.428467
0.000000	2.232294	4077.365723
0.000000	2.232531	4081.311768
0.000000	2.232768	4083.982910
0.000000	2.233006	4085.763184
0.000000	2.233243	4086.874268
0.000000	2.233480	4086.983887
0.000000	2.233717	4086.654053
0.000000	2.233954	4086.384766
0.000000	2.234191	4085.850342
0.000000	2.234428	4084.355957
0.000000	2.234666	4082.314209
0.000000	2.234903	4080.041992
0.000000	2.235140	4079.267334
0.000000	2.235377	4078.436768
0.000000	2.235614	4077.094971
0.000000	2.235852	4074.312256
0.000000	2.236089	4068.400391
0.000000	2.236326	4060.206543
0.000000	2.236563	4049.732178
0.000000	2.236800	4037.546387
0.000000	2.237037	4027.076172
0.000000	2.237275	4017.336914
0.000000	2.237512	4008.157227
0.000000	2.237749	3998.042725
0.000000	2.237986	3987.473389
0.000000	2.238223	3978.025391
0.000000	2.238461	3967.715332
0.000000	2.238698	3957.379150
0.000000	2.238935	3945.846436
0.000000	2.239172	3933.827637
0.000000	2.239409	3921.593506
0.000000	2.239646	3909.686279
0.000000	2.239884	3898.543213
0.000000	2.240121	3889.427490
0.000000	2.240358	3883.029785
0.000000	2.240595	3879.113281
0.000000	2.240832	3876.931396
0.000000	2.241070	3877.664307
0.000000	2.241307	3879.220947
0.000000	2.241544	3882.016846
0.000000	2.241781	3886.564453
0.000000	2.242018	3891.150635
0.000000	2.242255	3894.742432
0.000000	2.242493	3899.300293
0.000000	2.242730	3904.583496
0.000000	2.242967	3910.674316
0.000000	2.243204	3917.368896
0.000000	2.243441	3923.558838
0.000000	2.243679	3929.937012
0.000000	2.243916	3935.430176
0.000000	2.244153	3940.205322
0.000000	2.244390	3944.879395
0.000000	2.244627	3950.356201
0.000000	2.244864	3956.407471
0.000000	2.245101	3962.685059
0.000000	2.245339	3968.126221
0.000000	2.245576	3972.576172
0.000000	2.245813	3975.665527
0.000000	2.246050	3977.091553
0.000000	2.246287	3977.996338
0.000000	2.246525	3978.311768
0.000000	2.246762	3978.752930
0.000000	2.246999	3979.844727
0.000000	2.247236	3980.291992
0.000000	2.247473	3980.843994
0.000000	2.247710	3981.686035
0.000000	2.247948	3983.706543
0.000000	2.248185	3986.751953
0.000000	2.248422	3990.166748
0.000000	2.248659	3992.932861
0.000000	2.248896	3995.321289
0.000000	2.249134	3996.429443
0.000000	2.249371	3997.236572
0.000000	2.249608	3997.514160
0.000000	2.249845	3997.962402
0.000000	2.250082	3998.024902
0.000000	2.250319	3998.753174
0.000000	2.250556	4001.845947
0.000000	2.250794	4005.301025
0.000000	2.251031	4008.667725
0.000000	2.251268	4011.968506
0.000000	2.251505	4015.718994
0.000000	2.251742	4020.423340
0.000000	2.251980	4026.159424
0.000000	2.252217	4031.821289
0.000000	2.252454	4035.987061
0.000000	2.252691	4039.703125
0.000000	2.252928	4043.179688
0.000000	2.253165	4046.450684
0.000000	2.253402	4049.712646
0.000000	2.253640	4053.660645
0.000000	2.253877	4057.982910
0.000000	2.254114	4063.003174
0.000000	2.254351	4067.994141
0.000000	2.254588	4071.419678
0.000000	2.254826	4073.687500
0.000000	2.255063	4075.313721
0.000000	2.255300	4076.890625
0.000000	2.255537	4078.555420
0.000000	2.255774	4080.677979
0.000000	2.256011	4081.419434
0.000000	2.256249	4081.954346
0.000000	2.256486	4082.206299
0.000000	2.256723	4082.341797
0.000000	2.256960	4082.885498
0.000000	2.257197	4083.722900
0.000000	2.257435	4084.681396
0.000000	2.257672	4084.334961
0.000000	2.257909	4083.572266
0.000000	2.258146	4082.410645
0.000000	2.258383	4081.149658
0.000000	2.258621	4080.105225
0.000000	2.258858	4079.928467
0.000000	2.259095	4079.854736
0.000000	2.259332	4079.233398
0.000000	2.259569	4077.586670
0.000000	2.259806	4075.036377
0.000000	2.260043	4071.758545
0.000000	2.260281	4067.403809
0.000000	2.260518	4061.736084
0.000000	2.260755	4055.049805
0.000000	2.260992	4049.153564
0.000000	2.261229	4045.855469
0.000000	2.261467	4043.383057
0.000000	2.261704	4041.948242
0.000000	2.261941	4042.000488
0.000000	2.262178	4043.703857
0.000000	2.262415	4045.089600
0.000000	2.262652	4044.280029
0.000000	2.262890	4041.859863
0.000000	2.263127	4038.348389
0.000000	2.263364	4034.774902
0.000000	2.263601	4031.543701
0.000000	2.263838	4027.506836
0.000000	2.264076	4023.467773
0.000000	2.264313	4019.443115
0.000000	2.264550	4015.932373
0.000000	2.264787	4012.922852
0.000000	2.265024	4010.327637
0.000000	2.265261	4007.735596
0.000000	2.265499	4004.905273
0.000000	2.265736	4001.676758
0.000000	2.265973	3997.635254
0.000000	2.266210	3992.859863
0.000000	2.266447	3987.470459
0.000000	2.266685	3981.257324
0.000000	2.266922	3974.405518
0.000000	2.267159	3968.364746
0.000000	2.267396	3961.347412
0.000000	2.267633	3953.500000
0.000000	2.267870	3945.100342
0.000000	2.268108	3937.045898
0.000000	2.268345	3930.954346
0.000000	2.268582	3926.660400
0.000000	2.268819	3923.454834
0.000000	2.269056	3921.689941
0.000000	2.269293	3921.613037
0.000000	2.269531	3923.458008
0.000000	2.269768	3927.409668
0.000000	2.270005	3933.809082
0.000000	2.270242	3942.270020
0.000000	2.270479	3952.384277
0.000000	2.270716	3961.812744
0.000000	2.270954	3972.296631
0.000000	2.271191	3982.872070
0.000000	2.271428	3993.401855
0.000000	2.271665	4004.249268
0.000000	2.271902	4016.014404
0.000000	2.272140	4027.771729
0.000000	2.272377	4039.205078
0.000000	2.272614	4048.465820
0.000000	2.272851	4056.080811
0.000000	2.273088	4062.622314
0.000000	2.273325	4068.052490
0.000000	2.273562	4072.428467
0.000000	2.273800	4072.296387
0.000000	2.274037	4069.270508
0.000000	2.274274	4064.817627
0.000000	2.274511	4059.668945
0.000000	2.274748	4054.201904
0.000000	2.274986	4050.077881
0.000000	2.275223	4046.290039
0.000000	2.275460	4043.541992
0.000000	2.275697	4042.598389
0.000000	2.275934	4042.042480
0.000000	2.276171	4041.660889
0.000000	2.276409	4041.220215
0.000000	2.276646	4041.476807
0.000000	2.276883	4042.377197
0.000000	2.277120	4043.378174
0.000000	2.277357	4044.792725
0.000000	2.277595	4047.324951
0.000000	2.277832	4050.575195
0.000000	2.278069	4054.686523
0.000000	2.278306	4058.902588
0.000000	2.278543	4063.138184
0.000000	2.278780	4067.045898
0.000000	2.279017	4071.229004
0.000000	2.279255	4076.275879
0.000000	2.279492	4080.038086
0.000000	2.279729	4082.351563
0.000000	2.279966	4084.094238
0.000000	2.280203	4084.999512
0.000000	2.280441	4085.431152
0.000000	2.280678	4084.698486
0.000000	2.280915	4083.598145
0.000000	2.281152	4081.660156
0.000000	2.281389	4079.042236
0.000000	2.281626	4076.307129
0.000000	2.281864	4074.399902
0.000000	2.282101	4072.291016
0.000000	2.282338	4070.094482
0.000000	2.282575	4067.084961
0.000000	2.282812	4063.781494
0.000000	2.283049	4060.175781
0.000000	2.283287	4057.524170
0.000000	2.283524	4056.392578
0.000000	2.283761	4055.358398
0.000000	2.283998	4054.153809
0.000000	2.284235	4053.517822
0.000000	2.284472	4054.225098
0.000000	2.284710	4055.547852
0.000000	2.284947	4057.734619
0.000000	2.285184	4060.822021
0.000000	2.285421	4064.371582
0.000000	2.285658	4066.762939
0.000000	2.285896	4067.455322
0.000000	2.286133	4066.889160
0.000000	2.286370	4066.413574
0.000000	2.286607	4066.423340
0.000000	2.286844	4066.737061
0.000000	2.287081	4067.031982
0.000000	2.287319	4068.406006
0.000000	2.287556	4071.172119
0.000000	2.287793	4073.796631
0.000000	2.288030	4075.686035
0.000000	2.288267	4076.701904
0.000000	2.288505	4076.483154
0.000000	2.288742	4075.687744
0.000000	2.288979	4073.826416
0.000000	2.289216	4071.655518
0.000000	2.289453	4069.261230
0.000000	2.289690	4065.890137
0.000000	2.289928	4061.418945
0.000000	2.290165	4057.387207
0.000000	2.290402	4053.478271
0.000000	2.290639	4049.620850
0.000000	2.290876	4045.655029
0.000000	2.291114	4042.801514
0.000000	2.291351	4040.491455
0.000000	2.291588	4039.805176
0.000000	2.291825	4040.569580
0.000000	2.292062	4041.771484
0.000000	2.292300	4043.651611
0.000000	2.292536	4046.086182
0.000000	2.292774	4048.719727
0.000000	2.293011	4051.239014
0.000000	2.293248	4054.383545
0.000000	2.293485	4059.101074
0.000000	2.293722	4065.130371
0.000000	2.293960	4072.361084
0.000000	2.294197	4080.321777
0.000000	2.294434	4089.363037
0.000000	2.294671	4098.714844
0.000000	2.294908	4107.562500
0.000000	2.295146	4114.772461
0.000000	2.295383	4119.248535
0.000000	2.295620	4120.918457
0.000000	2.295857	4122.170410
0.000000	2.296094	4122.975098
0.000000	2.296331	4124.221680
0.000000	2.296569	4126.815430
0.000000	2.296806	4130.228516
0.000000	2.297043	4133.871582
0.000000	2.297280	4137.613281
0.000000	2.297517	4140.621094
0.000000	2.297755	4141.894531
0.000000	2.297992	4141.816406
0.000000	2.298229	4140.774902
0.000000	2.298466	4139.250488
0.000000	2.298703	4138.144531
0.000000	2.298940	4137.396484
0.000000	2.299177	4136.788574
0.000000	2.299415	4134.637695
0.000000	2.299652	4131.249512
0.000000	2.299889	4128.058594
0.000000	2.300126	4127.823242
0.000000	2.300363	4128.531738
0.000000	2.300601	4129.176758
0.000000	2.300838	4130.496094
0.000000	2.301075	4132.481934
0.000000	2.301312	4134.454590
0.000000	2.301549	4135.803223
0.000000	2.301786	4137.375488
0.000000	2.302023	4138.957520
0.000000	2.302261	4139.949219
0.000000	2.302498	4140.724121
0.000000	2.302735	4141.460449
0.000000	2.302972	4141.520996
0.000000	2.303209	4141.161621
0.000000	2.303447	4140.604004
0.000000	2.303684	4140.248535
0.000000	2.303921	4141.121094
0.000000	2.304158	4142.744141
0.000000	2.304395	4144.638184
0.000000	2.304632	4147.447754
0.000000	2.304870	4148.972656
0.000000	2.305107	4149.633789
0.000000	2.305344	4150.082520
0.000000	2.305581	4149.709473
0.000000	2.305818	4149.759277
0.000000	2.306056	4151.037598
0.000000	2.306293	4152.228516
0.000000	2.306530	4152.401855
0.000000	2.306767	4152.441406
0.000000	2.307004	4152.055176
0.000000	2.307241	4152.025391
0.000000	2.307479	4151.423828
0.000000	2.307716	4150.375488
0.000000	2.307953	4148.919922
0.000000	2.308190	4146.543457
0.000000	2.308427	4143.291016
0.000000	2.308664	4140.655273
0.000000	2.308902	4138.262207
0.000000	2.309139	4136.176758
0.000000	2.309376	4136.835449
0.000000	2.309613	4137.459961
0.000000	2.309850	4136.711914
0.000000	2.310087	4135.621582
0.000000	2.310325	4133.907715
0.000000	2.310562	4130.777344
0.000000	2.310799	4126.188965
0.000000	2.311036	4120.315918
0.000000	2.311273	4113.439453
0.000000	2.311511	4105.819824
0.000000	2.311748	4097.182617
0.000000	2.311985	4089.734619
0.000000	2.312222	4082.074707
0.000000	2.312459	4074.161865
0.000000	2.312696	4066.440186
0.000000	2.312934	4058.878662
0.000000	2.313171	4051.205566
0.000000	2.313408	4044.027832
0.000000	2.313645	4036.917480
0.000000	2.313882	4030.083740
0.000000	2.314120	4024.516357
0.000000	2.314357	4020.854980
0.000000	2.314594	4018.575195
0.000000	2.314831	4017.034180
0.000000	2.315068	4016.112793
0.000000	2.315305	4015.400879
0.000000	2.315543	4014.683350
0.000000	2.315780	4015.419678
0.000000	2.316017	4016.129150
0.000000	2.316254	4016.334717
0.000000	2.316491	4014.623047
0.000000	2.316729	4012.600586
0.000000	2.316966	4011.215088
0.000000	2.317203	4009.540771
0.000000	2.317440	4008.350586
0.000000	2.317677	4009.299072
0.000000	2.317914	4010.455078
0.000000	2.318151	4011.174561
0.000000	2.318389	4012.590820
0.000000	2.318626	4014.359619
0.000000	2.318863	4015.691162
0.000000	2.319100	4015.756592
0.000000	2.319337	4015.099609
0.000000	2.319575	4013.867432
0.000000	2.319812	4012.137939
0.000000	2.320049	4010.634521
0.000000	2.320286	4008.529541
0.000000	2.320523	4007.195068
0.000000	2.320760	4005.172852
0.000000	2.320997	4002.510742
0.000000	2.321235	4000.027344
0.000000	2.321472	3998.922363
0.000000	2.321709	4000.549561
0.000000	2.321946	4005.171631
0.000000	2.322183	4011.456543
0.000000	2.322421	4019.126709
0.000000	2.322658	4025.778564
0.000000	2.322895	4031.456055
0.000000	2.323132	4035.078857
0.000000	2.323369	4038.368652
0.000000	2.323606	4042.265381
0.000000	2.323844	4044.846191
0.000000	2.324081	4047.570557
0.000000	2.324318	4050.853516
0.000000	2.324555	4055.145508
0.000000	2.324792	4058.940918
0.000000	2.325030	4061.204346
0.000000	2.325267	4061.388428
0.000000	2.325504	4060.638428
0.000000	2.325741	4058.686523
0.000000	2.325978	4056.095703
0.000000	2.326216	4053.778320
0.000000	2.326452	4051.821289
0.000000	2.326690	4050.719727
0.000000	2.326927	4049.630127
0.000000	2.327164	4048.632080
0.000000	2.327401	4047.949463
0.000000	2.327638	4044.214111
0.000000	2.327876	4038.560059
0.000000	2.328113	4031.417480
0.000000	2.328350	4023.555908
0.000000	2.328587	4017.510498
0.000000	2.328824	4011.296631
0.000000	2.329062	4006.872803
0.000000	2.329299	4005.017578
0.000000	2.329536	4003.735107
0.000000	2.329773	4002.967529
0.000000	2.330010	4003.392822
0.000000	2.330247	4005.188477
0.000000	2.330485	4008.321777
0.000000	2.330722	4013.479492
0.000000	2.330959	4019.254639
0.000000	2.331196	4024.428711
0.000000	2.331433	4027.859619
0.000000	2.331670	4029.693604
0.000000	2.331908	4031.094482
0.000000	2.332145	4031.912842
0.000000	2.332382	4033.150391
0.000000	2.332619	4034.142090
0.000000	2.332856	4035.144043
0.000000	2.333093	4036.385742
0.000000	2.333331	4037.310791
0.000000	2.333568	4037.663330
0.000000	2.333805	4036.677490
0.000000	2.334042	4035.416504
0.000000	2.334279	4033.044189
0.000000	2.334517	4030.282959
0.000000	2.334754	4026.910645
0.000000	2.334991	4023.060547
0.000000	2.335228	4018.158936
0.000000	2.335465	4011.918701
0.000000	2.335702	4004.644531
0.000000	2.335940	3997.509521
0.000000	2.336177	3992.051514
0.000000	2.336414	3987.311523
0.000000	2.336651	3982.564209
0.000000	2.336888	3979.361328
0.000000	2.337126	3978.060059
0.000000	2.337363	3979.416016
0.000000	2.337600	3983.684082
0.000000	2.337837	3991.750977
0.000000	2.338074	4003.622559
0.000000	2.338311	4016.879395
0.000000	2.338549	4031.662598
0.000000	2.338786	4047.533691
0.000000	2.339023	4065.035400
0.000000	2.339260	4082.063232
0.000000	2.339497	4098.222656
0.000000	2.339735	4113.879395
0.000000	2.339972	4127.257813
0.000000	2.340209	4139.159180
0.000000	2.340446	4150.737793
0.000000	2.340683	4161.476563
0.000000	2.340920	4170.324707
0.000000	2.341157	4177.204102
0.000000	2.341395	4181.137207
0.000000	2.341632	4183.646973
0.000000	2.341869	4185.611328
0.000000	2.342106	4186.492676
0.000000	2.342343	4185.692383
0.000000	2.342581	4182.811523
0.000000	2.342818	4177.591309
0.000000	2.343055	4168.427734
0.000000	2.343292	4154.567871
0.000000	2.343529	4136.451660
0.000000	2.343766	4114.610352
0.000000	2.344004	4093.783203
0.000000	2.344241	4078.083008
0.000000	2.344478	4063.069824
0.000000	2.344715	4050.191895
0.000000	2.344952	4040.850342
0.000000	2.345190	4034.098633
0.000000	2.345427	4029.001709
0.000000	2.345664	4025.461670
0.000000	2.345901	4023.454834
0.000000	2.346138	4023.057617
0.000000	2.346375	4023.969238
0.000000	2.346612	4025.991455
0.000000	2.346850	4029.523926
0.000000	2.347087	4034.825195
0.000000	2.347324	4040.999268
0.000000	2.347561	4047.188477
0.000000	2.347798	4053.972656
0.000000	2.348036	4061.224121
0.000000	2.348273	4067.694092
0.000000	2.348510	4074.909912
0.000000	2.348747	4081.881348
0.000000	2.348984	4088.398438
0.000000	2.349221	4094.235352
0.000000	2.349458	4098.915039
0.000000	2.349696	4103.175293
0.000000	2.349933	4106.432617
0.000000	2.350170	4108.439941
0.000000	2.350407	4108.965332
0.000000	2.350644	4107.944336
0.000000	2.350882	4106.369141
0.000000	2.351119	4103.760254
0.000000	2.351356	4099.842285
0.000000	2.351593	4095.453857
0.000000	2.351830	4091.111084
0.000000	2.352067	4088.639648
0.000000	2.352305	4088.305176
0.000000	2.352542	4089.645264
0.000000	2.352779	4092.171631
0.000000	2.353016	4095.889160
0.000000	2.353253	4100.848145
0.000000	2.353491	4105.687500
0.000000	2.353728	4111.047852
0.000000	2.353965	4117.091309
0.000000	2.354202	4124.055176
0.000000	2.354439	4130.402344
0.000000	2.354676	4136.219238
0.000000	2.354914	4141.740234
0.000000	2.355151	4146.014648
0.000000	2.355388	4149.463867
0.000000	2.355625	4152.008301
0.000000	2.355862	4154.260254
0.000000	2.356100	4156.180176
0.000000	2.356337	4158.357910
0.000000	2.356574	4160.769043
0.000000	2.356811	4163.437012
0.000000	2.357048	4165.796387
0.000000	2.357285	4168.015137
0.000000	2.357523	4169.688965
0.000000	2.357760	4169.970215
0.000000	2.357997	4167.389160
0.000000	2.358234	4163.605469
0.000000	2.358471	4158.534180
0.000000	2.358708	4152.075195
0.000000	2.358946	4144.722168
0.000000	2.359183	4138.277832
0.000000	2.359420	4132.266602
0.000000	2.359657	4127.099609
0.000000	2.359894	4122.175293
0.000000	2.360132	4116.128418
0.000000	2.360369	4109.575195
0.000000	2.360606	4103.722656
0.000000	2.360843	4099.795410
0.000000	2.361080	4098.173340
0.000000	2.361317	4097.553711
0.000000	2.361555	4095.556885
0.000000	2.361792	4091.792725
0.000000	2.362029	4086.728516
0.000000	2.362266	4080.532959
0.000000	2.362503	4073.904053
0.000000	2.362741	4069.260498
0.000000	2.362978	4064.819824
0.000000	2.363215	4060.752686
0.000000	2.363452	4058.197510
0.000000	2.363689	4056.073486
0.000000	2.363926	4054.310791
0.000000	2.364164	4052.108154
0.000000	2.364401	4050.995850
0.000000	2.364638	4050.867920
0.000000	2.364875	4051.093750
0.000000	2.365112	4052.108887
0.000000	2.365350	4053.989746
0.000000	2.365587	4056.294922
0.000000	2.365824	4059.399170
0.000000	2.366061	4062.685791
0.000000	2.366298	4065.977783
0.000000	2.366535	4069.808838
0.000000	2.366772	4073.959229
0.000000	2.367010	4077.784912
0.000000	2.367247	4081.461182
0.000000	2.367484	4084.225342
0.000000	2.367721	4085.860107
0.000000	2.367958	4087.258057
0.000000	2.368196	4088.984375
0.000000	2.368433	4091.085938
0.000000	2.368670	4094.489258
0.000000	2.368907	4099.125488
0.000000	2.369144	4105.653320
0.000000	2.369381	4113.845215
0.000000	2.369618	4121.193848
0.000000	2.369856	4127.319336
0.000000	2.370093	4133.295410
0.000000	2.370330	4138.027344
0.000000	2.370567	4140.997559
0.000000	2.370804	4142.844238
0.000000	2.371042	4142.853516
0.000000	2.371279	4141.483887
0.000000	2.371516	4138.703613
0.000000	2.371753	4135.653809
0.000000	2.371990	4132.674316
0.000000	2.372227	4129.457520
0.000000	2.372465	4125.629395
0.000000	2.372702	4120.654297
0.000000	2.372939	4115.936035
0.000000	2.373176	4109.621582
0.000000	2.373413	4102.602051
0.000000	2.373651	4096.325195
0.000000	2.373888	4089.324463
0.000000	2.374125	4081.042969
0.000000	2.374362	4072.562012
0.000000	2.374599	4063.607422
0.000000	2.374836	4054.315918
0.000000	2.375073	4045.989746
0.000000	2.375311	4037.915527
0.000000	2.375548	4031.057617
0.000000	2.375785	4025.057861
0.000000	2.376022	4019.272217
0.000000	2.376259	4014.867432
0.000000	2.376497	4012.305176
0.000000	2.376734	4010.653809
0.000000	2.376971	4009.271729
0.000000	2.377208	4008.596191
0.000000	2.377445	4008.950439
0.000000	2.377682	4011.836426
0.000000	2.377920	4015.028809
0.000000	2.378157	4017.115479
0.000000	2.378394	4019.242920
0.000000	2.378631	4021.428711
0.000000	2.378868	4023.690674
0.000000	2.379106	4026.157227
0.000000	2.379343	4028.081055
0.000000	2.379580	4029.409424
0.000000	2.379817	4030.345703
0.000000	2.380054	4030.496338
0.000000	2.380291	4029.591553
0.000000	2.380529	4028.363281
0.000000	2.380766	4026.250244
0.000000	2.381003	4023.427490
0.000000	2.381240	4020.613037
0.000000	2.381477	4016.884766
0.000000	2.381714	4012.822510
0.000000	2.381952	4008.393311
0.000000	2.382189	4004.255859
0.000000	2.382426	4002.481201
0.000000	2.382663	4001.989502
0.000000	2.382900	4002.302490
0.000000	2.383137	4003.858154
0.000000	2.383375	4005.834473
0.000000	2.383612	4009.263672
0.000000	2.383849	4014.258057
0.000000	2.384086	4020.412109
0.000000	2.384323	4025.225586
0.000000	2.384561	4028.783691
0.000000	2.384798	4031.509766
0.000000	2.385035	4033.309570
0.000000	2.385272	4034.506348
0.000000	2.385509	4034.724854
0.000000	2.385746	4034.665283
0.000000	2.385984	4034.518555
0.000000	2.386221	4033.303467
0.000000	2.386458	4030.098877
0.000000	2.386695	4024.516357
0.000000	2.386932	4017.047119
0.000000	2.387170	4008.876953
0.000000	2.387407	4001.135498
0.000000	2.387644	3993.734619
0.000000	2.387881	3986.028564
0.000000	2.388118	3980.346436
0.000000	2.388355	3977.262939
0.000000	2.388592	3975.787598
0.000000	2.388830	3975.873291
0.000000	2.389067	3978.723145
0.000000	2.389304	3982.408203
0.000000	2.389541	3987.406494
0.000000	2.389778	3992.730469
0.000000	2.390016	3999.193604
0.000000	2.390253	4006.069824
0.000000	2.390490	4013.954834
0.000000	2.390727	4023.338135
0.000000	2.390964	4032.106689
0.000000	2.391201	4041.462646
0.000000	2.391439	4051.526611
0.000000	2.391676	4062.089844
0.000000	2.391913	4071.262939
0.000000	2.392150	4079.403320
0.000000	2.392387	4086.456543
0.000000	2.392625	4091.950195
0.000000	2.392862	4096.229004
0.000000	2.393099	4100.247070
0.000000	2.393336	4103.584473
0.000000	2.393573	4106.571289
0.000000	2.393811	4110.176270
0.000000	2.394047	4113.534180
0.000000	2.394285	4116.918457
0.000000	2.394522	4119.959473
0.000000	2.394759	4122.835938
0.000000	2.394996	4125.307617
0.000000	2.395233	4127.555664
0.000000	2.395471	4129.347656
0.000000	2.395708	4129.318359
0.000000	2.395945	4127.448242
0.000000	2.396182	4124.196777
0.000000	2.396419	4120.019043
0.000000	2.396657	4115.934082
0.000000	2.396894	4112.393066
0.000000	2.397131	4107.149414
0.000000	2.397368	4101.825684
0.000000	2.397605	4096.357422
0.000000	2.397842	4091.206055
0.000000	2.398079	4086.514648
0.000000	2.398317	4082.799805
0.000000	2.398554	4079.948975
0.000000	2.398791	4078.629883
0.000000	2.399028	4078.211182
0.000000	2.399265	4078.428955
0.000000	2.399503	4079.082275
0.000000	2.399740	4078.746826
0.000000	2.399977	4078.472168
0.000000	2.400214	4078.603516
0.000000	2.400451	4079.313965
0.000000	2.400688	4081.048096
0.000000	2.400926	4084.479248
0.000000	2.401163	4088.868652
0.000000	2.401400	4094.197510
0.000000	2.401637	4099.268066
0.000000	2.401874	4104.394531
0.000000	2.402112	4108.939453
0.000000	2.402349	4113.367188
0.000000	2.402586	4117.829590
0.000000	2.402823	4121.642090
0.000000	2.403060	4125.093262
0.000000	2.403297	4129.110352
0.000000	2.403535	4133.035645
0.000000	2.403772	4136.020020
0.000000	2.404009	4138.041016
0.000000	2.404246	4139.949219
0.000000	2.404483	4141.264648
0.000000	2.404721	4142.182129
0.000000	2.404958	4142.028320
0.000000	2.405195	4140.604492
0.000000	2.405432	4137.885742
0.000000	2.405669	4134.056641
0.000000	2.405906	4129.639648
0.000000	2.406144	4124.876953
0.000000	2.406381	4120.410645
0.000000	2.406618	4115.909180
0.000000	2.406855	4111.839844
0.000000	2.407092	4108.143066
0.000000	2.407329	4104.454590
0.000000	2.407567	4100.500488
0.000000	2.407804	4095.783936
0.000000	2.408041	4090.351318
0.000000	2.408278	4085.672363
0.000000	2.408515	4081.681152
0.000000	2.408752	4079.326172
0.000000	2.408990	4077.258545
0.000000	2.409227	4074.695801
0.000000	2.409464	4071.283203
0.000000	2.409701	4067.294189
0.000000	2.409938	4062.094482
0.000000	2.410176	4056.222412
0.000000	2.410413	4050.348877
0.000000	2.410650	4044.646729
0.000000	2.410887	4039.485596
0.000000	2.411124	4034.693115
0.000000	2.411361	4030.626221
0.000000	2.411599	4029.145264
0.000000	2.411836	4028.818604
0.000000	2.412073	4030.521240
0.000000	2.412310	4033.993408
0.000000	2.412547	4038.644287
0.000000	2.412785	4043.946533
0.000000	2.413022	4050.453125
0.000000	2.413259	4058.114014
0.000000	2.413496	4067.193848
0.000000	2.413733	4077.517090
0.000000	2.413970	4087.825439
0.000000	2.414207	4098.339355
0.000000	2.414445	4108.768066
0.000000	2.414682	4117.816406
0.000000	2.414919	4125.767090
0.000000	2.415156	4132.990723
0.000000	2.415393	4139.559082
0.000000	2.415631	4145.463379
0.000000	2.415868	4149.880859
0.000000	2.416105	4153.607910
0.000000	2.416342	4157.530273
0.000000	2.416579	4160.854492
0.000000	2.416816	4163.979492
0.000000	2.417053	4166.979492
0.000000	2.417291	4169.464844
0.000000	2.417528	4172.054199
0.000000	2.417765	4174.818848
0.000000	2.418002	4178.700195
0.000000	2.418239	4183.789063
0.000000	2.418477	4188.763184
0.000000	2.418714	4194.030273
0.000000	2.418951	4200.444824
0.000000	2.419188	4207.788086
0.000000	2.419425	4214.824707
0.000000	2.419662	4220.916504
0.000000	2.419900	4224.934570
0.000000	2.420137	4227.173340
0.000000	2.420374	4228.014160
0.000000	2.420611	4229.022949
0.000000	2.420848	4229.528809
0.000000	2.421086	4230.279297
0.000000	2.421323	4232.969238
0.000000	2.421560	4238.064453
0.000000	2.421797	4244.768555
0.000000	2.422034	4253.158203
0.000000	2.422271	4261.180176
0.000000	2.422508	4268.658691
0.000000	2.422746	4275.963379
0.000000	2.422983	4282.917969
0.000000	2.423220	4289.388672
0.000000	2.423457	4292.400391
0.000000	2.423694	4292.881836
0.000000	2.423932	4291.374023
0.000000	2.424169	4288.082031
0.000000	2.424406	4283.188965
0.000000	2.424643	4279.247070
0.000000	2.424880	4273.595215
0.000000	2.425117	4266.121582
0.000000	2.425355	4258.122070
0.000000	2.425592	4249.541992
0.000000	2.425829	4238.798828
0.000000	2.426066	4228.050293
0.000000	2.426303	4217.818848
0.000000	2.426541	4209.872559
0.000000	2.426778	4202.918945
0.000000	2.427015	4197.238770
0.000000	2.427252	4192.351563
0.000000	2.427489	4188.708984
0.000000	2.427727	4185.406738
0.000000	2.427964	4183.297852
0.000000	2.428201	4183.918945
0.000000	2.428438	4185.620605
0.000000	2.428675	4187.609863
0.000000	2.428912	4187.771484
0.000000	2.429150	4186.409668
0.000000	2.429387	4183.489746
0.000000	2.429624	4180.573242
0.000000	2.429861	4178.139160
0.000000	2.430098	4174.877441
0.000000	2.430335	4170.591797
0.000000	2.430573	4166.171875
0.000000	2.430810	4162.855957
0.000000	2.431047	4160.811035
0.000000	2.431284	4159.517578
0.000000	2.431521	4158.971680
0.000000	2.431758	4158.869629
0.000000	2.431996	4159.352539
0.000000	2.432233	4160.066406
0.000000	2.432470	4160.784180
0.000000	2.432707	4161.676270
0.000000	2.432944	4162.961914
0.000000	2.433182	4165.606445
0.000000	2.433419	4169.582031
0.000000	2.433656	4173.915527
0.000000	2.433893	4177.303711
0.000000	2.434130	4181.463867
0.000000	2.434367	4185.616211
0.000000	2.434605	4189.777832
0.000000	2.434842	4194.089355
0.000000	2.435079	4197.475098
0.000000	2.435316	4200.196777
0.000000	2.435553	4203.181641
0.000000	2.435791	4206.283691
0.000000	2.436028	4209.182617
0.000000	2.436265	4211.508301
0.000000	2.436502	4213.102051
0.000000	2.436739	4213.792480
0.000000	2.436976	4213.763672
0.000000	2.437213	4212.593750
0.000000	2.437451	4211.193848
0.000000	2.437688	4209.420898
0.000000	2.437925	4204.583008
0.000000	2.438162	4198.174805
0.000000	2.438399	4191.541016
0.000000	2.438637	4186.843262
0.000000	2.438874	4181.953125
0.000000	2.439111	4176.768066
0.000000	2.439348	4171.432129
0.000000	2.439585	4165.641113
0.000000	2.439822	4158.910156
0.000000	2.440060	4153.529297
0.000000	2.440297	4148.743652
0.000000	2.440534	4144.963867
0.000000	2.440771	4143.670410
0.000000	2.441008	4143.338867
0.000000	2.441246	4143.727051
0.000000	2.441483	4144.396973
0.000000	2.441720	4144.990723
0.000000	2.441957	4145.629395
0.000000	2.442194	4146.082520
0.000000	2.442431	4146.843262
0.000000	2.442668	4147.416504
0.000000	2.442906	4148.099609
0.000000	2.443143	4148.060547
0.000000	2.443380	4146.916504
0.000000	2.443617	4144.689453
0.000000	2.443854	4141.122070
0.000000	2.444092	4136.544922
0.000000	2.444329	4131.162109
0.000000	2.444566	4126.960449
0.000000	2.444803	4123.415527
0.000000	2.445040	4119.669434
0.000000	2.445277	4115.914551
0.000000	2.445514	4111.878906
0.000000	2.445752	4108.526367
0.000000	2.445989	4105.636230
0.000000	2.446226	4103.208496
0.000000	2.446463	4101.971191
0.000000	2.446700	4100.588379
0.000000	2.446938	4099.887695
0.000000	2.447175	4099.916504
0.000000	2.447412	4100.856934
0.000000	2.447649	4102.900391
0.000000	2.447886	4106.462891
0.000000	2.448123	4110.567871
0.000000	2.448361	4115.474609
0.000000	2.448598	4121.499023
0.000000	2.448835	4128.246582
0.000000	2.449072	4135.696289
0.000000	2.449309	4141.092285
0.000000	2.449547	4144.468750
0.000000	2.449784	4146.908203
0.000000	2.450021	4149.800293
0.000000	2.450258	4154.144043
0.000000	2.450495	4158.130371
0.000000	2.450732	4161.949707
0.000000	2.450970	4165.725586
0.000000	2.451207	4170.099121
0.000000	2.451444	4175.352539
0.000000	2.451681	4181.840332
0.000000	2.451918	4188.626465
0.000000	2.452156	4195.047852
0.000000	2.452393	4201.764160
0.000000	2.452630	4208.737305
0.000000	2.452867	4215.679199
0.000000	2.453104	4221.684570
0.000000	2.453341	4228.041992
0.000000	2.453579	4235.097168
0.000000	2.453816	4242.512695
0.000000	2.454053	4249.487793
0.000000	2.454290	4254.551758
0.000000	2.454527	4258.559570
0.000000	2.454765	4262.115234
0.000000	2.455002	4264.779297
0.000000	2.455239	4267.092773
0.000000	2.455476	4268.762207
0.000000	2.455713	4269.711914
0.000000	2.455950	4270.455566
0.000000	2.456187	4270.522461
0.000000	2.456425	4269.286621
0.000000	2.456662	4266.995605
0.000000	2.456899	4263.487793
0.000000	2.457136	4259.767090
0.000000	2.457373	4255.831055
0.000000	2.457611	4251.948730
0.000000	2.457848	4248.676270
0.000000	2.458085	4245.389160
0.000000	2.458322	4241.835449
0.000000	2.458559	4239.013184
0.000000	2.458797	4238.535645
0.000000	2.459034	4239.597656
0.000000	2.459271	4241.165527
0.000000	2.459508	4243.389160
0.000000	2.459745	4245.038086
0.000000	2.459982	4243.433105
0.000000	2.460220	4241.637207
0.000000	2.460457	4239.854492
0.000000	2.460694	4239.931152
0.000000	2.460931	4242.115723
0.000000	2.461168	4245.131836
0.000000	2.461406	4247.611328
0.000000	2.461643	4249.521484
0.000000	2.461880	4250.816895
0.000000	2.462117	4250.854492
0.000000	2.462354	4249.644043
0.000000	2.462591	4247.412109
0.000000	2.462828	4244.350586
0.000000	2.463066	4240.817871
0.000000	2.463303	4238.269043
0.000000	2.463540	4235.311035
0.000000	2.463777	4231.142578
0.000000	2.464014	4225.306152
0.000000	2.464252	4218.006836
0.000000	2.464489	4210.285156
0.000000	2.464726	4201.822266
0.000000	2.464963	4193.072754
0.000000	2.465200	4184.203125
0.000000	2.465437	4175.677246
0.000000	2.465674	4167.283691
0.000000	2.465912	4160.065430
0.000000	2.466149	4153.788574
0.000000	2.466386	4148.957520
0.000000	2.466623	4145.382813
0.000000	2.466860	4143.979004
0.000000	2.467098	4145.308105
0.000000	2.467335	4148.411133
0.000000	2.467572	4153.182129
0.000000	2.467809	4160.647949
0.000000	2.468046	4170.631348
0.000000	2.468283	4182.275391
0.000000	2.468521	4194.313965
0.000000	2.468758	4203.313477
0.000000	2.468995	4212.645996
0.000000	2.469232	4223.176758
0.000000	2.469469	4233.482910
0.000000	2.469707	4242.347168
0.000000	2.469944	4249.968750
0.000000	2.470181	4253.812500
0.000000	2.470418	4255.081055
0.000000	2.470655	4254.861816
0.000000	2.470892	4254.016113
0.000000	2.471129	4253.673828
0.000000	2.471367	4252.349609
0.000000	2.471604	4249.282227
0.000000	2.471841	4244.916504
0.000000	2.472078	4239.279297
0.000000	2.472315	4231.974609
0.000000	2.472553	4223.654297
0.000000	2.472790	4214.944336
0.000000	2.473027	4206.617676
0.000000	2.473264	4199.645020
0.000000	2.473501	4191.848633
0.000000	2.473738	4182.474609
0.000000	2.473976	4172.971191
0.000000	2.474213	4162.912109
0.000000	2.474450	4151.993652
0.000000	2.474687	4139.840332
0.000000	2.474924	4127.502930
0.000000	2.475162	4117.111328
0.000000	2.475399	4105.829590
0.000000	2.475636	4093.509277
0.000000	2.475873	4082.617676
0.000000	2.476110	4074.324951
0.000000	2.476347	4066.026611
0.000000	2.476585	4056.914063
0.000000	2.476822	4047.108643
0.000000	2.477059	4037.391846
0.000000	2.477296	4029.589600
0.000000	2.477533	4022.502686
0.000000	2.477771	4018.360596
0.000000	2.478008	4016.668457
0.000000	2.478245	4018.304932
0.000000	2.478482	4022.611816
0.000000	2.478719	4028.908447
0.000000	2.478956	4037.002197
0.000000	2.479194	4048.061035
0.000000	2.479431	4061.305176
0.000000	2.479668	4075.623779
0.000000	2.479905	4088.415527
0.000000	2.480142	4101.525391
0.000000	2.480379	4114.490723
0.000000	2.480617	4127.238281
0.000000	2.480854	4137.093750
0.000000	2.481091	4146.104004
0.000000	2.481328	4156.311523
0.000000	2.481565	4167.009277
0.000000	2.481802	4178.102539
0.000000	2.482040	4189.411621
0.000000	2.482277	4200.439941
0.000000	2.482514	4209.920410
0.000000	2.482751	4217.325684
0.000000	2.482988	4225.132813
0.000000	2.483226	4232.729980
0.000000	2.483463	4241.327637
0.000000	2.483700	4248.629883
0.000000	2.483937	4254.859863
0.000000	2.484174	4257.961426
0.000000	2.484411	4258.990723
0.000000	2.484648	4258.501953
0.000000	2.484886	4257.822266
0.000000	2.485123	4257.301270
0.000000	2.485360	4256.817383
0.000000	2.485597	4256.358887
0.000000	2.485834	4256.520508
0.000000	2.486072	4257.295898
0.000000	2.486309	4259.284180
0.000000	2.486546	4261.168457
0.000000	2.486783	4263.361328
0.000000	2.487020	4267.000977
0.000000	2.487257	4273.651367
0.000000	2.487495	4282.370117
0.000000	2.487732	4293.450195
0.000000	2.487969	4306.369141
0.000000	2.488206	4320.111816
0.000000	2.488443	4332.841797
0.000000	2.488681	4343.698242
0.000000	2.488918	4353.305176
0.000000	2.489155	4361.283203
0.000000	2.489392	4367.068359
0.000000	2.489629	4370.542969
0.000000	2.489866	4372.908203
0.000000	2.490103	4373.986816
0.000000	2.490341	4373.465820
0.000000	2.490578	4371.760254
0.000000	2.490815	4367.971191
0.000000	2.491052	4361.827637
0.000000	2.491289	4354.128418
0.000000	2.491527	4345.911621
0.000000	2.491764	4337.676270
0.000000	2.492001	4328.469727
0.000000	2.492238	4318.552246
0.000000	2.492475	4308.254883
0.000000	2.492712	4298.451172
0.000000	2.492950	4290.166992
0.000000	2.493187	4282.581543
0.000000	2.493424	4275.046387
0.000000	2.493661	4268.381836
0.000000	2.493898	4262.490234
0.000000	2.494135	4257.521484
0.000000	2.494373	4255.698242
0.000000	2.494610	4254.724609
0.000000	2.494847	4254.342773
0.000000	2.495084	4255.404297
0.000000	2.495321	4257.686523
0.000000	2.495559	4261.416504
0.000000	2.495796	4266.300781
0.000000	2.496033	4271.743164
0.000000	2.496270	4277.949219
0.000000	2.496507	4285.587402
0.000000	2.496744	4294.188477
0.000000	2.496982	4301.504395
0.000000	2.497219	4307.806641
0.000000	2.497456	4314.564941
0.000000	2.497693	4321.708008
0.000000	2.497930	4329.807129
0.000000	2.498168	4336.529297
0.000000	2.498405	4341.714844
0.000000	2.498642	4345.702637
0.000000	2.498879	4347.388184
0.000000	2.499116	4347.362305
0.000000	2.499353	4346.397461
0.000000	2.499591	4343.583496
0.000000	2.499828	4338.129395
0.000000	2.500065	4330.314941
0.000000	2.500302	4320.471680
0.000000	2.500539	4309.718750
0.000000	2.500777	4299.206543
0.000000	2.501014	4288.096680
0.000000	2.501251	4278.715820
0.000000	2.501488	4269.779297
0.000000	2.501725	4260.730469
0.000000	2.501962	4253.631836
0.000000	2.502200	4247.932129
0.000000	2.502437	4242.993652
0.000000	2.502674	4238.015137
0.000000	2.502911	4232.595215
0.000000	2.503148	4225.849121
0.000000	2.503386	4217.573730
0.000000	2.503623	4208.328613
0.000000	2.503860	4200.418457
0.000000	2.504097	4192.731934
0.000000	2.504334	4186.062988
0.000000	2.504571	4179.300293
0.000000	2.504808	4173.410156
0.000000	2.505046	4168.717773
0.000000	2.505283	4165.093750
0.000000	2.505520	4162.771973
0.000000	2.505757	4162.946289
0.000000	2.505994	4165.530273
0.000000	2.506232	4169.911621
0.000000	2.506469	4175.206543
0.000000	2.506706	4180.556152
0.000000	2.506943	4186.543945
0.000000	2.507180	4192.092285
0.000000	2.507417	4198.314941
0.000000	2.507655	4205.406738
0.000000	2.507892	4212.789063
0.000000	2.508129	4220.187012
0.000000	2.508366	4226.683594
0.000000	2.508603	4232.684082
0.000000	2.508841	4238.632324
0.000000	2.509078	4244.002930
0.000000	2.509315	4248.497070
0.000000	2.509552	4251.720215
0.000000	2.509789	4254.300293
0.000000	2.510026	4256.569336
0.000000	2.510263	4258.268555
0.000000	2.510501	4259.491699
0.000000	2.510738	4260.450684
0.000000	2.510975	4260.854980
0.000000	2.511212	4260.876953
0.000000	2.511449	4260.210938
0.000000	2.511687	4258.692383
0.000000	2.511924	4256.828613
0.000000	2.512161	4254.361328
0.000000	2.512398	4251.700684
0.000000	2.512635	4250.416504
0.000000	2.512872	4249.780762
0.000000	2.513109	4249.695313
0.000000	2.513347	4250.123535
0.000000	2.513584	4251.708984
0.000000	2.513821	4252.866699
0.000000	2.514058	4253.780273
0.000000	2.514295	4254.818848
0.000000	2.514533	4256.159180
0.000000	2.514770	4257.997070
0.000000	2.515007	4260.763672
0.000000	2.515244	4263.514648
0.000000	2.515481	4266.943848
0.000000	2.515718	4270.643066
0.000000	2.515956	4273.556641
0.000000	2.516193	4276.333984
0.000000	2.516430	4279.092285
0.000000	2.516667	4281.978516
0.000000	2.516904	4285.275391
0.000000	2.517142	4288.646484
0.000000	2.517379	4292.324219
0.000000	2.517616	4295.775391
0.000000	2.517853	4299.133301
0.000000	2.518090	4302.485352
0.000000	2.518327	4305.004883
0.000000	2.518565	4306.646484
0.000000	2.518802	4307.233887
0.000000	2.519039	4306.105469
0.000000	2.519276	4303.356445
0.000000	2.519513	4299.036133
0.000000	2.519750	4294.363281
0.000000	2.519988	4288.198242
0.000000	2.520225	4280.874023
0.000000	2.520462	4272.822266
0.000000	2.520699	4264.320801
0.000000	2.520936	4256.079102
0.000000	2.521173	4247.890625
0.000000	2.521411	4240.784668
0.000000	2.521648	4234.008301
0.000000	2.521885	4228.499023
0.000000	2.522122	4224.747559
0.000000	2.522359	4221.753906
0.000000	2.522597	4220.519531
0.000000	2.522834	4221.648926
0.000000	2.523071	4224.040039
0.000000	2.523308	4227.389648
0.000000	2.523545	4231.663086
0.000000	2.523782	4236.399414
0.000000	2.524020	4239.650391
0.000000	2.524257	4242.065430
0.000000	2.524494	4244.829590
0.000000	2.524731	4248.139160
0.000000	2.524968	4252.065430
0.000000	2.525206	4256.508301
0.000000	2.525443	4261.416992
0.000000	2.525680	4266.546875
0.000000	2.525917	4270.755371
0.000000	2.526154	4273.394531
0.000000	2.526392	4275.881348
0.000000	2.526629	4278.594238
0.000000	2.526866	4281.275879
0.000000	2.527103	4285.207031
0.000000	2.527340	4290.408203
0.000000	2.527577	4296.752930
0.000000	2.527815	4304.793945
0.000000	2.528052	4314.636230
0.000000	2.528289	4326.352539
0.000000	2.528526	4338.490234
0.000000	2.528763	4350.858887
0.000000	2.529000	4362.071777
0.000000	2.529238	4373.100586
0.000000	2.529475	4381.779297
0.000000	2.529712	4388.604004
0.000000	2.529949	4393.968262
0.000000	2.530186	4398.021973
0.000000	2.530423	4400.782715
0.000000	2.530661	4402.266113
0.000000	2.530898	4402.864258
0.000000	2.531135	4403.214844
0.000000	2.531372	4404.264648
0.000000	2.531609	4406.568359
0.000000	2.531847	4409.680664
0.000000	2.532084	4413.541992
0.000000	2.532321	4418.005371
0.000000	2.532558	4420.299805
0.000000	2.532795	4419.353027
0.000000	2.533032	4416.508789
0.000000	2.533269	4412.093262
0.000000	2.533507	4405.834961
0.000000	2.533744	4398.684570
0.000000	2.533981	4390.894531
0.000000	2.534218	4382.327148
0.000000	2.534455	4373.776367
0.000000	2.534693	4366.233398
0.000000	2.534930	4359.839844
0.000000	2.535167	4354.167480
0.000000	2.535404	4349.776855
0.000000	2.535641	4346.899414
0.000000	2.535878	4343.943359
0.000000	2.536116	4340.551758
0.000000	2.536353	4337.491211
0.000000	2.536590	4334.506348
0.000000	2.536827	4331.643555
0.000000	2.537064	4328.803711
0.000000	2.537302	4326.982910
0.000000	2.537539	4326.700195
0.000000	2.537776	4327.804199
0.000000	2.538013	4330.874512
0.000000	2.538250	4337.058105
0.000000	2.538487	4345.400879
0.000000	2.538724	4355.252930
0.000000	2.538962	4366.393555
0.000000	2.539199	4378.437988
0.000000	2.539436	4388.804199
0.000000	2.539673	4394.649902
0.000000	2.539910	4395.098633
0.000000	2.540148	4393.204102
0.000000	2.540385	4389.685059
0.000000	2.540622	4384.393555
0.000000	2.540859	4379.729980
0.000000	2.541096	4378.244141
0.000000	2.541333	4376.073730
0.000000	2.541571	4372.883301
0.000000	2.541808	4368.130371
0.000000	2.542045	4361.513672
0.000000	2.542282	4352.831055
0.000000	2.542519	4342.791016
0.000000	2.542756	4332.328613
0.000000	2.542994	4320.851074
0.000000	2.543231	4312.484375
0.000000	2.543468	4306.197266
0.000000	2.543705	4300.246582
0.000000	2.543942	4296.012695
0.000000	2.544179	4292.510742
0.000000	2.544417	4290.211914
0.000000	2.544654	4287.245117
0.000000	2.544891	4284.401855
0.000000	2.545128	4282.003418
0.000000	2.545365	4280.717773
0.000000	2.545603	4280.326660
0.000000	2.545840	4280.404785
0.000000	2.546077	4283.231445
0.000000	2.546314	4288.784180
0.000000	2.546551	4295.529297
0.000000	2.546788	4303.443359
0.000000	2.547026	4311.412109
0.000000	2.547263	4320.006836
0.000000	2.547500	4329.457520
0.000000	2.547737	4337.902344
0.000000	2.547974	4343.817871
0.000000	2.548212	4346.528809
0.000000	2.548449	4347.291992
0.000000	2.548686	4346.541504
0.000000	2.548923	4343.081055
0.000000	2.549160	4337.365234
0.000000	2.549397	4329.536133
0.000000	2.549635	4319.410156
0.000000	2.549872	4308.924316
0.000000	2.550109	4299.103027
0.000000	2.550346	4289.812988
0.000000	2.550583	4280.188965
0.000000	2.550821	4272.048340
0.000000	2.551058	4266.151855
0.000000	2.551295	4262.543945
0.000000	2.551532	4260.616699
0.000000	2.551769	4259.479004
0.000000	2.552006	4259.236328
0.000000	2.552243	4259.361328
0.000000	2.552481	4259.551758
0.000000	2.552718	4260.492188
0.000000	2.552955	4262.394043
0.000000	2.553192	4264.562988
0.000000	2.553429	4267.067383
0.000000	2.553667	4269.434570
0.000000	2.553904	4270.392578
0.000000	2.554141	4270.583984
0.000000	2.554378	4270.097168
0.000000	2.554615	4268.559082
0.000000	2.554852	4265.287109
0.000000	2.555090	4260.813477
0.000000	2.555327	4255.743652
0.000000	2.555564	4250.003906
0.000000	2.555801	4244.742188
0.000000	2.556038	4242.421387
0.000000	2.556276	4241.833496
0.000000	2.556513	4242.428711
0.000000	2.556750	4244.400879
0.000000	2.556987	4248.014648
0.000000	2.557224	4251.669922
0.000000	2.557462	4255.812500
0.000000	2.557698	4261.217285
0.000000	2.557936	4268.198242
0.000000	2.558173	4276.752441
0.000000	2.558410	4287.220703
0.000000	2.558647	4298.661621
0.000000	2.558884	4309.062012
0.000000	2.559122	4318.334473
0.000000	2.559359	4325.791992
0.000000	2.559596	4330.296875
0.000000	2.559833	4333.734863
0.000000	2.560070	4335.731445
0.000000	2.560308	4335.604004
0.000000	2.560544	4333.976563
0.000000	2.560782	4331.249023
0.000000	2.561019	4328.664551
0.000000	2.561256	4325.744629
0.000000	2.561493	4322.066895
0.000000	2.561730	4318.414551
0.000000	2.561968	4316.066406
0.000000	2.562205	4316.958984
0.000000	2.562442	4320.144531
0.000000	2.562679	4325.166016
0.000000	2.562916	4331.367676
0.000000	2.563154	4338.525879
0.000000	2.563391	4346.890137
0.000000	2.563628	4353.795898
0.000000	2.563865	4359.874512
0.000000	2.564102	4364.963867
0.000000	2.564339	4368.787598
0.000000	2.564577	4372.053223
0.000000	2.564814	4373.544922
0.000000	2.565051	4373.142578
0.000000	2.565288	4370.344727
0.000000	2.565525	4365.639160
0.000000	2.565763	4360.299805
0.000000	2.566000	4353.664063
0.000000	2.566237	4348.632813
0.000000	2.566474	4343.052246
0.000000	2.566711	4337.328613
0.000000	2.566948	4333.261230
0.000000	2.567185	4328.943848
0.000000	2.567423	4324.540039
0.000000	2.567660	4319.874512
0.000000	2.567897	4316.939941
0.000000	2.568134	4319.459961
0.000000	2.568371	4325.839844
0.000000	2.568609	4332.532227
0.000000	2.568846	4339.030273
0.000000	2.569083	4343.760254
0.000000	2.569320	4346.233887
0.000000	2.569557	4347.684082
0.000000	2.569794	4347.589844
0.000000	2.570032	4346.281250
0.000000	2.570269	4344.122070
0.000000	2.570506	4342.444824
0.000000	2.570743	4340.708008
0.000000	2.570980	4338.955566
0.000000	2.571218	4337.241211
0.000000	2.571455	4335.736816
0.000000	2.571692	4335.460449
0.000000	2.571929	4335.703613
0.000000	2.572166	4336.042480
0.000000	2.572403	4336.523438
0.000000	2.572641	4337.448730
0.000000	2.572878	4338.637207
0.000000	2.573115	4340.609863
0.000000	2.573352	4342.879395
0.000000	2.573589	4345.733887
0.000000	2.573827	4348.816406
0.000000	2.574064	4351.120605
0.000000	2.574301	4352.015137
0.000000	2.574538	4352.782715
0.000000	2.574775	4353.597656
0.000000	2.575012	4354.877441
0.000000	2.575250	4357.247070
0.000000	2.575487	4359.184570
0.000000	2.575724	4360.399414
0.000000	2.575961	4360.495605
0.000000	2.576198	4359.854492
0.000000	2.576436	4358.943848
0.000000	2.576673	4358.164551
0.000000	2.576910	4357.093262
0.000000	2.577147	4356.285645
0.000000	2.577384	4355.606445
0.000000	2.577621	4354.568848
0.000000	2.577858	4354.181641
0.000000	2.578096	4354.422852
0.000000	2.578333	4355.631348
0.000000	2.578570	4357.765625
0.000000	2.578807	4360.605957
0.000000	2.579044	4364.586426
0.000000	2.579282	4369.320313
0.000000	2.579519	4374.651855
0.000000	2.579756	4379.825195
0.000000	2.579993	4383.387695
0.000000	2.580230	4385.937012
0.000000	2.580467	4387.187500
0.000000	2.580704	4387.647949
0.000000	2.580942	4386.937988
0.000000	2.581179	4385.219238
0.000000	2.581416	4382.731445
0.000000	2.581653	4380.127930
0.000000	2.581890	4377.232910
0.000000	2.582128	4374.202148
0.000000	2.582365	4371.164063
0.000000	2.582602	4367.356445
0.000000	2.582839	4362.826172
0.000000	2.583076	4357.501953
0.000000	2.583313	4352.165527
0.000000	2.583551	4347.490723
0.000000	2.583788	4341.333496
0.000000	2.584025	4333.845703
0.000000	2.584262	4325.209961
0.000000	2.584499	4316.000488
0.000000	2.584737	4309.839355
0.000000	2.584974	4304.821289
0.000000	2.585211	4300.608398
0.000000	2.585448	4296.526367
0.000000	2.585685	4293.194824
0.000000	2.585922	4291.088867
0.000000	2.586159	4292.870605
0.000000	2.586397	4297.896973
0.000000	2.586634	4304.890137
0.000000	2.586871	4313.044434
0.000000	2.587108	4321.405762
0.000000	2.587345	4324.625000
0.000000	2.587583	4324.343262
0.000000	2.587820	4322.435547
0.000000	2.588057	4319.216797
0.000000	2.588294	4315.361328
0.000000	2.588531	4313.640625
0.000000	2.588768	4314.278809
0.000000	2.589006	4316.650391
0.000000	2.589243	4319.129883
0.000000	2.589480	4320.744629
0.000000	2.589717	4320.366699
0.000000	2.589954	4318.779297
0.000000	2.590192	4317.079102
0.000000	2.590429	4316.143555
0.000000	2.590666	4315.087402
0.000000	2.590903	4314.233398
0.000000	2.591140	4315.387695
0.000000	2.591377	4317.526855
0.000000	2.591615	4319.963379
0.000000	2.591852	4322.789551
0.000000	2.592089	4325.230957
0.000000	2.592326	4327.717773
0.000000	2.592563	4329.978516
0.000000	2.592800	4332.939941
0.000000	2.593038	4336.777344
0.000000	2.593275	4340.845703
0.000000	2.593512	4342.707520
0.000000	2.593749	4343.678223
0.000000	2.593986	4343.627441
0.000000	2.594223	4343.191406
0.000000	2.594461	4343.151855
0.000000	2.594698	4342.557617
0.000000	2.594935	4340.755859
0.000000	2.595172	4337.605957
0.000000	2.595409	4333.675781
0.000000	2.595647	4328.811523
0.000000	2.595884	4323.570313
0.000000	2.596121	4319.583008
0.000000	2.596358	4316.322266
0.000000	2.596595	4314.139648
0.000000	2.596833	4313.434570
0.000000	2.597070	4313.168457
0.000000	2.597307	4311.940430
0.000000	2.597544	4310.380859
0.000000	2.597781	4309.645996
0.000000	2.598018	4310.023926
0.000000	2.598256	4309.767578
0.000000	2.598493	4308.148438
0.000000	2.598730	4305.488770
0.000000	2.598967	4302.375488
0.000000	2.599204	4298.788574
0.000000	2.599442	4295.386230
0.000000	2.599679	4293.960449
0.000000	2.599916	4292.852051
0.000000	2.600153	4291.940430
0.000000	2.600390	4291.416504
0.000000	2.600627	4290.599609
0.000000	2.600864	4288.802734
0.000000	2.601102	4286.993652
0.000000	2.601339	4285.042969
0.000000	2.601576	4283.596191
0.000000	2.601813	4283.571777
0.000000	2.602050	4284.872070
0.000000	2.602288	4286.679688
0.000000	2.602525	4287.833984
0.000000	2.602762	4288.971680
0.000000	2.602999	4290.532715
0.000000	2.603236	4291.498047
0.000000	2.603473	4292.637207
0.000000	2.603711	4294.377441
0.000000	2.603948	4295.891602
0.000000	2.604185	4296.671875
0.000000	2.604422	4296.853027
0.000000	2.604659	4296.057617
0.000000	2.604897	4295.353027
0.000000	2.605134	4294.852051
0.000000	2.605371	4295.463867
0.000000	2.605608	4297.295410
0.000000	2.605845	4300.550781
0.000000	2.606082	4305.022461
0.000000	2.606319	4310.671875
0.000000	2.606557	4317.860352
0.000000	2.606794	4325.990234
0.000000	2.607031	4334.809570
0.000000	2.607268	4343.962891
0.000000	2.607505	4353.265137
0.000000	2.607743	4360.187012
0.000000	2.607980	4365.607910
0.000000	2.608217	4371.166992
0.000000	2.608454	4376.487305
0.000000	2.608691	4381.594238
0.000000	2.608928	4385.093750
0.000000	2.609165	4386.727539
0.000000	2.609403	4386.494141
0.000000	2.609640	4384.192871
0.000000	2.609877	4380.784668
0.000000	2.610114	4375.514648
0.000000	2.610351	4367.591797
0.000000	2.610589	4358.458008
0.000000	2.610826	4349.156250
0.000000	2.611063	4340.941895
0.000000	2.611300	4333.963379
0.000000	2.611537	4327.645996
0.000000	2.611774	4321.531250
0.000000	2.612012	4316.058594
0.000000	2.612249	4310.670410
0.000000	2.612486	4306.009277
0.000000	2.612723	4300.459473
0.000000	2.612960	4295.128906
0.000000	2.613198	4291.638184
0.000000	2.613435	4289.225098
0.000000	2.613672	4287.893555
0.000000	2.613909	4289.288574
0.000000	2.614146	4292.292480
0.000000	2.614383	4294.996094
0.000000	2.614621	4297.483887
0.000000	2.614858	4299.912109
0.000000	2.615095	4302.752930
0.000000	2.615332	4306.157227
0.000000	2.615569	4310.145020
0.000000	2.615806	4315.291992
0.000000	2.616044	4320.272949
0.000000	2.616281	4325.226563
0.000000	2.616518	4328.928223
0.000000	2.616755	4331.845703
0.000000	2.616992	4334.042480
0.000000	2.617229	4335.523926
0.000000	2.617467	4335.626953
0.000000	2.617704	4335.196289
0.000000	2.617941	4335.499512
0.000000	2.618178	4336.549805
0.000000	2.618415	4336.515625
0.000000	2.618653	4335.377930
0.000000	2.618890	4332.629883
0.000000	2.619127	4328.878418
0.000000	2.619364	4323.955566
0.000000	2.619601	4317.767578
0.000000	2.619838	4310.709473
0.000000	2.620076	4302.734375
0.000000	2.620313	4294.561523
0.000000	2.620550	4288.035645
0.000000	2.620787	4282.873047
0.000000	2.621024	4280.390137
0.000000	2.621262	4280.182617
0.000000	2.621499	4281.106934
0.000000	2.621736	4282.637207
0.000000	2.621973	4283.985352
0.000000	2.622210	4284.405273
0.000000	2.622447	4283.892090
0.000000	2.622685	4282.046875
0.000000	2.622922	4279.437500
0.000000	2.623159	4276.290527
0.000000	2.623396	4272.567383
0.000000	2.623633	4270.248047
0.000000	2.623871	4268.190918
0.000000	2.624108	4266.255371
0.000000	2.624345	4263.789063
0.000000	2.624582	4262.548340
0.000000	2.624819	4262.101074
0.000000	2.625057	4261.173828
0.000000	2.625293	4259.643066
0.000000	2.625531	4258.014160
0.000000	2.625768	4256.099121
0.000000	2.626005	4254.323730
0.000000	2.626242	4252.292969
0.000000	2.626479	4249.627930
0.000000	2.626717	4246.742676
0.000000	2.626954	4243.775391
0.000000	2.627191	4242.144043
0.000000	2.627428	4240.993652
0.000000	2.627665	4240.379395
0.000000	2.627903	4240.825195
0.000000	2.628139	4242.081543
0.000000	2.628377	4244.417480
0.000000	2.628614	4247.049805
0.000000	2.628851	4249.469238
0.000000	2.629088	4251.629395
0.000000	2.629325	4253.262207
0.000000	2.629563	4254.747559
0.000000	2.629800	4256.045410
0.000000	2.630037	4257.412598
0.000000	2.630274	4258.193848
0.000000	2.630511	4259.358887
0.000000	2.630749	4261.337891
0.000000	2.630986	4264.179688
0.000000	2.631223	4267.989258
0.000000	2.631460	4272.062988
0.000000	2.631697	4276.100586
0.000000	2.631934	4280.382813
0.000000	2.632172	4284.712891
0.000000	2.632409	4288.661133
0.000000	2.632646	4292.085449
0.000000	2.632883	4295.290527
0.000000	2.633120	4299.388184
0.000000	2.633358	4304.549805
0.000000	2.633595	4310.518555
0.000000	2.633832	4317.195313
0.000000	2.634069	4323.306641
0.000000	2.634306	4329.087402
0.000000	2.634543	4335.017578
0.000000	2.634780	4341.432617
0.000000	2.635018	4347.407227
0.000000	2.635255	4351.982422
0.000000	2.635492	4354.508789
0.000000	2.635729	4356.799316
0.000000	2.635966	4359.271484
0.000000	2.636204	4362.515625
0.000000	2.636441	4366.512695
0.000000	2.636678	4371.059570
0.000000	2.636915	4376.111328
0.000000	2.637152	4381.160156
0.000000	2.637389	4386.181152
0.000000	2.637627	4391.403809
0.000000	2.637864	4396.574707
0.000000	2.638101	4399.264648
0.000000	2.638338	4399.074707
0.000000	2.638575	4396.879395
0.000000	2.638813	4393.302246
0.000000	2.639050	4388.436035
0.000000	2.639287	4383.144043
0.000000	2.639524	4378.182617
0.000000	2.639761	4375.450195
0.000000	2.639998	4373.513184
0.000000	2.640236	4371.837402
0.000000	2.640473	4370.983398
0.000000	2.640710	4371.643555
0.000000	2.640947	4371.921875
0.000000	2.641184	4371.087891
0.000000	2.641421	4368.645020
0.000000	2.641659	4365.277832
0.000000	2.641896	4360.605957
0.000000	2.642133	4355.242676
0.000000	2.642370	4348.637695
0.000000	2.642607	4342.914063
0.000000	2.642844	4339.692871
0.000000	2.643082	4337.219238
0.000000	2.643319	4335.204590
0.000000	2.643556	4333.944336
0.000000	2.643793	4333.347656
0.000000	2.644030	4331.479980
0.000000	2.644268	4328.151855
0.000000	2.644505	4322.676758
0.000000	2.644742	4315.760742
0.000000	2.644979	4307.622070
0.000000	2.645216	4299.517578
0.000000	2.645453	4294.179688
0.000000	2.645691	4290.702637
0.000000	2.645928	4287.515625
0.000000	2.646165	4284.404785
0.000000	2.646402	4281.774902
0.000000	2.646639	4280.784180
0.000000	2.646877	4281.860840
0.000000	2.647114	4283.419922
0.000000	2.647351	4284.910156
0.000000	2.647588	4287.297363
0.000000	2.647825	4290.657227
0.000000	2.648062	4296.282227
0.000000	2.648299	4303.116699
0.000000	2.648537	4311.302734
0.000000	2.648774	4320.169434
0.000000	2.649011	4328.583984
0.000000	2.649248	4337.791016
0.000000	2.649485	4346.367676
0.000000	2.649723	4354.881348
0.000000	2.649960	4362.440918
0.000000	2.650197	4368.590332
0.000000	2.650434	4374.077148
0.000000	2.650671	4378.660156
0.000000	2.650908	4381.409180
0.000000	2.651146	4381.447266
0.000000	2.651383	4378.873047
0.000000	2.651620	4373.979492
0.000000	2.651857	4366.542969
0.000000	2.652094	4356.573242
0.000000	2.652332	4343.890137
0.000000	2.652569	4329.751953
0.000000	2.652806	4314.703613
0.000000	2.653043	4300.576172
0.000000	2.653280	4288.006836
0.000000	2.653517	4277.765137
0.000000	2.653754	4269.226074
0.000000	2.653992	4264.076172
0.000000	2.654229	4261.949707
0.000000	2.654466	4262.015137
0.000000	2.654703	4263.385254
0.000000	2.654940	4265.799316
0.000000	2.655178	4269.338379
0.000000	2.655415	4274.213379
0.000000	2.655652	4280.158203
0.000000	2.655889	4286.291504
0.000000	2.656126	4293.069336
0.000000	2.656363	4301.085449
0.000000	2.656600	4310.017090
0.000000	2.656838	4319.761719
0.000000	2.657075	4328.977539
0.000000	2.657312	4337.410156
0.000000	2.657549	4343.204590
0.000000	2.657786	4346.610840
0.000000	2.658024	4348.292969
0.000000	2.658261	4349.194824
0.000000	2.658498	4349.025879
0.000000	2.658735	4347.899902
0.000000	2.658972	4345.871094
0.000000	2.659209	4343.662109
0.000000	2.659447	4341.450195
0.000000	2.659684	4338.585449
0.000000	2.659921	4335.285156
0.000000	2.660158	4333.636230
0.000000	2.660395	4333.537598
0.000000	2.660633	4333.641602
0.000000	2.660870	4333.806152
0.000000	2.661107	4334.219727
0.000000	2.661344	4334.700684
0.000000	2.661581	4334.818359
0.000000	2.661819	4334.404785
0.000000	2.662056	4334.058594
0.000000	2.662293	4334.030273
0.000000	2.662530	4334.999512
0.000000	2.662767	4335.955566
0.000000	2.663004	4335.846680
0.000000	2.663242	4333.650879
0.000000	2.663479	4330.029785
0.000000	2.663716	4324.598633
0.000000	2.663953	4317.962891
0.000000	2.664190	4309.454102
0.000000	2.664427	4298.345215
0.000000	2.664665	4284.788086
0.000000	2.664902	4269.642578
0.000000	2.665139	4255.804199
0.000000	2.665376	4241.924316
0.000000	2.665613	4229.402344
0.000000	2.665850	4217.724609
0.000000	2.666088	4206.930176
0.000000	2.666325	4197.516113
0.000000	2.666562	4189.446777
0.000000	2.666799	4184.544434
0.000000	2.667036	4181.011719
0.000000	2.667274	4177.354980
0.000000	2.667511	4173.884277
0.000000	2.667748	4170.877930
0.000000	2.667985	4168.804199
0.000000	2.668222	4168.647949
0.000000	2.668459	4169.663574
0.000000	2.668697	4171.366211
0.000000	2.668934	4173.585449
0.000000	2.669171	4176.627930
0.000000	2.669408	4179.242676
0.000000	2.669645	4181.789063
0.000000	2.669883	4185.238281
0.000000	2.670120	4189.315430
0.000000	2.670357	4194.494141
0.000000	2.670594	4202.359375
0.000000	2.670831	4211.170410
0.000000	2.671068	4219.884277
0.000000	2.671306	4229.708008
0.000000	2.671543	4240.834473
0.000000	2.671780	4252.436035
0.000000	2.672017	4263.833008
0.000000	2.672254	4274.295898
0.000000	2.672492	4282.368652
0.000000	2.672729	4286.682129
0.000000	2.672966	4288.043457
0.000000	2.673203	4286.889648
0.000000	2.673440	4283.272949
0.000000	2.673677	4277.844238
0.000000	2.673914	4271.019043
0.000000	2.674152	4263.658691
0.000000	2.674389	4257.853516
0.000000	2.674626	4254.371582
0.000000	2.674863	4253.070313
0.000000	2.675100	4253.798340
0.000000	2.675338	4253.974609
0.000000	2.675575	4253.881836
0.000000	2.675812	4253.110352
0.000000	2.676049	4252.172363
0.000000	2.676286	4251.357422
0.000000	2.676523	4250.611328
0.000000	2.676760	4250.882324
0.000000	2.676998	4252.660645
0.000000	2.677235	4256.383301
0.000000	2.677472	4263.083984
0.000000	2.677709	4272.603027
0.000000	2.677946	4285.166504
0.000000	2.678184	4299.292480
0.000000	2.678421	4314.208984
0.000000	2.678658	4329.734863
0.000000	2.678895	4343.328125
0.000000	2.679132	4354.403320
0.000000	2.679369	4365.368164
0.000000	2.679607	4376.759277
0.000000	2.679844	4388.267090
0.000000	2.680081	4399.150391
0.000000	2.680318	4409.701172
0.000000	2.680555	4418.350586
0.000000	2.680793	4426.512695
0.000000	2.681030	4433.440430
0.000000	2.681267	4438.689941
0.000000	2.681504	4441.932129
0.000000	2.681741	4443.237305
0.000000	2.681978	4443.351563
0.000000	2.682215	4441.517578
0.000000	2.682453	4438.009766
0.000000	2.682690	4432.986816
0.000000	2.682927	4427.339844
0.000000	2.683164	4421.219238
0.000000	2.683401	4416.036621
0.000000	2.683639	4411.403809
0.000000	2.683876	4407.963379
0.000000	2.684113	4404.383789
0.000000	2.684350	4401.603516
0.000000	2.684587	4399.634766
0.000000	2.684824	4398.844238
0.000000	2.685062	4399.209961
0.000000	2.685299	4401.259277
0.000000	2.685536	4404.479492
0.000000	2.685773	4408.639648
0.000000	2.686010	4413.720703
0.000000	2.686248	4418.127930
0.000000	2.686485	4421.259766
0.000000	2.686722	4426.025391
0.000000	2.686959	4435.184570
0.000000	2.687196	4446.020508
0.000000	2.687433	4453.843750
0.000000	2.687671	4460.139160
0.000000	2.687908	4467.756836
0.000000	2.688145	4476.872559
0.000000	2.688382	4487.291992
0.000000	2.688619	4497.416016
0.000000	2.688857	4508.354004
0.000000	2.689094	4518.042480
0.000000	2.689331	4525.087891
0.000000	2.689568	4529.192871
0.000000	2.689805	4531.550781
0.000000	2.690042	4530.410645
0.000000	2.690280	4527.022461
0.000000	2.690517	4522.110840
0.000000	2.690754	4518.086914
0.000000	2.690991	4516.272949
0.000000	2.691228	4514.985352
0.000000	2.691465	4514.769043
0.000000	2.691703	4516.411621
0.000000	2.691940	4518.217285
0.000000	2.692177	4519.871094
0.000000	2.692414	4520.639160
0.000000	2.692651	4520.896973
0.000000	2.692888	4519.779785
0.000000	2.693126	4518.110352
0.000000	2.693363	4516.999023
0.000000	2.693600	4516.190918
0.000000	2.693837	4516.274902
0.000000	2.694074	4517.081055
0.000000	2.694312	4519.914551
0.000000	2.694549	4522.176270
0.000000	2.694786	4524.332031
0.000000	2.695023	4526.307617
0.000000	2.695260	4526.732910
0.000000	2.695498	4525.284668
0.000000	2.695735	4522.188477
0.000000	2.695972	4517.407715
0.000000	2.696209	4511.377441
0.000000	2.696446	4504.298828
0.000000	2.696683	4495.890625
0.000000	2.696920	4486.851563
0.000000	2.697158	4478.031250
0.000000	2.697395	4470.493652
0.000000	2.697632	4464.714355
0.000000	2.697869	4460.374023
0.000000	2.698106	4457.056641
0.000000	2.698344	4454.872070
0.000000	2.698581	4454.485840
0.000000	2.698818	4455.278320
0.000000	2.699055	4457.137207
0.000000	2.699292	4459.537598
0.000000	2.699529	4461.683594
0.000000	2.699767	4464.609375
0.000000	2.700004	4468.042480
0.000000	2.700241	4471.636719
0.000000	2.700478	4475.682617
0.000000	2.700715	4480.245117
0.000000	2.700953	4484.173828
0.000000	2.701190	4484.639160
0.000000	2.701427	4483.355957
0.000000	2.701664	4480.344238
0.000000	2.701901	4475.659668
0.000000	2.702138	4469.628418
0.000000	2.702375	4464.519531
0.000000	2.702613	4461.074707
0.000000	2.702850	4456.763672
0.000000	2.703087	4452.211914
0.000000	2.703324	4447.007813
0.000000	2.703561	4441.386230
0.000000	2.703799	4436.259766
0.000000	2.704036	4432.705078
0.000000	2.704273	4429.687012
0.000000	2.704510	4427.148438
0.000000	2.704747	4425.219727
0.000000	2.704984	4423.744141
0.000000	2.705221	4421.920410
0.000000	2.705459	4419.801758
0.000000	2.705696	4417.393555
0.000000	2.705933	4415.142090
0.000000	2.706170	4413.924316
0.000000	2.706407	4413.661133
0.000000	2.706645	4413.974609
0.000000	2.706882	4414.791992
0.000000	2.707119	4416.009277
0.000000	2.707356	4417.744629
0.000000	2.707593	4419.755371
0.000000	2.707830	4421.454102
0.000000	2.708068	4423.529785
0.000000	2.708305	4426.285645
0.000000	2.708542	4429.578613
0.000000	2.708779	4434.727051
0.000000	2.709016	4441.195313
0.000000	2.709254	4449.292969
0.000000	2.709491	4457.892090
0.000000	2.709728	4465.760254
0.000000	2.709965	4473.719727
0.000000	2.710202	4481.673340
0.000000	2.710439	4489.374512
0.000000	2.710677	4497.738770
0.000000	2.710914	4506.134277
0.000000	2.711151	4513.039063
0.000000	2.711388	4518.520508
0.000000	2.711625	4521.204102
0.000000	2.711863	4521.475586
0.000000	2.712100	4519.062500
0.000000	2.712337	4515.116699
0.000000	2.712574	4509.687500
0.000000	2.712811	4504.442383
0.000000	2.713048	4499.836914
0.000000	2.713286	4496.068359
0.000000	2.713523	4494.482422
0.000000	2.713760	4493.278809
0.000000	2.713997	4492.538574
0.000000	2.714234	4491.788086
0.000000	2.714471	4491.570801
0.000000	2.714709	4491.274902
0.000000	2.714946	4491.406250
0.000000	2.715183	4491.326660
0.000000	2.715420	4489.004883
0.000000	2.715657	4485.362305
0.000000	2.715894	4480.665039
0.000000	2.716132	4474.835938
0.000000	2.716369	4469.870605
0.000000	2.716606	4465.191406
0.000000	2.716843	4461.264648
0.000000	2.717080	4457.663574
0.000000	2.717318	4455.082520
0.000000	2.717555	4452.917480
0.000000	2.717792	4450.557617
0.000000	2.718029	4447.933105
0.000000	2.718266	4444.119141
0.000000	2.718503	4439.439453
0.000000	2.718741	4433.959961
0.000000	2.718978	4429.178711
0.000000	2.719215	4423.996094
0.000000	2.719452	4418.639160
0.000000	2.719689	4414.362793
0.000000	2.719927	4410.509766
0.000000	2.720164	4406.989746
0.000000	2.720401	4403.838867
0.000000	2.720638	4401.594727
0.000000	2.720875	4400.559082
0.000000	2.721112	4400.393066
0.000000	2.721349	4400.830566
0.000000	2.721587	4402.063477
0.000000	2.721824	4404.024902
0.000000	2.722061	4406.613281
0.000000	2.722298	4409.808105
0.000000	2.722535	4413.433105
0.000000	2.722773	4417.519531
0.000000	2.723010	4420.987305
0.000000	2.723247	4424.455078
0.000000	2.723484	4427.879883
0.000000	2.723721	4431.366699
0.000000	2.723958	4434.552246
0.000000	2.724195	4438.289551
0.000000	2.724433	4442.208496
0.000000	2.724670	4446.218750
0.000000	2.724907	4449.663574
0.000000	2.725144	4452.653809
0.000000	2.725381	4454.769531
0.000000	2.725619	4455.554199
0.000000	2.725856	4454.438477
0.000000	2.726093	4451.533203
0.000000	2.726330	4447.438477
0.000000	2.726567	4442.031250
0.000000	2.726804	4436.378418
0.000000	2.727042	4430.790039
0.000000	2.727279	4424.384277
0.000000	2.727516	4419.329102
0.000000	2.727753	4414.201172
0.000000	2.727990	4409.824707
0.000000	2.728228	4405.970215
0.000000	2.728465	4403.260254
0.000000	2.728702	4401.489258
0.000000	2.728939	4400.673340
0.000000	2.729176	4401.539551
0.000000	2.729414	4403.790039
0.000000	2.729650	4407.857422
0.000000	2.729888	4412.839844
0.000000	2.730125	4418.547852
0.000000	2.730362	4422.531738
0.000000	2.730599	4426.201172
0.000000	2.730836	4429.739258
0.000000	2.731074	4433.337891
0.000000	2.731311	4436.314941
0.000000	2.731548	4439.055176
0.000000	2.731785	4440.138184
0.000000	2.732022	4439.979492
0.000000	2.732260	4438.980957
0.000000	2.732497	4437.250977
0.000000	2.732734	4435.294922
0.000000	2.732971	4434.239746
0.000000	2.733208	4432.024414
0.000000	2.733445	4428.823730
0.000000	2.733683	4425.012695
0.000000	2.733920	4421.408691
0.000000	2.734157	4417.786621
0.000000	2.734394	4414.293457
0.000000	2.734631	4411.211914
0.000000	2.734869	4408.816406
0.000000	2.735106	4406.850098
0.000000	2.735343	4405.339844
0.000000	2.735580	4404.237305
0.000000	2.735817	4403.166504
0.000000	2.736054	4401.937012
0.000000	2.736292	4399.619629
0.000000	2.736529	4395.936035
0.000000	2.736766	4391.461914
0.000000	2.737003	4386.673828
0.000000	2.737240	4384.087891
0.000000	2.737478	4381.521484
0.000000	2.737715	4379.010742
0.000000	2.737952	4378.017578
0.000000	2.738189	4377.089355
0.000000	2.738426	4377.301270
0.000000	2.738663	4379.601563
0.000000	2.738901	4385.984375
0.000000	2.739138	4396.025391
0.000000	2.739375	4410.629883
0.000000	2.739612	4430.552734
0.000000	2.739849	4456.374512
0.000000	2.740086	4488.836914
0.000000	2.740324	4525.651855
0.000000	2.740561	4562.816406
0.000000	2.740798	4600.651367
0.000000	2.741035	4638.008789
0.000000	2.741272	4672.681152
0.000000	2.741509	4698.915527
0.000000	2.741747	4715.279297
0.000000	2.741984	4721.441895
0.000000	2.742221	4718.219727
0.000000	2.742458	4706.482422
0.000000	2.742695	4686.031250
0.000000	2.742933	4656.929199
0.000000	2.743170	4622.080566
0.000000	2.743407	4585.541504
0.000000	2.743644	4553.316895
0.000000	2.743881	4531.792480
0.000000	2.744118	4520.687988
0.000000	2.744355	4513.633301
0.000000	2.744593	4509.781738
0.000000	2.744830	4507.370117
0.000000	2.745067	4504.492676
0.000000	2.745304	4501.630859
0.000000	2.745541	4498.922363
0.000000	2.745779	4497.127441
0.000000	2.746016	4496.401855
0.000000	2.746253	4496.233398
0.000000	2.746490	4496.144531
0.000000	2.746727	4496.800293
0.000000	2.746964	4498.785156
0.000000	2.747202	4501.674805
0.000000	2.747439	4505.430176
0.000000	2.747676	4509.065918
0.000000	2.747913	4511.978027
0.000000	2.748150	4515.459473
0.000000	2.748388	4518.348145
0.000000	2.748625	4518.781250
0.000000	2.748862	4518.078125
0.000000	2.749099	4516.500488
0.000000	2.749336	4512.944336
0.000000	2.749573	4507.989258
0.000000	2.749810	4502.139160
0.000000	2.750048	4497.348145
0.000000	2.750285	4494.151855
0.000000	2.750522	4490.551758
0.000000	2.750759	4486.974609
0.000000	2.750996	4483.120605
0.000000	2.751234	4479.520020
0.000000	2.751471	4477.305664
0.000000	2.751708	4474.408203
0.000000	2.751945	4471.224609
0.000000	2.752182	4467.847656
0.000000	2.752419	4464.417969
0.000000	2.752657	4461.485840
0.000000	2.752894	4458.427246
0.000000	2.753131	4455.725098
0.000000	2.753368	4453.919922
0.000000	2.753605	4453.466797
0.000000	2.753842	4452.889160
0.000000	2.754080	4453.392578
0.000000	2.754317	4455.306641
0.000000	2.754554	4458.706543
0.000000	2.754791	4464.073730
0.000000	2.755028	4471.253906
0.000000	2.755265	4479.851563
0.000000	2.755503	4489.082031
0.000000	2.755740	4497.068848
0.000000	2.755977	4502.269531
0.000000	2.756214	4503.660645
0.000000	2.756451	4502.598145
0.000000	2.756689	4499.515625
0.000000	2.756926	4494.471680
0.000000	2.757163	4487.742676
0.000000	2.757400	4481.263184
0.000000	2.757637	4475.280273
0.000000	2.757874	4470.479492
0.000000	2.758112	4467.671875
0.000000	2.758349	4465.640137
0.000000	2.758586	4463.389160
0.000000	2.758823	4460.128906
0.000000	2.759060	4455.501953
0.000000	2.759298	4449.813965
0.000000	2.759535	4442.899414
0.000000	2.759772	4434.533691
0.000000	2.760009	4425.716797
0.000000	2.760246	4417.729980
0.000000	2.760484	4411.928711
0.000000	2.760721	4408.746094
0.000000	2.760958	4409.224609
0.000000	2.761195	4413.314941
0.000000	2.761432	4420.957031
0.000000	2.761669	4428.166992
0.000000	2.761907	4434.502441
0.000000	2.762144	4440.466797
0.000000	2.762381	4442.740723
0.000000	2.762618	4442.262207
0.000000	2.762855	4441.081543
0.000000	2.763092	4439.123535
0.000000	2.763330	4437.921875
0.000000	2.763567	4438.501953
0.000000	2.763804	4440.381836
0.000000	2.764041	4442.688965
0.000000	2.764278	4445.887207
0.000000	2.764515	4449.760254
0.000000	2.764753	4454.005371
0.000000	2.764990	4457.655762
0.000000	2.765227	4460.956055
0.000000	2.765464	4464.090820
0.000000	2.765701	4467.282715
0.000000	2.765939	4471.010742
0.000000	2.766176	4475.241211
0.000000	2.766413	4478.534668
0.000000	2.766650	4481.703125
0.000000	2.766887	4484.736328
0.000000	2.767124	4486.393555
0.000000	2.767362	4487.509277
0.000000	2.767599	4488.282715
0.000000	2.767836	4488.480469
0.000000	2.768073	4488.651855
0.000000	2.768310	4488.322754
0.000000	2.768548	4488.262207
0.000000	2.768785	4488.915039
0.000000	2.769022	4490.445313
0.000000	2.769259	4493.424316
0.000000	2.769496	4496.384277
0.000000	2.769733	4497.870117
0.000000	2.769970	4499.723145
0.000000	2.770208	4501.331543
0.000000	2.770445	4503.288574
0.000000	2.770682	4505.728027
0.000000	2.770919	4507.805664
0.000000	2.771156	4509.532227
0.000000	2.771394	4511.345215
0.000000	2.771631	4513.862305
0.000000	2.771868	4516.743652
0.000000	2.772105	4520.464355
0.000000	2.772342	4524.991211
0.000000	2.772579	4529.991211
0.000000	2.772816	4534.959473
0.000000	2.773054	4539.858887
0.000000	2.773291	4544.778809
0.000000	2.773528	4549.804688
0.000000	2.773765	4555.480469
0.000000	2.774002	4561.817383
0.000000	2.774240	4567.171875
0.000000	2.774477	4570.941895
0.000000	2.774714	4573.693359
0.000000	2.774951	4575.857910
0.000000	2.775188	4579.267578
0.000000	2.775425	4582.001953
0.000000	2.775663	4583.757813
0.000000	2.775900	4585.132324
0.000000	2.776137	4586.306641
0.000000	2.776374	4587.729004
0.000000	2.776611	4589.365723
0.000000	2.776848	4591.152344
0.000000	2.777086	4592.870605
0.000000	2.777323	4594.756348
0.000000	2.777560	4596.657227
0.000000	2.777797	4597.894043
0.000000	2.778034	4599.216797
0.000000	2.778271	4600.532715
0.000000	2.778509	4600.985840
0.000000	2.778746	4600.674316
0.000000	2.778983	4599.745605
0.000000	2.779220	4598.390137
0.000000	2.779457	4596.221191
0.000000	2.779695	4594.572754
0.000000	2.779932	4592.252441
0.000000	2.780169	4589.224121
0.000000	2.780406	4586.440430
0.000000	2.780643	4583.766602
0.000000	2.780880	4580.164063
0.000000	2.781118	4576.026855
0.000000	2.781355	4571.188477
0.000000	2.781592	4566.243652
0.000000	2.781829	4560.981934
0.000000	2.782066	4556.066895
0.000000	2.782304	4550.625488
0.000000	2.782541	4544.900879
0.000000	2.782778	4539.586914
0.000000	2.783015	4535.931152
0.000000	2.783252	4533.368164
0.000000	2.783489	4531.139160
0.000000	2.783726	4529.784180
0.000000	2.783964	4529.225098
0.000000	2.784201	4531.140625
0.000000	2.784438	4534.331543
0.000000	2.784675	4537.060059
0.000000	2.784912	4538.370605
0.000000	2.785150	4539.437988
0.000000	2.785387	4540.932129
0.000000	2.785624	4543.645020
0.000000	2.785861	4545.989258
0.000000	2.786098	4547.106934
0.000000	2.786335	4547.466309
0.000000	2.786573	4546.598145
0.000000	2.786810	4545.261719
0.000000	2.787047	4542.918945
0.000000	2.787284	4539.521484
0.000000	2.787521	4534.579590
0.000000	2.787759	4528.144043
0.000000	2.787996	4521.311035
0.000000	2.788233	4515.716797
0.000000	2.788470	4509.195313
0.000000	2.788707	4501.292969
0.000000	2.788944	4492.094238
0.000000	2.789182	4482.501953
0.000000	2.789419	4473.374023
0.000000	2.789656	4465.581055
0.000000	2.789893	4456.789063
0.000000	2.790130	4447.262207
0.000000	2.790368	4437.832031
0.000000	2.790605	4429.864746
0.000000	2.790842	4422.152344
0.000000	2.791079	4414.847656
0.000000	2.791316	4407.728516
0.000000	2.791553	4400.333008
0.000000	2.791791	4393.081543
0.000000	2.792027	4385.976074
0.000000	2.792265	4379.902344
0.000000	2.792502	4375.401367
0.000000	2.792739	4371.259766
0.000000	2.792977	4367.647949
0.000000	2.793213	4364.377930
0.000000	2.793451	4361.876465
0.000000	2.793688	4360.108887
0.000000	2.793925	4358.806641
0.000000	2.794163	4358.092773
0.000000	2.794399	4358.260742
0.000000	2.794636	4359.643555
0.000000	2.794874	4362.343750
0.000000	2.795111	4366.438965
0.000000	2.795348	4371.594727
0.000000	2.795585	4378.139648
0.000000	2.795822	4385.729492
0.000000	2.796060	4394.177246
0.000000	2.796297	4403.474121
0.000000	2.796534	4411.621094
0.000000	2.796771	4419.256836
0.000000	2.797008	4426.852051
0.000000	2.797246	4435.366699
0.000000	2.797483	4444.614258
0.000000	2.797720	4451.619629
0.000000	2.797957	4456.625488
0.000000	2.798194	4460.870117
0.000000	2.798431	4464.015625
0.000000	2.798669	4466.869629
0.000000	2.798906	4468.852051
0.000000	2.799143	4470.874512
0.000000	2.799380	4472.468262
0.000000	2.799617	4473.810059
0.000000	2.799855	4475.274414
0.000000	2.800092	4477.904297
0.000000	2.800329	4481.540039
0.000000	2.800566	4486.668945
0.000000	2.800803	4492.703125
0.000000	2.801040	4499.869629
0.000000	2.801278	4507.168457
0.000000	2.801515	4514.432617
0.000000	2.801752	4520.713379
0.000000	2.801989	4525.538574
0.000000	2.802226	4528.638184
0.000000	2.802464	4530.832520
0.000000	2.802701	4532.940430
0.000000	2.802938	4535.094727
0.000000	2.803175	4536.792480
0.000000	2.803412	4538.104004
0.000000	2.803649	4538.491699
0.000000	2.803886	4538.033691
0.000000	2.804124	4537.220703
0.000000	2.804361	4536.338867
0.000000	2.804598	4535.426758
0.000000	2.804835	4534.253418
0.000000	2.805072	4532.916016
0.000000	2.805310	4531.251465
0.000000	2.805547	4529.200684
0.000000	2.805784	4526.963379
0.000000	2.806021	4524.534668
0.000000	2.806258	4520.498047
0.000000	2.806495	4516.180664
0.000000	2.806733	4514.030762
0.000000	2.806970	4512.886719
0.000000	2.807207	4512.077148
0.000000	2.807444	4511.504395
0.000000	2.807681	4511.692383
0.000000	2.807919	4513.167969
0.000000	2.808156	4515.557617
0.000000	2.808393	4518.756836
0.000000	2.808630	4522.828125
0.000000	2.808867	4526.920410
0.000000	2.809104	4530.387207
0.000000	2.809342	4533.724609
0.000000	2.809579	4536.569824
0.000000	2.809816	4539.757813
0.000000	2.810053	4543.643555
0.000000	2.810290	4548.766602
0.000000	2.810528	4555.437500
0.000000	2.810765	4563.056152
0.000000	2.811002	4571.991699
0.000000	2.811239	4582.353027
0.000000	2.811476	4593.802246
0.000000	2.811713	4605.175293
0.000000	2.811951	4614.544434
0.000000	2.812187	4621.675293
0.000000	2.812425	4625.167969
0.000000	2.812662	4627.380859
0.000000	2.812899	4629.140625
0.000000	2.813136	4630.633789
0.000000	2.813373	4634.095703
0.000000	2.813611	4637.665039
0.000000	2.813848	4640.595215
0.000000	2.814085	4641.347168
0.000000	2.814322	4640.845703
0.000000	2.814559	4639.445313
0.000000	2.814796	4637.355957
0.000000	2.815034	4635.944336
0.000000	2.815271	4635.617676
0.000000	2.815508	4634.987793
0.000000	2.815745	4634.869629
0.000000	2.815982	4634.017578
0.000000	2.816220	4632.276855
0.000000	2.816457	4629.966797
0.000000	2.816694	4627.896973
0.000000	2.816931	4626.831055
0.000000	2.817168	4627.759277
0.000000	2.817405	4630.097168
0.000000	2.817643	4632.939453
0.000000	2.817880	4635.469727
0.000000	2.818117	4636.549316
0.000000	2.818354	4637.110840
0.000000	2.818591	4637.083008
0.000000	2.818829	4636.322754
0.000000	2.819066	4634.998047
0.000000	2.819303	4632.876953
0.000000	2.819540	4630.397949
0.000000	2.819777	4627.809082
0.000000	2.820014	4626.441895
0.000000	2.820252	4626.471191
0.000000	2.820489	4625.370605
0.000000	2.820726	4623.413086
0.000000	2.820963	4620.105957
0.000000	2.821200	4616.026855
0.000000	2.821438	4611.773926
0.000000	2.821675	4608.654297
0.000000	2.821912	4606.433594
0.000000	2.822149	4604.459961
0.000000	2.822386	4603.133301
0.000000	2.822623	4602.840332
0.000000	2.822860	4603.189941
0.000000	2.823098	4604.081543
0.000000	2.823335	4605.366211
0.000000	2.823572	4606.615234
0.000000	2.823809	4607.988770
0.000000	2.824046	4609.291016
0.000000	2.824284	4610.695801
0.000000	2.824521	4611.911621
0.000000	2.824758	4613.147461
0.000000	2.824995	4614.285156
0.000000	2.825232	4615.229492
0.000000	2.825469	4616.404785
0.000000	2.825707	4618.267090
0.000000	2.825944	4620.538574
0.000000	2.826181	4623.030273
0.000000	2.826418	4625.414063
0.000000	2.826655	4627.950195
0.000000	2.826892	4631.127930
0.000000	2.827130	4634.891602
0.000000	2.827367	4638.841309
0.000000	2.827604	4641.755371
0.000000	2.827841	4643.090332
0.000000	2.828078	4643.437500
0.000000	2.828315	4643.091309
0.000000	2.828553	4641.755371
0.000000	2.828790	4639.738770
0.000000	2.829027	4636.635254
0.000000	2.829264	4632.297363
0.000000	2.829501	4626.400879
0.000000	2.829739	4619.945313
0.000000	2.829976	4612.982422
0.000000	2.830213	4605.045898
0.000000	2.830450	4598.791992
0.000000	2.830687	4594.157715
0.000000	2.830925	4590.347656
0.000000	2.831161	4586.793945
0.000000	2.831399	4585.148438
0.000000	2.831636	4584.694824
0.000000	2.831873	4583.247070
0.000000	2.832110	4581.154785
0.000000	2.832347	4579.060547
0.000000	2.832585	4576.932129
0.000000	2.832822	4576.345703
0.000000	2.833059	4578.028809
0.000000	2.833296	4581.964844
0.000000	2.833533	4587.544922
0.000000	2.833771	4595.223145
0.000000	2.834008	4605.170898
0.000000	2.834245	4616.491699
0.000000	2.834482	4629.169922
0.000000	2.834719	4638.207031
0.000000	2.834956	4645.368164
0.000000	2.835194	4652.095703
0.000000	2.835431	4658.754883
0.000000	2.835668	4665.229004
0.000000	2.835905	4671.469238
0.000000	2.836142	4676.743164
0.000000	2.836380	4680.484863
0.000000	2.836617	4681.987305
0.000000	2.836854	4682.409180
0.000000	2.837091	4680.949219
0.000000	2.837328	4677.723633
0.000000	2.837565	4673.109863
0.000000	2.837803	4667.138184
0.000000	2.838040	4662.257813
0.000000	2.838277	4657.951172
0.000000	2.838514	4653.729004
0.000000	2.838751	4650.143555
0.000000	2.838989	4647.243164
0.000000	2.839226	4644.062012
0.000000	2.839463	4640.941895
0.000000	2.839700	4638.741699
0.000000	2.839937	4637.828125
0.000000	2.840174	4637.890625
0.000000	2.840412	4637.557129
0.000000	2.840648	4637.105469
0.000000	2.840886	4636.493652
0.000000	2.841123	4636.558594
0.000000	2.841360	4637.073242
0.000000	2.841598	4637.302246
0.000000	2.841834	4637.607910
0.000000	2.842072	4637.907715
0.000000	2.842309	4638.369629
0.000000	2.842546	4639.633789
0.000000	2.842783	4642.056152
0.000000	2.843020	4643.959473
0.000000	2.843257	4644.426270
0.000000	2.843495	4645.261719
0.000000	2.843732	4645.094238
0.000000	2.843969	4644.744629
0.000000	2.844206	4644.509766
0.000000	2.844443	4644.339355
0.000000	2.844681	4644.409668
0.000000	2.844918	4645.357910
0.000000	2.845155	4645.952637
0.000000	2.845392	4645.493164
0.000000	2.845629	4645.111328
0.000000	2.845866	4644.767578
0.000000	2.846104	4644.137695
0.000000	2.846341	4642.980469
0.000000	2.846578	4641.522461
0.000000	2.846815	4639.139648
0.000000	2.847052	4636.303223
0.000000	2.847290	4632.318848
0.000000	2.847527	4627.624023
0.000000	2.847764	4622.370117
0.000000	2.848001	4617.249512
0.000000	2.848238	4612.620117
0.000000	2.848475	4607.849609
0.000000	2.848713	4602.875977
0.000000	2.848950	4597.643555
0.000000	2.849187	4593.074219
0.000000	2.849424	4588.989746
0.000000	2.849661	4584.902832
0.000000	2.849899	4580.764160
0.000000	2.850136	4576.142578
0.000000	2.850373	4571.450195
0.000000	2.850610	4566.384277
0.000000	2.850847	4561.367188
0.000000	2.851084	4556.598633
0.000000	2.851321	4551.199219
0.000000	2.851559	4544.571289
0.000000	2.851796	4538.067383
0.000000	2.852033	4532.723633
0.000000	2.852270	4528.312988
0.000000	2.852507	4525.332031
0.000000	2.852745	4523.774902
0.000000	2.852982	4524.163574
0.000000	2.853219	4526.415039
0.000000	2.853456	4529.911621
0.000000	2.853693	4533.866211
0.000000	2.853930	4537.625488
0.000000	2.854168	4540.008789
0.000000	2.854405	4541.926758
0.000000	2.854642	4543.293457
0.000000	2.854879	4544.175293
0.000000	2.855116	4544.788574
0.000000	2.855354	4544.394531
0.000000	2.855591	4543.602051
0.000000	2.855828	4541.747070
0.000000	2.856065	4539.051758
0.000000	2.856302	4536.433594
0.000000	2.856539	4533.903809
0.000000	2.856777	4531.117676
0.000000	2.857014	4528.461426
0.000000	2.857251	4526.944336
0.000000	2.857488	4525.479004
0.000000	2.857725	4524.831055
0.000000	2.857963	4524.041016
0.000000	2.858200	4523.182617
0.000000	2.858437	4522.343750
0.000000	2.858674	4521.629395
0.000000	2.858911	4520.555664
0.000000	2.859149	4519.868652
0.000000	2.859386	4519.257324
0.000000	2.859622	4518.996582
0.000000	2.859860	4518.983398
0.000000	2.860097	4519.321777
0.000000	2.860334	4519.728027
0.000000	2.860572	4519.777832
0.000000	2.860808	4519.435547
0.000000	2.861046	4518.607910
0.000000	2.861283	4518.123047
0.000000	2.861520	4518.633301
0.000000	2.861757	4520.309570
0.000000	2.861994	4521.944824
0.000000	2.862231	4523.746094
0.000000	2.862469	4526.551270
0.000000	2.862706	4529.961426
0.000000	2.862943	4534.083496
0.000000	2.863180	4538.907715
0.000000	2.863417	4543.063965
0.000000	2.863655	4546.859375
0.000000	2.863892	4549.709473
0.000000	2.864129	4549.308105
0.000000	2.864366	4546.956543
0.000000	2.864603	4542.757324
0.000000	2.864841	4537.492676
0.000000	2.865078	4531.380859
0.000000	2.865315	4526.791016
0.000000	2.865552	4523.317871
0.000000	2.865789	4519.793945
0.000000	2.866026	4516.755859
0.000000	2.866264	4513.367676
0.000000	2.866501	4509.232910
0.000000	2.866738	4505.065918
0.000000	2.866975	4500.650391
0.000000	2.867212	4497.953613
0.000000	2.867450	4494.933594
0.000000	2.867687	4491.289551
0.000000	2.867924	4487.167969
0.000000	2.868161	4483.090332
0.000000	2.868398	4478.843262
0.000000	2.868635	4477.085938
0.000000	2.868873	4477.729980
0.000000	2.869110	4479.567871
0.000000	2.869347	4481.740723
0.000000	2.869584	4484.786133
0.000000	2.869821	4489.223633
0.000000	2.870059	4494.409668
0.000000	2.870296	4500.452637
0.000000	2.870533	4505.709961
0.000000	2.870770	4510.691895
0.000000	2.871007	4515.501465
0.000000	2.871244	4519.922852
0.000000	2.871481	4524.012695
0.000000	2.871719	4528.466797
0.000000	2.871956	4532.888184
0.000000	2.872193	4537.074707
0.000000	2.872430	4541.290039
0.000000	2.872667	4544.829102
0.000000	2.872905	4546.994141
0.000000	2.873142	4548.739258
0.000000	2.873379	4550.517578
0.000000	2.873616	4553.055664
0.000000	2.873853	4556.336426
0.000000	2.874090	4558.936035
0.000000	2.874328	4561.565430
0.000000	2.874565	4564.120117
0.000000	2.874802	4566.974609
0.000000	2.875039	4570.138672
0.000000	2.875276	4572.625977
0.000000	2.875513	4574.892090
0.000000	2.875751	4577.796875
0.000000	2.875988	4580.737793
0.000000	2.876225	4583.906738
0.000000	2.876462	4586.146973
0.000000	2.876699	4588.227051
0.000000	2.876936	4589.997070
0.000000	2.877174	4591.538574
0.000000	2.877411	4593.285645
0.000000	2.877648	4595.404297
0.000000	2.877885	4596.188965
0.000000	2.878122	4596.095215
0.000000	2.878360	4595.442871
0.000000	2.878597	4594.283203
0.000000	2.878834	4593.364746
0.000000	2.879071	4592.676270
0.000000	2.879308	4592.121094
0.000000	2.879545	4593.209473
0.000000	2.879782	4595.753906
0.000000	2.880020	4599.456543
0.000000	2.880257	4603.793457
0.000000	2.880494	4609.005371
0.000000	2.880731	4613.572266
0.000000	2.880968	4619.189453
0.000000	2.881206	4625.503906
0.000000	2.881443	4631.347656
0.000000	2.881680	4635.265625
0.000000	2.881917	4639.133789
0.000000	2.882154	4643.007813
0.000000	2.882391	4646.448242
0.000000	2.882629	4649.365234
0.000000	2.882866	4652.172363
0.000000	2.883103	4654.339355
0.000000	2.883340	4655.851074
0.000000	2.883577	4657.013184
0.000000	2.883815	4658.096191
0.000000	2.884052	4659.174316
0.000000	2.884289	4661.051758
0.000000	2.884526	4664.965820
0.000000	2.884763	4669.328125
0.000000	2.885000	4673.658203
0.000000	2.885238	4675.778809
0.000000	2.885475	4676.985352
0.000000	2.885712	4676.973633
0.000000	2.885949	4675.227051
0.000000	2.886186	4672.515625
0.000000	2.886424	4668.502930
0.000000	2.886661	4663.901367
0.000000	2.886898	4658.675781
0.000000	2.887135	4652.613770
0.000000	2.887372	4646.426270
0.000000	2.887609	4641.256348
0.000000	2.887847	4637.146484
0.000000	2.888084	4633.805176
0.000000	2.888321	4630.969238
0.000000	2.888558	4628.565918
0.000000	2.888795	4626.395020
0.000000	2.889033	4624.168945
0.000000	2.889269	4621.916992
0.000000	2.889507	4620.612793
0.000000	2.889744	4621.407715
0.000000	2.889981	4623.795410
0.000000	2.890218	4627.296875
0.000000	2.890455	4631.301270
0.000000	2.890692	4635.303711
0.000000	2.890930	4638.705566
0.000000	2.891167	4639.947754
0.000000	2.891404	4636.059570
0.000000	2.891641	4626.787598
0.000000	2.891878	4614.369141
0.000000	2.892116	4602.663086
0.000000	2.892353	4596.663574
0.000000	2.892590	4591.915039
0.000000	2.892827	4588.879883
0.000000	2.893064	4586.166992
0.000000	2.893301	4583.693848
0.000000	2.893539	4581.589844
0.000000	2.893776	4579.501953
0.000000	2.894013	4578.064941
0.000000	2.894250	4577.342773
0.000000	2.894487	4577.632813
0.000000	2.894725	4578.601074
0.000000	2.894962	4579.379883
0.000000	2.895199	4580.652344
0.000000	2.895436	4582.023438
0.000000	2.895673	4584.276855
0.000000	2.895911	4585.988770
0.000000	2.896148	4587.377441
0.000000	2.896385	4588.820801
0.000000	2.896622	4589.632324
0.000000	2.896859	4590.107910
0.000000	2.897096	4590.360352
0.000000	2.897334	4590.654297
0.000000	2.897571	4590.900879
0.000000	2.897808	4591.242188
0.000000	2.898045	4591.802246
0.000000	2.898282	4592.685547
0.000000	2.898520	4592.760254
0.000000	2.898757	4592.351563
0.000000	2.898994	4591.614746
0.000000	2.899231	4591.235352
0.000000	2.899468	4591.543945
0.000000	2.899705	4592.329590
0.000000	2.899942	4593.174316
0.000000	2.900180	4593.596191
0.000000	2.900417	4593.582031
0.000000	2.900654	4592.543457
0.000000	2.900891	4591.156250
0.000000	2.901128	4589.455078
0.000000	2.901366	4587.875488
0.000000	2.901603	4587.361816
0.000000	2.901840	4586.655762
0.000000	2.902077	4585.899902
0.000000	2.902314	4585.030273
0.000000	2.902551	4584.261719
0.000000	2.902789	4583.604980
0.000000	2.903026	4583.936523
0.000000	2.903263	4585.517090
0.000000	2.903500	4587.682617
0.000000	2.903737	4590.169434
0.000000	2.903975	4592.078125
0.000000	2.904212	4594.220703
0.000000	2.904449	4596.629395
0.000000	2.904686	4599.483887
0.000000	2.904923	4602.738281
0.000000	2.905160	4606.344727
0.000000	2.905398	4610.479492
0.000000	2.905635	4614.785156
0.000000	2.905872	4619.552246
0.000000	2.906109	4625.124512
0.000000	2.906346	4630.931641
0.000000	2.906584	4636.487305
0.000000	2.906821	4634.553223
0.000000	2.907058	4636.045410
0.000000	2.907295	4638.910156
0.000000	2.907532	4643.412109
0.000000	2.907769	4648.447754
0.000000	2.908007	4653.696777
0.000000	2.908243	4659.327148
0.000000	2.908481	4664.586426
0.000000	2.908718	4666.868164
0.000000	2.908955	4667.902344
0.000000	2.909193	4668.705566
0.000000	2.909429	4669.441895
0.000000	2.909667	4671.147461
0.000000	2.909904	4674.708008
0.000000	2.910141	4678.456543
0.000000	2.910378	4680.567383
0.000000	2.910615	4681.996582
0.000000	2.910852	4683.207031
0.000000	2.911090	4684.846680
0.000000	2.911327	4686.621094
0.000000	2.911564	4688.231445
0.000000	2.911801	4689.751465
0.000000	2.912038	4691.869629
0.000000	2.912276	4694.512695
0.000000	2.912513	4697.378418
0.000000	2.912750	4700.410156
0.000000	2.912987	4703.090332
0.000000	2.913224	4704.226074
0.000000	2.913461	4703.124023
0.000000	2.913699	4700.561523
0.000000	2.913936	4697.387695
0.000000	2.914173	4693.737793
0.000000	2.914410	4690.182617
0.000000	2.914647	4688.300293
0.000000	2.914885	4686.225098
0.000000	2.915122	4684.010742
0.000000	2.915359	4682.155273
0.000000	2.915596	4680.974121
0.000000	2.915833	4679.484375
0.000000	2.916070	4677.236328
0.000000	2.916308	4673.700684
0.000000	2.916545	4669.190430
0.000000	2.916782	4664.195313
0.000000	2.917019	4659.354492
0.000000	2.917256	4656.858398
0.000000	2.917494	4655.373535
0.000000	2.917731	4654.855469
0.000000	2.917968	4656.623535
0.000000	2.918205	4658.122559
0.000000	2.918442	4659.195313
0.000000	2.918679	4660.214355
0.000000	2.918916	4661.743652
0.000000	2.919154	4662.699707
0.000000	2.919391	4663.964844
0.000000	2.919628	4665.628906
0.000000	2.919865	4668.479004
0.000000	2.920102	4672.618164
0.000000	2.920340	4676.672363
0.000000	2.920577	4678.654785
0.000000	2.920814	4680.105957
0.000000	2.921051	4680.770020
0.000000	2.921288	4680.949707
0.000000	2.921525	4680.696289
0.000000	2.921763	4680.165039
0.000000	2.922000	4679.729980
0.000000	2.922237	4680.804199
0.000000	2.922474	4682.981445
0.000000	2.922711	4686.838379
0.000000	2.922949	4691.759277
0.000000	2.923186	4696.886719
0.000000	2.923423	4701.928223
0.000000	2.923660	4707.020020
0.000000	2.923897	4712.680664
0.000000	2.924134	4719.134766
0.000000	2.924372	4727.442383
0.000000	2.924609	4738.207520
0.000000	2.924846	4752.046875
0.000000	2.925083	4771.149902
0.000000	2.925320	4797.139648
0.000000	2.925557	4831.082031
0.000000	2.925795	4871.773438
0.000000	2.926032	4918.162598
0.000000	2.926269	4971.408203
0.000000	2.926506	5032.562012
0.000000	2.926743	5090.819824
0.000000	2.926980	5139.678223
0.000000	2.927217	5177.713379
0.000000	2.927455	5204.649902
0.000000	2.927692	5219.851074
0.000000	2.927929	5223.042969
0.000000	2.928166	5213.768066
0.000000	2.928403	5190.773438
0.000000	2.928641	5153.336914
0.000000	2.928878	5103.935547
0.000000	2.929115	5045.504883
0.000000	2.929352	4981.578613
0.000000	2.929589	4920.384277
0.000000	2.929826	4868.764160
0.000000	2.930064	4835.533203
0.000000	2.930301	4821.541992
0.000000	2.930538	4812.730469
0.000000	2.930775	4809.606445
0.000000	2.931012	4819.423828
0.000000	2.931250	4835.199707
0.000000	2.931487	4851.058594
0.000000	2.931724	4862.552246
0.000000	2.931961	4863.808594
0.000000	2.932198	4855.592285
0.000000	2.932436	4839.555176
0.000000	2.932673	4815.918945
0.000000	2.932910	4785.910156
0.000000	2.933147	4753.452148
0.000000	2.933384	4723.004395
0.000000	2.933621	4699.929688
0.000000	2.933859	4690.810547
0.000000	2.934096	4684.203125
0.000000	2.934333	4678.970703
0.000000	2.934570	4673.571289
0.000000	2.934807	4668.427246
0.000000	2.935045	4663.912598
0.000000	2.935282	4659.757324
0.000000	2.935519	4656.733398
0.000000	2.935756	4655.549316
0.000000	2.935993	4655.545410
0.000000	2.936230	4655.235840
0.000000	2.936468	4654.772461
0.000000	2.936705	4654.094238
0.000000	2.936942	4653.640137
0.000000	2.937179	4653.270508
0.000000	2.937416	4651.645508
0.000000	2.937654	4649.177246
0.000000	2.937890	4646.289063
0.000000	2.938128	4644.588379
0.000000	2.938365	4644.128418
0.000000	2.938602	4643.533203
0.000000	2.938839	4643.281250
0.000000	2.939076	4642.757324
0.000000	2.939313	4642.179199
0.000000	2.939551	4641.787598
0.000000	2.939788	4641.467285
0.000000	2.940025	4641.338867
0.000000	2.940262	4641.275391
0.000000	2.940499	4641.258789
0.000000	2.940737	4641.384277
0.000000	2.940974	4641.251465
0.000000	2.941211	4640.687988
0.000000	2.941448	4640.379395
0.000000	2.941685	4640.294922
0.000000	2.941922	4639.640625
0.000000	2.942160	4638.580566
0.000000	2.942397	4637.199219
0.000000	2.942634	4635.377930
0.000000	2.942871	4633.886719
0.000000	2.943108	4632.201172
0.000000	2.943346	4630.770508
0.000000	2.943583	4629.960938
0.000000	2.943820	4629.306152
0.000000	2.944057	4628.713379
0.000000	2.944294	4629.115723
0.000000	2.944531	4630.646484
0.000000	2.944769	4633.059082
0.000000	2.945006	4636.547852
0.000000	2.945243	4641.373047
0.000000	2.945480	4647.566895
0.000000	2.945717	4654.889648
0.000000	2.945955	4661.720215
0.000000	2.946192	4667.637207
0.000000	2.946429	4671.721191
0.000000	2.946666	4675.284668
0.000000	2.946903	4677.822754
0.000000	2.947140	4678.182617
0.000000	2.947377	4677.188965
0.000000	2.947615	4675.776367
0.000000	2.947852	4674.424805
0.000000	2.948089	4676.100586
0.000000	2.948326	4678.877930
0.000000	2.948563	4682.062012
0.000000	2.948801	4685.836914
0.000000	2.949038	4689.493164
0.000000	2.949275	4693.738281
0.000000	2.949512	4698.188477
0.000000	2.949749	4703.264160
0.000000	2.949986	4707.900879
0.000000	2.950224	4712.438477
0.000000	2.950461	4717.106934
0.000000	2.950698	4721.035156
0.000000	2.950935	4724.688965
0.000000	2.951172	4727.400879
0.000000	2.951410	4730.041992
0.000000	2.951647	4732.038086
0.000000	2.951884	4734.348145
0.000000	2.952121	4737.643066
0.000000	2.952358	4742.556152
0.000000	2.952595	4750.449707
0.000000	2.952833	4757.992188
0.000000	2.953070	4764.268555
0.000000	2.953307	4769.077637
0.000000	2.953544	4773.605469
0.000000	2.953781	4778.243652
0.000000	2.954019	4781.783691
0.000000	2.954256	4783.599609
0.000000	2.954493	4784.234863
0.000000	2.954730	4783.988770
0.000000	2.954967	4783.003906
0.000000	2.955204	4781.479004
0.000000	2.955442	4780.252441
0.000000	2.955678	4778.948242
0.000000	2.955916	4777.978516
0.000000	2.956153	4776.989746
0.000000	2.956390	4774.855469
0.000000	2.956628	4772.273438
0.000000	2.956864	4769.908691
0.000000	2.957102	4767.616699
0.000000	2.957339	4765.376953
0.000000	2.957576	4763.542480
0.000000	2.957814	4761.977051
0.000000	2.958050	4761.125488
0.000000	2.958287	4760.438477
0.000000	2.958525	4760.542480
0.000000	2.958762	4760.618164
0.000000	2.958999	4759.830566
0.000000	2.959236	4759.212402
0.000000	2.959473	4759.864746
0.000000	2.959711	4761.754395
0.000000	2.959948	4764.591309
0.000000	2.960185	4766.737793
0.000000	2.960422	4767.932617
0.000000	2.960659	4768.215332
0.000000	2.960896	4767.602539
0.000000	2.961134	4766.832520
0.000000	2.961371	4766.017090
0.000000	2.961608	4765.544922
0.000000	2.961845	4765.675781
0.000000	2.962082	4766.720215
0.000000	2.962320	4768.143555
0.000000	2.962557	4769.399902
0.000000	2.962794	4769.377930
0.000000	2.963031	4767.809570
0.000000	2.963268	4765.495605
0.000000	2.963506	4762.262207
0.000000	2.963743	4758.613770
0.000000	2.963980	4754.637207
0.000000	2.964217	4752.143066
0.000000	2.964454	4749.171387
0.000000	2.964691	4745.484375
0.000000	2.964929	4741.979980
0.000000	2.965166	4738.397461
0.000000	2.965403	4735.211426
0.000000	2.965640	4732.547363
0.000000	2.965877	4730.390625
0.000000	2.966115	4728.692383
0.000000	2.966352	4727.122070
0.000000	2.966589	4726.041504
0.000000	2.966826	4725.307129
0.000000	2.967063	4724.492188
0.000000	2.967300	4723.509277
0.000000	2.967537	4721.912598
0.000000	2.967775	4720.110840
0.000000	2.968012	4719.145020
0.000000	2.968249	4717.479004
0.000000	2.968486	4715.441895
0.000000	2.968723	4712.901367
0.000000	2.968961	4709.374512
0.000000	2.969198	4704.779785
0.000000	2.969435	4700.329590
0.000000	2.969672	4695.979980
0.000000	2.969909	4691.448730
0.000000	2.970146	4686.465820
0.000000	2.970384	4681.520996
0.000000	2.970621	4677.010742
0.000000	2.970858	4674.656738
0.000000	2.971095	4671.873047
0.000000	2.971332	4668.988770
0.000000	2.971570	4665.913574
0.000000	2.971807	4662.866211
0.000000	2.972044	4660.504883
0.000000	2.972281	4658.927246
0.000000	2.972518	4659.558594
0.000000	2.972755	4660.864258
0.000000	2.972993	4662.640625
0.000000	2.973230	4664.775391
0.000000	2.973467	4667.626953
0.000000	2.973704	4670.927734
0.000000	2.973941	4674.482910
0.000000	2.974178	4678.310059
0.000000	2.974416	4682.275391
0.000000	2.974653	4685.241211
0.000000	2.974890	4688.116699
0.000000	2.975127	4690.637207
0.000000	2.975364	4692.770020
0.000000	2.975601	4694.372559
0.000000	2.975838	4694.599609
0.000000	2.976076	4693.990234
0.000000	2.976313	4692.943359
0.000000	2.976550	4692.884277
0.000000	2.976787	4692.580566
0.000000	2.977024	4692.073242
0.000000	2.977262	4691.188477
0.000000	2.977499	4690.761719
0.000000	2.977736	4690.218750
0.000000	2.977973	4690.440430
0.000000	2.978210	4691.481445
0.000000	2.978447	4693.355957
0.000000	2.978685	4695.786621
0.000000	2.978922	4698.686035
0.000000	2.979159	4701.437500
0.000000	2.979396	4704.841309
0.000000	2.979633	4708.703125
0.000000	2.979871	4712.630859
0.000000	2.980108	4715.815918
0.000000	2.980345	4718.540527
0.000000	2.980582	4719.822754
0.000000	2.980819	4720.700195
0.000000	2.981056	4721.380371
0.000000	2.981294	4722.992676
0.000000	2.981531	4724.760254
0.000000	2.981768	4726.840332
0.000000	2.982005	4729.631836
0.000000	2.982242	4732.771484
0.000000	2.982480	4737.534180
0.000000	2.982717	4742.585938
0.000000	2.982954	4746.709473
0.000000	2.983191	4750.247559
0.000000	2.983428	4754.329102
0.000000	2.983665	4759.017090
0.000000	2.983903	4762.504395
0.000000	2.984140	4765.381836
0.000000	2.984377	4767.833008
0.000000	2.984614	4770.553711
0.000000	2.984851	4773.270020
0.000000	2.985089	4775.169434
0.000000	2.985326	4776.750488
0.000000	2.985563	4777.687500
0.000000	2.985800	4778.392090
0.000000	2.986037	4778.218750
0.000000	2.986274	4777.645508
0.000000	2.986511	4776.495605
0.000000	2.986749	4775.608398
0.000000	2.986986	4775.378906
0.000000	2.987223	4775.449707
0.000000	2.987460	4775.778809
0.000000	2.987697	4776.053223
0.000000	2.987934	4776.914063
0.000000	2.988172	4777.785156
0.000000	2.988409	4778.654785
0.000000	2.988646	4779.620117
0.000000	2.988883	4780.629395
0.000000	2.989120	4781.948242
0.000000	2.989357	4782.688477
0.000000	2.989595	4783.480957
0.000000	2.989832	4782.647461
0.000000	2.990069	4780.699707
0.000000	2.990306	4777.670898
0.000000	2.990543	4773.954102
0.000000	2.990781	4770.300293
0.000000	2.991018	4767.792480
0.000000	2.991255	4764.500000
0.000000	2.991492	4762.465820
0.000000	2.991729	4761.240234
0.000000	2.991966	4761.507324
0.000000	2.992204	4763.148438
0.000000	2.992441	4763.731934
0.000000	2.992678	4764.723633
0.000000	2.992915	4766.523438
0.000000	2.993152	4769.584473
0.000000	2.993390	4772.096191
0.000000	2.993627	4771.223633
0.000000	2.993864	4768.985840
0.000000	2.994101	4767.195313
0.000000	2.994338	4768.011230
0.000000	2.994576	4769.154785
0.000000	2.994812	4769.235840
0.000000	2.995050	4769.243164
0.000000	2.995287	4768.857422
0.000000	2.995524	4768.582031
0.000000	2.995761	4768.430664
0.000000	2.995998	4766.566895
0.000000	2.996236	4763.580078
0.000000	2.996473	4760.404785
0.000000	2.996710	4757.284180
0.000000	2.996947	4755.282715
0.000000	2.997184	4752.141113
0.000000	2.997422	4747.485840
0.000000	2.997659	4741.561523
0.000000	2.997896	4735.400391
0.000000	2.998133	4730.433594
0.000000	2.998370	4727.058105
0.000000	2.998607	4724.631836
0.000000	2.998845	4723.608398
0.000000	2.999082	4723.968262
0.000000	2.999319	4724.924316
0.000000	2.999556	4725.413086
0.000000	2.999793	4725.860840
0.000000	3.000031	4725.233398
0.000000	3.000268	4723.714355
0.000000	3.000505	4720.976563
0.000000	3.000742	4717.406250
0.000000	3.000979	4713.158691
0.000000	3.001216	4708.234375
0.000000	3.001454	4704.874023
0.000000	3.001691	4702.525391
0.000000	3.001928	4699.861328
0.000000	3.002165	4696.890625
0.000000	3.002402	4693.467285
0.000000	3.002640	4689.057617
0.000000	3.002877	4684.471680
0.000000	3.003114	4678.614258
0.000000	3.003351	4671.972656
0.000000	3.003588	4664.979980
0.000000	3.003825	4658.217285
0.000000	3.004063	4650.071289
0.000000	3.004299	4641.818848
0.000000	3.004537	4633.600098
0.000000	3.004774	4624.105957
0.000000	3.005011	4613.628906
0.000000	3.005249	4605.256348
0.000000	3.005485	4596.449219
0.000000	3.005723	4588.115234
0.000000	3.005960	4580.042480
0.000000	3.006197	4573.400391
0.000000	3.006434	4567.578613
0.000000	3.006671	4564.730469
0.000000	3.006908	4563.469238
0.000000	3.007146	4562.993652
0.000000	3.007383	4563.433105
0.000000	3.007620	4565.412598
0.000000	3.007857	4570.029785
0.000000	3.008094	4574.535645
0.000000	3.008332	4579.557129
0.000000	3.008569	4585.963379
0.000000	3.008806	4593.210449
0.000000	3.009043	4600.731934
0.000000	3.009280	4605.797363
0.000000	3.009517	4610.030273
0.000000	3.009755	4613.647461
0.000000	3.009992	4615.984863
0.000000	3.010229	4616.113770
0.000000	3.010466	4615.937012
0.000000	3.010703	4616.685547
0.000000	3.010941	4618.504883
0.000000	3.011178	4620.948242
0.000000	3.011415	4623.681641
0.000000	3.011652	4626.270508
0.000000	3.011889	4628.208496
0.000000	3.012126	4629.330566
0.000000	3.012364	4629.850098
0.000000	3.012601	4630.012207
0.000000	3.012838	4629.708008
0.000000	3.013075	4629.076660
0.000000	3.013312	4627.425293
0.000000	3.013550	4624.937012
0.000000	3.013787	4621.994629
0.000000	3.014024	4618.674805
0.000000	3.014261	4615.692383
0.000000	3.014498	4613.163086
0.000000	3.014735	4610.794922
0.000000	3.014972	4608.617676
0.000000	3.015210	4605.544434
0.000000	3.015447	4602.416992
0.000000	3.015684	4599.510254
0.000000	3.015921	4597.925293
0.000000	3.016158	4595.425781
0.000000	3.016396	4592.601074
0.000000	3.016633	4589.386230
0.000000	3.016870	4585.304688
0.000000	3.017107	4581.335449
0.000000	3.017344	4577.904785
0.000000	3.017581	4575.686523
0.000000	3.017819	4575.201172
0.000000	3.018056	4575.989258
0.000000	3.018293	4579.412109
0.000000	3.018530	4585.750977
0.000000	3.018767	4594.365234
0.000000	3.019005	4603.491211
0.000000	3.019242	4610.812988
0.000000	3.019479	4611.521973
0.000000	3.019716	4604.995117
0.000000	3.019953	4593.564941
0.000000	3.020190	4578.362793
0.000000	3.020428	4562.049805
0.000000	3.020665	4549.955566
0.000000	3.020902	4545.846191
0.000000	3.021139	4542.103516
0.000000	3.021376	4537.515625
0.000000	3.021614	4532.736816
0.000000	3.021851	4527.754395
0.000000	3.022088	4523.127441
0.000000	3.022325	4518.933594
0.000000	3.022562	4515.718262
0.000000	3.022799	4515.325195
0.000000	3.023037	4516.556152
0.000000	3.023273	4520.123535
0.000000	3.023511	4524.678223
0.000000	3.023748	4530.884277
0.000000	3.023985	4538.338867
0.000000	3.024222	4545.306641
0.000000	3.024459	4550.117188
0.000000	3.024697	4554.953613
0.000000	3.024934	4560.352051
0.000000	3.025171	4565.765625
0.000000	3.025408	4570.737305
0.000000	3.025645	4575.660156
0.000000	3.025882	4580.343262
0.000000	3.026120	4584.479492
0.000000	3.026357	4587.908691
0.000000	3.026594	4591.000488
0.000000	3.026831	4594.046387
0.000000	3.027068	4597.708984
0.000000	3.027306	4602.392090
0.000000	3.027543	4605.772949
0.000000	3.027780	4608.657227
0.000000	3.028017	4611.258301
0.000000	3.028254	4614.369141
0.000000	3.028491	4618.365234
0.000000	3.028729	4623.742676
0.000000	3.028966	4629.848633
0.000000	3.029203	4636.896484
0.000000	3.029440	4644.644531
0.000000	3.029677	4653.349121
0.000000	3.029915	4661.836914
0.000000	3.030152	4669.094238
0.000000	3.030389	4675.104492
0.000000	3.030626	4680.561035
0.000000	3.030863	4685.768066
0.000000	3.031101	4690.828125
0.000000	3.031338	4696.099609
0.000000	3.031575	4701.088379
0.000000	3.031812	4704.917480
0.000000	3.032049	4708.796875
0.000000	3.032286	4712.906250
0.000000	3.032524	4717.035156
0.000000	3.032761	4720.433594
0.000000	3.032998	4723.888184
0.000000	3.033235	4727.815918
0.000000	3.033472	4732.097656
0.000000	3.033710	4734.013672
0.000000	3.033947	4734.260254
0.000000	3.034184	4734.103027
0.000000	3.034421	4735.075684
0.000000	3.034658	4737.049805
0.000000	3.034895	4738.969727
0.000000	3.035132	4741.168945
0.000000	3.035370	4743.470703
0.000000	3.035607	4746.367676
0.000000	3.035844	4749.921387
0.000000	3.036081	4753.483887
0.000000	3.036318	4755.715820
0.000000	3.036555	4756.734375
0.000000	3.036793	4757.003418
0.000000	3.037030	4756.612305
0.000000	3.037267	4755.969727
0.000000	3.037504	4754.925293
0.000000	3.037741	4754.906250
0.000000	3.037978	4755.366699
0.000000	3.038216	4755.383789
0.000000	3.038453	4754.807129
0.000000	3.038690	4753.611816
0.000000	3.038927	4751.335938
0.000000	3.039164	4748.462402
0.000000	3.039402	4745.132813
0.000000	3.039639	4742.096191
0.000000	3.039876	4740.444824
0.000000	3.040113	4740.310059
0.000000	3.040350	4741.612793
0.000000	3.040587	4744.022461
0.000000	3.040825	4747.311035
0.000000	3.041062	4751.614746
0.000000	3.041299	4755.878906
0.000000	3.041536	4758.371094
0.000000	3.041773	4760.436523
0.000000	3.042011	4762.241699
0.000000	3.042248	4763.904297
0.000000	3.042485	4765.841797
0.000000	3.042722	4768.023438
0.000000	3.042959	4770.293945
0.000000	3.043196	4772.975586
0.000000	3.043433	4776.374023
0.000000	3.043671	4779.525391
0.000000	3.043908	4782.598633
0.000000	3.044145	4785.725098
0.000000	3.044382	4788.980957
0.000000	3.044619	4792.142578
0.000000	3.044857	4793.494629
0.000000	3.045094	4792.934570
0.000000	3.045331	4791.746582
0.000000	3.045568	4789.930176
0.000000	3.045805	4788.528320
0.000000	3.046042	4788.496582
0.000000	3.046280	4789.138672
0.000000	3.046517	4789.856934
0.000000	3.046754	4790.077637
0.000000	3.046991	4789.910156
0.000000	3.047228	4789.104004
0.000000	3.047466	4788.150391
0.000000	3.047703	4786.365234
0.000000	3.047940	4784.055176
0.000000	3.048177	4781.597656
0.000000	3.048414	4779.048340
0.000000	3.048651	4776.595703
0.000000	3.048889	4774.183594
0.000000	3.049126	4771.729492
0.000000	3.049363	4769.606445
0.000000	3.049600	4767.661621
0.000000	3.049837	4765.190918
0.000000	3.050075	4761.921387
0.000000	3.050312	4758.190430
0.000000	3.050549	4754.722656
0.000000	3.050786	4749.827637
0.000000	3.051023	4744.010742
0.000000	3.051260	4737.312988
0.000000	3.051498	4731.119629
0.000000	3.051734	4725.481445
0.000000	3.051972	4719.870117
0.000000	3.052209	4715.346680
0.000000	3.052446	4713.465820
0.000000	3.052684	4713.006836
0.000000	3.052920	4713.269043
0.000000	3.053158	4713.669922
0.000000	3.053395	4713.924316
0.000000	3.053632	4714.210938
0.000000	3.053869	4714.464844
0.000000	3.054106	4714.119141
0.000000	3.054343	4712.835938
0.000000	3.054581	4710.896973
0.000000	3.054818	4709.224609
0.000000	3.055055	4707.049805
0.000000	3.055292	4702.855469
0.000000	3.055529	4697.380371
0.000000	3.055767	4690.805664
0.000000	3.056004	4684.030273
0.000000	3.056241	4679.353516
0.000000	3.056478	4675.637695
0.000000	3.056715	4671.568359
0.000000	3.056952	4666.487793
0.000000	3.057190	4660.883301
0.000000	3.057427	4655.962402
0.000000	3.057664	4651.437988
0.000000	3.057901	4647.405273
0.000000	3.058138	4644.111816
0.000000	3.058376	4642.917969
0.000000	3.058613	4642.616211
0.000000	3.058850	4643.362793
0.000000	3.059087	4644.942383
0.000000	3.059324	4647.619629
0.000000	3.059561	4651.797363
0.000000	3.059799	4656.912598
0.000000	3.060036	4662.747070
0.000000	3.060273	4669.821289
0.000000	3.060510	4679.015137
0.000000	3.060747	4689.799316
0.000000	3.060985	4701.253906
0.000000	3.061222	4712.709473
0.000000	3.061459	4724.056641
0.000000	3.061696	4735.557129
0.000000	3.061933	4747.496582
0.000000	3.062171	4756.650879
0.000000	3.062407	4765.894531
0.000000	3.062645	4775.614746
0.000000	3.062882	4785.675293
0.000000	3.063119	4795.361328
0.000000	3.063356	4805.077148
0.000000	3.063593	4813.225098
0.000000	3.063831	4820.211914
0.000000	3.064068	4825.021484
0.000000	3.064305	4828.477051
0.000000	3.064542	4831.210449
0.000000	3.064779	4832.730957
0.000000	3.065017	4832.711426
0.000000	3.065254	4830.419434
0.000000	3.065491	4825.737793
0.000000	3.065728	4819.122070
0.000000	3.065965	4809.565918
0.000000	3.066202	4797.752441
0.000000	3.066440	4785.253418
0.000000	3.066677	4773.726563
0.000000	3.066914	4762.110352
0.000000	3.067151	4748.840332
0.000000	3.067388	4734.386719
0.000000	3.067626	4719.923828
0.000000	3.067863	4704.761230
0.000000	3.068100	4688.714355
0.000000	3.068337	4674.595215
0.000000	3.068574	4661.763184
0.000000	3.068811	4648.874023
0.000000	3.069049	4636.146484
0.000000	3.069286	4625.464355
0.000000	3.069523	4615.500000
0.000000	3.069760	4606.949219
0.000000	3.069997	4601.520020
0.000000	3.070235	4597.365234
0.000000	3.070472	4594.818848
0.000000	3.070709	4594.447754
0.000000	3.070946	4596.548828
0.000000	3.071183	4599.056152
0.000000	3.071420	4602.403320
0.000000	3.071658	4607.583984
0.000000	3.071894	4614.627930
0.000000	3.072132	4623.713379
0.000000	3.072369	4633.919434
0.000000	3.072606	4645.027344
0.000000	3.072843	4656.005371
0.000000	3.073080	4665.041504
0.000000	3.073318	4673.885742
0.000000	3.073555	4682.489746
0.000000	3.073792	4690.828125
0.000000	3.074029	4698.771973
0.000000	3.074266	4705.843750
0.000000	3.074503	4712.070313
0.000000	3.074741	4718.123047
0.000000	3.074978	4723.835449
0.000000	3.075215	4729.607910
0.000000	3.075452	4733.974121
0.000000	3.075689	4737.474609
0.000000	3.075927	4740.324707
0.000000	3.076164	4742.636230
0.000000	3.076401	4743.453613
0.000000	3.076638	4743.096680
0.000000	3.076875	4741.902832
0.000000	3.077112	4740.816406
0.000000	3.077350	4740.611816
0.000000	3.077587	4740.822266
0.000000	3.077824	4742.335449
0.000000	3.078061	4744.724609
0.000000	3.078298	4747.166504
0.000000	3.078536	4749.353516
0.000000	3.078773	4749.269043
0.000000	3.079010	4748.353516
0.000000	3.079247	4747.484375
0.000000	3.079484	4748.195313
0.000000	3.079721	4748.810059
0.000000	3.079959	4748.968750
0.000000	3.080196	4748.406250
0.000000	3.080433	4746.999512
0.000000	3.080670	4745.053711
0.000000	3.080907	4742.725586
0.000000	3.081145	4740.023926
0.000000	3.081382	4737.775391
0.000000	3.081619	4736.150879
0.000000	3.081856	4735.920410
0.000000	3.082093	4736.826172
0.000000	3.082330	4739.083496
0.000000	3.082567	4741.923340
0.000000	3.082805	4744.554688
0.000000	3.083042	4746.964844
0.000000	3.083279	4747.554199
0.000000	3.083516	4747.782715
0.000000	3.083753	4747.649902
0.000000	3.083991	4747.432129
0.000000	3.084228	4746.352539
0.000000	3.084465	4744.657715
0.000000	3.084702	4742.584961
0.000000	3.084939	4740.840820
0.000000	3.085176	4739.837891
0.000000	3.085414	4739.503418
0.000000	3.085651	4741.162109
0.000000	3.085888	4743.975586
0.000000	3.086125	4747.027344
0.000000	3.086362	4750.108398
0.000000	3.086599	4752.568848
0.000000	3.086837	4754.197266
0.000000	3.087074	4754.063477
0.000000	3.087311	4753.222168
0.000000	3.087548	4751.493164
0.000000	3.087785	4748.734863
0.000000	3.088022	4745.363770
0.000000	3.088260	4740.793457
0.000000	3.088497	4735.610840
0.000000	3.088734	4730.515625
0.000000	3.088971	4725.526855
0.000000	3.089208	4722.462402
0.000000	3.089446	4719.907227
0.000000	3.089683	4717.710449
0.000000	3.089920	4714.888672
0.000000	3.090157	4711.855469
0.000000	3.090394	4708.326172
0.000000	3.090631	4703.827148
0.000000	3.090868	4698.364258
0.000000	3.091106	4692.356934
0.000000	3.091343	4686.623535
0.000000	3.091580	4684.511719
0.000000	3.091817	4684.248535
0.000000	3.092054	4684.183105
0.000000	3.092292	4684.855957
0.000000	3.092529	4686.424316
0.000000	3.092766	4688.628906
0.000000	3.093003	4691.638672
0.000000	3.093240	4694.499512
0.000000	3.093477	4697.091309
0.000000	3.093715	4699.842773
0.000000	3.093952	4702.652832
0.000000	3.094189	4705.601074
0.000000	3.094426	4709.192871
0.000000	3.094663	4714.224609
0.000000	3.094901	4719.295898
0.000000	3.095138	4725.492188
0.000000	3.095375	4733.044434
0.000000	3.095612	4740.990234
0.000000	3.095849	4749.341797
0.000000	3.096087	4757.929199
0.000000	3.096324	4766.646973
0.000000	3.096561	4772.916016
0.000000	3.096798	4778.886230
0.000000	3.097035	4785.139160
0.000000	3.097272	4790.534180
0.000000	3.097510	4794.366699
0.000000	3.097747	4797.550293
0.000000	3.097984	4799.632813
0.000000	3.098221	4800.950195
0.000000	3.098458	4801.588379
0.000000	3.098696	4802.360840
0.000000	3.098933	4802.859863
0.000000	3.099170	4804.066895
0.000000	3.099407	4807.218262
0.000000	3.099644	4811.819336
0.000000	3.099881	4817.411133
0.000000	3.100119	4824.017090
0.000000	3.100355	4830.578125
0.000000	3.100593	4832.843750
0.000000	3.100830	4828.959961
0.000000	3.101067	4818.940430
0.000000	3.101305	4804.775391
0.000000	3.101541	4789.455566
0.000000	3.101779	4777.000977
0.000000	3.102016	4771.041992
0.000000	3.102253	4766.410645
0.000000	3.102490	4762.765137
0.000000	3.102727	4759.585938
0.000000	3.102964	4756.351074
0.000000	3.103202	4754.188965
0.000000	3.103439	4751.928223
0.000000	3.103676	4749.096680
0.000000	3.103913	4746.746582
0.000000	3.104150	4745.047363
0.000000	3.104388	4744.182129
0.000000	3.104625	4743.232422
0.000000	3.104862	4742.479492
0.000000	3.105099	4742.717285
0.000000	3.105336	4743.275391
0.000000	3.105573	4744.395996
0.000000	3.105811	4745.941895
0.000000	3.106048	4747.628906
0.000000	3.106285	4748.560059
0.000000	3.106522	4749.679688
0.000000	3.106759	4751.140137
0.000000	3.106997	4753.436523
0.000000	3.107234	4755.923340
0.000000	3.107471	4758.004395
0.000000	3.107708	4759.803223
0.000000	3.107945	4761.127930
0.000000	3.108182	4761.606934
0.000000	3.108420	4762.165039
0.000000	3.108657	4763.081543
0.000000	3.108894	4764.979980
0.000000	3.109131	4767.794922
0.000000	3.109368	4770.817871
0.000000	3.109606	4773.797363
0.000000	3.109843	4775.796875
0.000000	3.110080	4775.516602
0.000000	3.110317	4773.618652
0.000000	3.110554	4770.802734
0.000000	3.110791	4767.802246
0.000000	3.111028	4766.468262
0.000000	3.111266	4768.408203
0.000000	3.111503	4772.967773
0.000000	3.111740	4781.460449
0.000000	3.111977	4795.207520
0.000000	3.112214	4813.768066
0.000000	3.112452	4840.150879
0.000000	3.112689	4875.925781
0.000000	3.112926	4921.878906
0.000000	3.113163	4976.798340
0.000000	3.113400	5037.601563
0.000000	3.113637	5097.760742
0.000000	3.113875	5150.241699
0.000000	3.114112	5191.205566
0.000000	3.114349	5220.551270
0.000000	3.114586	5239.248535
0.000000	3.114823	5248.815918
0.000000	3.115061	5248.557129
0.000000	3.115298	5237.239258
0.000000	3.115535	5214.409180
0.000000	3.115772	5179.976563
0.000000	3.116009	5137.370117
0.000000	3.116246	5090.695801
0.000000	3.116484	5045.020996
0.000000	3.116721	5014.270996
0.000000	3.116958	4999.429688
0.000000	3.117195	4987.123047
0.000000	3.117432	4977.753906
0.000000	3.117670	4969.565918
0.000000	3.117907	4962.509766
0.000000	3.118144	4956.625000
0.000000	3.118381	4951.853516
0.000000	3.118618	4948.049805
0.000000	3.118855	4945.216797
0.000000	3.119093	4943.367188
0.000000	3.119329	4942.507324
0.000000	3.119567	4940.077637
0.000000	3.119804	4937.052246
0.000000	3.120041	4933.715332
0.000000	3.120279	4931.165039
0.000000	3.120515	4929.068359
0.000000	3.120753	4926.911133
0.000000	3.120990	4924.856445
0.000000	3.121227	4922.424805
0.000000	3.121464	4919.330566
0.000000	3.121701	4915.387695
0.000000	3.121938	4911.748535
0.000000	3.122176	4906.784668
0.000000	3.122413	4900.666992
0.000000	3.122650	4893.178223
0.000000	3.122887	4884.449219
0.000000	3.123124	4876.422852
0.000000	3.123362	4868.694336
0.000000	3.123599	4861.416016
0.000000	3.123836	4854.479004
0.000000	3.124073	4846.905762
0.000000	3.124310	4839.805176
0.000000	3.124547	4833.640137
0.000000	3.124785	4828.168457
0.000000	3.125022	4823.630859
0.000000	3.125259	4820.522461
0.000000	3.125496	4818.226074
0.000000	3.125733	4817.515625
0.000000	3.125971	4818.013672
0.000000	3.126208	4819.940918
0.000000	3.126445	4822.303711
0.000000	3.126682	4824.218750
0.000000	3.126919	4825.367676
0.000000	3.127156	4826.437500
0.000000	3.127394	4825.999512
0.000000	3.127631	4824.384277
0.000000	3.127868	4822.805664
0.000000	3.128105	4821.495117
0.000000	3.128342	4819.842773
0.000000	3.128580	4819.153809
0.000000	3.128817	4818.636230
0.000000	3.129054	4817.978027
0.000000	3.129291	4817.649414
0.000000	3.129528	4816.511719
0.000000	3.129766	4814.271973
0.000000	3.130002	4810.504395
0.000000	3.130240	4805.914551
0.000000	3.130477	4801.371582
0.000000	3.130714	4799.525391
0.000000	3.130951	4800.313477
0.000000	3.131188	4801.015137
0.000000	3.131426	4800.295410
0.000000	3.131663	4799.509277
0.000000	3.131900	4799.384766
0.000000	3.132137	4799.692871
0.000000	3.132374	4799.807617
0.000000	3.132612	4799.571777
0.000000	3.132849	4799.570801
0.000000	3.133086	4800.641602
0.000000	3.133323	4801.518555
0.000000	3.133560	4801.716797
0.000000	3.133797	4800.911133
0.000000	3.134035	4799.833008
0.000000	3.134272	4799.556641
0.000000	3.134509	4799.359863
0.000000	3.134746	4799.429199
0.000000	3.134983	4799.781250
0.000000	3.135220	4801.076172
0.000000	3.135458	4802.426270
0.000000	3.135695	4802.359375
0.000000	3.135932	4801.009277
0.000000	3.136169	4798.321289
0.000000	3.136406	4794.928223
0.000000	3.136643	4791.536621
0.000000	3.136881	4790.059570
0.000000	3.137118	4792.530273
0.000000	3.137355	4795.695801
0.000000	3.137592	4800.141113
0.000000	3.137829	4804.321777
0.000000	3.138067	4806.745605
0.000000	3.138304	4809.624512
0.000000	3.138541	4813.106445
0.000000	3.138778	4817.778809
0.000000	3.139015	4824.526855
0.000000	3.139252	4828.539063
0.000000	3.139489	4831.225586
0.000000	3.139727	4833.362793
0.000000	3.139964	4835.717773
0.000000	3.140201	4838.107910
0.000000	3.140438	4841.387695
0.000000	3.140675	4844.757324
0.000000	3.140913	4847.774414
0.000000	3.141150	4849.456055
0.000000	3.141387	4848.588867
0.000000	3.141624	4847.099121
0.000000	3.141861	4845.139160
0.000000	3.142098	4843.868164
0.000000	3.142336	4842.137695
0.000000	3.142573	4840.070313
0.000000	3.142810	4837.191406
0.000000	3.143047	4834.984863
0.000000	3.143284	4832.057617
0.000000	3.143522	4828.311523
0.000000	3.143759	4825.648438
0.000000	3.143996	4823.091309
0.000000	3.144233	4820.551270
0.000000	3.144470	4818.162598
0.000000	3.144707	4815.796387
0.000000	3.144945	4813.420410
0.000000	3.145182	4810.868164
0.000000	3.145419	4808.091797
0.000000	3.145656	4805.182617
0.000000	3.145893	4802.385254
0.000000	3.146131	4799.004395
0.000000	3.146368	4795.710938
0.000000	3.146605	4793.124512
0.000000	3.146842	4790.911621
0.000000	3.147079	4789.197266
0.000000	3.147316	4788.099121
0.000000	3.147554	4787.831543
0.000000	3.147791	4787.841797
0.000000	3.148028	4788.014648
0.000000	3.148265	4788.700195
0.000000	3.148502	4790.112305
0.000000	3.148740	4790.591309
0.000000	3.148976	4791.835449
0.000000	3.149214	4792.674805
0.000000	3.149451	4792.984863
0.000000	3.149688	4793.041016
0.000000	3.149925	4792.800293
0.000000	3.150162	4792.245117
0.000000	3.150399	4791.743164
0.000000	3.150637	4791.180664
0.000000	3.150874	4790.283691
0.000000	3.151111	4789.708008
0.000000	3.151348	4789.338867
0.000000	3.151585	4787.645996
0.000000	3.151823	4784.264648
0.000000	3.152060	4780.000488
0.000000	3.152297	4776.013672
0.000000	3.152534	4771.235352
0.000000	3.152771	4765.130859
0.000000	3.153008	4758.656738
0.000000	3.153246	4753.818848
0.000000	3.153483	4749.823242
0.000000	3.153720	4747.556641
0.000000	3.153957	4748.635254
0.000000	3.154194	4752.034668
0.000000	3.154432	4756.768555
0.000000	3.154669	4762.923828
0.000000	3.154906	4770.366211
0.000000	3.155143	4778.587891
0.000000	3.155380	4787.666016
0.000000	3.155617	4797.070801
0.000000	3.155855	4805.071777
0.000000	3.156092	4811.739746
0.000000	3.156329	4815.221680
0.000000	3.156566	4817.248535
0.000000	3.156803	4818.627930
0.000000	3.157041	4820.062500
0.000000	3.157278	4823.377441
0.000000	3.157515	4827.276367
0.000000	3.157752	4831.098633
0.000000	3.157989	4834.552734
0.000000	3.158226	4836.575684
0.000000	3.158463	4836.742676
0.000000	3.158701	4836.220215
0.000000	3.158938	4835.369141
0.000000	3.159175	4835.725098
0.000000	3.159412	4836.542969
0.000000	3.159649	4837.480469
0.000000	3.159887	4839.245117
0.000000	3.160124	4841.042969
0.000000	3.160361	4843.092773
0.000000	3.160598	4845.707031
0.000000	3.160835	4847.950684
0.000000	3.161072	4849.100586
0.000000	3.161310	4850.055664
0.000000	3.161547	4850.815918
0.000000	3.161784	4852.240723
0.000000	3.162021	4854.576660
0.000000	3.162258	4855.709961
0.000000	3.162496	4856.174805
0.000000	3.162733	4856.272461
0.000000	3.162970	4856.772461
0.000000	3.163207	4857.789063
0.000000	3.163444	4860.048828
0.000000	3.163682	4863.147949
0.000000	3.163919	4867.917969
0.000000	3.164156	4872.780762
0.000000	3.164393	4878.082031
0.000000	3.164630	4882.308105
0.000000	3.164867	4886.334961
0.000000	3.165105	4890.250488
0.000000	3.165342	4893.660156
0.000000	3.165579	4896.179688
0.000000	3.165816	4898.076660
0.000000	3.166053	4899.802246
0.000000	3.166291	4901.367188
0.000000	3.166528	4902.546387
0.000000	3.166764	4903.352051
0.000000	3.167002	4904.042969
0.000000	3.167239	4905.219238
0.000000	3.167476	4905.975586
0.000000	3.167714	4906.664063
0.000000	3.167950	4906.295898
0.000000	3.168188	4904.613281
0.000000	3.168425	4902.169434
0.000000	3.168662	4899.612305
0.000000	3.168900	4897.143555
0.000000	3.169136	4894.936523
0.000000	3.169374	4893.108398
0.000000	3.169611	4890.112305
0.000000	3.169848	4887.123047
0.000000	3.170085	4883.405273
0.000000	3.170322	4878.688965
0.000000	3.170559	4872.635254
0.000000	3.170797	4865.474121
0.000000	3.171034	4859.243652
0.000000	3.171271	4853.380371
0.000000	3.171508	4847.627930
0.000000	3.171745	4840.992188
0.000000	3.171983	4834.695801
0.000000	3.172220	4829.809082
0.000000	3.172457	4825.227539
0.000000	3.172694	4821.389648
0.000000	3.172931	4818.282715
0.000000	3.173168	4816.511719
0.000000	3.173406	4815.938965
0.000000	3.173643	4816.598633
0.000000	3.173880	4818.680664
0.000000	3.174117	4821.909180
0.000000	3.174354	4825.532227
0.000000	3.174592	4828.977539
0.000000	3.174829	4830.722168
0.000000	3.175066	4832.870117
0.000000	3.175303	4835.542480
0.000000	3.175540	4838.436523
0.000000	3.175777	4842.266602
0.000000	3.176015	4847.291016
0.000000	3.176252	4854.073730
0.000000	3.176489	4862.212402
0.000000	3.176726	4870.761719
0.000000	3.176963	4879.350586
0.000000	3.177201	4886.539551
0.000000	3.177438	4893.144043
0.000000	3.177675	4899.058594
0.000000	3.177912	4904.201660
0.000000	3.178149	4906.129883
0.000000	3.178386	4906.901367
0.000000	3.178623	4907.269531
0.000000	3.178861	4907.745605
0.000000	3.179098	4909.974121
0.000000	3.179335	4912.152832
0.000000	3.179572	4915.111328
0.000000	3.179809	4918.995117
0.000000	3.180047	4922.234863
0.000000	3.180284	4924.833496
0.000000	3.180521	4926.413574
0.000000	3.180758	4927.334961
0.000000	3.180995	4927.153320
0.000000	3.181232	4926.080566
0.000000	3.181470	4923.815918
0.000000	3.181707	4920.876465
0.000000	3.181944	4917.509766
0.000000	3.182181	4914.969238
0.000000	3.182418	4912.782715
0.000000	3.182656	4911.075684
0.000000	3.182893	4909.133789
0.000000	3.183130	4906.249512
0.000000	3.183367	4902.035645
0.000000	3.183604	4896.496582
0.000000	3.183841	4889.831055
[truncated: 4,973,893 more chars]
