# Supplementary material for: Conductivity and radio frequency performance data for silver nanoparticle inks deposited via aerosol jet deposition and processed under varying conditions
Source: Data Brief. 2020 Sep 24;33:106331. doi: 10.1016/j.dib.2020.106331 (PMC7560714; doi:10.1016/j.dib.2020.106331)
Supplement: Supplementary file 3 [file mmc3.zip › Sintering Study/Clariant Ink/Profilometry Data/CLA_12.ASC]

Wyko ASCII Data File Format 2	1	1
X Size	10
Y Size	18001
Block Name	Type	Length	Value
Wavelength	7	4	1.185746
Aspect	7	4	0.000339
Pixel_size	7	4	0.700000
RAW_DATA	3	720040	
0.000000	0.000000	-2.182129
0.000000	0.000237	-2.410245
0.000000	0.000474	-2.279460
0.000000	0.000712	-2.376081
0.000000	0.000949	-2.349746
0.000000	0.001186	-2.284799
0.000000	0.001423	-2.406011
0.000000	0.001660	-2.344795
0.000000	0.001897	-2.024724
0.000000	0.002135	-2.167804
0.000000	0.002372	-1.899088
0.000000	0.002609	-1.649389
0.000000	0.002846	-1.282546
0.000000	0.003083	-0.896685
0.000000	0.003320	-0.105641
0.000000	0.003558	0.621429
0.000000	0.003795	1.515429
0.000000	0.004032	2.563132
0.000000	0.004269	3.492234
0.000000	0.004506	4.262140
0.000000	0.004744	5.083998
0.000000	0.004981	5.449141
0.000000	0.005218	6.307085
0.000000	0.005455	6.564350
0.000000	0.005692	7.285215
0.000000	0.005929	7.500704
0.000000	0.006167	7.794222
0.000000	0.006404	8.052327
0.000000	0.006641	7.913407
0.000000	0.006878	8.358865
0.000000	0.007115	8.446319
0.000000	0.007352	8.534687
0.000000	0.007590	8.763197
0.000000	0.007827	9.026001
0.000000	0.008064	9.206587
0.000000	0.008301	9.550742
0.000000	0.008538	9.821898
0.000000	0.008775	10.138858
0.000000	0.009013	10.627090
0.000000	0.009250	10.680354
0.000000	0.009487	11.022826
0.000000	0.009724	11.430964
0.000000	0.009961	12.144732
0.000000	0.010199	12.421845
0.000000	0.010436	12.839960
0.000000	0.010673	13.033385
0.000000	0.010910	13.361376
0.000000	0.011147	13.714322
0.000000	0.011384	13.854518
0.000000	0.011622	14.274034
0.000000	0.011859	14.378988
0.000000	0.012096	15.012111
0.000000	0.012333	15.689149
0.000000	0.012570	16.009090
0.000000	0.012807	15.693360
0.000000	0.013045	16.076361
0.000000	0.013282	16.101196
0.000000	0.013519	16.494711
0.000000	0.013756	16.426313
0.000000	0.013993	16.503523
0.000000	0.014231	16.995907
0.000000	0.014468	17.426685
0.000000	0.014705	17.775953
0.000000	0.014942	18.029015
0.000000	0.015179	17.936312
0.000000	0.015416	18.475885
0.000000	0.015654	18.700123
0.000000	0.015891	18.960073
0.000000	0.016128	19.262022
0.000000	0.016365	19.607145
0.000000	0.016602	20.111774
0.000000	0.016839	20.276930
0.000000	0.017077	20.566391
0.000000	0.017314	20.857588
0.000000	0.017551	21.022379
0.000000	0.017788	21.060598
0.000000	0.018025	21.232073
0.000000	0.018262	21.325100
0.000000	0.018500	21.733564
0.000000	0.018737	22.127213
0.000000	0.018974	22.518089
0.000000	0.019211	23.278389
0.000000	0.019448	24.162046
0.000000	0.019686	24.891077
0.000000	0.019923	25.420893
0.000000	0.020160	25.719555
0.000000	0.020397	26.137957
0.000000	0.020634	26.436966
0.000000	0.020871	26.738119
0.000000	0.021109	27.051083
0.000000	0.021346	27.385738
0.000000	0.021583	27.750284
0.000000	0.021820	28.149532
0.000000	0.022057	28.339928
0.000000	0.022294	28.802610
0.000000	0.022532	29.174128
0.000000	0.022769	29.554747
0.000000	0.023006	29.681349
0.000000	0.023243	29.896694
0.000000	0.023480	29.949560
0.000000	0.023718	29.948168
0.000000	0.023955	29.891335
0.000000	0.024192	29.784363
0.000000	0.024429	29.640089
0.000000	0.024666	29.478788
0.000000	0.024903	29.448778
0.000000	0.025141	29.580822
0.000000	0.025378	29.778322
0.000000	0.025615	29.937386
0.000000	0.025852	30.073586
0.000000	0.026089	30.568447
0.000000	0.026326	31.310987
0.000000	0.026564	31.915134
0.000000	0.026801	32.460720
0.000000	0.027038	32.791061
0.000000	0.027275	33.119015
0.000000	0.027512	33.429859
0.000000	0.027750	33.590736
0.000000	0.027987	33.597004
0.000000	0.028224	33.702644
0.000000	0.028461	33.809380
0.000000	0.028698	33.935001
0.000000	0.028935	34.218128
0.000000	0.029173	34.550076
0.000000	0.029410	34.809433
0.000000	0.029647	34.992065
0.000000	0.029884	35.341537
0.000000	0.030121	35.984524
0.000000	0.030358	36.064674
0.000000	0.030596	36.173981
0.000000	0.030833	36.580532
0.000000	0.031070	37.063557
0.000000	0.031307	37.625416
0.000000	0.031544	38.018948
0.000000	0.031781	38.477757
0.000000	0.032019	38.878387
0.000000	0.032256	39.698410
0.000000	0.032493	40.076733
0.000000	0.032730	40.465729
0.000000	0.032967	40.618889
0.000000	0.033205	41.021156
0.000000	0.033442	41.197647
0.000000	0.033679	41.751610
0.000000	0.033916	41.960155
0.000000	0.034153	42.295197
0.000000	0.034390	42.402092
0.000000	0.034628	42.651340
0.000000	0.034865	42.819046
0.000000	0.035102	43.276253
0.000000	0.035339	43.660397
0.000000	0.035576	44.068909
0.000000	0.035813	44.477238
0.000000	0.036051	44.615726
0.000000	0.036288	44.586136
0.000000	0.036525	44.273197
0.000000	0.036762	44.432777
0.000000	0.036999	44.624630
0.000000	0.037237	44.744255
0.000000	0.037474	45.051369
0.000000	0.037711	45.443588
0.000000	0.037948	45.803028
0.000000	0.038185	46.245747
0.000000	0.038422	46.763218
0.000000	0.038660	47.337044
0.000000	0.038897	47.698788
0.000000	0.039134	47.944038
0.000000	0.039371	48.308479
0.000000	0.039608	48.186916
0.000000	0.039845	48.674545
0.000000	0.040083	48.705196
0.000000	0.040320	49.241089
0.000000	0.040557	49.444859
0.000000	0.040794	49.784328
0.000000	0.041031	49.774979
0.000000	0.041269	50.141685
0.000000	0.041506	50.413506
0.000000	0.041743	50.581608
0.000000	0.041980	50.766010
0.000000	0.042217	50.971825
0.000000	0.042454	51.324497
0.000000	0.042692	51.460968
0.000000	0.042929	51.740971
0.000000	0.043166	51.931328
0.000000	0.043403	52.156574
0.000000	0.043640	52.426624
0.000000	0.043877	52.871059
0.000000	0.044115	53.128979
0.000000	0.044352	53.437008
0.000000	0.044589	53.921402
0.000000	0.044826	54.337696
0.000000	0.045063	54.671951
0.000000	0.045300	55.035145
0.000000	0.045538	55.175987
0.000000	0.045775	55.813053
0.000000	0.046012	55.972023
0.000000	0.046249	56.109238
0.000000	0.046486	56.229465
0.000000	0.046724	56.342583
0.000000	0.046961	56.462517
0.000000	0.047198	56.483070
0.000000	0.047435	56.783909
0.000000	0.047672	57.383236
0.000000	0.047909	57.427464
0.000000	0.048147	57.874493
0.000000	0.048384	57.896763
0.000000	0.048621	58.472210
0.000000	0.048858	58.782742
0.000000	0.049095	59.436653
0.000000	0.049332	59.961910
0.000000	0.049570	60.589745
0.000000	0.049807	61.430046
0.000000	0.050044	61.845440
0.000000	0.050281	62.638874
0.000000	0.050518	63.175697
0.000000	0.050756	63.164707
0.000000	0.050993	63.193760
0.000000	0.051230	63.043400
0.000000	0.051467	63.106476
0.000000	0.051704	63.179729
0.000000	0.051941	63.529682
0.000000	0.052179	63.807411
0.000000	0.052416	64.005844
0.000000	0.052653	64.484703
0.000000	0.052890	64.633354
0.000000	0.053127	64.800323
0.000000	0.053364	64.996071
0.000000	0.053602	65.357765
0.000000	0.053839	65.418213
0.000000	0.054076	66.045319
0.000000	0.054313	66.424484
0.000000	0.054550	66.922333
0.000000	0.054787	67.675110
0.000000	0.055025	68.560104
0.000000	0.055262	69.307777
0.000000	0.055499	70.120949
0.000000	0.055736	70.598816
0.000000	0.055973	71.066513
0.000000	0.056211	71.385124
0.000000	0.056448	71.661697
0.000000	0.056685	71.771523
0.000000	0.056922	71.959427
0.000000	0.057159	71.872360
0.000000	0.057396	72.125984
0.000000	0.057634	72.378242
0.000000	0.057871	72.508438
0.000000	0.058108	72.154793
0.000000	0.058345	72.548126
0.000000	0.058582	72.876854
0.000000	0.058819	73.007576
0.000000	0.059057	73.419991
0.000000	0.059294	73.511620
0.000000	0.059531	74.004776
0.000000	0.059768	74.063690
0.000000	0.060005	74.291702
0.000000	0.060243	74.590019
0.000000	0.060480	75.330490
0.000000	0.060717	75.654594
0.000000	0.060954	76.252213
0.000000	0.061191	76.497040
0.000000	0.061428	76.840370
0.000000	0.061666	76.662880
0.000000	0.061903	77.047791
0.000000	0.062140	76.801102
0.000000	0.062377	77.008751
0.000000	0.062614	76.850296
0.000000	0.062851	77.179688
0.000000	0.063089	77.168304
0.000000	0.063326	77.417145
0.000000	0.063563	77.455688
0.000000	0.063800	77.652954
0.000000	0.064037	77.909660
0.000000	0.064275	78.120720
0.000000	0.064512	78.424217
0.000000	0.064749	78.961487
0.000000	0.064986	79.620964
0.000000	0.065223	80.393288
0.000000	0.065460	80.770424
0.000000	0.065698	81.574600
0.000000	0.065935	81.946060
0.000000	0.066172	82.578941
0.000000	0.066409	82.855751
0.000000	0.066646	83.239037
0.000000	0.066883	83.486206
0.000000	0.067121	83.715790
0.000000	0.067358	83.814980
0.000000	0.067595	84.039963
0.000000	0.067832	84.290741
0.000000	0.068069	84.580139
0.000000	0.068306	84.917976
0.000000	0.068544	85.309784
0.000000	0.068781	85.634094
0.000000	0.069018	86.007256
0.000000	0.069255	86.425064
0.000000	0.069492	86.754448
0.000000	0.069730	87.099831
0.000000	0.069967	87.447838
0.000000	0.070204	87.541161
0.000000	0.070441	87.978584
0.000000	0.070678	87.674919
0.000000	0.070915	87.719391
0.000000	0.071153	87.909882
0.000000	0.071390	88.503456
0.000000	0.071627	88.525063
0.000000	0.071864	88.799294
0.000000	0.072101	88.970398
0.000000	0.072338	89.031906
0.000000	0.072576	89.229210
0.000000	0.072813	89.572128
0.000000	0.073050	89.575233
0.000000	0.073287	89.841331
0.000000	0.073524	90.020790
0.000000	0.073762	90.231934
0.000000	0.073999	90.596695
0.000000	0.074236	90.867882
0.000000	0.074473	91.033012
0.000000	0.074710	91.211563
0.000000	0.074947	91.291367
0.000000	0.075185	91.651535
0.000000	0.075422	91.828392
0.000000	0.075659	92.194092
0.000000	0.075896	92.522583
0.000000	0.076133	93.058472
0.000000	0.076370	93.922035
0.000000	0.076608	94.121002
0.000000	0.076845	94.714561
0.000000	0.077082	94.860023
0.000000	0.077319	95.396500
0.000000	0.077556	95.609657
0.000000	0.077794	96.097435
0.000000	0.078031	96.622780
0.000000	0.078268	96.926781
0.000000	0.078505	97.233940
0.000000	0.078742	97.661407
0.000000	0.078979	97.596123
0.000000	0.079217	97.758842
0.000000	0.079454	98.171440
0.000000	0.079691	98.107971
0.000000	0.079928	98.653038
0.000000	0.080165	98.486710
0.000000	0.080402	98.809448
0.000000	0.080640	98.922577
0.000000	0.080877	99.316284
0.000000	0.081114	99.280342
0.000000	0.081351	99.672630
0.000000	0.081588	100.283363
0.000000	0.081825	100.630035
0.000000	0.082063	101.191452
0.000000	0.082300	101.977875
0.000000	0.082537	102.256004
0.000000	0.082774	103.106659
0.000000	0.083011	103.449547
0.000000	0.083249	104.353752
0.000000	0.083486	104.964363
0.000000	0.083723	105.842415
0.000000	0.083960	105.979027
0.000000	0.084197	106.537918
0.000000	0.084434	106.294624
0.000000	0.084672	106.433716
0.000000	0.084909	106.366653
0.000000	0.085146	106.334854
0.000000	0.085383	106.112442
0.000000	0.085620	105.601746
0.000000	0.085857	105.700531
0.000000	0.086095	105.746750
0.000000	0.086332	106.015343
0.000000	0.086569	106.297951
0.000000	0.086806	106.611763
0.000000	0.087043	107.696548
0.000000	0.087281	108.454185
0.000000	0.087518	109.194206
0.000000	0.087755	109.763283
0.000000	0.087992	110.014503
0.000000	0.088229	110.791397
0.000000	0.088466	111.010155
0.000000	0.088704	111.742699
0.000000	0.088941	112.264763
0.000000	0.089178	112.541801
0.000000	0.089415	113.034492
0.000000	0.089652	113.240341
0.000000	0.089889	113.372810
0.000000	0.090127	113.180527
0.000000	0.090364	113.030998
0.000000	0.090601	112.829414
0.000000	0.090838	112.844429
0.000000	0.091075	112.738144
0.000000	0.091312	113.010475
0.000000	0.091550	112.952560
0.000000	0.091787	113.053345
0.000000	0.092024	113.220505
0.000000	0.092261	113.234070
0.000000	0.092498	113.846336
0.000000	0.092736	114.355713
0.000000	0.092973	115.113441
0.000000	0.093210	115.498886
0.000000	0.093447	116.332298
0.000000	0.093684	116.870132
0.000000	0.093921	117.432884
0.000000	0.094159	117.873314
0.000000	0.094396	117.922142
0.000000	0.094633	118.172379
0.000000	0.094870	118.389351
0.000000	0.095107	118.445213
0.000000	0.095344	118.701271
0.000000	0.095582	118.556038
0.000000	0.095819	118.494354
0.000000	0.096056	118.543541
0.000000	0.096293	118.483795
0.000000	0.096530	118.699120
0.000000	0.096768	118.851440
0.000000	0.097005	119.074066
0.000000	0.097242	119.629318
0.000000	0.097479	119.681793
0.000000	0.097716	120.326775
0.000000	0.097953	120.865967
0.000000	0.098191	121.777954
0.000000	0.098428	122.204689
0.000000	0.098665	123.084724
0.000000	0.098902	123.551720
0.000000	0.099139	124.525482
0.000000	0.099376	124.751938
0.000000	0.099614	125.378105
0.000000	0.099851	125.169670
0.000000	0.100088	124.583183
0.000000	0.100325	124.629608
0.000000	0.100562	124.280083
0.000000	0.100800	124.537529
0.000000	0.101037	124.481575
0.000000	0.101274	124.732742
0.000000	0.101511	125.075294
0.000000	0.101748	125.511703
0.000000	0.101985	125.791222
0.000000	0.102223	126.508057
0.000000	0.102460	126.561668
0.000000	0.102697	127.140205
0.000000	0.102934	127.407753
0.000000	0.103171	127.714966
0.000000	0.103408	128.314117
0.000000	0.103646	128.481689
0.000000	0.103883	129.059280
0.000000	0.104120	129.331467
0.000000	0.104357	129.891418
0.000000	0.104594	130.372681
0.000000	0.104831	130.750534
0.000000	0.105069	131.247543
0.000000	0.105306	131.120209
0.000000	0.105543	131.570663
0.000000	0.105780	131.410217
0.000000	0.106017	131.730743
0.000000	0.106255	131.839691
0.000000	0.106492	132.109467
0.000000	0.106729	132.438538
0.000000	0.106966	132.834671
0.000000	0.107203	133.300217
0.000000	0.107440	133.710617
0.000000	0.107678	133.936844
0.000000	0.107915	134.583572
0.000000	0.108152	134.803391
0.000000	0.108389	135.424103
0.000000	0.108626	135.837997
0.000000	0.108863	136.263275
0.000000	0.109101	136.203293
0.000000	0.109338	136.624924
0.000000	0.109575	136.822433
0.000000	0.109812	137.277084
0.000000	0.110049	137.390167
0.000000	0.110287	137.521713
0.000000	0.110524	137.809280
0.000000	0.110761	138.262131
0.000000	0.110998	138.629883
0.000000	0.111235	139.013779
0.000000	0.111472	139.034210
0.000000	0.111710	139.410873
0.000000	0.111947	139.308731
0.000000	0.112184	139.457809
0.000000	0.112421	139.769257
0.000000	0.112658	140.014557
0.000000	0.112895	140.439423
0.000000	0.113133	140.803574
0.000000	0.113370	141.217468
0.000000	0.113607	141.549957
0.000000	0.113844	141.787415
0.000000	0.114081	142.042816
0.000000	0.114318	142.557053
0.000000	0.114556	142.718430
0.000000	0.114793	142.754959
0.000000	0.115030	142.922226
0.000000	0.115267	143.363266
0.000000	0.115504	143.359085
0.000000	0.115742	143.755310
0.000000	0.115979	144.328217
0.000000	0.116216	144.460526
0.000000	0.116453	144.864853
0.000000	0.116690	145.065857
0.000000	0.116927	145.300568
0.000000	0.117165	145.816635
0.000000	0.117402	146.001572
0.000000	0.117639	146.438095
0.000000	0.117876	146.753357
0.000000	0.118113	147.045242
0.000000	0.118350	146.570938
0.000000	0.118588	146.908264
0.000000	0.118825	146.884796
0.000000	0.119062	146.980591
0.000000	0.119299	147.214279
0.000000	0.119536	147.233704
0.000000	0.119774	147.534470
0.000000	0.120011	147.411972
0.000000	0.120248	147.972321
0.000000	0.120485	148.399109
0.000000	0.120722	148.924286
0.000000	0.120959	149.420319
0.000000	0.121197	149.870911
0.000000	0.121434	150.500961
0.000000	0.121671	150.925613
0.000000	0.121908	151.478683
0.000000	0.122145	151.536301
0.000000	0.122382	151.811661
0.000000	0.122620	151.836899
0.000000	0.122857	151.983582
0.000000	0.123094	152.393524
0.000000	0.123331	152.586090
0.000000	0.123568	153.155289
0.000000	0.123806	153.001968
0.000000	0.124043	153.317703
0.000000	0.124280	153.272324
0.000000	0.124517	153.468246
0.000000	0.124754	153.681717
0.000000	0.124991	153.798279
0.000000	0.125229	153.950531
0.000000	0.125466	154.159134
0.000000	0.125703	154.443695
0.000000	0.125940	154.940872
0.000000	0.126177	155.536987
0.000000	0.126414	155.982437
0.000000	0.126652	156.511169
0.000000	0.126889	157.127319
0.000000	0.127126	157.467834
0.000000	0.127363	158.139862
0.000000	0.127600	158.790619
0.000000	0.127837	159.524612
0.000000	0.128075	160.194687
0.000000	0.128312	161.005310
0.000000	0.128549	161.308823
0.000000	0.128786	161.426147
0.000000	0.129023	161.597122
0.000000	0.129261	161.472656
0.000000	0.129498	161.559464
0.000000	0.129735	161.533615
0.000000	0.129972	161.908005
0.000000	0.130209	162.345459
0.000000	0.130446	162.600342
0.000000	0.130684	163.031479
0.000000	0.130921	163.280548
0.000000	0.131158	163.711472
0.000000	0.131395	163.971771
0.000000	0.131632	164.427994
0.000000	0.131869	164.967957
0.000000	0.132107	165.705292
0.000000	0.132344	166.257339
0.000000	0.132581	166.471497
0.000000	0.132818	167.061050
0.000000	0.133055	167.055939
0.000000	0.133293	167.531769
0.000000	0.133530	168.018372
0.000000	0.133767	168.135452
0.000000	0.134004	168.236145
0.000000	0.134241	168.456726
0.000000	0.134478	168.568451
0.000000	0.134716	168.697327
0.000000	0.134953	169.214951
0.000000	0.135190	169.389496
0.000000	0.135427	169.679306
0.000000	0.135664	169.592178
0.000000	0.135901	169.728485
0.000000	0.136139	169.743866
0.000000	0.136376	170.014938
0.000000	0.136613	169.834579
0.000000	0.136850	170.065018
0.000000	0.137087	170.621902
0.000000	0.137324	170.902405
0.000000	0.137562	171.498016
0.000000	0.137799	171.799469
0.000000	0.138036	172.151886
0.000000	0.138273	172.555893
0.000000	0.138510	172.888306
0.000000	0.138748	173.633850
0.000000	0.138985	173.701263
0.000000	0.139222	174.168335
0.000000	0.139459	174.330551
0.000000	0.139696	175.157715
0.000000	0.139933	175.683838
0.000000	0.140171	175.868515
0.000000	0.140408	176.663940
0.000000	0.140645	176.607544
0.000000	0.140882	176.878632
0.000000	0.141119	176.765579
0.000000	0.141356	177.118347
0.000000	0.141594	177.349182
0.000000	0.141831	177.570877
0.000000	0.142068	177.298920
0.000000	0.142305	177.636963
0.000000	0.142542	177.529602
0.000000	0.142780	178.073547
0.000000	0.143017	178.201126
0.000000	0.143254	178.628677
0.000000	0.143491	179.004745
0.000000	0.143728	179.203415
0.000000	0.143965	179.713913
0.000000	0.144203	180.307297
0.000000	0.144440	180.490936
0.000000	0.144677	181.106171
0.000000	0.144914	181.677048
0.000000	0.145151	182.180420
0.000000	0.145388	182.835251
0.000000	0.145626	183.131805
0.000000	0.145863	183.282410
0.000000	0.146100	183.525772
0.000000	0.146337	183.746475
0.000000	0.146574	183.702332
0.000000	0.146812	183.883591
0.000000	0.147049	184.064529
0.000000	0.147286	184.123352
0.000000	0.147523	184.546173
0.000000	0.147760	184.488312
0.000000	0.147997	184.425705
0.000000	0.148235	184.505234
0.000000	0.148472	184.753860
0.000000	0.148709	185.067795
0.000000	0.148946	185.332733
0.000000	0.149183	185.919205
0.000000	0.149420	186.107101
0.000000	0.149658	186.498581
0.000000	0.149895	187.114609
0.000000	0.150132	187.718521
0.000000	0.150369	188.424179
0.000000	0.150606	188.860138
0.000000	0.150843	189.868042
0.000000	0.151081	190.116104
0.000000	0.151318	190.916397
0.000000	0.151555	191.559021
0.000000	0.151792	192.146164
0.000000	0.152029	193.029053
0.000000	0.152267	193.459930
0.000000	0.152504	194.128098
0.000000	0.152741	194.163986
0.000000	0.152978	194.626663
0.000000	0.153215	194.784912
0.000000	0.153452	194.973724
0.000000	0.153690	194.576813
0.000000	0.153927	194.443604
0.000000	0.154164	194.127823
0.000000	0.154401	194.022705
0.000000	0.154638	193.927444
0.000000	0.154875	193.994492
0.000000	0.155113	194.133286
0.000000	0.155350	194.365570
0.000000	0.155587	194.709747
0.000000	0.155824	195.301041
0.000000	0.156061	195.658829
0.000000	0.156299	196.260544
0.000000	0.156536	196.864944
0.000000	0.156773	197.818420
0.000000	0.157010	198.365616
0.000000	0.157247	199.065521
0.000000	0.157484	199.284836
0.000000	0.157722	199.476181
0.000000	0.157959	200.123154
0.000000	0.158196	200.127228
0.000000	0.158433	200.435043
0.000000	0.158670	200.092743
0.000000	0.158907	200.201904
0.000000	0.159145	200.079773
0.000000	0.159382	200.592560
0.000000	0.159619	200.910278
0.000000	0.159856	201.010742
0.000000	0.160093	201.252075
0.000000	0.160331	201.279678
0.000000	0.160568	201.587967
0.000000	0.160805	201.838333
0.000000	0.161042	202.043930
0.000000	0.161279	202.589828
0.000000	0.161516	203.009796
0.000000	0.161754	203.906876
0.000000	0.161991	204.302429
0.000000	0.162228	205.007339
0.000000	0.162465	205.763306
0.000000	0.162702	206.043900
0.000000	0.162939	206.538086
0.000000	0.163177	206.384735
0.000000	0.163414	206.904007
0.000000	0.163651	206.536362
0.000000	0.163888	206.967484
0.000000	0.164125	206.773407
0.000000	0.164362	206.912903
0.000000	0.164600	207.046478
0.000000	0.164837	207.057846
0.000000	0.165074	206.835266
0.000000	0.165311	207.253250
0.000000	0.165548	207.253876
0.000000	0.165786	207.565063
0.000000	0.166023	207.967438
0.000000	0.166260	208.341217
0.000000	0.166497	209.168793
0.000000	0.166734	209.107010
0.000000	0.166971	209.829407
0.000000	0.167209	210.143311
0.000000	0.167446	210.994675
0.000000	0.167683	211.163315
0.000000	0.167920	211.587570
0.000000	0.168157	212.033234
0.000000	0.168394	212.125900
0.000000	0.168632	212.583862
0.000000	0.168869	212.926254
0.000000	0.169106	213.131821
0.000000	0.169343	213.308365
0.000000	0.169580	213.330414
0.000000	0.169818	213.321350
0.000000	0.170055	213.418274
0.000000	0.170292	213.397858
0.000000	0.170529	213.519394
0.000000	0.170766	213.806763
0.000000	0.171003	213.786499
0.000000	0.171241	214.434860
0.000000	0.171478	214.554108
0.000000	0.171715	215.095215
0.000000	0.171952	215.340393
0.000000	0.172189	215.642441
0.000000	0.172426	216.131760
0.000000	0.172664	216.691162
0.000000	0.172901	216.946945
0.000000	0.173138	217.494156
0.000000	0.173375	217.847885
0.000000	0.173612	218.474136
0.000000	0.173849	218.752365
0.000000	0.174087	219.018814
0.000000	0.174324	219.392654
0.000000	0.174561	219.268356
0.000000	0.174798	219.623337
0.000000	0.175035	219.521896
0.000000	0.175273	219.944458
0.000000	0.175510	220.433548
0.000000	0.175747	220.610809
0.000000	0.175984	221.427917
0.000000	0.176221	221.418839
0.000000	0.176458	221.881744
0.000000	0.176696	221.619644
0.000000	0.176933	221.848679
0.000000	0.177170	222.009705
0.000000	0.177407	222.606552
0.000000	0.177644	222.926895
0.000000	0.177881	223.567764
0.000000	0.178119	223.926117
0.000000	0.178356	224.597397
0.000000	0.178593	224.736252
0.000000	0.178830	225.427017
0.000000	0.179067	225.959351
0.000000	0.179305	226.555801
0.000000	0.179542	227.199966
0.000000	0.179779	227.621689
0.000000	0.180016	228.030869
0.000000	0.180253	228.284790
0.000000	0.180490	228.363846
0.000000	0.180728	228.505432
0.000000	0.180965	228.475632
0.000000	0.181202	228.406860
0.000000	0.181439	228.324692
0.000000	0.181676	228.378967
0.000000	0.181913	228.716675
0.000000	0.182151	228.983170
0.000000	0.182388	229.167252
0.000000	0.182625	229.383652
0.000000	0.182862	229.632278
0.000000	0.183099	229.792892
0.000000	0.183337	229.992554
0.000000	0.183574	230.248581
0.000000	0.183811	230.459290
0.000000	0.184048	231.132492
0.000000	0.184285	231.684814
0.000000	0.184522	231.990723
0.000000	0.184760	232.905304
0.000000	0.184997	233.464386
0.000000	0.185234	234.601074
0.000000	0.185471	235.066727
0.000000	0.185708	235.756912
0.000000	0.185945	236.021179
0.000000	0.186183	236.166870
0.000000	0.186420	235.924805
0.000000	0.186657	235.773697
0.000000	0.186894	235.132935
0.000000	0.187131	234.766708
0.000000	0.187368	234.502869
0.000000	0.187606	234.273346
0.000000	0.187843	234.974869
0.000000	0.188080	234.818634
0.000000	0.188317	235.366318
0.000000	0.188554	235.558685
0.000000	0.188792	235.997192
0.000000	0.189029	236.698410
0.000000	0.189266	237.295395
0.000000	0.189503	238.132950
0.000000	0.189740	238.708389
0.000000	0.189977	239.598465
0.000000	0.190215	239.813309
0.000000	0.190452	240.534531
0.000000	0.190689	241.037064
0.000000	0.190926	241.411926
0.000000	0.191163	241.883682
0.000000	0.191400	241.828552
0.000000	0.191638	242.072876
0.000000	0.191875	242.131027
0.000000	0.192112	242.223282
0.000000	0.192349	242.217422
0.000000	0.192586	241.743149
0.000000	0.192824	241.059158
0.000000	0.193061	240.955048
0.000000	0.193298	240.902252
0.000000	0.193535	240.826157
0.000000	0.193772	241.381805
0.000000	0.194009	241.883499
0.000000	0.194247	242.574234
0.000000	0.194484	243.330048
0.000000	0.194721	244.251404
0.000000	0.194958	245.183929
0.000000	0.195195	245.834946
0.000000	0.195432	246.638580
0.000000	0.195670	246.948624
0.000000	0.195907	247.447403
0.000000	0.196144	247.508499
0.000000	0.196381	247.588501
0.000000	0.196618	247.563553
0.000000	0.196856	247.431274
0.000000	0.197093	247.200104
0.000000	0.197330	246.891678
0.000000	0.197567	246.541122
0.000000	0.197804	246.437881
0.000000	0.198041	246.389542
0.000000	0.198279	246.674820
0.000000	0.198516	246.958801
0.000000	0.198753	247.370972
0.000000	0.198990	247.919418
0.000000	0.199227	248.482880
0.000000	0.199464	249.177002
0.000000	0.199702	249.631210
0.000000	0.199939	250.441452
0.000000	0.200176	251.242416
0.000000	0.200413	251.884598
0.000000	0.200650	252.580307
0.000000	0.200887	253.304443
0.000000	0.201125	253.781891
0.000000	0.201362	253.979523
0.000000	0.201599	254.125763
0.000000	0.201836	254.468399
0.000000	0.202073	254.528320
0.000000	0.202311	254.668533
0.000000	0.202548	254.542755
0.000000	0.202785	254.775833
0.000000	0.203022	254.792099
0.000000	0.203259	255.087936
0.000000	0.203496	255.442245
0.000000	0.203734	255.615692
0.000000	0.203971	255.976379
0.000000	0.204208	256.297791
0.000000	0.204445	257.195770
0.000000	0.204682	256.975983
0.000000	0.204919	257.804169
0.000000	0.205157	258.380371
0.000000	0.205394	259.274414
0.000000	0.205631	259.603760
0.000000	0.205868	260.532196
0.000000	0.206105	260.094238
0.000000	0.206343	260.552612
0.000000	0.206580	260.486511
0.000000	0.206817	260.610199
0.000000	0.207054	260.700439
0.000000	0.207291	260.523590
0.000000	0.207528	260.703217
0.000000	0.207766	260.785339
0.000000	0.208003	260.902863
0.000000	0.208240	261.075043
0.000000	0.208477	261.319641
0.000000	0.208714	261.894318
0.000000	0.208951	262.077057
0.000000	0.209189	262.586456
0.000000	0.209426	263.313263
0.000000	0.209663	263.515839
0.000000	0.209900	264.264404
0.000000	0.210137	264.589722
0.000000	0.210374	265.188660
0.000000	0.210612	265.566010
0.000000	0.210849	266.061707
0.000000	0.211086	266.181305
0.000000	0.211323	266.280853
0.000000	0.211560	266.379761
0.000000	0.211798	266.619965
0.000000	0.212035	267.139313
0.000000	0.212272	267.452148
0.000000	0.212509	267.660950
0.000000	0.212746	267.881409
0.000000	0.212983	268.236359
0.000000	0.213221	268.240112
0.000000	0.213458	268.496338
0.000000	0.213695	268.657867
0.000000	0.213932	268.968933
0.000000	0.214169	269.435181
0.000000	0.214406	269.321014
0.000000	0.214644	269.708740
0.000000	0.214881	270.012573
0.000000	0.215118	270.221985
0.000000	0.215355	270.576843
0.000000	0.215592	270.594116
0.000000	0.215830	271.001434
0.000000	0.216067	271.088196
0.000000	0.216304	271.702942
0.000000	0.216541	271.889923
0.000000	0.216778	272.001465
0.000000	0.217015	272.663788
0.000000	0.217253	272.923248
0.000000	0.217490	273.615814
0.000000	0.217727	273.897064
0.000000	0.217964	274.596802
0.000000	0.218201	274.862854
0.000000	0.218438	275.394348
0.000000	0.218676	275.817535
0.000000	0.218913	276.102051
0.000000	0.219150	276.345123
0.000000	0.219387	276.410858
0.000000	0.219624	276.292267
0.000000	0.219862	276.121429
0.000000	0.220099	276.291046
0.000000	0.220336	276.226044
0.000000	0.220573	276.306610
0.000000	0.220810	276.321289
0.000000	0.221047	276.779205
0.000000	0.221285	277.095795
0.000000	0.221522	277.753693
0.000000	0.221759	278.029266
0.000000	0.221996	278.520599
0.000000	0.222233	279.000793
0.000000	0.222470	279.714508
0.000000	0.222708	280.293671
0.000000	0.222945	281.323059
0.000000	0.223182	281.807068
0.000000	0.223419	282.301300
0.000000	0.223656	282.787109
0.000000	0.223893	282.878357
0.000000	0.224131	283.284821
0.000000	0.224368	283.400330
0.000000	0.224605	283.327850
0.000000	0.224842	283.555084
0.000000	0.225079	283.242889
0.000000	0.225317	283.362427
0.000000	0.225554	283.097076
0.000000	0.225791	283.067657
0.000000	0.226028	283.193573
0.000000	0.226265	283.137573
0.000000	0.226502	283.650574
0.000000	0.226740	283.790405
0.000000	0.226977	284.282532
0.000000	0.227214	284.779938
0.000000	0.227451	285.641907
0.000000	0.227688	286.253540
0.000000	0.227925	286.466553
0.000000	0.228163	287.248199
0.000000	0.228400	287.884430
0.000000	0.228637	288.715912
0.000000	0.228874	289.237061
0.000000	0.229111	289.779816
0.000000	0.229349	290.207733
0.000000	0.229586	290.503235
0.000000	0.229823	291.142487
0.000000	0.230060	291.025848
0.000000	0.230297	291.223633
0.000000	0.230534	291.270050
0.000000	0.230772	291.648712
0.000000	0.231009	291.632690
0.000000	0.231246	291.571716
0.000000	0.231483	291.725067
0.000000	0.231720	291.264862
0.000000	0.231957	291.426239
0.000000	0.232195	291.659576
0.000000	0.232432	292.104492
0.000000	0.232669	292.286560
0.000000	0.232906	292.812927
0.000000	0.233143	293.330994
0.000000	0.233380	293.949127
0.000000	0.233618	294.407776
0.000000	0.233855	295.047485
0.000000	0.234092	295.608734
0.000000	0.234329	295.697723
0.000000	0.234566	296.388184
0.000000	0.234804	296.347168
0.000000	0.235041	296.759277
0.000000	0.235278	296.785400
0.000000	0.235515	297.139832
0.000000	0.235752	297.103149
0.000000	0.235989	297.035858
0.000000	0.236227	297.086853
0.000000	0.236464	297.045227
0.000000	0.236701	297.545807
0.000000	0.236938	297.643433
0.000000	0.237175	298.059357
0.000000	0.237412	298.562408
0.000000	0.237650	299.139984
0.000000	0.237887	299.529602
0.000000	0.238124	299.832214
0.000000	0.238361	299.920776
0.000000	0.238598	300.405151
0.000000	0.238836	300.809235
0.000000	0.239073	301.114197
0.000000	0.239310	301.792175
0.000000	0.239547	301.739807
0.000000	0.239784	301.784210
0.000000	0.240021	301.831818
0.000000	0.240259	302.271606
0.000000	0.240496	302.517090
0.000000	0.240733	302.685669
0.000000	0.240970	303.148926
0.000000	0.241207	303.548584
0.000000	0.241444	303.991211
0.000000	0.241682	304.100189
0.000000	0.241919	304.594147
0.000000	0.242156	304.754639
0.000000	0.242393	305.181122
0.000000	0.242630	305.158386
0.000000	0.242868	305.659698
0.000000	0.243105	305.979187
0.000000	0.243342	306.467682
0.000000	0.243579	306.996918
0.000000	0.243816	307.182220
0.000000	0.244053	307.491211
0.000000	0.244291	307.686401
0.000000	0.244528	307.890076
0.000000	0.244765	307.867432
0.000000	0.245002	308.476898
0.000000	0.245239	308.759918
0.000000	0.245476	308.932007
0.000000	0.245714	309.352722
0.000000	0.245951	309.173187
0.000000	0.246188	309.602661
0.000000	0.246425	309.577789
0.000000	0.246662	309.944366
0.000000	0.246900	310.114807
0.000000	0.247137	310.446228
0.000000	0.247374	310.817200
0.000000	0.247611	311.336121
0.000000	0.247848	311.257050
0.000000	0.248085	311.534149
0.000000	0.248323	311.460144
0.000000	0.248560	311.891357
0.000000	0.248797	312.004272
0.000000	0.249034	312.405975
0.000000	0.249271	312.629669
0.000000	0.249508	312.920227
0.000000	0.249746	313.532013
0.000000	0.249983	313.979950
0.000000	0.250220	314.485657
0.000000	0.250457	314.792938
0.000000	0.250694	315.372406
0.000000	0.250931	315.612274
0.000000	0.251169	315.860077
0.000000	0.251406	316.244965
0.000000	0.251643	316.408966
0.000000	0.251880	316.837097
0.000000	0.252117	317.050903
0.000000	0.252355	317.280212
0.000000	0.252592	317.885315
0.000000	0.252829	318.003448
0.000000	0.253066	318.089203
0.000000	0.253303	318.269928
0.000000	0.253540	317.951843
0.000000	0.253778	318.247925
0.000000	0.254015	318.237701
0.000000	0.254252	318.789642
0.000000	0.254489	319.210449
0.000000	0.254726	319.502747
0.000000	0.254963	320.289581
0.000000	0.255201	320.862671
0.000000	0.255438	321.819580
0.000000	0.255675	322.305542
0.000000	0.255912	323.258698
0.000000	0.256149	324.051178
0.000000	0.256387	324.985718
0.000000	0.256624	325.638153
0.000000	0.256861	325.821564
0.000000	0.257098	325.013611
0.000000	0.257335	325.292053
0.000000	0.257572	325.027283
0.000000	0.257810	324.832062
0.000000	0.258047	325.108856
0.000000	0.258284	325.276093
0.000000	0.258521	325.085083
0.000000	0.258758	325.270966
0.000000	0.258995	325.010895
0.000000	0.259233	325.529327
0.000000	0.259470	325.643890
0.000000	0.259707	326.070435
0.000000	0.259944	326.212921
0.000000	0.260181	326.674194
0.000000	0.260418	327.223602
0.000000	0.260656	327.732605
0.000000	0.260893	328.069122
0.000000	0.261130	328.348663
0.000000	0.261367	328.938660
0.000000	0.261604	329.594452
0.000000	0.261842	330.410431
0.000000	0.262079	330.379242
0.000000	0.262316	330.800598
0.000000	0.262553	330.839752
0.000000	0.262790	330.850800
0.000000	0.263027	331.333069
0.000000	0.263265	331.322235
0.000000	0.263502	331.527069
0.000000	0.263739	331.715607
0.000000	0.263976	331.523071
0.000000	0.264213	331.565735
0.000000	0.264450	331.514069
0.000000	0.264688	331.998566
0.000000	0.264925	332.071930
0.000000	0.265162	332.578827
0.000000	0.265399	332.806580
0.000000	0.265636	333.230133
0.000000	0.265874	333.730408
0.000000	0.266111	334.049286
0.000000	0.266348	334.773621
0.000000	0.266585	335.161469
0.000000	0.266822	335.178406
0.000000	0.267059	335.182404
0.000000	0.267297	335.678619
0.000000	0.267534	335.952789
0.000000	0.267771	336.110413
0.000000	0.268008	336.395325
0.000000	0.268245	336.452667
0.000000	0.268482	336.775146
0.000000	0.268720	336.898529
0.000000	0.268957	337.194733
0.000000	0.269194	337.559723
0.000000	0.269431	337.995697
0.000000	0.269668	338.617889
0.000000	0.269906	338.926086
0.000000	0.270143	339.384705
0.000000	0.270380	339.509430
0.000000	0.270617	339.786163
0.000000	0.270854	340.360504
0.000000	0.271091	340.515167
0.000000	0.271329	341.094513
0.000000	0.271566	341.746704
0.000000	0.271803	342.086731
0.000000	0.272040	342.821106
0.000000	0.272277	342.858795
0.000000	0.272514	343.543976
0.000000	0.272752	343.636536
0.000000	0.272989	344.378052
0.000000	0.273226	345.729492
0.000000	0.273463	348.183533
0.000000	0.273700	352.838226
0.000000	0.273937	359.464386
0.000000	0.274175	370.693390
0.000000	0.274412	386.952972
0.000000	0.274649	409.902893
0.000000	0.274886	439.383789
0.000000	0.275123	475.763702
0.000000	0.275361	515.888794
0.000000	0.275598	548.990356
0.000000	0.275835	574.007141
0.000000	0.276072	589.437622
0.000000	0.276309	594.152771
0.000000	0.276546	587.309204
0.000000	0.276784	570.209595
0.000000	0.277021	543.617249
0.000000	0.277258	509.361969
0.000000	0.277495	472.952057
0.000000	0.277732	439.397980
0.000000	0.277969	420.286713
0.000000	0.278207	409.132355
0.000000	0.278444	398.712463
0.000000	0.278681	390.094543
0.000000	0.278918	382.965363
0.000000	0.279155	377.219177
0.000000	0.279393	372.432953
0.000000	0.279630	368.768158
0.000000	0.279867	366.043701
0.000000	0.280104	363.608337
0.000000	0.280341	361.688599
0.000000	0.280578	359.714386
0.000000	0.280816	358.723358
0.000000	0.281053	358.090820
0.000000	0.281290	357.641083
0.000000	0.281527	357.560242
0.000000	0.281764	357.307587
0.000000	0.282001	357.308075
0.000000	0.282239	356.916718
0.000000	0.282476	356.947845
0.000000	0.282713	356.913696
0.000000	0.282950	356.674744
0.000000	0.283187	356.836121
0.000000	0.283424	356.560486
0.000000	0.283662	357.058685
0.000000	0.283899	356.891754
0.000000	0.284136	357.251709
0.000000	0.284373	357.305756
0.000000	0.284610	357.772888
0.000000	0.284848	357.813049
0.000000	0.285085	358.147552
0.000000	0.285322	358.188995
0.000000	0.285559	358.913452
0.000000	0.285796	359.241425
0.000000	0.286033	359.750092
0.000000	0.286271	360.431152
0.000000	0.286508	360.410492
0.000000	0.286745	360.875641
0.000000	0.286982	361.113068
0.000000	0.287219	361.476227
0.000000	0.287456	361.607971
0.000000	0.287694	361.757629
0.000000	0.287931	362.072235
0.000000	0.288168	362.454437
0.000000	0.288405	362.793365
0.000000	0.288642	363.455200
0.000000	0.288880	363.948853
0.000000	0.289117	364.364258
0.000000	0.289354	365.042480
0.000000	0.289591	365.111115
0.000000	0.289828	365.390625
0.000000	0.290065	365.408173
0.000000	0.290303	365.535217
0.000000	0.290540	365.677032
0.000000	0.290777	365.975983
0.000000	0.291014	366.328522
0.000000	0.291251	366.619049
0.000000	0.291488	367.092560
0.000000	0.291726	367.509338
0.000000	0.291963	367.738068
0.000000	0.292200	368.257568
0.000000	0.292437	368.457611
0.000000	0.292674	369.164642
0.000000	0.292911	369.516846
0.000000	0.293149	369.594543
0.000000	0.293386	369.629456
0.000000	0.293623	369.633911
0.000000	0.293860	369.627472
0.000000	0.294097	369.754333
0.000000	0.294335	370.035034
0.000000	0.294572	370.354767
0.000000	0.294809	370.463135
0.000000	0.295046	370.836334
0.000000	0.295283	370.989868
0.000000	0.295520	371.033264
0.000000	0.295758	371.337616
0.000000	0.295995	371.309021
0.000000	0.296232	371.677948
0.000000	0.296469	371.979309
0.000000	0.296706	372.453308
0.000000	0.296943	372.372711
0.000000	0.297181	372.950897
0.000000	0.297418	373.245880
0.000000	0.297655	373.855927
0.000000	0.297892	374.301971
0.000000	0.298129	374.449005
0.000000	0.298367	375.266602
0.000000	0.298604	375.788788
0.000000	0.298841	376.219086
0.000000	0.299078	376.657654
0.000000	0.299315	376.846558
0.000000	0.299552	377.261963
0.000000	0.299790	377.305084
0.000000	0.300027	377.219116
0.000000	0.300264	377.760010
0.000000	0.300501	377.859741
0.000000	0.300738	378.352417
0.000000	0.300975	378.756165
0.000000	0.301213	378.926086
0.000000	0.301450	379.211731
0.000000	0.301687	379.005371
0.000000	0.301924	379.154846
0.000000	0.302161	379.685181
0.000000	0.302399	379.620392
0.000000	0.302636	379.909119
0.000000	0.302873	379.835663
0.000000	0.303110	380.003937
0.000000	0.303347	380.070557
0.000000	0.303584	380.166931
0.000000	0.303822	380.555786
0.000000	0.304059	380.646637
0.000000	0.304296	380.926025
0.000000	0.304533	381.531677
0.000000	0.304770	381.852142
0.000000	0.305007	382.346130
0.000000	0.305245	382.878784
0.000000	0.305482	383.059631
0.000000	0.305719	383.351776
0.000000	0.305956	383.393494
0.000000	0.306193	383.551086
0.000000	0.306430	383.844452
0.000000	0.306668	383.921234
0.000000	0.306905	384.273315
0.000000	0.307142	384.675690
0.000000	0.307379	384.886353
0.000000	0.307616	385.272491
0.000000	0.307854	385.607727
0.000000	0.308091	385.899353
0.000000	0.308328	386.522217
0.000000	0.308565	386.996948
0.000000	0.308802	387.913635
0.000000	0.309039	388.163452
0.000000	0.309277	388.800781
0.000000	0.309514	389.098114
0.000000	0.309751	389.278595
0.000000	0.309988	389.954620
0.000000	0.310225	389.918823
0.000000	0.310462	390.610870
0.000000	0.310700	390.348541
0.000000	0.310937	391.053589
0.000000	0.311174	391.174957
0.000000	0.311411	391.533997
0.000000	0.311648	391.776642
0.000000	0.311886	391.539246
0.000000	0.312123	391.933228
0.000000	0.312360	392.030792
0.000000	0.312597	392.685760
0.000000	0.312834	393.060577
0.000000	0.313071	393.616852
0.000000	0.313309	394.103119
0.000000	0.313546	394.258453
0.000000	0.313783	394.683746
0.000000	0.314020	394.786560
0.000000	0.314257	395.418213
0.000000	0.314494	395.621246
0.000000	0.314732	396.348846
0.000000	0.314969	396.752655
0.000000	0.315206	396.924133
0.000000	0.315443	397.221497
0.000000	0.315680	397.286957
0.000000	0.315917	397.848145
0.000000	0.316155	398.060486
0.000000	0.316392	398.384674
0.000000	0.316629	398.330475
0.000000	0.316866	398.376648
0.000000	0.317103	398.785522
0.000000	0.317341	398.841095
0.000000	0.317578	398.662079
0.000000	0.317815	399.004639
0.000000	0.318052	399.057983
0.000000	0.318289	399.925842
0.000000	0.318526	400.051056
0.000000	0.318764	400.626404
0.000000	0.319001	401.189148
0.000000	0.319238	401.487549
0.000000	0.319475	402.362335
0.000000	0.319712	403.079926
0.000000	0.319950	403.594147
0.000000	0.320187	404.355347
0.000000	0.320424	404.246613
0.000000	0.320661	404.332825
0.000000	0.320898	404.642944
0.000000	0.321135	405.069855
0.000000	0.321373	405.125488
0.000000	0.321610	405.045563
0.000000	0.321847	405.576172
0.000000	0.322084	405.519897
0.000000	0.322321	405.952423
0.000000	0.322558	405.795776
0.000000	0.322796	406.255615
0.000000	0.323033	406.264099
0.000000	0.323270	406.420807
0.000000	0.323507	406.870605
0.000000	0.323744	406.895844
0.000000	0.323981	407.463684
0.000000	0.324219	407.615692
0.000000	0.324456	408.178467
0.000000	0.324693	408.782684
0.000000	0.324930	408.786682
0.000000	0.325167	409.378876
0.000000	0.325405	408.993683
0.000000	0.325642	409.203278
0.000000	0.325879	409.334595
0.000000	0.326116	409.770386
0.000000	0.326353	410.041809
0.000000	0.326590	410.873657
0.000000	0.326828	411.051117
0.000000	0.327065	411.643555
0.000000	0.327302	411.951294
0.000000	0.327539	412.246887
0.000000	0.327776	412.979584
0.000000	0.328013	414.034454
0.000000	0.328251	415.438354
0.000000	0.328488	417.360779
0.000000	0.328725	420.207336
0.000000	0.328962	423.710022
0.000000	0.329199	428.430511
0.000000	0.329437	433.176575
0.000000	0.329674	438.367554
0.000000	0.329911	442.861786
0.000000	0.330148	442.669373
0.000000	0.330385	439.158508
0.000000	0.330622	434.002655
0.000000	0.330860	428.099365
0.000000	0.331097	425.668518
0.000000	0.331334	424.630737
0.000000	0.331571	423.609650
0.000000	0.331808	422.438873
0.000000	0.332045	421.776093
0.000000	0.332283	421.053467
0.000000	0.332520	420.394287
0.000000	0.332757	420.291687
0.000000	0.332994	420.383575
0.000000	0.333231	420.640717
0.000000	0.333468	420.907013
0.000000	0.333706	420.782776
0.000000	0.333943	420.976074
0.000000	0.334180	421.133209
0.000000	0.334417	421.494629
0.000000	0.334654	422.063568
0.000000	0.334892	421.979706
0.000000	0.335129	422.807159
0.000000	0.335366	422.983093
0.000000	0.335603	423.317352
0.000000	0.335840	423.928223
0.000000	0.336077	424.311188
0.000000	0.336315	424.554810
0.000000	0.336552	424.404144
0.000000	0.336789	424.595795
0.000000	0.337026	424.556641
0.000000	0.337263	425.031555
0.000000	0.337500	424.829346
0.000000	0.337738	425.767029
0.000000	0.337975	426.048096
0.000000	0.338212	426.237579
0.000000	0.338449	426.338379
0.000000	0.338686	426.602814
0.000000	0.338924	427.285278
0.000000	0.339161	427.406342
0.000000	0.339398	428.149963
0.000000	0.339635	428.058228
0.000000	0.339872	428.438080
0.000000	0.340109	428.220276
0.000000	0.340347	428.744415
0.000000	0.340584	429.077881
0.000000	0.340821	429.098663
0.000000	0.341058	429.688599
0.000000	0.341295	430.076385
0.000000	0.341532	431.096710
0.000000	0.341770	432.114838
0.000000	0.342007	433.942841
0.000000	0.342244	437.097382
0.000000	0.342481	442.375549
0.000000	0.342718	450.682190
0.000000	0.342955	461.933929
0.000000	0.343193	477.923584
0.000000	0.343430	497.783112
0.000000	0.343667	520.883789
0.000000	0.343904	546.432861
0.000000	0.344141	566.442688
0.000000	0.344379	578.662170
0.000000	0.344616	585.165710
0.000000	0.344853	583.627625
0.000000	0.345090	575.009277
0.000000	0.345327	559.810791
0.000000	0.345564	540.975952
0.000000	0.345802	522.109619
0.000000	0.346039	506.194336
0.000000	0.346276	497.901001
0.000000	0.346513	492.704956
0.000000	0.346750	488.751373
0.000000	0.346987	485.973083
0.000000	0.347225	484.781036
0.000000	0.347462	485.227539
0.000000	0.347699	486.732910
0.000000	0.347936	489.293854
0.000000	0.348173	492.550812
0.000000	0.348411	495.936829
0.000000	0.348648	497.289703
0.000000	0.348885	493.674652
0.000000	0.349122	490.803192
0.000000	0.349359	490.399017
0.000000	0.349596	490.017914
0.000000	0.349834	489.617828
0.000000	0.350071	489.401184
0.000000	0.350308	489.574371
0.000000	0.350545	489.978180
0.000000	0.350782	490.577820
0.000000	0.351019	491.363892
0.000000	0.351257	492.840668
0.000000	0.351494	494.907349
0.000000	0.351731	497.758545
0.000000	0.351968	501.598358
0.000000	0.352205	505.738434
0.000000	0.352443	510.166168
0.000000	0.352680	513.925415
0.000000	0.352917	513.487732
0.000000	0.353154	509.348236
0.000000	0.353391	504.579010
0.000000	0.353628	501.472961
0.000000	0.353866	500.067810
0.000000	0.354103	499.297394
0.000000	0.354340	498.682922
0.000000	0.354577	497.920624
0.000000	0.354814	497.409760
0.000000	0.355051	496.819946
0.000000	0.355289	496.775909
0.000000	0.355526	496.933594
0.000000	0.355763	497.403442
0.000000	0.356000	497.680603
0.000000	0.356237	497.981842
0.000000	0.356474	498.429199
0.000000	0.356712	499.039703
0.000000	0.356949	499.727234
0.000000	0.357186	500.684784
0.000000	0.357423	501.806030
0.000000	0.357660	503.676117
0.000000	0.357898	506.140869
0.000000	0.358135	510.345123
0.000000	0.358372	515.792847
0.000000	0.358609	523.858093
0.000000	0.358846	534.423828
0.000000	0.359083	546.893860
0.000000	0.359321	560.968201
0.000000	0.359558	575.812744
0.000000	0.359795	584.918518
0.000000	0.360032	586.550659
0.000000	0.360269	583.622131
0.000000	0.360506	577.489136
0.000000	0.360744	569.684875
0.000000	0.360981	562.615234
0.000000	0.361218	559.083557
0.000000	0.361455	562.667542
0.000000	0.361692	573.629272
0.000000	0.361930	591.315369
0.000000	0.362167	616.146790
0.000000	0.362404	648.138245
0.000000	0.362641	686.866272
0.000000	0.362878	722.321899
0.000000	0.363115	750.153687
0.000000	0.363353	770.290527
0.000000	0.363590	781.635132
0.000000	0.363827	785.585449
0.000000	0.364064	784.722168
0.000000	0.364301	778.870667
0.000000	0.364538	768.736694
0.000000	0.364776	755.413818
0.000000	0.365013	742.566895
0.000000	0.365250	736.465271
0.000000	0.365487	737.201904
0.000000	0.365724	735.670288
0.000000	0.365961	734.054565
0.000000	0.366199	732.584900
0.000000	0.366436	733.820557
0.000000	0.366673	732.721008
0.000000	0.366910	728.515564
0.000000	0.367147	723.167969
0.000000	0.367385	717.794250
0.000000	0.367622	715.316589
0.000000	0.367859	715.603210
0.000000	0.368096	716.220154
0.000000	0.368333	718.508850
0.000000	0.368570	723.454285
0.000000	0.368808	730.967896
0.000000	0.369045	741.301086
0.000000	0.369282	753.028320
0.000000	0.369519	761.864319
0.000000	0.369756	771.359680
0.000000	0.369993	783.099915
0.000000	0.370231	798.017822
0.000000	0.370468	817.852905
0.000000	0.370705	838.209656
0.000000	0.370942	851.069153
0.000000	0.371179	855.706360
0.000000	0.371417	855.942444
0.000000	0.371654	853.079468
0.000000	0.371891	847.020874
0.000000	0.372128	838.859009
0.000000	0.372365	831.552734
0.000000	0.372602	827.806396
0.000000	0.372840	822.832825
0.000000	0.373077	818.731628
0.000000	0.373314	818.801758
0.000000	0.373551	816.332458
0.000000	0.373788	809.944214
0.000000	0.374025	801.576050
0.000000	0.374263	790.064697
0.000000	0.374500	777.633728
0.000000	0.374737	767.427185
0.000000	0.374974	758.377625
0.000000	0.375211	748.919373
0.000000	0.375449	739.141113
0.000000	0.375686	731.454651
0.000000	0.375923	730.002136
0.000000	0.376160	732.104431
0.000000	0.376397	735.731140
0.000000	0.376634	740.424683
0.000000	0.376872	744.215149
0.000000	0.377109	743.764099
0.000000	0.377346	741.430420
0.000000	0.377583	738.852539
0.000000	0.377820	736.304443
0.000000	0.378057	734.856445
0.000000	0.378295	738.347656
0.000000	0.378532	745.561462
0.000000	0.378769	754.447388
0.000000	0.379006	762.342773
0.000000	0.379243	771.988403
0.000000	0.379481	782.951965
0.000000	0.379718	793.043457
0.000000	0.379955	805.784485
0.000000	0.380192	818.734192
0.000000	0.380429	833.741638
0.000000	0.380666	848.721741
0.000000	0.380904	864.369873
0.000000	0.381141	881.236389
0.000000	0.381378	898.387329
0.000000	0.381615	915.429993
0.000000	0.381852	936.303162
0.000000	0.382089	962.085388
0.000000	0.382327	981.434204
0.000000	0.382564	991.571960
0.000000	0.382801	992.747314
0.000000	0.383038	987.008057
0.000000	0.383275	975.309875
0.000000	0.383512	958.143555
0.000000	0.383750	935.807251
0.000000	0.383987	914.812683
0.000000	0.384224	898.103394
0.000000	0.384461	895.151855
0.000000	0.384698	897.987305
0.000000	0.384936	903.579529
0.000000	0.385173	913.474854
0.000000	0.385410	924.235107
0.000000	0.385647	937.793579
0.000000	0.385884	951.744019
0.000000	0.386121	970.512878
0.000000	0.386359	994.573425
0.000000	0.386596	1021.734070
0.000000	0.386833	1051.769409
0.000000	0.387070	1083.601318
0.000000	0.387307	1109.964966
0.000000	0.387544	1131.892212
0.000000	0.387782	1150.169189
0.000000	0.388019	1164.964844
0.000000	0.388256	1177.169922
0.000000	0.388493	1185.546875
0.000000	0.388730	1186.586060
0.000000	0.388968	1180.431519
0.000000	0.389205	1168.106567
0.000000	0.389442	1149.965210
0.000000	0.389679	1127.703003
0.000000	0.389916	1106.080200
0.000000	0.390153	1088.964966
0.000000	0.390391	1081.306274
0.000000	0.390628	1082.495972
0.000000	0.390865	1088.714233
0.000000	0.391102	1099.230835
0.000000	0.391339	1114.069092
0.000000	0.391576	1131.026978
0.000000	0.391814	1145.028564
0.000000	0.392051	1155.336670
0.000000	0.392288	1161.984009
0.000000	0.392525	1165.778809
0.000000	0.392762	1168.840820
0.000000	0.393000	1171.280151
0.000000	0.393237	1173.614014
0.000000	0.393474	1177.205811
0.000000	0.393711	1182.433960
0.000000	0.393948	1190.788940
0.000000	0.394185	1207.038696
0.000000	0.394423	1226.279785
0.000000	0.394660	1242.578125
0.000000	0.394897	1254.800659
0.000000	0.395134	1266.047607
0.000000	0.395371	1276.979980
0.000000	0.395608	1287.334595
0.000000	0.395846	1299.845703
0.000000	0.396083	1315.155762
0.000000	0.396320	1335.770508
0.000000	0.396557	1360.458008
0.000000	0.396794	1383.237183
0.000000	0.397031	1402.185059
0.000000	0.397269	1419.162964
0.000000	0.397506	1436.156372
0.000000	0.397743	1452.151733
0.000000	0.397980	1467.390869
0.000000	0.398217	1480.978882
0.000000	0.398455	1493.058228
0.000000	0.398692	1500.674438
0.000000	0.398929	1499.411011
0.000000	0.399166	1486.675293
0.000000	0.399403	1464.766479
0.000000	0.399640	1433.458740
0.000000	0.399878	1395.257324
0.000000	0.400115	1354.893799
0.000000	0.400352	1316.470581
0.000000	0.400589	1287.087280
0.000000	0.400826	1263.666260
0.000000	0.401063	1246.401978
0.000000	0.401301	1239.972046
0.000000	0.401538	1241.629517
0.000000	0.401775	1248.052002
0.000000	0.402012	1259.929443
0.000000	0.402249	1272.596436
0.000000	0.402487	1285.418945
0.000000	0.402724	1300.442383
0.000000	0.402961	1313.694336
0.000000	0.403198	1325.068359
0.000000	0.403435	1334.446289
0.000000	0.403672	1342.876709
0.000000	0.403910	1351.406006
0.000000	0.404147	1359.462646
0.000000	0.404384	1366.196289
0.000000	0.404621	1370.757935
0.000000	0.404858	1372.044189
0.000000	0.405095	1369.088745
0.000000	0.405333	1363.182251
0.000000	0.405570	1354.592285
0.000000	0.405807	1345.900635
0.000000	0.406044	1339.628540
0.000000	0.406281	1336.652832
0.000000	0.406518	1339.507690
0.000000	0.406756	1343.046265
0.000000	0.406993	1346.961426
0.000000	0.407230	1352.256104
0.000000	0.407467	1360.296875
0.000000	0.407704	1370.200073
0.000000	0.407942	1380.715576
0.000000	0.408179	1392.021973
0.000000	0.408416	1403.147461
0.000000	0.408653	1415.363892
0.000000	0.408890	1429.296753
0.000000	0.409127	1445.285034
0.000000	0.409365	1462.083374
0.000000	0.409602	1479.250610
0.000000	0.409839	1496.115601
0.000000	0.410076	1511.540771
0.000000	0.410313	1526.986450
0.000000	0.410550	1541.074829
0.000000	0.410788	1552.765259
0.000000	0.411025	1560.956543
0.000000	0.411262	1567.239014
0.000000	0.411499	1569.516479
0.000000	0.411736	1567.279419
0.000000	0.411974	1561.516724
0.000000	0.412211	1553.294434
0.000000	0.412448	1543.215210
0.000000	0.412685	1529.428467
0.000000	0.412922	1513.967529
0.000000	0.413159	1496.451904
0.000000	0.413397	1479.218872
0.000000	0.413634	1463.227295
0.000000	0.413871	1448.293213
0.000000	0.414108	1435.735962
0.000000	0.414345	1425.127563
0.000000	0.414582	1418.843994
0.000000	0.414820	1416.113770
0.000000	0.415057	1416.971191
0.000000	0.415294	1423.720215
0.000000	0.415531	1434.053833
0.000000	0.415768	1447.204956
0.000000	0.416005	1463.004639
0.000000	0.416243	1479.894043
0.000000	0.416480	1494.631348
0.000000	0.416717	1507.452515
0.000000	0.416954	1521.942627
0.000000	0.417191	1536.958252
0.000000	0.417429	1552.565308
0.000000	0.417666	1568.848877
0.000000	0.417903	1586.460938
0.000000	0.418140	1605.592163
0.000000	0.418377	1624.444946
0.000000	0.418614	1641.426514
0.000000	0.418852	1657.489868
0.000000	0.419089	1673.098511
0.000000	0.419326	1686.847168
0.000000	0.419563	1698.737183
0.000000	0.419800	1710.869263
0.000000	0.420037	1723.633667
0.000000	0.420275	1736.266357
0.000000	0.420512	1748.752319
0.000000	0.420749	1761.503174
0.000000	0.420986	1773.292480
0.000000	0.421223	1783.073120
0.000000	0.421461	1792.145630
0.000000	0.421698	1801.304565
0.000000	0.421935	1809.661865
0.000000	0.422172	1818.017212
0.000000	0.422409	1824.915771
0.000000	0.422646	1830.748657
0.000000	0.422884	1836.746582
0.000000	0.423121	1843.831543
0.000000	0.423358	1851.654785
0.000000	0.423595	1859.986450
0.000000	0.423832	1866.910522
0.000000	0.424069	1873.236084
0.000000	0.424307	1879.701660
0.000000	0.424544	1886.683228
0.000000	0.424781	1891.117798
0.000000	0.425018	1895.278564
0.000000	0.425255	1899.442505
0.000000	0.425492	1902.843140
0.000000	0.425730	1906.095337
0.000000	0.425967	1909.771851
0.000000	0.426204	1913.850708
0.000000	0.426441	1920.207031
0.000000	0.426678	1926.989990
0.000000	0.426916	1932.516724
0.000000	0.427153	1938.082764
0.000000	0.427390	1943.932251
0.000000	0.427627	1949.789185
0.000000	0.427864	1954.134888
0.000000	0.428101	1958.037231
0.000000	0.428339	1960.890259
0.000000	0.428576	1963.523804
0.000000	0.428813	1966.653564
0.000000	0.429050	1971.048584
0.000000	0.429287	1976.360474
0.000000	0.429524	1982.389526
0.000000	0.429762	1989.453247
0.000000	0.429999	1997.043945
0.000000	0.430236	2004.529297
0.000000	0.430473	2011.179321
0.000000	0.430710	2017.664795
0.000000	0.430948	2023.539673
0.000000	0.431185	2027.816650
0.000000	0.431422	2030.972168
0.000000	0.431659	2031.883301
0.000000	0.431896	2031.004395
0.000000	0.432133	2029.127197
0.000000	0.432371	2026.256348
0.000000	0.432608	2024.579834
0.000000	0.432845	2024.898315
0.000000	0.433082	2025.839722
0.000000	0.433319	2028.059814
0.000000	0.433556	2029.947754
0.000000	0.433794	2032.340454
0.000000	0.434031	2034.977295
0.000000	0.434268	2037.787720
0.000000	0.434505	2041.158447
0.000000	0.434742	2044.122437
0.000000	0.434979	2046.298096
0.000000	0.435217	2047.719238
0.000000	0.435454	2049.216797
0.000000	0.435691	2050.936035
0.000000	0.435928	2053.720459
0.000000	0.436165	2055.075195
0.000000	0.436403	2056.551758
0.000000	0.436640	2057.957764
0.000000	0.436877	2057.759766
0.000000	0.437114	2057.130615
0.000000	0.437351	2056.632813
0.000000	0.437588	2055.749756
0.000000	0.437826	2055.625732
0.000000	0.438063	2057.622559
0.000000	0.438300	2058.020508
0.000000	0.438537	2056.865234
0.000000	0.438774	2054.599121
0.000000	0.439011	2051.822510
0.000000	0.439249	2050.465088
0.000000	0.439486	2051.524170
0.000000	0.439723	2052.607910
0.000000	0.439960	2053.477539
0.000000	0.440197	2054.011963
0.000000	0.440435	2054.931396
0.000000	0.440672	2056.178467
0.000000	0.440909	2058.409668
0.000000	0.441146	2061.148926
0.000000	0.441383	2060.686035
0.000000	0.441620	2057.959717
0.000000	0.441858	2052.405518
0.000000	0.442095	2044.870972
0.000000	0.442332	2035.256714
0.000000	0.442569	2025.156006
0.000000	0.442806	2016.752075
0.000000	0.443043	2007.684814
0.000000	0.443281	2000.860962
0.000000	0.443518	1997.258301
0.000000	0.443755	1994.001587
0.000000	0.443992	1991.980347
0.000000	0.444229	1990.089111
0.000000	0.444467	1988.598267
0.000000	0.444704	1986.927124
0.000000	0.444941	1985.090942
0.000000	0.445178	1983.605713
0.000000	0.445415	1983.717041
0.000000	0.445652	1982.488403
0.000000	0.445890	1980.653687
0.000000	0.446127	1977.712891
0.000000	0.446364	1974.577271
0.000000	0.446601	1971.662109
0.000000	0.446838	1968.225342
0.000000	0.447075	1965.511108
0.000000	0.447313	1962.893188
0.000000	0.447550	1960.814819
0.000000	0.447787	1959.941040
0.000000	0.448024	1960.357422
0.000000	0.448261	1961.742554
0.000000	0.448498	1962.635376
0.000000	0.448736	1962.315796
0.000000	0.448973	1960.703247
0.000000	0.449210	1957.346313
0.000000	0.449447	1953.033569
0.000000	0.449684	1948.355469
0.000000	0.449922	1945.094971
0.000000	0.450159	1943.365356
0.000000	0.450396	1940.885986
0.000000	0.450633	1938.229736
0.000000	0.450870	1935.566895
0.000000	0.451107	1933.947754
0.000000	0.451345	1934.406250
0.000000	0.451582	1935.424438
0.000000	0.451819	1936.758911
0.000000	0.452056	1937.850830
0.000000	0.452293	1938.728394
0.000000	0.452531	1938.012085
0.000000	0.452768	1936.718018
0.000000	0.453005	1934.452515
0.000000	0.453242	1933.945801
0.000000	0.453479	1935.189575
0.000000	0.453716	1936.938599
0.000000	0.453954	1939.032471
0.000000	0.454191	1939.576294
0.000000	0.454428	1940.327881
0.000000	0.454665	1940.850708
0.000000	0.454902	1942.393921
0.000000	0.455139	1944.118652
0.000000	0.455377	1946.895996
0.000000	0.455614	1948.616211
0.000000	0.455851	1949.516846
0.000000	0.456088	1949.431274
0.000000	0.456325	1948.156006
0.000000	0.456562	1945.946411
0.000000	0.456800	1943.866211
0.000000	0.457037	1943.609497
0.000000	0.457274	1945.091064
0.000000	0.457511	1944.283691
0.000000	0.457748	1941.432251
0.000000	0.457986	1937.696045
0.000000	0.458223	1933.419800
0.000000	0.458460	1931.436279
0.000000	0.458697	1930.069458
0.000000	0.458934	1928.421143
0.000000	0.459171	1925.890259
0.000000	0.459409	1922.621094
0.000000	0.459646	1918.588013
0.000000	0.459883	1915.667847
0.000000	0.460120	1912.410156
0.000000	0.460357	1908.667603
0.000000	0.460594	1905.692993
0.000000	0.460832	1903.580322
0.000000	0.461069	1903.371216
0.000000	0.461306	1903.647827
0.000000	0.461543	1902.914063
0.000000	0.461780	1902.972168
0.000000	0.462018	1904.223511
0.000000	0.462255	1906.940186
0.000000	0.462492	1911.547607
0.000000	0.462729	1916.030273
0.000000	0.462966	1918.261353
0.000000	0.463203	1916.218018
0.000000	0.463441	1911.737061
0.000000	0.463678	1905.454956
0.000000	0.463915	1897.783813
0.000000	0.464152	1891.391235
0.000000	0.464389	1887.332520
0.000000	0.464626	1883.237183
0.000000	0.464864	1878.940430
0.000000	0.465101	1876.519043
0.000000	0.465338	1873.746094
0.000000	0.465575	1869.245605
0.000000	0.465812	1863.302002
0.000000	0.466049	1857.359131
0.000000	0.466287	1853.003174
0.000000	0.466524	1850.118286
0.000000	0.466761	1847.842407
0.000000	0.466998	1846.628662
0.000000	0.467235	1845.383057
0.000000	0.467473	1842.428223
0.000000	0.467710	1838.890259
0.000000	0.467947	1834.554443
0.000000	0.468184	1831.685303
0.000000	0.468421	1827.849854
0.000000	0.468658	1823.083862
0.000000	0.468896	1817.745483
0.000000	0.469133	1814.095337
0.000000	0.469370	1809.693970
0.000000	0.469607	1804.208984
0.000000	0.469844	1799.703857
0.000000	0.470081	1796.386353
0.000000	0.470319	1793.072998
0.000000	0.470556	1790.469482
0.000000	0.470793	1788.815552
0.000000	0.471030	1787.354858
0.000000	0.471267	1786.272461
0.000000	0.471505	1785.399536
0.000000	0.471742	1785.646118
0.000000	0.471979	1787.043945
0.000000	0.472216	1788.916626
0.000000	0.472453	1789.758911
0.000000	0.472690	1790.822021
0.000000	0.472928	1791.221069
0.000000	0.473165	1790.410400
0.000000	0.473402	1789.825806
0.000000	0.473639	1789.628296
0.000000	0.473876	1787.886353
0.000000	0.474113	1785.090698
0.000000	0.474351	1781.490601
0.000000	0.474588	1778.641113
0.000000	0.474825	1776.091309
0.000000	0.475062	1773.232544
0.000000	0.475299	1770.798584
0.000000	0.475536	1768.841187
0.000000	0.475774	1767.176270
0.000000	0.476011	1766.115479
0.000000	0.476248	1766.354248
0.000000	0.476485	1767.723999
0.000000	0.476722	1769.497437
0.000000	0.476960	1772.084351
0.000000	0.477197	1775.709229
0.000000	0.477434	1779.747192
0.000000	0.477671	1784.036865
0.000000	0.477908	1788.205322
0.000000	0.478145	1788.912109
0.000000	0.478383	1788.812134
0.000000	0.478620	1787.785645
0.000000	0.478857	1784.962891
0.000000	0.479094	1781.771729
0.000000	0.479331	1780.874878
0.000000	0.479568	1779.597534
0.000000	0.479806	1778.158081
0.000000	0.480043	1776.686035
0.000000	0.480280	1775.815918
0.000000	0.480517	1775.817993
0.000000	0.480754	1775.815552
0.000000	0.480992	1776.558228
0.000000	0.481229	1778.399536
0.000000	0.481466	1779.417480
0.000000	0.481703	1780.400269
0.000000	0.481940	1780.725342
0.000000	0.482177	1780.760254
0.000000	0.482415	1780.209351
0.000000	0.482652	1779.189819
0.000000	0.482889	1777.995239
0.000000	0.483126	1778.040039
0.000000	0.483363	1777.918945
0.000000	0.483600	1777.567383
0.000000	0.483838	1777.506592
0.000000	0.484075	1776.789917
0.000000	0.484312	1775.185425
0.000000	0.484549	1772.772217
0.000000	0.484786	1769.843384
0.000000	0.485024	1768.354126
0.000000	0.485261	1766.895264
0.000000	0.485498	1765.671387
0.000000	0.485735	1764.519775
0.000000	0.485972	1764.105103
0.000000	0.486209	1763.976807
0.000000	0.486447	1763.743286
0.000000	0.486684	1763.717651
0.000000	0.486921	1763.610352
0.000000	0.487158	1763.125000
0.000000	0.487395	1762.468140
0.000000	0.487632	1762.119995
0.000000	0.487870	1761.470337
0.000000	0.488107	1761.214233
0.000000	0.488344	1760.585693
0.000000	0.488581	1760.238281
0.000000	0.488818	1759.508911
0.000000	0.489056	1757.856689
0.000000	0.489293	1755.653198
0.000000	0.489530	1753.124634
0.000000	0.489767	1752.506470
0.000000	0.490004	1752.288574
0.000000	0.490241	1752.302979
0.000000	0.490479	1752.244873
0.000000	0.490716	1752.294922
0.000000	0.490953	1752.894775
0.000000	0.491190	1755.591431
0.000000	0.491427	1757.785522
0.000000	0.491664	1759.599243
0.000000	0.491902	1761.255005
0.000000	0.492139	1763.891235
0.000000	0.492376	1768.149414
0.000000	0.492613	1774.280396
0.000000	0.492850	1781.329468
0.000000	0.493087	1785.904785
0.000000	0.493325	1789.468628
0.000000	0.493562	1790.940918
0.000000	0.493799	1789.462402
0.000000	0.494036	1786.340576
0.000000	0.494273	1782.191528
0.000000	0.494511	1777.801392
0.000000	0.494748	1776.351807
0.000000	0.494985	1775.156494
0.000000	0.495222	1773.959839
0.000000	0.495459	1774.022949
0.000000	0.495696	1773.163940
0.000000	0.495934	1772.041504
0.000000	0.496171	1770.795776
0.000000	0.496408	1769.624878
0.000000	0.496645	1769.133545
0.000000	0.496882	1768.836426
0.000000	0.497119	1769.648560
0.000000	0.497357	1771.580200
0.000000	0.497594	1773.432251
0.000000	0.497831	1774.769531
0.000000	0.498068	1774.692871
0.000000	0.498305	1773.474731
0.000000	0.498543	1772.492798
0.000000	0.498780	1773.206787
0.000000	0.499017	1773.623901
0.000000	0.499254	1773.909546
0.000000	0.499491	1774.324463
0.000000	0.499728	1774.861694
0.000000	0.499966	1774.047119
0.000000	0.500203	1771.910156
0.000000	0.500440	1769.376465
0.000000	0.500677	1766.430298
0.000000	0.500914	1764.814331
0.000000	0.501151	1766.630737
0.000000	0.501389	1768.088745
0.000000	0.501626	1769.710327
0.000000	0.501863	1771.233398
0.000000	0.502100	1770.378906
0.000000	0.502337	1768.499268
0.000000	0.502574	1765.994507
0.000000	0.502812	1762.355713
0.000000	0.503049	1758.840454
0.000000	0.503286	1754.022095
0.000000	0.503523	1747.874390
0.000000	0.503760	1741.627441
0.000000	0.503998	1737.137451
0.000000	0.504235	1734.328369
0.000000	0.504472	1732.743164
0.000000	0.504709	1732.140991
0.000000	0.504946	1731.919189
0.000000	0.505183	1732.118530
0.000000	0.505421	1732.393311
0.000000	0.505658	1732.159424
0.000000	0.505895	1731.246094
0.000000	0.506132	1730.543701
0.000000	0.506369	1730.651733
0.000000	0.506606	1733.133667
0.000000	0.506844	1735.100830
0.000000	0.507081	1736.182495
0.000000	0.507318	1737.508423
0.000000	0.507555	1738.929688
0.000000	0.507792	1740.281006
0.000000	0.508030	1741.393433
0.000000	0.508267	1743.081177
0.000000	0.508504	1744.114258
0.000000	0.508741	1744.951416
0.000000	0.508978	1745.754272
0.000000	0.509215	1746.478516
0.000000	0.509453	1747.829712
0.000000	0.509690	1749.795654
0.000000	0.509927	1752.449219
0.000000	0.510164	1754.974487
0.000000	0.510401	1757.123657
0.000000	0.510638	1759.625000
0.000000	0.510876	1762.836304
0.000000	0.511113	1766.070068
0.000000	0.511350	1769.762207
0.000000	0.511587	1773.222534
0.000000	0.511824	1773.544189
0.000000	0.512061	1773.350220
0.000000	0.512299	1772.937378
0.000000	0.512536	1772.504639
0.000000	0.512773	1773.801147
0.000000	0.513010	1774.237305
0.000000	0.513247	1774.200195
0.000000	0.513485	1772.613281
0.000000	0.513722	1769.742065
0.000000	0.513959	1766.078125
0.000000	0.514196	1761.863892
0.000000	0.514433	1756.839355
0.000000	0.514670	1751.208252
0.000000	0.514908	1746.370972
0.000000	0.515145	1742.804199
0.000000	0.515382	1741.879883
0.000000	0.515619	1741.424438
0.000000	0.515856	1740.014160
0.000000	0.516093	1738.828247
0.000000	0.516331	1737.350830
0.000000	0.516568	1735.967896
0.000000	0.516805	1734.792725
0.000000	0.517042	1731.962158
0.000000	0.517279	1726.717773
0.000000	0.517517	1720.661255
0.000000	0.517754	1713.669434
0.000000	0.517991	1708.772827
0.000000	0.518228	1703.610718
0.000000	0.518465	1698.250610
0.000000	0.518702	1694.097168
0.000000	0.518940	1691.663818
0.000000	0.519177	1690.710938
0.000000	0.519414	1687.675293
0.000000	0.519651	1683.643311
0.000000	0.519888	1679.133911
0.000000	0.520125	1675.619507
0.000000	0.520363	1672.086304
0.000000	0.520600	1668.111938
0.000000	0.520837	1663.930542
0.000000	0.521074	1660.077393
0.000000	0.521311	1659.415527
0.000000	0.521549	1658.918213
0.000000	0.521786	1657.406982
0.000000	0.522023	1655.766113
0.000000	0.522260	1654.341064
0.000000	0.522497	1654.337891
0.000000	0.522734	1654.269287
0.000000	0.522972	1652.569336
0.000000	0.523209	1650.748169
0.000000	0.523446	1649.956787
0.000000	0.523683	1649.661133
0.000000	0.523920	1649.158325
0.000000	0.524157	1648.481079
0.000000	0.524395	1647.848267
0.000000	0.524632	1647.662354
0.000000	0.524869	1648.358887
0.000000	0.525106	1650.235229
0.000000	0.525343	1653.033569
0.000000	0.525580	1656.880981
0.000000	0.525818	1660.477051
0.000000	0.526055	1663.772217
0.000000	0.526292	1667.330566
0.000000	0.526529	1669.413452
0.000000	0.526766	1671.668945
0.000000	0.527004	1673.763184
0.000000	0.527241	1675.589844
0.000000	0.527478	1676.944824
0.000000	0.527715	1676.946899
0.000000	0.527952	1676.627686
0.000000	0.528189	1676.308228
0.000000	0.528427	1677.586426
0.000000	0.528664	1679.643555
0.000000	0.528901	1682.538574
0.000000	0.529138	1686.286865
0.000000	0.529375	1690.365112
0.000000	0.529612	1694.554443
0.000000	0.529850	1699.441528
0.000000	0.530087	1704.940918
0.000000	0.530324	1711.206177
0.000000	0.530561	1716.196777
0.000000	0.530798	1720.197510
0.000000	0.531035	1722.457764
0.000000	0.531273	1722.063599
0.000000	0.531510	1720.812622
0.000000	0.531747	1718.395630
0.000000	0.531984	1716.150146
0.000000	0.532221	1714.606812
0.000000	0.532459	1713.371460
0.000000	0.532696	1711.813721
0.000000	0.532933	1708.984375
0.000000	0.533170	1705.631348
0.000000	0.533407	1701.359497
0.000000	0.533644	1697.159058
0.000000	0.533882	1692.883667
0.000000	0.534119	1687.677002
0.000000	0.534356	1683.632935
0.000000	0.534593	1680.232788
0.000000	0.534830	1676.998535
0.000000	0.535067	1674.990356
0.000000	0.535305	1673.191650
0.000000	0.535542	1671.013062
0.000000	0.535779	1668.977783
0.000000	0.536016	1666.930298
0.000000	0.536253	1666.299683
0.000000	0.536491	1668.265625
0.000000	0.536728	1668.304932
0.000000	0.536965	1667.950317
0.000000	0.537202	1667.785522
0.000000	0.537439	1668.187866
0.000000	0.537676	1669.527832
0.000000	0.537914	1670.197998
0.000000	0.538151	1670.618286
0.000000	0.538388	1671.269897
0.000000	0.538625	1671.311768
0.000000	0.538862	1671.446655
0.000000	0.539099	1672.609985
0.000000	0.539337	1675.420166
0.000000	0.539574	1675.383911
0.000000	0.539811	1673.495728
0.000000	0.540048	1670.714233
0.000000	0.540285	1666.920898
0.000000	0.540523	1664.621704
0.000000	0.540760	1662.364868
0.000000	0.540997	1659.454834
0.000000	0.541234	1655.695557
0.000000	0.541471	1652.413696
0.000000	0.541708	1649.052002
0.000000	0.541946	1646.970093
0.000000	0.542183	1645.706665
0.000000	0.542420	1645.468140
0.000000	0.542657	1643.788940
0.000000	0.542894	1642.622437
0.000000	0.543131	1642.179932
0.000000	0.543369	1643.702515
0.000000	0.543606	1647.695557
0.000000	0.543843	1653.668091
0.000000	0.544080	1660.903198
0.000000	0.544317	1669.066040
0.000000	0.544555	1677.148193
0.000000	0.544792	1684.246094
0.000000	0.545029	1689.921387
0.000000	0.545266	1692.247803
0.000000	0.545503	1692.631958
0.000000	0.545740	1691.920654
0.000000	0.545978	1691.490723
0.000000	0.546215	1693.392944
0.000000	0.546452	1694.999023
0.000000	0.546689	1695.335571
0.000000	0.546926	1695.406372
0.000000	0.547163	1695.221680
0.000000	0.547401	1695.427612
0.000000	0.547638	1696.059448
0.000000	0.547875	1698.166870
0.000000	0.548112	1701.104370
0.000000	0.548349	1703.682617
0.000000	0.548586	1705.344849
0.000000	0.548824	1704.470581
0.000000	0.549061	1701.989380
0.000000	0.549298	1699.552002
0.000000	0.549535	1698.357178
0.000000	0.549772	1697.187134
0.000000	0.550010	1696.570557
0.000000	0.550247	1697.015625
0.000000	0.550484	1697.867554
0.000000	0.550721	1698.864258
0.000000	0.550958	1699.099854
0.000000	0.551195	1699.741333
0.000000	0.551433	1700.445679
0.000000	0.551670	1700.997437
0.000000	0.551907	1701.579956
0.000000	0.552144	1703.028198
0.000000	0.552381	1705.465210
0.000000	0.552619	1707.507446
0.000000	0.552856	1709.905396
0.000000	0.553093	1713.433472
0.000000	0.553330	1717.493530
0.000000	0.553567	1721.534180
0.000000	0.553804	1724.496094
0.000000	0.554042	1727.536621
0.000000	0.554279	1731.172607
0.000000	0.554516	1735.071411
0.000000	0.554753	1739.356445
0.000000	0.554990	1743.534912
0.000000	0.555227	1747.224854
0.000000	0.555465	1750.912842
0.000000	0.555702	1755.109863
0.000000	0.555939	1759.445679
0.000000	0.556176	1763.961548
0.000000	0.556413	1769.261963
0.000000	0.556650	1772.876343
0.000000	0.556888	1774.855591
0.000000	0.557125	1776.607666
0.000000	0.557362	1778.075439
0.000000	0.557599	1779.922363
0.000000	0.557836	1782.769897
0.000000	0.558074	1785.183838
0.000000	0.558311	1787.178833
0.000000	0.558548	1787.429932
0.000000	0.558785	1786.488770
0.000000	0.559022	1783.621826
0.000000	0.559259	1780.318481
0.000000	0.559497	1778.853149
0.000000	0.559734	1778.364868
0.000000	0.559971	1779.544800
0.000000	0.560208	1780.532104
0.000000	0.560445	1781.745239
0.000000	0.560682	1783.341919
0.000000	0.560920	1784.366699
0.000000	0.561157	1784.479248
0.000000	0.561394	1784.041870
0.000000	0.561631	1784.390869
0.000000	0.561868	1785.728149
0.000000	0.562105	1788.120483
0.000000	0.562343	1790.383789
0.000000	0.562580	1793.611450
0.000000	0.562817	1797.713989
0.000000	0.563054	1803.167480
0.000000	0.563291	1808.455078
0.000000	0.563529	1814.413208
0.000000	0.563766	1820.780640
0.000000	0.564003	1828.073486
0.000000	0.564240	1835.766602
0.000000	0.564477	1842.272217
0.000000	0.564714	1848.654785
0.000000	0.564952	1852.667480
0.000000	0.565189	1856.241455
0.000000	0.565426	1859.651245
0.000000	0.565663	1863.914185
0.000000	0.565900	1868.684937
0.000000	0.566137	1872.313110
0.000000	0.566375	1875.544556
0.000000	0.566612	1877.146729
0.000000	0.566849	1878.623169
0.000000	0.567086	1881.243774
0.000000	0.567323	1884.468018
0.000000	0.567560	1887.431274
0.000000	0.567798	1890.671997
0.000000	0.568035	1894.708740
0.000000	0.568272	1899.262085
0.000000	0.568509	1903.468628
0.000000	0.568746	1907.262329
0.000000	0.568984	1909.261230
0.000000	0.569221	1910.805176
0.000000	0.569458	1912.500610
0.000000	0.569695	1913.740479
0.000000	0.569932	1915.805420
0.000000	0.570169	1917.867676
0.000000	0.570407	1918.008057
0.000000	0.570644	1917.070801
0.000000	0.570881	1915.036499
0.000000	0.571118	1912.452148
0.000000	0.571355	1909.234009
0.000000	0.571593	1905.623047
0.000000	0.571830	1901.341797
0.000000	0.572067	1897.511475
0.000000	0.572304	1896.033691
0.000000	0.572541	1895.713379
0.000000	0.572778	1895.908936
0.000000	0.573016	1895.652710
0.000000	0.573253	1895.535522
0.000000	0.573490	1895.577393
0.000000	0.573727	1896.396118
0.000000	0.573964	1898.339111
0.000000	0.574201	1899.973999
0.000000	0.574439	1900.997437
0.000000	0.574676	1901.244385
0.000000	0.574913	1901.445435
0.000000	0.575150	1901.172241
0.000000	0.575387	1900.744751
0.000000	0.575624	1900.167969
0.000000	0.575862	1898.867798
0.000000	0.576099	1897.508423
0.000000	0.576336	1896.669556
0.000000	0.576573	1897.266968
0.000000	0.576810	1896.972168
0.000000	0.577048	1896.377441
0.000000	0.577285	1895.514038
0.000000	0.577522	1894.073730
0.000000	0.577759	1892.152954
0.000000	0.577996	1889.668457
0.000000	0.578233	1887.191528
0.000000	0.578471	1886.545166
0.000000	0.578708	1886.242798
0.000000	0.578945	1885.151245
0.000000	0.579182	1883.697754
0.000000	0.579419	1881.751953
0.000000	0.579656	1880.537354
0.000000	0.579894	1879.217773
0.000000	0.580131	1878.841797
0.000000	0.580368	1879.254395
0.000000	0.580605	1876.385498
0.000000	0.580842	1872.527222
0.000000	0.581080	1870.254639
0.000000	0.581317	1870.888306
0.000000	0.581554	1872.337891
0.000000	0.581791	1873.753540
0.000000	0.582028	1875.176758
0.000000	0.582265	1876.617310
0.000000	0.582503	1878.044434
0.000000	0.582740	1879.263672
0.000000	0.582977	1880.290039
0.000000	0.583214	1879.796997
0.000000	0.583451	1878.432373
0.000000	0.583688	1876.252930
0.000000	0.583926	1873.557251
0.000000	0.584163	1870.774048
0.000000	0.584400	1867.836304
0.000000	0.584637	1866.819824
0.000000	0.584874	1867.415405
0.000000	0.585111	1868.959961
0.000000	0.585349	1872.017456
0.000000	0.585586	1876.078857
0.000000	0.585823	1881.205566
0.000000	0.586060	1886.345947
0.000000	0.586297	1891.656982
0.000000	0.586535	1896.783081
0.000000	0.586772	1899.929688
0.000000	0.587009	1900.139404
0.000000	0.587246	1899.748047
0.000000	0.587483	1900.152710
0.000000	0.587720	1903.298218
0.000000	0.587958	1907.867798
0.000000	0.588195	1912.292603
0.000000	0.588432	1917.154297
0.000000	0.588669	1921.527588
0.000000	0.588906	1923.454834
0.000000	0.589143	1925.022827
0.000000	0.589381	1926.766113
0.000000	0.589618	1928.985718
0.000000	0.589855	1929.647339
0.000000	0.590092	1929.248047
0.000000	0.590329	1928.151855
0.000000	0.590567	1927.398804
0.000000	0.590804	1928.308228
0.000000	0.591041	1926.806519
0.000000	0.591278	1925.537109
0.000000	0.591515	1924.993530
0.000000	0.591752	1924.677612
0.000000	0.591990	1924.165527
0.000000	0.592227	1923.997070
0.000000	0.592464	1923.997437
0.000000	0.592701	1924.827637
0.000000	0.592938	1925.562012
0.000000	0.593175	1926.086670
0.000000	0.593413	1926.915527
0.000000	0.593650	1928.091675
0.000000	0.593887	1930.239014
0.000000	0.594124	1932.120728
0.000000	0.594361	1934.020508
0.000000	0.594599	1935.767944
0.000000	0.594836	1937.096313
0.000000	0.595073	1938.140991
0.000000	0.595310	1939.439697
0.000000	0.595547	1941.159668
0.000000	0.595784	1944.251953
0.000000	0.596022	1947.504150
0.000000	0.596259	1949.078857
0.000000	0.596496	1949.065063
0.000000	0.596733	1948.165039
0.000000	0.596970	1946.600342
0.000000	0.597207	1945.771118
0.000000	0.597445	1944.576782
0.000000	0.597682	1942.969238
0.000000	0.597919	1941.398682
0.000000	0.598156	1940.669434
0.000000	0.598393	1940.307861
0.000000	0.598630	1939.973389
0.000000	0.598868	1938.664063
0.000000	0.599105	1936.241943
0.000000	0.599342	1933.296021
0.000000	0.599579	1930.079590
0.000000	0.599816	1927.329102
0.000000	0.600054	1924.527832
0.000000	0.600291	1925.064087
0.000000	0.600528	1927.333496
0.000000	0.600765	1929.486450
0.000000	0.601002	1932.198975
0.000000	0.601239	1935.236206
0.000000	0.601477	1938.721436
0.000000	0.601714	1942.656738
0.000000	0.601951	1945.475708
0.000000	0.602188	1944.954224
0.000000	0.602425	1941.916138
0.000000	0.602662	1937.870972
0.000000	0.602900	1933.030029
0.000000	0.603137	1929.371460
0.000000	0.603374	1925.972778
0.000000	0.603611	1924.806519
0.000000	0.603848	1925.748047
0.000000	0.604086	1928.336670
0.000000	0.604323	1932.347046
0.000000	0.604560	1936.825928
0.000000	0.604797	1941.337402
0.000000	0.605034	1944.735474
0.000000	0.605271	1944.051514
0.000000	0.605509	1942.202759
0.000000	0.605746	1939.461060
0.000000	0.605983	1935.832275
0.000000	0.606220	1932.964722
0.000000	0.606457	1932.875000
0.000000	0.606694	1934.592651
0.000000	0.606932	1937.616455
0.000000	0.607169	1942.052368
0.000000	0.607406	1947.043823
0.000000	0.607643	1951.884399
0.000000	0.607880	1953.820679
0.000000	0.608117	1952.562988
0.000000	0.608355	1950.526367
0.000000	0.608592	1947.264038
0.000000	0.608829	1943.197510
0.000000	0.609066	1939.861084
0.000000	0.609303	1939.831055
0.000000	0.609541	1940.020264
0.000000	0.609778	1939.916016
0.000000	0.610015	1939.475342
0.000000	0.610252	1939.382202
0.000000	0.610489	1940.524658
0.000000	0.610726	1943.915283
0.000000	0.610964	1946.856445
0.000000	0.611201	1947.550537
0.000000	0.611438	1945.591431
0.000000	0.611675	1942.498901
0.000000	0.611912	1938.469849
0.000000	0.612149	1934.087646
0.000000	0.612387	1932.582397
0.000000	0.612624	1931.832031
0.000000	0.612861	1931.443604
0.000000	0.613098	1930.711548
0.000000	0.613335	1929.999146
0.000000	0.613573	1929.331909
0.000000	0.613810	1928.860474
0.000000	0.614047	1929.091431
0.000000	0.614284	1929.401978
0.000000	0.614521	1929.947021
0.000000	0.614758	1930.854736
0.000000	0.614996	1930.773315
0.000000	0.615233	1929.697754
0.000000	0.615470	1928.110596
0.000000	0.615707	1926.257202
0.000000	0.615944	1925.687378
0.000000	0.616181	1925.924927
0.000000	0.616419	1927.142090
0.000000	0.616656	1928.950317
0.000000	0.616893	1931.224243
0.000000	0.617130	1933.383301
0.000000	0.617367	1936.103638
0.000000	0.617604	1938.442383
0.000000	0.617842	1939.646118
0.000000	0.618079	1939.242554
0.000000	0.618316	1937.963623
0.000000	0.618553	1936.314087
0.000000	0.618790	1935.363281
0.000000	0.619028	1934.869995
0.000000	0.619265	1933.692871
0.000000	0.619502	1932.366455
0.000000	0.619739	1931.711792
0.000000	0.619976	1931.337524
0.000000	0.620213	1931.177734
0.000000	0.620451	1931.045288
0.000000	0.620688	1930.893555
0.000000	0.620925	1931.443115
0.000000	0.621162	1932.229370
0.000000	0.621399	1933.729248
0.000000	0.621636	1935.661865
0.000000	0.621874	1939.976074
0.000000	0.622111	1943.790405
0.000000	0.622348	1946.095337
0.000000	0.622585	1947.839233
0.000000	0.622822	1949.566284
0.000000	0.623060	1950.875854
0.000000	0.623297	1950.528320
0.000000	0.623534	1949.659668
0.000000	0.623771	1948.217041
0.000000	0.624008	1947.073242
0.000000	0.624245	1946.679688
0.000000	0.624483	1946.263184
0.000000	0.624720	1946.582886
0.000000	0.624957	1947.523926
0.000000	0.625194	1949.008423
0.000000	0.625431	1951.244019
0.000000	0.625668	1953.403564
0.000000	0.625906	1954.617310
0.000000	0.626143	1955.032104
0.000000	0.626380	1955.275146
0.000000	0.626617	1955.341431
0.000000	0.626854	1957.335449
0.000000	0.627092	1960.702759
0.000000	0.627329	1962.821411
0.000000	0.627566	1965.506958
0.000000	0.627803	1968.610596
0.000000	0.628040	1972.326050
0.000000	0.628277	1976.460571
0.000000	0.628515	1981.137329
0.000000	0.628752	1985.694702
0.000000	0.628989	1990.976440
0.000000	0.629226	1995.711670
0.000000	0.629463	1999.876465
0.000000	0.629700	2003.212158
0.000000	0.629938	2005.011475
0.000000	0.630175	2005.985962
0.000000	0.630412	2005.890991
0.000000	0.630649	2005.303345
0.000000	0.630886	2005.985474
0.000000	0.631123	2006.925781
0.000000	0.631361	2007.983398
0.000000	0.631598	2009.095093
0.000000	0.631835	2010.645996
0.000000	0.632072	2012.133423
0.000000	0.632309	2013.611084
0.000000	0.632547	2014.639038
0.000000	0.632784	2014.900879
0.000000	0.633021	2015.583374
0.000000	0.633258	2015.991089
0.000000	0.633495	2016.520996
0.000000	0.633732	2016.888550
0.000000	0.633970	2017.560913
0.000000	0.634207	2018.549438
0.000000	0.634444	2019.967041
0.000000	0.634681	2022.008057
0.000000	0.634918	2025.411377
0.000000	0.635155	2029.137939
0.000000	0.635393	2031.197388
0.000000	0.635630	2032.277466
0.000000	0.635867	2033.810913
0.000000	0.636104	2035.233032
0.000000	0.636341	2037.030884
0.000000	0.636579	2038.812012
0.000000	0.636816	2041.211670
0.000000	0.637053	2043.125977
0.000000	0.637290	2043.037720
0.000000	0.637527	2042.164917
0.000000	0.637764	2040.917114
0.000000	0.638002	2040.270874
0.000000	0.638239	2040.147217
0.000000	0.638476	2039.947998
0.000000	0.638713	2040.019165
0.000000	0.638950	2041.076050
0.000000	0.639187	2042.593018
0.000000	0.639425	2043.242065
0.000000	0.639662	2044.090088
0.000000	0.639899	2045.626953
0.000000	0.640136	2048.293945
0.000000	0.640373	2051.364746
0.000000	0.640611	2052.215820
0.000000	0.640848	2050.661621
0.000000	0.641085	2049.115967
0.000000	0.641322	2050.608887
0.000000	0.641559	2052.255371
0.000000	0.641796	2053.105957
0.000000	0.642034	2051.210693
0.000000	0.642271	2048.717529
0.000000	0.642508	2045.438843
0.000000	0.642745	2042.364380
0.000000	0.642982	2040.564331
0.000000	0.643219	2038.060181
0.000000	0.643457	2037.171021
0.000000	0.643694	2036.957031
0.000000	0.643931	2036.474365
0.000000	0.644168	2036.184814
0.000000	0.644405	2035.833984
0.000000	0.644642	2035.767212
0.000000	0.644880	2036.471191
0.000000	0.645117	2036.977783
0.000000	0.645354	2036.546021
0.000000	0.645591	2035.931274
0.000000	0.645828	2036.417603
0.000000	0.646066	2038.743408
0.000000	0.646303	2040.312866
0.000000	0.646540	2041.747803
0.000000	0.646777	2041.874023
0.000000	0.647014	2038.725708
0.000000	0.647251	2034.063965
0.000000	0.647489	2029.006836
0.000000	0.647726	2026.309082
0.000000	0.647963	2026.695313
0.000000	0.648200	2027.168579
0.000000	0.648437	2028.130127
0.000000	0.648674	2029.909790
0.000000	0.648912	2031.882446
0.000000	0.649149	2033.189209
0.000000	0.649386	2033.659302
0.000000	0.649623	2033.654541
0.000000	0.649860	2032.646973
0.000000	0.650097	2029.703857
0.000000	0.650335	2027.058594
0.000000	0.650572	2024.423584
0.000000	0.650809	2023.933960
0.000000	0.651046	2023.331299
0.000000	0.651283	2022.413818
0.000000	0.651521	2021.627808
0.000000	0.651758	2021.001465
0.000000	0.651995	2021.468872
0.000000	0.652232	2022.794067
0.000000	0.652469	2024.591431
0.000000	0.652706	2028.015869
0.000000	0.652944	2033.188354
0.000000	0.653181	2039.450684
0.000000	0.653418	2046.197632
0.000000	0.653655	2050.860352
0.000000	0.653892	2055.178223
0.000000	0.654130	2057.955811
0.000000	0.654367	2059.347900
0.000000	0.654604	2059.738770
0.000000	0.654841	2059.013428
0.000000	0.655078	2057.397705
0.000000	0.655315	2054.983643
0.000000	0.655553	2052.803467
0.000000	0.655790	2050.120850
0.000000	0.656027	2048.598633
0.000000	0.656264	2048.783936
0.000000	0.656501	2048.769287
0.000000	0.656738	2048.074951
0.000000	0.656976	2046.954102
0.000000	0.657213	2045.480347
0.000000	0.657450	2043.553589
0.000000	0.657687	2041.758423
0.000000	0.657924	2039.899414
0.000000	0.658162	2039.984863
0.000000	0.658399	2040.847900
0.000000	0.658636	2041.650513
0.000000	0.658873	2042.926758
0.000000	0.659110	2044.321777
0.000000	0.659347	2045.415649
0.000000	0.659585	2045.518677
0.000000	0.659822	2044.813232
0.000000	0.660059	2043.555420
0.000000	0.660296	2042.067017
0.000000	0.660533	2040.717651
0.000000	0.660770	2038.926880
0.000000	0.661008	2036.229004
0.000000	0.661245	2033.148682
0.000000	0.661482	2032.058350
0.000000	0.661719	2030.913696
0.000000	0.661956	2029.077148
0.000000	0.662193	2025.901001
0.000000	0.662431	2021.645264
0.000000	0.662668	2016.922974
0.000000	0.662905	2012.439087
0.000000	0.663142	2009.680420
0.000000	0.663379	2006.739868
0.000000	0.663617	2002.874756
0.000000	0.663854	1998.892700
0.000000	0.664091	1995.236938
0.000000	0.664328	1996.400635
0.000000	0.664565	1998.191650
0.000000	0.664802	2000.341919
0.000000	0.665040	2002.777344
0.000000	0.665277	2005.269775
0.000000	0.665514	2007.925293
0.000000	0.665751	2010.703003
0.000000	0.665988	2014.008057
0.000000	0.666225	2015.889526
0.000000	0.666463	2017.259033
0.000000	0.666700	2017.519775
0.000000	0.666937	2016.218262
0.000000	0.667174	2014.430298
0.000000	0.667411	2012.233276
0.000000	0.667648	2009.489380
0.000000	0.667886	2005.234253
0.000000	0.668123	2000.607056
0.000000	0.668360	1996.951904
0.000000	0.668597	1993.417969
0.000000	0.668834	1989.928589
0.000000	0.669072	1985.798340
0.000000	0.669309	1981.221069
0.000000	0.669546	1976.711792
0.000000	0.669783	1972.591187
0.000000	0.670020	1970.873413
0.000000	0.670257	1970.108276
0.000000	0.670495	1968.782959
0.000000	0.670732	1967.021606
0.000000	0.670969	1965.116211
0.000000	0.671206	1963.527466
0.000000	0.671443	1962.142822
0.000000	0.671681	1960.621582
0.000000	0.671918	1959.752075
0.000000	0.672155	1958.430420
0.000000	0.672392	1957.378418
0.000000	0.672629	1957.856079
0.000000	0.672866	1959.395874
0.000000	0.673104	1961.410889
0.000000	0.673341	1963.593628
0.000000	0.673578	1965.840088
0.000000	0.673815	1967.181396
0.000000	0.674052	1968.714111
0.000000	0.674289	1970.116943
0.000000	0.674527	1971.628784
0.000000	0.674764	1972.470093
0.000000	0.675001	1973.135742
0.000000	0.675238	1972.291626
0.000000	0.675475	1970.671509
0.000000	0.675712	1967.675049
0.000000	0.675950	1963.434082
0.000000	0.676187	1958.146362
0.000000	0.676424	1953.276489
0.000000	0.676661	1950.770142
0.000000	0.676898	1950.586548
0.000000	0.677136	1951.507813
0.000000	0.677373	1953.203003
0.000000	0.677610	1955.594604
0.000000	0.677847	1956.963623
0.000000	0.678084	1958.743530
0.000000	0.678321	1959.445068
0.000000	0.678559	1960.529785
0.000000	0.678796	1962.096802
0.000000	0.679033	1964.936890
0.000000	0.679270	1969.153320
0.000000	0.679507	1972.763916
0.000000	0.679744	1975.371948
0.000000	0.679982	1976.501709
0.000000	0.680219	1976.376099
0.000000	0.680456	1976.069702
0.000000	0.680693	1976.502319
0.000000	0.680930	1977.499634
0.000000	0.681167	1977.975708
0.000000	0.681405	1977.421753
0.000000	0.681642	1976.847778
0.000000	0.681879	1976.995483
0.000000	0.682116	1977.178589
0.000000	0.682353	1977.542969
0.000000	0.682591	1978.485229
0.000000	0.682828	1980.489746
0.000000	0.683065	1983.341431
0.000000	0.683302	1986.693237
0.000000	0.683539	1990.951050
0.000000	0.683776	1992.342285
0.000000	0.684014	1992.192871
0.000000	0.684251	1990.975708
0.000000	0.684488	1991.606323
0.000000	0.684725	1993.282471
0.000000	0.684962	1995.047607
0.000000	0.685199	1996.218994
0.000000	0.685437	1996.596069
0.000000	0.685674	1996.895874
0.000000	0.685911	1996.714111
0.000000	0.686148	1996.676514
0.000000	0.686385	1997.848999
0.000000	0.686623	1999.725952
0.000000	0.686860	2002.576050
0.000000	0.687097	2006.241821
0.000000	0.687334	2010.475586
0.000000	0.687571	2014.340210
0.000000	0.687808	2018.790649
0.000000	0.688046	2022.603271
0.000000	0.688283	2025.863159
0.000000	0.688520	2028.962158
0.000000	0.688757	2031.993164
0.000000	0.688994	2034.235474
0.000000	0.689231	2036.693726
0.000000	0.689469	2039.193604
0.000000	0.689706	2042.597046
0.000000	0.689943	2046.724243
0.000000	0.690180	2050.059814
0.000000	0.690417	2051.625732
0.000000	0.690655	2051.971436
0.000000	0.690892	2051.798096
0.000000	0.691129	2051.313477
0.000000	0.691366	2051.630615
0.000000	0.691603	2051.679199
0.000000	0.691840	2052.121582
0.000000	0.692078	2053.569824
0.000000	0.692315	2055.073486
0.000000	0.692552	2055.196533
0.000000	0.692789	2054.065674
0.000000	0.693026	2052.034912
0.000000	0.693263	2048.829834
0.000000	0.693501	2045.096924
0.000000	0.693738	2042.392090
0.000000	0.693975	2041.531860
0.000000	0.694212	2039.578247
0.000000	0.694449	2035.801758
0.000000	0.694687	2031.192871
0.000000	0.694924	2026.338867
0.000000	0.695161	2023.783569
0.000000	0.695398	2021.867920
0.000000	0.695635	2021.472046
0.000000	0.695872	2023.290894
0.000000	0.696110	2025.806641
0.000000	0.696347	2028.411255
0.000000	0.696584	2031.280518
0.000000	0.696821	2033.238403
0.000000	0.697058	2034.562988
0.000000	0.697295	2035.847168
0.000000	0.697533	2037.365967
0.000000	0.697770	2038.303955
0.000000	0.698007	2039.057983
0.000000	0.698244	2039.112793
0.000000	0.698481	2038.855225
0.000000	0.698718	2038.524292
0.000000	0.698956	2038.432251
0.000000	0.699193	2039.188721
0.000000	0.699430	2041.304199
0.000000	0.699667	2044.162476
0.000000	0.699904	2047.917847
0.000000	0.700141	2052.170654
0.000000	0.700379	2057.384766
0.000000	0.700616	2063.300537
0.000000	0.700853	2070.110107
0.000000	0.701090	2075.813965
0.000000	0.701327	2077.717041
0.000000	0.701565	2078.089844
0.000000	0.701802	2078.031738
0.000000	0.702039	2076.959717
0.000000	0.702276	2076.437012
0.000000	0.702513	2075.334473
0.000000	0.702750	2073.495117
0.000000	0.702988	2072.156250
0.000000	0.703225	2073.682617
0.000000	0.703462	2076.472900
0.000000	0.703699	2078.104004
0.000000	0.703936	2079.487793
0.000000	0.704174	2081.264648
0.000000	0.704411	2083.737549
0.000000	0.704648	2086.812988
0.000000	0.704885	2089.844482
0.000000	0.705122	2093.573730
0.000000	0.705359	2097.122070
0.000000	0.705597	2099.533447
0.000000	0.705834	2101.190186
0.000000	0.706071	2102.308350
0.000000	0.706308	2102.437988
0.000000	0.706545	2102.041748
0.000000	0.706782	2101.669922
0.000000	0.707020	2100.824463
0.000000	0.707257	2101.078369
0.000000	0.707494	2101.346924
0.000000	0.707731	2101.681641
0.000000	0.707968	2101.883057
0.000000	0.708205	2102.476074
0.000000	0.708443	2103.259033
0.000000	0.708680	2103.999268
0.000000	0.708917	2104.805908
0.000000	0.709154	2106.020508
0.000000	0.709391	2107.229248
0.000000	0.709629	2107.982910
0.000000	0.709866	2108.692871
0.000000	0.710103	2108.977051
0.000000	0.710340	2108.992188
0.000000	0.710577	2108.859863
0.000000	0.710814	2109.130859
0.000000	0.711052	2109.895508
0.000000	0.711289	2113.510254
0.000000	0.711526	2117.136475
0.000000	0.711763	2120.750732
0.000000	0.712000	2124.191406
0.000000	0.712237	2126.575684
0.000000	0.712475	2128.276855
0.000000	0.712712	2129.517822
0.000000	0.712949	2131.665527
0.000000	0.713186	2134.875488
0.000000	0.713423	2137.874268
0.000000	0.713661	2139.793701
0.000000	0.713898	2140.525635
0.000000	0.714135	2141.402832
0.000000	0.714372	2141.670410
0.000000	0.714609	2142.770752
0.000000	0.714846	2144.840332
0.000000	0.715084	2146.962891
0.000000	0.715321	2149.104980
0.000000	0.715558	2150.594238
0.000000	0.715795	2152.681641
0.000000	0.716032	2154.082520
0.000000	0.716269	2155.292480
0.000000	0.716507	2155.761230
0.000000	0.716744	2156.063721
0.000000	0.716981	2156.235840
0.000000	0.717218	2156.346436
0.000000	0.717455	2156.489502
0.000000	0.717692	2157.135986
0.000000	0.717930	2158.260498
0.000000	0.718167	2159.909912
0.000000	0.718404	2161.342285
0.000000	0.718641	2162.721680
0.000000	0.718878	2163.815186
0.000000	0.719115	2164.944824
0.000000	0.719353	2165.536865
0.000000	0.719590	2165.697998
0.000000	0.719827	2163.845459
0.000000	0.720064	2160.640137
0.000000	0.720301	2156.807373
0.000000	0.720539	2152.136475
0.000000	0.720776	2147.992188
0.000000	0.721013	2144.266602
0.000000	0.721250	2142.432129
0.000000	0.721487	2142.843018
0.000000	0.721724	2143.405518
0.000000	0.721962	2144.545410
0.000000	0.722199	2146.163086
0.000000	0.722436	2148.677246
0.000000	0.722673	2152.032471
0.000000	0.722910	2155.061035
0.000000	0.723148	2157.585693
0.000000	0.723385	2157.255127
0.000000	0.723622	2154.968750
0.000000	0.723859	2151.770996
0.000000	0.724096	2147.812988
0.000000	0.724333	2145.667969
0.000000	0.724571	2144.200439
0.000000	0.724808	2143.003662
0.000000	0.725045	2142.592529
0.000000	0.725282	2142.597656
0.000000	0.725519	2142.463623
0.000000	0.725756	2142.807617
0.000000	0.725994	2143.744873
0.000000	0.726231	2145.090088
0.000000	0.726468	2146.965088
0.000000	0.726705	2147.275146
0.000000	0.726942	2146.344727
0.000000	0.727179	2145.349365
0.000000	0.727417	2145.539063
0.000000	0.727654	2145.946289
0.000000	0.727891	2145.375000
0.000000	0.728128	2144.553223
0.000000	0.728365	2143.185547
0.000000	0.728603	2141.019531
0.000000	0.728840	2138.481445
0.000000	0.729077	2135.708008
0.000000	0.729314	2134.562988
0.000000	0.729551	2134.703613
0.000000	0.729788	2134.671387
0.000000	0.730026	2133.637695
0.000000	0.730263	2132.251709
0.000000	0.730500	2130.756104
0.000000	0.730737	2130.285400
0.000000	0.730974	2129.077637
0.000000	0.731211	2128.373047
0.000000	0.731449	2127.665283
0.000000	0.731686	2128.029053
0.000000	0.731923	2128.255371
0.000000	0.732160	2129.040283
0.000000	0.732397	2129.755615
0.000000	0.732635	2131.662354
0.000000	0.732872	2135.121338
0.000000	0.733109	2138.648438
0.000000	0.733346	2140.864014
0.000000	0.733583	2141.853271
0.000000	0.733820	2141.711914
0.000000	0.734058	2141.052490
0.000000	0.734295	2140.515381
0.000000	0.734532	2141.082764
0.000000	0.734769	2142.068848
0.000000	0.735006	2144.319824
0.000000	0.735243	2147.797363
0.000000	0.735481	2151.862061
0.000000	0.735718	2156.103760
0.000000	0.735955	2161.092529
0.000000	0.736192	2165.343750
0.000000	0.736429	2170.162842
0.000000	0.736667	2172.711182
0.000000	0.736904	2173.287109
0.000000	0.737141	2171.670166
0.000000	0.737378	2168.226318
0.000000	0.737615	2164.404541
0.000000	0.737852	2163.529297
0.000000	0.738090	2163.963867
0.000000	0.738327	2164.118164
0.000000	0.738564	2164.757813
0.000000	0.738801	2166.431885
0.000000	0.739038	2168.689209
0.000000	0.739275	2171.617676
0.000000	0.739513	2175.620605
0.000000	0.739750	2180.296631
0.000000	0.739987	2185.255615
0.000000	0.740224	2189.287598
0.000000	0.740461	2193.072998
0.000000	0.740698	2196.225342
0.000000	0.740936	2198.240479
0.000000	0.741173	2199.526855
0.000000	0.741410	2199.151855
0.000000	0.741647	2197.757813
0.000000	0.741884	2196.033691
0.000000	0.742122	2196.476807
0.000000	0.742359	2198.202148
0.000000	0.742596	2200.300537
0.000000	0.742833	2202.020264
0.000000	0.743070	2204.039063
0.000000	0.743307	2207.150146
0.000000	0.743545	2211.097900
0.000000	0.743782	2216.227051
0.000000	0.744019	2220.479004
0.000000	0.744256	2222.095947
0.000000	0.744493	2222.963623
0.000000	0.744730	2223.861816
0.000000	0.744968	2224.562744
0.000000	0.745205	2227.034668
0.000000	0.745442	2229.816895
0.000000	0.745679	2232.006348
0.000000	0.745916	2234.198975
0.000000	0.746154	2237.208008
0.000000	0.746391	2238.266846
0.000000	0.746628	2237.711182
0.000000	0.746865	2236.392822
0.000000	0.747102	2234.575684
0.000000	0.747339	2232.981445
0.000000	0.747577	2231.554443
0.000000	0.747814	2229.768311
0.000000	0.748051	2228.195801
0.000000	0.748288	2228.998291
0.000000	0.748525	2230.865234
0.000000	0.748762	2232.276611
0.000000	0.749000	2233.065918
0.000000	0.749237	2233.558350
0.000000	0.749474	2233.981689
0.000000	0.749711	2234.334717
0.000000	0.749948	2233.537598
0.000000	0.750185	2232.250488
0.000000	0.750423	2230.877930
0.000000	0.750660	2229.510986
0.000000	0.750897	2227.999268
0.000000	0.751134	2227.007568
0.000000	0.751371	2227.386963
0.000000	0.751609	2227.198242
0.000000	0.751846	2226.433105
0.000000	0.752083	2223.772461
0.000000	0.752320	2219.674561
0.000000	0.752557	2214.779297
0.000000	0.752794	2210.727295
0.000000	0.753032	2207.300537
0.000000	0.753269	2205.468994
0.000000	0.753506	2203.137451
0.000000	0.753743	2201.050781
0.000000	0.753980	2200.488525
0.000000	0.754218	2201.125977
0.000000	0.754455	2201.910645
0.000000	0.754692	2203.388184
0.000000	0.754929	2204.840576
0.000000	0.755166	2206.567871
0.000000	0.755403	2208.002197
0.000000	0.755641	2208.696777
0.000000	0.755878	2208.036621
0.000000	0.756115	2206.511475
0.000000	0.756352	2205.139893
0.000000	0.756589	2204.427734
0.000000	0.756826	2206.441406
0.000000	0.757064	2209.131836
0.000000	0.757301	2211.792480
0.000000	0.757538	2213.750977
0.000000	0.757775	2214.928955
0.000000	0.758012	2215.423828
0.000000	0.758249	2215.773438
0.000000	0.758487	2215.621582
0.000000	0.758724	2215.880615
0.000000	0.758961	2216.078857
0.000000	0.759198	2217.102051
0.000000	0.759435	2218.172363
0.000000	0.759672	2219.814941
0.000000	0.759910	2222.165283
0.000000	0.760147	2225.252930
0.000000	0.760384	2230.052734
0.000000	0.760621	2235.191895
0.000000	0.760858	2238.638428
0.000000	0.761096	2238.233887
0.000000	0.761333	2235.666504
0.000000	0.761570	2232.483887
0.000000	0.761807	2231.536377
0.000000	0.762044	2231.591309
0.000000	0.762281	2231.751465
0.000000	0.762519	2232.136719
0.000000	0.762756	2233.087891
0.000000	0.762993	2234.428955
0.000000	0.763230	2235.816406
0.000000	0.763467	2237.248291
0.000000	0.763704	2239.337891
0.000000	0.763942	2241.373047
0.000000	0.764179	2243.722412
0.000000	0.764416	2246.305908
0.000000	0.764653	2248.564697
0.000000	0.764890	2251.275146
0.000000	0.765128	2254.718750
0.000000	0.765365	2258.834961
0.000000	0.765602	2263.303223
0.000000	0.765839	2267.560059
0.000000	0.766076	2269.772217
0.000000	0.766313	2268.888916
0.000000	0.766551	2267.245117
0.000000	0.766788	2264.791504
0.000000	0.767025	2262.932617
0.000000	0.767262	2264.366211
0.000000	0.767499	2266.130127
0.000000	0.767736	2268.062988
0.000000	0.767974	2269.710938
0.000000	0.768211	2272.162109
0.000000	0.768448	2275.144043
0.000000	0.768685	2278.414307
0.000000	0.768922	2280.811523
0.000000	0.769159	2282.114258
0.000000	0.769397	2283.491455
0.000000	0.769634	2284.237549
0.000000	0.769871	2284.509521
0.000000	0.770108	2283.564209
0.000000	0.770345	2282.921631
0.000000	0.770583	2282.751953
0.000000	0.770820	2281.998291
0.000000	0.771057	2281.625244
0.000000	0.771294	2282.950195
0.000000	0.771531	2285.489014
0.000000	0.771769	2287.618896
0.000000	0.772006	2287.026123
0.000000	0.772243	2285.612549
0.000000	0.772480	2284.053955
0.000000	0.772717	2282.259521
0.000000	0.772954	2282.699707
0.000000	0.773192	2283.913330
0.000000	0.773429	2285.202637
0.000000	0.773666	2285.402588
0.000000	0.773903	2284.288818
0.000000	0.774140	2282.553223
0.000000	0.774377	2280.243408
0.000000	0.774615	2278.306396
0.000000	0.774852	2275.670654
0.000000	0.775089	2272.606934
0.000000	0.775326	2269.346680
0.000000	0.775563	2266.306396
0.000000	0.775800	2264.305176
0.000000	0.776038	2262.689941
0.000000	0.776275	2261.814453
0.000000	0.776512	2261.594727
0.000000	0.776749	2261.827881
0.000000	0.776986	2261.944824
0.000000	0.777223	2261.528564
0.000000	0.777461	2260.386230
0.000000	0.777698	2257.041992
0.000000	0.777935	2251.595459
0.000000	0.778172	2245.592285
0.000000	0.778409	2241.394043
0.000000	0.778647	2238.885498
0.000000	0.778884	2236.160400
0.000000	0.779121	2233.425537
0.000000	0.779358	2231.895996
0.000000	0.779595	2232.657227
0.000000	0.779832	2234.370361
0.000000	0.780070	2236.371582
0.000000	0.780307	2238.288818
0.000000	0.780544	2240.962158
0.000000	0.780781	2241.859619
0.000000	0.781018	2243.566895
0.000000	0.781255	2245.541260
0.000000	0.781493	2247.330078
0.000000	0.781730	2249.674561
0.000000	0.781967	2252.438232
0.000000	0.782204	2256.734863
0.000000	0.782441	2260.323486
0.000000	0.782679	2261.113037
0.000000	0.782916	2260.883789
0.000000	0.783153	2260.562500
0.000000	0.783390	2260.812256
0.000000	0.783627	2262.425537
0.000000	0.783864	2264.187256
0.000000	0.784102	2266.468750
0.000000	0.784339	2268.643066
0.000000	0.784576	2270.064941
0.000000	0.784813	2271.361328
0.000000	0.785050	2273.151611
0.000000	0.785287	2275.019531
0.000000	0.785525	2277.264404
0.000000	0.785762	2281.228760
0.000000	0.785999	2287.019775
0.000000	0.786236	2293.388916
0.000000	0.786473	2298.721680
0.000000	0.786711	2300.096436
0.000000	0.786948	2298.836182
0.000000	0.787185	2295.880371
0.000000	0.787422	2291.830078
0.000000	0.787659	2287.595459
0.000000	0.787896	2286.746826
0.000000	0.788134	2286.281738
0.000000	0.788371	2286.009521
0.000000	0.788608	2286.086670
0.000000	0.788845	2286.312500
0.000000	0.789082	2286.968506
0.000000	0.789319	2288.937500
0.000000	0.789557	2292.800293
0.000000	0.789794	2296.929199
0.000000	0.790031	2301.100098
0.000000	0.790268	2305.027588
0.000000	0.790505	2306.818115
0.000000	0.790743	2308.248779
0.000000	0.790980	2309.062744
0.000000	0.791217	2308.932617
0.000000	0.791454	2308.343018
0.000000	0.791691	2307.638184
0.000000	0.791928	2306.738281
0.000000	0.792166	2306.438477
0.000000	0.792403	2306.804688
0.000000	0.792640	2308.318359
0.000000	0.792877	2309.668945
0.000000	0.793114	2311.506104
0.000000	0.793351	2312.762207
0.000000	0.793589	2313.183350
0.000000	0.793826	2313.282227
0.000000	0.794063	2313.246582
0.000000	0.794300	2313.012207
0.000000	0.794537	2313.819336
0.000000	0.794774	2313.836914
0.000000	0.795012	2311.876221
0.000000	0.795249	2307.903564
0.000000	0.795486	2304.462891
0.000000	0.795723	2302.403809
0.000000	0.795960	2299.007080
0.000000	0.796197	2295.010254
0.000000	0.796435	2290.651855
0.000000	0.796672	2287.806885
0.000000	0.796909	2285.089600
0.000000	0.797146	2282.967773
0.000000	0.797383	2280.934082
0.000000	0.797621	2279.428955
0.000000	0.797858	2278.168945
0.000000	0.798095	2277.947266
0.000000	0.798332	2277.849609
0.000000	0.798569	2278.006104
0.000000	0.798806	2278.433594
0.000000	0.799044	2279.382813
0.000000	0.799281	2280.717285
0.000000	0.799518	2281.887695
0.000000	0.799755	2283.395508
0.000000	0.799992	2284.880859
0.000000	0.800230	2285.586426
0.000000	0.800467	2285.736328
0.000000	0.800704	2285.263916
0.000000	0.800941	2284.655273
0.000000	0.801178	2283.613525
0.000000	0.801415	2283.091797
0.000000	0.801653	2283.469238
0.000000	0.801890	2283.623535
0.000000	0.802127	2283.700928
0.000000	0.802364	2284.455566
0.000000	0.802601	2285.776855
0.000000	0.802838	2287.138672
0.000000	0.803076	2287.625000
0.000000	0.803313	2286.831055
0.000000	0.803550	2287.108398
0.000000	0.803787	2288.693115
0.000000	0.804024	2290.388916
0.000000	0.804261	2291.993896
0.000000	0.804499	2292.688965
0.000000	0.804736	2292.889893
0.000000	0.804973	2293.085205
0.000000	0.805210	2293.556152
0.000000	0.805447	2294.820801
0.000000	0.805685	2295.905762
0.000000	0.805922	2296.142578
0.000000	0.806159	2296.326416
0.000000	0.806396	2296.437744
0.000000	0.806633	2296.796143
0.000000	0.806870	2297.083984
0.000000	0.807108	2296.945068
0.000000	0.807345	2295.538330
0.000000	0.807582	2293.780029
0.000000	0.807819	2291.734131
0.000000	0.808056	2289.536621
0.000000	0.808293	2288.487549
0.000000	0.808531	2287.011719
0.000000	0.808768	2287.013428
0.000000	0.809005	2288.230469
0.000000	0.809242	2290.159180
0.000000	0.809479	2293.036865
0.000000	0.809717	2295.931396
0.000000	0.809954	2298.317139
0.000000	0.810191	2300.150635
0.000000	0.810428	2302.029053
0.000000	0.810665	2304.216064
0.000000	0.810902	2305.381348
0.000000	0.811140	2305.873535
0.000000	0.811377	2306.222412
0.000000	0.811614	2306.746826
0.000000	0.811851	2306.550781
0.000000	0.812088	2305.587646
0.000000	0.812325	2303.878906
0.000000	0.812563	2302.614502
0.000000	0.812800	2301.827881
0.000000	0.813037	2301.405762
0.000000	0.813274	2300.833740
0.000000	0.813511	2300.780762
0.000000	0.813748	2301.176270
0.000000	0.813986	2302.504150
0.000000	0.814223	2302.775879
0.000000	0.814460	2302.879395
0.000000	0.814697	2303.194580
0.000000	0.814934	2303.416016
0.000000	0.815172	2303.988770
0.000000	0.815409	2304.774414
0.000000	0.815646	2306.097656
0.000000	0.815883	2308.736328
0.000000	0.816120	2311.695557
0.000000	0.816357	2314.237549
0.000000	0.816595	2315.113281
0.000000	0.816832	2316.521484
0.000000	0.817069	2317.857910
0.000000	0.817306	2319.102295
0.000000	0.817543	2320.617676
0.000000	0.817780	2321.324707
0.000000	0.818018	2321.835449
0.000000	0.818255	2322.555908
0.000000	0.818492	2324.350586
0.000000	0.818729	2326.430908
0.000000	0.818966	2327.405518
0.000000	0.819204	2327.066406
0.000000	0.819441	2326.263184
0.000000	0.819678	2324.618896
0.000000	0.819915	2322.551270
0.000000	0.820152	2321.535400
0.000000	0.820389	2320.411621
0.000000	0.820627	2319.417236
0.000000	0.820864	2319.159424
0.000000	0.821101	2319.492676
0.000000	0.821338	2320.328125
0.000000	0.821575	2320.669678
0.000000	0.821812	2321.054688
0.000000	0.822050	2321.535156
0.000000	0.822287	2321.744873
0.000000	0.822524	2321.857178
0.000000	0.822761	2322.242676
0.000000	0.822998	2320.797607
0.000000	0.823236	2317.465820
0.000000	0.823473	2312.824219
0.000000	0.823710	2306.511230
0.000000	0.823947	2300.463623
0.000000	0.824184	2296.352295
0.000000	0.824421	2291.902100
0.000000	0.824659	2286.997559
0.000000	0.824896	2281.532715
0.000000	0.825133	2275.298340
0.000000	0.825370	2270.176758
0.000000	0.825607	2265.513916
0.000000	0.825844	2260.803711
0.000000	0.826082	2255.752197
0.000000	0.826319	2250.342285
0.000000	0.826556	2244.394287
0.000000	0.826793	2238.799316
0.000000	0.827030	2233.453613
0.000000	0.827267	2229.858398
0.000000	0.827505	2228.415283
0.000000	0.827742	2227.819336
0.000000	0.827979	2227.344971
0.000000	0.828216	2227.304688
0.000000	0.828453	2227.634766
0.000000	0.828691	2228.365234
0.000000	0.828928	2229.013916
0.000000	0.829165	2228.953369
0.000000	0.829402	2229.268311
0.000000	0.829639	2229.384766
0.000000	0.829876	2229.563232
0.000000	0.830114	2228.634766
0.000000	0.830351	2226.800049
0.000000	0.830588	2225.344727
0.000000	0.830825	2224.424316
0.000000	0.831062	2225.166992
0.000000	0.831299	2224.301025
0.000000	0.831537	2224.066406
0.000000	0.831774	2225.102783
0.000000	0.832011	2226.516602
0.000000	0.832248	2228.752686
0.000000	0.832485	2231.713867
0.000000	0.832722	2233.666260
0.000000	0.832960	2233.971191
0.000000	0.833197	2233.591064
0.000000	0.833434	2234.270508
0.000000	0.833671	2236.121338
0.000000	0.833908	2238.561523
0.000000	0.834146	2242.470459
0.000000	0.834383	2246.436279
0.000000	0.834620	2249.998047
0.000000	0.834857	2251.819580
0.000000	0.835094	2253.037842
0.000000	0.835331	2253.960205
0.000000	0.835569	2254.606689
0.000000	0.835806	2255.548828
0.000000	0.836043	2256.198730
0.000000	0.836280	2256.953125
0.000000	0.836517	2258.479004
0.000000	0.836754	2261.783936
0.000000	0.836992	2265.479004
0.000000	0.837229	2268.523926
0.000000	0.837466	2272.165283
0.000000	0.837703	2274.540283
0.000000	0.837940	2277.426270
0.000000	0.838178	2280.633545
0.000000	0.838415	2283.946289
0.000000	0.838652	2287.609619
0.000000	0.838889	2291.596924
0.000000	0.839126	2294.854736
0.000000	0.839363	2299.077148
0.000000	0.839601	2301.838135
0.000000	0.839838	2304.047363
0.000000	0.840075	2305.621338
0.000000	0.840312	2307.140869
0.000000	0.840549	2308.042480
0.000000	0.840786	2308.900635
0.000000	0.841024	2309.875488
0.000000	0.841261	2311.015381
0.000000	0.841498	2313.431152
0.000000	0.841735	2316.822998
0.000000	0.841972	2320.243164
0.000000	0.842210	2322.859375
0.000000	0.842447	2325.506592
0.000000	0.842684	2325.904785
0.000000	0.842921	2325.210449
0.000000	0.843158	2323.418701
0.000000	0.843395	2321.946777
0.000000	0.843633	2322.873535
0.000000	0.843870	2323.475830
0.000000	0.844107	2322.203125
0.000000	0.844344	2320.224854
0.000000	0.844581	2318.122803
0.000000	0.844818	2316.402588
0.000000	0.845056	2316.896729
0.000000	0.845293	2317.606689
0.000000	0.845530	2316.869873
0.000000	0.845767	2315.846436
0.000000	0.846004	2315.126953
0.000000	0.846241	2315.038818
0.000000	0.846479	2315.244385
0.000000	0.846716	2316.281006
0.000000	0.846953	2319.283203
0.000000	0.847190	2324.044922
0.000000	0.847427	2330.341064
0.000000	0.847665	2337.184326
0.000000	0.847902	2342.864502
0.000000	0.848139	2345.085938
0.000000	0.848376	2343.723389
0.000000	0.848613	2340.182373
0.000000	0.848850	2334.860596
0.000000	0.849088	2330.193359
0.000000	0.849325	2327.900146
0.000000	0.849562	2325.248535
0.000000	0.849799	2322.360840
0.000000	0.850036	2319.962891
0.000000	0.850273	2317.916504
0.000000	0.850511	2315.672119
0.000000	0.850748	2313.391846
0.000000	0.850985	2312.116455
0.000000	0.851222	2310.714600
0.000000	0.851459	2309.593506
0.000000	0.851697	2308.701172
0.000000	0.851934	2308.705566
0.000000	0.852171	2309.040039
0.000000	0.852408	2309.802246
0.000000	0.852645	2310.694092
0.000000	0.852882	2311.014648
0.000000	0.853120	2311.018311
0.000000	0.853357	2311.339355
0.000000	0.853594	2311.745850
0.000000	0.853831	2311.458984
0.000000	0.854068	2310.029541
0.000000	0.854305	2307.764404
0.000000	0.854543	2305.038330
0.000000	0.854780	2301.678223
0.000000	0.855017	2297.321533
0.000000	0.855254	2292.659912
0.000000	0.855491	2288.123535
0.000000	0.855729	2284.310547
0.000000	0.855966	2280.596436
0.000000	0.856203	2278.241455
0.000000	0.856440	2277.125000
0.000000	0.856677	2275.544434
0.000000	0.856914	2274.998047
0.000000	0.857152	2273.020996
0.000000	0.857389	2270.787598
0.000000	0.857626	2268.894775
0.000000	0.857863	2267.870605
0.000000	0.858100	2268.102051
0.000000	0.858337	2269.160156
0.000000	0.858575	2271.224121
0.000000	0.858812	2272.315186
0.000000	0.859049	2272.573242
0.000000	0.859286	2272.095947
0.000000	0.859523	2271.306152
0.000000	0.859761	2270.710693
0.000000	0.859998	2270.872559
0.000000	0.860235	2270.189697
0.000000	0.860472	2269.729248
0.000000	0.860709	2269.661865
0.000000	0.860946	2270.745850
0.000000	0.861184	2272.701416
0.000000	0.861421	2276.220215
0.000000	0.861658	2277.875000
0.000000	0.861895	2279.118652
0.000000	0.862132	2279.713623
0.000000	0.862369	2280.456543
0.000000	0.862607	2280.891357
0.000000	0.862844	2280.846436
0.000000	0.863081	2280.939941
0.000000	0.863318	2281.467285
0.000000	0.863555	2284.763184
0.000000	0.863792	2287.977783
0.000000	0.864030	2289.998047
0.000000	0.864267	2292.151611
0.000000	0.864504	2293.668213
0.000000	0.864741	2295.624756
0.000000	0.864978	2297.473145
0.000000	0.865215	2299.159912
0.000000	0.865453	2301.396240
0.000000	0.865690	2304.418213
0.000000	0.865927	2308.035645
0.000000	0.866164	2311.841553
0.000000	0.866401	2316.191406
0.000000	0.866639	2319.072021
0.000000	0.866876	2321.699219
0.000000	0.867113	2323.681152
0.000000	0.867350	2324.780273
0.000000	0.867587	2324.588379
0.000000	0.867824	2324.239990
0.000000	0.868062	2324.954346
0.000000	0.868299	2325.622559
0.000000	0.868536	2326.862305
0.000000	0.868773	2328.177979
0.000000	0.869010	2327.820313
0.000000	0.869247	2327.104492
0.000000	0.869485	2326.507813
0.000000	0.869722	2327.275146
0.000000	0.869959	2329.180908
0.000000	0.870196	2330.081543
0.000000	0.870433	2331.291504
0.000000	0.870671	2332.719238
0.000000	0.870908	2334.348389
0.000000	0.871145	2336.475098
0.000000	0.871382	2338.863037
0.000000	0.871619	2340.991699
0.000000	0.871856	2340.654785
0.000000	0.872094	2340.125244
0.000000	0.872331	2339.737549
0.000000	0.872568	2340.409912
0.000000	0.872805	2342.508789
0.000000	0.873042	2346.252930
0.000000	0.873279	2350.689209
0.000000	0.873517	2356.572021
0.000000	0.873754	2363.464844
0.000000	0.873991	2371.480225
0.000000	0.874228	2379.699463
0.000000	0.874465	2386.530029
0.000000	0.874703	2392.466309
0.000000	0.874940	2395.966553
0.000000	0.875177	2396.022705
0.000000	0.875414	2394.486328
0.000000	0.875651	2391.392334
0.000000	0.875888	2386.653320
0.000000	0.876126	2382.475098
0.000000	0.876363	2378.955566
0.000000	0.876600	2374.055420
0.000000	0.876837	2368.350586
0.000000	0.877074	2363.584717
0.000000	0.877312	2358.599609
0.000000	0.877549	2353.843994
0.000000	0.877786	2349.986328
0.000000	0.878023	2345.944092
0.000000	0.878260	2341.785889
0.000000	0.878497	2336.517334
0.000000	0.878735	2331.390869
0.000000	0.878972	2327.179199
0.000000	0.879209	2323.110107
0.000000	0.879446	2319.117432
0.000000	0.879683	2316.838867
0.000000	0.879920	2316.542969
0.000000	0.880158	2316.031738
0.000000	0.880395	2315.635254
0.000000	0.880632	2315.090332
0.000000	0.880869	2313.910645
0.000000	0.881106	2311.419678
0.000000	0.881343	2309.100830
0.000000	0.881581	2309.649902
0.000000	0.881818	2309.924561
0.000000	0.882055	2309.431396
0.000000	0.882292	2308.842773
0.000000	0.882529	2309.289063
0.000000	0.882766	2310.217041
0.000000	0.883004	2312.819824
0.000000	0.883241	2316.516113
0.000000	0.883478	2319.719727
0.000000	0.883715	2322.574951
0.000000	0.883952	2324.767090
0.000000	0.884190	2326.509033
0.000000	0.884427	2327.601074
0.000000	0.884664	2328.270752
0.000000	0.884901	2328.808838
0.000000	0.885138	2330.383057
0.000000	0.885375	2332.319580
0.000000	0.885613	2333.727783
0.000000	0.885850	2335.020020
0.000000	0.886087	2335.799072
0.000000	0.886324	2336.197266
0.000000	0.886561	2336.801025
0.000000	0.886799	2337.797119
0.000000	0.887036	2338.799805
0.000000	0.887273	2340.392822
0.000000	0.887510	2345.201904
0.000000	0.887747	2350.140869
0.000000	0.887984	2355.124023
0.000000	0.888222	2360.732666
0.000000	0.888459	2364.479004
0.000000	0.888696	2365.318359
0.000000	0.888933	2365.903564
0.000000	0.889170	2367.157227
0.000000	0.889407	2370.139893
0.000000	0.889645	2370.982178
0.000000	0.889882	2371.779053
0.000000	0.890119	2372.186035
0.000000	0.890356	2372.676270
0.000000	0.890593	2373.949707
0.000000	0.890830	2374.357178
0.000000	0.891068	2373.660645
0.000000	0.891305	2372.201172
0.000000	0.891542	2370.683838
0.000000	0.891779	2368.933838
0.000000	0.892016	2368.140869
0.000000	0.892254	2369.622314
0.000000	0.892491	2370.944092
0.000000	0.892728	2372.166992
0.000000	0.892965	2373.824951
0.000000	0.893202	2375.225586
0.000000	0.893439	2376.267578
0.000000	0.893677	2376.777588
0.000000	0.893914	2377.391846
0.000000	0.894151	2378.116943
0.000000	0.894388	2379.389648
0.000000	0.894625	2381.826660
0.000000	0.894862	2384.963867
0.000000	0.895100	2389.135010
0.000000	0.895337	2394.848145
0.000000	0.895574	2401.373291
0.000000	0.895811	2408.366699
0.000000	0.896048	2415.779297
0.000000	0.896286	2422.796631
0.000000	0.896523	2425.341553
0.000000	0.896760	2424.852539
0.000000	0.896997	2422.513184
0.000000	0.897234	2418.686279
0.000000	0.897471	2413.801514
0.000000	0.897709	2410.497803
0.000000	0.897946	2407.958496
0.000000	0.898183	2405.617920
0.000000	0.898420	2403.574951
0.000000	0.898657	2401.529785
0.000000	0.898894	2400.712158
0.000000	0.899132	2401.088623
0.000000	0.899369	2401.768555
0.000000	0.899606	2401.755371
0.000000	0.899843	2401.494385
0.000000	0.900080	2400.644287
0.000000	0.900317	2399.396729
0.000000	0.900555	2398.009277
0.000000	0.900792	2397.017578
0.000000	0.901029	2397.197021
0.000000	0.901266	2396.584717
0.000000	0.901503	2395.909424
0.000000	0.901740	2394.706787
0.000000	0.901978	2393.600342
0.000000	0.902215	2391.555664
0.000000	0.902452	2389.038086
0.000000	0.902689	2386.274658
0.000000	0.902926	2383.343018
0.000000	0.903164	2380.738770
0.000000	0.903401	2380.422852
0.000000	0.903638	2382.089844
0.000000	0.903875	2384.246094
0.000000	0.904112	2385.472900
0.000000	0.904349	2385.052002
0.000000	0.904587	2384.298340
0.000000	0.904824	2383.311523
0.000000	0.905061	2382.814453
0.000000	0.905298	2383.149902
0.000000	0.905535	2383.498779
0.000000	0.905773	2383.095703
0.000000	0.906010	2380.588135
0.000000	0.906247	2376.790283
0.000000	0.906484	2373.792480
0.000000	0.906721	2372.564697
0.000000	0.906958	2371.699951
0.000000	0.907196	2371.127930
0.000000	0.907433	2369.904785
0.000000	0.907670	2369.152588
0.000000	0.907907	2368.349121
0.000000	0.908144	2368.537842
0.000000	0.908381	2369.062012
0.000000	0.908619	2369.554199
0.000000	0.908856	2370.571045
0.000000	0.909093	2371.776855
0.000000	0.909330	2372.876221
0.000000	0.909567	2373.775146
0.000000	0.909804	2372.435791
0.000000	0.910042	2370.645020
0.000000	0.910279	2368.808105
0.000000	0.910516	2366.323975
0.000000	0.910753	2363.622070
0.000000	0.910990	2362.172852
0.000000	0.911228	2362.833008
0.000000	0.911465	2363.887207
0.000000	0.911702	2364.390381
0.000000	0.911939	2365.137451
0.000000	0.912176	2365.690918
0.000000	0.912413	2365.206299
0.000000	0.912651	2363.961670
0.000000	0.912888	2361.616943
0.000000	0.913125	2357.695313
0.000000	0.913362	2354.638916
0.000000	0.913599	2352.075439
0.000000	0.913836	2351.375488
0.000000	0.914074	2351.647217
0.000000	0.914311	2350.280518
0.000000	0.914548	2348.160889
0.000000	0.914785	2345.967285
0.000000	0.915022	2343.742920
0.000000	0.915260	2343.388916
0.000000	0.915497	2345.104980
0.000000	0.915734	2346.412354
0.000000	0.915971	2347.642822
0.000000	0.916208	2349.079102
0.000000	0.916445	2351.057861
0.000000	0.916683	2353.450928
0.000000	0.916920	2356.462891
0.000000	0.917157	2360.474121
0.000000	0.917394	2366.236816
0.000000	0.917631	2372.770752
0.000000	0.917868	2376.006836
0.000000	0.918106	2376.336426
0.000000	0.918343	2376.717529
0.000000	0.918580	2376.438965
0.000000	0.918817	2376.774902
0.000000	0.919054	2376.774170
0.000000	0.919291	2375.862305
0.000000	0.919529	2374.994385
0.000000	0.919766	2375.317139
0.000000	0.920003	2378.063965
0.000000	0.920240	2381.525635
0.000000	0.920477	2384.995605
0.000000	0.920715	2387.945068
0.000000	0.920952	2390.604980
0.000000	0.921189	2392.221680
0.000000	0.921426	2393.749512
0.000000	0.921663	2396.061035
0.000000	0.921900	2399.345703
0.000000	0.922138	2405.046387
0.000000	0.922375	2412.242676
0.000000	0.922612	2420.445068
0.000000	0.922849	2428.829590
0.000000	0.923086	2432.687988
0.000000	0.923323	2433.685791
0.000000	0.923561	2433.523193
0.000000	0.923798	2433.204834
0.000000	0.924035	2432.881836
0.000000	0.924272	2434.637695
0.000000	0.924509	2438.149902
0.000000	0.924747	2441.500000
0.000000	0.924984	2442.182617
0.000000	0.925221	2441.899658
0.000000	0.925458	2440.546143
0.000000	0.925695	2438.197754
0.000000	0.925932	2434.540527
0.000000	0.926170	2429.982178
0.000000	0.926407	2424.457520
0.000000	0.926644	2421.532471
0.000000	0.926881	2418.640869
0.000000	0.927118	2415.733887
0.000000	0.927355	2413.367920
0.000000	0.927593	2412.806396
0.000000	0.927830	2412.671631
0.000000	0.928067	2413.244629
0.000000	0.928304	2413.522949
0.000000	0.928541	2413.421875
0.000000	0.928779	2412.041992
0.000000	0.929016	2410.132080
0.000000	0.929253	2408.444092
0.000000	0.929490	2406.694092
0.000000	0.929727	2405.079834
0.000000	0.929964	2405.141602
0.000000	0.930202	2405.240479
0.000000	0.930439	2404.252197
0.000000	0.930676	2402.788086
0.000000	0.930913	2401.188721
0.000000	0.931150	2401.039795
0.000000	0.931387	2403.293213
0.000000	0.931625	2405.238770
0.000000	0.931862	2405.345703
0.000000	0.932099	2404.817627
0.000000	0.932336	2404.172852
0.000000	0.932573	2404.247314
0.000000	0.932810	2405.281250
0.000000	0.933048	2406.107178
0.000000	0.933285	2407.890137
0.000000	0.933522	2409.441895
0.000000	0.933759	2410.443359
0.000000	0.933996	2410.693359
0.000000	0.934234	2410.036621
0.000000	0.934471	2408.281006
0.000000	0.934708	2405.582031
0.000000	0.934945	2404.275635
0.000000	0.935182	2403.490723
0.000000	0.935419	2403.001221
0.000000	0.935657	2402.674561
0.000000	0.935894	2402.604004
0.000000	0.936131	2403.232910
0.000000	0.936368	2404.367432
0.000000	0.936605	2405.268311
0.000000	0.936843	2406.860840
0.000000	0.937080	2409.114258
0.000000	0.937317	2410.019287
0.000000	0.937554	2410.720703
0.000000	0.937791	2411.258789
0.000000	0.938028	2412.787354
0.000000	0.938266	2415.114258
0.000000	0.938503	2417.843994
0.000000	0.938740	2420.164551
0.000000	0.938977	2421.021729
0.000000	0.939214	2421.254639
0.000000	0.939451	2421.820313
0.000000	0.939689	2424.311768
0.000000	0.939926	2428.552979
0.000000	0.940163	2431.157471
0.000000	0.940400	2432.638184
0.000000	0.940637	2433.633301
0.000000	0.940874	2434.508545
0.000000	0.941112	2435.666504
0.000000	0.941349	2437.134277
0.000000	0.941586	2438.389648
0.000000	0.941823	2439.563965
0.000000	0.942060	2440.622314
0.000000	0.942297	2441.871094
0.000000	0.942535	2440.105713
0.000000	0.942772	2437.536377
0.000000	0.943009	2434.459961
0.000000	0.943246	2431.410889
0.000000	0.943483	2430.682373
0.000000	0.943721	2432.345703
0.000000	0.943958	2434.573730
0.000000	0.944195	2435.847900
0.000000	0.944432	2436.944824
0.000000	0.944669	2438.127441
0.000000	0.944906	2439.703369
0.000000	0.945144	2441.618896
0.000000	0.945381	2444.741455
0.000000	0.945618	2448.633545
0.000000	0.945855	2451.965820
0.000000	0.946092	2454.993896
0.000000	0.946329	2456.390381
0.000000	0.946567	2455.221436
0.000000	0.946804	2452.896240
0.000000	0.947041	2449.949951
0.000000	0.947278	2446.546387
0.000000	0.947515	2445.469727
0.000000	0.947753	2443.936523
0.000000	0.947990	2442.180908
0.000000	0.948227	2440.232910
0.000000	0.948464	2439.842285
0.000000	0.948701	2440.568848
0.000000	0.948938	2441.372559
0.000000	0.949176	2442.116455
0.000000	0.949413	2443.033203
0.000000	0.949650	2444.244385
0.000000	0.949887	2445.985596
0.000000	0.950124	2448.347900
0.000000	0.950361	2450.162354
0.000000	0.950599	2451.310059
0.000000	0.950836	2452.424316
0.000000	0.951073	2453.915527
0.000000	0.951310	2456.052246
0.000000	0.951547	2456.518555
0.000000	0.951784	2455.663818
0.000000	0.952022	2454.472168
0.000000	0.952259	2452.938232
0.000000	0.952496	2452.650391
0.000000	0.952733	2453.959961
0.000000	0.952970	2454.770996
0.000000	0.953208	2454.561523
0.000000	0.953445	2453.326904
0.000000	0.953682	2450.899658
0.000000	0.953919	2449.621338
0.000000	0.954156	2449.099121
0.000000	0.954393	2448.114014
0.000000	0.954631	2446.359375
0.000000	0.954868	2444.405273
0.000000	0.955105	2442.748535
0.000000	0.955342	2441.415039
0.000000	0.955579	2439.208984
0.000000	0.955817	2436.518555
0.000000	0.956054	2434.172607
0.000000	0.956291	2433.151367
0.000000	0.956528	2432.694336
0.000000	0.956765	2432.072266
0.000000	0.957002	2431.637939
0.000000	0.957240	2430.339844
0.000000	0.957477	2429.364014
0.000000	0.957714	2429.142822
0.000000	0.957951	2430.216064
0.000000	0.958188	2432.066895
0.000000	0.958425	2435.375488
0.000000	0.958663	2438.397705
0.000000	0.958900	2441.094727
0.000000	0.959137	2441.511475
0.000000	0.959374	2440.929932
0.000000	0.959611	2439.971924
0.000000	0.959848	2438.968018
0.000000	0.960086	2439.823242
0.000000	0.960323	2442.315430
0.000000	0.960560	2443.013916
0.000000	0.960797	2441.070313
0.000000	0.961034	2438.359863
0.000000	0.961271	2435.636475
0.000000	0.961509	2433.599121
0.000000	0.961746	2434.516602
0.000000	0.961983	2435.343750
0.000000	0.962220	2434.533447
0.000000	0.962457	2433.355225
0.000000	0.962695	2432.947021
0.000000	0.962932	2432.632324
0.000000	0.963169	2432.627930
0.000000	0.963406	2433.229736
0.000000	0.963643	2433.580078
0.000000	0.963880	2432.885010
0.000000	0.964118	2430.618896
0.000000	0.964355	2427.809570
0.000000	0.964592	2425.733154
0.000000	0.964829	2424.377930
0.000000	0.965066	2421.387695
0.000000	0.965304	2418.764160
0.000000	0.965541	2417.404541
0.000000	0.965778	2416.344238
0.000000	0.966015	2415.496094
0.000000	0.966252	2414.866699
0.000000	0.966489	2414.203857
0.000000	0.966727	2413.491943
0.000000	0.966964	2412.974365
0.000000	0.967201	2412.426758
0.000000	0.967438	2412.355225
0.000000	0.967675	2412.178711
0.000000	0.967912	2412.260010
0.000000	0.968150	2412.474854
0.000000	0.968387	2413.405518
0.000000	0.968624	2413.673584
0.000000	0.968861	2413.568604
0.000000	0.969098	2413.320313
0.000000	0.969335	2413.197998
0.000000	0.969573	2413.122559
0.000000	0.969810	2413.737061
0.000000	0.970047	2414.212402
0.000000	0.970284	2414.647217
0.000000	0.970521	2415.400879
0.000000	0.970758	2415.517090
0.000000	0.970996	2415.516602
0.000000	0.971233	2416.495605
0.000000	0.971470	2417.654297
0.000000	0.971707	2419.511719
0.000000	0.971944	2421.751221
0.000000	0.972182	2424.865967
0.000000	0.972419	2429.537598
0.000000	0.972656	2435.356934
0.000000	0.972893	2439.796143
0.000000	0.973130	2444.094971
0.000000	0.973368	2447.963867
0.000000	0.973605	2450.257568
0.000000	0.973842	2450.854736
0.000000	0.974079	2450.629639
0.000000	0.974316	2449.995850
0.000000	0.974553	2449.198242
0.000000	0.974791	2449.355225
0.000000	0.975028	2449.497559
0.000000	0.975265	2449.654785
0.000000	0.975502	2449.336914
0.000000	0.975739	2449.858398
0.000000	0.975976	2449.024170
0.000000	0.976214	2448.245850
0.000000	0.976451	2447.088135
0.000000	0.976688	2445.969727
0.000000	0.976925	2446.179443
0.000000	0.977162	2446.314697
0.000000	0.977399	2446.712891
0.000000	0.977637	2445.786377
0.000000	0.977874	2444.763428
0.000000	0.978111	2444.619385
0.000000	0.978348	2445.740479
0.000000	0.978585	2446.877686
0.000000	0.978822	2448.175293
0.000000	0.979060	2449.917725
0.000000	0.979297	2451.545166
0.000000	0.979534	2453.329346
0.000000	0.979771	2456.026855
0.000000	0.980008	2459.500732
0.000000	0.980246	2463.032227
0.000000	0.980483	2466.196289
0.000000	0.980720	2467.720215
0.000000	0.980957	2469.067383
0.000000	0.981194	2470.145752
0.000000	0.981431	2471.151367
0.000000	0.981669	2472.434814
0.000000	0.981906	2474.213379
0.000000	0.982143	2476.889893
0.000000	0.982380	2480.173828
0.000000	0.982617	2481.849121
0.000000	0.982854	2483.062256
0.000000	0.983092	2483.740234
0.000000	0.983329	2483.747559
0.000000	0.983566	2483.623779
0.000000	0.983803	2483.483887
0.000000	0.984040	2485.036133
0.000000	0.984278	2486.569092
0.000000	0.984515	2487.593750
0.000000	0.984752	2489.094238
0.000000	0.984989	2490.521484
0.000000	0.985226	2491.435303
0.000000	0.985463	2493.122314
0.000000	0.985701	2496.534180
0.000000	0.985938	2499.511963
0.000000	0.986175	2502.081787
0.000000	0.986412	2504.764648
0.000000	0.986649	2507.471191
0.000000	0.986886	2510.440186
0.000000	0.987124	2512.674316
0.000000	0.987361	2514.019775
0.000000	0.987598	2514.527588
0.000000	0.987835	2514.230469
0.000000	0.988072	2514.359131
0.000000	0.988310	2515.129150
0.000000	0.988547	2517.478516
0.000000	0.988784	2519.758057
0.000000	0.989021	2523.029297
0.000000	0.989258	2525.429932
0.000000	0.989495	2527.908691
0.000000	0.989733	2531.116211
0.000000	0.989970	2537.114746
0.000000	0.990207	2543.613281
0.000000	0.990444	2545.017334
0.000000	0.990681	2540.874756
0.000000	0.990918	2534.756104
0.000000	0.991156	2527.105225
0.000000	0.991393	2521.401611
0.000000	0.991630	2520.260986
0.000000	0.991867	2520.012695
0.000000	0.992104	2520.124756
0.000000	0.992342	2520.417480
0.000000	0.992579	2520.283203
0.000000	0.992816	2519.357422
0.000000	0.993053	2518.208252
0.000000	0.993290	2516.793213
0.000000	0.993527	2515.746826
0.000000	0.993765	2516.826660
0.000000	0.994002	2518.433594
0.000000	0.994239	2520.944336
0.000000	0.994476	2522.789795
0.000000	0.994713	2524.352051
0.000000	0.994950	2523.849121
0.000000	0.995188	2521.750000
0.000000	0.995425	2518.493652
0.000000	0.995662	2514.587158
0.000000	0.995899	2511.531006
0.000000	0.996136	2510.407471
0.000000	0.996373	2510.647217
0.000000	0.996611	2510.795166
0.000000	0.996848	2511.347656
0.000000	0.997085	2512.162109
0.000000	0.997322	2512.906250
0.000000	0.997559	2513.667236
0.000000	0.997797	2514.488037
0.000000	0.998034	2514.641113
0.000000	0.998271	2513.755127
0.000000	0.998508	2511.294678
0.000000	0.998745	2507.964111
0.000000	0.998982	2504.419678
0.000000	0.999220	2500.609619
0.000000	0.999457	2499.108643
0.000000	0.999694	2499.109619
0.000000	0.999931	2500.480225
0.000000	1.000168	2502.943115
0.000000	1.000405	2505.960693
0.000000	1.000643	2508.273438
0.000000	1.000880	2510.508057
0.000000	1.001117	2512.710938
0.000000	1.001354	2513.949707
0.000000	1.001591	2514.757080
0.000000	1.001829	2515.257568
0.000000	1.002066	2514.659180
0.000000	1.002303	2514.188232
0.000000	1.002540	2513.373779
0.000000	1.002777	2512.031250
0.000000	1.003014	2511.607910
0.000000	1.003252	2512.953369
0.000000	1.003489	2514.960449
0.000000	1.003726	2518.874268
0.000000	1.003963	2520.827393
0.000000	1.004200	2521.909912
0.000000	1.004437	2521.529541
0.000000	1.004675	2520.048096
0.000000	1.004912	2518.102539
0.000000	1.005149	2516.444336
0.000000	1.005386	2515.752686
0.000000	1.005623	2516.196289
0.000000	1.005860	2516.407471
0.000000	1.006098	2516.400635
0.000000	1.006335	2515.960205
0.000000	1.006572	2516.584717
0.000000	1.006809	2517.837891
0.000000	1.007046	2518.952148
0.000000	1.007284	2519.839600
0.000000	1.007521	2520.293945
0.000000	1.007758	2520.482422
0.000000	1.007995	2520.591309
0.000000	1.008232	2521.180908
0.000000	1.008469	2521.840576
0.000000	1.008707	2520.803711
0.000000	1.008944	2518.887451
0.000000	1.009181	2517.177490
0.000000	1.009418	2518.058594
0.000000	1.009655	2519.791748
0.000000	1.009892	2519.065674
0.000000	1.010130	2518.933594
0.000000	1.010367	2519.755127
0.000000	1.010604	2523.580566
0.000000	1.010841	2530.070313
0.000000	1.011078	2537.570557
0.000000	1.011316	2543.885498
0.000000	1.011553	2549.444824
0.000000	1.011790	2555.720947
0.000000	1.012027	2563.196777
0.000000	1.012264	2570.242676
0.000000	1.012501	2577.324463
0.000000	1.012739	2583.351807
0.000000	1.012976	2584.610840
0.000000	1.013213	2582.961670
0.000000	1.013450	2578.344482
0.000000	1.013687	2571.723145
0.000000	1.013924	2566.047363
0.000000	1.014162	2562.859375
0.000000	1.014399	2560.368164
0.000000	1.014636	2557.853271
0.000000	1.014873	2556.642090
0.000000	1.015110	2557.094238
0.000000	1.015347	2557.744873
0.000000	1.015585	2560.464355
0.000000	1.015822	2564.404785
0.000000	1.016059	2569.864502
0.000000	1.016296	2574.231201
0.000000	1.016533	2573.516357
0.000000	1.016770	2569.100098
0.000000	1.017008	2562.711914
0.000000	1.017245	2554.412598
0.000000	1.017482	2545.983643
0.000000	1.017719	2541.829102
0.000000	1.017956	2539.763428
0.000000	1.018194	2538.241699
0.000000	1.018431	2536.865967
0.000000	1.018668	2535.647461
0.000000	1.018905	2535.282471
0.000000	1.019142	2534.722900
0.000000	1.019379	2534.425293
0.000000	1.019617	2533.987305
0.000000	1.019854	2532.972168
0.000000	1.020091	2531.056152
0.000000	1.020328	2528.543701
0.000000	1.020565	2526.142090
0.000000	1.020803	2522.753906
0.000000	1.021040	2518.009521
0.000000	1.021277	2512.968750
0.000000	1.021514	2506.992676
0.000000	1.021751	2501.214355
0.000000	1.021988	2496.380859
0.000000	1.022226	2491.311523
0.000000	1.022463	2488.195557
0.000000	1.022700	2485.965332
0.000000	1.022937	2484.284912
0.000000	1.023174	2483.377441
0.000000	1.023412	2483.058105
0.000000	1.023649	2483.307129
0.000000	1.023886	2484.134521
0.000000	1.024123	2485.202393
0.000000	1.024360	2487.049316
0.000000	1.024597	2486.151855
0.000000	1.024835	2483.099609
0.000000	1.025072	2479.199463
0.000000	1.025309	2473.996582
0.000000	1.025546	2469.910889
0.000000	1.025783	2466.883545
0.000000	1.026020	2463.307617
0.000000	1.026258	2460.323730
0.000000	1.026495	2456.358887
0.000000	1.026732	2451.586670
0.000000	1.026969	2447.171875
0.000000	1.027206	2445.457275
0.000000	1.027443	2447.144531
0.000000	1.027681	2449.765625
0.000000	1.027918	2452.279053
0.000000	1.028155	2453.808350
0.000000	1.028392	2454.243164
0.000000	1.028629	2454.205322
0.000000	1.028866	2454.943848
0.000000	1.029104	2456.333008
0.000000	1.029341	2457.501953
0.000000	1.029578	2458.761719
0.000000	1.029815	2461.014404
0.000000	1.030052	2465.947510
0.000000	1.030290	2469.633545
0.000000	1.030527	2470.617676
0.000000	1.030764	2470.939697
0.000000	1.031001	2470.640381
0.000000	1.031238	2470.669678
0.000000	1.031475	2470.700684
0.000000	1.031713	2470.056641
0.000000	1.031950	2468.727539
0.000000	1.032187	2468.031494
0.000000	1.032424	2467.678223
0.000000	1.032661	2469.312500
0.000000	1.032899	2472.483643
0.000000	1.033136	2476.461426
0.000000	1.033373	2480.742432
0.000000	1.033610	2485.458252
0.000000	1.033847	2490.682861
0.000000	1.034084	2496.076416
0.000000	1.034322	2498.834473
0.000000	1.034559	2501.291504
0.000000	1.034796	2503.675049
0.000000	1.035033	2506.375977
0.000000	1.035270	2509.192627
0.000000	1.035507	2511.663086
0.000000	1.035745	2513.681396
0.000000	1.035982	2516.125488
0.000000	1.036219	2518.779297
0.000000	1.036456	2521.607422
0.000000	1.036693	2523.799805
0.000000	1.036930	2525.737061
0.000000	1.037168	2527.229004
0.000000	1.037405	2528.350342
0.000000	1.037642	2528.118408
0.000000	1.037879	2528.615479
0.000000	1.038116	2529.919922
0.000000	1.038353	2531.054443
0.000000	1.038591	2532.060791
0.000000	1.038828	2531.887695
0.000000	1.039065	2530.712402
0.000000	1.039302	2529.637939
0.000000	1.039539	2529.564453
0.000000	1.039777	2529.154297
0.000000	1.040014	2529.166504
0.000000	1.040251	2527.821533
0.000000	1.040488	2525.534424
0.000000	1.040725	2522.982666
0.000000	1.040962	2519.736084
0.000000	1.041200	2518.821045
0.000000	1.041437	2519.287109
0.000000	1.041674	2519.399414
0.000000	1.041911	2520.109863
0.000000	1.042148	2520.779297
0.000000	1.042385	2521.547852
0.000000	1.042623	2522.158203
0.000000	1.042860	2523.174072
0.000000	1.043097	2522.603516
0.000000	1.043334	2521.368896
0.000000	1.043571	2519.680664
0.000000	1.043809	2517.593018
0.000000	1.044046	2515.843018
0.000000	1.044283	2514.260010
0.000000	1.044520	2513.784424
0.000000	1.044757	2514.039795
0.000000	1.044994	2514.494629
0.000000	1.045232	2516.071777
0.000000	1.045469	2518.739014
0.000000	1.045706	2522.041260
0.000000	1.045943	2526.779053
0.000000	1.046180	2532.695313
0.000000	1.046417	2538.518311
0.000000	1.046655	2544.041748
0.000000	1.046892	2549.245361
0.000000	1.047129	2553.480225
0.000000	1.047366	2554.783936
0.000000	1.047603	2554.593750
0.000000	1.047840	2553.629395
0.000000	1.048078	2551.786865
0.000000	1.048315	2551.108154
0.000000	1.048552	2551.735352
0.000000	1.048789	2551.990967
0.000000	1.049026	2552.016846
0.000000	1.049264	2551.929199
0.000000	1.049501	2553.147705
0.000000	1.049738	2553.160645
0.000000	1.049975	2552.525635
0.000000	1.050212	2551.409668
0.000000	1.050449	2549.207764
0.000000	1.050687	2547.707275
0.000000	1.050924	2546.131836
0.000000	1.051161	2545.649658
0.000000	1.051398	2546.011230
0.000000	1.051635	2546.936768
0.000000	1.051872	2548.376709
0.000000	1.052110	2550.520264
0.000000	1.052347	2553.900146
0.000000	1.052584	2559.110840
0.000000	1.052821	2566.152344
0.000000	1.053058	2572.083984
0.000000	1.053295	2576.527344
0.000000	1.053533	2581.623535
0.000000	1.053770	2586.804199
0.000000	1.054007	2592.170898
0.000000	1.054244	2597.188232
0.000000	1.054481	2600.928955
0.000000	1.054719	2603.701660
0.000000	1.054956	2606.142822
0.000000	1.055193	2607.729492
0.000000	1.055430	2609.658936
0.000000	1.055667	2610.489258
0.000000	1.055905	2611.414307
0.000000	1.056142	2611.968262
0.000000	1.056379	2612.743652
0.000000	1.056616	2612.868164
0.000000	1.056853	2612.410400
0.000000	1.057090	2611.470459
0.000000	1.057328	2610.298340
0.000000	1.057565	2609.648926
0.000000	1.057802	2608.327148
0.000000	1.058039	2606.790771
0.000000	1.058276	2605.038330
0.000000	1.058513	2603.672119
0.000000	1.058751	2601.957520
0.000000	1.058988	2599.868408
0.000000	1.059225	2597.058838
0.000000	1.059462	2594.708740
0.000000	1.059699	2592.749023
0.000000	1.059937	2591.241943
0.000000	1.060174	2590.132324
0.000000	1.060411	2589.456543
0.000000	1.060648	2590.284912
0.000000	1.060885	2592.978027
0.000000	1.061122	2595.036377
0.000000	1.061360	2595.974609
0.000000	1.061597	2595.207764
0.000000	1.061834	2593.577393
0.000000	1.062071	2590.977051
0.000000	1.062308	2588.017578
0.000000	1.062545	2585.190674
0.000000	1.062783	2582.340088
0.000000	1.063020	2579.598389
0.000000	1.063257	2577.500488
0.000000	1.063494	2577.436768
0.000000	1.063731	2578.914551
0.000000	1.063968	2581.166504
0.000000	1.064206	2583.071045
0.000000	1.064443	2584.789307
0.000000	1.064680	2586.733154
0.000000	1.064917	2589.896973
0.000000	1.065154	2593.384521
0.000000	1.065391	2595.938477
0.000000	1.065629	2596.769531
0.000000	1.065866	2596.286865
0.000000	1.066103	2594.953125
0.000000	1.066340	2593.868408
0.000000	1.066577	2593.131836
0.000000	1.066815	2592.952148
0.000000	1.067052	2593.720215
0.000000	1.067289	2594.986572
0.000000	1.067526	2597.493408
0.000000	1.067763	2598.705322
0.000000	1.068000	2597.431152
0.000000	1.068238	2595.609619
0.000000	1.068475	2593.291748
0.000000	1.068712	2590.470703
0.000000	1.068949	2587.209961
0.000000	1.069186	2583.398926
0.000000	1.069424	2580.692627
0.000000	1.069661	2578.610596
0.000000	1.069898	2576.982666
0.000000	1.070135	2575.984619
0.000000	1.070372	2575.168213
0.000000	1.070609	2575.747070
0.000000	1.070847	2576.572021
0.000000	1.071084	2578.156250
0.000000	1.071321	2580.164063
0.000000	1.071558	2582.224609
0.000000	1.071795	2583.016113
0.000000	1.072032	2580.234619
0.000000	1.072270	2575.992432
0.000000	1.072507	2569.700439
0.000000	1.072744	2562.558105
0.000000	1.072981	2556.946045
0.000000	1.073218	2555.072021
0.000000	1.073455	2553.904785
0.000000	1.073693	2552.467529
0.000000	1.073930	2551.328857
0.000000	1.074167	2550.121582
0.000000	1.074404	2550.550537
0.000000	1.074641	2552.388916
0.000000	1.074878	2554.825684
0.000000	1.075116	2557.827637
0.000000	1.075353	2560.009766
0.000000	1.075590	2563.140381
0.000000	1.075827	2566.612061
0.000000	1.076064	2570.228760
0.000000	1.076302	2574.347900
0.000000	1.076539	2578.300293
0.000000	1.076776	2581.587891
0.000000	1.077013	2583.089355
0.000000	1.077250	2584.032959
0.000000	1.077487	2584.426514
0.000000	1.077725	2583.466064
0.000000	1.077962	2581.975098
0.000000	1.078199	2580.616211
0.000000	1.078436	2579.086182
0.000000	1.078673	2577.151611
0.000000	1.078910	2575.140137
0.000000	1.079148	2572.979492
0.000000	1.079385	2570.060303
0.000000	1.079622	2566.371094
0.000000	1.079859	2561.846680
0.000000	1.080096	2556.413818
0.000000	1.080334	2550.025879
0.000000	1.080571	2544.864014
0.000000	1.080808	2540.934814
0.000000	1.081045	2539.911133
0.000000	1.081282	2540.352783
0.000000	1.081519	2541.719482
0.000000	1.081757	2544.700439
0.000000	1.081994	2547.948975
0.000000	1.082231	2552.173340
0.000000	1.082468	2556.934570
0.000000	1.082705	2561.097656
0.000000	1.082942	2564.583740
0.000000	1.083180	2566.513428
0.000000	1.083417	2568.021729
0.000000	1.083654	2569.142578
0.000000	1.083891	2569.940674
0.000000	1.084128	2570.257568
0.000000	1.084365	2570.311523
0.000000	1.084603	2569.975098
0.000000	1.084840	2569.375977
0.000000	1.085077	2568.297607
0.000000	1.085314	2566.906494
0.000000	1.085551	2565.518799
0.000000	1.085788	2565.190430
0.000000	1.086026	2564.523926
0.000000	1.086263	2563.499268
0.000000	1.086500	2561.985596
0.000000	1.086737	2561.447998
0.000000	1.086974	2561.425293
0.000000	1.087212	2560.297607
0.000000	1.087449	2558.501465
0.000000	1.087686	2556.447021
0.000000	1.087923	2555.692383
0.000000	1.088160	2556.104736
0.000000	1.088398	2555.887939
0.000000	1.088635	2555.267822
0.000000	1.088872	2554.557861
0.000000	1.089109	2554.266357
0.000000	1.089346	2555.063232
0.000000	1.089583	2557.360352
0.000000	1.089821	2560.151855
0.000000	1.090058	2562.553467
0.000000	1.090295	2565.439209
0.000000	1.090532	2568.927490
0.000000	1.090769	2572.938965
0.000000	1.091006	2575.761963
0.000000	1.091244	2576.184326
0.000000	1.091481	2575.715332
0.000000	1.091718	2575.379639
0.000000	1.091955	2575.342529
0.000000	1.092192	2577.966553
0.000000	1.092430	2582.038330
0.000000	1.092667	2586.505615
0.000000	1.092904	2589.722412
0.000000	1.093141	2592.950439
0.000000	1.093378	2596.322754
0.000000	1.093615	2600.452881
0.000000	1.093853	2605.313232
0.000000	1.094090	2610.192627
0.000000	1.094327	2614.317627
0.000000	1.094564	2617.770508
0.000000	1.094801	2620.453369
0.000000	1.095038	2622.190430
0.000000	1.095276	2624.418213
0.000000	1.095513	2627.356934
0.000000	1.095750	2629.906250
0.000000	1.095987	2632.449463
0.000000	1.096224	2632.100830
0.000000	1.096461	2630.160156
0.000000	1.096699	2627.696533
0.000000	1.096936	2625.083496
0.000000	1.097173	2624.448730
0.000000	1.097410	2625.833984
0.000000	1.097647	2626.542725
0.000000	1.097885	2626.990234
0.000000	1.098122	2627.965576
0.000000	1.098359	2628.665283
0.000000	1.098596	2629.097412
0.000000	1.098833	2628.692139
0.000000	1.099070	2628.260254
0.000000	1.099308	2627.343750
0.000000	1.099545	2626.343262
0.000000	1.099782	2627.625732
0.000000	1.100019	2628.180420
0.000000	1.100256	2627.390137
0.000000	1.100493	2626.021240
0.000000	1.100731	2624.789063
0.000000	1.100968	2624.044678
0.000000	1.101205	2624.820801
0.000000	1.101442	2622.855469
0.000000	1.101679	2619.890869
0.000000	1.101916	2616.186035
0.000000	1.102154	2613.574463
0.000000	1.102391	2610.827881
0.000000	1.102628	2608.654785
0.000000	1.102865	2607.106445
0.000000	1.103102	2606.363281
0.000000	1.103340	2607.433838
0.000000	1.103577	2609.788574
0.000000	1.103814	2613.210205
0.000000	1.104051	2618.422852
0.000000	1.104288	2622.852783
0.000000	1.104525	2625.128174
0.000000	1.104763	2626.636475
0.000000	1.105000	2627.872070
0.000000	1.105237	2628.611328
0.000000	1.105474	2628.996094
0.000000	1.105711	2629.908691
0.000000	1.105948	2631.957031
0.000000	1.106186	2635.121582
0.000000	1.106423	2640.602295
0.000000	1.106660	2647.722656
0.000000	1.106897	2654.925537
0.000000	1.107134	2662.270508
0.000000	1.107372	2665.840576
0.000000	1.107609	2667.885986
0.000000	1.107846	2668.932617
0.000000	1.108083	2668.602051
0.000000	1.108320	2668.146240
0.000000	1.108557	2665.375488
0.000000	1.108795	2661.066162
0.000000	1.109032	2655.478271
0.000000	1.109269	2649.160400
0.000000	1.109506	2645.478271
0.000000	1.109743	2643.243408
0.000000	1.109980	2641.107422
0.000000	1.110218	2639.708740
0.000000	1.110455	2640.773926
0.000000	1.110692	2643.653809
0.000000	1.110929	2646.918701
0.000000	1.111166	2649.389404
0.000000	1.111403	2652.671631
0.000000	1.111641	2656.949707
0.000000	1.111878	2661.595459
0.000000	1.112115	2666.007568
0.000000	1.112352	2670.033691
0.000000	1.112589	2672.205566
0.000000	1.112827	2673.178955
0.000000	1.113064	2674.010498
0.000000	1.113301	2675.126709
0.000000	1.113538	2676.365967
0.000000	1.113775	2677.186523
0.000000	1.114012	2678.010742
0.000000	1.114250	2679.156250
0.000000	1.114487	2680.433594
0.000000	1.114724	2681.851563
0.000000	1.114961	2683.264648
0.000000	1.115198	2684.865234
0.000000	1.115435	2685.370605
0.000000	1.115673	2685.668701
0.000000	1.115910	2685.976807
0.000000	1.116147	2686.872070
0.000000	1.116384	2687.211670
0.000000	1.116621	2686.662354
0.000000	1.116859	2685.294922
0.000000	1.117096	2683.843262
0.000000	1.117333	2682.947754
0.000000	1.117570	2682.489258
0.000000	1.117807	2681.673340
0.000000	1.118044	2679.669434
0.000000	1.118282	2676.786621
0.000000	1.118519	2673.562988
0.000000	1.118756	2671.104004
0.000000	1.118993	2669.084473
0.000000	1.119230	2667.733887
0.000000	1.119467	2665.906982
0.000000	1.119705	2665.217773
0.000000	1.119942	2664.524170
0.000000	1.120179	2663.621582
0.000000	1.120416	2662.855713
0.000000	1.120653	2662.779053
0.000000	1.120890	2663.263428
0.000000	1.121128	2665.508545
0.000000	1.121365	2669.092529
0.000000	1.121602	2673.816162
0.000000	1.121839	2679.725098
0.000000	1.122076	2684.212646
0.000000	1.122313	2689.236084
0.000000	1.122551	2693.591797
0.000000	1.122788	2696.937012
0.000000	1.123025	2700.105225
0.000000	1.123262	2703.997559
0.000000	1.123499	2710.222656
0.000000	1.123737	2715.052490
0.000000	1.123974	2719.444824
0.000000	1.124211	2722.373047
0.000000	1.124448	2723.943359
0.000000	1.124685	2725.220947
0.000000	1.124923	2726.628174
0.000000	1.125160	2730.786865
0.000000	1.125397	2732.026855
0.000000	1.125634	2732.449951
0.000000	1.125871	2732.818359
0.000000	1.126108	2734.599854
0.000000	1.126346	2737.702148
0.000000	1.126583	2741.085693
0.000000	1.126820	2744.934326
0.000000	1.127057	2749.098145
0.000000	1.127294	2754.130371
0.000000	1.127531	2758.954590
0.000000	1.127769	2763.519775
0.000000	1.128006	2765.393311
0.000000	1.128243	2762.657715
0.000000	1.128480	2757.559570
0.000000	1.128717	2751.314453
0.000000	1.128955	2744.069580
0.000000	1.129192	2740.271973
0.000000	1.129429	2737.886963
0.000000	1.129666	2736.364746
0.000000	1.129903	2735.785645
0.000000	1.130140	2737.131836
0.000000	1.130378	2739.220215
0.000000	1.130615	2742.408936
0.000000	1.130852	2746.234375
0.000000	1.131089	2750.000488
0.000000	1.131326	2753.670898
0.000000	1.131563	2757.322510
0.000000	1.131801	2758.358887
0.000000	1.132038	2758.697266
0.000000	1.132275	2758.833252
0.000000	1.132512	2758.786621
0.000000	1.132749	2759.524414
0.000000	1.132986	2757.497559
0.000000	1.133224	2754.358643
0.000000	1.133461	2750.152100
0.000000	1.133698	2745.150635
0.000000	1.133935	2741.779541
0.000000	1.134172	2739.574463
0.000000	1.134409	2737.445557
0.000000	1.134647	2735.423584
0.000000	1.134884	2733.039795
0.000000	1.135121	2730.677734
0.000000	1.135358	2728.381592
0.000000	1.135595	2726.065430
0.000000	1.135833	2724.832275
0.000000	1.136070	2724.901367
0.000000	1.136307	2723.843750
0.000000	1.136544	2721.228760
0.000000	1.136781	2717.709473
0.000000	1.137018	2714.438232
0.000000	1.137256	2713.123535
0.000000	1.137493	2711.306396
0.000000	1.137730	2709.433105
0.000000	1.137967	2707.247070
0.000000	1.138204	2704.860107
0.000000	1.138441	2703.756104
0.000000	1.138679	2702.043457
0.000000	1.138916	2699.493652
0.000000	1.139153	2696.936035
0.000000	1.139390	2695.396240
0.000000	1.139627	2696.129395
0.000000	1.139865	2697.241699
0.000000	1.140102	2697.877441
0.000000	1.140339	2697.509766
0.000000	1.140576	2696.986328
0.000000	1.140813	2696.742920
0.000000	1.141050	2696.265625
0.000000	1.141288	2695.896973
0.000000	1.141525	2694.807617
0.000000	1.141762	2693.653809
0.000000	1.141999	2693.285889
0.000000	1.142236	2693.354004
0.000000	1.142473	2694.562500
0.000000	1.142711	2695.282715
0.000000	1.142948	2696.017334
0.000000	1.143185	2697.427246
0.000000	1.143422	2699.055420
0.000000	1.143659	2701.336670
0.000000	1.143896	2704.164795
0.000000	1.144134	2707.128906
0.000000	1.144371	2707.747803
0.000000	1.144608	2707.891602
0.000000	1.144845	2707.644043
0.000000	1.145082	2707.729248
0.000000	1.145320	2709.947266
0.000000	1.145557	2715.467041
0.000000	1.145794	2721.953857
0.000000	1.146031	2730.149902
0.000000	1.146268	2739.143555
0.000000	1.146505	2746.223145
0.000000	1.146743	2749.671631
0.000000	1.146980	2752.281006
0.000000	1.147217	2754.059570
0.000000	1.147454	2754.378662
0.000000	1.147691	2753.446777
0.000000	1.147928	2751.499756
0.000000	1.148166	2749.617432
0.000000	1.148403	2749.675537
0.000000	1.148640	2749.983887
0.000000	1.148877	2750.028809
0.000000	1.149114	2750.716309
0.000000	1.149352	2751.609619
0.000000	1.149589	2752.221680
0.000000	1.149826	2752.411377
0.000000	1.150063	2752.780029
0.000000	1.150300	2754.665771
0.000000	1.150537	2756.323730
0.000000	1.150775	2756.753174
0.000000	1.151012	2756.444092
0.000000	1.151249	2756.847412
0.000000	1.151486	2756.683105
0.000000	1.151723	2756.217773
0.000000	1.151960	2755.249756
0.000000	1.152198	2755.361084
0.000000	1.152435	2758.313721
0.000000	1.152672	2758.880615
0.000000	1.152909	2756.353516
0.000000	1.153146	2752.748779
0.000000	1.153383	2747.758545
0.000000	1.153621	2742.887695
0.000000	1.153858	2737.691406
0.000000	1.154095	2733.196533
0.000000	1.154332	2728.385742
0.000000	1.154569	2724.142334
0.000000	1.154807	2720.388916
0.000000	1.155044	2717.494385
0.000000	1.155281	2714.711670
0.000000	1.155518	2711.881104
0.000000	1.155755	2709.613281
0.000000	1.155993	2708.077148
0.000000	1.156230	2707.061523
0.000000	1.156467	2707.024414
0.000000	1.156704	2709.686035
0.000000	1.156941	2711.890869
0.000000	1.157178	2712.699707
0.000000	1.157416	2712.655029
0.000000	1.157653	2712.031982
0.000000	1.157890	2710.815918
0.000000	1.158127	2708.684570
0.000000	1.158364	2706.101074
0.000000	1.158601	2703.832764
0.000000	1.158839	2701.939697
0.000000	1.159076	2699.855225
0.000000	1.159313	2697.385498
0.000000	1.159550	2694.412598
0.000000	1.159787	2691.283936
0.000000	1.160024	2688.804688
0.000000	1.160262	2689.507324
0.000000	1.160499	2691.577637
0.000000	1.160736	2694.016846
0.000000	1.160973	2697.370605
0.000000	1.161210	2700.282471
0.000000	1.161448	2701.694336
0.000000	1.161685	2701.471436
0.000000	1.161922	2700.991455
0.000000	1.162159	2700.232910
0.000000	1.162396	2699.861816
0.000000	1.162633	2701.327881
0.000000	1.162871	2702.774658
0.000000	1.163108	2704.903809
0.000000	1.163345	2708.296631
0.000000	1.163582	2711.427979
0.000000	1.163819	2714.543945
0.000000	1.164056	2717.820557
0.000000	1.164294	2721.826416
0.000000	1.164531	2726.997314
0.000000	1.164768	2732.476318
0.000000	1.165005	2738.257813
0.000000	1.165242	2744.388672
0.000000	1.165480	2749.145020
0.000000	1.165717	2753.069336
0.000000	1.165954	2755.566895
0.000000	1.166191	2757.184570
0.000000	1.166428	2758.179688
0.000000	1.166665	2758.468018
0.000000	1.166903	2758.815918
0.000000	1.167140	2758.421387
0.000000	1.167377	2756.722656
0.000000	1.167614	2754.104980
0.000000	1.167851	2750.872070
0.000000	1.168088	2747.100830
0.000000	1.168326	2744.661133
0.000000	1.168563	2745.568115
0.000000	1.168800	2747.908203
0.000000	1.169037	2751.419434
0.000000	1.169274	2754.350586
0.000000	1.169511	2755.590088
0.000000	1.169749	2756.648926
0.000000	1.169986	2757.485840
0.000000	1.170223	2758.606689
0.000000	1.170460	2760.454346
0.000000	1.170697	2762.149658
0.000000	1.170934	2763.886963
0.000000	1.171172	2766.240723
0.000000	1.171409	2769.398438
0.000000	1.171646	2772.982422
0.000000	1.171883	2776.768311
0.000000	1.172120	2780.847900
0.000000	1.172358	2782.381104
0.000000	1.172595	2783.163330
0.000000	1.172832	2785.547119
0.000000	1.173069	2787.308105
0.000000	1.173306	2789.035889
0.000000	1.173543	2791.228760
0.000000	1.173781	2793.272949
0.000000	1.174018	2794.257813
0.000000	1.174255	2795.454834
0.000000	1.174492	2797.079834
0.000000	1.174729	2797.844727
0.000000	1.174967	2798.373047
0.000000	1.175204	2798.255615
0.000000	1.175441	2797.975098
0.000000	1.175678	2796.989746
0.000000	1.175915	2795.755859
0.000000	1.176152	2795.120361
0.000000	1.176390	2795.883057
0.000000	1.176627	2797.619629
0.000000	1.176864	2798.649414
0.000000	1.177101	2796.723633
0.000000	1.177338	2794.066895
0.000000	1.177575	2790.240723
0.000000	1.177813	2786.130127
0.000000	1.178050	2784.181641
0.000000	1.178287	2782.811279
0.000000	1.178524	2781.819092
0.000000	1.178761	2781.513916
0.000000	1.178998	2781.169922
0.000000	1.179236	2778.810303
0.000000	1.179473	2776.057617
0.000000	1.179710	2772.557373
0.000000	1.179947	2768.532471
0.000000	1.180184	2768.656250
0.000000	1.180421	2770.044922
0.000000	1.180659	2771.672852
0.000000	1.180896	2772.756592
0.000000	1.181133	2772.484863
0.000000	1.181370	2772.162354
0.000000	1.181607	2771.740967
0.000000	1.181845	2771.196289
0.000000	1.182082	2770.646729
0.000000	1.182319	2769.979248
0.000000	1.182556	2769.320557
0.000000	1.182793	2769.644531
0.000000	1.183030	2768.868408
0.000000	1.183268	2767.647705
0.000000	1.183505	2766.596924
0.000000	1.183742	2765.275879
0.000000	1.183979	2764.833496
0.000000	1.184216	2764.020264
0.000000	1.184453	2763.263916
0.000000	1.184691	2762.434814
0.000000	1.184928	2762.633789
0.000000	1.185165	2764.354492
0.000000	1.185402	2765.205322
0.000000	1.185639	2766.699707
0.000000	1.185877	2769.295654
0.000000	1.186114	2770.845947
0.000000	1.186351	2771.827637
0.000000	1.186588	2772.948242
0.000000	1.186825	2774.270508
0.000000	1.187062	2775.535156
0.000000	1.187300	2777.490234
0.000000	1.187537	2779.450439
0.000000	1.187774	2782.626465
0.000000	1.188011	2787.700928
0.000000	1.188248	2792.419922
0.000000	1.188486	2796.677734
0.000000	1.188723	2800.871338
0.000000	1.188960	2803.379639
0.000000	1.189197	2805.068115
0.000000	1.189434	2806.719971
0.000000	1.189671	2808.707520
0.000000	1.189909	2812.376709
0.000000	1.190146	2816.465576
0.000000	1.190383	2819.453125
0.000000	1.190620	2822.331299
0.000000	1.190857	2824.810791
0.000000	1.191094	2827.566895
0.000000	1.191332	2830.062256
0.000000	1.191569	2832.082764
0.000000	1.191806	2834.017578
0.000000	1.192043	2835.045898
0.000000	1.192280	2835.919189
0.000000	1.192517	2836.466064
0.000000	1.192755	2836.165527
0.000000	1.192992	2835.391602
0.000000	1.193229	2834.358643
0.000000	1.193466	2834.068604
0.000000	1.193703	2833.726318
0.000000	1.193941	2833.948242
0.000000	1.194178	2835.086426
0.000000	1.194415	2836.679199
0.000000	1.194652	2838.143066
0.000000	1.194889	2839.160645
0.000000	1.195126	2839.479980
0.000000	1.195364	2839.562744
0.000000	1.195601	2839.054932
0.000000	1.195838	2835.958740
0.000000	1.196075	2831.455566
0.000000	1.196312	2826.523926
0.000000	1.196549	2822.196289
0.000000	1.196787	2821.760742
0.000000	1.197024	2822.968994
0.000000	1.197261	2824.257324
0.000000	1.197498	2825.988770
0.000000	1.197735	2828.115479
0.000000	1.197973	2830.508057
0.000000	1.198210	2832.952393
0.000000	1.198447	2836.380371
0.000000	1.198684	2837.179199
0.000000	1.198921	2836.422363
0.000000	1.199158	2834.895020
0.000000	1.199396	2832.417236
0.000000	1.199633	2829.253174
0.000000	1.199870	2826.598877
0.000000	1.200107	2823.629395
0.000000	1.200344	2821.070801
0.000000	1.200581	2818.944336
0.000000	1.200819	2816.279785
0.000000	1.201056	2813.680176
0.000000	1.201293	2812.160645
0.000000	1.201530	2811.506592
0.000000	1.201767	2811.408203
0.000000	1.202004	2811.464355
0.000000	1.202242	2811.319092
0.000000	1.202479	2812.152344
0.000000	1.202716	2811.355225
0.000000	1.202953	2809.668945
0.000000	1.203190	2807.970703
0.000000	1.203428	2805.535889
0.000000	1.203665	2802.551758
0.000000	1.203902	2799.425781
0.000000	1.204139	2797.969971
0.000000	1.204376	2797.317627
0.000000	1.204613	2797.313965
0.000000	1.204851	2797.706787
0.000000	1.205088	2797.791748
0.000000	1.205325	2798.023193
0.000000	1.205562	2797.758301
0.000000	1.205799	2796.586182
0.000000	1.206036	2794.626221
0.000000	1.206274	2792.186523
0.000000	1.206511	2790.110107
0.000000	1.206748	2788.039795
0.000000	1.206985	2785.587402
0.000000	1.207222	2783.354248
0.000000	1.207459	2780.063965
0.000000	1.207697	2776.196289
0.000000	1.207934	2772.606689
0.000000	1.208171	2770.327393
0.000000	1.208408	2770.822021
0.000000	1.208645	2772.215332
0.000000	1.208883	2773.451660
0.000000	1.209120	2774.320801
0.000000	1.209357	2772.881592
0.000000	1.209594	2770.267578
0.000000	1.209831	2766.572754
0.000000	1.210068	2763.097168
0.000000	1.210306	2758.563721
0.000000	1.210543	2755.000977
0.000000	1.210780	2751.121582
0.000000	1.211017	2746.692383
0.000000	1.211254	2742.118164
0.000000	1.211491	2740.138428
0.000000	1.211729	2738.467285
0.000000	1.211966	2737.289063
0.000000	1.212203	2734.677002
0.000000	1.212440	2731.835205
0.000000	1.212677	2729.819824
0.000000	1.212915	2726.656982
0.000000	1.213152	2723.858398
0.000000	1.213389	2721.932861
0.000000	1.213626	2718.958252
0.000000	1.213863	2715.445068
0.000000	1.214100	2712.153809
0.000000	1.214338	2709.560791
0.000000	1.214575	2709.121094
0.000000	1.214812	2709.318848
0.000000	1.215049	2709.826416
0.000000	1.215286	2710.634766
0.000000	1.215523	2712.199463
0.000000	1.215761	2713.864502
0.000000	1.215998	2714.936035
0.000000	1.216235	2716.189209
0.000000	1.216472	2717.466309
0.000000	1.216709	2719.071533
0.000000	1.216946	2721.167969
0.000000	1.217184	2723.033691
0.000000	1.217421	2723.073730
0.000000	1.217658	2722.907227
0.000000	1.217895	2722.601807
0.000000	1.218132	2722.379150
0.000000	1.218370	2722.957520
0.000000	1.218607	2724.420898
0.000000	1.218844	2725.677002
0.000000	1.219081	2726.404785
0.000000	1.219318	2726.398438
0.000000	1.219555	2727.048340
0.000000	1.219793	2727.566895
0.000000	1.220030	2727.448730
0.000000	1.220267	2726.395996
0.000000	1.220504	2724.707275
0.000000	1.220741	2722.555420
0.000000	1.220978	2719.727539
0.000000	1.221216	2715.752930
0.000000	1.221453	2709.714355
0.000000	1.221690	2702.631104
0.000000	1.221927	2693.772705
0.000000	1.222164	2686.197754
0.000000	1.222402	2679.111572
0.000000	1.222639	2672.759521
0.000000	1.222876	2668.460205
0.000000	1.223113	2665.164307
0.000000	1.223350	2662.786133
0.000000	1.223588	2661.071777
0.000000	1.223825	2659.878418
0.000000	1.224062	2659.215332
0.000000	1.224299	2660.249268
0.000000	1.224536	2662.265137
0.000000	1.224773	2665.264648
0.000000	1.225011	2670.232422
0.000000	1.225248	2676.887451
0.000000	1.225485	2685.625732
0.000000	1.225722	2695.527344
0.000000	1.225959	2704.660156
0.000000	1.226196	2713.796875
0.000000	1.226434	2721.472656
0.000000	1.226671	2724.020020
0.000000	1.226908	2723.197510
0.000000	1.227145	2720.646729
0.000000	1.227382	2716.687500
0.000000	1.227619	2713.580078
0.000000	1.227857	2714.460938
0.000000	1.228094	2716.909424
0.000000	1.228331	2720.620850
0.000000	1.228568	2725.242432
0.000000	1.228805	2729.786621
0.000000	1.229042	2734.978516
0.000000	1.229280	2740.777344
0.000000	1.229517	2745.983398
0.000000	1.229754	2749.609375
0.000000	1.229991	2752.925537
0.000000	1.230228	2756.363037
0.000000	1.230466	2759.183105
0.000000	1.230703	2762.005371
0.000000	1.230940	2765.028320
0.000000	1.231177	2767.985596
0.000000	1.231414	2771.102783
0.000000	1.231651	2774.500732
0.000000	1.231889	2778.776611
0.000000	1.232126	2783.520264
0.000000	1.232363	2787.996826
0.000000	1.232600	2792.992188
0.000000	1.232837	2798.300537
0.000000	1.233074	2803.406982
0.000000	1.233312	2807.028809
0.000000	1.233549	2809.969482
0.000000	1.233786	2812.533203
0.000000	1.234023	2815.817871
0.000000	1.234260	2818.416504
0.000000	1.234498	2820.253906
0.000000	1.234735	2821.820801
0.000000	1.234972	2824.143066
0.000000	1.235209	2827.725830
0.000000	1.235446	2833.178711
0.000000	1.235683	2837.400879
0.000000	1.235921	2841.128662
0.000000	1.236158	2842.124268
0.000000	1.236395	2841.991211
0.000000	1.236632	2841.224121
0.000000	1.236869	2839.946045
0.000000	1.237106	2840.535645
0.000000	1.237344	2841.387695
0.000000	1.237581	2842.235107
0.000000	1.237818	2842.682373
0.000000	1.238055	2843.809570
0.000000	1.238292	2845.265137
0.000000	1.238529	2847.006592
0.000000	1.238767	2849.549561
0.000000	1.239004	2853.710693
0.000000	1.239241	2857.164795
0.000000	1.239478	2858.921387
0.000000	1.239715	2859.982422
0.000000	1.239952	2860.483398
0.000000	1.240190	2861.440918
0.000000	1.240427	2861.932373
0.000000	1.240664	2861.951660
0.000000	1.240901	2860.892822
0.000000	1.241138	2858.535645
0.000000	1.241376	2855.817627
0.000000	1.241613	2853.749756
0.000000	1.241850	2851.039795
0.000000	1.242087	2847.690186
0.000000	1.242324	2843.870605
0.000000	1.242561	2839.915039
0.000000	1.242799	2837.272461
0.000000	1.243036	2834.574707
0.000000	1.243273	2831.438965
0.000000	1.243510	2828.316406
0.000000	1.243747	2825.057129
0.000000	1.243984	2821.738037
0.000000	1.244222	2819.054199
0.000000	1.244459	2815.286621
0.000000	1.244696	2810.663086
0.000000	1.244933	2806.012451
0.000000	1.245170	2802.118896
0.000000	1.245408	2800.366699
0.000000	1.245645	2798.650879
0.000000	1.245882	2796.653076
0.000000	1.246119	2794.291016
0.000000	1.246356	2791.877930
0.000000	1.246593	2789.160156
0.000000	1.246831	2787.251221
0.000000	1.247068	2784.380371
0.000000	1.247305	2782.274658
0.000000	1.247542	2781.760742
0.000000	1.247779	2780.460205
0.000000	1.248016	2778.835449
0.000000	1.248254	2777.180176
0.000000	1.248491	2776.545410
0.000000	1.248728	2776.507080
0.000000	1.248965	2777.042480
0.000000	1.249202	2778.206299
0.000000	1.249439	2777.851318
0.000000	1.249677	2776.654297
0.000000	1.249914	2775.586670
0.000000	1.250151	2775.849854
0.000000	1.250388	2777.670654
0.000000	1.250625	2780.185059
0.000000	1.250863	2783.101563
0.000000	1.251100	2786.505859
0.000000	1.251337	2789.674805
0.000000	1.251574	2791.471680
0.000000	1.251811	2791.652588
0.000000	1.252048	2790.968262
0.000000	1.252286	2789.957764
0.000000	1.252523	2789.117920
0.000000	1.252760	2790.052734
0.000000	1.252997	2791.637695
0.000000	1.253234	2791.740967
0.000000	1.253471	2791.453857
0.000000	1.253709	2790.729492
0.000000	1.253946	2790.506348
0.000000	1.254183	2789.790283
0.000000	1.254420	2789.138672
0.000000	1.254657	2787.568604
0.000000	1.254895	2785.211426
0.000000	1.255132	2784.107666
0.000000	1.255369	2783.441406
0.000000	1.255606	2782.454102
0.000000	1.255843	2781.605469
0.000000	1.256080	2781.766846
0.000000	1.256318	2782.236084
0.000000	1.256555	2783.105225
0.000000	1.256792	2784.924561
0.000000	1.257029	2787.709473
0.000000	1.257266	2790.161621
0.000000	1.257504	2792.599609
0.000000	1.257741	2794.740479
0.000000	1.257978	2796.421143
0.000000	1.258215	2797.027588
0.000000	1.258452	2797.460938
0.000000	1.258689	2797.500000
0.000000	1.258927	2797.927002
0.000000	1.259164	2798.947266
0.000000	1.259401	2799.276123
0.000000	1.259638	2799.280029
0.000000	1.259875	2800.068604
0.000000	1.260112	2801.622070
0.000000	1.260350	2802.470947
0.000000	1.260587	2802.155273
0.000000	1.260824	2801.350586
0.000000	1.261061	2799.731689
0.000000	1.261298	2797.172852
0.000000	1.261536	2794.391357
0.000000	1.261773	2791.486816
0.000000	1.262010	2790.437500
0.000000	1.262247	2790.688477
0.000000	1.262484	2791.332764
0.000000	1.262721	2792.378174
0.000000	1.262959	2793.592285
0.000000	1.263196	2796.440186
0.000000	1.263433	2799.687744
0.000000	1.263670	2803.904053
0.000000	1.263907	2809.078125
0.000000	1.264144	2814.322754
0.000000	1.264382	2817.643555
0.000000	1.264619	2820.048828
0.000000	1.264856	2820.844727
0.000000	1.265093	2820.035889
0.000000	1.265330	2817.180908
0.000000	1.265567	2814.196045
0.000000	1.265805	2812.198975
0.000000	1.266042	2811.114990
0.000000	1.266279	2809.715088
0.000000	1.266516	2808.416748
0.000000	1.266753	2808.750488
0.000000	1.266991	2809.544189
0.000000	1.267228	2810.724121
0.000000	1.267465	2812.304932
0.000000	1.267702	2813.795654
0.000000	1.267939	2815.920166
0.000000	1.268176	2818.833252
0.000000	1.268414	2821.111084
0.000000	1.268651	2822.787842
0.000000	1.268888	2826.160156
0.000000	1.269125	2830.987305
0.000000	1.269362	2835.887451
0.000000	1.269599	2840.527344
0.000000	1.269837	2845.229492
0.000000	1.270074	2849.793701
0.000000	1.270311	2851.203613
0.000000	1.270548	2850.874268
0.000000	1.270785	2849.748779
0.000000	1.271023	2848.437012
0.000000	1.271260	2848.588379
0.000000	1.271497	2848.810303
0.000000	1.271734	2849.058350
0.000000	1.271971	2848.784180
0.000000	1.272208	2848.274414
0.000000	1.272446	2848.190674
0.000000	1.272683	2849.538574
0.000000	1.272920	2850.212891
0.000000	1.273157	2850.309814
0.000000	1.273394	2849.728760
0.000000	1.273631	2848.791748
0.000000	1.273869	2847.770752
0.000000	1.274106	2847.112061
0.000000	1.274343	2846.442871
0.000000	1.274580	2845.757813
0.000000	1.274817	2846.411865
0.000000	1.275054	2847.214600
0.000000	1.275292	2848.479980
0.000000	1.275529	2850.152100
0.000000	1.275766	2852.135498
0.000000	1.276003	2854.887939
0.000000	1.276240	2857.207764
0.000000	1.276477	2859.598877
0.000000	1.276715	2861.787354
0.000000	1.276952	2863.806396
0.000000	1.277189	2863.136230
0.000000	1.277426	2860.363525
0.000000	1.277663	2855.841797
0.000000	1.277901	2850.856689
0.000000	1.278138	2848.040771
0.000000	1.278375	2847.708252
0.000000	1.278612	2847.056152
0.000000	1.278849	2845.164063
0.000000	1.279086	2842.724365
0.000000	1.279324	2840.168701
0.000000	1.279561	2837.858887
0.000000	1.279798	2837.872559
0.000000	1.280035	2837.629395
0.000000	1.280272	2837.314697
0.000000	1.280509	2836.895996
0.000000	1.280747	2836.731201
0.000000	1.280984	2836.609619
0.000000	1.281221	2836.466797
0.000000	1.281458	2836.765137
0.000000	1.281695	2837.874756
0.000000	1.281933	2839.406982
0.000000	1.282170	2841.139160
0.000000	1.282407	2844.236328
0.000000	1.282644	2847.976318
0.000000	1.282881	2850.792725
0.000000	1.283118	2851.221924
0.000000	1.283356	2850.837158
0.000000	1.283593	2850.438965
0.000000	1.283830	2850.890869
0.000000	1.284067	2852.785156
0.000000	1.284304	2854.788574
0.000000	1.284541	2856.537842
0.000000	1.284779	2856.084717
0.000000	1.285016	2855.678467
0.000000	1.285253	2855.327393
0.000000	1.285490	2854.960938
0.000000	1.285727	2855.875000
0.000000	1.285964	2858.029053
0.000000	1.286202	2860.305908
0.000000	1.286439	2862.936768
0.000000	1.286676	2866.227051
0.000000	1.286913	2869.566650
0.000000	1.287150	2871.789795
0.000000	1.287387	2873.915527
0.000000	1.287625	2875.100342
0.000000	1.287862	2875.748291
0.000000	1.288099	2875.988281
0.000000	1.288336	2876.496094
0.000000	1.288573	2877.750244
0.000000	1.288811	2878.643311
0.000000	1.289048	2879.736572
0.000000	1.289285	2880.637451
0.000000	1.289522	2882.366943
0.000000	1.289759	2884.666992
0.000000	1.289997	2887.128418
0.000000	1.290234	2889.821045
0.000000	1.290471	2890.802734
0.000000	1.290708	2888.612549
0.000000	1.290945	2885.381104
0.000000	1.291182	2880.970215
0.000000	1.291420	2876.225342
0.000000	1.291657	2873.670410
0.000000	1.291894	2873.380371
0.000000	1.292131	2872.916260
0.000000	1.292368	2871.725586
0.000000	1.292605	2870.112549
0.000000	1.292843	2868.323486
0.000000	1.293080	2866.908203
0.000000	1.293317	2866.102295
0.000000	1.293554	2865.677979
0.000000	1.293791	2865.663330
0.000000	1.294029	2866.728760
0.000000	1.294266	2868.106445
0.000000	1.294503	2870.826904
0.000000	1.294740	2874.951660
0.000000	1.294977	2879.844482
0.000000	1.295214	2885.489502
0.000000	1.295452	2891.780518
0.000000	1.295689	2898.260742
0.000000	1.295926	2904.370605
0.000000	1.296163	2908.878418
0.000000	1.296400	2912.982666
0.000000	1.296637	2915.666504
0.000000	1.296875	2915.958984
0.000000	1.297112	2915.328125
0.000000	1.297349	2914.077881
0.000000	1.297586	2912.928467
0.000000	1.297823	2912.848877
0.000000	1.298060	2912.197266
0.000000	1.298298	2911.181641
0.000000	1.298535	2909.192383
0.000000	1.298772	2906.146729
0.000000	1.299009	2903.140869
0.000000	1.299246	2901.832031
0.000000	1.299484	2901.790283
0.000000	1.299721	2901.243652
0.000000	1.299958	2899.925293
0.000000	1.300195	2898.831299
0.000000	1.300432	2898.771484
0.000000	1.300669	2899.200439
0.000000	1.300907	2899.632324
0.000000	1.301144	2900.175293
0.000000	1.301381	2900.598633
0.000000	1.301618	2901.296631
0.000000	1.301855	2901.828857
0.000000	1.302092	2902.941650
0.000000	1.302330	2904.987305
0.000000	1.302567	2907.624023
0.000000	1.302804	2910.422119
0.000000	1.303041	2909.758545
0.000000	1.303278	2908.259766
0.000000	1.303516	2906.996826
0.000000	1.303753	2907.475098
0.000000	1.303990	2908.369141
0.000000	1.304227	2908.830811
0.000000	1.304464	2909.194092
0.000000	1.304701	2909.457031
0.000000	1.304939	2909.265869
0.000000	1.305176	2909.379150
0.000000	1.305413	2909.854736
0.000000	1.305650	2910.598145
0.000000	1.305887	2911.347412
0.000000	1.306124	2912.164307
0.000000	1.306362	2913.087646
0.000000	1.306599	2913.286377
0.000000	1.306836	2912.773438
0.000000	1.307073	2911.858887
0.000000	1.307310	2910.905273
0.000000	1.307547	2909.933838
0.000000	1.307785	2909.329834
0.000000	1.308022	2908.385254
0.000000	1.308259	2907.104248
0.000000	1.308496	2905.763184
0.000000	1.308733	2904.040771
0.000000	1.308971	2902.315674
0.000000	1.309208	2902.394043
0.000000	1.309445	2902.853516
0.000000	1.309682	2901.273926
0.000000	1.309919	2897.926270
0.000000	1.310156	2893.777344
0.000000	1.310394	2889.017090
0.000000	1.310631	2886.013428
0.000000	1.310868	2884.871582
0.000000	1.311105	2884.704346
0.000000	1.311342	2885.681885
0.000000	1.311579	2885.437988
0.000000	1.311817	2885.159912
0.000000	1.312054	2885.120850
0.000000	1.312291	2885.460449
0.000000	1.312528	2885.703369
0.000000	1.312765	2884.782715
0.000000	1.313002	2883.052246
0.000000	1.313240	2881.387451
0.000000	1.313477	2879.918213
0.000000	1.313714	2881.207764
0.000000	1.313951	2883.495605
0.000000	1.314188	2885.982422
0.000000	1.314426	2888.947754
0.000000	1.314663	2890.906250
0.000000	1.314900	2890.575439
0.000000	1.315137	2890.057129
0.000000	1.315374	2888.845703
0.000000	1.315611	2887.220459
0.000000	1.315849	2885.784912
0.000000	1.316086	2884.455322
0.000000	1.316323	2885.452881
0.000000	1.316560	2885.624023
0.000000	1.316797	2884.943115
0.000000	1.317034	2884.020996
0.000000	1.317272	2883.700195
0.000000	1.317509	2886.555420
0.000000	1.317746	2887.702881
0.000000	1.317983	2886.378174
0.000000	1.318220	2882.439453
0.000000	1.318458	2877.077637
0.000000	1.318695	2870.159668
0.000000	1.318932	2863.663086
0.000000	1.319169	2859.925049
0.000000	1.319406	2857.326660
0.000000	1.319643	2854.755859
0.000000	1.319881	2852.588867
0.000000	1.320118	2849.385498
0.000000	1.320355	2846.030029
0.000000	1.320592	2843.399170
0.000000	1.320829	2841.920166
0.000000	1.321066	2841.978027
0.000000	1.321304	2842.286133
0.000000	1.321541	2842.899658
0.000000	1.321778	2843.596924
0.000000	1.322015	2844.120605
0.000000	1.322252	2844.449707
0.000000	1.322490	2844.336426
0.000000	1.322727	2843.561035
0.000000	1.322964	2842.799805
0.000000	1.323201	2841.809570
0.000000	1.323438	2840.955566
0.000000	1.323675	2840.126953
0.000000	1.323913	2838.832764
0.000000	1.324150	2837.670410
0.000000	1.324387	2836.536133
0.000000	1.324624	2835.078125
0.000000	1.324861	2833.685303
0.000000	1.325098	2831.936523
0.000000	1.325336	2831.012939
0.000000	1.325573	2830.442627
0.000000	1.325810	2829.973389
0.000000	1.326047	2829.853516
0.000000	1.326284	2830.598389
0.000000	1.326522	2832.226807
0.000000	1.326759	2834.212158
0.000000	1.326996	2837.416748
0.000000	1.327233	2840.951416
0.000000	1.327470	2844.072998
0.000000	1.327707	2847.841309
0.000000	1.327945	2849.695557
0.000000	1.328182	2851.433350
0.000000	1.328419	2853.400879
0.000000	1.328656	2856.067139
0.000000	1.328893	2858.660400
0.000000	1.329130	2859.639160
0.000000	1.329368	2860.416748
0.000000	1.329605	2861.322754
0.000000	1.329842	2862.600098
0.000000	1.330079	2864.128174
0.000000	1.330316	2866.247314
0.000000	1.330554	2868.528076
0.000000	1.330791	2870.953857
0.000000	1.331028	2873.936523
0.000000	1.331265	2876.612793
0.000000	1.331502	2878.658203
0.000000	1.331739	2879.760254
0.000000	1.331977	2879.536621
0.000000	1.332214	2879.025391
0.000000	1.332451	2878.022461
0.000000	1.332688	2877.917480
0.000000	1.332925	2877.548096
0.000000	1.333162	2876.877930
0.000000	1.333400	2875.736084
0.000000	1.333637	2874.680908
0.000000	1.333874	2872.586426
0.000000	1.334111	2870.643066
0.000000	1.334348	2868.298096
0.000000	1.334585	2865.610352
0.000000	1.334823	2863.032471
0.000000	1.335060	2861.252686
0.000000	1.335297	2860.043457
0.000000	1.335534	2859.054688
0.000000	1.335771	2856.864502
0.000000	1.336008	2853.710205
0.000000	1.336246	2849.543213
0.000000	1.336483	2844.771484
0.000000	1.336720	2838.820801
0.000000	1.336957	2832.305908
0.000000	1.337194	2828.036621
0.000000	1.337432	2824.017578
0.000000	1.337669	2820.450439
0.000000	1.337906	2817.555908
0.000000	1.338143	2815.307373
0.000000	1.338380	2813.890381
0.000000	1.338617	2814.899902
0.000000	1.338855	2816.680420
0.000000	1.339092	2817.872070
0.000000	1.339329	2818.739746
0.000000	1.339566	2819.802490
0.000000	1.339803	2820.840576
0.000000	1.340041	2821.611816
0.000000	1.340278	2820.069092
0.000000	1.340515	2817.768311
0.000000	1.340752	2815.014648
0.000000	1.340989	2812.082520
0.000000	1.341226	2810.382568
0.000000	1.341464	2809.735352
0.000000	1.341701	2809.361572
0.000000	1.341938	2808.521973
0.000000	1.342175	2808.429199
0.000000	1.342412	2807.088867
0.000000	1.342649	2805.818115
0.000000	1.342887	2804.978516
0.000000	1.343124	2806.032715
0.000000	1.343361	2809.761963
0.000000	1.343598	2813.455322
0.000000	1.343835	2817.202637
0.000000	1.344072	2820.704346
0.000000	1.344310	2821.366455
0.000000	1.344547	2821.072754
0.000000	1.344784	2820.281738
0.000000	1.345021	2820.927246
0.000000	1.345258	2823.433350
0.000000	1.345495	2825.822510
0.000000	1.345733	2828.660645
0.000000	1.345970	2832.246338
0.000000	1.346207	2836.686768
0.000000	1.346444	2841.774170
0.000000	1.346681	2846.535645
0.000000	1.346919	2848.686035
0.000000	1.347156	2851.172363
0.000000	1.347393	2854.131836
0.000000	1.347630	2858.642334
0.000000	1.347867	2866.637939
0.000000	1.348104	2874.454102
0.000000	1.348342	2881.358887
0.000000	1.348579	2885.342529
0.000000	1.348816	2886.764893
0.000000	1.349053	2887.209717
0.000000	1.349290	2886.453857
0.000000	1.349527	2884.935059
0.000000	1.349765	2882.898682
0.000000	1.350002	2882.879639
0.000000	1.350239	2886.454834
0.000000	1.350476	2891.110840
0.000000	1.350713	2894.889893
0.000000	1.350951	2899.013184
0.000000	1.351188	2903.635010
0.000000	1.351425	2907.526611
0.000000	1.351662	2911.360596
0.000000	1.351899	2914.622803
0.000000	1.352136	2918.610596
0.000000	1.352374	2921.230957
0.000000	1.352611	2923.389160
0.000000	1.352848	2924.151123
0.000000	1.353085	2924.711914
0.000000	1.353322	2924.799561
0.000000	1.353559	2924.654297
0.000000	1.353797	2926.366699
0.000000	1.354034	2928.245605
0.000000	1.354271	2929.316406
0.000000	1.354508	2930.542725
0.000000	1.354745	2931.362793
0.000000	1.354982	2932.906738
0.000000	1.355220	2934.482178
0.000000	1.355457	2936.645020
0.000000	1.355694	2938.544434
0.000000	1.355931	2939.583984
0.000000	1.356168	2940.094971
0.000000	1.356406	2940.546631
0.000000	1.356643	2938.886475
0.000000	1.356880	2934.579102
0.000000	1.357117	2929.005615
0.000000	1.357354	2924.136475
0.000000	1.357592	2922.026855
0.000000	1.357829	2920.633301
0.000000	1.358066	2918.669678
0.000000	1.358303	2916.619873
0.000000	1.358540	2914.404297
0.000000	1.358777	2912.454834
0.000000	1.359015	2910.987549
0.000000	1.359252	2909.838867
0.000000	1.359489	2909.163086
0.000000	1.359726	2909.916504
0.000000	1.359963	2910.555664
0.000000	1.360200	2910.166748
0.000000	1.360438	2908.721680
0.000000	1.360675	2906.788818
0.000000	1.360912	2905.415527
0.000000	1.361149	2904.246094
0.000000	1.361386	2903.632080
0.000000	1.361623	2904.150391
0.000000	1.361861	2904.254883
0.000000	1.362098	2904.133057
0.000000	1.362335	2904.339355
0.000000	1.362572	2904.556641
0.000000	1.362809	2904.772705
0.000000	1.363047	2904.333252
0.000000	1.363284	2903.052734
0.000000	1.363521	2900.662109
0.000000	1.363758	2897.567871
0.000000	1.363995	2895.003906
0.000000	1.364232	2892.095703
0.000000	1.364470	2888.111328
0.000000	1.364707	2884.235840
0.000000	1.364944	2882.141357
0.000000	1.365181	2881.681641
0.000000	1.365418	2881.361572
0.000000	1.365655	2882.097656
0.000000	1.365893	2884.617920
0.000000	1.366130	2888.183594
0.000000	1.366367	2889.108643
0.000000	1.366604	2888.653076
0.000000	1.366841	2888.905518
0.000000	1.367079	2888.917725
0.000000	1.367316	2888.459717
0.000000	1.367553	2887.936035
0.000000	1.367790	2887.758301
0.000000	1.368027	2889.131348
0.000000	1.368264	2890.109375
0.000000	1.368502	2889.304199
0.000000	1.368739	2887.384033
0.000000	1.368976	2884.387939
0.000000	1.369213	2880.073975
0.000000	1.369450	2875.280029
0.000000	1.369687	2869.888428
0.000000	1.369925	2865.099854
0.000000	1.370162	2860.521973
0.000000	1.370399	2856.279785
0.000000	1.370636	2853.503906
0.000000	1.370873	2852.574219
0.000000	1.371110	2854.462891
0.000000	1.371348	2857.513428
0.000000	1.371585	2859.573975
0.000000	1.371822	2861.908691
0.000000	1.372059	2863.887451
0.000000	1.372296	2864.883789
0.000000	1.372534	2864.225098
0.000000	1.372771	2863.433105
0.000000	1.373008	2862.229980
0.000000	1.373245	2863.039063
0.000000	1.373482	2864.041748
0.000000	1.373719	2864.874268
0.000000	1.373957	2865.193359
0.000000	1.374194	2864.964111
0.000000	1.374431	2865.091553
0.000000	1.374668	2866.297119
0.000000	1.374905	2869.619873
0.000000	1.375142	2874.135498
0.000000	1.375380	2878.084961
0.000000	1.375617	2881.625000
0.000000	1.375854	2884.770996
0.000000	1.376091	2885.713135
0.000000	1.376328	2884.862793
0.000000	1.376566	2883.038818
0.000000	1.376803	2880.576660
0.000000	1.377040	2878.844238
0.000000	1.377277	2876.314453
0.000000	1.377514	2873.119385
0.000000	1.377751	2869.099121
0.000000	1.377989	2865.878418
0.000000	1.378226	2862.133301
0.000000	1.378463	2858.473145
0.000000	1.378700	2857.753418
0.000000	1.378937	2857.702393
0.000000	1.379174	2857.916504
0.000000	1.379412	2859.286133
0.000000	1.379649	2861.231689
0.000000	1.379886	2862.999268
0.000000	1.380123	2864.567627
0.000000	1.380360	2866.696533
0.000000	1.380597	2870.425293
0.000000	1.380835	2874.206299
0.000000	1.381072	2878.093750
0.000000	1.381309	2882.262207
0.000000	1.381546	2886.395508
0.000000	1.381783	2890.174072
0.000000	1.382020	2894.164551
0.000000	1.382258	2898.751709
0.000000	1.382495	2901.789795
0.000000	1.382732	2905.010742
0.000000	1.382969	2909.126953
0.000000	1.383206	2915.367188
0.000000	1.383444	2922.121826
0.000000	1.383681	2927.819092
0.000000	1.383918	2929.638184
0.000000	1.384155	2930.019775
0.000000	1.384392	2929.810547
0.000000	1.384629	2930.165771
0.000000	1.384867	2933.676025
0.000000	1.385104	2936.452393
0.000000	1.385341	2940.224854
0.000000	1.385578	2945.243652
0.000000	1.385815	2951.828369
0.000000	1.386052	2958.989502
0.000000	1.386290	2962.839111
0.000000	1.386527	2965.582764
0.000000	1.386764	2967.038574
0.000000	1.387001	2966.603027
0.000000	1.387238	2963.803955
0.000000	1.387476	2959.851807
0.000000	1.387713	2954.647949
0.000000	1.387950	2949.248047
0.000000	1.388187	2947.035645
0.000000	1.388424	2945.662109
0.000000	1.388662	2947.244629
0.000000	1.388898	2950.940918
0.000000	1.389136	2954.656738
0.000000	1.389373	2955.278076
0.000000	1.389610	2954.838379
0.000000	1.389847	2956.120850
0.000000	1.390084	2957.536133
0.000000	1.390322	2958.679443
0.000000	1.390559	2960.199951
0.000000	1.390796	2962.594482
0.000000	1.391033	2966.002930
0.000000	1.391270	2970.855469
0.000000	1.391508	2977.201904
0.000000	1.391745	2984.524414
0.000000	1.391982	2992.462891
0.000000	1.392219	2997.474365
0.000000	1.392456	2999.727539
0.000000	1.392693	3000.569824
0.000000	1.392931	3000.811768
0.000000	1.393168	3000.020020
0.000000	1.393405	2998.528320
0.000000	1.393642	2997.223389
0.000000	1.393879	2994.977783
0.000000	1.394117	2991.903809
0.000000	1.394354	2988.709473
0.000000	1.394591	2985.338867
0.000000	1.394828	2983.933838
0.000000	1.395065	2983.677490
0.000000	1.395302	2986.230957
0.000000	1.395540	2988.489502
0.000000	1.395777	2988.007568
0.000000	1.396014	2987.278076
0.000000	1.396251	2986.853516
0.000000	1.396488	2986.518066
0.000000	1.396725	2987.060303
0.000000	1.396963	2988.674805
0.000000	1.397200	2992.217041
0.000000	1.397437	2995.036377
0.000000	1.397674	2998.599609
0.000000	1.397911	3002.711182
0.000000	1.398148	3004.944092
0.000000	1.398386	3006.995605
0.000000	1.398623	3009.589111
0.000000	1.398860	3012.693359
0.000000	1.399097	3015.814697
0.000000	1.399334	3018.976807
0.000000	1.399571	3020.829346
0.000000	1.399809	3020.034668
0.000000	1.400046	3018.679688
0.000000	1.400283	3016.765869
0.000000	1.400520	3014.726807
0.000000	1.400757	3013.992188
0.000000	1.400995	3014.356934
0.000000	1.401232	3015.452148
0.000000	1.401469	3016.292480
0.000000	1.401706	3015.352783
0.000000	1.401943	3012.511475
0.000000	1.402180	3009.052734
0.000000	1.402418	3006.921875
0.000000	1.402655	3006.890625
0.000000	1.402892	3007.664307
0.000000	1.403129	3008.508301
0.000000	1.403366	3009.839600
0.000000	1.403604	3009.775391
0.000000	1.403841	3009.370117
0.000000	1.404078	3009.210205
0.000000	1.404315	3009.445557
0.000000	1.404552	3012.400635
0.000000	1.404789	3015.837891
0.000000	1.405026	3018.042236
0.000000	1.405264	3019.925293
0.000000	1.405501	3021.601318
0.000000	1.405738	3023.291016
0.000000	1.405975	3024.949463
0.000000	1.406212	3026.019043
0.000000	1.406450	3025.091309
0.000000	1.406687	3023.615723
0.000000	1.406924	3020.996826
0.000000	1.407161	3018.014160
0.000000	1.407398	3016.717529
0.000000	1.407635	3016.096924
0.000000	1.407873	3013.670654
0.000000	1.408110	3010.459717
0.000000	1.408347	3006.420166
0.000000	1.408584	3003.174072
0.000000	1.408821	3001.684570
0.000000	1.409058	3000.309570
0.000000	1.409296	2999.002197
0.000000	1.409533	2998.208008
0.000000	1.409770	2998.377930
0.000000	1.410007	2998.724854
0.000000	1.410244	2999.022705
0.000000	1.410482	3000.020752
0.000000	1.410719	3001.255371
0.000000	1.410956	3003.428223
0.000000	1.411193	3005.754639
0.000000	1.411430	3007.385498
0.000000	1.411667	3008.685547
0.000000	1.411905	3009.701172
0.000000	1.412142	3010.732422
0.000000	1.412379	3011.703857
0.000000	1.412616	3012.501953
0.000000	1.412853	3013.348389
0.000000	1.413091	3013.123779
0.000000	1.413328	3011.206055
0.000000	1.413565	3008.292480
0.000000	1.413802	3005.215820
0.000000	1.414039	3004.089111
0.000000	1.414276	3002.992188
0.000000	1.414513	3001.436279
0.000000	1.414751	2999.653076
0.000000	1.414988	2997.905029
0.000000	1.415225	2996.113525
0.000000	1.415462	2994.083740
0.000000	1.415699	2992.115967
0.000000	1.415937	2991.371826
0.000000	1.416174	2991.176270
0.000000	1.416411	2991.147949
0.000000	1.416648	2989.808594
0.000000	1.416885	2987.668457
0.000000	1.417122	2986.453857
0.000000	1.417360	2987.697510
0.000000	1.417597	2989.914551
0.000000	1.417834	2991.791504
0.000000	1.418071	2992.546387
0.000000	1.418308	2992.643311
0.000000	1.418545	2992.871094
0.000000	1.418783	2993.701660
0.000000	1.419020	2994.627441
0.000000	1.419257	2994.625000
0.000000	1.419494	2994.144287
0.000000	1.419731	2993.221191
0.000000	1.419969	2994.351807
0.000000	1.420206	2994.802246
0.000000	1.420443	2994.604980
0.000000	1.420680	2994.672852
0.000000	1.420917	2994.608887
0.000000	1.421154	2994.231689
0.000000	1.421392	2993.369873
0.000000	1.421629	2992.360840
0.000000	1.421866	2990.470703
0.000000	1.422103	2989.148682
0.000000	1.422340	2989.013672
0.000000	1.422578	2987.569580
0.000000	1.422815	2985.644043
0.000000	1.423052	2982.707275
0.000000	1.423289	2979.509033
0.000000	1.423526	2976.895508
0.000000	1.423763	2973.551758
0.000000	1.424001	2971.287354
0.000000	1.424238	2970.232178
0.000000	1.424475	2969.935059
0.000000	1.424712	2969.260254
0.000000	1.424949	2966.573242
0.000000	1.425186	2963.608398
0.000000	1.425424	2962.625732
0.000000	1.425661	2963.079590
0.000000	1.425898	2963.991943
0.000000	1.426135	2964.707764
0.000000	1.426372	2965.579346
0.000000	1.426610	2964.754395
0.000000	1.426847	2962.581787
0.000000	1.427084	2959.578613
0.000000	1.427321	2955.561523
0.000000	1.427558	2951.302002
0.000000	1.427795	2949.350586
0.000000	1.428033	2949.314697
0.000000	1.428270	2947.436768
0.000000	1.428507	2945.898926
0.000000	1.428744	2944.687256
0.000000	1.428981	2942.564697
0.000000	1.429218	2939.893555
0.000000	1.429456	2937.495605
0.000000	1.429693	2935.871582
0.000000	1.429930	2935.971924
0.000000	1.430167	2935.984131
0.000000	1.430404	2935.673584
0.000000	1.430641	2935.078369
0.000000	1.430879	2934.070557
0.000000	1.431116	2932.374268
0.000000	1.431353	2931.028809
0.000000	1.431590	2931.017334
0.000000	1.431827	2932.893799
0.000000	1.432065	2936.791016
0.000000	1.432302	2941.281982
0.000000	1.432539	2942.677979
0.000000	1.432776	2942.127197
0.000000	1.433013	2940.779785
0.000000	1.433250	2938.617676
0.000000	1.433488	2937.171875
0.000000	1.433725	2936.214111
0.000000	1.433962	2934.865723
0.000000	1.434199	2933.924561
0.000000	1.434436	2932.637207
0.000000	1.434673	2931.085938
0.000000	1.434911	2930.480469
0.000000	1.435148	2930.833984
0.000000	1.435385	2931.373291
0.000000	1.435622	2931.642578
0.000000	1.435859	2932.288086
0.000000	1.436097	2933.374268
0.000000	1.436334	2935.298828
0.000000	1.436571	2937.676025
0.000000	1.436808	2939.672119
0.000000	1.437045	2941.615967
0.000000	1.437282	2943.483154
0.000000	1.437519	2944.402344
0.000000	1.437757	2944.385254
0.000000	1.437994	2944.273193
0.000000	1.438231	2943.904053
0.000000	1.438468	2943.985840
0.000000	1.438705	2944.738037
0.000000	1.438943	2945.086426
0.000000	1.439180	2946.040283
0.000000	1.439417	2947.718262
0.000000	1.439654	2947.362549
0.000000	1.439891	2945.722412
0.000000	1.440128	2943.633057
0.000000	1.440366	2941.020996
0.000000	1.440603	2938.185303
0.000000	1.440840	2935.881836
0.000000	1.441077	2937.422852
0.000000	1.441314	2941.722900
0.000000	1.441552	2945.725342
0.000000	1.441789	2948.625732
0.000000	1.442026	2949.424805
0.000000	1.442263	2949.331543
0.000000	1.442500	2947.724609
0.000000	1.442737	2943.940674
0.000000	1.442975	2938.818115
0.000000	1.443212	2932.691650
0.000000	1.443449	2925.825439
0.000000	1.443686	2919.956543
0.000000	1.443923	2916.663330
0.000000	1.444160	2913.693359
0.000000	1.444398	2911.916260
0.000000	1.444635	2911.817139
0.000000	1.444872	2911.974121
0.000000	1.445109	2913.172119
0.000000	1.445346	2915.817383
0.000000	1.445584	2918.550781
0.000000	1.445821	2921.761719
0.000000	1.446058	2924.888672
0.000000	1.446295	2928.467529
0.000000	1.446532	2931.851563
0.000000	1.446769	2935.603516
0.000000	1.447006	2939.209229
0.000000	1.447244	2943.337402
0.000000	1.447481	2948.158447
0.000000	1.447718	2952.935547
0.000000	1.447955	2954.808105
0.000000	1.448192	2956.640137
0.000000	1.448430	2959.398438
0.000000	1.448667	2962.303955
0.000000	1.448904	2963.990967
0.000000	1.449141	2964.033447
0.000000	1.449378	2964.148193
0.000000	1.449615	2963.479980
0.000000	1.449853	2962.526855
0.000000	1.450090	2960.778809
0.000000	1.450327	2959.015381
0.000000	1.450564	2958.614990
0.000000	1.450801	2958.575684
0.000000	1.451039	2959.316162
0.000000	1.451276	2961.137207
0.000000	1.451513	2965.012451
0.000000	1.451750	2970.831299
0.000000	1.451987	2976.831299
0.000000	1.452224	2983.146729
0.000000	1.452462	2988.531982
0.000000	1.452699	2993.417480
0.000000	1.452936	2997.443604
0.000000	1.453173	3000.407959
0.000000	1.453410	3003.131348
0.000000	1.453647	3005.511719
0.000000	1.453885	3008.903320
0.000000	1.454122	3009.194824
0.000000	1.454359	3008.560059
0.000000	1.454596	3007.573975
0.000000	1.454833	3007.492676
0.000000	1.455070	3008.135010
0.000000	1.455308	3008.042725
0.000000	1.455545	3008.279053
0.000000	1.455782	3008.752441
0.000000	1.456019	3010.096924
0.000000	1.456256	3011.732910
0.000000	1.456493	3014.632568
0.000000	1.456731	3017.101318
0.000000	1.456968	3020.438232
0.000000	1.457205	3024.897217
0.000000	1.457442	3030.190430
0.000000	1.457679	3035.819580
0.000000	1.457917	3042.056885
0.000000	1.458154	3048.018555
0.000000	1.458391	3054.081299
0.000000	1.458628	3059.269287
0.000000	1.458865	3063.685059
0.000000	1.459103	3066.650391
0.000000	1.459340	3068.908447
0.000000	1.459577	3070.855469
0.000000	1.459814	3072.607666
0.000000	1.460051	3074.692871
0.000000	1.460288	3076.799316
0.000000	1.460526	3079.654785
0.000000	1.460763	3083.674072
0.000000	1.461000	3087.548828
0.000000	1.461237	3090.663818
0.000000	1.461474	3093.083008
0.000000	1.461712	3093.672363
0.000000	1.461949	3092.808594
0.000000	1.462186	3091.012207
0.000000	1.462423	3088.444092
0.000000	1.462660	3086.702881
0.000000	1.462897	3085.405029
0.000000	1.463134	3083.183105
0.000000	1.463372	3081.243652
0.000000	1.463609	3079.902344
0.000000	1.463846	3081.507080
0.000000	1.464083	3084.296631
0.000000	1.464320	3087.967773
0.000000	1.464558	3090.769775
0.000000	1.464795	3091.749756
0.000000	1.465032	3092.954834
0.000000	1.465269	3095.463135
0.000000	1.465506	3097.409180
0.000000	1.465743	3098.781738
0.000000	1.465981	3099.719727
0.000000	1.466218	3100.632813
0.000000	1.466455	3102.200439
0.000000	1.466692	3101.829590
0.000000	1.466929	3100.819824
0.000000	1.467166	3099.664551
0.000000	1.467404	3100.019043
0.000000	1.467641	3101.597656
0.000000	1.467878	3102.412109
0.000000	1.468115	3103.407959
0.000000	1.468352	3104.679688
0.000000	1.468590	3107.218994
0.000000	1.468827	3108.779297
0.000000	1.469064	3109.694824
0.000000	1.469301	3108.326904
0.000000	1.469538	3106.316162
0.000000	1.469775	3103.824219
0.000000	1.470013	3102.566895
0.000000	1.470250	3102.961182
0.000000	1.470487	3103.969971
0.000000	1.470724	3105.003174
0.000000	1.470961	3106.585205
0.000000	1.471199	3108.578125
0.000000	1.471436	3109.690918
0.000000	1.471673	3108.995361
0.000000	1.471910	3107.506836
0.000000	1.472147	3105.692139
0.000000	1.472384	3105.569580
0.000000	1.472621	3106.259521
0.000000	1.472859	3107.236328
0.000000	1.473096	3108.496582
0.000000	1.473333	3109.612549
0.000000	1.473570	3110.831787
0.000000	1.473807	3111.528809
0.000000	1.474045	3111.543945
0.000000	1.474282	3110.751221
0.000000	1.474519	3110.056641
0.000000	1.474756	3108.977051
0.000000	1.474993	3106.932617
0.000000	1.475230	3105.473389
0.000000	1.475468	3104.287109
0.000000	1.475705	3103.394775
0.000000	1.475942	3103.150879
0.000000	1.476179	3103.123779
0.000000	1.476416	3103.769531
0.000000	1.476653	3105.483398
0.000000	1.476891	3105.426758
0.000000	1.477128	3103.983154
0.000000	1.477365	3101.912354
0.000000	1.477602	3099.700684
0.000000	1.477839	3098.587402
0.000000	1.478076	3099.063721
0.000000	1.478314	3097.280518
0.000000	1.478551	3092.844727
0.000000	1.478788	3088.471924
0.000000	1.479025	3086.438721
0.000000	1.479262	3084.702881
0.000000	1.479500	3083.312500
0.000000	1.479737	3081.136963
0.000000	1.479974	3078.207275
0.000000	1.480211	3074.371338
0.000000	1.480448	3069.580811
0.000000	1.480685	3063.566650
0.000000	1.480923	3057.793945
0.000000	1.481160	3053.989258
0.000000	1.481397	3052.414063
0.000000	1.481634	3051.718506
0.000000	1.481871	3051.228760
0.000000	1.482108	3051.648926
0.000000	1.482346	3052.684570
0.000000	1.482583	3053.263672
0.000000	1.482820	3053.294434
0.000000	1.483057	3053.502197
0.000000	1.483294	3053.721191
0.000000	1.483532	3055.008057
0.000000	1.483769	3057.666992
0.000000	1.484006	3060.912842
0.000000	1.484243	3062.974365
0.000000	1.484480	3064.941650
0.000000	1.484717	3065.545410
0.000000	1.484954	3065.489990
0.000000	1.485192	3064.992188
0.000000	1.485429	3064.219238
0.000000	1.485666	3064.243408
0.000000	1.485903	3064.218262
0.000000	1.486140	3064.102051
0.000000	1.486378	3063.973877
0.000000	1.486615	3064.758789
0.000000	1.486852	3066.144531
0.000000	1.487089	3067.625488
0.000000	1.487326	3068.056152
0.000000	1.487563	3068.501953
0.000000	1.487801	3069.032471
0.000000	1.488038	3070.594971
0.000000	1.488275	3072.447998
0.000000	1.488512	3074.418701
0.000000	1.488749	3076.832764
0.000000	1.488987	3079.914063
0.000000	1.489224	3083.018066
0.000000	1.489461	3087.026855
0.000000	1.489698	3091.309814
0.000000	1.489935	3096.305176
0.000000	1.490173	3100.745117
0.000000	1.490410	3104.806396
0.000000	1.490647	3107.929688
0.000000	1.490884	3106.196045
0.000000	1.491121	3102.778320
0.000000	1.491358	3098.581055
0.000000	1.491596	3095.036377
0.000000	1.491833	3095.089111
0.000000	1.492070	3094.782227
0.000000	1.492307	3094.276855
0.000000	1.492544	3093.628174
0.000000	1.492781	3093.153320
0.000000	1.493019	3092.700928
0.000000	1.493256	3092.834961
0.000000	1.493493	3093.970215
0.000000	1.493730	3095.827393
0.000000	1.493967	3098.133301
0.000000	1.494205	3098.832764
0.000000	1.494442	3098.277832
0.000000	1.494679	3097.067383
0.000000	1.494916	3095.540527
0.000000	1.495153	3094.332764
0.000000	1.495390	3092.636963
0.000000	1.495627	3091.433350
0.000000	1.495865	3089.755615
0.000000	1.496102	3087.906982
0.000000	1.496339	3085.579102
0.000000	1.496576	3083.304688
0.000000	1.496813	3080.549561
0.000000	1.497051	3076.804688
0.000000	1.497288	3072.377197
0.000000	1.497525	3068.550537
0.000000	1.497762	3064.993652
0.000000	1.497999	3063.064941
0.000000	1.498236	3063.379395
0.000000	1.498474	3062.908691
0.000000	1.498711	3063.114014
0.000000	1.498948	3064.181641
0.000000	1.499185	3065.411865
0.000000	1.499422	3067.402344
0.000000	1.499660	3069.900146
0.000000	1.499897	3072.365967
0.000000	1.500134	3074.594482
0.000000	1.500371	3077.219238
0.000000	1.500608	3079.882324
0.000000	1.500845	3082.275391
0.000000	1.501083	3084.779053
0.000000	1.501320	3085.211670
0.000000	1.501557	3084.560059
0.000000	1.501794	3083.122559
0.000000	1.502031	3080.934570
0.000000	1.502268	3079.324219
0.000000	1.502506	3077.599609
0.000000	1.502743	3075.618896
0.000000	1.502980	3074.912842
0.000000	1.503217	3074.300537
0.000000	1.503454	3073.700439
0.000000	1.503691	3071.684326
0.000000	1.503929	3069.044922
0.000000	1.504166	3065.737793
0.000000	1.504403	3063.863037
0.000000	1.504640	3062.896729
0.000000	1.504877	3062.217285
0.000000	1.505114	3061.994385
0.000000	1.505352	3061.892578
0.000000	1.505589	3062.162109
0.000000	1.505826	3062.199707
0.000000	1.506063	3061.982422
0.000000	1.506300	3062.208008
0.000000	1.506538	3063.666748
0.000000	1.506775	3065.611084
0.000000	1.507012	3065.619141
0.000000	1.507249	3063.846680
0.000000	1.507486	3061.766846
0.000000	1.507723	3059.249756
0.000000	1.507961	3057.245361
0.000000	1.508198	3058.719482
0.000000	1.508435	3061.345215
0.000000	1.508672	3064.577881
0.000000	1.508909	3068.692627
0.000000	1.509147	3072.622803
0.000000	1.509384	3076.879639
0.000000	1.509621	3078.539795
0.000000	1.509858	3078.929199
0.000000	1.510095	3078.487549
0.000000	1.510332	3077.673584
0.000000	1.510569	3076.216553
0.000000	1.510807	3074.788086
0.000000	1.511044	3073.172607
0.000000	1.511281	3072.855713
0.000000	1.511518	3074.679688
0.000000	1.511755	3076.880371
0.000000	1.511993	3079.912598
0.000000	1.512230	3081.366943
0.000000	1.512467	3081.354492
0.000000	1.512704	3080.401855
0.000000	1.512941	3079.465088
0.000000	1.513178	3079.767822
0.000000	1.513416	3080.275635
0.000000	1.513653	3082.329590
0.000000	1.513890	3085.407715
0.000000	1.514127	3089.933105
0.000000	1.514364	3096.569824
0.000000	1.514601	3100.739746
0.000000	1.514839	3102.970703
0.000000	1.515076	3105.562256
0.000000	1.515313	3108.387451
0.000000	1.515550	3112.128662
0.000000	1.515787	3116.205078
0.000000	1.516025	3117.630371
0.000000	1.516262	3118.370117
0.000000	1.516499	3118.584717
0.000000	1.516736	3119.783203
0.000000	1.516973	3120.312012
0.000000	1.517210	3118.941895
0.000000	1.517448	3115.614502
0.000000	1.517685	3111.892334
0.000000	1.517922	3111.053467
0.000000	1.518159	3109.551025
0.000000	1.518396	3108.233643
0.000000	1.518634	3106.730713
0.000000	1.518871	3105.833496
0.000000	1.519108	3103.879150
0.000000	1.519345	3101.472412
0.000000	1.519582	3098.573242
0.000000	1.519819	3095.317139
0.000000	1.520056	3092.261963
0.000000	1.520294	3088.778076
0.000000	1.520531	3086.400146
0.000000	1.520768	3084.952393
0.000000	1.521005	3083.053711
0.000000	1.521242	3080.588623
0.000000	1.521480	3077.729980
0.000000	1.521717	3074.359375
0.000000	1.521954	3070.797363
0.000000	1.522191	3067.433594
0.000000	1.522428	3065.049072
0.000000	1.522666	3064.884033
0.000000	1.522903	3064.310547
0.000000	1.523140	3062.977783
0.000000	1.523377	3062.027100
0.000000	1.523614	3060.840576
0.000000	1.523851	3059.652588
0.000000	1.524089	3058.748779
0.000000	1.524326	3058.205811
0.000000	1.524563	3057.747070
0.000000	1.524800	3057.700684
0.000000	1.525037	3058.273193
0.000000	1.525274	3059.998779
0.000000	1.525512	3061.530762
0.000000	1.525749	3063.387451
0.000000	1.525986	3064.395020
0.000000	1.526223	3065.429932
0.000000	1.526460	3066.197021
0.000000	1.526697	3067.470215
0.000000	1.526935	3068.419434
0.000000	1.527172	3069.247314
0.000000	1.527409	3069.200439
0.000000	1.527646	3067.929443
0.000000	1.527883	3065.940674
0.000000	1.528121	3063.166504
0.000000	1.528358	3061.354980
0.000000	1.528595	3061.966309
0.000000	1.528832	3063.831787
0.000000	1.529069	3066.451416
0.000000	1.529306	3068.731201
0.000000	1.529544	3071.448242
0.000000	1.529781	3074.270020
0.000000	1.530018	3077.517334
0.000000	1.530255	3080.730469
0.000000	1.530492	3083.027100
0.000000	1.530729	3083.532715
0.000000	1.530967	3083.174805
0.000000	1.531204	3082.318848
0.000000	1.531441	3080.947510
0.000000	1.531678	3080.200928
0.000000	1.531915	3079.299805
0.000000	1.532153	3079.818604
0.000000	1.532390	3082.061279
0.000000	1.532627	3082.642822
0.000000	1.532864	3082.051025
0.000000	1.533101	3080.994385
0.000000	1.533338	3079.645508
0.000000	1.533575	3077.718262
0.000000	1.533813	3076.165039
0.000000	1.534050	3074.152344
0.000000	1.534287	3071.930908
0.000000	1.534524	3069.192139
0.000000	1.534761	3066.269287
0.000000	1.534999	3063.782227
0.000000	1.535236	3062.840576
0.000000	1.535473	3061.942139
0.000000	1.535710	3060.552734
0.000000	1.535947	3059.209473
0.000000	1.536184	3057.483154
0.000000	1.536422	3056.995605
0.000000	1.536659	3055.378418
0.000000	1.536896	3052.776855
0.000000	1.537133	3049.964355
0.000000	1.537370	3046.878906
0.000000	1.537608	3045.480469
0.000000	1.537845	3044.981689
0.000000	1.538082	3045.466797
0.000000	1.538319	3047.073975
0.000000	1.538556	3050.223389
0.000000	1.538793	3052.932617
0.000000	1.539031	3055.194092
0.000000	1.539268	3058.027344
0.000000	1.539505	3061.049072
0.000000	1.539742	3063.874512
0.000000	1.539979	3066.998291
0.000000	1.540216	3070.471924
0.000000	1.540454	3074.466553
0.000000	1.540691	3078.399414
0.000000	1.540928	3083.098877
0.000000	1.541165	3088.147217
0.000000	1.541402	3092.433594
0.000000	1.541640	3096.387207
0.000000	1.541877	3100.246094
0.000000	1.542114	3103.935059
0.000000	1.542351	3105.499756
0.000000	1.542588	3106.976807
0.000000	1.542825	3108.910156
0.000000	1.543062	3113.960693
0.000000	1.543300	3120.634766
0.000000	1.543537	3126.393555
0.000000	1.543774	3132.752197
0.000000	1.544011	3140.068848
0.000000	1.544248	3148.757813
0.000000	1.544486	3158.640137
0.000000	1.544723	3168.920898
0.000000	1.544960	3177.979980
0.000000	1.545197	3184.667480
0.000000	1.545434	3191.090088
0.000000	1.545671	3197.779297
0.000000	1.545909	3204.729248
0.000000	1.546146	3211.712891
0.000000	1.546383	3217.445313
0.000000	1.546620	3219.649170
0.000000	1.546857	3220.187012
0.000000	1.547095	3220.117920
0.000000	1.547332	3219.937012
0.000000	1.547569	3220.824463
0.000000	1.547806	3221.779053
0.000000	1.548043	3224.743896
0.000000	1.548280	3228.187500
0.000000	1.548518	3231.707275
0.000000	1.548755	3234.784668
0.000000	1.548992	3238.267334
0.000000	1.549229	3239.779541
0.000000	1.549466	3240.989990
0.000000	1.549703	3241.223633
0.000000	1.549941	3238.851563
0.000000	1.550178	3234.671143
0.000000	1.550415	3229.108643
0.000000	1.550652	3223.129395
0.000000	1.550889	3219.635010
0.000000	1.551127	3217.024414
0.000000	1.551364	3214.102539
0.000000	1.551601	3211.161621
0.000000	1.551838	3208.969971
0.000000	1.552075	3207.056152
0.000000	1.552312	3204.777588
0.000000	1.552549	3202.104980
0.000000	1.552787	3199.432861
0.000000	1.553024	3197.087646
0.000000	1.553261	3195.163574
0.000000	1.553498	3194.701172
0.000000	1.553735	3194.379395
0.000000	1.553973	3193.504639
0.000000	1.554210	3192.600586
0.000000	1.554447	3191.031738
0.000000	1.554684	3189.780029
0.000000	1.554921	3189.176514
0.000000	1.555158	3188.591309
0.000000	1.555396	3188.485840
0.000000	1.555633	3188.494141
0.000000	1.555870	3189.203125
0.000000	1.556107	3191.050537
0.000000	1.556344	3193.401367
0.000000	1.556582	3195.591553
0.000000	1.556819	3196.960938
0.000000	1.557056	3197.995361
0.000000	1.557293	3198.205078
0.000000	1.557530	3196.138428
0.000000	1.557768	3191.671387
0.000000	1.558005	3185.778564
0.000000	1.558242	3179.206787
0.000000	1.558479	3174.329834
0.000000	1.558716	3171.514160
0.000000	1.558953	3169.403809
0.000000	1.559190	3169.013184
0.000000	1.559428	3169.302002
0.000000	1.559665	3168.698730
0.000000	1.559902	3167.989990
0.000000	1.560139	3167.026123
0.000000	1.560376	3166.383789
0.000000	1.560614	3165.202148
0.000000	1.560851	3163.240967
0.000000	1.561088	3160.594971
0.000000	1.561325	3157.471680
0.000000	1.561562	3154.044434
0.000000	1.561799	3153.692871
0.000000	1.562037	3153.332520
0.000000	1.562274	3152.927246
0.000000	1.562511	3153.396484
0.000000	1.562748	3153.595947
0.000000	1.562985	3152.606445
0.000000	1.563222	3151.054932
0.000000	1.563460	3149.705078
0.000000	1.563697	3150.602051
0.000000	1.563934	3153.210205
0.000000	1.564171	3155.721680
0.000000	1.564408	3158.514404
0.000000	1.564646	3160.017090
0.000000	1.564883	3161.687012
0.000000	1.565120	3163.721191
0.000000	1.565357	3165.804688
0.000000	1.565594	3167.831299
0.000000	1.565831	3168.962646
0.000000	1.566069	3169.846924
0.000000	1.566306	3170.503174
0.000000	1.566543	3170.529297
0.000000	1.566780	3170.559082
0.000000	1.567017	3171.652832
0.000000	1.567255	3173.995605
0.000000	1.567492	3177.405029
0.000000	1.567729	3181.184814
0.000000	1.567966	3183.912354
0.000000	1.568203	3185.709473
0.000000	1.568440	3186.787598
0.000000	1.568677	3187.582275
0.000000	1.568915	3187.645020
0.000000	1.569152	3187.543945
0.000000	1.569389	3187.753662
0.000000	1.569626	3190.150146
0.000000	1.569863	3193.201416
0.000000	1.570101	3194.296143
0.000000	1.570338	3192.938721
0.000000	1.570575	3190.241699
0.000000	1.570812	3187.165039
0.000000	1.571049	3184.220215
0.000000	1.571286	3181.181152
0.000000	1.571524	3178.393311
0.000000	1.571761	3175.917236
0.000000	1.571998	3176.137939
0.000000	1.572235	3178.835693
0.000000	1.572472	3183.554688
0.000000	1.572709	3189.137207
0.000000	1.572947	3193.547119
0.000000	1.573184	3196.422363
0.000000	1.573421	3200.081543
0.000000	1.573658	3204.294189
0.000000	1.573895	3209.028809
0.000000	1.574133	3213.960693
0.000000	1.574370	3218.220703
0.000000	1.574607	3222.240723
0.000000	1.574844	3226.607178
0.000000	1.575081	3229.495361
0.000000	1.575318	3230.804688
0.000000	1.575556	3231.807373
0.000000	1.575793	3234.049561
0.000000	1.576030	3237.046143
0.000000	1.576267	3240.227295
0.000000	1.576504	3243.796143
0.000000	1.576741	3248.133545
0.000000	1.576979	3253.279053
0.000000	1.577216	3257.815918
0.000000	1.577453	3261.092529
0.000000	1.577690	3263.110596
0.000000	1.577927	3264.234863
0.000000	1.578164	3264.844482
0.000000	1.578402	3264.939697
0.000000	1.578639	3266.050537
0.000000	1.578876	3268.162842
0.000000	1.579113	3270.453857
0.000000	1.579350	3273.961426
0.000000	1.579588	3276.642090
0.000000	1.579825	3278.907227
0.000000	1.580062	3281.806641
0.000000	1.580299	3286.018311
0.000000	1.580536	3288.990967
0.000000	1.580773	3290.651855
0.000000	1.581011	3291.890625
0.000000	1.581248	3293.104736
0.000000	1.581485	3294.615479
0.000000	1.581722	3296.017334
0.000000	1.581959	3298.081787
0.000000	1.582196	3300.090576
0.000000	1.582434	3302.212402
0.000000	1.582671	3304.216797
0.000000	1.582908	3305.482422
0.000000	1.583145	3305.275879
0.000000	1.583382	3304.757568
0.000000	1.583619	3304.101074
0.000000	1.583857	3304.362305
0.000000	1.584094	3304.544678
0.000000	1.584331	3304.589111
0.000000	1.584568	3304.601563
0.000000	1.584805	3304.374023
0.000000	1.585043	3304.941895
0.000000	1.585280	3306.730957
0.000000	1.585517	3309.813965
0.000000	1.585754	3314.223633
0.000000	1.585991	3317.881104
0.000000	1.586228	3319.067627
0.000000	1.586466	3319.518311
0.000000	1.586703	3319.194824
0.000000	1.586940	3317.871826
0.000000	1.587177	3315.856201
0.000000	1.587414	3313.366699
0.000000	1.587651	3312.196289
0.000000	1.587889	3310.454346
0.000000	1.588126	3306.375244
0.000000	1.588363	3301.283691
0.000000	1.588600	3294.372803
0.000000	1.588837	3288.459229
0.000000	1.589075	3284.055908
0.000000	1.589312	3278.931152
0.000000	1.589549	3275.275635
0.000000	1.589786	3270.846680
0.000000	1.590023	3266.385010
0.000000	1.590261	3263.682129
0.000000	1.590497	3261.857666
0.000000	1.590735	3261.476563
0.000000	1.590972	3261.067627
0.000000	1.591209	3260.856934
0.000000	1.591446	3261.175781
0.000000	1.591683	3261.251221
0.000000	1.591921	3259.582275
0.000000	1.592158	3257.430420
0.000000	1.592395	3255.134033
0.000000	1.592632	3253.817871
0.000000	1.592869	3253.866455
0.000000	1.593107	3255.302734
0.000000	1.593344	3255.081543
0.000000	1.593581	3254.784424
0.000000	1.593818	3253.784668
0.000000	1.594055	3251.723389
0.000000	1.594292	3248.695313
0.000000	1.594530	3245.750244
0.000000	1.594767	3244.618896
0.000000	1.595004	3242.982422
0.000000	1.595241	3241.156494
0.000000	1.595478	3239.427734
0.000000	1.595716	3238.637451
0.000000	1.595953	3236.282227
0.000000	1.596190	3232.598145
0.000000	1.596427	3227.726807
0.000000	1.596664	3221.725830
0.000000	1.596901	3215.779541
0.000000	1.597139	3211.560303
0.000000	1.597376	3209.163330
0.000000	1.597613	3206.850830
0.000000	1.597850	3205.302490
0.000000	1.598087	3204.437988
0.000000	1.598324	3204.110596
0.000000	1.598562	3203.027588
0.000000	1.598799	3202.187012
0.000000	1.599036	3201.191162
0.000000	1.599273	3200.859619
0.000000	1.599510	3201.062988
0.000000	1.599748	3199.570068
0.000000	1.599985	3198.031738
0.000000	1.600222	3198.950195
0.000000	1.600459	3199.232178
0.000000	1.600696	3198.323486
0.000000	1.600933	3197.695068
0.000000	1.601170	3197.208984
0.000000	1.601408	3197.303223
0.000000	1.601645	3198.481445
0.000000	1.601882	3200.407471
0.000000	1.602119	3201.148926
0.000000	1.602356	3200.520752
0.000000	1.602594	3198.918457
0.000000	1.602831	3196.638428
0.000000	1.603068	3193.393066
0.000000	1.603305	3189.883057
0.000000	1.603542	3186.938232
0.000000	1.603779	3186.763184
0.000000	1.604017	3188.331787
0.000000	1.604254	3190.504395
0.000000	1.604491	3192.716309
0.000000	1.604728	3194.217529
0.000000	1.604965	3195.957275
0.000000	1.605203	3197.599854
0.000000	1.605440	3198.935791
0.000000	1.605677	3200.153076
0.000000	1.605914	3201.240967
0.000000	1.606151	3202.457764
0.000000	1.606388	3203.832520
0.000000	1.606626	3205.382080
0.000000	1.606863	3206.979248
0.000000	1.607100	3208.712646
0.000000	1.607337	3210.038086
0.000000	1.607574	3210.747803
0.000000	1.607811	3211.731934
0.000000	1.608049	3212.435059
0.000000	1.608286	3213.000000
0.000000	1.608523	3212.619873
0.000000	1.608760	3211.255615
0.000000	1.608997	3209.821777
0.000000	1.609234	3208.355957
0.000000	1.609472	3208.133057
0.000000	1.609709	3208.595703
0.000000	1.609946	3209.208252
0.000000	1.610183	3209.979248
0.000000	1.610420	3211.251465
0.000000	1.610657	3212.003906
0.000000	1.610895	3212.884521
0.000000	1.611132	3213.732422
0.000000	1.611369	3214.032227
0.000000	1.611606	3214.639648
0.000000	1.611843	3215.498047
0.000000	1.612081	3215.573730
0.000000	1.612318	3216.376221
0.000000	1.612555	3219.078857
0.000000	1.612792	3220.991211
0.000000	1.613029	3222.432617
0.000000	1.613266	3223.628174
0.000000	1.613504	3224.566895
0.000000	1.613741	3224.137207
0.000000	1.613978	3223.299072
0.000000	1.614215	3223.454102
0.000000	1.614452	3222.617676
0.000000	1.614690	3220.235352
0.000000	1.614927	3217.102295
0.000000	1.615164	3214.559082
0.000000	1.615401	3213.339600
0.000000	1.615638	3213.221924
0.000000	1.615875	3214.306641
0.000000	1.616112	3216.641113
0.000000	1.616350	3220.550781
0.000000	1.616587	3226.369385
0.000000	1.616824	3232.951172
0.000000	1.617061	3239.248535
0.000000	1.617298	3245.390869
0.000000	1.617536	3250.582031
0.000000	1.617773	3255.047852
0.000000	1.618010	3259.949463
0.000000	1.618247	3266.000977
0.000000	1.618484	3272.273193
0.000000	1.618721	3276.756592
0.000000	1.618959	3280.698975
0.000000	1.619196	3284.356934
0.000000	1.619433	3287.042480
0.000000	1.619670	3289.308838
0.000000	1.619907	3291.176758
0.000000	1.620144	3293.321045
0.000000	1.620382	3294.760986
0.000000	1.620619	3296.229492
0.000000	1.620856	3298.648682
0.000000	1.621093	3301.605469
0.000000	1.621330	3305.474854
0.000000	1.621568	3309.482910
0.000000	1.621805	3313.616943
0.000000	1.622042	3318.166016
0.000000	1.622279	3323.086914
0.000000	1.622516	3327.240479
0.000000	1.622754	3330.960693
0.000000	1.622991	3333.230469
0.000000	1.623228	3331.941406
0.000000	1.623465	3329.352539
0.000000	1.623702	3325.298096
0.000000	1.623939	3321.781250
0.000000	1.624177	3317.858643
0.000000	1.624414	3312.790527
0.000000	1.624651	3306.947754
0.000000	1.624888	3302.201904
0.000000	1.625125	3299.320557
0.000000	1.625362	3295.043701
0.000000	1.625600	3290.098877
0.000000	1.625837	3284.820313
0.000000	1.626074	3279.239258
0.000000	1.626311	3273.682617
0.000000	1.626548	3268.892334
0.000000	1.626785	3263.919434
0.000000	1.627023	3259.220947
0.000000	1.627260	3255.721680
0.000000	1.627497	3253.666748
0.000000	1.627734	3250.739258
0.000000	1.627971	3246.701904
0.000000	1.628209	3241.880615
0.000000	1.628446	3235.980469
0.000000	1.628683	3230.748779
0.000000	1.628920	3226.091797
0.000000	1.629157	3221.412842
0.000000	1.629394	3217.446045
0.000000	1.629632	3213.243652
0.000000	1.629869	3210.263916
0.000000	1.630106	3207.425781
0.000000	1.630343	3205.996338
0.000000	1.630580	3204.539551
0.000000	1.630817	3203.095215
0.000000	1.631055	3201.694336
0.000000	1.631292	3200.487305
0.000000	1.631529	3199.268555
0.000000	1.631766	3197.368652
0.000000	1.632003	3195.024902
0.000000	1.632240	3192.699951
0.000000	1.632478	3190.678955
0.000000	1.632715	3190.227539
0.000000	1.632952	3191.104736
0.000000	1.633189	3191.832275
0.000000	1.633426	3192.647461
0.000000	1.633664	3192.818359
0.000000	1.633901	3192.236084
0.000000	1.634138	3191.598145
0.000000	1.634375	3191.318359
0.000000	1.634612	3191.105713
0.000000	1.634849	3191.261475
0.000000	1.635087	3191.953857
0.000000	1.635324	3192.821533
0.000000	1.635561	3193.691895
0.000000	1.635798	3194.251709
0.000000	1.636035	3194.433105
0.000000	1.636272	3194.567871
0.000000	1.636510	3194.305420
0.000000	1.636747	3194.416504
0.000000	1.636984	3194.625000
0.000000	1.637221	3195.014404
0.000000	1.637458	3196.288330
0.000000	1.637696	3197.694336
0.000000	1.637933	3198.924072
0.000000	1.638170	3200.890381
0.000000	1.638407	3203.290039
0.000000	1.638644	3206.108154
0.000000	1.638881	3209.622803
0.000000	1.639118	3212.571533
0.000000	1.639356	3215.063965
0.000000	1.639593	3216.246094
0.000000	1.639830	3216.500977
0.000000	1.640067	3216.059326
0.000000	1.640304	3214.736572
0.000000	1.640542	3213.141602
0.000000	1.640779	3211.226318
0.000000	1.641016	3208.851318
0.000000	1.641253	3207.246094
0.000000	1.641490	3205.845459
0.000000	1.641727	3204.766846
0.000000	1.641965	3203.511475
0.000000	1.642202	3203.032471
0.000000	1.642439	3202.721924
0.000000	1.642676	3203.513428
0.000000	1.642913	3204.513428
0.000000	1.643151	3205.617188
0.000000	1.643388	3206.834229
0.000000	1.643625	3208.646729
0.000000	1.643862	3211.265625
0.000000	1.644099	3213.866211
0.000000	1.644336	3215.929199
0.000000	1.644574	3217.073975
0.000000	1.644811	3217.843994
0.000000	1.645048	3218.764160
0.000000	1.645285	3219.571533
0.000000	1.645522	3220.754150
0.000000	1.645759	3222.940186
0.000000	1.645997	3225.511963
0.000000	1.646234	3228.387451
0.000000	1.646471	3232.190430
0.000000	1.646708	3235.106689
0.000000	1.646945	3237.984375
0.000000	1.647183	3242.030273
0.000000	1.647420	3246.065430
0.000000	1.647657	3250.560303
0.000000	1.647894	3255.583252
0.000000	1.648131	3262.273682
0.000000	1.648368	3269.232910
0.000000	1.648605	3275.593750
0.000000	1.648843	3280.788818
0.000000	1.649080	3280.447021
0.000000	1.649317	3274.726563
0.000000	1.649554	3266.259277
0.000000	1.649791	3256.019287
0.000000	1.650029	3247.369141
0.000000	1.650266	3242.260986
0.000000	1.650503	3240.329102
0.000000	1.650740	3239.098145
0.000000	1.650977	3238.274902
0.000000	1.651214	3238.345947
0.000000	1.651452	3239.629395
0.000000	1.651689	3241.642090
0.000000	1.651926	3244.051758
0.000000	1.652163	3246.958252
0.000000	1.652400	3249.938232
0.000000	1.652638	3252.533447
0.000000	1.652875	3254.412109
0.000000	1.653112	3255.655518
0.000000	1.653349	3256.546631
0.000000	1.653586	3257.086182
0.000000	1.653823	3257.954346
0.000000	1.654061	3258.685547
0.000000	1.654298	3259.565918
0.000000	1.654535	3261.039307
0.000000	1.654772	3264.021729
0.000000	1.655009	3267.651611
0.000000	1.655246	3272.012939
0.000000	1.655484	3276.123047
0.000000	1.655721	3280.137451
0.000000	1.655958	3283.491699
0.000000	1.656195	3285.039063
0.000000	1.656432	3286.509033
0.000000	1.656670	3287.573242
0.000000	1.656907	3288.994385
0.000000	1.657144	3292.011719
0.000000	1.657381	3294.266357
0.000000	1.657618	3294.731689
0.000000	1.657855	3294.626465
0.000000	1.658092	3293.961670
0.000000	1.658330	3293.898193
0.000000	1.658567	3294.188965
0.000000	1.658804	3293.830078
0.000000	1.659041	3293.263916
0.000000	1.659278	3293.204102
0.000000	1.659516	3295.188721
0.000000	1.659753	3296.652344
0.000000	1.659990	3297.906982
0.000000	1.660227	3297.963135
0.000000	1.660464	3296.975098
0.000000	1.660702	3296.326904
0.000000	1.660939	3295.821777
0.000000	1.661176	3296.382813
0.000000	1.661413	3297.244141
0.000000	1.661650	3298.791504
0.000000	1.661887	3300.998291
0.000000	1.662125	3304.473633
0.000000	1.662362	3308.751709
0.000000	1.662599	3311.546631
0.000000	1.662836	3313.697021
0.000000	1.663073	3314.849121
0.000000	1.663311	3314.758789
0.000000	1.663548	3315.746582
0.000000	1.663785	3318.054932
0.000000	1.664022	3320.759277
0.000000	1.664259	3323.804932
0.000000	1.664496	3327.810303
0.000000	1.664733	3331.636230
0.000000	1.664971	3334.915283
0.000000	1.665208	3338.392334
0.000000	1.665445	3340.791992
0.000000	1.665682	3343.277832
0.000000	1.665919	3345.744873
0.000000	1.666157	3348.542480
0.000000	1.666394	3351.602295
0.000000	1.666631	3354.400635
0.000000	1.666868	3356.209229
0.000000	1.667105	3356.884277
0.000000	1.667342	3356.087646
0.000000	1.667580	3354.293457
0.000000	1.667817	3351.238037
0.000000	1.668054	3347.591553
0.000000	1.668291	3345.196045
0.000000	1.668528	3342.492188
0.000000	1.668765	3339.868652
0.000000	1.669003	3336.722900
0.000000	1.669240	3333.389648
0.000000	1.669477	3329.974609
0.000000	1.669714	3326.343018
0.000000	1.669951	3321.882324
0.000000	1.670189	3317.221436
0.000000	1.670426	3312.685547
0.000000	1.670663	3309.834473
0.000000	1.670900	3306.460205
0.000000	1.671137	3302.599365
0.000000	1.671374	3298.997803
0.000000	1.671612	3295.397949
0.000000	1.671849	3293.268799
0.000000	1.672086	3293.589844
0.000000	1.672323	3294.894531
0.000000	1.672560	3296.610840
0.000000	1.672798	3297.587402
0.000000	1.673035	3298.717529
0.000000	1.673272	3299.747803
0.000000	1.673509	3299.606689
0.000000	1.673746	3298.986816
0.000000	1.673983	3298.570313
0.000000	1.674220	3300.165039
0.000000	1.674458	3301.875977
0.000000	1.674695	3303.098145
0.000000	1.674932	3304.045898
0.000000	1.675169	3304.352539
0.000000	1.675406	3303.931885
0.000000	1.675644	3303.023193
0.000000	1.675881	3301.831299
0.000000	1.676118	3300.987305
0.000000	1.676355	3301.755615
0.000000	1.676592	3303.176025
0.000000	1.676829	3303.929932
0.000000	1.677067	3305.097412
0.000000	1.677304	3306.110596
0.000000	1.677541	3307.485596
0.000000	1.677778	3309.396973
0.000000	1.678015	3311.391357
0.000000	1.678252	3313.829590
0.000000	1.678490	3316.559082
0.000000	1.678727	3319.122314
0.000000	1.678964	3321.120117
0.000000	1.679201	3323.215820
0.000000	1.679438	3325.101563
0.000000	1.679676	3325.850830
0.000000	1.679913	3324.712646
0.000000	1.680150	3322.911377
0.000000	1.680387	3320.653320
0.000000	1.680624	3319.211182
0.000000	1.680861	3320.622070
0.000000	1.681099	3322.323242
0.000000	1.681336	3324.304932
0.000000	1.681573	3326.597412
0.000000	1.681810	3328.782227
0.000000	1.682047	3330.125977
0.000000	1.682284	3330.479004
0.000000	1.682522	3329.974121
0.000000	1.682759	3328.687012
0.000000	1.682996	3326.517334
0.000000	1.683233	3323.687256
0.000000	1.683470	3320.637451
0.000000	1.683707	3318.019531
0.000000	1.683945	3314.345215
0.000000	1.684182	3311.039795
0.000000	1.684419	3310.183105
0.000000	1.684656	3310.229980
0.000000	1.684893	3310.853760
0.000000	1.685131	3311.243164
0.000000	1.685368	3309.677734
0.000000	1.685605	3307.281250
0.000000	1.685842	3303.901611
0.000000	1.686079	3300.719971
0.000000	1.686316	3299.148926
0.000000	1.686554	3296.954346
0.000000	1.686791	3295.690918
0.000000	1.687028	3295.343994
0.000000	1.687265	3295.303467
0.000000	1.687502	3295.344238
0.000000	1.687739	3294.955811
0.000000	1.687977	3294.117920
0.000000	1.688214	3292.147461
0.000000	1.688451	3289.784180
0.000000	1.688688	3287.401123
0.000000	1.688925	3286.874512
0.000000	1.689162	3286.779053
0.000000	1.689400	3287.121582
0.000000	1.689637	3287.735840
0.000000	1.689874	3287.442871
0.000000	1.690111	3286.885010
0.000000	1.690348	3286.300049
0.000000	1.690586	3285.728271
0.000000	1.690823	3285.604248
0.000000	1.691060	3285.902588
0.000000	1.691297	3286.721436
0.000000	1.691534	3287.317871
0.000000	1.691772	3288.666260
0.000000	1.692009	3290.582764
0.000000	1.692246	3293.601807
0.000000	1.692483	3297.514893
0.000000	1.692720	3302.052002
0.000000	1.692957	3307.613037
0.000000	1.693195	3313.936279
0.000000	1.693432	3320.555420
0.000000	1.693669	3326.581543
0.000000	1.693906	3331.838379
0.000000	1.694143	3337.901123
0.000000	1.694380	3343.840820
0.000000	1.694618	3348.318359
0.000000	1.694855	3352.568848
0.000000	1.695092	3356.946289
0.000000	1.695329	3361.554443
0.000000	1.695566	3365.973877
0.000000	1.695804	3369.624512
0.000000	1.696041	3372.652588
0.000000	1.696278	3375.119873
0.000000	1.696515	3376.867676
0.000000	1.696752	3378.724609
0.000000	1.696989	3381.177734
0.000000	1.697226	3382.873291
0.000000	1.697464	3383.911133
0.000000	1.697701	3383.777588
0.000000	1.697938	3383.912354
0.000000	1.698175	3385.530518
0.000000	1.698412	3388.261719
0.000000	1.698650	3392.940674
0.000000	1.698887	3398.897217
0.000000	1.699124	3405.574951
0.000000	1.699361	3411.729980
0.000000	1.699598	3415.506104
0.000000	1.699835	3418.592041
0.000000	1.700073	3418.479980
0.000000	1.700310	3416.182129
0.000000	1.700547	3413.959473
0.000000	1.700784	3412.418213
0.000000	1.701021	3411.422852
0.000000	1.701259	3411.992920
0.000000	1.701496	3410.596191
0.000000	1.701733	3409.222656
0.000000	1.701970	3408.203857
0.000000	1.702207	3408.273193
0.000000	1.702444	3409.564453
0.000000	1.702682	3411.425781
0.000000	1.702919	3414.097412
0.000000	1.703156	3417.997559
0.000000	1.703393	3422.710938
0.000000	1.703630	3428.059570
0.000000	1.703867	3432.449219
0.000000	1.704105	3435.359863
0.000000	1.704342	3437.240479
0.000000	1.704579	3438.947510
0.000000	1.704816	3441.214111
0.000000	1.705053	3443.713135
0.000000	1.705291	3447.648438
0.000000	1.705528	3451.355225
0.000000	1.705765	3454.819092
0.000000	1.706002	3458.429688
0.000000	1.706239	3461.770996
0.000000	1.706476	3463.877930
0.000000	1.706713	3462.968018
0.000000	1.706951	3460.594482
0.000000	1.707188	3457.175537
0.000000	1.707425	3453.230225
0.000000	1.707662	3452.969238
0.000000	1.707899	3454.207031
0.000000	1.708137	3457.291748
0.000000	1.708374	3461.798584
0.000000	1.708611	3466.970215
0.000000	1.708848	3472.839355
0.000000	1.709085	3479.079346
0.000000	1.709322	3482.972900
0.000000	1.709560	3485.084229
0.000000	1.709797	3486.175293
0.000000	1.710034	3487.046387
0.000000	1.710271	3488.348145
0.000000	1.710508	3489.174561
0.000000	1.710746	3489.809570
0.000000	1.710983	3490.194580
0.000000	1.711220	3490.871826
0.000000	1.711457	3491.761230
0.000000	1.711694	3492.364258
0.000000	1.711931	3492.989746
0.000000	1.712169	3492.961426
0.000000	1.712406	3492.549072
0.000000	1.712643	3491.795166
0.000000	1.712880	3490.745605
0.000000	1.713117	3490.070313
0.000000	1.713354	3488.038818
0.000000	1.713592	3484.771729
0.000000	1.713829	3482.011963
0.000000	1.714066	3480.429199
0.000000	1.714303	3478.884521
0.000000	1.714540	3479.230713
0.000000	1.714777	3480.627686
0.000000	1.715015	3482.915283
0.000000	1.715252	3486.400391
0.000000	1.715489	3491.134766
0.000000	1.715726	3493.385986
0.000000	1.715963	3494.701660
0.000000	1.716200	3495.132080
0.000000	1.716438	3494.732666
0.000000	1.716675	3493.804443
0.000000	1.716912	3492.621338
0.000000	1.717149	3493.552490
0.000000	1.717386	3494.903320
0.000000	1.717624	3496.462891
0.000000	1.717861	3498.529541
0.000000	1.718098	3497.940430
0.000000	1.718335	3496.014893
0.000000	1.718572	3493.061523
0.000000	1.718809	3490.112305
0.000000	1.719047	3488.148193
0.000000	1.719284	3486.787354
0.000000	1.719521	3484.577393
0.000000	1.719758	3481.945801
0.000000	1.719995	3479.600586
0.000000	1.720233	3476.932129
0.000000	1.720470	3473.819580
0.000000	1.720707	3470.700928
0.000000	1.720944	3467.259033
0.000000	1.721181	3463.860596
0.000000	1.721418	3462.906494
0.000000	1.721655	3463.424805
0.000000	1.721893	3465.043457
0.000000	1.722130	3467.434814
0.000000	1.722367	3470.931885
0.000000	1.722604	3475.173828
0.000000	1.722841	3480.385254
0.000000	1.723079	3485.783203
0.000000	1.723316	3491.379395
0.000000	1.723553	3495.132080
0.000000	1.723790	3495.803955
0.000000	1.724027	3493.037598
0.000000	1.724265	3488.938477
0.000000	1.724502	3483.723877
0.000000	1.724739	3478.861328
0.000000	1.724976	3473.992188
0.000000	1.725213	3470.471924
0.000000	1.725450	3467.853027
0.000000	1.725688	3465.377197
0.000000	1.725925	3464.933350
0.000000	1.726162	3465.126221
0.000000	1.726399	3466.737305
0.000000	1.726636	3469.375977
0.000000	1.726873	3473.827393
0.000000	1.727111	3478.153809
0.000000	1.727348	3481.904053
0.000000	1.727585	3485.415039
0.000000	1.727822	3485.374023
0.000000	1.728059	3483.623535
0.000000	1.728297	3480.225342
0.000000	1.728534	3475.295410
0.000000	1.728771	3469.718750
0.000000	1.729008	3466.450195
0.000000	1.729245	3463.487793
0.000000	1.729482	3459.769775
0.000000	1.729720	3456.058594
0.000000	1.729957	3453.683594
0.000000	1.730194	3452.185547
0.000000	1.730431	3450.333252
0.000000	1.730668	3449.693115
0.000000	1.730905	3451.889648
0.000000	1.731143	3455.687988
0.000000	1.731380	3459.080811
0.000000	1.731617	3463.392578
0.000000	1.731854	3468.400635
0.000000	1.732091	3474.655029
0.000000	1.732328	3481.634033
0.000000	1.732566	3487.931885
0.000000	1.732803	3493.240479
0.000000	1.733040	3497.965088
0.000000	1.733277	3500.959473
0.000000	1.733514	3501.616699
0.000000	1.733752	3500.233154
0.000000	1.733989	3497.708252
0.000000	1.734226	3494.666260
0.000000	1.734463	3493.313477
0.000000	1.734700	3493.449951
0.000000	1.734937	3493.862549
0.000000	1.735175	3494.864014
0.000000	1.735412	3496.149902
0.000000	1.735649	3497.863770
0.000000	1.735886	3499.171387
0.000000	1.736123	3498.298096
0.000000	1.736360	3494.837158
0.000000	1.736598	3489.665283
0.000000	1.736835	3482.785156
0.000000	1.737072	3476.773926
0.000000	1.737309	3471.870361
0.000000	1.737546	3467.608887
0.000000	1.737783	3462.441650
0.000000	1.738021	3456.354736
0.000000	1.738258	3449.895264
0.000000	1.738495	3443.934326
0.000000	1.738732	3438.157227
0.000000	1.738969	3433.433838
0.000000	1.739207	3429.633789
0.000000	1.739444	3426.058350
0.000000	1.739681	3422.803467
0.000000	1.739918	3418.388184
0.000000	1.740155	3413.893555
0.000000	1.740392	3410.247314
0.000000	1.740630	3408.372070
0.000000	1.740867	3406.066650
0.000000	1.741104	3403.683594
0.000000	1.741341	3400.390381
0.000000	1.741578	3396.601074
0.000000	1.741815	3393.433350
0.000000	1.742053	3390.740967
0.000000	1.742290	3387.659912
0.000000	1.742527	3384.455322
0.000000	1.742764	3381.962646
0.000000	1.743001	3382.159668
0.000000	1.743239	3382.853027
0.000000	1.743476	3384.121094
0.000000	1.743713	3385.897949
0.000000	1.743950	3388.688965
0.000000	1.744187	3392.222412
0.000000	1.744424	3396.266602
0.000000	1.744661	3399.189453
0.000000	1.744899	3402.490967
0.000000	1.745136	3405.561523
0.000000	1.745373	3408.273193
0.000000	1.745610	3409.814941
0.000000	1.745847	3411.136963
0.000000	1.746085	3412.544189
0.000000	1.746322	3414.937256
0.000000	1.746559	3417.078369
0.000000	1.746796	3419.291748
0.000000	1.747033	3421.116699
0.000000	1.747270	3421.561768
0.000000	1.747508	3420.160156
0.000000	1.747745	3417.324707
0.000000	1.747982	3413.911865
0.000000	1.748219	3410.583740
0.000000	1.748456	3409.798096
0.000000	1.748694	3410.136719
0.000000	1.748931	3410.643799
0.000000	1.749168	3412.622559
0.000000	1.749405	3415.305908
0.000000	1.749642	3419.050049
0.000000	1.749879	3423.914063
0.000000	1.750117	3429.991943
0.000000	1.750354	3436.555420
0.000000	1.750591	3441.563965
0.000000	1.750828	3446.217041
0.000000	1.751065	3451.417236
0.000000	1.751302	3457.180420
0.000000	1.751540	3460.510742
0.000000	1.751777	3462.611572
0.000000	1.752014	3463.510986
0.000000	1.752251	3463.479004
0.000000	1.752488	3461.961914
0.000000	1.752726	3459.902344
0.000000	1.752963	3458.189697
0.000000	1.753200	3458.661133
0.000000	1.753437	3461.319092
0.000000	1.753674	3464.901611
0.000000	1.753911	3470.020264
0.000000	1.754148	3475.811035
0.000000	1.754386	3481.958008
0.000000	1.754623	3488.520508
0.000000	1.754860	3493.917480
0.000000	1.755097	3496.918701
0.000000	1.755334	3498.495850
0.000000	1.755572	3500.451660
0.000000	1.755809	3502.177246
0.000000	1.756046	3503.922607
0.000000	1.756283	3505.706787
0.000000	1.756520	3508.239014
0.000000	1.756757	3512.273682
0.000000	1.756995	3515.023193
0.000000	1.757232	3517.201416
0.000000	1.757469	3518.623047
0.000000	1.757706	3519.300537
0.000000	1.757943	3518.037598
0.000000	1.758181	3516.091064
0.000000	1.758418	3515.385010
0.000000	1.758655	3518.358154
0.000000	1.758892	3521.684570
0.000000	1.759129	3525.482178
0.000000	1.759367	3529.166504
0.000000	1.759604	3531.734375
0.000000	1.759841	3531.615479
0.000000	1.760078	3531.282959
0.000000	1.760315	3530.905762
0.000000	1.760552	3532.547119
0.000000	1.760790	3534.891602
0.000000	1.761027	3537.479248
0.000000	1.761264	3540.051270
0.000000	1.761501	3543.906494
0.000000	1.761738	3549.104248
0.000000	1.761975	3553.396973
0.000000	1.762213	3558.082275
0.000000	1.762450	3562.185303
0.000000	1.762687	3566.152100
0.000000	1.762924	3570.337402
0.000000	1.763161	3573.891602
0.000000	1.763398	3575.726074
0.000000	1.763636	3577.381348
0.000000	1.763873	3579.552734
0.000000	1.764110	3581.969971
0.000000	1.764347	3584.432617
0.000000	1.764584	3587.062744
0.000000	1.764821	3589.334229
0.000000	1.765059	3591.278320
0.000000	1.765296	3592.658936
0.000000	1.765533	3593.582031
0.000000	1.765770	3594.888672
0.000000	1.766007	3596.107178
0.000000	1.766245	3593.853027
0.000000	1.766482	3591.027588
0.000000	1.766719	3588.255615
0.000000	1.766956	3588.271973
0.000000	1.767193	3589.381348
0.000000	1.767430	3590.259766
0.000000	1.767668	3591.790283
0.000000	1.767905	3591.934570
0.000000	1.768142	3590.694336
0.000000	1.768379	3590.002197
0.000000	1.768616	3590.405762
0.000000	1.768854	3590.669678
0.000000	1.769091	3591.141602
0.000000	1.769328	3590.915771
0.000000	1.769565	3589.539551
0.000000	1.769802	3586.981445
0.000000	1.770039	3583.682861
0.000000	1.770276	3579.714844
0.000000	1.770514	3576.202881
0.000000	1.770751	3573.719238
0.000000	1.770988	3572.069580
0.000000	1.771225	3570.003174
0.000000	1.771462	3567.659424
0.000000	1.771700	3566.155273
0.000000	1.771937	3565.374512
0.000000	1.772174	3564.266357
0.000000	1.772411	3562.707520
0.000000	1.772648	3560.626221
0.000000	1.772885	3558.032471
0.000000	1.773123	3555.512207
0.000000	1.773360	3552.747803
0.000000	1.773597	3552.460205
0.000000	1.773834	3552.593506
0.000000	1.774071	3553.304443
0.000000	1.774308	3553.573242
0.000000	1.774546	3553.041504
0.000000	1.774783	3551.256104
0.000000	1.775020	3548.811523
0.000000	1.775257	3545.681152
0.000000	1.775494	3542.880371
0.000000	1.775732	3540.512695
0.000000	1.775969	3538.429688
0.000000	1.776206	3535.868652
0.000000	1.776443	3533.289307
0.000000	1.776680	3530.712891
0.000000	1.776917	3529.738037
0.000000	1.777155	3529.618652
0.000000	1.777392	3529.586914
0.000000	1.777629	3529.527100
0.000000	1.777866	3529.075684
0.000000	1.778103	3527.662109
0.000000	1.778341	3526.504883
0.000000	1.778578	3524.876221
0.000000	1.778815	3524.022705
0.000000	1.779052	3524.490967
0.000000	1.779289	3525.504883
0.000000	1.779526	3527.083984
0.000000	1.779763	3529.104980
0.000000	1.780001	3530.956055
0.000000	1.780238	3528.926514
0.000000	1.780475	3525.697510
0.000000	1.780712	3520.763672
0.000000	1.780949	3514.886719
0.000000	1.781187	3509.733398
0.000000	1.781424	3508.256104
0.000000	1.781661	3507.229492
0.000000	1.781898	3505.699951
0.000000	1.782135	3503.992920
0.000000	1.782372	3502.572754
0.000000	1.782610	3501.544189
0.000000	1.782847	3500.272705
0.000000	1.783084	3498.490479
0.000000	1.783321	3497.320801
0.000000	1.783558	3496.617920
0.000000	1.783795	3496.100098
0.000000	1.784033	3495.833740
0.000000	1.784270	3495.737305
0.000000	1.784507	3496.271973
0.000000	1.784744	3497.687744
0.000000	1.784981	3498.895996
0.000000	1.785219	3499.196289
0.000000	1.785456	3497.681396
0.000000	1.785693	3493.220947
0.000000	1.785930	3487.836914
0.000000	1.786167	3483.092041
0.000000	1.786404	3482.568359
0.000000	1.786642	3482.813965
0.000000	1.786879	3482.464355
0.000000	1.787116	3482.361084
0.000000	1.787353	3482.003418
0.000000	1.787590	3480.622070
0.000000	1.787827	3479.072998
0.000000	1.788065	3477.117188
0.000000	1.788302	3474.958984
0.000000	1.788539	3472.769287
0.000000	1.788776	3471.246826
0.000000	1.789013	3472.294189
0.000000	1.789250	3473.203857
0.000000	1.789488	3475.048828
0.000000	1.789725	3477.147461
0.000000	1.789962	3476.167236
0.000000	1.790199	3474.487549
0.000000	1.790436	3472.752930
0.000000	1.790674	3471.299316
0.000000	1.790911	3468.893555
0.000000	1.791148	3465.763916
0.000000	1.791385	3462.468506
0.000000	1.791622	3460.244629
0.000000	1.791860	3457.932129
0.000000	1.792097	3455.437012
0.000000	1.792334	3453.446533
0.000000	1.792571	3452.564453
0.000000	1.792808	3452.981934
0.000000	1.793045	3453.777100
0.000000	1.793282	3455.290283
0.000000	1.793520	3457.806885
0.000000	1.793757	3459.589600
0.000000	1.793994	3458.254883
0.000000	1.794231	3453.409180
0.000000	1.794468	3445.783447
0.000000	1.794706	3436.076660
0.000000	1.794943	3425.140869
0.000000	1.795180	3417.180908
0.000000	1.795417	3410.261963
0.000000	1.795654	3404.176758
0.000000	1.795891	3397.905273
0.000000	1.796129	3391.972412
0.000000	1.796366	3385.739990
0.000000	1.796603	3381.281982
0.000000	1.796840	3378.425293
0.000000	1.797077	3376.428955
0.000000	1.797315	3376.656494
0.000000	1.797552	3377.119629
0.000000	1.797789	3378.215088
0.000000	1.798026	3380.403320
0.000000	1.798263	3382.960693
0.000000	1.798500	3384.948486
0.000000	1.798738	3384.698242
0.000000	1.798975	3383.570313
0.000000	1.799212	3381.582764
0.000000	1.799449	3380.113037
0.000000	1.799686	3379.318604
0.000000	1.799923	3380.202881
0.000000	1.800161	3381.412354
0.000000	1.800398	3384.153809
0.000000	1.800635	3387.293457
0.000000	1.800872	3390.214355
0.000000	1.801109	3393.151855
0.000000	1.801347	3396.499512
0.000000	1.801584	3400.652344
0.000000	1.801821	3405.344727
0.000000	1.802058	3410.333252
0.000000	1.802295	3415.655518
0.000000	1.802532	3420.321533
0.000000	1.802769	3422.341797
0.000000	1.803007	3423.572266
0.000000	1.803244	3424.732178
0.000000	1.803481	3425.267334
0.000000	1.803718	3426.334717
0.000000	1.803955	3428.145508
0.000000	1.804193	3428.912598
0.000000	1.804430	3429.480713
0.000000	1.804667	3429.797119
0.000000	1.804904	3430.569580
0.000000	1.805141	3431.932129
0.000000	1.805378	3433.279785
0.000000	1.805616	3435.089844
0.000000	1.805853	3437.363770
0.000000	1.806090	3440.187012
0.000000	1.806327	3443.944336
0.000000	1.806564	3448.072998
0.000000	1.806802	3452.249023
0.000000	1.807039	3455.702881
0.000000	1.807276	3457.386475
0.000000	1.807513	3458.244629
0.000000	1.807750	3458.008545
0.000000	1.807987	3456.724121
0.000000	1.808225	3454.883057
0.000000	1.808462	3453.281738
0.000000	1.808699	3452.365234
0.000000	1.808936	3450.465576
0.000000	1.809173	3448.174316
0.000000	1.809410	3445.543701
0.000000	1.809648	3442.426025
0.000000	1.809885	3440.791748
0.000000	1.810122	3439.012939
0.000000	1.810359	3437.212891
0.000000	1.810596	3435.414551
0.000000	1.810834	3435.699707
0.000000	1.811071	3438.048340
0.000000	1.811308	3439.230957
0.000000	1.811545	3438.931152
0.000000	1.811782	3438.638916
0.000000	1.812019	3439.835938
0.000000	1.812256	3440.600830
0.000000	1.812494	3440.985840
0.000000	1.812731	3441.435303
0.000000	1.812968	3442.037598
0.000000	1.813205	3443.222656
0.000000	1.813442	3443.573730
0.000000	1.813680	3442.989014
0.000000	1.813917	3442.307617
0.000000	1.814154	3441.376465
0.000000	1.814391	3440.825195
0.000000	1.814628	3440.849121
0.000000	1.814865	3442.015381
0.000000	1.815103	3443.778076
0.000000	1.815340	3445.779541
0.000000	1.815577	3448.850830
0.000000	1.815814	3452.711182
0.000000	1.816051	3456.870361
0.000000	1.816289	3461.369873
0.000000	1.816526	3466.442383
0.000000	1.816763	3471.415771
0.000000	1.817000	3475.082275
0.000000	1.817237	3477.837402
0.000000	1.817474	3480.311279
0.000000	1.817712	3482.374023
0.000000	1.817949	3483.940186
0.000000	1.818186	3485.941406
0.000000	1.818423	3488.241943
0.000000	1.818660	3490.662109
0.000000	1.818897	3493.717041
0.000000	1.819135	3496.933350
0.000000	1.819372	3498.586914
0.000000	1.819609	3500.373291
0.000000	1.819846	3502.875977
0.000000	1.820083	3505.913818
0.000000	1.820320	3509.336182
0.000000	1.820558	3513.153320
0.000000	1.820795	3515.978760
0.000000	1.821032	3517.621582
0.000000	1.821269	3518.481445
0.000000	1.821506	3518.968018
0.000000	1.821743	3519.230225
0.000000	1.821981	3520.811523
0.000000	1.822218	3522.947998
0.000000	1.822455	3525.723145
0.000000	1.822692	3529.728027
0.000000	1.822929	3533.002441
0.000000	1.823167	3535.396240
0.000000	1.823404	3537.260010
0.000000	1.823641	3537.654785
0.000000	1.823878	3537.280518
0.000000	1.824115	3536.243164
0.000000	1.824353	3534.998047
0.000000	1.824590	3533.731934
0.000000	1.824827	3533.420410
0.000000	1.825064	3532.497803
0.000000	1.825301	3533.339355
0.000000	1.825538	3536.113525
0.000000	1.825776	3539.099121
0.000000	1.826013	3542.234131
0.000000	1.826250	3543.623291
0.000000	1.826487	3543.855713
0.000000	1.826724	3544.574463
0.000000	1.826962	3545.626221
0.000000	1.827199	3546.868164
0.000000	1.827436	3550.564453
0.000000	1.827673	3554.889404
0.000000	1.827910	3560.209229
0.000000	1.828147	3566.415283
0.000000	1.828384	3569.043457
0.000000	1.828622	3570.054932
0.000000	1.828859	3570.717041
0.000000	1.829096	3571.458984
0.000000	1.829333	3573.591553
0.000000	1.829570	3575.611084
0.000000	1.829808	3576.890869
0.000000	1.830045	3577.795654
0.000000	1.830282	3578.383545
0.000000	1.830519	3579.597168
0.000000	1.830756	3581.052246
0.000000	1.830993	3582.792969
0.000000	1.831231	3585.671387
0.000000	1.831468	3587.445801
0.000000	1.831705	3588.816406
0.000000	1.831942	3590.036621
0.000000	1.832179	3590.977295
0.000000	1.832416	3591.468750
0.000000	1.832654	3591.561279
0.000000	1.832891	3590.340088
0.000000	1.833128	3588.029053
0.000000	1.833365	3584.629883
0.000000	1.833602	3580.665771
0.000000	1.833840	3577.192871
0.000000	1.834077	3574.656006
0.000000	1.834314	3574.011230
0.000000	1.834551	3575.436279
0.000000	1.834788	3578.718994
0.000000	1.835025	3582.842041
0.000000	1.835263	3587.428955
0.000000	1.835500	3592.183594
0.000000	1.835737	3597.397949
0.000000	1.835974	3602.055176
0.000000	1.836211	3602.537354
0.000000	1.836448	3600.696777
0.000000	1.836686	3597.317871
0.000000	1.836923	3593.093262
0.000000	1.837160	3589.017578
0.000000	1.837397	3588.337646
0.000000	1.837634	3588.613281
0.000000	1.837871	3589.744629
0.000000	1.838109	3590.843994
0.000000	1.838346	3590.756348
0.000000	1.838583	3589.017090
0.000000	1.838820	3585.730469
0.000000	1.839057	3581.259521
0.000000	1.839295	3576.226318
0.000000	1.839532	3572.947998
0.000000	1.839769	3569.182373
0.000000	1.840006	3564.811768
0.000000	1.840243	3560.050537
0.000000	1.840480	3556.408447
0.000000	1.840718	3554.935791
0.000000	1.840955	3554.625244
0.000000	1.841192	3555.984131
0.000000	1.841429	3556.723633
0.000000	1.841666	3556.379395
0.000000	1.841903	3555.998047
0.000000	1.842141	3555.615479
0.000000	1.842378	3555.049561
0.000000	1.842615	3554.876221
0.000000	1.842852	3554.739502
0.000000	1.843089	3552.827881
0.000000	1.843326	3551.491455
0.000000	1.843564	3552.340576
0.000000	1.843801	3553.628418
0.000000	1.844038	3553.681885
0.000000	1.844275	3553.339111
0.000000	1.844512	3552.895020
0.000000	1.844750	3552.769043
0.000000	1.844987	3552.391602
0.000000	1.845224	3551.407227
0.000000	1.845461	3549.366943
0.000000	1.845698	3547.957520
0.000000	1.845935	3545.062012
0.000000	1.846173	3541.823486
0.000000	1.846410	3540.196289
0.000000	1.846647	3539.906738
0.000000	1.846884	3538.798340
0.000000	1.847121	3536.888184
0.000000	1.847358	3534.101563
0.000000	1.847596	3530.181885
0.000000	1.847833	3525.701416
0.000000	1.848070	3521.488770
0.000000	1.848307	3516.769531
0.000000	1.848544	3511.535889
0.000000	1.848782	3509.122803
0.000000	1.849019	3508.486084
0.000000	1.849256	3507.368164
0.000000	1.849493	3507.115479
0.000000	1.849730	3506.866211
0.000000	1.849967	3505.796631
0.000000	1.850204	3503.819092
0.000000	1.850442	3501.422607
0.000000	1.850679	3498.727295
0.000000	1.850916	3495.948730
0.000000	1.851153	3493.633545
0.000000	1.851390	3490.920166
0.000000	1.851628	3490.339844
0.000000	1.851865	3491.015869
0.000000	1.852102	3492.861816
0.000000	1.852339	3494.702637
0.000000	1.852576	3495.775391
0.000000	1.852813	3495.965576
0.000000	1.853051	3496.125488
0.000000	1.853288	3496.863281
0.000000	1.853525	3498.709961
0.000000	1.853762	3501.079102
0.000000	1.853999	3504.393311
0.000000	1.854237	3507.903076
0.000000	1.854474	3511.709473
0.000000	1.854711	3515.352051
0.000000	1.854948	3518.672607
0.000000	1.855185	3520.538086
0.000000	1.855422	3520.589600
0.000000	1.855660	3518.719727
0.000000	1.855897	3517.385010
0.000000	1.856134	3516.697998
0.000000	1.856371	3517.276123
0.000000	1.856608	3517.440674
0.000000	1.856845	3514.922852
0.000000	1.857083	3510.681885
0.000000	1.857320	3505.783447
0.000000	1.857557	3501.201416
0.000000	1.857794	3499.791504
0.000000	1.858031	3498.409668
0.000000	1.858269	3497.118652
0.000000	1.858506	3495.274658
0.000000	1.858743	3493.728516
0.000000	1.858980	3493.768799
0.000000	1.859217	3494.616943
0.000000	1.859455	3496.626709
0.000000	1.859692	3499.267090
0.000000	1.859929	3502.565918
0.000000	1.860166	3506.173340
0.000000	1.860403	3509.719727
0.000000	1.860640	3513.304443
0.000000	1.860877	3517.979736
0.000000	1.861115	3525.476074
0.000000	1.861352	3530.952637
0.000000	1.861589	3534.130615
0.000000	1.861826	3535.747314
0.000000	1.862063	3537.204102
0.000000	1.862301	3539.399902
0.000000	1.862538	3542.739014
0.000000	1.862775	3544.883789
0.000000	1.863012	3545.131592
0.000000	1.863249	3545.317383
0.000000	1.863486	3546.198730
0.000000	1.863724	3548.547119
0.000000	1.863961	3549.679199
0.000000	1.864198	3550.345215
0.000000	1.864435	3552.198486
0.000000	1.864672	3555.271240
0.000000	1.864910	3558.575684
0.000000	1.865147	3560.962891
0.000000	1.865384	3561.220703
0.000000	1.865621	3560.005859
0.000000	1.865858	3557.874512
0.000000	1.866095	3554.880371
0.000000	1.866332	3551.279785
0.000000	1.866570	3548.145020
0.000000	1.866807	3544.190918
0.000000	1.867044	3540.099854
0.000000	1.867281	3535.925781
0.000000	1.867518	3533.827637
0.000000	1.867756	3533.289551
0.000000	1.867993	3533.879639
0.000000	1.868230	3534.798584
0.000000	1.868467	3536.376953
0.000000	1.868704	3537.816406
0.000000	1.868941	3539.244141
0.000000	1.869179	3540.906982
0.000000	1.869416	3542.544922
0.000000	1.869653	3543.980713
0.000000	1.869890	3545.141357
0.000000	1.870127	3544.867676
0.000000	1.870364	3544.106934
0.000000	1.870602	3542.837158
0.000000	1.870839	3540.496826
0.000000	1.871076	3538.776855
0.000000	1.871313	3537.129150
0.000000	1.871550	3536.400391
0.000000	1.871788	3537.030273
0.000000	1.872025	3536.561279
0.000000	1.872262	3535.608887
0.000000	1.872499	3534.514893
0.000000	1.872736	3533.199219
0.000000	1.872973	3531.746582
0.000000	1.873211	3530.520508
0.000000	1.873448	3531.477051
0.000000	1.873685	3532.762207
0.000000	1.873922	3533.099609
0.000000	1.874159	3533.881104
0.000000	1.874397	3534.389404
0.000000	1.874634	3535.003174
0.000000	1.874871	3535.781494
0.000000	1.875108	3536.794922
0.000000	1.875345	3539.081299
0.000000	1.875582	3541.462646
0.000000	1.875819	3543.887207
0.000000	1.876057	3546.051514
0.000000	1.876294	3548.139893
0.000000	1.876531	3550.235596
0.000000	1.876768	3552.304932
0.000000	1.877005	3554.181641
0.000000	1.877243	3556.174316
0.000000	1.877480	3557.974365
0.000000	1.877717	3559.618408
0.000000	1.877954	3561.036133
0.000000	1.878191	3561.336182
0.000000	1.878428	3561.379883
0.000000	1.878666	3560.913574
0.000000	1.878903	3561.533203
0.000000	1.879140	3563.878174
0.000000	1.879377	3566.052979
0.000000	1.879614	3567.497803
0.000000	1.879851	3568.644775
0.000000	1.880089	3569.859619
0.000000	1.880326	3570.920654
0.000000	1.880563	3572.809570
0.000000	1.880800	3575.032959
0.000000	1.881037	3576.779297
0.000000	1.881275	3578.182861
0.000000	1.881512	3579.178467
0.000000	1.881749	3579.630859
0.000000	1.881986	3579.838135
0.000000	1.882223	3580.173584
0.000000	1.882460	3581.668945
0.000000	1.882698	3584.033691
0.000000	1.882935	3587.408691
0.000000	1.883172	3589.338379
0.000000	1.883409	3592.665527
0.000000	1.883646	3597.129639
0.000000	1.883884	3602.801270
0.000000	1.884121	3607.904785
0.000000	1.884358	3613.470703
0.000000	1.884595	3616.805908
0.000000	1.884832	3617.809570
0.000000	1.885069	3618.926514
0.000000	1.885306	3619.760254
0.000000	1.885544	3621.836914
0.000000	1.885781	3625.999756
0.000000	1.886018	3630.797363
0.000000	1.886255	3635.236816
0.000000	1.886492	3635.529297
0.000000	1.886730	3633.636230
0.000000	1.886967	3630.141846
0.000000	1.887204	3625.473877
0.000000	1.887441	3621.188232
0.000000	1.887678	3618.069092
0.000000	1.887915	3615.004395
0.000000	1.888153	3613.173828
0.000000	1.888390	3611.249756
0.000000	1.888627	3609.127930
0.000000	1.888864	3604.895264
0.000000	1.889101	3599.993652
0.000000	1.889338	3595.575928
0.000000	1.889576	3592.023926
0.000000	1.889813	3590.792969
0.000000	1.890050	3590.111084
0.000000	1.890287	3589.276123
0.000000	1.890524	3588.555908
0.000000	1.890762	3588.395752
0.000000	1.890999	3588.554443
0.000000	1.891236	3589.278076
0.000000	1.891473	3591.412109
0.000000	1.891710	3594.517334
0.000000	1.891947	3598.495850
0.000000	1.892185	3602.640381
0.000000	1.892422	3605.904297
0.000000	1.892659	3606.741943
0.000000	1.892896	3607.102783
0.000000	1.893133	3606.578857
0.000000	1.893371	3606.772949
0.000000	1.893608	3606.444580
0.000000	1.893845	3605.652344
0.000000	1.894082	3605.088379
0.000000	1.894319	3605.810303
0.000000	1.894556	3606.507324
0.000000	1.894794	3606.124512
0.000000	1.895031	3605.433105
0.000000	1.895268	3604.557617
0.000000	1.895505	3603.906738
0.000000	1.895742	3602.827148
0.000000	1.895979	3602.256348
0.000000	1.896217	3602.315674
0.000000	1.896454	3602.845703
0.000000	1.896691	3603.508545
0.000000	1.896928	3604.275635
0.000000	1.897165	3604.950928
0.000000	1.897403	3605.770996
0.000000	1.897640	3606.195801
0.000000	1.897877	3606.482910
0.000000	1.898114	3605.054443
0.000000	1.898351	3602.030273
0.000000	1.898588	3598.234131
0.000000	1.898825	3593.716797
0.000000	1.899063	3590.369629
0.000000	1.899300	3584.979004
0.000000	1.899537	3578.139893
0.000000	1.899774	3570.461182
0.000000	1.900011	3563.262451
0.000000	1.900249	3556.096924
0.000000	1.900486	3548.861816
0.000000	1.900723	3541.100098
0.000000	1.900960	3533.828857
0.000000	1.901197	3528.333252
0.000000	1.901434	3522.917725
0.000000	1.901672	3517.575195
0.000000	1.901909	3512.651611
0.000000	1.902146	3508.131348
0.000000	1.902383	3502.787598
0.000000	1.902620	3497.253418
0.000000	1.902858	3492.041748
0.000000	1.903095	3488.963867
0.000000	1.903332	3486.582275
0.000000	1.903569	3484.471436
0.000000	1.903806	3482.814697
0.000000	1.904043	3483.619873
0.000000	1.904281	3485.920410
0.000000	1.904518	3488.792725
0.000000	1.904755	3491.797119
0.000000	1.904992	3494.574707
0.000000	1.905229	3496.296143
0.000000	1.905466	3497.049316
0.000000	1.905704	3497.654785
0.000000	1.905941	3498.911865
0.000000	1.906178	3501.527100
0.000000	1.906415	3503.614014
0.000000	1.906652	3506.012451
0.000000	1.906890	3507.541504
0.000000	1.907127	3509.687744
0.000000	1.907364	3512.401855
0.000000	1.907601	3515.802979
0.000000	1.907838	3519.075684
0.000000	1.908075	3522.045166
0.000000	1.908312	3524.028564
0.000000	1.908550	3525.450439
0.000000	1.908787	3526.582031
0.000000	1.909024	3526.687988
0.000000	1.909261	3525.741211
0.000000	1.909498	3525.081787
0.000000	1.909736	3526.541504
0.000000	1.909973	3529.513672
0.000000	1.910210	3533.114258
0.000000	1.910447	3537.903564
0.000000	1.910684	3543.243164
0.000000	1.910921	3548.827148
0.000000	1.911159	3554.114502
0.000000	1.911396	3557.994873
0.000000	1.911633	3561.155029
0.000000	1.911870	3562.886963
0.000000	1.912107	3562.405762
0.000000	1.912345	3560.623779
0.000000	1.912582	3557.893066
0.000000	1.912819	3555.525635
0.000000	1.913056	3552.234131
0.000000	1.913293	3548.793457
0.000000	1.913530	3546.539795
0.000000	1.913768	3544.024414
0.000000	1.914005	3542.159912
0.000000	1.914242	3541.754639
0.000000	1.914479	3541.005859
0.000000	1.914716	3541.047119
0.000000	1.914953	3541.919434
0.000000	1.915191	3544.086914
0.000000	1.915428	3545.164795
0.000000	1.915665	3545.408203
0.000000	1.915902	3546.187256
0.000000	1.916139	3547.171387
0.000000	1.916376	3549.395020
0.000000	1.916614	3552.328613
0.000000	1.916851	3555.723145
0.000000	1.917088	3560.701172
0.000000	1.917325	3566.328613
0.000000	1.917562	3572.215820
0.000000	1.917799	3577.387451
0.000000	1.918037	3579.262695
0.000000	1.918274	3580.106689
0.000000	1.918511	3580.648926
0.000000	1.918748	3580.673828
0.000000	1.918985	3581.649658
0.000000	1.919223	3583.070557
0.000000	1.919460	3585.130371
0.000000	1.919697	3588.953857
0.000000	1.919934	3593.971680
0.000000	1.920171	3599.504883
0.000000	1.920408	3605.757324
0.000000	1.920646	3612.287842
0.000000	1.920883	3615.005859
0.000000	1.921120	3614.803955
0.000000	1.921357	3613.504150
0.000000	1.921594	3610.781494
0.000000	1.921832	3608.068604
0.000000	1.922069	3604.902832
0.000000	1.922306	3603.664551
0.000000	1.922543	3605.299316
0.000000	1.922780	3607.305176
0.000000	1.923018	3609.399902
0.000000	1.923254	3612.362549
0.000000	1.923492	3615.871582
0.000000	1.923729	3620.177979
0.000000	1.923966	3624.074707
0.000000	1.924203	3628.425781
0.000000	1.924440	3633.686279
0.000000	1.924678	3639.461426
0.000000	1.924915	3646.280762
0.000000	1.925152	3653.402344
0.000000	1.925389	3660.819092
0.000000	1.925626	3667.944824
0.000000	1.925864	3675.191650
0.000000	1.926101	3682.189453
0.000000	1.926338	3685.602539
0.000000	1.926575	3687.113037
0.000000	1.926812	3687.812500
0.000000	1.927049	3687.720947
0.000000	1.927287	3687.410400
0.000000	1.927524	3687.020264
0.000000	1.927761	3686.825684
0.000000	1.927998	3686.254150
0.000000	1.928235	3685.701904
0.000000	1.928472	3685.356445
0.000000	1.928710	3685.895020
0.000000	1.928947	3687.614746
0.000000	1.929184	3689.407227
0.000000	1.929421	3691.545166
0.000000	1.929658	3694.050293
0.000000	1.929896	3697.162598
0.000000	1.930133	3700.730469
0.000000	1.930370	3703.590088
0.000000	1.930607	3706.384033
0.000000	1.930844	3709.317871
0.000000	1.931081	3712.964111
0.000000	1.931319	3716.292480
0.000000	1.931556	3718.342529
0.000000	1.931793	3720.605469
0.000000	1.932030	3723.306152
0.000000	1.932267	3725.672363
0.000000	1.932505	3727.029785
0.000000	1.932742	3728.332764
0.000000	1.932979	3729.654297
0.000000	1.933216	3730.117676
0.000000	1.933453	3732.137207
0.000000	1.933690	3734.378418
0.000000	1.933927	3736.808594
0.000000	1.934165	3739.185303
0.000000	1.934402	3741.907471
0.000000	1.934639	3743.001221
0.000000	1.934876	3742.882813
0.000000	1.935113	3741.240967
0.000000	1.935351	3738.379395
0.000000	1.935588	3735.008301
0.000000	1.935825	3732.099365
0.000000	1.936062	3730.211426
0.000000	1.936299	3729.168213
0.000000	1.936536	3728.975342
0.000000	1.936774	3729.213135
0.000000	1.937011	3730.479004
0.000000	1.937248	3732.695068
0.000000	1.937485	3736.031982
0.000000	1.937722	3738.120117
0.000000	1.937959	3739.535156
0.000000	1.938197	3741.293701
0.000000	1.938434	3742.147949
0.000000	1.938671	3741.709961
0.000000	1.938908	3741.036377
0.000000	1.939145	3740.094727
0.000000	1.939383	3739.385986
0.000000	1.939620	3739.192871
0.000000	1.939857	3740.014160
0.000000	1.940094	3741.190430
0.000000	1.940331	3742.091064
0.000000	1.940568	3742.899902
0.000000	1.940806	3743.691650
0.000000	1.941043	3744.185791
0.000000	1.941280	3744.598877
0.000000	1.941517	3745.050293
0.000000	1.941754	3745.536377
0.000000	1.941991	3745.783447
0.000000	1.942229	3746.572266
0.000000	1.942466	3747.309326
0.000000	1.942703	3746.708496
0.000000	1.942940	3745.283447
0.000000	1.943177	3743.495361
0.000000	1.943414	3740.635986
0.000000	1.943652	3736.510986
0.000000	1.943889	3732.093750
0.000000	1.944126	3727.818359
0.000000	1.944363	3723.988281
0.000000	1.944600	3719.287354
0.000000	1.944838	3714.915527
0.000000	1.945075	3709.948730
0.000000	1.945312	3704.202637
0.000000	1.945549	3698.185303
0.000000	1.945786	3693.586182
0.000000	1.946023	3690.179443
0.000000	1.946261	3687.772217
0.000000	1.946498	3685.734619
0.000000	1.946735	3684.119873
0.000000	1.946972	3682.364258
0.000000	1.947209	3681.346191
0.000000	1.947446	3681.209473
0.000000	1.947684	3681.408203
0.000000	1.947921	3682.404541
0.000000	1.948158	3683.411377
0.000000	1.948395	3681.797363
0.000000	1.948632	3679.761719
0.000000	1.948869	3677.570557
0.000000	1.949107	3675.949951
0.000000	1.949344	3676.393311
0.000000	1.949581	3678.390869
0.000000	1.949818	3680.769043
0.000000	1.950055	3682.693848
0.000000	1.950293	3684.364746
0.000000	1.950530	3686.472656
0.000000	1.950767	3688.256104
0.000000	1.951004	3688.338867
0.000000	1.951241	3688.220459
0.000000	1.951478	3687.869141
0.000000	1.951716	3688.291260
0.000000	1.951953	3688.345947
0.000000	1.952190	3689.761719
0.000000	1.952427	3692.669922
0.000000	1.952664	3695.347656
0.000000	1.952901	3698.477783
0.000000	1.953139	3700.411865
0.000000	1.953376	3701.781982
0.000000	1.953613	3701.738770
0.000000	1.953850	3701.573730
0.000000	1.954087	3701.119873
0.000000	1.954325	3702.433594
0.000000	1.954562	3703.220947
0.000000	1.954799	3703.280029
0.000000	1.955036	3703.671143
0.000000	1.955273	3704.754150
0.000000	1.955510	3707.312744
0.000000	1.955747	3710.328613
0.000000	1.955985	3712.169922
0.000000	1.956222	3712.642822
0.000000	1.956459	3713.006348
0.000000	1.956696	3713.074951
0.000000	1.956933	3714.059570
0.000000	1.957171	3714.666504
0.000000	1.957408	3715.496582
0.000000	1.957645	3717.504639
0.000000	1.957882	3720.700684
0.000000	1.958119	3724.316162
0.000000	1.958356	3727.317383
0.000000	1.958594	3727.536133
0.000000	1.958831	3726.050293
0.000000	1.959068	3723.932861
0.000000	1.959305	3721.054443
0.000000	1.959542	3720.349854
0.000000	1.959780	3720.229248
0.000000	1.960017	3720.102783
0.000000	1.960254	3719.302002
0.000000	1.960491	3715.833740
0.000000	1.960728	3710.849365
0.000000	1.960966	3705.125244
0.000000	1.961203	3702.113770
0.000000	1.961440	3701.998535
0.000000	1.961677	3700.844971
0.000000	1.961914	3699.022949
0.000000	1.962151	3696.625488
0.000000	1.962389	3694.193115
0.000000	1.962626	3692.830566
0.000000	1.962863	3691.854248
0.000000	1.963100	3692.000488
0.000000	1.963337	3692.544922
0.000000	1.963574	3693.566650
0.000000	1.963812	3695.629150
0.000000	1.964049	3697.824463
0.000000	1.964286	3700.043457
0.000000	1.964523	3703.635498
0.000000	1.964760	3707.980225
0.000000	1.964997	3711.481689
0.000000	1.965235	3714.648193
0.000000	1.965472	3717.999512
0.000000	1.965709	3722.156738
0.000000	1.965946	3723.327148
0.000000	1.966183	3722.672607
0.000000	1.966420	3721.451172
0.000000	1.966658	3719.335693
0.000000	1.966895	3719.175293
0.000000	1.967132	3718.721191
0.000000	1.967369	3716.787598
0.000000	1.967606	3713.680420
0.000000	1.967844	3710.319336
0.000000	1.968081	3706.632813
0.000000	1.968318	3703.799316
0.000000	1.968555	3702.761475
0.000000	1.968792	3701.694580
0.000000	1.969029	3700.328613
0.000000	1.969267	3699.833496
0.000000	1.969504	3698.827148
0.000000	1.969741	3697.341553
0.000000	1.969978	3695.588867
0.000000	1.970215	3694.087891
0.000000	1.970453	3692.786865
0.000000	1.970690	3691.254883
0.000000	1.970927	3690.492432
0.000000	1.971164	3691.112061
0.000000	1.971401	3691.202881
0.000000	1.971638	3689.603516
0.000000	1.971875	3687.760742
0.000000	1.972113	3685.681396
0.000000	1.972350	3683.786865
0.000000	1.972587	3681.450928
0.000000	1.972824	3679.887939
0.000000	1.973061	3679.127197
0.000000	1.973299	3678.527832
0.000000	1.973536	3678.351074
0.000000	1.973773	3678.699219
0.000000	1.974010	3678.525635
0.000000	1.974247	3677.946289
0.000000	1.974484	3677.585938
0.000000	1.974722	3676.872314
0.000000	1.974959	3675.472656
0.000000	1.975196	3673.963623
0.000000	1.975433	3671.554932
0.000000	1.975670	3669.960205
0.000000	1.975907	3668.934814
0.000000	1.976145	3667.965088
0.000000	1.976382	3667.949951
0.000000	1.976619	3669.717285
0.000000	1.976856	3671.602539
0.000000	1.977093	3675.229248
0.000000	1.977331	3676.758789
0.000000	1.977568	3674.528320
0.000000	1.977805	3670.716553
0.000000	1.978042	3665.396973
0.000000	1.978279	3659.072021
0.000000	1.978516	3654.347656
0.000000	1.978754	3651.110107
0.000000	1.978991	3648.158691
0.000000	1.979228	3646.023682
0.000000	1.979465	3643.653564
0.000000	1.979702	3641.441162
0.000000	1.979940	3639.837891
0.000000	1.980177	3640.645996
0.000000	1.980414	3641.842773
0.000000	1.980651	3644.265381
0.000000	1.980888	3647.228760
0.000000	1.981125	3650.792725
0.000000	1.981362	3653.651855
0.000000	1.981600	3654.634033
0.000000	1.981837	3655.012695
0.000000	1.982074	3656.268799
0.000000	1.982311	3658.756592
0.000000	1.982548	3661.813965
0.000000	1.982786	3665.775391
0.000000	1.983023	3670.283447
0.000000	1.983260	3676.084961
0.000000	1.983497	3680.555176
0.000000	1.983734	3683.644043
0.000000	1.983971	3685.995850
0.000000	1.984209	3687.851563
0.000000	1.984446	3689.357910
0.000000	1.984683	3691.515869
0.000000	1.984920	3692.156982
0.000000	1.985157	3691.995605
0.000000	1.985394	3691.151123
0.000000	1.985632	3689.616455
0.000000	1.985869	3687.751709
0.000000	1.986106	3686.270264
0.000000	1.986343	3687.398926
0.000000	1.986580	3690.640381
0.000000	1.986818	3694.910400
0.000000	1.987055	3698.555908
0.000000	1.987292	3702.346680
0.000000	1.987529	3706.409912
0.000000	1.987766	3710.797119
0.000000	1.988003	3713.799561
0.000000	1.988241	3713.581299
0.000000	1.988478	3712.352295
0.000000	1.988715	3710.412598
0.000000	1.988952	3708.435059
0.000000	1.989189	3708.894775
0.000000	1.989427	3708.093506
0.000000	1.989664	3707.929443
0.000000	1.989901	3708.812500
0.000000	1.990138	3710.962158
0.000000	1.990375	3714.840332
0.000000	1.990612	3719.173828
0.000000	1.990849	3723.010986
0.000000	1.991087	3726.808594
0.000000	1.991324	3728.144775
0.000000	1.991561	3728.900879
0.000000	1.991798	3730.307129
0.000000	1.992035	3732.076172
0.000000	1.992273	3733.415771
0.000000	1.992510	3734.509277
0.000000	1.992747	3735.832275
0.000000	1.992984	3738.618652
0.000000	1.993221	3741.042236
0.000000	1.993459	3743.607422
0.000000	1.993696	3746.569824
0.000000	1.993933	3749.748291
0.000000	1.994170	3753.334229
0.000000	1.994407	3756.554932
0.000000	1.994644	3759.512207
0.000000	1.994882	3758.895508
0.000000	1.995119	3756.196533
0.000000	1.995356	3752.722412
0.000000	1.995593	3748.154785
0.000000	1.995830	3744.586670
0.000000	1.996067	3742.735352
0.000000	1.996305	3741.289063
0.000000	1.996542	3739.771973
0.000000	1.996779	3738.253418
0.000000	1.997016	3737.123291
0.000000	1.997253	3737.561523
0.000000	1.997490	3738.352539
0.000000	1.997728	3736.575439
0.000000	1.997965	3734.186768
0.000000	1.998202	3731.293945
0.000000	1.998439	3727.852539
0.000000	1.998676	3724.981689
0.000000	1.998914	3723.961670
0.000000	1.999151	3722.719727
0.000000	1.999388	3721.460938
0.000000	1.999625	3720.495361
0.000000	1.999862	3719.749756
0.000000	2.000099	3717.799561
0.000000	2.000336	3715.563477
0.000000	2.000574	3713.003662
0.000000	2.000811	3710.892090
0.000000	2.001048	3709.458008
0.000000	2.001285	3709.892334
0.000000	2.001522	3710.777588
0.000000	2.001760	3712.141602
0.000000	2.001997	3714.336426
0.000000	2.002234	3716.583740
0.000000	2.002471	3718.187500
0.000000	2.002708	3719.698242
0.000000	2.002945	3721.864014
0.000000	2.003183	3724.493408
0.000000	2.003420	3726.884766
0.000000	2.003657	3729.540771
0.000000	2.003894	3733.116455
0.000000	2.004131	3737.409668
0.000000	2.004369	3741.085693
0.000000	2.004606	3743.764404
0.000000	2.004843	3747.669189
0.000000	2.005080	3752.359619
0.000000	2.005317	3756.963867
0.000000	2.005554	3761.873291
0.000000	2.005792	3766.359131
0.000000	2.006029	3768.706299
0.000000	2.006266	3766.217041
0.000000	2.006503	3761.007080
0.000000	2.006740	3753.885010
0.000000	2.006978	3744.817383
0.000000	2.007215	3737.957275
0.000000	2.007452	3733.685547
0.000000	2.007689	3728.564209
0.000000	2.007926	3722.889160
0.000000	2.008163	3717.401367
0.000000	2.008401	3713.631836
0.000000	2.008638	3711.527832
0.000000	2.008875	3710.559814
0.000000	2.009112	3710.215332
0.000000	2.009349	3711.009766
0.000000	2.009587	3712.208740
0.000000	2.009824	3713.748779
0.000000	2.010061	3715.189697
0.000000	2.010298	3717.176025
0.000000	2.010535	3719.627686
0.000000	2.010772	3721.808105
0.000000	2.011009	3723.542480
0.000000	2.011247	3725.017578
0.000000	2.011484	3725.937256
0.000000	2.011721	3726.489014
0.000000	2.011958	3725.787842
0.000000	2.012195	3724.311768
0.000000	2.012433	3721.895996
0.000000	2.012670	3719.773438
0.000000	2.012907	3717.172119
0.000000	2.013144	3714.522461
0.000000	2.013381	3711.317139
0.000000	2.013618	3708.762207
0.000000	2.013855	3707.006104
0.000000	2.014093	3705.187256
0.000000	2.014330	3703.259521
0.000000	2.014567	3701.561279
0.000000	2.014804	3700.194580
0.000000	2.015041	3700.566162
0.000000	2.015279	3701.102539
0.000000	2.015516	3701.554688
0.000000	2.015753	3701.661865
0.000000	2.015990	3700.583984
0.000000	2.016227	3699.492676
0.000000	2.016464	3697.964355
0.000000	2.016702	3697.535400
0.000000	2.016939	3697.805176
0.000000	2.017176	3698.392334
0.000000	2.017413	3698.725342
0.000000	2.017650	3698.331543
0.000000	2.017888	3697.265869
0.000000	2.018125	3695.666748
0.000000	2.018362	3694.481934
0.000000	2.018599	3694.590820
0.000000	2.018836	3694.780029
0.000000	2.019073	3695.214600
0.000000	2.019310	3695.689941
0.000000	2.019548	3697.326172
0.000000	2.019785	3698.071045
0.000000	2.020022	3698.839844
0.000000	2.020259	3700.107178
0.000000	2.020496	3701.958252
0.000000	2.020734	3704.177002
0.000000	2.020971	3704.672119
0.000000	2.021208	3704.632324
0.000000	2.021445	3704.648193
0.000000	2.021682	3704.273193
0.000000	2.021919	3704.416504
0.000000	2.022157	3704.688721
0.000000	2.022394	3704.555664
0.000000	2.022631	3705.182861
0.000000	2.022868	3706.170410
0.000000	2.023105	3707.291016
0.000000	2.023343	3708.636963
0.000000	2.023580	3710.029297
0.000000	2.023817	3711.144531
0.000000	2.024054	3711.791260
0.000000	2.024291	3712.677490
0.000000	2.024528	3712.267578
0.000000	2.024766	3712.213379
0.000000	2.025003	3714.150879
0.000000	2.025240	3716.031982
0.000000	2.025477	3718.101563
0.000000	2.025714	3719.981445
0.000000	2.025951	3722.845459
0.000000	2.026189	3725.426270
0.000000	2.026426	3727.364014
0.000000	2.026663	3729.191406
0.000000	2.026900	3730.541260
0.000000	2.027137	3732.193604
0.000000	2.027375	3733.785156
0.000000	2.027612	3736.191162
0.000000	2.027849	3738.855957
0.000000	2.028086	3743.135254
0.000000	2.028323	3747.324951
0.000000	2.028560	3751.800049
0.000000	2.028798	3757.407227
0.000000	2.029035	3762.987549
0.000000	2.029272	3768.237793
0.000000	2.029509	3773.550293
0.000000	2.029746	3778.217529
0.000000	2.029984	3781.895020
0.000000	2.030221	3783.947754
0.000000	2.030458	3785.437012
0.000000	2.030695	3786.836914
0.000000	2.030932	3788.793701
0.000000	2.031169	3791.445557
0.000000	2.031407	3794.718262
0.000000	2.031644	3797.566895
0.000000	2.031881	3799.932373
0.000000	2.032118	3801.608643
0.000000	2.032355	3802.396484
0.000000	2.032593	3802.029053
0.000000	2.032830	3800.706055
0.000000	2.033067	3799.000732
0.000000	2.033304	3796.864502
0.000000	2.033541	3795.503906
0.000000	2.033778	3796.366943
0.000000	2.034015	3797.376465
0.000000	2.034253	3799.175049
0.000000	2.034490	3799.690674
0.000000	2.034727	3798.888184
0.000000	2.034964	3798.092773
0.000000	2.035201	3797.080078
0.000000	2.035439	3797.270752
0.000000	2.035676	3797.831787
0.000000	2.035913	3800.187012
0.000000	2.036150	3803.669922
0.000000	2.036387	3807.492188
0.000000	2.036624	3811.640625
0.000000	2.036862	3815.949951
0.000000	2.037099	3820.092041
0.000000	2.037336	3825.158691
0.000000	2.037573	3830.510254
0.000000	2.037810	3835.909424
0.000000	2.038048	3838.785156
0.000000	2.038285	3839.620117
0.000000	2.038522	3840.512207
0.000000	2.038759	3841.434570
0.000000	2.038996	3844.686768
0.000000	2.039233	3846.374512
0.000000	2.039470	3843.999512
0.000000	2.039708	3839.723145
0.000000	2.039945	3833.640869
0.000000	2.040182	3827.552979
0.000000	2.040419	3823.596191
0.000000	2.040656	3820.795166
0.000000	2.040894	3821.087158
0.000000	2.041131	3822.401611
0.000000	2.041368	3824.712646
0.000000	2.041605	3827.593994
0.000000	2.041842	3831.421387
0.000000	2.042079	3835.454346
0.000000	2.042316	3838.097168
0.000000	2.042554	3837.990234
0.000000	2.042791	3835.894043
0.000000	2.043028	3832.753662
0.000000	2.043265	3829.044189
0.000000	2.043502	3825.283203
0.000000	2.043740	3824.246826
0.000000	2.043977	3826.476807
0.000000	2.044214	3829.203613
0.000000	2.044451	3832.293457
0.000000	2.044688	3833.840332
0.000000	2.044925	3834.361816
0.000000	2.045163	3834.630127
0.000000	2.045400	3835.516846
0.000000	2.045637	3836.829102
0.000000	2.045874	3838.823486
0.000000	2.046111	3840.020996
0.000000	2.046349	3841.333252
0.000000	2.046586	3842.505615
0.000000	2.046823	3843.763916
0.000000	2.047060	3844.495361
0.000000	2.047297	3845.556641
0.000000	2.047534	3847.254150
0.000000	2.047772	3848.323242
0.000000	2.048009	3849.454346
0.000000	2.048246	3850.930420
0.000000	2.048483	3853.404297
0.000000	2.048720	3856.620605
0.000000	2.048957	3861.162109
0.000000	2.049195	3866.136719
0.000000	2.049432	3870.373291
0.000000	2.049669	3872.889648
0.000000	2.049906	3872.891602
0.000000	2.050143	3871.807861
0.000000	2.050380	3870.402832
0.000000	2.050618	3870.722168
0.000000	2.050855	3870.775391
0.000000	2.051092	3870.005859
0.000000	2.051329	3868.465820
0.000000	2.051566	3866.141846
0.000000	2.051804	3863.453857
0.000000	2.052041	3861.385498
0.000000	2.052278	3859.503418
0.000000	2.052515	3857.588135
0.000000	2.052752	3856.378662
0.000000	2.052989	3855.977539
0.000000	2.053227	3856.393066
0.000000	2.053464	3857.041748
0.000000	2.053701	3856.764648
0.000000	2.053938	3855.107910
0.000000	2.054175	3853.149414
0.000000	2.054413	3851.468262
0.000000	2.054650	3849.112793
0.000000	2.054887	3846.502930
0.000000	2.055124	3844.416260
0.000000	2.055361	3842.749756
0.000000	2.055598	3841.321289
0.000000	2.055836	3840.595703
0.000000	2.056073	3843.368652
0.000000	2.056310	3847.515869
0.000000	2.056547	3852.737305
0.000000	2.056784	3858.625488
0.000000	2.057022	3863.950439
0.000000	2.057259	3869.975830
0.000000	2.057496	3876.398193
0.000000	2.057733	3883.351074
0.000000	2.057970	3888.539551
0.000000	2.058208	3892.151855
0.000000	2.058444	3895.200195
0.000000	2.058682	3898.751709
0.000000	2.058919	3903.917236
0.000000	2.059156	3910.605957
0.000000	2.059393	3917.988770
0.000000	2.059630	3924.716797
0.000000	2.059868	3930.935547
0.000000	2.060105	3934.410400
0.000000	2.060342	3932.918945
0.000000	2.060579	3929.357666
0.000000	2.060816	3924.012207
0.000000	2.061054	3917.169189
0.000000	2.061291	3912.352783
0.000000	2.061528	3909.538330
0.000000	2.061765	3907.053955
0.000000	2.062002	3905.436523
0.000000	2.062239	3905.204834
0.000000	2.062476	3904.880127
0.000000	2.062714	3904.654541
0.000000	2.062951	3901.574951
0.000000	2.063188	3896.913330
0.000000	2.063425	3891.405518
0.000000	2.063662	3886.610352
0.000000	2.063900	3884.926514
0.000000	2.064137	3884.792969
0.000000	2.064374	3886.337158
0.000000	2.064611	3888.182129
0.000000	2.064848	3889.774658
0.000000	2.065085	3890.297119
0.000000	2.065323	3890.323242
0.000000	2.065560	3890.179932
0.000000	2.065797	3890.385742
0.000000	2.066034	3890.381348
0.000000	2.066271	3891.379150
0.000000	2.066509	3893.689697
0.000000	2.066746	3894.808838
0.000000	2.066983	3894.913330
0.000000	2.067220	3893.168945
0.000000	2.067457	3890.068604
0.000000	2.067694	3886.773926
0.000000	2.067931	3883.975830
0.000000	2.068169	3881.923340
0.000000	2.068406	3880.605957
0.000000	2.068643	3879.725342
0.000000	2.068880	3879.671387
0.000000	2.069117	3880.083008
0.000000	2.069355	3880.926025
0.000000	2.069592	3882.397949
0.000000	2.069829	3884.314453
0.000000	2.070066	3886.683350
0.000000	2.070303	3889.561768
0.000000	2.070540	3892.535156
0.000000	2.070778	3895.916992
0.000000	2.071015	3899.205811
0.000000	2.071252	3899.171143
0.000000	2.071489	3897.022217
0.000000	2.071726	3893.311035
0.000000	2.071964	3888.342285
0.000000	2.072201	3884.294922
0.000000	2.072438	3883.678711
0.000000	2.072675	3883.777588
0.000000	2.072912	3884.390869
0.000000	2.073149	3884.628174
0.000000	2.073387	3884.167236
0.000000	2.073624	3883.464111
0.000000	2.073861	3883.168457
0.000000	2.074098	3882.740479
0.000000	2.074335	3883.669922
0.000000	2.074572	3885.706299
0.000000	2.074810	3886.995117
0.000000	2.075047	3886.898193
0.000000	2.075284	3886.005127
0.000000	2.075521	3884.838867
0.000000	2.075758	3882.609619
0.000000	2.075995	3879.643066
0.000000	2.076233	3875.511230
0.000000	2.076470	3870.377686
0.000000	2.076707	3864.422852
0.000000	2.076944	3858.792236
0.000000	2.077181	3856.521484
0.000000	2.077419	3854.755371
0.000000	2.077656	3852.948486
0.000000	2.077893	3850.996094
0.000000	2.078130	3849.886719
0.000000	2.078367	3849.402832
0.000000	2.078604	3849.164307
0.000000	2.078842	3848.413818
0.000000	2.079079	3847.503906
0.000000	2.079316	3846.830078
0.000000	2.079553	3847.750977
0.000000	2.079790	3849.488770
0.000000	2.080028	3850.383301
0.000000	2.080265	3849.186523
0.000000	2.080502	3848.491943
0.000000	2.080739	3846.555664
0.000000	2.080976	3843.602051
0.000000	2.081213	3840.853516
0.000000	2.081450	3839.044189
0.000000	2.081688	3838.444092
0.000000	2.081925	3837.696289
0.000000	2.082162	3837.197266
0.000000	2.082399	3839.291504
0.000000	2.082636	3842.393311
0.000000	2.082874	3845.125244
0.000000	2.083111	3847.320068
0.000000	2.083348	3849.286865
0.000000	2.083585	3852.182129
0.000000	2.083822	3856.848633
0.000000	2.084059	3862.706543
0.000000	2.084297	3869.833740
0.000000	2.084534	3877.883057
0.000000	2.084771	3886.092773
0.000000	2.085008	3891.667236
0.000000	2.085245	3893.438965
0.000000	2.085483	3894.175781
0.000000	2.085720	3894.435059
0.000000	2.085957	3896.596191
0.000000	2.086194	3901.831787
0.000000	2.086431	3905.515869
0.000000	2.086668	3908.934814
0.000000	2.086905	3912.384277
0.000000	2.087143	3915.919434
0.000000	2.087380	3918.255127
0.000000	2.087617	3916.932617
0.000000	2.087854	3914.191162
0.000000	2.088091	3909.258545
0.000000	2.088329	3902.495361
0.000000	2.088566	3894.469238
0.000000	2.088803	3888.215332
0.000000	2.089040	3883.059326
0.000000	2.089277	3878.529297
0.000000	2.089514	3875.011719
0.000000	2.089751	3871.120117
0.000000	2.089989	3866.503906
0.000000	2.090226	3861.839844
0.000000	2.090463	3857.876709
0.000000	2.090700	3855.739258
0.000000	2.090937	3854.177490
0.000000	2.091175	3852.654053
0.000000	2.091412	3851.064453
0.000000	2.091649	3849.172852
0.000000	2.091886	3847.483154
0.000000	2.092123	3845.561279
0.000000	2.092360	3843.113281
0.000000	2.092598	3840.139648
0.000000	2.092835	3836.701416
0.000000	2.093072	3835.456299
0.000000	2.093309	3834.813721
0.000000	2.093546	3833.633545
0.000000	2.093784	3831.593506
0.000000	2.094021	3829.508545
0.000000	2.094258	3827.142334
0.000000	2.094495	3825.198242
0.000000	2.094732	3825.073730
0.000000	2.094970	3823.946533
0.000000	2.095207	3820.821289
0.000000	2.095444	3816.524902
0.000000	2.095681	3811.738525
0.000000	2.095918	3806.093750
0.000000	2.096155	3802.855469
0.000000	2.096393	3801.349609
0.000000	2.096630	3800.235107
0.000000	2.096867	3801.060547
0.000000	2.097104	3802.737061
0.000000	2.097341	3803.406250
0.000000	2.097578	3804.082520
0.000000	2.097816	3804.430176
0.000000	2.098053	3804.186279
0.000000	2.098290	3803.681641
0.000000	2.098527	3804.083008
0.000000	2.098764	3806.357666
0.000000	2.099001	3809.696289
0.000000	2.099239	3813.739746
0.000000	2.099476	3818.389160
0.000000	2.099713	3821.528564
0.000000	2.099950	3824.653564
0.000000	2.100187	3827.539307
0.000000	2.100425	3829.968018
0.000000	2.100662	3832.104980
0.000000	2.100899	3834.747559
0.000000	2.101136	3836.263916
0.000000	2.101373	3837.781494
0.000000	2.101610	3839.166748
0.000000	2.101848	3840.432617
0.000000	2.102085	3840.916992
0.000000	2.102322	3840.754639
0.000000	2.102559	3841.384766
0.000000	2.102796	3843.420410
0.000000	2.103034	3847.464844
0.000000	2.103271	3851.593994
0.000000	2.103508	3855.457520
0.000000	2.103745	3858.250732
0.000000	2.103982	3858.074219
0.000000	2.104219	3856.202637
0.000000	2.104457	3853.002197
0.000000	2.104694	3848.835449
0.000000	2.104931	3845.232178
0.000000	2.105168	3845.298340
0.000000	2.105405	3847.218018
0.000000	2.105643	3849.741943
0.000000	2.105880	3853.280273
0.000000	2.106117	3857.431641
0.000000	2.106354	3861.096680
0.000000	2.106591	3864.594727
0.000000	2.106828	3868.168945
0.000000	2.107065	3872.213379
0.000000	2.107303	3875.559814
0.000000	2.107540	3878.624512
0.000000	2.107777	3881.655518
0.000000	2.108014	3885.178955
0.000000	2.108251	3888.384521
0.000000	2.108489	3892.005615
0.000000	2.108726	3897.021729
0.000000	2.108963	3900.466064
0.000000	2.109200	3903.037109
0.000000	2.109437	3905.632324
0.000000	2.109674	3909.032471
0.000000	2.109911	3912.499268
0.000000	2.110149	3913.984863
0.000000	2.110386	3915.094727
0.000000	2.110623	3914.062988
0.000000	2.110860	3912.600098
0.000000	2.111097	3910.752930
0.000000	2.111335	3909.914551
0.000000	2.111572	3911.316895
0.000000	2.111809	3912.752686
0.000000	2.112046	3911.684326
0.000000	2.112283	3909.813232
0.000000	2.112520	3907.058594
0.000000	2.112758	3904.252197
0.000000	2.112995	3901.683105
0.000000	2.113232	3898.178711
0.000000	2.113469	3894.117432
0.000000	2.113706	3891.852051
0.000000	2.113944	3889.212646
0.000000	2.114181	3885.577637
0.000000	2.114418	3881.437500
0.000000	2.114655	3876.390381
0.000000	2.114892	3870.831543
0.000000	2.115129	3864.893066
0.000000	2.115366	3860.966797
0.000000	2.115604	3857.356201
0.000000	2.115841	3853.846191
0.000000	2.116078	3850.479004
0.000000	2.116315	3848.655518
0.000000	2.116552	3847.818115
0.000000	2.116790	3847.288574
0.000000	2.117027	3848.116211
0.000000	2.117264	3848.974609
0.000000	2.117501	3849.640381
0.000000	2.117738	3850.019287
0.000000	2.117975	3848.615234
0.000000	2.118213	3846.830322
0.000000	2.118450	3844.805908
0.000000	2.118687	3843.380859
0.000000	2.118924	3844.906982
0.000000	2.119161	3846.838867
0.000000	2.119399	3848.886719
0.000000	2.119636	3850.882324
0.000000	2.119873	3853.891602
0.000000	2.120110	3858.020752
0.000000	2.120347	3863.552979
0.000000	2.120584	3868.499268
0.000000	2.120822	3873.330566
0.000000	2.121059	3878.419189
0.000000	2.121296	3884.724121
0.000000	2.121533	3890.099609
0.000000	2.121770	3892.887939
0.000000	2.122008	3895.463623
0.000000	2.122245	3898.843994
0.000000	2.122482	3900.463867
0.000000	2.122719	3900.599365
0.000000	2.122956	3897.957764
0.000000	2.123193	3893.952393
0.000000	2.123431	3889.012939
0.000000	2.123668	3885.501465
0.000000	2.123905	3883.369141
0.000000	2.124142	3881.051758
0.000000	2.124379	3878.984131
0.000000	2.124616	3876.414307
0.000000	2.124854	3874.206787
0.000000	2.125091	3870.195801
0.000000	2.125328	3863.585938
0.000000	2.125565	3856.111572
0.000000	2.125802	3848.182373
0.000000	2.126040	3842.242920
0.000000	2.126277	3839.629150
0.000000	2.126514	3837.552246
0.000000	2.126751	3835.356445
0.000000	2.126988	3832.193604
0.000000	2.127225	3827.624756
0.000000	2.127463	3822.109375
0.000000	2.127700	3816.098389
0.000000	2.127937	3811.589111
0.000000	2.128174	3808.646729
0.000000	2.128411	3809.857422
0.000000	2.128649	3813.094971
0.000000	2.128886	3817.554932
0.000000	2.129123	3821.948242
0.000000	2.129360	3827.722656
0.000000	2.129597	3835.604248
0.000000	2.129834	3844.277100
0.000000	2.130071	3851.812256
0.000000	2.130309	3860.166260
0.000000	2.130546	3868.504150
0.000000	2.130783	3875.282227
0.000000	2.131020	3882.698730
0.000000	2.131257	3891.177734
0.000000	2.131495	3900.171387
0.000000	2.131732	3910.664307
0.000000	2.131969	3921.168213
0.000000	2.132206	3932.389160
0.000000	2.132443	3944.637451
0.000000	2.132680	3957.048096
0.000000	2.132918	3967.200928
0.000000	2.133155	3976.665527
0.000000	2.133392	3987.492920
0.000000	2.133629	3997.834229
0.000000	2.133866	4007.176270
0.000000	2.134104	4013.559814
0.000000	2.134341	4019.339600
0.000000	2.134578	4024.342041
0.000000	2.134815	4029.079834
0.000000	2.135052	4034.370850
0.000000	2.135289	4038.379883
0.000000	2.135526	4039.280273
0.000000	2.135764	4037.858887
0.000000	2.136001	4034.379150
0.000000	2.136238	4030.120605
0.000000	2.136475	4027.107910
0.000000	2.136712	4023.388672
0.000000	2.136950	4019.114502
0.000000	2.137187	4014.602783
0.000000	2.137424	4011.295898
0.000000	2.137661	4008.814209
0.000000	2.137898	4006.327637
0.000000	2.138135	4004.178467
0.000000	2.138372	4002.476074
0.000000	2.138610	4001.186523
0.000000	2.138847	4000.721436
0.000000	2.139084	4000.708984
0.000000	2.139321	4002.151367
0.000000	2.139558	4002.219482
0.000000	2.139796	4000.786377
0.000000	2.140033	3999.035889
0.000000	2.140270	3997.277832
0.000000	2.140507	3997.063232
0.000000	2.140744	3995.336670
0.000000	2.140981	3991.923828
0.000000	2.141219	3988.413086
0.000000	2.141456	3985.954346
0.000000	2.141693	3985.470703
0.000000	2.141930	3985.577148
0.000000	2.142167	3986.124268
0.000000	2.142405	3987.768066
0.000000	2.142642	3990.271729
0.000000	2.142879	3989.097412
0.000000	2.143116	3985.374023
0.000000	2.143353	3979.934814
0.000000	2.143590	3972.797119
0.000000	2.143828	3964.939209
0.000000	2.144065	3958.026855
0.000000	2.144302	3954.779541
0.000000	2.144539	3952.723877
0.000000	2.144776	3950.938477
0.000000	2.145014	3949.356689
0.000000	2.145251	3948.079102
0.000000	2.145488	3947.718750
0.000000	2.145725	3947.918701
0.000000	2.145962	3948.423096
0.000000	2.146199	3945.741699
0.000000	2.146437	3940.793213
0.000000	2.146674	3934.439453
0.000000	2.146911	3926.838379
0.000000	2.147148	3921.397705
0.000000	2.147385	3916.693359
0.000000	2.147622	3913.030029
0.000000	2.147860	3911.893799
0.000000	2.148097	3911.751221
0.000000	2.148334	3913.780273
0.000000	2.148571	3915.147461
0.000000	2.148808	3917.099121
0.000000	2.149045	3919.195557
0.000000	2.149283	3921.559326
0.000000	2.149520	3921.879150
0.000000	2.149757	3921.508301
0.000000	2.149994	3920.733887
0.000000	2.150231	3920.123779
0.000000	2.150469	3920.487061
0.000000	2.150706	3920.152344
0.000000	2.150943	3918.102051
0.000000	2.151180	3914.952881
0.000000	2.151417	3910.713867
0.000000	2.151654	3907.415283
0.000000	2.151892	3906.174072
0.000000	2.152129	3902.929932
0.000000	2.152366	3899.243408
0.000000	2.152603	3895.273682
0.000000	2.152840	3892.220947
0.000000	2.153078	3890.711182
0.000000	2.153315	3890.323975
0.000000	2.153552	3890.515869
0.000000	2.153789	3890.887939
0.000000	2.154026	3891.469238
0.000000	2.154263	3891.777588
0.000000	2.154500	3891.679199
0.000000	2.154738	3891.674805
0.000000	2.154975	3891.459229
0.000000	2.155212	3891.118896
0.000000	2.155449	3890.314697
0.000000	2.155686	3889.374512
0.000000	2.155924	3888.568359
0.000000	2.156161	3889.028809
0.000000	2.156398	3890.749023
0.000000	2.156635	3892.605469
0.000000	2.156872	3894.923096
0.000000	2.157109	3895.796875
0.000000	2.157346	3895.732178
0.000000	2.157584	3894.872559
0.000000	2.157821	3893.457275
0.000000	2.158058	3892.654053
0.000000	2.158295	3892.204834
0.000000	2.158532	3892.155518
0.000000	2.158770	3891.889648
0.000000	2.159007	3891.344727
0.000000	2.159244	3890.580322
0.000000	2.159481	3889.681396
0.000000	2.159718	3888.291992
0.000000	2.159956	3886.486328
0.000000	2.160193	3884.794189
0.000000	2.160430	3883.938477
0.000000	2.160667	3884.278076
0.000000	2.160904	3886.211670
0.000000	2.161141	3888.916260
0.000000	2.161379	3891.785156
0.000000	2.161616	3893.526855
0.000000	2.161853	3894.546143
0.000000	2.162090	3895.460205
0.000000	2.162327	3896.590088
0.000000	2.162565	3897.072266
0.000000	2.162802	3897.153320
0.000000	2.163039	3897.879150
0.000000	2.163276	3899.245605
0.000000	2.163513	3900.374023
0.000000	2.163750	3901.706055
0.000000	2.163987	3903.107666
0.000000	2.164225	3905.278076
0.000000	2.164462	3908.273682
0.000000	2.164699	3911.926270
0.000000	2.164936	3915.718750
0.000000	2.165173	3918.693115
0.000000	2.165411	3919.756348
0.000000	2.165648	3920.450928
0.000000	2.165885	3920.767578
0.000000	2.166122	3920.984863
0.000000	2.166359	3921.416016
0.000000	2.166596	3921.763428
0.000000	2.166834	3922.553467
0.000000	2.167071	3922.958740
0.000000	2.167308	3923.454834
0.000000	2.167545	3924.064941
0.000000	2.167782	3924.225830
0.000000	2.168020	3924.141846
0.000000	2.168257	3924.455811
0.000000	2.168494	3925.116943
0.000000	2.168731	3928.353271
0.000000	2.168968	3931.950195
0.000000	2.169205	3935.433594
0.000000	2.169443	3938.030762
0.000000	2.169680	3940.779297
0.000000	2.169917	3943.413086
0.000000	2.170154	3945.269531
0.000000	2.170391	3946.293457
0.000000	2.170629	3946.721191
0.000000	2.170866	3946.724365
0.000000	2.171103	3946.401855
0.000000	2.171340	3945.411377
0.000000	2.171577	3943.944824
0.000000	2.171814	3943.109375
0.000000	2.172052	3942.219238
0.000000	2.172289	3941.503906
0.000000	2.172526	3942.255615
0.000000	2.172763	3943.271484
0.000000	2.173000	3943.823486
0.000000	2.173237	3943.157471
0.000000	2.173475	3942.150146
0.000000	2.173712	3941.179932
0.000000	2.173949	3940.316650
0.000000	2.174186	3939.414795
0.000000	2.174423	3938.577881
0.000000	2.174660	3938.512695
0.000000	2.174898	3939.398682
0.000000	2.175135	3940.952393
0.000000	2.175372	3941.572510
0.000000	2.175609	3940.944824
0.000000	2.175846	3940.046631
0.000000	2.176084	3938.740479
0.000000	2.176321	3938.144531
0.000000	2.176558	3936.733398
0.000000	2.176795	3935.003662
0.000000	2.177032	3934.331299
0.000000	2.177269	3933.748535
0.000000	2.177506	3933.021973
0.000000	2.177744	3932.736572
0.000000	2.177981	3929.231689
0.000000	2.178218	3925.318359
0.000000	2.178455	3922.733643
0.000000	2.178692	3919.380859
0.000000	2.178930	3916.267334
0.000000	2.179167	3915.671875
0.000000	2.179404	3915.331543
0.000000	2.179641	3914.752441
0.000000	2.179878	3914.402100
0.000000	2.180115	3913.801025
0.000000	2.180353	3913.818115
0.000000	2.180590	3914.264404
0.000000	2.180827	3915.055176
0.000000	2.181064	3915.852539
0.000000	2.181301	3916.915527
0.000000	2.181539	3918.618408
0.000000	2.181776	3920.565430
0.000000	2.182013	3922.658447
0.000000	2.182250	3924.278809
0.000000	2.182487	3925.896729
0.000000	2.182724	3926.577393
0.000000	2.182961	3925.915771
0.000000	2.183199	3925.559570
0.000000	2.183436	3926.649902
0.000000	2.183673	3928.096924
0.000000	2.183910	3929.529297
0.000000	2.184147	3931.117188
0.000000	2.184385	3932.623535
0.000000	2.184622	3933.778320
0.000000	2.184859	3933.464355
0.000000	2.185096	3932.681396
0.000000	2.185333	3931.089844
0.000000	2.185570	3930.097168
0.000000	2.185807	3930.062744
0.000000	2.186045	3930.195068
0.000000	2.186282	3929.760498
0.000000	2.186519	3929.007568
0.000000	2.186756	3928.135010
0.000000	2.186993	3927.400146
0.000000	2.187231	3927.462891
0.000000	2.187468	3929.233643
0.000000	2.187705	3931.379883
0.000000	2.187942	3933.308838
0.000000	2.188179	3935.495850
0.000000	2.188416	3938.545166
0.000000	2.188654	3942.183105
0.000000	2.188891	3946.455078
0.000000	2.189128	3948.725342
0.000000	2.189365	3950.882324
0.000000	2.189602	3952.923340
0.000000	2.189840	3956.331787
0.000000	2.190077	3962.821533
0.000000	2.190314	3968.250732
0.000000	2.190551	3971.774902
0.000000	2.190788	3975.513916
0.000000	2.191025	3979.352539
0.000000	2.191263	3983.345703
0.000000	2.191500	3986.644287
0.000000	2.191737	3988.005371
0.000000	2.191974	3987.345703
0.000000	2.192211	3986.080078
0.000000	2.192449	3984.680664
0.000000	2.192686	3983.412109
0.000000	2.192923	3983.131836
0.000000	2.193160	3982.456787
0.000000	2.193397	3981.361816
0.000000	2.193635	3979.941650
0.000000	2.193872	3978.420898
0.000000	2.194109	3976.551270
0.000000	2.194346	3974.706055
0.000000	2.194583	3972.324707
0.000000	2.194820	3970.453857
0.000000	2.195058	3968.618408
0.000000	2.195295	3967.057861
0.000000	2.195532	3966.142822
0.000000	2.195769	3966.096191
0.000000	2.196006	3966.226318
0.000000	2.196243	3966.734131
0.000000	2.196481	3967.416260
0.000000	2.196718	3967.535156
0.000000	2.196955	3967.176270
0.000000	2.197192	3966.574463
0.000000	2.197429	3965.499023
0.000000	2.197666	3964.222168
0.000000	2.197904	3962.322266
0.000000	2.198141	3959.892334
0.000000	2.198378	3956.597900
0.000000	2.198615	3953.860596
0.000000	2.198852	3952.317139
0.000000	2.199090	3950.512207
0.000000	2.199327	3948.404541
0.000000	2.199564	3946.251221
0.000000	2.199801	3944.961182
0.000000	2.200038	3945.074707
0.000000	2.200275	3946.065430
0.000000	2.200513	3947.998535
0.000000	2.200750	3949.623779
0.000000	2.200987	3949.978760
0.000000	2.201224	3949.468262
0.000000	2.201461	3948.718750
0.000000	2.201699	3948.061035
0.000000	2.201936	3946.870361
0.000000	2.202173	3946.466064
0.000000	2.202410	3945.275879
0.000000	2.202647	3943.385010
0.000000	2.202884	3941.664063
0.000000	2.203121	3939.808594
0.000000	2.203359	3938.348389
0.000000	2.203596	3937.449951
0.000000	2.203833	3936.039551
0.000000	2.204070	3934.367188
0.000000	2.204307	3932.621826
0.000000	2.204545	3930.663818
0.000000	2.204782	3930.062988
0.000000	2.205019	3931.284912
0.000000	2.205256	3931.632568
0.000000	2.205493	3930.955566
0.000000	2.205730	3930.137939
0.000000	2.205967	3930.870605
0.000000	2.206205	3931.093018
0.000000	2.206442	3929.036621
0.000000	2.206679	3927.745605
0.000000	2.206916	3927.852783
0.000000	2.207153	3928.683350
0.000000	2.207391	3929.421631
0.000000	2.207628	3929.167480
0.000000	2.207865	3928.348389
0.000000	2.208102	3926.729248
0.000000	2.208339	3924.613770
0.000000	2.208576	3922.259277
0.000000	2.208814	3919.973389
0.000000	2.209051	3917.599854
0.000000	2.209288	3915.333252
0.000000	2.209525	3913.717285
0.000000	2.209762	3912.527588
0.000000	2.210000	3910.746338
0.000000	2.210237	3908.550537
0.000000	2.210474	3906.061035
0.000000	2.210711	3903.467773
0.000000	2.210948	3900.779785
0.000000	2.211185	3899.509033
0.000000	2.211422	3898.748535
0.000000	2.211660	3898.709473
0.000000	2.211897	3898.941162
0.000000	2.212134	3899.895752
0.000000	2.212371	3901.136230
0.000000	2.212608	3901.817871
0.000000	2.212846	3901.840820
0.000000	2.213083	3901.438965
0.000000	2.213320	3901.676025
0.000000	2.213557	3901.976318
0.000000	2.213794	3903.318115
0.000000	2.214031	3906.173340
0.000000	2.214269	3908.962158
0.000000	2.214506	3911.308105
0.000000	2.214743	3913.782715
0.000000	2.214980	3915.613770
0.000000	2.215217	3916.724609
0.000000	2.215455	3917.177979
0.000000	2.215692	3917.549805
0.000000	2.215929	3916.983398
0.000000	2.216166	3915.356201
0.000000	2.216403	3912.740967
0.000000	2.216640	3909.776855
0.000000	2.216878	3906.677246
0.000000	2.217115	3904.389648
0.000000	2.217352	3901.887451
0.000000	2.217589	3899.030029
0.000000	2.217826	3895.909424
0.000000	2.218064	3892.750000
0.000000	2.218301	3889.072510
0.000000	2.218538	3885.047607
0.000000	2.218775	3881.556885
0.000000	2.219012	3878.618164
0.000000	2.219249	3875.940674
0.000000	2.219487	3873.880371
0.000000	2.219724	3873.535156
0.000000	2.219961	3877.511475
0.000000	2.220198	3883.721924
0.000000	2.220435	3888.024658
0.000000	2.220672	3891.105713
0.000000	2.220910	3894.645020
0.000000	2.221147	3896.897705
0.000000	2.221384	3899.293457
0.000000	2.221621	3901.432373
0.000000	2.221858	3903.781250
0.000000	2.222095	3905.618896
0.000000	2.222333	3907.308105
0.000000	2.222570	3909.727783
0.000000	2.222807	3912.176758
0.000000	2.223044	3913.668457
0.000000	2.223281	3915.309570
0.000000	2.223519	3917.206299
0.000000	2.223756	3919.122070
0.000000	2.223993	3921.925293
0.000000	2.224230	3924.784180
0.000000	2.224467	3929.228516
0.000000	2.224705	3933.578125
0.000000	2.224941	3938.194092
0.000000	2.225179	3942.918945
0.000000	2.225416	3947.077637
0.000000	2.225653	3950.142090
0.000000	2.225890	3952.790771
0.000000	2.226127	3953.677490
0.000000	2.226365	3955.463867
0.000000	2.226602	3959.991455
0.000000	2.226839	3966.102051
0.000000	2.227076	3972.412842
0.000000	2.227313	3979.707520
0.000000	2.227551	3987.381836
0.000000	2.227788	3992.567139
0.000000	2.228025	3997.988037
0.000000	2.228262	4003.873535
0.000000	2.228499	4010.329590
0.000000	2.228736	4016.109375
0.000000	2.228974	4021.047363
0.000000	2.229211	4026.010742
0.000000	2.229448	4031.910400
0.000000	2.229685	4038.036865
0.000000	2.229922	4044.057373
0.000000	2.230160	4049.454834
0.000000	2.230397	4054.655029
0.000000	2.230634	4058.268066
0.000000	2.230871	4060.966797
0.000000	2.231108	4063.142578
0.000000	2.231345	4065.588379
0.000000	2.231582	4067.160889
0.000000	2.231820	4067.670410
0.000000	2.232057	4067.604736
0.000000	2.232294	4067.173828
0.000000	2.232531	4066.146729
0.000000	2.232768	4066.257813
0.000000	2.233006	4068.032471
0.000000	2.233243	4068.474365
0.000000	2.233480	4069.200684
0.000000	2.233717	4069.578369
0.000000	2.233954	4069.662354
0.000000	2.234191	4069.623779
0.000000	2.234428	4069.504639
0.000000	2.234666	4070.064697
0.000000	2.234903	4068.658936
0.000000	2.235140	4066.639648
0.000000	2.235377	4064.174805
0.000000	2.235614	4061.967285
0.000000	2.235852	4059.751709
0.000000	2.236089	4059.389404
0.000000	2.236326	4058.786621
0.000000	2.236563	4057.159912
0.000000	2.236800	4053.634766
0.000000	2.237037	4049.891846
0.000000	2.237275	4046.585205
0.000000	2.237512	4043.354004
0.000000	2.237749	4041.444580
0.000000	2.237986	4040.177979
0.000000	2.238223	4040.250732
0.000000	2.238461	4042.414551
0.000000	2.238698	4044.497803
0.000000	2.238935	4046.482178
0.000000	2.239172	4048.467529
0.000000	2.239409	4050.437744
0.000000	2.239646	4051.891357
0.000000	2.239884	4052.937500
0.000000	2.240121	4054.319824
0.000000	2.240358	4055.085205
0.000000	2.240595	4055.824463
0.000000	2.240832	4055.578857
0.000000	2.241070	4054.375732
0.000000	2.241307	4052.702637
0.000000	2.241544	4051.636230
0.000000	2.241781	4050.498535
0.000000	2.242018	4048.120605
0.000000	2.242255	4047.134766
0.000000	2.242493	4049.021484
0.000000	2.242730	4051.721436
0.000000	2.242967	4052.593750
0.000000	2.243204	4053.933838
0.000000	2.243441	4054.983887
0.000000	2.243679	4056.895752
0.000000	2.243916	4058.515381
0.000000	2.244153	4060.458496
0.000000	2.244390	4061.062500
0.000000	2.244627	4060.990234
0.000000	2.244864	4061.518555
0.000000	2.245101	4062.902588
0.000000	2.245339	4063.553955
0.000000	2.245576	4064.522705
0.000000	2.245813	4066.663818
0.000000	2.246050	4069.815918
0.000000	2.246287	4072.624268
0.000000	2.246525	4075.485840
0.000000	2.246762	4078.088867
0.000000	2.246999	4079.873047
0.000000	2.247236	4082.109863
0.000000	2.247473	4084.386963
0.000000	2.247710	4087.552490
0.000000	2.247948	4089.239258
0.000000	2.248185	4089.677246
0.000000	2.248422	4089.072266
0.000000	2.248659	4088.094238
0.000000	2.248896	4086.532715
0.000000	2.249134	4084.228027
0.000000	2.249371	4082.297607
0.000000	2.249608	4081.424561
0.000000	2.249845	4080.919189
0.000000	2.250082	4080.501221
0.000000	2.250319	4080.469482
0.000000	2.250556	4079.890381
0.000000	2.250794	4079.364990
0.000000	2.251031	4080.343262
0.000000	2.251268	4081.419678
0.000000	2.251505	4082.760986
0.000000	2.251742	4081.604736
0.000000	2.251980	4079.105225
0.000000	2.252217	4076.013184
0.000000	2.252454	4074.647949
0.000000	2.252691	4073.829590
0.000000	2.252928	4073.106689
0.000000	2.253165	4071.872559
0.000000	2.253402	4069.894287
0.000000	2.253640	4067.964844
0.000000	2.253877	4067.175293
0.000000	2.254114	4067.017822
0.000000	2.254351	4067.255859
0.000000	2.254588	4066.985596
0.000000	2.254826	4066.610352
0.000000	2.255063	4066.203369
0.000000	2.255300	4065.729736
0.000000	2.255537	4065.292236
0.000000	2.255774	4064.281982
0.000000	2.256011	4063.312988
0.000000	2.256249	4062.544189
0.000000	2.256486	4062.592773
0.000000	2.256723	4063.178223
0.000000	2.256960	4062.235352
0.000000	2.257197	4060.331787
0.000000	2.257435	4058.615479
0.000000	2.257672	4056.575439
0.000000	2.257909	4055.012207
0.000000	2.258146	4052.425293
0.000000	2.258383	4049.365723
0.000000	2.258621	4045.749268
0.000000	2.258858	4042.165771
0.000000	2.259095	4039.031982
0.000000	2.259332	4036.291016
0.000000	2.259569	4034.833984
0.000000	2.259806	4032.951416
0.000000	2.260043	4032.844238
0.000000	2.260281	4032.447510
0.000000	2.260518	4031.871094
0.000000	2.260755	4030.749756
0.000000	2.260992	4029.343262
0.000000	2.261229	4027.834229
0.000000	2.261467	4026.560059
0.000000	2.261704	4024.908936
0.000000	2.261941	4023.002930
0.000000	2.262178	4020.758789
0.000000	2.262415	4018.472168
0.000000	2.262652	4017.659668
0.000000	2.262890	4017.746582
0.000000	2.263127	4016.477539
0.000000	2.263364	4014.135498
0.000000	2.263601	4011.516846
0.000000	2.263838	4009.173340
0.000000	2.264076	4009.520508
0.000000	2.264313	4009.942627
0.000000	2.264550	4010.897217
0.000000	2.264787	4012.178955
0.000000	2.265024	4012.885742
0.000000	2.265261	4013.764404
0.000000	2.265499	4013.397705
0.000000	2.265736	4012.092285
0.000000	2.265973	4010.178223
0.000000	2.266210	4007.761963
0.000000	2.266447	4005.061523
0.000000	2.266685	4004.199463
0.000000	2.266922	4004.875977
0.000000	2.267159	4006.387939
0.000000	2.267396	4008.975586
0.000000	2.267633	4010.950928
0.000000	2.267870	4012.479736
0.000000	2.268108	4013.769043
0.000000	2.268345	4014.462158
0.000000	2.268582	4014.607422
0.000000	2.268819	4014.555664
0.000000	2.269056	4014.944580
0.000000	2.269293	4016.544922
0.000000	2.269531	4016.933838
0.000000	2.269768	4016.798340
0.000000	2.270005	4016.820801
0.000000	2.270242	4017.139893
0.000000	2.270479	4018.143555
0.000000	2.270716	4019.705322
0.000000	2.270954	4021.500977
0.000000	2.271191	4024.461670
0.000000	2.271428	4028.115723
0.000000	2.271665	4029.578369
0.000000	2.271902	4030.319092
0.000000	2.272140	4030.406738
0.000000	2.272377	4030.358887
0.000000	2.272614	4030.637207
0.000000	2.272851	4031.841064
0.000000	2.273088	4033.074951
0.000000	2.273325	4034.348145
0.000000	2.273562	4035.540039
0.000000	2.273800	4036.526123
0.000000	2.274037	4037.672119
0.000000	2.274274	4038.737793
0.000000	2.274511	4039.808350
0.000000	2.274748	4041.172119
0.000000	2.274986	4042.815186
0.000000	2.275223	4043.432617
0.000000	2.275460	4042.765137
0.000000	2.275697	4040.615479
0.000000	2.275934	4037.739502
0.000000	2.276171	4035.018799
0.000000	2.276409	4031.343262
0.000000	2.276646	4027.333740
0.000000	2.276883	4024.666748
0.000000	2.277120	4021.873535
0.000000	2.277357	4019.694336
0.000000	2.277595	4019.589111
0.000000	2.277832	4019.067627
0.000000	2.278069	4017.590576
0.000000	2.278306	4016.150146
0.000000	2.278543	4015.232178
0.000000	2.278780	4015.832520
0.000000	2.279017	4016.969238
0.000000	2.279255	4018.896484
0.000000	2.279492	4020.729248
0.000000	2.279729	4022.375488
0.000000	2.279966	4024.106445
0.000000	2.280203	4025.948730
0.000000	2.280441	4027.548096
0.000000	2.280678	4029.393799
0.000000	2.280915	4029.812256
0.000000	2.281152	4029.820068
0.000000	2.281389	4029.826416
0.000000	2.281626	4030.041260
0.000000	2.281864	4030.314697
0.000000	2.282101	4032.181641
0.000000	2.282338	4032.776367
0.000000	2.282575	4033.625977
0.000000	2.282812	4034.508301
0.000000	2.283049	4035.544189
0.000000	2.283287	4037.461182
0.000000	2.283524	4038.314209
0.000000	2.283761	4038.814697
0.000000	2.283998	4039.661133
0.000000	2.284235	4041.114258
0.000000	2.284472	4043.173828
0.000000	2.284710	4046.154053
0.000000	2.284947	4049.334473
0.000000	2.285184	4052.768311
0.000000	2.285421	4055.884521
0.000000	2.285658	4058.348877
0.000000	2.285896	4060.725830
0.000000	2.286133	4063.034180
0.000000	2.286370	4065.801270
0.000000	2.286607	4069.320313
0.000000	2.286844	4072.638672
0.000000	2.287081	4075.609375
0.000000	2.287319	4078.220215
0.000000	2.287556	4081.563965
0.000000	2.287793	4085.024658
0.000000	2.288030	4088.882080
0.000000	2.288267	4092.290771
0.000000	2.288505	4093.648926
0.000000	2.288742	4095.419434
0.000000	2.288979	4097.171875
0.000000	2.289216	4098.702148
0.000000	2.289453	4100.180664
0.000000	2.289690	4101.910156
0.000000	2.289928	4103.816406
0.000000	2.290165	4105.904785
0.000000	2.290402	4107.656250
0.000000	2.290639	4109.613770
0.000000	2.290876	4111.362305
0.000000	2.291114	4112.358398
0.000000	2.291351	4112.829102
0.000000	2.291588	4113.067871
0.000000	2.291825	4114.382324
0.000000	2.292062	4115.753418
0.000000	2.292300	4117.269531
0.000000	2.292536	4119.094727
0.000000	2.292774	4120.620117
0.000000	2.293011	4120.971191
0.000000	2.293248	4120.173340
0.000000	2.293485	4118.981934
0.000000	2.293722	4117.899414
0.000000	2.293960	4118.447266
0.000000	2.294197	4119.583496
0.000000	2.294434	4120.396973
0.000000	2.294671	4121.149414
0.000000	2.294908	4122.474609
0.000000	2.295146	4124.121582
0.000000	2.295383	4125.880859
0.000000	2.295620	4127.841797
0.000000	2.295857	4129.083984
0.000000	2.296094	4128.790527
0.000000	2.296331	4127.921875
0.000000	2.296569	4126.356934
0.000000	2.296806	4124.780273
0.000000	2.297043	4123.711914
0.000000	2.297280	4122.962402
0.000000	2.297517	4122.810547
0.000000	2.297755	4122.790039
0.000000	2.297992	4123.127441
0.000000	2.298229	4124.769043
0.000000	2.298466	4126.443848
0.000000	2.298703	4128.389648
0.000000	2.298940	4130.756836
0.000000	2.299177	4133.116699
0.000000	2.299415	4135.436523
0.000000	2.299652	4138.698242
0.000000	2.299889	4142.921875
0.000000	2.300126	4148.027832
0.000000	2.300363	4154.415039
0.000000	2.300601	4161.128418
0.000000	2.300838	4165.979492
0.000000	2.301075	4169.424805
0.000000	2.301312	4170.962402
0.000000	2.301549	4171.056641
0.000000	2.301786	4171.767090
0.000000	2.302023	4173.526855
0.000000	2.302261	4174.274902
0.000000	2.302498	4173.833496
0.000000	2.302735	4172.488770
0.000000	2.302972	4171.123535
0.000000	2.303209	4170.213867
0.000000	2.303447	4171.325684
0.000000	2.303684	4172.187012
0.000000	2.303921	4173.649414
0.000000	2.304158	4175.577148
0.000000	2.304395	4177.784668
0.000000	2.304632	4178.487305
0.000000	2.304870	4178.838867
0.000000	2.305107	4179.505859
0.000000	2.305344	4180.441406
0.000000	2.305581	4183.738281
0.000000	2.305818	4186.801270
0.000000	2.306056	4187.710938
0.000000	2.306293	4187.983398
0.000000	2.306530	4188.069824
0.000000	2.306767	4187.973145
0.000000	2.307004	4188.290527
0.000000	2.307241	4188.360352
0.000000	2.307479	4187.909180
0.000000	2.307716	4187.706543
0.000000	2.307953	4185.580566
0.000000	2.308190	4182.008301
0.000000	2.308427	4177.133789
0.000000	2.308664	4171.124512
0.000000	2.308902	4165.393066
0.000000	2.309139	4160.628906
0.000000	2.309376	4156.077148
0.000000	2.309613	4152.397461
0.000000	2.309850	4150.592285
0.000000	2.310087	4149.869629
0.000000	2.310325	4149.516602
0.000000	2.310562	4149.808105
0.000000	2.310799	4149.131836
0.000000	2.311036	4148.601563
0.000000	2.311273	4147.775391
0.000000	2.311511	4146.770508
0.000000	2.311748	4144.481934
0.000000	2.311985	4141.038574
0.000000	2.312222	4136.935059
0.000000	2.312459	4131.713867
0.000000	2.312696	4125.655273
0.000000	2.312934	4119.553711
0.000000	2.313171	4116.367188
0.000000	2.313408	4114.169922
0.000000	2.313645	4113.115723
0.000000	2.313882	4113.367188
0.000000	2.314120	4113.390625
0.000000	2.314357	4112.777832
0.000000	2.314594	4111.273926
0.000000	2.314831	4110.391113
0.000000	2.315068	4109.509766
0.000000	2.315305	4108.557617
0.000000	2.315543	4108.158203
0.000000	2.315780	4108.049316
0.000000	2.316017	4106.586426
0.000000	2.316254	4103.236328
0.000000	2.316491	4099.081543
0.000000	2.316729	4094.412598
0.000000	2.316966	4091.915771
0.000000	2.317203	4090.034912
0.000000	2.317440	4089.845215
0.000000	2.317677	4089.804443
0.000000	2.317914	4088.152100
0.000000	2.318151	4085.963623
0.000000	2.318389	4084.344727
0.000000	2.318626	4085.676025
0.000000	2.318863	4086.324219
0.000000	2.319100	4087.192627
0.000000	2.319337	4088.712891
0.000000	2.319575	4091.633789
0.000000	2.319812	4092.748047
0.000000	2.320049	4092.675293
0.000000	2.320286	4092.327148
0.000000	2.320523	4091.771240
0.000000	2.320760	4091.745850
0.000000	2.320997	4093.264648
0.000000	2.321235	4094.124268
0.000000	2.321472	4094.768311
0.000000	2.321709	4096.564941
0.000000	2.321946	4098.815918
0.000000	2.322183	4100.261719
0.000000	2.322421	4100.034668
0.000000	2.322658	4095.759766
0.000000	2.322895	4089.288330
0.000000	2.323132	4081.282227
0.000000	2.323369	4074.356445
0.000000	2.323606	4070.783936
0.000000	2.323844	4067.992676
0.000000	2.324081	4066.054688
0.000000	2.324318	4064.912109
0.000000	2.324555	4064.004395
0.000000	2.324792	4063.755615
0.000000	2.325030	4062.246826
0.000000	2.325267	4059.260010
0.000000	2.325504	4055.346924
0.000000	2.325741	4051.480225
0.000000	2.325978	4049.599121
0.000000	2.326216	4048.120361
0.000000	2.326452	4047.261230
0.000000	2.326690	4048.029297
0.000000	2.326927	4048.061523
0.000000	2.327164	4047.668457
0.000000	2.327401	4046.969971
0.000000	2.327638	4046.144043
0.000000	2.327876	4044.831299
0.000000	2.328113	4043.477295
0.000000	2.328350	4042.623047
0.000000	2.328587	4042.365723
0.000000	2.328824	4043.627686
0.000000	2.329062	4045.920166
0.000000	2.329299	4048.584229
0.000000	2.329536	4051.047363
0.000000	2.329773	4053.227783
0.000000	2.330010	4054.370361
0.000000	2.330247	4055.165039
0.000000	2.330485	4052.738281
0.000000	2.330722	4047.730469
0.000000	2.330959	4041.579346
0.000000	2.331196	4036.450684
0.000000	2.331433	4034.603516
0.000000	2.331670	4032.856445
0.000000	2.331908	4031.210938
0.000000	2.332145	4029.915039
0.000000	2.332382	4028.865967
0.000000	2.332619	4028.211182
0.000000	2.332856	4029.082520
0.000000	2.333093	4030.894043
0.000000	2.333331	4033.937988
0.000000	2.333568	4036.859863
0.000000	2.333805	4039.922607
0.000000	2.334042	4043.503906
0.000000	2.334279	4046.843506
0.000000	2.334517	4049.959717
0.000000	2.334754	4052.605225
0.000000	2.334991	4054.765381
0.000000	2.335228	4055.484863
0.000000	2.335465	4054.603516
0.000000	2.335702	4052.834717
0.000000	2.335940	4050.550049
0.000000	2.336177	4049.164063
0.000000	2.336414	4049.978271
0.000000	2.336651	4049.803467
0.000000	2.336888	4049.281982
0.000000	2.337126	4048.476318
0.000000	2.337363	4047.435059
0.000000	2.337600	4046.560547
0.000000	2.337837	4045.156982
0.000000	2.338074	4042.885010
0.000000	2.338311	4040.316895
0.000000	2.338549	4037.141846
0.000000	2.338786	4033.711914
0.000000	2.339023	4031.784912
0.000000	2.339260	4029.974854
0.000000	2.339497	4028.505859
0.000000	2.339735	4027.839111
0.000000	2.339972	4027.571533
0.000000	2.340209	4027.760986
0.000000	2.340446	4027.872559
0.000000	2.340683	4027.881348
0.000000	2.340920	4028.662842
0.000000	2.341157	4031.729492
0.000000	2.341395	4035.619385
0.000000	2.341632	4039.697510
0.000000	2.341869	4043.786377
0.000000	2.342106	4047.868896
0.000000	2.342343	4052.127686
0.000000	2.342581	4057.340820
0.000000	2.342818	4063.909912
0.000000	2.343055	4071.194336
0.000000	2.343292	4079.263184
0.000000	2.343529	4089.318604
0.000000	2.343766	4101.473633
0.000000	2.344004	4116.123047
0.000000	2.344241	4132.304688
0.000000	2.344478	4143.857910
0.000000	2.344715	4145.663086
0.000000	2.344952	4139.757324
0.000000	2.345190	4129.111816
0.000000	2.345427	4116.532715
0.000000	2.345664	4105.951660
0.000000	2.345901	4103.053711
0.000000	2.346138	4104.282715
0.000000	2.346375	4105.556641
0.000000	2.346612	4107.770996
0.000000	2.346850	4108.959961
0.000000	2.347087	4110.249023
0.000000	2.347324	4113.084961
0.000000	2.347561	4116.479004
0.000000	2.347798	4120.316895
0.000000	2.348036	4124.566406
0.000000	2.348273	4128.055176
0.000000	2.348510	4130.661621
0.000000	2.348747	4133.140137
0.000000	2.348984	4135.413574
0.000000	2.349221	4136.782227
0.000000	2.349458	4136.440918
0.000000	2.349696	4135.271973
0.000000	2.349933	4133.377441
0.000000	2.350170	4131.508301
0.000000	2.350407	4130.585938
0.000000	2.350644	4130.540527
0.000000	2.350882	4131.924805
0.000000	2.351119	4136.954590
0.000000	2.351356	4145.392578
0.000000	2.351593	4154.366211
0.000000	2.351830	4164.843750
0.000000	2.352067	4173.434570
0.000000	2.352305	4181.854004
0.000000	2.352542	4189.367676
0.000000	2.352779	4196.591309
0.000000	2.353016	4201.769043
0.000000	2.353253	4205.616211
0.000000	2.353491	4208.986328
0.000000	2.353728	4211.837402
0.000000	2.353965	4214.387207
0.000000	2.354202	4216.145020
0.000000	2.354439	4217.006348
0.000000	2.354676	4217.539551
0.000000	2.354914	4217.528320
0.000000	2.355151	4218.361328
0.000000	2.355388	4220.230957
0.000000	2.355625	4222.402344
0.000000	2.355862	4224.309570
0.000000	2.356100	4226.351563
0.000000	2.356337	4228.367676
0.000000	2.356574	4231.081543
0.000000	2.356811	4234.412598
0.000000	2.357048	4238.518066
0.000000	2.357285	4242.930664
0.000000	2.357523	4248.099121
0.000000	2.357760	4254.893066
0.000000	2.357997	4262.467285
0.000000	2.358234	4269.296387
0.000000	2.358471	4275.687500
0.000000	2.358708	4279.167480
0.000000	2.358946	4281.198730
0.000000	2.359183	4282.365723
0.000000	2.359420	4282.887207
0.000000	2.359657	4282.451172
0.000000	2.359894	4282.619141
0.000000	2.360132	4282.936523
0.000000	2.360369	4282.530273
0.000000	2.360606	4282.454102
0.000000	2.360843	4282.580078
0.000000	2.361080	4282.750488
0.000000	2.361317	4283.029785
0.000000	2.361555	4283.597656
0.000000	2.361792	4284.378906
0.000000	2.362029	4285.520020
0.000000	2.362266	4286.791992
0.000000	2.362503	4288.073730
0.000000	2.362741	4289.132813
0.000000	2.362978	4290.359375
0.000000	2.363215	4291.673828
0.000000	2.363452	4294.553711
0.000000	2.363689	4296.660156
0.000000	2.363926	4298.434082
0.000000	2.364164	4299.837891
0.000000	2.364401	4301.305664
0.000000	2.364638	4302.420898
0.000000	2.364875	4301.435059
0.000000	2.365112	4299.469238
0.000000	2.365350	4296.868164
0.000000	2.365587	4295.304199
0.000000	2.365824	4294.692871
0.000000	2.366061	4294.163086
0.000000	2.366298	4295.229004
0.000000	2.366535	4296.735352
0.000000	2.366772	4298.050781
0.000000	2.367010	4300.004395
0.000000	2.367247	4302.711426
0.000000	2.367484	4306.945313
0.000000	2.367721	4311.421875
0.000000	2.367958	4316.512695
0.000000	2.368196	4321.414063
0.000000	2.368433	4323.672852
0.000000	2.368670	4324.275391
0.000000	2.368907	4323.814941
0.000000	2.369144	4323.650879
0.000000	2.369381	4323.063965
0.000000	2.369618	4322.323730
0.000000	2.369856	4322.229492
0.000000	2.370093	4322.478027
0.000000	2.370330	4323.033691
0.000000	2.370567	4324.117188
0.000000	2.370804	4325.708496
0.000000	2.371042	4327.061035
0.000000	2.371279	4327.371094
0.000000	2.371516	4323.947754
0.000000	2.371753	4319.265137
0.000000	2.371990	4314.183594
0.000000	2.372227	4311.635254
0.000000	2.372465	4311.377930
0.000000	2.372702	4311.584961
0.000000	2.372939	4311.906250
0.000000	2.373176	4311.786621
0.000000	2.373413	4309.551758
0.000000	2.373651	4306.859863
0.000000	2.373888	4304.060059
0.000000	2.374125	4300.672363
0.000000	2.374362	4298.994141
0.000000	2.374599	4296.925293
0.000000	2.374836	4293.797363
0.000000	2.375073	4289.570801
0.000000	2.375311	4284.542480
0.000000	2.375548	4278.271973
0.000000	2.375785	4272.854980
0.000000	2.376022	4267.937500
0.000000	2.376259	4263.475098
0.000000	2.376497	4260.580566
0.000000	2.376734	4257.726563
0.000000	2.376971	4254.192871
0.000000	2.377208	4251.390137
0.000000	2.377445	4248.535645
0.000000	2.377682	4244.056152
0.000000	2.377920	4237.997559
0.000000	2.378157	4231.182129
0.000000	2.378394	4223.986328
0.000000	2.378631	4218.703613
0.000000	2.378868	4213.405273
0.000000	2.379106	4209.450684
0.000000	2.379343	4205.523438
0.000000	2.379580	4201.808105
0.000000	2.379817	4198.014648
0.000000	2.380054	4195.311035
0.000000	2.380291	4194.151367
0.000000	2.380529	4192.372070
0.000000	2.380766	4190.530273
0.000000	2.381003	4188.875488
0.000000	2.381240	4188.029785
0.000000	2.381477	4188.102051
0.000000	2.381714	4188.156738
0.000000	2.381952	4187.443359
0.000000	2.382189	4186.079590
0.000000	2.382426	4184.380371
0.000000	2.382663	4182.599121
0.000000	2.382900	4181.260254
0.000000	2.383137	4181.128418
0.000000	2.383375	4179.880371
0.000000	2.383612	4178.023438
0.000000	2.383849	4175.632324
0.000000	2.384086	4174.497559
0.000000	2.384323	4173.725098
0.000000	2.384561	4170.977539
0.000000	2.384798	4167.432129
0.000000	2.385035	4163.322266
0.000000	2.385272	4159.681152
0.000000	2.385509	4156.007813
0.000000	2.385746	4152.256836
0.000000	2.385984	4148.134277
0.000000	2.386221	4146.013184
0.000000	2.386458	4143.156250
0.000000	2.386695	4139.739258
0.000000	2.386932	4136.368652
0.000000	2.387170	4132.733398
0.000000	2.387407	4129.258789
0.000000	2.387644	4126.869629
0.000000	2.387881	4125.238281
0.000000	2.388118	4122.967773
0.000000	2.388355	4120.553223
0.000000	2.388592	4117.803711
0.000000	2.388830	4114.559082
0.000000	2.389067	4110.949219
0.000000	2.389304	4107.650391
0.000000	2.389541	4106.116699
0.000000	2.389778	4103.418457
0.000000	2.390016	4101.046875
0.000000	2.390253	4098.530273
0.000000	2.390490	4097.826660
0.000000	2.390727	4097.743652
0.000000	2.390964	4098.199707
0.000000	2.391201	4098.619141
0.000000	2.391439	4099.175293
0.000000	2.391676	4100.113281
0.000000	2.391913	4102.105469
0.000000	2.392150	4105.122559
0.000000	2.392387	4109.227051
0.000000	2.392625	4115.161133
0.000000	2.392862	4122.013184
0.000000	2.393099	4128.499023
0.000000	2.393336	4135.705566
0.000000	2.393573	4143.145508
0.000000	2.393811	4150.750488
0.000000	2.394047	4157.554688
0.000000	2.394285	4163.028320
0.000000	2.394522	4168.095703
0.000000	2.394759	4172.839355
0.000000	2.394996	4177.290527
0.000000	2.395233	4178.905273
0.000000	2.395471	4177.729004
0.000000	2.395708	4174.778320
0.000000	2.395945	4170.582520
0.000000	2.396182	4168.024414
0.000000	2.396419	4166.917480
0.000000	2.396657	4165.878418
0.000000	2.396894	4164.794434
0.000000	2.397131	4165.162109
0.000000	2.397368	4166.076660
0.000000	2.397605	4168.007813
0.000000	2.397842	4171.851563
0.000000	2.398079	4176.536621
0.000000	2.398317	4182.588867
0.000000	2.398554	4188.294922
0.000000	2.398791	4192.746094
0.000000	2.399028	4194.664063
0.000000	2.399265	4193.374512
0.000000	2.399503	4191.116699
0.000000	2.399740	4187.856445
0.000000	2.399977	4185.873535
0.000000	2.400214	4184.745605
0.000000	2.400451	4181.792480
0.000000	2.400688	4179.517090
0.000000	2.400926	4180.271484
0.000000	2.401163	4181.438477
0.000000	2.401400	4182.479492
0.000000	2.401637	4182.705078
0.000000	2.401874	4183.163574
0.000000	2.402112	4183.287598
0.000000	2.402349	4184.116211
0.000000	2.402586	4185.887695
0.000000	2.402823	4188.081543
0.000000	2.403060	4190.618164
0.000000	2.403297	4193.280273
0.000000	2.403535	4196.201172
0.000000	2.403772	4200.120605
0.000000	2.404009	4204.057129
0.000000	2.404246	4207.328613
0.000000	2.404483	4210.593750
0.000000	2.404721	4214.666992
0.000000	2.404958	4219.008789
0.000000	2.405195	4222.664551
0.000000	2.405432	4225.177246
0.000000	2.405669	4227.769043
0.000000	2.405906	4230.577637
0.000000	2.406144	4233.908691
0.000000	2.406381	4237.357422
0.000000	2.406618	4242.197266
0.000000	2.406855	4248.323242
0.000000	2.407092	4254.995117
0.000000	2.407329	4262.541504
0.000000	2.407567	4267.782227
0.000000	2.407804	4272.793945
0.000000	2.408041	4276.959961
0.000000	2.408278	4280.497559
0.000000	2.408515	4282.813965
0.000000	2.408752	4283.737793
0.000000	2.408990	4283.343750
0.000000	2.409227	4281.982910
0.000000	2.409464	4281.242676
0.000000	2.409701	4281.103516
0.000000	2.409938	4282.240723
0.000000	2.410176	4284.658691
0.000000	2.410413	4286.900879
0.000000	2.410650	4290.551270
0.000000	2.410887	4294.485352
0.000000	2.411124	4297.578613
0.000000	2.411361	4299.649414
0.000000	2.411599	4302.392578
0.000000	2.411836	4305.248535
0.000000	2.412073	4307.254395
0.000000	2.412310	4308.564941
0.000000	2.412547	4309.316406
0.000000	2.412785	4310.351074
0.000000	2.413022	4311.252930
0.000000	2.413259	4313.312988
0.000000	2.413496	4316.726563
0.000000	2.413733	4320.353516
0.000000	2.413970	4324.001953
0.000000	2.414207	4328.003906
0.000000	2.414445	4332.372559
0.000000	2.414682	4335.214355
0.000000	2.414919	4335.922363
0.000000	2.415156	4335.445801
0.000000	2.415393	4334.016113
0.000000	2.415631	4332.053223
0.000000	2.415868	4331.003906
0.000000	2.416105	4327.843262
0.000000	2.416342	4323.529785
0.000000	2.416579	4318.712402
0.000000	2.416816	4315.841309
0.000000	2.417053	4312.894043
0.000000	2.417291	4309.896973
0.000000	2.417528	4308.681152
0.000000	2.417765	4308.239258
0.000000	2.418002	4307.412598
0.000000	2.418239	4305.831543
0.000000	2.418477	4303.889160
0.000000	2.418714	4301.914063
0.000000	2.418951	4301.122070
0.000000	2.419188	4299.816895
0.000000	2.419425	4297.584961
0.000000	2.419662	4295.409668
0.000000	2.419900	4293.616211
0.000000	2.420137	4293.249512
0.000000	2.420374	4292.270020
0.000000	2.420611	4290.716797
0.000000	2.420848	4289.502930
0.000000	2.421086	4288.450195
0.000000	2.421323	4286.960449
0.000000	2.421560	4285.127930
0.000000	2.421797	4282.451660
0.000000	2.422034	4279.055664
0.000000	2.422271	4274.869141
0.000000	2.422508	4270.093750
0.000000	2.422746	4265.802246
0.000000	2.422983	4261.475586
0.000000	2.423220	4256.643555
0.000000	2.423457	4250.209473
0.000000	2.423694	4242.824219
0.000000	2.423932	4234.655273
0.000000	2.424169	4227.787109
0.000000	2.424406	4221.209473
0.000000	2.424643	4213.608398
0.000000	2.424880	4206.110840
0.000000	2.425117	4201.134277
0.000000	2.425355	4197.058594
0.000000	2.425592	4192.824707
0.000000	2.425829	4188.303223
0.000000	2.426066	4184.134766
0.000000	2.426303	4181.125977
0.000000	2.426541	4178.499023
0.000000	2.426778	4175.903809
0.000000	2.427015	4173.705078
0.000000	2.427252	4172.753906
0.000000	2.427489	4171.557129
0.000000	2.427727	4170.122559
0.000000	2.427964	4168.365234
0.000000	2.428201	4166.595215
0.000000	2.428438	4164.794434
0.000000	2.428675	4163.573730
0.000000	2.428912	4161.981445
0.000000	2.429150	4160.022461
0.000000	2.429387	4157.985352
0.000000	2.429624	4156.665527
0.000000	2.429861	4157.089844
0.000000	2.430098	4156.198242
0.000000	2.430335	4155.082031
0.000000	2.430573	4153.722168
0.000000	2.430810	4152.508789
0.000000	2.431047	4151.274902
0.000000	2.431284	4150.238281
0.000000	2.431521	4149.882813
0.000000	2.431758	4149.956055
0.000000	2.431996	4151.509766
0.000000	2.432233	4153.145996
0.000000	2.432470	4153.772949
0.000000	2.432707	4154.536621
0.000000	2.432944	4156.934570
0.000000	2.433182	4160.035156
0.000000	2.433419	4164.009766
0.000000	2.433656	4168.835938
0.000000	2.433893	4173.291992
0.000000	2.434130	4177.269531
0.000000	2.434367	4180.868164
0.000000	2.434605	4184.775391
0.000000	2.434842	4186.863281
0.000000	2.435079	4186.930176
0.000000	2.435316	4185.529785
0.000000	2.435553	4183.633789
0.000000	2.435791	4181.253418
0.000000	2.436028	4179.322754
0.000000	2.436265	4178.229492
0.000000	2.436502	4177.142578
0.000000	2.436739	4176.290039
0.000000	2.436976	4176.019531
0.000000	2.437213	4177.724609
0.000000	2.437451	4180.498535
0.000000	2.437688	4183.966309
0.000000	2.437925	4186.789063
0.000000	2.438162	4187.830078
0.000000	2.438399	4187.379883
0.000000	2.438637	4187.118652
0.000000	2.438874	4186.427246
0.000000	2.439111	4187.854004
0.000000	2.439348	4190.069824
0.000000	2.439585	4190.627930
0.000000	2.439822	4191.308105
0.000000	2.440060	4192.070313
0.000000	2.440297	4193.853516
0.000000	2.440534	4194.920898
0.000000	2.440771	4197.001953
0.000000	2.441008	4199.916992
0.000000	2.441246	4202.797852
0.000000	2.441483	4205.204590
0.000000	2.441720	4207.430176
0.000000	2.441957	4209.553711
0.000000	2.442194	4211.906738
0.000000	2.442431	4214.946289
0.000000	2.442668	4217.171875
0.000000	2.442906	4218.407227
0.000000	2.443143	4219.904785
0.000000	2.443380	4221.797363
0.000000	2.443617	4224.217773
0.000000	2.443854	4227.158203
0.000000	2.444092	4230.935059
0.000000	2.444329	4234.236328
0.000000	2.444566	4238.120117
0.000000	2.444803	4242.812500
0.000000	2.445040	4246.301270
0.000000	2.445277	4249.568359
0.000000	2.445514	4253.430176
0.000000	2.445752	4257.248047
0.000000	2.445989	4260.328613
0.000000	2.446226	4263.307617
0.000000	2.446463	4266.243164
0.000000	2.446700	4269.061035
0.000000	2.446938	4270.831543
0.000000	2.447175	4272.091797
0.000000	2.447412	4273.206543
0.000000	2.447649	4273.956055
0.000000	2.447886	4275.445801
0.000000	2.448123	4276.095703
0.000000	2.448361	4276.798828
0.000000	2.448598	4277.130371
0.000000	2.448835	4276.879883
0.000000	2.449072	4276.214844
0.000000	2.449309	4274.852051
0.000000	2.449547	4273.031250
0.000000	2.449784	4270.926270
0.000000	2.450021	4269.354004
0.000000	2.450258	4268.051270
0.000000	2.450495	4266.716797
0.000000	2.450732	4265.278320
0.000000	2.450970	4263.676270
0.000000	2.451207	4262.965820
0.000000	2.451444	4262.887695
0.000000	2.451681	4262.049805
0.000000	2.451918	4261.844727
0.000000	2.452156	4262.510742
0.000000	2.452393	4263.755859
0.000000	2.452630	4265.093750
0.000000	2.452867	4267.315918
0.000000	2.453104	4268.867188
0.000000	2.453341	4270.306152
0.000000	2.453579	4271.864258
0.000000	2.453816	4272.205078
0.000000	2.454053	4271.836426
0.000000	2.454290	4271.135254
0.000000	2.454527	4271.278809
0.000000	2.454765	4271.408203
0.000000	2.455002	4271.593262
0.000000	2.455239	4272.028320
0.000000	2.455476	4272.900879
0.000000	2.455713	4273.517578
0.000000	2.455950	4274.361816
0.000000	2.456187	4276.288086
0.000000	2.456425	4278.304688
0.000000	2.456662	4278.636719
0.000000	2.456899	4278.944824
0.000000	2.457136	4279.677246
0.000000	2.457373	4281.027344
0.000000	2.457611	4283.118652
0.000000	2.457848	4285.618652
0.000000	2.458085	4287.623047
0.000000	2.458322	4287.588379
0.000000	2.458559	4286.831055
0.000000	2.458797	4285.861816
0.000000	2.459034	4284.525879
0.000000	2.459271	4284.630371
0.000000	2.459508	4284.938965
0.000000	2.459745	4285.195313
0.000000	2.459982	4284.881348
0.000000	2.460220	4284.353516
0.000000	2.460457	4283.312012
0.000000	2.460694	4282.612305
0.000000	2.460931	4283.429688
0.000000	2.461168	4284.510254
0.000000	2.461406	4286.098145
0.000000	2.461643	4288.413574
0.000000	2.461880	4291.242676
0.000000	2.462117	4295.485352
0.000000	2.462354	4300.605469
0.000000	2.462591	4302.894043
0.000000	2.462828	4303.941895
0.000000	2.463066	4304.814941
0.000000	2.463303	4304.971680
0.000000	2.463540	4305.240234
0.000000	2.463777	4304.688965
0.000000	2.464014	4304.846191
0.000000	2.464252	4304.659668
0.000000	2.464489	4304.063477
0.000000	2.464726	4304.054199
0.000000	2.464963	4305.824707
0.000000	2.465200	4308.709961
0.000000	2.465437	4313.000488
0.000000	2.465674	4318.365234
0.000000	2.465912	4324.429199
0.000000	2.466149	4330.929199
0.000000	2.466386	4336.554199
0.000000	2.466623	4339.015137
0.000000	2.466860	4340.641602
0.000000	2.467098	4342.311523
0.000000	2.467335	4344.601074
0.000000	2.467572	4347.942383
0.000000	2.467809	4351.481934
0.000000	2.468046	4353.683594
0.000000	2.468283	4354.361816
0.000000	2.468521	4355.038086
0.000000	2.468758	4355.884766
0.000000	2.468995	4358.629395
0.000000	2.469232	4362.123535
0.000000	2.469469	4365.140625
0.000000	2.469707	4367.316406
0.000000	2.469944	4368.772461
0.000000	2.470181	4369.067871
0.000000	2.470418	4367.702637
0.000000	2.470655	4365.979492
0.000000	2.470892	4364.458984
0.000000	2.471129	4363.096191
0.000000	2.471367	4362.291992
0.000000	2.471604	4360.949707
0.000000	2.471841	4359.036621
0.000000	2.472078	4355.972656
0.000000	2.472315	4352.711914
0.000000	2.472553	4349.938477
0.000000	2.472790	4350.168457
0.000000	2.473027	4349.768066
0.000000	2.473264	4348.907227
0.000000	2.473501	4348.773438
0.000000	2.473738	4348.414551
0.000000	2.473976	4348.095215
0.000000	2.474213	4347.807129
0.000000	2.474450	4347.867188
0.000000	2.474687	4349.029785
0.000000	2.474924	4351.703125
0.000000	2.475162	4356.097168
0.000000	2.475399	4361.663574
0.000000	2.475636	4367.788086
0.000000	2.475873	4374.314453
0.000000	2.476110	4380.754395
0.000000	2.476347	4383.792969
0.000000	2.476585	4385.903809
0.000000	2.476822	4387.311523
0.000000	2.477059	4388.753906
0.000000	2.477296	4390.354980
0.000000	2.477533	4393.617188
0.000000	2.477771	4397.475586
0.000000	2.478008	4401.943359
0.000000	2.478245	4407.055176
0.000000	2.478482	4413.576172
0.000000	2.478719	4419.218262
0.000000	2.478956	4423.112305
0.000000	2.479194	4426.707031
0.000000	2.479431	4428.475586
0.000000	2.479668	4428.579590
0.000000	2.479905	4427.876953
0.000000	2.480142	4425.845215
0.000000	2.480379	4423.218750
0.000000	2.480617	4418.749023
0.000000	2.480854	4412.950684
0.000000	2.481091	4406.479004
0.000000	2.481328	4401.540527
0.000000	2.481565	4396.950195
0.000000	2.481802	4392.969727
0.000000	2.482040	4388.458496
0.000000	2.482277	4383.533203
0.000000	2.482514	4379.401367
0.000000	2.482751	4376.896484
0.000000	2.482988	4372.158691
0.000000	2.483226	4365.887207
0.000000	2.483463	4360.573730
0.000000	2.483700	4355.466797
0.000000	2.483937	4351.396973
0.000000	2.484174	4347.161621
0.000000	2.484411	4344.684082
0.000000	2.484648	4343.450195
0.000000	2.484886	4343.274902
0.000000	2.485123	4343.960449
0.000000	2.485360	4344.945313
0.000000	2.485597	4344.255859
0.000000	2.485834	4342.593262
0.000000	2.486072	4340.686035
0.000000	2.486309	4338.636719
0.000000	2.486546	4336.227539
0.000000	2.486783	4333.508301
0.000000	2.487020	4331.641602
0.000000	2.487257	4332.034180
0.000000	2.487495	4329.935059
0.000000	2.487732	4326.799316
0.000000	2.487969	4324.645996
0.000000	2.488206	4322.175781
0.000000	2.488443	4321.443359
0.000000	2.488681	4320.987305
0.000000	2.488918	4320.069336
0.000000	2.489155	4319.371582
0.000000	2.489392	4318.965820
0.000000	2.489629	4319.116211
0.000000	2.489866	4318.717285
0.000000	2.490103	4317.381836
0.000000	2.490341	4314.951660
0.000000	2.490578	4312.155762
0.000000	2.490815	4309.528320
0.000000	2.491052	4309.644531
0.000000	2.491289	4311.692383
0.000000	2.491527	4313.824707
0.000000	2.491764	4317.455078
0.000000	2.492001	4321.740234
0.000000	2.492238	4326.996094
0.000000	2.492475	4332.190430
0.000000	2.492712	4337.261719
0.000000	2.492950	4339.819824
0.000000	2.493187	4338.611328
0.000000	2.493424	4337.481934
0.000000	2.493661	4337.408203
0.000000	2.493898	4336.479980
0.000000	2.494135	4335.203125
0.000000	2.494373	4334.561035
0.000000	2.494610	4334.386719
0.000000	2.494847	4335.119141
0.000000	2.495084	4337.184082
0.000000	2.495321	4340.698242
0.000000	2.495559	4345.786133
0.000000	2.495796	4351.339844
0.000000	2.496033	4356.961914
0.000000	2.496270	4362.190918
0.000000	2.496507	4367.267090
0.000000	2.496744	4372.572266
0.000000	2.496982	4376.078125
0.000000	2.497219	4378.712891
0.000000	2.497456	4381.096191
0.000000	2.497693	4383.466797
0.000000	2.497930	4386.098633
0.000000	2.498168	4388.990234
0.000000	2.498405	4392.527832
0.000000	2.498642	4397.452637
0.000000	2.498879	4403.254883
0.000000	2.499116	4404.287598
0.000000	2.499353	4403.279785
0.000000	2.499591	4400.914551
0.000000	2.499828	4398.204590
0.000000	2.500065	4396.057129
0.000000	2.500302	4396.746582
0.000000	2.500539	4397.738281
0.000000	2.500777	4397.869141
0.000000	2.501014	4398.135742
0.000000	2.501251	4399.208008
0.000000	2.501488	4400.379883
0.000000	2.501725	4401.954590
0.000000	2.501962	4403.339844
0.000000	2.502200	4404.489746
0.000000	2.502437	4405.226563
0.000000	2.502674	4404.896973
0.000000	2.502911	4403.989746
0.000000	2.503148	4402.612305
0.000000	2.503386	4400.337891
0.000000	2.503623	4398.010742
0.000000	2.503860	4397.371582
0.000000	2.504097	4397.070313
0.000000	2.504334	4397.038086
0.000000	2.504571	4396.025391
0.000000	2.504808	4394.557617
0.000000	2.505046	4392.497559
0.000000	2.505283	4389.170898
0.000000	2.505520	4385.234863
0.000000	2.505757	4380.778809
0.000000	2.505994	4377.203613
0.000000	2.506232	4377.167969
0.000000	2.506469	4377.393066
0.000000	2.506706	4377.852539
0.000000	2.506943	4378.711426
0.000000	2.507180	4379.115723
0.000000	2.507417	4379.023926
0.000000	2.507655	4379.279297
0.000000	2.507892	4379.063965
0.000000	2.508129	4378.054199
0.000000	2.508366	4377.339355
0.000000	2.508603	4376.281250
0.000000	2.508841	4375.482910
0.000000	2.509078	4375.356445
0.000000	2.509315	4375.448730
0.000000	2.509552	4376.942871
0.000000	2.509789	4379.369629
0.000000	2.510026	4380.885254
0.000000	2.510263	4381.958496
0.000000	2.510501	4383.194824
0.000000	2.510738	4383.142578
0.000000	2.510975	4381.583496
0.000000	2.511212	4378.941406
0.000000	2.511449	4375.334961
0.000000	2.511687	4371.876953
0.000000	2.511924	4371.118652
0.000000	2.512161	4371.576172
0.000000	2.512398	4372.662598
0.000000	2.512635	4373.568848
0.000000	2.512872	4374.769531
0.000000	2.513109	4376.371094
0.000000	2.513347	4378.811523
0.000000	2.513584	4381.157227
0.000000	2.513821	4382.670898
0.000000	2.514058	4383.983398
0.000000	2.514295	4385.080566
0.000000	2.514533	4386.961426
0.000000	2.514770	4389.202148
0.000000	2.515007	4389.998535
0.000000	2.515244	4391.647949
0.000000	2.515481	4393.675293
0.000000	2.515718	4396.038086
0.000000	2.515956	4398.771484
0.000000	2.516193	4400.303223
0.000000	2.516430	4398.247559
0.000000	2.516667	4393.126953
0.000000	2.516904	4385.786133
0.000000	2.517142	4376.888672
0.000000	2.517379	4368.904785
0.000000	2.517616	4364.427734
0.000000	2.517853	4359.629395
0.000000	2.518090	4355.160156
0.000000	2.518327	4352.499512
0.000000	2.518565	4349.784668
0.000000	2.518802	4346.487793
0.000000	2.519039	4343.447754
0.000000	2.519276	4340.963379
0.000000	2.519513	4338.612793
0.000000	2.519750	4336.798828
0.000000	2.519988	4336.031738
0.000000	2.520225	4335.667969
0.000000	2.520462	4335.102051
0.000000	2.520699	4333.828613
0.000000	2.520936	4332.360840
0.000000	2.521173	4330.209961
0.000000	2.521411	4328.171387
0.000000	2.521648	4326.636719
0.000000	2.521885	4325.643066
0.000000	2.522122	4326.285156
0.000000	2.522359	4327.541016
0.000000	2.522597	4328.155273
0.000000	2.522834	4328.437012
0.000000	2.523071	4328.764160
0.000000	2.523308	4329.801270
0.000000	2.523545	4331.121094
0.000000	2.523782	4333.580566
0.000000	2.524020	4335.810547
0.000000	2.524257	4337.203613
0.000000	2.524494	4338.991211
0.000000	2.524731	4340.760742
0.000000	2.524968	4342.464844
0.000000	2.525206	4342.894043
0.000000	2.525443	4343.469727
0.000000	2.525680	4344.178711
0.000000	2.525917	4346.860840
0.000000	2.526154	4351.041992
0.000000	2.526392	4355.624512
0.000000	2.526629	4360.743652
0.000000	2.526866	4366.023926
0.000000	2.527103	4371.670898
0.000000	2.527340	4377.656250
0.000000	2.527577	4383.708984
0.000000	2.527815	4389.571289
0.000000	2.528052	4395.990234
0.000000	2.528289	4403.149902
0.000000	2.528526	4410.253418
0.000000	2.528763	4417.702637
0.000000	2.529000	4426.048340
0.000000	2.529238	4433.760742
0.000000	2.529475	4442.170898
0.000000	2.529712	4452.139648
0.000000	2.529949	4462.005859
0.000000	2.530186	4471.060547
0.000000	2.530423	4478.314941
0.000000	2.530661	4486.072266
0.000000	2.530898	4492.908203
0.000000	2.531135	4499.487793
0.000000	2.531372	4504.537109
0.000000	2.531609	4506.415039
0.000000	2.531847	4506.874512
0.000000	2.532084	4506.295410
0.000000	2.532321	4506.347168
0.000000	2.532558	4505.801270
0.000000	2.532795	4505.045898
0.000000	2.533032	4504.231445
0.000000	2.533269	4501.923340
0.000000	2.533507	4499.256836
0.000000	2.533744	4495.888672
0.000000	2.533981	4493.314453
0.000000	2.534218	4492.176758
0.000000	2.534455	4491.780762
0.000000	2.534693	4490.909180
0.000000	2.534930	4488.260254
0.000000	2.535167	4484.750000
0.000000	2.535404	4481.173828
0.000000	2.535641	4477.544922
0.000000	2.535878	4473.897461
0.000000	2.536116	4469.436035
0.000000	2.536353	4464.845703
0.000000	2.536590	4461.714355
0.000000	2.536827	4458.448730
0.000000	2.537064	4455.272949
0.000000	2.537302	4451.895020
0.000000	2.537539	4449.200195
0.000000	2.537776	4445.754395
0.000000	2.538013	4441.189453
0.000000	2.538250	4436.210449
0.000000	2.538487	4431.544922
0.000000	2.538724	4426.805664
0.000000	2.538962	4422.505371
0.000000	2.539199	4419.690430
0.000000	2.539436	4419.500488
0.000000	2.539673	4419.540527
0.000000	2.539910	4420.496094
0.000000	2.540148	4421.671387
0.000000	2.540385	4423.276367
0.000000	2.540622	4423.572266
0.000000	2.540859	4423.628418
0.000000	2.541096	4423.663086
0.000000	2.541333	4424.058594
0.000000	2.541571	4425.211426
0.000000	2.541808	4426.401367
0.000000	2.542045	4427.109863
0.000000	2.542282	4427.797852
0.000000	2.542519	4428.104492
0.000000	2.542756	4428.994629
0.000000	2.542994	4430.437500
0.000000	2.543231	4431.083496
0.000000	2.543468	4431.176758
0.000000	2.543705	4430.944824
0.000000	2.543942	4429.504395
0.000000	2.544179	4426.598145
0.000000	2.544417	4421.853027
0.000000	2.544654	4415.934570
0.000000	2.544891	4409.118164
0.000000	2.545128	4403.656738
0.000000	2.545365	4401.277832
0.000000	2.545603	4400.433594
0.000000	2.545840	4400.443848
0.000000	2.546077	4400.391113
0.000000	2.546314	4400.769043
0.000000	2.546551	4401.719238
0.000000	2.546788	4403.609375
0.000000	2.547026	4405.426758
0.000000	2.547263	4407.666504
0.000000	2.547500	4410.440430
0.000000	2.547737	4412.712402
0.000000	2.547974	4414.869629
0.000000	2.548212	4415.534668
0.000000	2.548449	4414.861328
0.000000	2.548686	4414.394531
0.000000	2.548923	4414.741699
0.000000	2.549160	4415.924316
0.000000	2.549397	4417.802246
0.000000	2.549635	4420.275879
0.000000	2.549872	4424.365234
0.000000	2.550109	4429.031738
0.000000	2.550346	4433.679688
0.000000	2.550583	4435.822266
0.000000	2.550821	4437.121094
0.000000	2.551058	4437.838867
0.000000	2.551295	4439.642090
0.000000	2.551532	4440.218750
0.000000	2.551769	4439.865234
0.000000	2.552006	4439.189941
0.000000	2.552243	4439.812012
0.000000	2.552481	4439.939453
0.000000	2.552718	4439.768066
0.000000	2.552955	4438.354492
0.000000	2.553192	4436.549805
0.000000	2.553429	4434.982422
0.000000	2.553667	4435.306641
0.000000	2.553904	4437.303223
0.000000	2.554141	4440.800781
0.000000	2.554378	4444.583008
0.000000	2.554615	4448.006836
0.000000	2.554852	4449.052246
0.000000	2.555090	4449.397461
0.000000	2.555327	4449.214355
0.000000	2.555564	4448.754883
0.000000	2.555801	4448.823730
0.000000	2.556038	4448.915039
0.000000	2.556276	4449.098633
0.000000	2.556513	4449.562012
0.000000	2.556750	4450.352539
0.000000	2.556987	4450.264648
0.000000	2.557224	4450.353516
0.000000	2.557462	4451.441895
0.000000	2.557698	4452.208984
0.000000	2.557936	4452.928223
0.000000	2.558173	4451.680176
0.000000	2.558410	4449.236816
0.000000	2.558647	4445.907715
0.000000	2.558884	4441.718750
0.000000	2.559122	4439.656738
0.000000	2.559359	4437.245605
0.000000	2.559596	4433.784180
0.000000	2.559833	4429.560059
0.000000	2.560070	4423.958496
0.000000	2.560308	4419.589355
0.000000	2.560544	4415.256836
0.000000	2.560782	4410.658203
0.000000	2.561019	4406.470703
0.000000	2.561256	4401.931152
0.000000	2.561493	4398.084961
0.000000	2.561730	4394.786621
0.000000	2.561968	4391.371582
0.000000	2.562205	4388.628906
0.000000	2.562442	4386.051270
0.000000	2.562679	4383.253906
0.000000	2.562916	4382.071289
0.000000	2.563154	4380.713379
0.000000	2.563391	4380.686523
0.000000	2.563628	4381.901855
0.000000	2.563865	4383.671387
0.000000	2.564102	4384.625488
0.000000	2.564339	4384.625000
0.000000	2.564577	4384.149902
0.000000	2.564814	4384.060547
0.000000	2.565051	4384.193359
0.000000	2.565288	4387.396484
0.000000	2.565525	4391.094238
0.000000	2.565763	4395.005859
0.000000	2.566000	4398.414063
0.000000	2.566237	4399.850586
0.000000	2.566474	4400.822754
0.000000	2.566711	4401.414063
0.000000	2.566948	4402.125488
0.000000	2.567185	4402.889648
0.000000	2.567423	4404.373047
0.000000	2.567660	4405.424316
0.000000	2.567897	4405.717285
0.000000	2.568134	4406.435059
0.000000	2.568371	4407.472656
0.000000	2.568609	4410.630371
0.000000	2.568846	4413.025391
0.000000	2.569083	4415.019043
0.000000	2.569320	4417.238770
0.000000	2.569557	4419.457031
0.000000	2.569794	4420.921387
0.000000	2.570032	4421.719727
0.000000	2.570269	4422.236816
0.000000	2.570506	4422.060547
0.000000	2.570743	4421.675781
0.000000	2.570980	4420.669434
0.000000	2.571218	4419.764648
0.000000	2.571455	4419.863281
0.000000	2.571692	4420.395020
0.000000	2.571929	4421.077148
0.000000	2.572166	4422.315918
0.000000	2.572403	4424.005859
0.000000	2.572641	4425.386719
0.000000	2.572878	4426.399414
0.000000	2.573115	4427.493164
0.000000	2.573352	4429.016113
0.000000	2.573589	4431.061523
0.000000	2.573827	4432.102539
0.000000	2.574064	4432.766113
0.000000	2.574301	4433.120117
0.000000	2.574538	4433.590332
0.000000	2.574775	4434.584961
0.000000	2.575012	4435.141113
0.000000	2.575250	4434.156250
0.000000	2.575487	4432.083984
0.000000	2.575724	4429.939453
0.000000	2.575961	4427.925293
0.000000	2.576198	4426.801758
0.000000	2.576436	4429.280762
0.000000	2.576673	4433.110352
0.000000	2.576910	4437.453125
0.000000	2.577147	4441.823242
0.000000	2.577384	4446.640137
0.000000	2.577621	4450.598633
0.000000	2.577858	4453.826660
0.000000	2.578096	4456.882324
0.000000	2.578333	4459.894043
0.000000	2.578570	4462.160645
0.000000	2.578807	4463.728027
0.000000	2.579044	4465.198730
0.000000	2.579282	4467.612793
0.000000	2.579519	4468.636719
0.000000	2.579756	4469.326660
0.000000	2.579993	4471.224121
0.000000	2.580230	4473.821777
0.000000	2.580467	4478.097656
0.000000	2.580704	4482.763184
0.000000	2.580942	4486.888184
0.000000	2.581179	4490.362793
0.000000	2.581416	4493.714355
0.000000	2.581653	4498.103516
0.000000	2.581890	4502.594238
0.000000	2.582128	4505.669434
0.000000	2.582365	4508.587891
0.000000	2.582602	4510.752441
0.000000	2.582839	4511.947266
0.000000	2.583076	4512.999023
0.000000	2.583313	4513.595703
0.000000	2.583551	4513.807617
0.000000	2.583788	4514.821289
0.000000	2.584025	4515.871582
0.000000	2.584262	4517.449219
0.000000	2.584499	4518.561035
0.000000	2.584737	4519.161133
0.000000	2.584974	4519.629883
0.000000	2.585211	4519.694336
0.000000	2.585448	4519.608398
0.000000	2.585685	4521.229980
0.000000	2.585922	4523.441406
0.000000	2.586159	4526.133789
0.000000	2.586397	4529.539551
0.000000	2.586634	4531.951660
0.000000	2.586871	4530.502441
0.000000	2.587108	4527.675293
0.000000	2.587345	4523.603516
0.000000	2.587583	4519.316895
0.000000	2.587820	4516.829102
0.000000	2.588057	4514.778809
0.000000	2.588294	4513.516113
0.000000	2.588531	4512.627930
0.000000	2.588768	4512.500488
0.000000	2.589006	4513.121582
0.000000	2.589243	4514.176270
0.000000	2.589480	4515.155762
0.000000	2.589717	4516.699707
0.000000	2.589954	4518.542969
0.000000	2.590192	4520.565430
0.000000	2.590429	4522.598633
0.000000	2.590666	4521.316406
0.000000	2.590903	4518.469727
0.000000	2.591140	4514.915039
0.000000	2.591377	4512.675781
0.000000	2.591615	4512.291016
0.000000	2.591852	4512.769531
0.000000	2.592089	4514.820801
0.000000	2.592326	4517.250488
0.000000	2.592563	4520.075684
0.000000	2.592800	4523.620117
0.000000	2.593038	4527.899414
0.000000	2.593275	4531.384277
0.000000	2.593512	4534.300293
0.000000	2.593749	4537.291016
0.000000	2.593986	4539.597656
0.000000	2.594223	4540.630859
0.000000	2.594461	4540.524902
0.000000	2.594698	4540.408691
0.000000	2.594935	4541.375977
0.000000	2.595172	4545.219238
0.000000	2.595409	4548.967773
0.000000	2.595647	4552.217285
0.000000	2.595884	4554.062012
0.000000	2.596121	4555.334961
0.000000	2.596358	4556.105957
0.000000	2.596595	4557.675293
0.000000	2.596833	4559.139648
0.000000	2.597070	4560.336914
0.000000	2.597307	4560.823730
0.000000	2.597544	4559.541504
0.000000	2.597781	4557.311523
0.000000	2.598018	4554.116699
0.000000	2.598256	4550.636719
0.000000	2.598493	4546.776367
0.000000	2.598730	4544.895020
0.000000	2.598967	4542.489746
0.000000	2.599204	4539.712891
0.000000	2.599442	4536.857422
0.000000	2.599679	4535.187500
0.000000	2.599916	4533.136719
0.000000	2.600153	4531.587891
0.000000	2.600390	4529.113770
0.000000	2.600627	4526.196777
0.000000	2.600864	4522.895020
0.000000	2.601102	4519.541016
0.000000	2.601339	4515.754395
0.000000	2.601576	4512.117676
0.000000	2.601813	4508.118652
0.000000	2.602050	4504.175293
0.000000	2.602288	4499.966797
0.000000	2.602525	4494.903809
0.000000	2.602762	4488.896484
0.000000	2.602999	4482.405273
0.000000	2.603236	4476.452637
0.000000	2.603473	4469.917480
0.000000	2.603711	4463.010742
0.000000	2.603948	4457.116699
0.000000	2.604185	4452.229492
0.000000	2.604422	4446.877441
0.000000	2.604659	4441.918457
0.000000	2.604897	4439.416016
0.000000	2.605134	4438.903809
0.000000	2.605371	4438.808594
0.000000	2.605608	4440.340820
0.000000	2.605845	4443.417480
0.000000	2.606082	4448.976074
0.000000	2.606319	4454.473633
0.000000	2.606557	4456.297852
0.000000	2.606794	4457.051758
0.000000	2.607031	4456.686035
0.000000	2.607268	4455.266113
0.000000	2.607505	4452.986328
0.000000	2.607743	4449.798828
0.000000	2.607980	4447.221191
0.000000	2.608217	4445.155273
0.000000	2.608454	4443.725586
0.000000	2.608691	4442.306152
0.000000	2.608928	4442.061523
0.000000	2.609165	4442.198730
0.000000	2.609403	4443.649902
0.000000	2.609640	4445.580078
0.000000	2.609877	4447.515625
0.000000	2.610114	4449.527832
0.000000	2.610351	4451.552734
0.000000	2.610589	4452.300293
0.000000	2.610826	4451.225586
0.000000	2.611063	4450.431152
0.000000	2.611300	4450.782715
0.000000	2.611537	4450.908203
0.000000	2.611774	4449.841309
0.000000	2.612012	4447.751953
0.000000	2.612249	4445.305664
0.000000	2.612486	4442.193848
0.000000	2.612723	4440.608887
0.000000	2.612960	4439.753418
0.000000	2.613198	4440.665527
0.000000	2.613435	4442.238281
0.000000	2.613672	4443.713867
0.000000	2.613909	4444.894531
0.000000	2.614146	4445.947754
0.000000	2.614383	4447.169434
0.000000	2.614621	4448.958496
0.000000	2.614858	4450.569824
0.000000	2.615095	4451.563477
0.000000	2.615332	4452.126953
0.000000	2.615569	4451.435059
0.000000	2.615806	4449.853516
0.000000	2.616044	4447.165039
0.000000	2.616281	4445.185547
0.000000	2.616518	4446.989746
0.000000	2.616755	4449.685547
0.000000	2.616992	4452.145996
0.000000	2.617229	4451.717773
0.000000	2.617467	4450.921387
0.000000	2.617704	4449.961914
0.000000	2.617941	4449.588379
0.000000	2.618178	4450.804688
0.000000	2.618415	4452.838867
0.000000	2.618653	4454.526367
0.000000	2.618890	4455.708496
0.000000	2.619127	4456.231445
0.000000	2.619364	4456.707520
0.000000	2.619601	4456.964844
0.000000	2.619838	4455.539551
0.000000	2.620076	4453.719238
0.000000	2.620313	4454.281250
0.000000	2.620550	4455.775879
0.000000	2.620787	4456.718750
0.000000	2.621024	4457.866211
0.000000	2.621262	4459.492676
0.000000	2.621499	4462.527832
0.000000	2.621736	4465.606934
0.000000	2.621973	4467.214844
0.000000	2.622210	4467.755859
0.000000	2.622447	4467.363770
0.000000	2.622685	4465.402832
0.000000	2.622922	4462.658203
0.000000	2.623159	4460.144531
0.000000	2.623396	4457.705078
0.000000	2.623633	4455.403320
0.000000	2.623871	4452.696777
0.000000	2.624108	4449.433105
0.000000	2.624345	4445.778809
0.000000	2.624582	4443.085938
0.000000	2.624819	4441.301758
0.000000	2.625057	4441.782227
0.000000	2.625293	4443.376953
0.000000	2.625531	4444.655762
0.000000	2.625768	4446.667969
0.000000	2.626005	4449.019531
0.000000	2.626242	4451.515137
0.000000	2.626479	4455.045410
0.000000	2.626717	4457.471680
0.000000	2.626954	4459.674316
0.000000	2.627191	4461.801270
0.000000	2.627428	4464.901367
0.000000	2.627665	4468.469238
0.000000	2.627903	4472.679199
0.000000	2.628139	4476.348145
0.000000	2.628377	4480.578613
0.000000	2.628614	4485.537598
0.000000	2.628851	4490.624512
0.000000	2.629088	4495.304199
0.000000	2.629325	4500.359375
0.000000	2.629563	4505.840820
0.000000	2.629800	4510.516113
0.000000	2.630037	4514.676758
0.000000	2.630274	4519.250000
0.000000	2.630511	4522.272949
0.000000	2.630749	4523.976563
0.000000	2.630986	4525.229492
0.000000	2.631223	4526.304688
0.000000	2.631460	4527.890137
0.000000	2.631697	4530.553711
0.000000	2.631934	4534.300781
0.000000	2.632172	4538.035156
0.000000	2.632409	4541.519043
0.000000	2.632646	4544.609863
0.000000	2.632883	4546.570313
0.000000	2.633120	4548.163574
0.000000	2.633358	4549.629395
0.000000	2.633595	4551.112305
0.000000	2.633832	4553.121094
0.000000	2.634069	4554.803711
0.000000	2.634306	4556.476074
0.000000	2.634543	4557.370605
0.000000	2.634780	4558.057617
0.000000	2.635018	4558.548828
0.000000	2.635255	4559.106934
0.000000	2.635492	4559.996094
0.000000	2.635729	4560.731445
0.000000	2.635966	4560.917480
0.000000	2.636204	4561.134766
0.000000	2.636441	4561.267090
0.000000	2.636678	4561.443359
0.000000	2.636915	4561.572754
0.000000	2.637152	4561.467773
0.000000	2.637389	4561.226074
0.000000	2.637627	4561.481934
0.000000	2.637864	4562.652832
0.000000	2.638101	4564.881348
0.000000	2.638338	4568.111816
0.000000	2.638575	4570.251953
0.000000	2.638813	4573.138184
0.000000	2.639050	4576.458496
0.000000	2.639287	4579.696777
0.000000	2.639524	4581.555664
0.000000	2.639761	4583.051270
0.000000	2.639998	4584.083496
0.000000	2.640236	4584.716797
0.000000	2.640473	4584.842773
0.000000	2.640710	4584.420410
0.000000	2.640947	4583.970703
0.000000	2.641184	4584.668457
0.000000	2.641421	4586.447266
0.000000	2.641659	4588.253906
0.000000	2.641896	4590.724609
0.000000	2.642133	4592.849121
0.000000	2.642370	4594.645996
0.000000	2.642607	4594.714355
0.000000	2.642844	4593.327148
0.000000	2.643082	4591.929688
0.000000	2.643319	4590.416016
0.000000	2.643556	4591.736328
0.000000	2.643793	4594.173340
0.000000	2.644030	4596.473145
0.000000	2.644268	4598.437012
0.000000	2.644505	4601.129395
0.000000	2.644742	4601.311035
0.000000	2.644979	4599.931152
0.000000	2.645216	4597.870117
0.000000	2.645453	4594.675781
0.000000	2.645691	4590.596680
0.000000	2.645928	4586.002441
0.000000	2.646165	4581.481934
0.000000	2.646402	4578.528320
0.000000	2.646639	4575.943848
0.000000	2.646877	4573.384766
0.000000	2.647114	4572.039551
0.000000	2.647351	4571.233887
0.000000	2.647588	4570.061035
0.000000	2.647825	4568.894531
0.000000	2.648062	4567.629395
0.000000	2.648299	4566.271973
0.000000	2.648537	4564.345215
0.000000	2.648774	4561.745605
0.000000	2.649011	4559.022949
0.000000	2.649248	4556.286133
0.000000	2.649485	4553.291992
0.000000	2.649723	4550.294434
0.000000	2.649960	4546.725098
0.000000	2.650197	4542.885254
0.000000	2.650434	4540.103516
0.000000	2.650671	4537.665527
0.000000	2.650908	4535.528809
0.000000	2.651146	4533.034668
0.000000	2.651383	4530.612793
0.000000	2.651620	4530.174316
0.000000	2.651857	4529.340820
0.000000	2.652094	4528.747070
0.000000	2.652332	4528.302246
0.000000	2.652569	4527.401855
0.000000	2.652806	4526.166504
0.000000	2.653043	4524.408691
0.000000	2.653280	4522.494141
0.000000	2.653517	4520.388672
0.000000	2.653754	4518.732422
0.000000	2.653992	4517.370605
0.000000	2.654229	4517.602539
0.000000	2.654466	4518.515137
0.000000	2.654703	4520.050293
0.000000	2.654940	4522.203125
0.000000	2.655178	4524.531738
0.000000	2.655415	4526.895020
0.000000	2.655652	4528.751953
0.000000	2.655889	4529.788086
0.000000	2.656126	4530.684570
0.000000	2.656363	4531.314453
0.000000	2.656600	4531.196289
0.000000	2.656838	4530.492676
0.000000	2.657075	4529.088867
0.000000	2.657312	4527.075195
0.000000	2.657549	4525.358887
0.000000	2.657786	4524.536621
0.000000	2.658024	4525.420898
0.000000	2.658261	4526.054688
0.000000	2.658498	4527.143555
0.000000	2.658735	4528.407715
0.000000	2.658972	4529.395996
0.000000	2.659209	4529.999512
0.000000	2.659447	4530.609375
0.000000	2.659684	4530.786133
0.000000	2.659921	4531.062988
0.000000	2.660158	4530.909180
0.000000	2.660395	4530.646973
0.000000	2.660633	4529.536621
0.000000	2.660870	4528.187500
0.000000	2.661107	4527.009766
0.000000	2.661344	4527.986816
0.000000	2.661581	4527.222656
0.000000	2.661819	4525.547363
0.000000	2.662056	4523.181152
0.000000	2.662293	4521.241211
0.000000	2.662530	4520.366699
0.000000	2.662767	4519.653320
0.000000	2.663004	4517.346191
0.000000	2.663242	4514.206543
0.000000	2.663479	4510.469238
0.000000	2.663716	4505.928711
0.000000	2.663953	4501.513184
0.000000	2.664190	4496.153320
0.000000	2.664427	4489.899414
0.000000	2.664665	4484.123535
0.000000	2.664902	4478.347656
0.000000	2.665139	4474.652832
0.000000	2.665376	4471.253418
0.000000	2.665613	4467.847168
0.000000	2.665850	4465.247070
0.000000	2.666088	4465.021484
0.000000	2.666325	4466.020020
0.000000	2.666562	4467.311523
0.000000	2.666799	4468.638672
0.000000	2.667036	4470.971680
0.000000	2.667274	4475.070801
0.000000	2.667511	4478.392090
0.000000	2.667748	4481.889160
0.000000	2.667985	4485.676270
0.000000	2.668222	4491.148438
0.000000	2.668459	4497.033203
0.000000	2.668697	4504.258301
0.000000	2.668934	4513.309570
0.000000	2.669171	4523.415039
0.000000	2.669408	4532.031738
0.000000	2.669645	4537.962891
0.000000	2.669883	4543.494141
0.000000	2.670120	4548.496582
0.000000	2.670357	4553.205078
0.000000	2.670594	4554.826172
0.000000	2.670831	4555.335938
0.000000	2.671068	4554.961426
0.000000	2.671306	4554.594238
0.000000	2.671543	4553.688965
0.000000	2.671780	4551.651855
0.000000	2.672017	4549.697754
0.000000	2.672254	4547.472656
0.000000	2.672492	4544.811523
0.000000	2.672729	4541.795898
0.000000	2.672966	4537.467285
0.000000	2.673203	4532.416016
0.000000	2.673440	4526.904785
0.000000	2.673677	4522.999023
0.000000	2.673914	4521.457031
0.000000	2.674152	4521.435059
0.000000	2.674389	4522.616211
0.000000	2.674626	4523.095703
0.000000	2.674863	4522.957520
0.000000	2.675100	4522.968750
0.000000	2.675338	4523.113770
0.000000	2.675575	4523.402832
0.000000	2.675812	4524.960938
0.000000	2.676049	4525.884277
0.000000	2.676286	4526.767578
0.000000	2.676523	4528.144043
0.000000	2.676760	4530.801758
0.000000	2.676998	4532.822754
0.000000	2.677235	4535.018555
0.000000	2.677472	4537.522949
0.000000	2.677709	4539.976074
0.000000	2.677946	4542.725098
0.000000	2.678184	4545.621094
0.000000	2.678421	4548.840820
0.000000	2.678658	4551.686035
0.000000	2.678895	4554.170898
0.000000	2.679132	4555.749023
0.000000	2.679369	4557.521484
0.000000	2.679607	4559.229492
0.000000	2.679844	4560.754395
0.000000	2.680081	4563.084961
0.000000	2.680318	4566.709473
0.000000	2.680555	4570.550293
0.000000	2.680793	4575.345703
0.000000	2.681030	4578.998047
0.000000	2.681267	4580.824219
0.000000	2.681504	4582.458008
0.000000	2.681741	4583.996582
0.000000	2.681978	4586.314941
0.000000	2.682215	4589.814941
0.000000	2.682453	4593.374023
0.000000	2.682690	4596.985840
0.000000	2.682927	4600.852051
0.000000	2.683164	4604.890625
0.000000	2.683401	4608.240723
0.000000	2.683639	4611.101074
0.000000	2.683876	4613.827148
0.000000	2.684113	4615.954590
0.000000	2.684350	4616.913574
0.000000	2.684587	4617.285645
0.000000	2.684824	4617.981445
0.000000	2.685062	4619.584961
0.000000	2.685299	4620.958008
0.000000	2.685536	4621.413086
0.000000	2.685773	4622.138184
0.000000	2.686010	4623.312500
0.000000	2.686248	4624.857910
0.000000	2.686485	4627.736816
0.000000	2.686722	4631.737305
0.000000	2.686959	4636.131836
0.000000	2.687196	4639.333984
0.000000	2.687433	4639.822266
0.000000	2.687671	4640.890137
0.000000	2.687908	4643.687500
0.000000	2.688145	4643.129883
0.000000	2.688382	4641.630859
0.000000	2.688619	4639.468262
0.000000	2.688857	4638.381836
0.000000	2.689094	4638.595215
0.000000	2.689331	4640.126953
0.000000	2.689568	4642.258301
0.000000	2.689805	4644.732910
0.000000	2.690042	4647.557617
0.000000	2.690280	4650.054199
0.000000	2.690517	4651.980957
0.000000	2.690754	4652.756348
0.000000	2.690991	4652.604492
0.000000	2.691228	4651.748535
0.000000	2.691465	4650.632813
0.000000	2.691703	4650.122559
0.000000	2.691940	4651.199707
0.000000	2.692177	4651.968750
0.000000	2.692414	4652.348633
0.000000	2.692651	4652.642090
0.000000	2.692888	4651.732910
0.000000	2.693126	4651.098633
0.000000	2.693363	4650.254395
0.000000	2.693600	4650.172363
0.000000	2.693837	4652.096191
0.000000	2.694074	4653.724609
0.000000	2.694312	4654.805176
0.000000	2.694549	4656.781250
0.000000	2.694786	4660.109863
0.000000	2.695023	4666.453613
0.000000	2.695260	4676.494629
0.000000	2.695498	4691.828613
0.000000	2.695735	4714.362305
0.000000	2.695972	4747.845215
0.000000	2.696209	4789.232910
0.000000	2.696446	4836.935059
0.000000	2.696683	4880.915039
0.000000	2.696920	4913.477539
0.000000	2.697158	4931.625000
0.000000	2.697395	4933.125000
0.000000	2.697632	4918.606934
0.000000	2.697869	4891.729980
0.000000	2.698106	4855.628906
0.000000	2.698344	4814.011230
0.000000	2.698581	4773.954590
0.000000	2.698818	4744.905273
0.000000	2.699055	4728.195313
0.000000	2.699292	4712.639648
0.000000	2.699529	4701.036133
0.000000	2.699767	4690.419434
0.000000	2.700004	4680.158691
0.000000	2.700241	4670.197266
0.000000	2.700478	4661.291504
0.000000	2.700715	4654.301270
0.000000	2.700953	4648.666504
0.000000	2.701190	4644.883789
0.000000	2.701427	4642.205078
0.000000	2.701664	4639.934570
0.000000	2.701901	4638.213867
0.000000	2.702138	4636.607910
0.000000	2.702375	4635.195313
0.000000	2.702613	4634.097656
0.000000	2.702850	4633.947266
0.000000	2.703087	4634.762695
0.000000	2.703324	4636.265137
0.000000	2.703561	4637.157715
0.000000	2.703799	4637.472168
0.000000	2.704036	4637.934570
0.000000	2.704273	4639.221680
0.000000	2.704510	4640.805176
0.000000	2.704747	4642.593750
0.000000	2.704984	4645.076172
0.000000	2.705221	4647.732422
0.000000	2.705459	4650.102539
0.000000	2.705696	4652.563477
0.000000	2.705933	4654.927246
0.000000	2.706170	4655.950195
0.000000	2.706407	4656.891602
0.000000	2.706645	4658.046875
0.000000	2.706882	4660.331543
0.000000	2.707119	4664.857910
0.000000	2.707356	4669.693359
0.000000	2.707593	4674.065430
0.000000	2.707830	4676.338379
0.000000	2.708068	4678.717773
0.000000	2.708305	4681.392578
0.000000	2.708542	4684.320801
0.000000	2.708779	4687.681152
0.000000	2.709016	4691.475098
0.000000	2.709254	4695.358887
0.000000	2.709491	4698.506836
0.000000	2.709728	4701.337891
0.000000	2.709965	4703.653320
0.000000	2.710202	4703.564941
0.000000	2.710439	4700.741699
0.000000	2.710677	4697.056641
0.000000	2.710914	4692.456543
0.000000	2.711151	4690.150879
0.000000	2.711388	4691.445313
0.000000	2.711625	4692.815918
0.000000	2.711863	4693.392090
0.000000	2.712100	4693.626465
0.000000	2.712337	4694.265137
0.000000	2.712574	4695.946777
0.000000	2.712811	4698.299805
0.000000	2.713048	4700.022949
0.000000	2.713286	4701.235840
0.000000	2.713523	4702.587891
0.000000	2.713760	4704.145996
0.000000	2.713997	4705.348145
0.000000	2.714234	4705.852539
0.000000	2.714471	4706.433594
0.000000	2.714709	4706.817383
0.000000	2.714946	4706.741211
0.000000	2.715183	4706.104492
0.000000	2.715420	4705.235840
0.000000	2.715657	4704.888184
0.000000	2.715894	4705.462402
0.000000	2.716132	4706.694824
0.000000	2.716369	4708.109375
0.000000	2.716606	4709.766602
0.000000	2.716843	4710.841797
0.000000	2.717080	4711.456543
0.000000	2.717318	4711.756836
0.000000	2.717555	4711.656738
0.000000	2.717792	4711.552246
0.000000	2.718029	4711.968262
0.000000	2.718266	4711.969727
0.000000	2.718503	4709.647461
0.000000	2.718741	4705.736816
0.000000	2.718978	4703.238281
0.000000	2.719215	4702.938477
0.000000	2.719452	4703.537598
0.000000	2.719689	4703.419922
0.000000	2.719927	4703.184082
0.000000	2.720164	4702.714844
0.000000	2.720401	4701.523438
0.000000	2.720638	4699.862793
0.000000	2.720875	4698.037598
0.000000	2.721112	4696.144531
0.000000	2.721349	4693.816406
0.000000	2.721587	4690.952148
0.000000	2.721824	4688.715820
0.000000	2.722061	4686.623535
0.000000	2.722298	4684.410645
0.000000	2.722535	4682.180664
0.000000	2.722773	4680.767090
0.000000	2.723010	4680.608887
0.000000	2.723247	4680.464355
0.000000	2.723484	4680.074707
0.000000	2.723721	4679.415039
0.000000	2.723958	4677.764648
0.000000	2.724195	4675.437500
0.000000	2.724433	4672.856934
0.000000	2.724670	4671.253418
0.000000	2.724907	4670.659668
0.000000	2.725144	4670.178223
0.000000	2.725381	4669.792969
0.000000	2.725619	4669.326660
0.000000	2.725856	4668.924805
0.000000	2.726093	4668.458984
0.000000	2.726330	4667.157715
0.000000	2.726567	4665.092773
0.000000	2.726804	4662.143555
0.000000	2.727042	4659.349121
0.000000	2.727279	4656.247559
0.000000	2.727516	4652.166992
0.000000	2.727753	4647.850586
0.000000	2.727990	4643.911621
0.000000	2.728228	4642.108887
0.000000	2.728465	4641.267090
0.000000	2.728702	4640.696289
0.000000	2.728939	4641.000977
0.000000	2.729176	4641.930664
0.000000	2.729414	4643.547852
0.000000	2.729650	4646.224121
0.000000	2.729888	4649.159180
0.000000	2.730125	4652.538574
0.000000	2.730362	4656.007324
0.000000	2.730599	4657.819824
0.000000	2.730836	4658.420898
0.000000	2.731074	4658.624512
0.000000	2.731311	4658.244141
0.000000	2.731548	4657.133301
0.000000	2.731785	4655.928223
0.000000	2.732022	4655.443359
0.000000	2.732260	4654.324219
0.000000	2.732497	4652.902832
0.000000	2.732734	4651.472168
0.000000	2.732971	4651.349609
0.000000	2.733208	4651.791992
0.000000	2.733445	4652.565430
0.000000	2.733683	4654.948242
0.000000	2.733920	4659.049805
0.000000	2.734157	4661.059082
0.000000	2.734394	4662.888184
0.000000	2.734631	4663.795898
0.000000	2.734869	4665.010742
0.000000	2.735106	4665.507813
0.000000	2.735343	4665.687500
0.000000	2.735580	4665.839844
0.000000	2.735817	4666.346680
0.000000	2.736054	4666.205566
0.000000	2.736292	4664.500488
0.000000	2.736529	4660.864258
0.000000	2.736766	4657.156250
0.000000	2.737003	4653.465332
0.000000	2.737240	4651.029785
0.000000	2.737478	4648.677734
0.000000	2.737715	4646.505371
0.000000	2.737952	4645.677246
0.000000	2.738189	4647.297363
0.000000	2.738426	4648.671875
0.000000	2.738663	4649.968262
0.000000	2.738901	4649.680176
0.000000	2.739138	4648.783691
0.000000	2.739375	4647.913574
0.000000	2.739612	4647.637207
0.000000	2.739849	4649.843750
0.000000	2.740086	4650.869141
0.000000	2.740324	4650.876953
0.000000	2.740561	4650.577637
0.000000	2.740798	4650.000977
0.000000	2.741035	4649.302734
0.000000	2.741272	4648.536133
0.000000	2.741509	4646.323242
0.000000	2.741747	4643.893555
0.000000	2.741984	4641.166504
0.000000	2.742221	4639.955566
0.000000	2.742458	4639.089844
0.000000	2.742695	4638.418945
0.000000	2.742933	4639.242676
0.000000	2.743170	4641.735352
0.000000	2.743407	4645.707520
0.000000	2.743644	4648.660156
0.000000	2.743881	4650.938965
0.000000	2.744118	4653.839355
0.000000	2.744355	4657.630859
0.000000	2.744593	4661.473633
0.000000	2.744830	4665.356934
0.000000	2.745067	4669.685059
0.000000	2.745304	4674.428711
0.000000	2.745541	4678.856934
0.000000	2.745779	4684.066895
0.000000	2.746016	4690.178223
0.000000	2.746253	4697.651367
0.000000	2.746490	4705.888184
0.000000	2.746727	4714.291992
0.000000	2.746964	4720.650879
0.000000	2.747202	4721.883301
0.000000	2.747439	4720.487793
0.000000	2.747676	4717.725098
0.000000	2.747913	4714.287598
0.000000	2.748150	4712.594727
0.000000	2.748388	4713.869629
0.000000	2.748625	4715.362793
0.000000	2.748862	4717.445801
0.000000	2.749099	4720.286133
0.000000	2.749336	4720.825195
0.000000	2.749573	4720.749023
0.000000	2.749810	4720.519531
0.000000	2.750048	4720.725586
0.000000	2.750285	4722.278809
0.000000	2.750522	4725.595703
0.000000	2.750759	4729.883301
0.000000	2.750996	4735.269531
0.000000	2.751234	4741.501953
0.000000	2.751471	4747.949219
0.000000	2.751708	4751.947754
0.000000	2.751945	4753.996094
0.000000	2.752182	4755.751465
0.000000	2.752419	4758.277344
0.000000	2.752657	4760.341309
0.000000	2.752894	4761.517090
0.000000	2.753131	4762.149414
0.000000	2.753368	4762.412109
0.000000	2.753605	4762.156250
0.000000	2.753842	4762.594727
0.000000	2.754080	4764.475586
0.000000	2.754317	4765.810547
0.000000	2.754554	4766.712891
0.000000	2.754791	4767.468262
0.000000	2.755028	4768.395508
0.000000	2.755265	4770.298340
0.000000	2.755503	4773.328613
0.000000	2.755740	4776.072754
0.000000	2.755977	4777.746582
0.000000	2.756214	4778.667480
0.000000	2.756451	4779.697754
0.000000	2.756689	4780.525391
0.000000	2.756926	4780.955078
0.000000	2.757163	4780.338379
0.000000	2.757400	4779.417969
0.000000	2.757637	4778.423340
0.000000	2.757874	4778.455078
0.000000	2.758112	4778.399902
0.000000	2.758349	4778.357910
0.000000	2.758586	4778.591797
0.000000	2.758823	4778.529297
0.000000	2.759060	4779.071289
0.000000	2.759298	4776.342773
0.000000	2.759535	4771.318848
0.000000	2.759772	4765.140625
0.000000	2.760009	4757.360840
0.000000	2.760246	4751.947754
0.000000	2.760484	4746.562988
0.000000	2.760721	4742.133789
0.000000	2.760958	4740.179688
0.000000	2.761195	4738.344727
0.000000	2.761432	4736.999512
0.000000	2.761669	4736.125488
0.000000	2.761907	4735.305176
0.000000	2.762144	4734.964844
0.000000	2.762381	4733.983398
0.000000	2.762618	4733.205566
0.000000	2.762855	4732.699219
0.000000	2.763092	4732.890625
0.000000	2.763330	4734.532227
0.000000	2.763567	4735.975586
0.000000	2.763804	4737.021484
0.000000	2.764041	4737.706543
0.000000	2.764278	4736.738281
0.000000	2.764515	4735.029785
0.000000	2.764753	4733.092285
0.000000	2.764990	4731.320313
0.000000	2.765227	4729.596680
0.000000	2.765464	4726.196289
0.000000	2.765701	4721.373535
0.000000	2.765939	4715.318359
0.000000	2.766176	4709.004883
0.000000	2.766413	4704.769531
0.000000	2.766650	4701.094238
0.000000	2.766887	4699.732422
0.000000	2.767124	4699.945801
0.000000	2.767362	4700.099609
0.000000	2.767599	4700.164063
0.000000	2.767836	4700.748047
0.000000	2.768073	4702.366699
0.000000	2.768310	4704.431152
0.000000	2.768548	4706.429688
0.000000	2.768785	4709.054199
0.000000	2.769022	4712.273926
0.000000	2.769259	4715.032227
0.000000	2.769496	4717.922852
0.000000	2.769733	4721.309570
0.000000	2.769970	4723.711914
0.000000	2.770208	4725.094238
0.000000	2.770445	4726.253418
0.000000	2.770682	4727.253906
0.000000	2.770919	4728.113770
0.000000	2.771156	4729.775879
0.000000	2.771394	4732.023438
0.000000	2.771631	4734.971191
0.000000	2.771868	4739.409180
0.000000	2.772105	4745.407715
0.000000	2.772342	4750.773438
0.000000	2.772579	4756.884766
0.000000	2.772816	4763.130371
0.000000	2.773054	4766.009766
0.000000	2.773291	4766.541504
0.000000	2.773528	4765.649414
0.000000	2.773765	4764.446777
0.000000	2.774002	4762.799316
0.000000	2.774240	4762.498047
0.000000	2.774477	4762.369141
0.000000	2.774714	4760.967773
0.000000	2.774951	4758.277832
0.000000	2.775188	4754.262695
0.000000	2.775425	4749.991211
0.000000	2.775663	4745.821289
0.000000	2.775900	4742.647949
0.000000	2.776137	4740.270996
0.000000	2.776374	4739.853516
0.000000	2.776611	4739.036621
0.000000	2.776848	4738.794434
0.000000	2.777086	4739.450195
0.000000	2.777323	4738.692871
0.000000	2.777560	4736.352051
0.000000	2.777797	4733.132324
0.000000	2.778034	4729.426270
0.000000	2.778271	4725.026367
0.000000	2.778509	4722.852539
0.000000	2.778746	4721.513672
0.000000	2.778983	4720.576172
0.000000	2.779220	4720.169434
0.000000	2.779457	4720.280762
0.000000	2.779695	4721.597168
0.000000	2.779932	4723.077148
0.000000	2.780169	4724.959473
0.000000	2.780406	4727.257813
0.000000	2.780643	4729.867676
0.000000	2.780880	4732.794922
0.000000	2.781118	4735.655762
0.000000	2.781355	4739.344727
0.000000	2.781592	4743.475586
0.000000	2.781829	4747.538086
0.000000	2.782066	4750.828613
0.000000	2.782304	4751.317383
0.000000	2.782541	4749.879395
0.000000	2.782778	4747.755371
0.000000	2.783015	4745.114746
0.000000	2.783252	4744.820313
0.000000	2.783489	4747.130371
0.000000	2.783726	4746.463867
0.000000	2.783964	4744.334961
0.000000	2.784201	4741.106445
0.000000	2.784438	4737.480469
0.000000	2.784675	4734.106445
0.000000	2.784912	4730.800781
0.000000	2.785150	4727.106445
0.000000	2.785387	4722.923828
0.000000	2.785624	4719.395508
0.000000	2.785861	4715.510254
0.000000	2.786098	4711.082520
0.000000	2.786335	4706.946777
0.000000	2.786573	4703.740723
0.000000	2.786810	4701.115723
0.000000	2.787047	4699.272949
0.000000	2.787284	4697.288086
0.000000	2.787521	4695.171387
0.000000	2.787759	4693.557617
0.000000	2.787996	4692.591309
0.000000	2.788233	4692.230957
0.000000	2.788470	4691.626465
0.000000	2.788707	4690.466309
0.000000	2.788944	4689.180176
0.000000	2.789182	4686.675293
0.000000	2.789419	4683.881348
0.000000	2.789656	4680.313965
0.000000	2.789893	4676.823730
0.000000	2.790130	4675.112793
0.000000	2.790368	4674.211426
0.000000	2.790605	4675.547363
0.000000	2.790842	4678.819336
0.000000	2.791079	4682.253418
0.000000	2.791316	4685.092773
0.000000	2.791553	4684.841797
0.000000	2.791791	4683.587402
0.000000	2.792027	4681.731445
0.000000	2.792265	4679.322266
0.000000	2.792502	4677.605469
0.000000	2.792739	4676.081543
0.000000	2.792977	4675.207520
0.000000	2.793213	4675.077148
0.000000	2.793451	4675.494629
0.000000	2.793688	4676.812012
0.000000	2.793925	4678.469238
0.000000	2.794163	4680.796387
0.000000	2.794399	4683.107910
0.000000	2.794636	4685.516602
0.000000	2.794874	4686.797852
0.000000	2.795111	4688.291504
0.000000	2.795348	4689.348633
0.000000	2.795585	4690.283203
0.000000	2.795822	4691.920410
0.000000	2.796060	4692.650391
0.000000	2.796297	4693.011719
0.000000	2.796534	4693.242188
0.000000	2.796771	4693.612793
0.000000	2.797008	4693.562988
0.000000	2.797246	4693.628906
0.000000	2.797483	4694.017090
0.000000	2.797720	4694.681152
0.000000	2.797957	4696.034180
0.000000	2.798194	4696.876465
0.000000	2.798431	4697.770508
0.000000	2.798669	4698.798340
0.000000	2.798906	4700.120117
0.000000	2.799143	4700.747070
0.000000	2.799380	4701.592285
0.000000	2.799617	4701.050293
0.000000	2.799855	4699.348633
0.000000	2.800092	4696.725586
0.000000	2.800329	4694.145020
0.000000	2.800566	4692.898926
0.000000	2.800803	4692.089355
0.000000	2.801040	4691.093262
0.000000	2.801278	4690.588867
0.000000	2.801515	4690.268555
0.000000	2.801752	4690.366699
0.000000	2.801989	4690.817871
0.000000	2.802226	4691.615723
0.000000	2.802464	4691.248047
0.000000	2.802701	4689.039063
0.000000	2.802938	4686.973145
0.000000	2.803175	4685.598145
0.000000	2.803412	4683.776367
0.000000	2.803649	4681.702148
0.000000	2.803886	4679.521973
0.000000	2.804124	4677.800293
0.000000	2.804361	4678.108887
0.000000	2.804598	4679.089355
0.000000	2.804835	4680.138672
0.000000	2.805072	4682.006836
0.000000	2.805310	4684.524902
0.000000	2.805547	4688.365723
0.000000	2.805784	4693.311523
0.000000	2.806021	4699.128906
0.000000	2.806258	4706.021973
0.000000	2.806495	4713.765137
0.000000	2.806733	4721.712402
0.000000	2.806970	4725.837402
0.000000	2.807207	4725.077148
0.000000	2.807444	4722.745605
0.000000	2.807681	4720.250000
0.000000	2.807919	4720.105469
0.000000	2.808156	4721.162109
0.000000	2.808393	4721.344727
0.000000	2.808630	4721.394531
0.000000	2.808867	4720.883301
0.000000	2.809104	4720.251465
0.000000	2.809342	4720.607422
0.000000	2.809579	4721.024902
0.000000	2.809816	4722.130859
0.000000	2.810053	4723.967773
0.000000	2.810290	4726.540039
0.000000	2.810528	4729.165039
0.000000	2.810765	4732.744141
0.000000	2.811002	4736.964844
0.000000	2.811239	4741.581055
0.000000	2.811476	4745.022949
0.000000	2.811713	4744.515625
0.000000	2.811951	4741.405762
0.000000	2.812187	4737.500977
0.000000	2.812425	4733.130859
0.000000	2.812662	4732.051270
0.000000	2.812899	4736.413574
0.000000	2.813136	4742.619141
0.000000	2.813373	4749.421387
0.000000	2.813611	4756.493164
0.000000	2.813848	4759.969238
0.000000	2.814085	4759.049316
0.000000	2.814322	4756.473145
0.000000	2.814559	4753.120117
0.000000	2.814796	4749.138184
0.000000	2.815034	4748.445313
0.000000	2.815271	4750.968262
0.000000	2.815508	4754.291504
0.000000	2.815745	4757.948242
0.000000	2.815982	4760.954102
0.000000	2.816220	4763.345703
0.000000	2.816457	4766.381348
0.000000	2.816694	4770.679688
0.000000	2.816931	4776.794922
0.000000	2.817168	4785.587402
0.000000	2.817405	4795.217285
0.000000	2.817643	4803.900879
0.000000	2.817880	4808.999512
0.000000	2.818117	4810.869629
0.000000	2.818354	4811.147461
0.000000	2.818591	4810.065430
0.000000	2.818829	4808.041504
0.000000	2.819066	4807.578613
0.000000	2.819303	4808.568359
0.000000	2.819540	4809.319336
0.000000	2.819777	4810.584473
0.000000	2.820014	4812.261230
0.000000	2.820252	4813.957520
0.000000	2.820489	4816.215332
0.000000	2.820726	4819.435059
0.000000	2.820963	4822.742188
0.000000	2.821200	4825.911133
0.000000	2.821438	4828.575195
0.000000	2.821675	4831.582520
0.000000	2.821912	4834.093262
0.000000	2.822149	4835.597656
0.000000	2.822386	4836.825195
0.000000	2.822623	4837.833496
0.000000	2.822860	4839.430176
0.000000	2.823098	4839.545410
0.000000	2.823335	4838.562500
0.000000	2.823572	4837.756348
0.000000	2.823809	4837.536133
0.000000	2.824046	4839.506836
0.000000	2.824284	4842.746094
0.000000	2.824521	4846.238770
0.000000	2.824758	4849.675781
0.000000	2.824995	4851.723145
0.000000	2.825232	4853.117188
0.000000	2.825469	4853.737793
0.000000	2.825707	4854.039551
0.000000	2.825944	4854.104492
0.000000	2.826181	4854.840820
0.000000	2.826418	4856.040039
0.000000	2.826655	4857.777832
0.000000	2.826892	4860.410156
0.000000	2.827130	4864.875977
0.000000	2.827367	4871.022461
0.000000	2.827604	4879.162598
0.000000	2.827841	4888.214844
0.000000	2.828078	4897.267578
0.000000	2.828315	4901.692871
0.000000	2.828553	4901.578613
0.000000	2.828790	4899.315430
0.000000	2.829027	4894.864258
0.000000	2.829264	4888.533691
0.000000	2.829501	4881.811035
0.000000	2.829739	4877.312012
0.000000	2.829976	4872.922852
0.000000	2.830213	4869.185547
0.000000	2.830450	4865.061035
0.000000	2.830687	4861.423340
0.000000	2.830925	4859.163574
0.000000	2.831161	4858.975098
0.000000	2.831399	4860.184570
0.000000	2.831636	4862.538086
0.000000	2.831873	4862.756348
0.000000	2.832110	4861.292480
0.000000	2.832347	4859.884766
0.000000	2.832585	4859.196777
0.000000	2.832822	4860.143066
0.000000	2.833059	4860.296387
0.000000	2.833296	4859.805664
0.000000	2.833533	4859.613281
0.000000	2.833771	4859.251465
0.000000	2.834008	4858.599609
0.000000	2.834245	4858.154297
0.000000	2.834482	4857.924316
0.000000	2.834719	4858.116699
0.000000	2.834956	4858.161621
0.000000	2.835194	4857.199707
0.000000	2.835431	4855.720703
0.000000	2.835668	4853.816406
0.000000	2.835905	4851.524414
0.000000	2.836142	4849.564941
0.000000	2.836380	4847.875977
0.000000	2.836617	4846.413574
0.000000	2.836854	4845.871582
0.000000	2.837091	4846.443359
0.000000	2.837328	4847.992188
0.000000	2.837565	4850.022949
0.000000	2.837803	4852.294922
0.000000	2.838040	4854.364746
0.000000	2.838277	4855.620117
0.000000	2.838514	4855.807129
0.000000	2.838751	4855.577148
0.000000	2.838989	4855.053711
0.000000	2.839226	4853.192871
0.000000	2.839463	4850.337891
0.000000	2.839700	4847.427734
0.000000	2.839937	4845.701660
0.000000	2.840174	4844.430664
0.000000	2.840412	4843.021973
0.000000	2.840648	4840.723633
0.000000	2.840886	4838.385742
0.000000	2.841123	4835.840820
0.000000	2.841360	4834.044922
0.000000	2.841598	4832.893555
0.000000	2.841834	4831.639648
0.000000	2.842072	4830.476074
0.000000	2.842309	4830.076660
0.000000	2.842546	4831.443848
0.000000	2.842783	4832.446777
0.000000	2.843020	4832.402344
0.000000	2.843257	4831.631836
0.000000	2.843495	4831.028320
0.000000	2.843732	4830.206543
0.000000	2.843969	4828.657227
0.000000	2.844206	4827.100586
0.000000	2.844443	4826.651855
0.000000	2.844681	4825.962402
0.000000	2.844918	4824.698730
0.000000	2.845155	4822.435547
0.000000	2.845392	4819.792480
0.000000	2.845629	4817.244629
0.000000	2.845866	4814.948730
0.000000	2.846104	4814.277344
0.000000	2.846341	4814.144531
0.000000	2.846578	4813.718750
0.000000	2.846815	4813.241211
0.000000	2.847052	4812.984375
0.000000	2.847290	4812.858398
0.000000	2.847527	4813.235352
0.000000	2.847764	4814.324219
0.000000	2.848001	4816.027832
0.000000	2.848238	4816.358887
0.000000	2.848475	4815.743164
0.000000	2.848713	4814.484375
0.000000	2.848950	4813.229004
0.000000	2.849187	4812.196289
0.000000	2.849424	4811.850098
0.000000	2.849661	4811.893555
0.000000	2.849899	4812.577637
0.000000	2.850136	4812.047363
0.000000	2.850373	4811.331055
0.000000	2.850610	4810.442383
0.000000	2.850847	4810.006348
0.000000	2.851084	4810.642578
0.000000	2.851321	4810.613281
0.000000	2.851559	4809.827637
0.000000	2.851796	4808.630859
0.000000	2.852033	4807.456055
0.000000	2.852270	4806.791016
0.000000	2.852507	4806.284668
0.000000	2.852745	4807.132324
0.000000	2.852982	4808.076172
0.000000	2.853219	4809.472656
0.000000	2.853456	4810.718262
0.000000	2.853693	4811.588867
0.000000	2.853930	4812.903320
0.000000	2.854168	4814.587402
0.000000	2.854405	4817.300293
0.000000	2.854642	4821.305664
0.000000	2.854879	4826.380371
0.000000	2.855116	4831.521484
0.000000	2.855354	4836.034180
0.000000	2.855591	4840.707520
0.000000	2.855828	4843.509766
0.000000	2.856065	4843.867188
0.000000	2.856302	4841.532227
0.000000	2.856539	4837.875000
0.000000	2.856777	4833.703125
0.000000	2.857014	4830.824707
0.000000	2.857251	4832.047363
0.000000	2.857488	4833.818848
0.000000	2.857725	4835.413574
0.000000	2.857963	4837.239746
0.000000	2.858200	4839.206543
0.000000	2.858437	4840.117188
0.000000	2.858674	4840.743164
0.000000	2.858911	4841.586914
0.000000	2.859149	4843.431641
0.000000	2.859386	4845.588867
0.000000	2.859622	4847.677734
0.000000	2.859860	4849.552734
0.000000	2.860097	4851.089355
0.000000	2.860334	4852.796875
0.000000	2.860572	4854.712402
0.000000	2.860808	4857.686035
0.000000	2.861046	4860.683594
0.000000	2.861283	4862.683105
0.000000	2.861520	4864.093262
0.000000	2.861757	4865.259277
0.000000	2.861994	4865.477539
0.000000	2.862231	4864.820801
0.000000	2.862469	4864.072754
0.000000	2.862706	4862.893066
0.000000	2.862943	4862.309082
0.000000	2.863180	4863.626953
0.000000	2.863417	4865.199707
0.000000	2.863655	4866.623535
0.000000	2.863892	4868.014648
0.000000	2.864129	4869.546387
0.000000	2.864366	4872.510742
0.000000	2.864603	4877.679199
0.000000	2.864841	4883.964355
0.000000	2.865078	4890.187500
0.000000	2.865315	4895.293457
0.000000	2.865552	4899.435547
0.000000	2.865789	4902.734375
0.000000	2.866026	4904.435547
0.000000	2.866264	4906.072266
0.000000	2.866501	4907.845703
0.000000	2.866738	4909.595703
0.000000	2.866975	4911.746094
0.000000	2.867212	4914.325684
0.000000	2.867450	4915.971680
0.000000	2.867687	4917.228516
0.000000	2.867924	4918.209961
0.000000	2.868161	4919.297363
0.000000	2.868398	4920.401367
0.000000	2.868635	4921.551270
0.000000	2.868873	4922.661133
0.000000	2.869110	4923.534668
0.000000	2.869347	4924.730957
0.000000	2.869584	4926.360840
0.000000	2.869821	4928.297852
0.000000	2.870059	4930.788086
0.000000	2.870296	4933.362305
0.000000	2.870533	4937.134766
0.000000	2.870770	4941.659668
0.000000	2.871007	4946.550781
0.000000	2.871244	4952.478027
0.000000	2.871481	4959.352539
0.000000	2.871719	4967.133301
0.000000	2.871956	4973.151855
0.000000	2.872193	4980.035645
0.000000	2.872430	4987.222168
0.000000	2.872667	4994.309082
0.000000	2.872905	5000.357422
0.000000	2.873142	5005.387207
0.000000	2.873379	5010.072266
0.000000	2.873616	5014.650879
0.000000	2.873853	5017.790527
0.000000	2.874090	5019.636230
0.000000	2.874328	5021.287109
0.000000	2.874565	5022.332520
0.000000	2.874802	5023.677734
0.000000	2.875039	5026.327148
0.000000	2.875276	5027.783203
0.000000	2.875513	5027.717773
0.000000	2.875751	5027.303711
0.000000	2.875988	5025.845215
0.000000	2.876225	5024.015137
0.000000	2.876462	5021.736816
0.000000	2.876699	5018.768066
0.000000	2.876936	5015.317383
0.000000	2.877174	5012.276367
0.000000	2.877411	5011.998535
0.000000	2.877648	5012.578613
0.000000	2.877885	5013.885254
0.000000	2.878122	5014.778809
0.000000	2.878360	5014.022461
0.000000	2.878597	5010.790039
0.000000	2.878834	5006.637207
0.000000	2.879071	5001.431641
0.000000	2.879308	4996.534180
0.000000	2.879545	4994.147949
0.000000	2.879782	4992.058105
0.000000	2.880020	4992.078613
0.000000	2.880257	4991.890625
0.000000	2.880494	4991.733887
0.000000	2.880731	4990.805176
0.000000	2.880968	4989.118652
0.000000	2.881206	4985.906250
0.000000	2.881443	4979.677246
0.000000	2.881680	4972.429199
0.000000	2.881917	4967.302734
0.000000	2.882154	4964.740234
0.000000	2.882391	4961.889160
0.000000	2.882629	4959.254395
0.000000	2.882866	4957.205078
0.000000	2.883103	4957.495605
0.000000	2.883340	4957.741211
0.000000	2.883577	4958.021484
0.000000	2.883815	4956.571289
0.000000	2.884052	4953.722656
0.000000	2.884289	4950.349609
0.000000	2.884526	4946.392578
0.000000	2.884763	4942.262695
0.000000	2.885000	4939.913086
0.000000	2.885238	4938.889160
0.000000	2.885475	4937.899902
0.000000	2.885712	4937.283203
0.000000	2.885949	4937.273438
0.000000	2.886186	4937.972656
0.000000	2.886424	4939.328613
0.000000	2.886661	4941.357422
0.000000	2.886898	4943.763184
0.000000	2.887135	4946.407715
0.000000	2.887372	4948.591797
0.000000	2.887609	4950.654785
0.000000	2.887847	4952.460449
0.000000	2.888084	4952.074219
0.000000	2.888321	4950.069336
0.000000	2.888558	4946.985840
0.000000	2.888795	4944.610840
0.000000	2.889033	4945.175781
0.000000	2.889269	4945.850098
0.000000	2.889507	4945.300781
0.000000	2.889744	4944.858398
0.000000	2.889981	4944.574219
0.000000	2.890218	4945.176758
0.000000	2.890455	4945.985352
0.000000	2.890692	4946.812988
0.000000	2.890930	4947.071777
0.000000	2.891167	4945.461426
0.000000	2.891404	4942.121094
0.000000	2.891641	4938.240234
0.000000	2.891878	4935.535156
0.000000	2.892116	4935.158691
0.000000	2.892353	4935.241211
0.000000	2.892590	4935.073242
0.000000	2.892827	4935.119629
0.000000	2.893064	4934.752441
0.000000	2.893301	4934.783691
0.000000	2.893539	4935.183594
0.000000	2.893776	4935.514160
0.000000	2.894013	4935.660156
0.000000	2.894250	4934.764648
0.000000	2.894487	4934.168945
0.000000	2.894725	4933.325684
0.000000	2.894962	4931.550781
0.000000	2.895199	4929.045898
0.000000	2.895436	4926.583496
0.000000	2.895673	4924.398926
0.000000	2.895911	4922.753906
0.000000	2.896148	4921.071777
0.000000	2.896385	4919.881348
0.000000	2.896622	4918.892090
0.000000	2.896859	4918.395020
0.000000	2.897096	4919.484863
0.000000	2.897334	4922.784180
0.000000	2.897571	4925.687012
0.000000	2.897808	4927.705078
0.000000	2.898045	4927.282227
0.000000	2.898282	4925.635742
0.000000	2.898520	4923.577637
0.000000	2.898757	4921.904785
0.000000	2.898994	4920.957520
0.000000	2.899231	4920.061035
0.000000	2.899468	4918.473145
0.000000	2.899705	4916.155762
0.000000	2.899942	4913.937988
0.000000	2.900180	4912.407227
0.000000	2.900417	4910.264648
0.000000	2.900654	4907.345215
0.000000	2.900891	4903.501953
0.000000	2.901128	4899.246094
0.000000	2.901366	4894.065430
0.000000	2.901603	4888.594727
0.000000	2.901840	4882.580566
0.000000	2.902077	4877.268555
0.000000	2.902314	4872.843262
0.000000	2.902551	4868.711914
0.000000	2.902789	4864.594238
0.000000	2.903026	4860.693848
0.000000	2.903263	4857.361816
0.000000	2.903500	4854.228027
0.000000	2.903737	4851.877441
0.000000	2.903975	4850.032715
0.000000	2.904212	4849.329590
0.000000	2.904449	4849.015137
0.000000	2.904686	4848.375488
0.000000	2.904923	4847.903320
0.000000	2.905160	4846.317871
0.000000	2.905398	4844.806152
0.000000	2.905635	4843.812012
0.000000	2.905872	4843.312012
0.000000	2.906109	4843.499023
0.000000	2.906346	4843.921875
0.000000	2.906584	4844.200684
0.000000	2.906821	4844.783203
0.000000	2.907058	4845.141602
0.000000	2.907295	4845.816895
0.000000	2.907532	4846.266602
0.000000	2.907769	4846.178711
0.000000	2.908007	4846.127930
0.000000	2.908243	4845.894531
0.000000	2.908481	4845.157715
0.000000	2.908718	4845.208496
0.000000	2.908955	4846.403809
0.000000	2.909193	4846.976563
0.000000	2.909429	4847.402832
0.000000	2.909667	4848.318848
0.000000	2.909904	4849.747070
0.000000	2.910141	4851.659668
0.000000	2.910378	4852.641113
0.000000	2.910615	4853.314941
0.000000	2.910852	4854.858887
0.000000	2.911090	4855.318359
0.000000	2.911327	4855.380859
0.000000	2.911564	4855.569336
0.000000	2.911801	4856.171875
0.000000	2.912038	4856.937012
0.000000	2.912276	4858.264648
0.000000	2.912513	4859.528320
0.000000	2.912750	4859.087891
0.000000	2.912987	4857.185547
0.000000	2.913224	4854.370117
0.000000	2.913461	4851.599121
0.000000	2.913699	4851.869141
0.000000	2.913936	4853.288086
0.000000	2.914173	4853.965820
0.000000	2.914410	4854.929688
0.000000	2.914647	4857.189453
0.000000	2.914885	4859.719727
0.000000	2.915122	4859.543945
0.000000	2.915359	4859.024414
0.000000	2.915596	4857.196777
0.000000	2.915833	4855.100586
0.000000	2.916070	4852.803711
0.000000	2.916308	4850.421387
0.000000	2.916545	4847.979004
0.000000	2.916782	4846.244141
0.000000	2.917019	4845.740234
0.000000	2.917256	4845.113281
0.000000	2.917494	4844.270996
0.000000	2.917731	4843.625000
0.000000	2.917968	4842.862793
0.000000	2.918205	4843.584473
0.000000	2.918442	4845.166992
0.000000	2.918679	4846.261230
0.000000	2.918916	4846.333984
0.000000	2.919154	4845.553711
0.000000	2.919391	4843.756348
0.000000	2.919628	4842.740234
0.000000	2.919865	4844.789063
0.000000	2.920102	4847.154297
0.000000	2.920340	4850.172363
0.000000	2.920577	4853.771484
0.000000	2.920814	4858.289551
0.000000	2.921051	4863.128418
0.000000	2.921288	4868.206543
0.000000	2.921525	4871.953125
0.000000	2.921763	4874.750488
0.000000	2.922000	4876.983398
0.000000	2.922237	4879.000488
0.000000	2.922474	4880.828125
0.000000	2.922711	4883.459961
0.000000	2.922949	4886.523926
0.000000	2.923186	4889.079590
0.000000	2.923423	4889.914551
0.000000	2.923660	4890.562988
0.000000	2.923897	4890.768555
0.000000	2.924134	4891.185547
0.000000	2.924372	4892.404785
0.000000	2.924609	4895.378906
0.000000	2.924846	4898.692383
0.000000	2.925083	4902.154297
0.000000	2.925320	4906.165527
0.000000	2.925557	4910.390625
0.000000	2.925795	4914.696777
0.000000	2.926032	4919.275391
0.000000	2.926269	4924.763184
0.000000	2.926506	4930.640625
0.000000	2.926743	4935.698242
0.000000	2.926980	4937.993652
0.000000	2.927217	4940.066406
0.000000	2.927455	4942.006348
0.000000	2.927692	4943.934570
0.000000	2.927929	4947.680176
0.000000	2.928166	4950.903809
0.000000	2.928403	4954.284180
0.000000	2.928641	4957.429199
0.000000	2.928878	4959.940918
0.000000	2.929115	4962.189453
0.000000	2.929352	4964.371094
0.000000	2.929589	4967.321777
0.000000	2.929826	4971.027344
0.000000	2.930064	4974.672363
0.000000	2.930301	4978.589844
0.000000	2.930538	4983.092285
0.000000	2.930775	4986.636230
0.000000	2.931012	4989.955078
0.000000	2.931250	4992.511719
0.000000	2.931487	4995.375000
0.000000	2.931724	4997.949707
0.000000	2.931961	5001.556152
0.000000	2.932198	5004.722656
0.000000	2.932436	5006.645020
0.000000	2.932673	5008.525391
0.000000	2.932910	5010.573242
0.000000	2.933147	5012.529297
0.000000	2.933384	5014.976074
0.000000	2.933621	5018.597168
0.000000	2.933859	5022.179688
0.000000	2.934096	5025.737793
0.000000	2.934333	5028.653320
0.000000	2.934570	5030.545410
0.000000	2.934807	5032.288086
0.000000	2.935045	5034.095215
0.000000	2.935282	5035.583496
0.000000	2.935519	5037.107422
0.000000	2.935756	5037.838867
0.000000	2.935993	5037.930176
0.000000	2.936230	5038.553711
0.000000	2.936468	5040.771973
0.000000	2.936705	5043.132324
0.000000	2.936942	5043.930664
0.000000	2.937179	5044.256348
0.000000	2.937416	5044.469727
0.000000	2.937654	5044.753906
0.000000	2.937890	5045.101563
0.000000	2.938128	5045.668945
0.000000	2.938365	5046.760254
0.000000	2.938602	5048.779297
0.000000	2.938839	5050.813477
0.000000	2.939076	5054.459473
0.000000	2.939313	5058.609863
0.000000	2.939551	5062.658691
0.000000	2.939788	5062.379883
0.000000	2.940025	5058.705566
0.000000	2.940262	5053.677734
0.000000	2.940499	5047.221191
0.000000	2.940737	5042.217285
0.000000	2.940974	5039.225586
0.000000	2.941211	5036.375977
0.000000	2.941448	5034.076172
0.000000	2.941685	5032.345703
0.000000	2.941922	5030.926758
0.000000	2.942160	5029.671387
0.000000	2.942397	5028.440430
0.000000	2.942634	5027.832520
0.000000	2.942871	5028.303223
0.000000	2.943108	5031.190430
0.000000	2.943346	5034.900879
0.000000	2.943583	5035.216797
0.000000	2.943820	5034.700195
0.000000	2.944057	5033.728516
0.000000	2.944294	5032.625000
0.000000	2.944531	5031.489258
0.000000	2.944769	5030.030762
0.000000	2.945006	5029.623535
0.000000	2.945243	5027.482422
0.000000	2.945480	5024.030273
0.000000	2.945717	5019.944336
0.000000	2.945955	5014.925293
0.000000	2.946192	5010.947266
0.000000	2.946429	5007.031250
0.000000	2.946666	5003.246094
0.000000	2.946903	4999.657715
0.000000	2.947140	4998.495117
0.000000	2.947377	4997.675293
0.000000	2.947615	4996.516113
0.000000	2.947852	4995.049316
0.000000	2.948089	4993.484863
0.000000	2.948326	4992.106445
0.000000	2.948563	4990.658691
0.000000	2.948801	4990.154785
0.000000	2.949038	4990.690918
0.000000	2.949275	4992.208984
0.000000	2.949512	4994.715332
0.000000	2.949749	4997.777832
0.000000	2.949986	5001.600586
0.000000	2.950224	5005.581543
0.000000	2.950461	5010.000000
0.000000	2.950698	5014.115234
0.000000	2.950935	5015.925293
0.000000	2.951172	5016.979980
0.000000	2.951410	5017.764160
0.000000	2.951647	5018.062500
0.000000	2.951884	5018.150879
0.000000	2.952121	5017.101074
0.000000	2.952358	5015.455078
0.000000	2.952595	5012.488281
0.000000	2.952833	5009.830566
0.000000	2.953070	5007.614258
0.000000	2.953307	5005.219727
0.000000	2.953544	5002.861816
0.000000	2.953781	5000.059570
0.000000	2.954019	4997.445313
0.000000	2.954256	4996.425781
0.000000	2.954493	4996.075195
0.000000	2.954730	4996.216797
0.000000	2.954967	4996.637207
0.000000	2.955204	4996.988281
0.000000	2.955442	4997.904297
0.000000	2.955678	4998.705078
0.000000	2.955916	5000.389160
0.000000	2.956153	5003.471191
0.000000	2.956390	5005.593750
0.000000	2.956628	5007.830566
0.000000	2.956864	5010.457031
0.000000	2.957102	5012.154785
0.000000	2.957339	5013.647461
0.000000	2.957576	5015.118652
0.000000	2.957814	5016.284668
0.000000	2.958050	5016.626465
0.000000	2.958287	5017.232422
0.000000	2.958525	5018.261719
0.000000	2.958762	5018.609863
0.000000	2.958999	5018.808594
0.000000	2.959236	5018.884766
0.000000	2.959473	5018.931152
0.000000	2.959711	5018.375488
0.000000	2.959948	5016.380371
0.000000	2.960185	5012.780273
0.000000	2.960422	5008.058594
0.000000	2.960659	5002.648926
0.000000	2.960896	4998.230957
0.000000	2.961134	4994.866699
0.000000	2.961371	4993.645020
0.000000	2.961608	4993.716797
0.000000	2.961845	4995.128906
0.000000	2.962082	4995.839355
0.000000	2.962320	4995.992188
0.000000	2.962557	4996.487305
0.000000	2.962794	4996.304688
0.000000	2.963031	4995.513672
0.000000	2.963268	4994.393066
0.000000	2.963506	4992.970215
0.000000	2.963743	4991.509766
0.000000	2.963980	4989.902344
0.000000	2.964217	4988.475586
0.000000	2.964454	4989.519043
0.000000	2.964691	4993.782715
0.000000	2.964929	4998.696289
0.000000	2.965166	5004.062012
0.000000	2.965403	5007.273438
0.000000	2.965640	5007.645020
0.000000	2.965877	5007.096680
0.000000	2.966115	5006.041016
0.000000	2.966352	5005.291992
0.000000	2.966589	5006.879883
0.000000	2.966826	5006.212402
0.000000	2.967063	5002.843750
0.000000	2.967300	4997.776367
0.000000	2.967537	4992.387695
0.000000	2.967775	4990.635254
0.000000	2.968012	4990.985840
0.000000	2.968249	4991.124512
0.000000	2.968486	4991.224609
0.000000	2.968723	4991.301270
0.000000	2.968961	4991.327637
0.000000	2.969198	4990.880859
0.000000	2.969435	4990.378906
0.000000	2.969672	4988.330078
0.000000	2.969909	4986.194824
0.000000	2.970146	4983.137695
0.000000	2.970384	4979.711426
0.000000	2.970621	4977.425781
0.000000	2.970858	4975.903320
0.000000	2.971095	4974.242676
0.000000	2.971332	4972.870605
0.000000	2.971570	4971.866211
0.000000	2.971807	4973.452637
0.000000	2.972044	4975.729004
0.000000	2.972281	4978.355957
0.000000	2.972518	4980.617188
0.000000	2.972755	4981.237793
0.000000	2.972993	4979.329102
0.000000	2.973230	4976.584961
0.000000	2.973467	4972.729492
0.000000	2.973704	4967.971191
0.000000	2.973941	4964.592773
0.000000	2.974178	4961.810547
0.000000	2.974416	4958.904297
0.000000	2.974653	4956.737305
0.000000	2.974890	4955.475098
0.000000	2.975127	4955.487793
0.000000	2.975364	4957.193359
0.000000	2.975601	4960.034668
0.000000	2.975838	4962.066406
0.000000	2.976076	4964.357422
0.000000	2.976313	4966.842285
0.000000	2.976550	4969.354004
0.000000	2.976787	4970.207520
0.000000	2.977024	4967.139648
0.000000	2.977262	4962.112793
0.000000	2.977499	4955.998535
0.000000	2.977736	4950.251465
0.000000	2.977973	4947.774414
0.000000	2.978210	4946.074219
0.000000	2.978447	4944.975586
0.000000	2.978685	4944.470703
0.000000	2.978922	4944.004883
0.000000	2.979159	4943.571777
0.000000	2.979396	4943.491699
0.000000	2.979633	4944.266602
0.000000	2.979871	4945.585449
0.000000	2.980108	4945.941406
0.000000	2.980345	4945.506348
0.000000	2.980582	4941.531250
0.000000	2.980819	4936.285156
0.000000	2.981056	4932.349121
0.000000	2.981294	4931.940430
0.000000	2.981531	4931.110840
0.000000	2.981768	4929.959473
0.000000	2.982005	4929.481445
0.000000	2.982242	4929.843262
0.000000	2.982480	4932.124512
0.000000	2.982717	4934.530762
0.000000	2.982954	4937.078613
0.000000	2.983191	4939.545898
0.000000	2.983428	4941.722168
0.000000	2.983665	4943.556152
0.000000	2.983903	4946.014648
0.000000	2.984140	4948.628418
0.000000	2.984377	4951.485352
0.000000	2.984614	4954.156738
0.000000	2.984851	4957.519043
0.000000	2.985089	4960.145996
0.000000	2.985326	4961.440918
0.000000	2.985563	4962.234863
0.000000	2.985800	4962.864258
0.000000	2.986037	4964.916504
0.000000	2.986274	4967.762207
0.000000	2.986511	4970.631836
0.000000	2.986749	4973.152344
0.000000	2.986986	4974.450684
0.000000	2.987223	4975.388184
0.000000	2.987460	4975.706543
0.000000	2.987697	4975.916016
0.000000	2.987934	4976.688965
0.000000	2.988172	4977.593262
0.000000	2.988409	4978.510742
0.000000	2.988646	4979.811523
0.000000	2.988883	4980.451172
0.000000	2.989120	4980.812500
0.000000	2.989357	4981.245117
0.000000	2.989595	4982.929199
0.000000	2.989832	4987.842773
0.000000	2.990069	4996.080078
0.000000	2.990306	5007.807617
0.000000	2.990543	5021.905762
0.000000	2.990781	5039.438477
0.000000	2.991018	5059.812988
0.000000	2.991255	5081.994141
0.000000	2.991492	5095.624512
0.000000	2.991729	5098.478516
0.000000	2.991966	5093.238281
0.000000	2.992204	5082.063965
0.000000	2.992441	5066.367188
0.000000	2.992678	5049.201172
0.000000	2.992915	5034.201172
0.000000	2.993152	5025.102539
0.000000	2.993390	5021.228516
0.000000	2.993627	5018.291992
0.000000	2.993864	5015.174805
0.000000	2.994101	5012.079102
0.000000	2.994338	5009.563477
0.000000	2.994576	5007.834473
0.000000	2.994812	5006.744141
0.000000	2.995050	5005.672363
0.000000	2.995287	5005.373047
0.000000	2.995524	5005.568848
0.000000	2.995761	5006.594727
0.000000	2.995998	5008.659668
0.000000	2.996236	5011.553711
0.000000	2.996473	5014.492188
0.000000	2.996710	5017.937012
0.000000	2.996947	5021.327148
0.000000	2.997184	5024.884277
0.000000	2.997422	5026.513672
0.000000	2.997659	5026.824219
0.000000	2.997896	5026.617676
0.000000	2.998133	5026.121582
0.000000	2.998370	5025.407227
0.000000	2.998607	5025.437012
0.000000	2.998845	5027.280762
0.000000	2.999082	5030.431152
0.000000	2.999319	5033.468750
0.000000	2.999556	5035.339355
0.000000	2.999793	5036.336426
0.000000	3.000031	5035.632813
0.000000	3.000268	5035.277832
0.000000	3.000505	5036.938965
0.000000	3.000742	5038.094238
0.000000	3.000979	5038.272949
0.000000	3.001216	5038.518555
0.000000	3.001454	5037.907227
0.000000	3.001691	5037.394043
0.000000	3.001928	5036.953613
0.000000	3.002165	5037.926758
0.000000	3.002402	5040.066895
0.000000	3.002640	5042.997559
0.000000	3.002877	5047.059082
0.000000	3.003114	5051.498535
0.000000	3.003351	5055.066406
0.000000	3.003588	5056.454590
0.000000	3.003825	5057.685547
0.000000	3.004063	5058.105469
0.000000	3.004299	5057.910645
0.000000	3.004537	5057.109863
0.000000	3.004774	5055.655273
0.000000	3.005011	5052.732910
0.000000	3.005249	5048.736328
0.000000	3.005485	5045.797852
0.000000	3.005723	5045.666504
0.000000	3.005960	5045.893555
0.000000	3.006197	5046.294434
0.000000	3.006434	5048.129395
0.000000	3.006671	5050.810059
0.000000	3.006908	5054.346680
0.000000	3.007146	5057.903320
0.000000	3.007383	5062.582031
0.000000	3.007620	5067.336426
0.000000	3.007857	5069.415039
0.000000	3.008094	5069.962891
0.000000	3.008332	5069.001953
0.000000	3.008569	5066.964844
0.000000	3.008806	5064.937988
0.000000	3.009043	5062.299316
0.000000	3.009280	5060.271973
0.000000	3.009517	5060.702148
0.000000	3.009755	5060.961914
0.000000	3.009992	5061.512207
0.000000	3.010229	5062.324219
0.000000	3.010466	5061.909668
0.000000	3.010703	5060.992188
0.000000	3.010941	5060.644043
0.000000	3.011178	5060.979004
0.000000	3.011415	5063.347656
0.000000	3.011652	5066.173828
0.000000	3.011889	5067.566895
0.000000	3.012126	5067.187012
0.000000	3.012364	5064.841797
0.000000	3.012601	5061.628418
0.000000	3.012838	5058.486328
0.000000	3.013075	5057.187012
0.000000	3.013312	5058.301270
0.000000	3.013550	5058.637207
0.000000	3.013787	5059.141602
0.000000	3.014024	5060.353516
0.000000	3.014261	5062.323730
0.000000	3.014498	5066.363281
0.000000	3.014735	5070.363281
0.000000	3.014972	5074.771484
0.000000	3.015210	5079.561035
0.000000	3.015447	5083.755859
0.000000	3.015684	5083.797852
0.000000	3.015921	5080.645020
0.000000	3.016158	5076.143555
0.000000	3.016396	5071.722168
0.000000	3.016633	5070.645508
0.000000	3.016870	5071.029297
0.000000	3.017107	5071.561035
0.000000	3.017344	5071.981934
0.000000	3.017581	5072.566406
0.000000	3.017819	5072.683594
0.000000	3.018056	5072.254883
0.000000	3.018293	5071.207520
0.000000	3.018530	5069.866211
0.000000	3.018767	5067.891602
0.000000	3.019005	5064.532227
0.000000	3.019242	5060.362305
0.000000	3.019479	5056.837402
0.000000	3.019716	5055.357910
0.000000	3.019953	5054.090820
0.000000	3.020190	5054.064453
0.000000	3.020428	5054.785645
0.000000	3.020665	5055.164063
0.000000	3.020902	5054.079590
0.000000	3.021139	5052.560547
0.000000	3.021376	5050.946777
0.000000	3.021614	5050.631348
0.000000	3.021851	5051.447266
0.000000	3.022088	5052.262695
0.000000	3.022325	5054.135254
0.000000	3.022562	5056.950684
0.000000	3.022799	5058.756348
0.000000	3.023037	5059.579102
0.000000	3.023273	5058.190430
0.000000	3.023511	5055.663574
0.000000	3.023748	5052.905762
0.000000	3.023985	5051.545898
0.000000	3.024222	5050.329102
0.000000	3.024459	5048.897461
0.000000	3.024697	5047.377441
0.000000	3.024934	5047.111816
0.000000	3.025171	5047.208984
0.000000	3.025408	5047.601074
0.000000	3.025645	5048.123047
0.000000	3.025882	5048.534668
0.000000	3.026120	5047.596680
0.000000	3.026357	5044.604980
0.000000	3.026594	5040.365723
0.000000	3.026831	5036.034668
0.000000	3.027068	5033.403809
0.000000	3.027306	5031.732422
0.000000	3.027543	5030.873047
0.000000	3.027780	5031.527344
0.000000	3.028017	5032.914063
0.000000	3.028254	5033.339355
0.000000	3.028491	5033.079590
0.000000	3.028729	5031.851563
0.000000	3.028966	5029.207520
0.000000	3.029203	5025.557129
0.000000	3.029440	5021.235840
0.000000	3.029677	5017.072754
0.000000	3.029915	5015.306152
0.000000	3.030152	5014.142090
0.000000	3.030389	5013.067383
0.000000	3.030626	5012.606934
0.000000	3.030863	5012.286133
0.000000	3.031101	5011.693848
0.000000	3.031338	5011.983398
0.000000	3.031575	5012.366699
0.000000	3.031812	5011.503906
0.000000	3.032049	5010.477051
0.000000	3.032286	5009.328125
0.000000	3.032524	5008.677246
0.000000	3.032761	5007.773438
0.000000	3.032998	5005.696289
0.000000	3.033235	5001.934082
0.000000	3.033472	4997.203125
0.000000	3.033710	4992.267578
0.000000	3.033947	4987.749023
0.000000	3.034184	4985.500977
0.000000	3.034421	4983.790527
0.000000	3.034658	4982.895508
0.000000	3.034895	4980.972168
0.000000	3.035132	4978.806152
0.000000	3.035370	4977.145020
0.000000	3.035607	4976.162598
0.000000	3.035844	4975.048340
0.000000	3.036081	4974.194824
0.000000	3.036318	4973.668945
0.000000	3.036555	4973.541016
0.000000	3.036793	4973.625000
0.000000	3.037030	4974.311035
0.000000	3.037267	4975.835938
0.000000	3.037504	4977.769531
0.000000	3.037741	4978.281250
0.000000	3.037978	4978.705566
0.000000	3.038216	4979.158691
0.000000	3.038453	4979.428223
0.000000	3.038690	4979.562988
0.000000	3.038927	4980.604492
0.000000	3.039164	4981.878906
0.000000	3.039402	4983.841797
0.000000	3.039639	4985.198730
0.000000	3.039876	4985.931152
0.000000	3.040113	4986.046875
0.000000	3.040350	4986.071289
0.000000	3.040587	4985.943848
0.000000	3.040825	4985.473145
0.000000	3.041062	4984.583496
0.000000	3.041299	4983.092773
0.000000	3.041536	4980.966797
0.000000	3.041773	4978.574219
0.000000	3.042011	4976.317871
0.000000	3.042248	4974.245117
0.000000	3.042485	4971.646484
0.000000	3.042722	4968.883789
0.000000	3.042959	4966.089355
0.000000	3.043196	4963.749023
0.000000	3.043433	4960.985352
0.000000	3.043671	4957.737305
0.000000	3.043908	4954.217773
0.000000	3.044145	4950.692383
0.000000	3.044382	4947.106445
0.000000	3.044619	4943.072266
0.000000	3.044857	4939.328125
0.000000	3.045094	4937.257813
0.000000	3.045331	4935.783203
0.000000	3.045568	4934.441895
0.000000	3.045805	4932.984863
0.000000	3.046042	4931.415527
0.000000	3.046280	4930.500488
0.000000	3.046517	4929.814453
0.000000	3.046754	4929.754883
0.000000	3.046991	4929.976074
0.000000	3.047228	4930.205078
0.000000	3.047466	4930.629395
0.000000	3.047703	4931.297852
0.000000	3.047940	4931.999023
0.000000	3.048177	4932.395996
0.000000	3.048414	4930.964844
0.000000	3.048651	4929.781250
0.000000	3.048889	4930.229004
0.000000	3.049126	4930.660645
0.000000	3.049363	4931.304688
0.000000	3.049600	4932.420410
0.000000	3.049837	4934.262695
0.000000	3.050075	4936.671387
0.000000	3.050312	4939.377441
0.000000	3.050549	4943.209961
0.000000	3.050786	4948.032227
0.000000	3.051023	4950.525879
0.000000	3.051260	4949.746582
0.000000	3.051498	4948.000488
0.000000	3.051734	4945.684082
0.000000	3.051972	4942.469727
0.000000	3.052209	4941.161133
0.000000	3.052446	4940.505859
0.000000	3.052684	4939.877441
0.000000	3.052920	4939.484863
0.000000	3.053158	4940.410156
0.000000	3.053395	4942.883789
0.000000	3.053632	4945.351563
0.000000	3.053869	4948.962891
0.000000	3.054106	4953.145508
0.000000	3.054343	4958.556641
0.000000	3.054581	4963.826172
0.000000	3.054818	4969.052734
0.000000	3.055055	4972.990234
0.000000	3.055292	4975.867188
0.000000	3.055529	4978.146973
0.000000	3.055767	4979.785645
0.000000	3.056004	4981.301270
0.000000	3.056241	4983.032227
0.000000	3.056478	4984.973145
0.000000	3.056715	4986.979004
0.000000	3.056952	4988.625488
0.000000	3.057190	4990.899414
0.000000	3.057427	4994.134277
0.000000	3.057664	4997.449219
0.000000	3.057901	4998.264648
0.000000	3.058138	4998.354980
0.000000	3.058376	4998.081543
0.000000	3.058613	4996.293945
0.000000	3.058850	4994.347168
0.000000	3.059087	4992.410645
0.000000	3.059324	4989.857422
0.000000	3.059561	4988.404785
0.000000	3.059799	4988.952148
0.000000	3.060036	4989.862793
0.000000	3.060273	4991.277344
0.000000	3.060510	4993.272949
0.000000	3.060747	4994.520996
0.000000	3.060985	4995.569336
0.000000	3.061222	4996.502930
0.000000	3.061459	4997.268555
0.000000	3.061696	4997.196289
0.000000	3.061933	4996.238770
0.000000	3.062171	4994.302734
0.000000	3.062407	4992.125000
0.000000	3.062645	4988.968262
0.000000	3.062882	4986.833008
0.000000	3.063119	4985.492188
0.000000	3.063356	4984.776855
0.000000	3.063593	4984.073242
0.000000	3.063831	4983.651855
0.000000	3.064068	4984.676270
0.000000	3.064305	4986.387207
0.000000	3.064542	4987.036621
0.000000	3.064779	4984.990234
0.000000	3.065017	4981.476074
0.000000	3.065254	4977.564453
0.000000	3.065491	4975.292969
0.000000	3.065728	4975.476563
0.000000	3.065965	4976.520020
0.000000	3.066202	4980.732422
0.000000	3.066440	4986.304688
0.000000	3.066677	4992.589355
0.000000	3.066914	4999.257324
0.000000	3.067151	5001.791504
0.000000	3.067388	4998.934570
0.000000	3.067626	4993.709961
0.000000	3.067863	4986.368652
0.000000	3.068100	4977.478027
0.000000	3.068337	4969.797363
0.000000	3.068574	4966.449219
0.000000	3.068811	4964.686523
0.000000	3.069049	4963.456055
0.000000	3.069286	4962.254395
0.000000	3.069523	4960.741211
0.000000	3.069760	4959.045410
0.000000	3.069997	4956.968262
0.000000	3.070235	4954.960938
0.000000	3.070472	4953.408691
0.000000	3.070709	4952.364746
0.000000	3.070946	4951.159668
0.000000	3.071183	4950.365723
0.000000	3.071420	4950.147949
0.000000	3.071658	4950.358887
0.000000	3.071894	4951.374512
0.000000	3.072132	4953.720215
0.000000	3.072369	4957.640625
0.000000	3.072606	4963.509277
0.000000	3.072843	4970.692383
0.000000	3.073080	4978.505859
0.000000	3.073318	4985.429199
0.000000	3.073555	4989.924316
0.000000	3.073792	4994.084961
0.000000	3.074029	4998.482422
0.000000	3.074266	5003.214844
0.000000	3.074503	5008.947266
0.000000	3.074741	5013.986328
0.000000	3.074978	5017.309082
0.000000	3.075215	5019.066406
0.000000	3.075452	5020.766113
0.000000	3.075689	5022.541504
0.000000	3.075927	5025.430664
0.000000	3.076164	5030.466309
0.000000	3.076401	5033.236328
0.000000	3.076638	5033.352539
0.000000	3.076875	5032.725098
0.000000	3.077112	5029.671875
0.000000	3.077350	5024.682129
0.000000	3.077587	5018.610840
0.000000	3.077824	5012.023438
0.000000	3.078061	5008.395508
0.000000	3.078298	5005.997559
0.000000	3.078536	5003.745117
0.000000	3.078773	5002.417969
0.000000	3.079010	5001.571289
0.000000	3.079247	5001.064453
0.000000	3.079484	5001.572754
0.000000	3.079721	5003.111816
0.000000	3.079959	5005.222168
0.000000	3.080196	5007.333984
0.000000	3.080433	5008.576660
0.000000	3.080670	5009.434082
0.000000	3.080907	5008.670898
0.000000	3.081145	5007.344727
0.000000	3.081382	5005.714844
0.000000	3.081619	5004.596680
0.000000	3.081856	5005.418457
0.000000	3.082093	5008.165527
0.000000	3.082330	5010.062500
0.000000	3.082567	5010.466309
0.000000	3.082805	5010.238770
0.000000	3.083042	5009.500977
0.000000	3.083279	5007.967773
0.000000	3.083516	5005.937012
0.000000	3.083753	5004.305664
0.000000	3.083991	5002.826172
0.000000	3.084228	5002.948242
0.000000	3.084465	5004.276855
0.000000	3.084702	5006.047363
0.000000	3.084939	5008.013184
0.000000	3.085176	5009.529297
0.000000	3.085414	5011.519531
0.000000	3.085651	5014.329102
0.000000	3.085888	5016.558594
0.000000	3.086125	5018.579590
0.000000	3.086362	5020.920898
0.000000	3.086599	5023.266602
0.000000	3.086837	5024.425781
0.000000	3.087074	5025.414063
0.000000	3.087311	5026.733398
0.000000	3.087548	5028.073730
0.000000	3.087785	5028.776855
0.000000	3.088022	5029.929199
0.000000	3.088260	5030.974609
0.000000	3.088497	5032.886230
0.000000	3.088734	5036.082031
0.000000	3.088971	5040.447266
0.000000	3.089208	5045.065430
0.000000	3.089446	5046.213867
0.000000	3.089683	5045.046387
0.000000	3.089920	5043.025879
0.000000	3.090157	5040.155762
0.000000	3.090394	5037.184082
0.000000	3.090631	5035.796387
0.000000	3.090868	5035.702637
0.000000	3.091106	5037.406250
0.000000	3.091343	5039.773926
0.000000	3.091580	5040.520508
0.000000	3.091817	5039.754883
0.000000	3.092054	5038.466797
0.000000	3.092292	5036.595215
0.000000	3.092529	5035.147949
0.000000	3.092766	5035.700684
0.000000	3.093003	5036.159668
0.000000	3.093240	5036.971680
0.000000	3.093477	5040.026855
0.000000	3.093715	5041.921875
0.000000	3.093952	5043.831055
0.000000	3.094189	5045.772949
0.000000	3.094426	5047.759766
0.000000	3.094663	5049.442871
0.000000	3.094901	5049.885742
0.000000	3.095138	5050.397949
0.000000	3.095375	5051.058594
0.000000	3.095612	5052.081543
0.000000	3.095849	5053.805664
0.000000	3.096087	5055.460449
0.000000	3.096324	5056.969238
0.000000	3.096561	5058.635742
0.000000	3.096798	5061.008301
0.000000	3.097035	5064.367188
0.000000	3.097272	5067.582520
0.000000	3.097510	5070.424805
0.000000	3.097747	5072.553711
0.000000	3.097984	5075.001465
0.000000	3.098221	5077.397949
0.000000	3.098458	5079.610840
0.000000	3.098696	5081.646484
0.000000	3.098933	5083.413086
0.000000	3.099170	5085.919434
0.000000	3.099407	5088.706543
0.000000	3.099644	5091.228516
0.000000	3.099881	5093.489746
0.000000	3.100119	5095.591797
0.000000	3.100355	5096.650879
0.000000	3.100593	5097.482422
0.000000	3.100830	5097.274414
0.000000	3.101067	5096.346191
0.000000	3.101305	5094.875000
0.000000	3.101541	5093.345215
0.000000	3.101779	5092.766602
0.000000	3.102016	5092.551270
0.000000	3.102253	5093.254883
0.000000	3.102490	5093.833008
0.000000	3.102727	5093.338379
0.000000	3.102964	5092.476563
0.000000	3.103202	5093.045898
0.000000	3.103439	5095.179199
0.000000	3.103676	5098.530762
0.000000	3.103913	5102.378418
0.000000	3.104150	5106.740234
0.000000	3.104388	5111.223145
0.000000	3.104625	5113.709961
0.000000	3.104862	5116.360840
0.000000	3.105099	5118.917480
0.000000	3.105336	5121.565918
0.000000	3.105573	5124.792480
0.000000	3.105811	5127.641602
0.000000	3.106048	5130.249512
0.000000	3.106285	5129.811035
0.000000	3.106522	5127.211426
0.000000	3.106759	5123.113770
0.000000	3.106997	5117.671875
0.000000	3.107234	5113.028809
0.000000	3.107471	5110.828613
0.000000	3.107708	5109.112793
0.000000	3.107945	5107.679688
0.000000	3.108182	5107.245605
0.000000	3.108420	5107.392090
0.000000	3.108657	5107.027832
0.000000	3.108894	5106.628906
0.000000	3.109131	5106.728516
0.000000	3.109368	5107.879883
0.000000	3.109606	5109.885254
0.000000	3.109843	5111.266113
0.000000	3.110080	5112.943848
0.000000	3.110317	5115.042480
0.000000	3.110554	5117.068848
0.000000	3.110791	5119.358887
0.000000	3.111028	5121.521973
0.000000	3.111266	5123.994629
0.000000	3.111503	5126.359863
0.000000	3.111740	5129.640625
0.000000	3.111977	5130.976563
0.000000	3.112214	5131.974609
0.000000	3.112452	5132.672363
0.000000	3.112689	5134.690918
0.000000	3.112926	5137.194824
0.000000	3.113163	5139.467285
0.000000	3.113400	5140.378906
0.000000	3.113637	5140.171875
0.000000	3.113875	5139.452148
0.000000	3.114112	5138.800293
0.000000	3.114349	5139.326172
0.000000	3.114586	5140.292480
0.000000	3.114823	5140.739746
0.000000	3.115061	5141.233887
0.000000	3.115298	5141.615723
0.000000	3.115535	5142.184570
0.000000	3.115772	5142.871582
0.000000	3.116009	5142.395020
0.000000	3.116246	5141.203613
0.000000	3.116484	5139.855957
0.000000	3.116721	5138.345215
0.000000	3.116958	5139.071777
0.000000	3.117195	5140.591797
0.000000	3.117432	5141.246582
0.000000	3.117670	5140.399414
0.000000	3.117907	5137.868652
0.000000	3.118144	5134.862793
0.000000	3.118381	5131.686035
0.000000	3.118618	5128.863770
0.000000	3.118855	5127.563477
0.000000	3.119093	5128.289063
0.000000	3.119329	5129.917480
0.000000	3.119567	5131.732910
0.000000	3.119804	5133.407227
0.000000	3.120041	5133.022949
0.000000	3.120279	5132.369141
0.000000	3.120515	5131.483398
0.000000	3.120753	5130.349121
0.000000	3.120990	5130.569824
0.000000	3.121227	5132.170898
0.000000	3.121464	5133.469727
0.000000	3.121701	5134.723633
0.000000	3.121938	5136.060547
0.000000	3.122176	5136.610352
0.000000	3.122413	5136.094238
0.000000	3.122650	5135.364258
0.000000	3.122887	5134.342773
0.000000	3.123124	5133.785156
0.000000	3.123362	5132.491699
0.000000	3.123599	5129.592773
0.000000	3.123836	5125.748535
0.000000	3.124073	5121.261230
0.000000	3.124310	5117.482910
0.000000	3.124547	5114.093262
0.000000	3.124785	5111.074707
0.000000	3.125022	5108.980957
0.000000	3.125259	5105.783203
0.000000	3.125496	5102.209961
0.000000	3.125733	5098.349121
0.000000	3.125971	5096.009766
0.000000	3.126208	5095.528320
0.000000	3.126445	5094.051270
0.000000	3.126682	5091.617676
0.000000	3.126919	5088.926758
0.000000	3.127156	5086.243164
0.000000	3.127394	5083.377930
0.000000	3.127631	5079.935059
0.000000	3.127868	5075.474609
0.000000	3.128105	5070.880859
0.000000	3.128342	5066.785645
0.000000	3.128580	5065.658691
0.000000	3.128817	5065.402344
0.000000	3.129054	5065.149902
0.000000	3.129291	5065.187988
0.000000	3.129528	5064.726563
0.000000	3.129766	5063.968750
0.000000	3.130002	5063.071289
0.000000	3.130240	5062.841309
0.000000	3.130477	5063.833008
0.000000	3.130714	5066.385254
0.000000	3.130951	5068.258789
0.000000	3.131188	5068.285156
0.000000	3.131426	5067.379395
0.000000	3.131663	5065.583008
0.000000	3.131900	5063.338379
0.000000	3.132137	5061.131348
0.000000	3.132374	5057.289063
0.000000	3.132612	5051.990234
0.000000	3.132849	5046.171387
0.000000	3.133086	5040.766602
0.000000	3.133323	5035.887695
0.000000	3.133560	5031.829102
0.000000	3.133797	5028.560547
0.000000	3.134035	5025.836426
0.000000	3.134272	5021.888672
0.000000	3.134509	5017.260254
0.000000	3.134746	5012.147949
0.000000	3.134983	5008.192871
0.000000	3.135220	5005.280762
0.000000	3.135458	5002.987793
0.000000	3.135695	5001.779297
0.000000	3.135932	5002.161621
0.000000	3.136169	5001.842285
0.000000	3.136406	5000.823242
0.000000	3.136643	4999.985840
0.000000	3.136881	4998.424316
0.000000	3.137118	4995.585449
0.000000	3.137355	4992.183594
0.000000	3.137592	4988.141113
0.000000	3.137829	4984.836914
0.000000	3.138067	4980.950195
0.000000	3.138304	4975.916016
0.000000	3.138541	4970.043945
0.000000	3.138778	4962.153320
0.000000	3.139015	4953.224609
0.000000	3.139252	4943.673828
0.000000	3.139489	4936.669434
0.000000	3.139727	4930.034668
0.000000	3.139964	4923.586914
0.000000	3.140201	4916.247070
0.000000	3.140438	4908.996582
0.000000	3.140675	4902.890137
0.000000	3.140913	4896.200195
0.000000	3.141150	4889.721680
0.000000	3.141387	4883.596191
0.000000	3.141624	4878.707031
0.000000	3.141861	4874.335449
0.000000	3.142098	4871.387207
0.000000	3.142336	4868.916992
0.000000	3.142573	4865.553711
0.000000	3.142810	4862.646973
0.000000	3.143047	4859.752441
0.000000	3.143284	4858.566406
0.000000	3.143522	4858.202148
0.000000	3.143759	4859.070313
0.000000	3.143996	4862.537109
0.000000	3.144233	4866.956543
0.000000	3.144470	4872.906738
0.000000	3.144707	4880.244629
0.000000	3.144945	4887.841309
0.000000	3.145182	4893.027832
0.000000	3.145419	4896.711426
0.000000	3.145656	4900.400879
0.000000	3.145893	4905.162109
0.000000	3.146131	4910.145996
0.000000	3.146368	4915.415527
0.000000	3.146605	4920.869141
0.000000	3.146842	4926.443359
0.000000	3.147079	4931.976074
0.000000	3.147316	4938.303223
0.000000	3.147554	4942.679199
0.000000	3.147791	4944.389648
0.000000	3.148028	4944.631348
0.000000	3.148265	4944.281250
0.000000	3.148502	4943.689941
0.000000	3.148740	4944.783203
0.000000	3.148976	4948.676270
0.000000	3.149214	4954.526367
0.000000	3.149451	4960.541992
0.000000	3.149688	4967.331055
0.000000	3.149925	4974.489746
0.000000	3.150162	4982.031250
0.000000	3.150399	4989.307129
0.000000	3.150637	4996.715820
0.000000	3.150874	5003.904297
0.000000	3.151111	5010.598145
0.000000	3.151348	5015.411133
0.000000	3.151585	5019.658691
0.000000	3.151823	5022.961426
0.000000	3.152060	5025.492676
0.000000	3.152297	5026.812012
0.000000	3.152534	5027.203125
0.000000	3.152771	5028.419434
0.000000	3.153008	5031.815918
0.000000	3.153246	5036.256836
0.000000	3.153483	5040.958984
0.000000	3.153720	5046.553223
0.000000	3.153957	5052.951660
0.000000	3.154194	5059.302734
0.000000	3.154432	5066.895020
0.000000	3.154669	5075.630859
0.000000	3.154906	5085.239746
0.000000	3.155143	5095.620605
0.000000	3.155380	5105.295898
0.000000	3.155617	5110.864258
0.000000	3.155855	5113.620605
0.000000	3.156092	5115.198242
0.000000	3.156329	5116.145508
0.000000	3.156566	5116.779785
0.000000	3.156803	5117.858887
0.000000	3.157041	5119.055176
0.000000	3.157278	5121.553711
0.000000	3.157515	5124.633301
0.000000	3.157752	5128.023438
0.000000	3.157989	5130.509766
0.000000	3.158226	5132.186523
0.000000	3.158463	5133.711914
0.000000	3.158701	5134.498047
0.000000	3.158938	5134.986816
0.000000	3.159175	5135.940918
0.000000	3.159412	5138.753418
0.000000	3.159649	5142.078613
0.000000	3.159887	5144.895996
0.000000	3.160124	5147.822754
0.000000	3.160361	5150.260742
0.000000	3.160598	5152.680176
0.000000	3.160835	5154.965820
0.000000	3.161072	5155.668945
0.000000	3.161310	5156.171875
0.000000	3.161547	5156.757324
0.000000	3.161784	5157.242188
0.000000	3.162021	5157.680176
0.000000	3.162258	5158.985840
0.000000	3.162496	5160.247070
0.000000	3.162733	5160.612793
0.000000	3.162970	5160.311035
0.000000	3.163207	5160.417480
0.000000	3.163444	5162.427734
0.000000	3.163682	5165.123047
0.000000	3.163919	5164.633789
0.000000	3.164156	5160.938965
0.000000	3.164393	5155.517090
0.000000	3.164630	5148.700684
0.000000	3.164867	5141.042969
0.000000	3.165105	5135.567871
0.000000	3.165342	5133.420898
0.000000	3.165579	5131.678223
0.000000	3.165816	5130.217285
0.000000	3.166053	5129.355957
0.000000	3.166291	5128.775879
0.000000	3.166528	5128.588867
0.000000	3.166764	5130.096680
0.000000	3.167002	5131.028320
0.000000	3.167239	5131.439941
0.000000	3.167476	5131.318848
0.000000	3.167714	5131.924805
0.000000	3.167950	5131.893066
0.000000	3.168188	5131.545898
0.000000	3.168425	5131.154297
0.000000	3.168662	5130.910156
0.000000	3.168900	5131.140625
0.000000	3.169136	5131.922363
0.000000	3.169374	5133.301758
0.000000	3.169611	5133.952637
0.000000	3.169848	5134.223145
0.000000	3.170085	5135.362305
0.000000	3.170322	5137.538574
0.000000	3.170559	5139.147949
0.000000	3.170797	5141.196777
0.000000	3.171034	5141.946777
0.000000	3.171271	5142.930664
0.000000	3.171508	5143.458984
0.000000	3.171745	5145.120117
0.000000	3.171983	5148.042480
0.000000	3.172220	5149.459961
0.000000	3.172457	5150.194336
0.000000	3.172694	5150.242676
0.000000	3.172931	5150.317383
0.000000	3.173168	5150.619141
0.000000	3.173406	5151.616211
0.000000	3.173643	5154.973145
0.000000	3.173880	5159.595703
0.000000	3.174117	5162.981934
0.000000	3.174354	5166.067383
0.000000	3.174592	5169.376953
0.000000	3.174829	5173.095703
0.000000	3.175066	5176.307129
0.000000	3.175303	5178.950195
0.000000	3.175540	5181.756836
0.000000	3.175777	5184.673828
0.000000	3.176015	5188.144531
0.000000	3.176252	5191.641602
0.000000	3.176489	5195.700684
[truncated: 4,982,238 more chars]
