# Supplementary material for: Conductivity and radio frequency performance data for silver nanoparticle inks deposited via aerosol jet deposition and processed under varying conditions
Source: Data Brief. 2020 Sep 24;33:106331. doi: 10.1016/j.dib.2020.106331 (PMC7560714; doi:10.1016/j.dib.2020.106331)
Supplement: Supplementary file 3 [file mmc3.zip › Sintering Study/Clariant Ink/Profilometry Data/CLA_13.ASC]

Wyko ASCII Data File Format 2	1	1
X Size	10
Y Size	18001
Block Name	Type	Length	Value
Wavelength	7	4	1.185746
Aspect	7	4	0.000339
Pixel_size	7	4	0.700000
RAW_DATA	3	720040	
0.000000	0.000000	819.616028
0.000000	0.000237	824.938477
0.000000	0.000474	811.938538
0.000000	0.000712	802.089478
0.000000	0.000949	807.415100
0.000000	0.001186	804.621033
0.000000	0.001423	803.053406
0.000000	0.001660	809.641235
0.000000	0.001897	831.628418
0.000000	0.002135	868.224182
0.000000	0.002372	906.915649
0.000000	0.002609	947.581848
0.000000	0.002846	991.823853
0.000000	0.003083	1038.880127
0.000000	0.003320	1086.803711
0.000000	0.003558	1136.928345
0.000000	0.003795	1188.972900
0.000000	0.004032	1239.186890
0.000000	0.004269	1289.058228
0.000000	0.004506	1339.973022
0.000000	0.004744	1387.643311
0.000000	0.004981	1431.916748
0.000000	0.005218	1474.328491
0.000000	0.005455	1511.288818
0.000000	0.005692	1538.573975
0.000000	0.005929	1556.438110
0.000000	0.006167	1567.064209
0.000000	0.006404	1571.661255
0.000000	0.006641	1571.646729
0.000000	0.006878	1573.024658
0.000000	0.007115	1572.837646
0.000000	0.007352	1570.326904
0.000000	0.007590	1566.165527
0.000000	0.007827	1563.612061
0.000000	0.008064	1560.067261
0.000000	0.008301	1556.141235
0.000000	0.008538	1552.317627
0.000000	0.008775	1549.545166
0.000000	0.009013	1547.530762
0.000000	0.009250	1545.570679
0.000000	0.009487	1542.719360
0.000000	0.009724	1539.525757
0.000000	0.009961	1537.647827
0.000000	0.010199	1538.838135
0.000000	0.010436	1542.770142
0.000000	0.010673	1545.539795
0.000000	0.010910	1541.447021
0.000000	0.011147	1531.526855
0.000000	0.011384	1517.214844
0.000000	0.011622	1498.658691
0.000000	0.011859	1476.140991
0.000000	0.012096	1446.419189
0.000000	0.012333	1420.305542
0.000000	0.012570	1398.528076
0.000000	0.012807	1375.595459
0.000000	0.013045	1351.994629
0.000000	0.013282	1327.608887
0.000000	0.013519	1301.808838
0.000000	0.013756	1276.590820
0.000000	0.013993	1253.679443
0.000000	0.014231	1237.437378
0.000000	0.014468	1226.505493
0.000000	0.014705	1222.684692
0.000000	0.014942	1221.745728
0.000000	0.015179	1219.861938
0.000000	0.015416	1209.122437
0.000000	0.015654	1191.489990
0.000000	0.015891	1166.605103
0.000000	0.016128	1134.749756
0.000000	0.016365	1097.237671
0.000000	0.016602	1057.523438
0.000000	0.016839	1018.355469
0.000000	0.017077	984.422607
0.000000	0.017314	957.334961
0.000000	0.017551	928.206543
0.000000	0.017788	908.668579
0.000000	0.018025	887.401306
0.000000	0.018262	863.672180
0.000000	0.018500	833.750488
0.000000	0.018737	795.565857
0.000000	0.018974	762.182983
0.000000	0.019211	731.366150
0.000000	0.019448	712.779724
0.000000	0.019686	701.282959
0.000000	0.019923	693.779053
0.000000	0.020160	687.699951
0.000000	0.020397	680.786255
0.000000	0.020634	675.126465
0.000000	0.020871	672.483887
0.000000	0.021109	674.483765
0.000000	0.021346	684.405334
0.000000	0.021583	706.048401
0.000000	0.021820	739.594788
0.000000	0.022057	784.360718
0.000000	0.022294	836.841492
0.000000	0.022532	895.482910
0.000000	0.022769	948.203491
0.000000	0.023006	993.486328
0.000000	0.023243	1029.261353
0.000000	0.023480	1054.555542
0.000000	0.023718	1067.492310
0.000000	0.023955	1067.238892
0.000000	0.024192	1052.161743
0.000000	0.024429	1021.050476
0.000000	0.024666	972.437866
0.000000	0.024903	907.266846
0.000000	0.025141	828.789124
0.000000	0.025378	741.136475
0.000000	0.025615	650.397217
0.000000	0.025852	564.489258
0.000000	0.026089	492.408875
0.000000	0.026326	436.399811
0.000000	0.026564	393.300201
0.000000	0.026801	354.053497
0.000000	0.027038	318.523926
0.000000	0.027275	287.531555
0.000000	0.027512	262.039063
0.000000	0.027750	243.966568
0.000000	0.027987	229.355179
0.000000	0.028224	211.636475
0.000000	0.028461	192.244095
0.000000	0.028698	172.928802
0.000000	0.028935	154.764618
0.000000	0.029173	142.926697
0.000000	0.029410	135.546539
0.000000	0.029647	128.793335
0.000000	0.029884	122.599258
0.000000	0.030121	116.662354
0.000000	0.030358	111.316315
0.000000	0.030596	106.708000
0.000000	0.030833	102.536667
0.000000	0.031070	98.897316
0.000000	0.031307	95.928749
0.000000	0.031544	93.796265
0.000000	0.031781	92.182709
0.000000	0.032019	90.874519
0.000000	0.032256	90.378998
0.000000	0.032493	90.465263
0.000000	0.032730	91.103317
0.000000	0.032967	92.002335
0.000000	0.033205	92.630867
0.000000	0.033442	93.226212
0.000000	0.033679	93.488991
0.000000	0.033916	94.615768
0.000000	0.034153	97.207680
0.000000	0.034390	100.422371
0.000000	0.034628	104.111107
0.000000	0.034865	107.544174
0.000000	0.035102	108.964607
0.000000	0.035339	109.450394
0.000000	0.035576	108.666939
0.000000	0.035813	107.720612
0.000000	0.036051	107.338356
0.000000	0.036288	107.285889
0.000000	0.036525	107.402077
0.000000	0.036762	107.609459
0.000000	0.036999	107.682144
0.000000	0.037237	107.376617
0.000000	0.037474	107.301407
0.000000	0.037711	107.348572
0.000000	0.037948	107.628387
0.000000	0.038185	107.506378
0.000000	0.038422	107.185760
0.000000	0.038660	106.899658
0.000000	0.038897	106.287384
0.000000	0.039134	106.082039
0.000000	0.039371	105.572197
0.000000	0.039608	105.475639
0.000000	0.039845	104.941872
0.000000	0.040083	104.553291
0.000000	0.040320	103.826599
0.000000	0.040557	103.125076
0.000000	0.040794	102.594498
0.000000	0.041031	102.138298
0.000000	0.041269	101.652451
0.000000	0.041506	101.032639
0.000000	0.041743	100.667389
0.000000	0.041980	100.589691
0.000000	0.042217	100.572258
0.000000	0.042454	100.370804
0.000000	0.042692	100.349388
0.000000	0.042929	100.398994
0.000000	0.043166	100.643135
0.000000	0.043403	100.836082
0.000000	0.043640	100.964996
0.000000	0.043877	101.266670
0.000000	0.044115	101.375275
0.000000	0.044352	101.646584
0.000000	0.044589	101.962814
0.000000	0.044826	102.195274
0.000000	0.045063	102.455078
0.000000	0.045300	102.612762
0.000000	0.045538	102.898483
0.000000	0.045775	103.058090
0.000000	0.046012	103.315506
0.000000	0.046249	103.420464
0.000000	0.046486	103.126991
0.000000	0.046724	103.065468
0.000000	0.046961	103.049553
0.000000	0.047198	103.246071
0.000000	0.047435	103.814743
0.000000	0.047672	104.404327
0.000000	0.047909	105.359543
0.000000	0.048147	105.798286
0.000000	0.048384	106.274651
0.000000	0.048621	106.648018
0.000000	0.048858	106.900383
0.000000	0.049095	107.146042
0.000000	0.049332	107.387909
0.000000	0.049570	107.751930
0.000000	0.049807	107.877151
0.000000	0.050044	108.125549
0.000000	0.050281	108.265030
0.000000	0.050518	108.662674
0.000000	0.050756	108.716248
0.000000	0.050993	109.023087
0.000000	0.051230	109.105225
0.000000	0.051467	109.563126
0.000000	0.051704	109.551132
0.000000	0.051941	109.786148
0.000000	0.052179	109.924889
0.000000	0.052416	110.099792
0.000000	0.052653	110.210159
0.000000	0.052890	110.641685
0.000000	0.053127	111.295776
0.000000	0.053364	111.806854
0.000000	0.053602	112.158585
0.000000	0.053839	112.584351
0.000000	0.054076	113.320801
0.000000	0.054313	113.860252
0.000000	0.054550	114.522186
0.000000	0.054787	114.543091
0.000000	0.055025	114.617882
0.000000	0.055262	114.513649
0.000000	0.055499	114.603821
0.000000	0.055736	114.661499
0.000000	0.055973	114.684792
0.000000	0.056211	114.667694
0.000000	0.056448	114.723030
0.000000	0.056685	114.477196
0.000000	0.056922	114.407593
0.000000	0.057159	113.921715
0.000000	0.057396	113.641441
0.000000	0.057634	113.490227
0.000000	0.057871	113.377937
0.000000	0.058108	113.567429
0.000000	0.058345	113.703079
0.000000	0.058582	114.255585
0.000000	0.058819	113.990639
0.000000	0.059057	114.206322
0.000000	0.059294	114.308800
0.000000	0.059531	114.285881
0.000000	0.059768	114.260681
0.000000	0.060005	114.003380
0.000000	0.060243	114.503822
0.000000	0.060480	114.696198
0.000000	0.060717	114.809792
0.000000	0.060954	114.985817
0.000000	0.061191	115.269638
0.000000	0.061428	115.975304
0.000000	0.061666	116.470512
0.000000	0.061903	117.469231
0.000000	0.062140	119.108833
0.000000	0.062377	121.483665
0.000000	0.062614	124.481987
0.000000	0.062851	127.631439
0.000000	0.063089	131.314682
0.000000	0.063326	134.744247
0.000000	0.063563	135.004227
0.000000	0.063800	134.461945
0.000000	0.064037	132.583466
0.000000	0.064275	130.044220
0.000000	0.064512	127.529938
0.000000	0.064749	126.998474
0.000000	0.064986	126.974960
0.000000	0.065223	126.920235
0.000000	0.065460	126.724937
0.000000	0.065698	126.508179
0.000000	0.065935	126.508644
0.000000	0.066172	126.595177
0.000000	0.066409	126.867279
0.000000	0.066646	126.697594
0.000000	0.066883	126.803078
0.000000	0.067121	126.607857
0.000000	0.067358	126.750870
0.000000	0.067595	127.167580
0.000000	0.067832	127.892006
0.000000	0.068069	128.811798
0.000000	0.068306	129.785568
0.000000	0.068544	130.529251
0.000000	0.068781	131.358871
0.000000	0.069018	132.115173
0.000000	0.069255	132.633820
0.000000	0.069492	133.003601
0.000000	0.069730	133.213348
0.000000	0.069967	133.266541
0.000000	0.070204	133.787750
0.000000	0.070441	133.826248
0.000000	0.070678	134.225449
0.000000	0.070915	134.518692
0.000000	0.071153	134.702469
0.000000	0.071390	135.026825
0.000000	0.071627	134.900589
0.000000	0.071864	135.554962
0.000000	0.072101	135.816650
0.000000	0.072338	136.289566
0.000000	0.072576	136.872543
0.000000	0.072813	137.325043
0.000000	0.073050	138.246979
0.000000	0.073287	138.902100
0.000000	0.073524	139.497528
0.000000	0.073762	140.384995
0.000000	0.073999	140.344879
0.000000	0.074236	140.827621
0.000000	0.074473	141.398331
0.000000	0.074710	142.191315
0.000000	0.074947	143.204987
0.000000	0.075185	143.562393
0.000000	0.075422	144.681931
0.000000	0.075659	144.734406
0.000000	0.075896	145.376160
0.000000	0.076133	145.659683
0.000000	0.076370	145.945374
0.000000	0.076608	146.259705
0.000000	0.076845	146.634033
0.000000	0.077082	147.342621
0.000000	0.077319	147.678253
0.000000	0.077556	148.610916
0.000000	0.077794	149.420547
0.000000	0.078031	150.192032
0.000000	0.078268	151.014786
0.000000	0.078505	151.128937
0.000000	0.078742	151.969086
0.000000	0.078979	151.977173
0.000000	0.079217	152.599731
0.000000	0.079454	152.907684
0.000000	0.079691	153.152435
0.000000	0.079928	154.214981
0.000000	0.080165	154.417435
0.000000	0.080402	155.434326
0.000000	0.080640	156.067825
0.000000	0.080877	156.646042
0.000000	0.081114	157.643661
0.000000	0.081351	157.713028
0.000000	0.081588	158.406479
0.000000	0.081825	158.902710
0.000000	0.082063	159.312317
0.000000	0.082300	159.878372
0.000000	0.082537	160.235947
0.000000	0.082774	161.224167
0.000000	0.083011	161.137527
0.000000	0.083249	161.645706
0.000000	0.083486	161.938705
0.000000	0.083723	161.905258
0.000000	0.083960	162.794128
0.000000	0.084197	162.952271
0.000000	0.084434	163.830948
0.000000	0.084672	164.731766
0.000000	0.084909	165.267883
0.000000	0.085146	166.509277
0.000000	0.085383	166.745911
0.000000	0.085620	167.876495
0.000000	0.085857	168.090897
0.000000	0.086095	168.566528
0.000000	0.086332	169.687775
0.000000	0.086569	169.626190
0.000000	0.086806	170.530563
0.000000	0.087043	170.727982
0.000000	0.087281	170.915985
0.000000	0.087518	171.715286
0.000000	0.087755	171.673706
0.000000	0.087992	172.223953
0.000000	0.088229	172.178391
0.000000	0.088466	172.509262
0.000000	0.088704	173.017273
0.000000	0.088941	172.998032
0.000000	0.089178	173.811996
0.000000	0.089415	173.929947
0.000000	0.089652	175.171768
0.000000	0.089889	176.224731
0.000000	0.090127	177.154251
0.000000	0.090364	177.792191
0.000000	0.090601	178.467407
0.000000	0.090838	179.044678
0.000000	0.091075	179.391373
0.000000	0.091312	179.873810
0.000000	0.091550	180.510910
0.000000	0.091787	180.948441
0.000000	0.092024	181.310013
0.000000	0.092261	182.096008
0.000000	0.092498	182.588486
0.000000	0.092736	183.010162
0.000000	0.092973	183.718704
0.000000	0.093210	184.339401
0.000000	0.093447	184.843109
0.000000	0.093684	185.089844
0.000000	0.093921	184.955994
0.000000	0.094159	185.438049
0.000000	0.094396	185.487991
0.000000	0.094633	186.329285
0.000000	0.094870	186.773697
0.000000	0.095107	187.284332
0.000000	0.095344	187.864517
0.000000	0.095582	187.906326
0.000000	0.095819	189.114685
0.000000	0.096056	189.089661
0.000000	0.096293	190.108047
0.000000	0.096530	190.630814
0.000000	0.096768	191.119705
0.000000	0.097005	192.188889
0.000000	0.097242	192.622665
0.000000	0.097479	193.722137
0.000000	0.097716	194.149246
0.000000	0.097953	194.472046
0.000000	0.098191	195.426361
0.000000	0.098428	195.439850
0.000000	0.098665	196.189362
0.000000	0.098902	196.614426
0.000000	0.099139	196.951767
0.000000	0.099376	197.714951
0.000000	0.099614	197.854553
0.000000	0.099851	198.745636
0.000000	0.100088	199.256027
0.000000	0.100325	200.638458
0.000000	0.100562	202.206223
0.000000	0.100800	203.555618
0.000000	0.101037	205.829010
0.000000	0.101274	207.240631
0.000000	0.101511	209.108368
0.000000	0.101748	207.825058
0.000000	0.101985	207.809692
0.000000	0.102223	208.572876
0.000000	0.102460	209.893585
0.000000	0.102697	209.789169
0.000000	0.102934	208.928604
0.000000	0.103171	209.059082
0.000000	0.103408	208.932892
0.000000	0.103646	209.183762
0.000000	0.103883	209.119888
0.000000	0.104120	209.726929
0.000000	0.104357	210.059402
0.000000	0.104594	210.102203
0.000000	0.104831	210.713104
0.000000	0.105069	211.064331
0.000000	0.105306	211.632599
0.000000	0.105543	212.428726
0.000000	0.105780	212.724152
0.000000	0.106017	213.488083
0.000000	0.106255	213.899948
0.000000	0.106492	214.935623
0.000000	0.106729	216.006653
0.000000	0.106966	216.843384
0.000000	0.107203	217.778336
0.000000	0.107440	218.422684
0.000000	0.107678	219.592407
0.000000	0.107915	219.802429
0.000000	0.108152	220.577499
0.000000	0.108389	220.950455
0.000000	0.108626	221.507782
0.000000	0.108863	220.559998
0.000000	0.109101	221.287109
0.000000	0.109338	221.606430
0.000000	0.109575	222.241013
0.000000	0.109812	222.594986
0.000000	0.110049	223.264481
0.000000	0.110287	223.887100
0.000000	0.110524	224.325302
0.000000	0.110761	224.695236
0.000000	0.110998	224.889038
0.000000	0.111235	225.782410
0.000000	0.111472	226.435699
0.000000	0.111710	226.958969
0.000000	0.111947	228.086060
0.000000	0.112184	228.606873
0.000000	0.112421	229.826401
0.000000	0.112658	230.162140
0.000000	0.112895	230.904251
0.000000	0.113133	231.810989
0.000000	0.113370	232.242142
0.000000	0.113607	233.374680
0.000000	0.113844	232.891571
0.000000	0.114081	232.949829
0.000000	0.114318	233.385300
0.000000	0.114556	233.755096
0.000000	0.114793	234.077545
0.000000	0.115030	234.980438
0.000000	0.115267	235.261703
0.000000	0.115504	236.235535
0.000000	0.115742	236.698364
0.000000	0.115979	237.111938
0.000000	0.116216	238.227631
0.000000	0.116453	238.502808
0.000000	0.116690	239.538315
0.000000	0.116927	239.842789
0.000000	0.117165	241.417969
0.000000	0.117402	243.269012
0.000000	0.117639	245.170166
0.000000	0.117876	248.108582
0.000000	0.118113	250.294998
0.000000	0.118350	253.934052
0.000000	0.118588	253.399017
0.000000	0.118825	257.102325
0.000000	0.119062	262.343842
0.000000	0.119299	267.993256
0.000000	0.119536	273.096619
0.000000	0.119774	275.400757
0.000000	0.120011	275.719696
0.000000	0.120248	275.669495
0.000000	0.120485	274.574097
0.000000	0.120722	273.138184
0.000000	0.120959	270.934143
0.000000	0.121197	268.544861
0.000000	0.121434	266.000610
0.000000	0.121671	263.826782
0.000000	0.121908	262.058411
0.000000	0.122145	260.811279
0.000000	0.122382	259.674438
0.000000	0.122620	258.442139
0.000000	0.122857	257.270844
0.000000	0.123094	256.695099
0.000000	0.123331	256.275757
0.000000	0.123568	256.147797
0.000000	0.123806	255.952698
0.000000	0.124043	256.290161
0.000000	0.124280	256.670990
0.000000	0.124517	256.942383
0.000000	0.124754	257.202118
0.000000	0.124991	257.200439
0.000000	0.125229	258.036102
0.000000	0.125466	258.392578
0.000000	0.125703	258.971954
0.000000	0.125940	259.535004
0.000000	0.126177	260.192047
0.000000	0.126414	260.931122
0.000000	0.126652	261.368073
0.000000	0.126889	262.089722
0.000000	0.127126	262.366241
0.000000	0.127363	262.915405
0.000000	0.127600	263.392609
0.000000	0.127837	263.925385
0.000000	0.128075	264.281891
0.000000	0.128312	264.833527
0.000000	0.128549	265.713654
0.000000	0.128786	266.426575
0.000000	0.129023	266.938690
0.000000	0.129261	267.349640
0.000000	0.129498	267.774048
0.000000	0.129735	268.213715
0.000000	0.129972	268.550476
0.000000	0.130209	268.911957
0.000000	0.130446	269.313171
0.000000	0.130684	269.647186
0.000000	0.130921	270.536041
0.000000	0.131158	270.535492
0.000000	0.131395	271.332947
0.000000	0.131632	271.992828
0.000000	0.131869	272.498901
0.000000	0.132107	273.453125
0.000000	0.132344	273.763000
0.000000	0.132581	274.624542
0.000000	0.132818	275.087769
0.000000	0.133055	275.875946
0.000000	0.133293	276.524078
0.000000	0.133530	277.155975
0.000000	0.133767	278.266998
0.000000	0.134004	278.762146
0.000000	0.134241	280.062622
0.000000	0.134478	280.452576
0.000000	0.134716	281.324371
0.000000	0.134953	282.426605
0.000000	0.135190	282.268585
0.000000	0.135427	281.557251
0.000000	0.135664	282.437195
0.000000	0.135901	282.704407
0.000000	0.136139	283.700531
0.000000	0.136376	284.610138
0.000000	0.136613	285.051788
0.000000	0.136850	286.230011
0.000000	0.137087	286.938599
0.000000	0.137324	287.989075
0.000000	0.137562	288.637634
0.000000	0.137799	289.576813
0.000000	0.138036	290.061707
0.000000	0.138273	290.666290
0.000000	0.138510	291.384125
0.000000	0.138748	291.347839
0.000000	0.138985	292.242340
0.000000	0.139222	291.904663
0.000000	0.139459	292.131104
0.000000	0.139696	292.725677
0.000000	0.139933	292.597290
0.000000	0.140171	293.431488
0.000000	0.140408	292.943207
0.000000	0.140645	293.417969
0.000000	0.140882	293.456909
0.000000	0.141119	293.914856
0.000000	0.141356	293.972076
0.000000	0.141594	294.851013
0.000000	0.141831	294.994781
0.000000	0.142068	295.954529
0.000000	0.142305	296.401642
0.000000	0.142542	296.900757
0.000000	0.142780	297.809082
0.000000	0.143017	297.779938
0.000000	0.143254	298.128326
0.000000	0.143491	298.409332
0.000000	0.143728	299.492706
0.000000	0.143965	299.448944
0.000000	0.144203	300.436493
0.000000	0.144440	300.909668
0.000000	0.144677	301.568024
0.000000	0.144914	302.294159
0.000000	0.145151	302.351685
0.000000	0.145388	303.437988
0.000000	0.145626	303.637604
0.000000	0.145863	304.253174
0.000000	0.146100	305.545563
0.000000	0.146337	305.552948
0.000000	0.146574	306.171478
0.000000	0.146812	306.463501
0.000000	0.147049	307.159668
0.000000	0.147286	307.432129
0.000000	0.147523	308.012421
0.000000	0.147760	308.685822
0.000000	0.147997	309.337097
0.000000	0.148235	310.208557
0.000000	0.148472	310.690674
0.000000	0.148709	311.380432
0.000000	0.148946	312.299683
0.000000	0.149183	313.233582
0.000000	0.149420	313.870941
0.000000	0.149658	315.181396
0.000000	0.149895	316.163330
0.000000	0.150132	318.900543
0.000000	0.150369	322.154541
0.000000	0.150606	327.155457
0.000000	0.150843	333.601898
0.000000	0.151081	341.214020
0.000000	0.151318	350.428772
0.000000	0.151555	359.840820
0.000000	0.151792	365.722015
0.000000	0.152029	367.551941
0.000000	0.152267	366.149414
0.000000	0.152504	362.663940
0.000000	0.152741	357.332733
0.000000	0.152978	350.748749
0.000000	0.153215	344.187653
0.000000	0.153452	339.400879
0.000000	0.153690	336.168823
0.000000	0.153927	334.105621
0.000000	0.154164	332.670197
0.000000	0.154401	331.690521
0.000000	0.154638	330.443695
0.000000	0.154875	330.120239
0.000000	0.155113	329.618774
0.000000	0.155350	329.494934
0.000000	0.155587	329.723785
0.000000	0.155824	329.662689
0.000000	0.156061	329.879944
0.000000	0.156299	329.877960
0.000000	0.156536	330.729980
0.000000	0.156773	330.968048
0.000000	0.157010	331.386749
0.000000	0.157247	331.609222
0.000000	0.157484	331.861908
0.000000	0.157722	332.390442
0.000000	0.157959	332.225708
0.000000	0.158196	332.821228
0.000000	0.158433	332.996368
0.000000	0.158670	333.467041
0.000000	0.158907	334.122314
0.000000	0.159145	334.344116
0.000000	0.159382	334.846863
0.000000	0.159619	335.162018
0.000000	0.159856	335.418488
0.000000	0.160093	335.885162
0.000000	0.160331	336.592041
0.000000	0.160568	337.431610
0.000000	0.160805	338.156158
0.000000	0.161042	338.873077
0.000000	0.161279	339.695557
0.000000	0.161516	340.613434
0.000000	0.161754	341.121918
0.000000	0.161991	342.051147
0.000000	0.162228	342.675293
0.000000	0.162465	343.216125
0.000000	0.162702	343.671509
0.000000	0.162939	344.406372
0.000000	0.163177	345.176849
0.000000	0.163414	345.474976
0.000000	0.163651	346.133789
0.000000	0.163888	346.197174
0.000000	0.164125	346.765198
0.000000	0.164362	346.791504
0.000000	0.164600	347.512756
0.000000	0.164837	348.246155
0.000000	0.165074	348.982361
0.000000	0.165311	350.064301
0.000000	0.165548	350.606659
0.000000	0.165786	351.646698
0.000000	0.166023	351.580322
0.000000	0.166260	351.702576
0.000000	0.166497	352.048248
0.000000	0.166734	352.276886
0.000000	0.166971	352.765961
0.000000	0.167209	353.171844
0.000000	0.167446	353.135895
0.000000	0.167683	353.768005
0.000000	0.167920	354.254120
0.000000	0.168157	354.826263
0.000000	0.168394	355.476166
0.000000	0.168632	355.939972
0.000000	0.168869	356.553864
0.000000	0.169106	356.934814
0.000000	0.169343	357.181122
0.000000	0.169580	357.414063
0.000000	0.169818	357.406921
0.000000	0.170055	357.914948
0.000000	0.170292	358.007141
0.000000	0.170529	358.667664
0.000000	0.170766	359.199982
0.000000	0.171003	359.840546
0.000000	0.171241	360.710510
0.000000	0.171478	361.192474
0.000000	0.171715	361.752960
0.000000	0.171952	362.520844
0.000000	0.172189	363.010834
0.000000	0.172426	364.063232
0.000000	0.172664	364.219727
0.000000	0.172901	365.271210
0.000000	0.173138	366.017914
0.000000	0.173375	366.051575
0.000000	0.173612	367.178680
0.000000	0.173849	366.990936
0.000000	0.174087	367.642731
0.000000	0.174324	368.092407
0.000000	0.174561	368.101196
0.000000	0.174798	369.032684
0.000000	0.175035	369.233459
0.000000	0.175273	370.152466
0.000000	0.175510	370.964111
0.000000	0.175747	371.638153
0.000000	0.175984	372.997467
0.000000	0.176221	373.070892
0.000000	0.176458	373.747681
0.000000	0.176696	374.454254
0.000000	0.176933	374.343781
0.000000	0.177170	374.769318
0.000000	0.177407	375.797211
0.000000	0.177644	376.474915
0.000000	0.177881	377.507294
0.000000	0.178119	378.396667
0.000000	0.178356	378.983795
0.000000	0.178593	379.607208
0.000000	0.178830	380.262451
0.000000	0.179067	380.580383
0.000000	0.179305	381.288696
0.000000	0.179542	381.796967
0.000000	0.179779	381.973907
0.000000	0.180016	383.037231
0.000000	0.180253	383.296906
0.000000	0.180490	383.805084
0.000000	0.180728	384.451569
0.000000	0.180965	384.384308
0.000000	0.181202	384.699280
0.000000	0.181439	385.081818
0.000000	0.181676	386.044312
0.000000	0.181913	386.143097
0.000000	0.182151	387.182312
0.000000	0.182388	387.727753
0.000000	0.182625	388.347015
0.000000	0.182862	389.391998
0.000000	0.183099	389.502258
0.000000	0.183337	390.460754
0.000000	0.183574	390.343323
0.000000	0.183811	390.833893
0.000000	0.184048	391.258728
0.000000	0.184285	391.515472
0.000000	0.184522	392.478790
0.000000	0.184760	392.955444
0.000000	0.184997	393.766937
0.000000	0.185234	394.782349
0.000000	0.185471	395.232971
0.000000	0.185708	395.799652
0.000000	0.185945	395.988373
0.000000	0.186183	396.281128
0.000000	0.186420	396.585114
0.000000	0.186657	396.685699
0.000000	0.186894	397.467529
0.000000	0.187131	397.877747
0.000000	0.187368	398.519836
0.000000	0.187606	399.528412
0.000000	0.187843	400.040771
0.000000	0.188080	401.114105
0.000000	0.188317	401.277588
0.000000	0.188554	402.311676
0.000000	0.188792	402.646454
0.000000	0.189029	402.849609
0.000000	0.189266	403.538025
0.000000	0.189503	403.510559
0.000000	0.189740	404.215607
0.000000	0.189977	404.592163
0.000000	0.190215	404.752167
0.000000	0.190452	405.199493
0.000000	0.190689	405.357605
0.000000	0.190926	406.335419
0.000000	0.191163	406.821777
0.000000	0.191400	407.399567
0.000000	0.191638	408.196747
0.000000	0.191875	408.724884
0.000000	0.192112	409.576904
0.000000	0.192349	409.900238
0.000000	0.192586	411.012360
0.000000	0.192824	411.340546
0.000000	0.193061	412.185120
0.000000	0.193298	412.587189
0.000000	0.193535	412.897644
0.000000	0.193772	413.621155
0.000000	0.194009	414.049133
0.000000	0.194247	414.783417
0.000000	0.194484	415.346741
0.000000	0.194721	416.092499
0.000000	0.194958	416.654633
0.000000	0.195195	417.021484
0.000000	0.195432	417.680817
0.000000	0.195670	417.911377
0.000000	0.195907	419.038879
0.000000	0.196144	419.489380
0.000000	0.196381	419.946716
0.000000	0.196618	420.172089
0.000000	0.196856	420.421112
0.000000	0.197093	420.969513
0.000000	0.197330	421.361267
0.000000	0.197567	422.093719
0.000000	0.197804	423.062439
0.000000	0.198041	423.408386
0.000000	0.198279	424.330994
0.000000	0.198516	425.005096
0.000000	0.198753	425.674866
0.000000	0.198990	426.744446
0.000000	0.199227	427.318298
0.000000	0.199464	429.106018
0.000000	0.199702	430.684509
0.000000	0.199939	433.786591
0.000000	0.200176	437.980652
0.000000	0.200413	444.855560
0.000000	0.200650	454.970734
0.000000	0.200887	470.051270
0.000000	0.201125	490.031616
0.000000	0.201362	515.692810
0.000000	0.201599	544.759094
0.000000	0.201836	576.379822
0.000000	0.202073	598.512451
0.000000	0.202311	603.941956
0.000000	0.202548	591.755371
0.000000	0.202785	566.900757
0.000000	0.203022	536.172791
0.000000	0.203259	512.117798
0.000000	0.203496	494.773590
0.000000	0.203734	483.521545
0.000000	0.203971	476.474731
0.000000	0.204208	470.619812
0.000000	0.204445	465.527679
0.000000	0.204682	461.073059
0.000000	0.204919	457.900574
0.000000	0.205157	455.174225
0.000000	0.205394	452.886658
0.000000	0.205631	451.567139
0.000000	0.205868	450.333221
0.000000	0.206105	450.137970
0.000000	0.206343	449.914490
0.000000	0.206580	450.755951
0.000000	0.206817	452.184814
0.000000	0.207054	453.276337
0.000000	0.207291	455.599915
0.000000	0.207528	457.306458
0.000000	0.207766	459.130219
0.000000	0.208003	458.933929
0.000000	0.208240	458.139587
0.000000	0.208477	456.881073
0.000000	0.208714	455.602539
0.000000	0.208951	455.761261
0.000000	0.209189	455.396027
0.000000	0.209426	455.241028
0.000000	0.209663	455.325439
0.000000	0.209900	454.808350
0.000000	0.210137	454.542328
0.000000	0.210374	454.573303
0.000000	0.210612	454.448608
0.000000	0.210849	454.674652
0.000000	0.211086	455.037170
0.000000	0.211323	455.416077
0.000000	0.211560	456.285339
0.000000	0.211798	456.772522
0.000000	0.212035	457.190216
0.000000	0.212272	457.514374
0.000000	0.212509	457.730713
0.000000	0.212746	458.203125
0.000000	0.212983	458.335083
0.000000	0.213221	458.617432
0.000000	0.213458	458.960480
0.000000	0.213695	459.388824
0.000000	0.213932	460.044586
0.000000	0.214169	460.574127
0.000000	0.214406	461.214447
0.000000	0.214644	462.329285
0.000000	0.214881	462.812042
0.000000	0.215118	463.355347
0.000000	0.215355	463.966217
0.000000	0.215592	464.526703
0.000000	0.215830	465.522705
0.000000	0.216067	465.737762
0.000000	0.216304	466.852417
0.000000	0.216541	467.191925
0.000000	0.216778	467.710327
0.000000	0.217015	468.813263
0.000000	0.217253	468.830475
0.000000	0.217490	470.076935
0.000000	0.217727	470.912994
0.000000	0.217964	472.163208
0.000000	0.218201	473.812164
0.000000	0.218438	474.587585
0.000000	0.218676	475.624817
0.000000	0.218913	476.049194
0.000000	0.219150	476.436310
0.000000	0.219387	477.042816
0.000000	0.219624	477.399841
0.000000	0.219862	477.878143
0.000000	0.220099	478.253998
0.000000	0.220336	478.655121
0.000000	0.220573	479.206665
0.000000	0.220810	479.777618
0.000000	0.221047	479.975677
0.000000	0.221285	480.623108
0.000000	0.221522	480.377441
0.000000	0.221759	480.311249
0.000000	0.221996	480.224823
0.000000	0.222233	480.519623
0.000000	0.222470	480.747406
0.000000	0.222708	480.922089
0.000000	0.222945	481.426056
0.000000	0.223182	481.788361
0.000000	0.223419	482.486816
0.000000	0.223656	483.030396
0.000000	0.223893	483.392242
0.000000	0.224131	483.801239
0.000000	0.224368	484.257813
0.000000	0.224605	485.130707
0.000000	0.224842	485.090027
0.000000	0.225079	485.593262
0.000000	0.225317	485.973480
0.000000	0.225554	486.624023
0.000000	0.225791	488.183289
0.000000	0.226028	488.703308
0.000000	0.226265	490.189056
0.000000	0.226502	490.688049
0.000000	0.226740	491.591736
0.000000	0.226977	492.284637
0.000000	0.227214	492.856262
0.000000	0.227451	493.537018
0.000000	0.227688	493.720490
0.000000	0.227925	493.898743
0.000000	0.228163	494.480286
0.000000	0.228400	494.898529
0.000000	0.228637	495.651672
0.000000	0.228874	496.388458
0.000000	0.229111	497.214935
0.000000	0.229349	497.867706
0.000000	0.229586	498.319519
0.000000	0.229823	498.921661
0.000000	0.230060	499.432404
0.000000	0.230297	499.726868
0.000000	0.230534	500.544067
0.000000	0.230772	500.568878
0.000000	0.231009	501.131042
0.000000	0.231246	501.900208
0.000000	0.231483	502.256500
0.000000	0.231720	503.874237
0.000000	0.231957	503.947540
0.000000	0.232195	503.252716
0.000000	0.232432	504.385498
0.000000	0.232669	504.756592
0.000000	0.232906	504.948792
0.000000	0.233143	505.842560
0.000000	0.233380	506.134796
0.000000	0.233618	507.272430
0.000000	0.233855	508.054382
0.000000	0.234092	508.557129
0.000000	0.234329	509.851532
0.000000	0.234566	509.979065
0.000000	0.234804	510.707489
0.000000	0.235041	511.082428
0.000000	0.235278	511.207214
0.000000	0.235515	512.062195
0.000000	0.235752	512.085327
0.000000	0.235989	512.713928
0.000000	0.236227	512.885742
0.000000	0.236464	512.964600
0.000000	0.236701	513.836182
0.000000	0.236938	513.958313
0.000000	0.237175	514.664734
0.000000	0.237412	515.516113
0.000000	0.237650	515.917175
0.000000	0.237887	517.339539
0.000000	0.238124	517.876160
0.000000	0.238361	519.083435
0.000000	0.238598	520.738647
0.000000	0.238836	521.215515
0.000000	0.239073	522.978821
0.000000	0.239310	523.919922
0.000000	0.239547	524.880432
0.000000	0.239784	526.398621
0.000000	0.240021	522.821594
0.000000	0.240259	523.712891
0.000000	0.240496	523.378845
0.000000	0.240733	523.978760
0.000000	0.240970	524.092102
0.000000	0.241207	524.063538
0.000000	0.241444	523.546631
0.000000	0.241682	523.552734
0.000000	0.241919	524.033081
0.000000	0.242156	524.173401
0.000000	0.242393	525.197693
0.000000	0.242630	525.424561
0.000000	0.242868	526.521912
0.000000	0.243105	527.406494
0.000000	0.243342	527.916565
0.000000	0.243579	528.893921
0.000000	0.243816	529.402527
0.000000	0.244053	530.218384
0.000000	0.244291	531.467651
0.000000	0.244528	532.951477
0.000000	0.244765	535.121033
0.000000	0.245002	538.235840
0.000000	0.245239	542.562073
0.000000	0.245476	548.568115
0.000000	0.245714	555.281250
0.000000	0.245951	563.011047
0.000000	0.246188	572.150818
0.000000	0.246425	581.181580
0.000000	0.246662	588.115051
0.000000	0.246900	592.211487
0.000000	0.247137	593.663147
0.000000	0.247374	591.975159
0.000000	0.247611	588.912598
0.000000	0.247848	584.300842
0.000000	0.248085	577.642761
0.000000	0.248323	569.483948
0.000000	0.248560	561.302612
0.000000	0.248797	557.004700
0.000000	0.249034	554.609497
0.000000	0.249271	552.427307
0.000000	0.249508	551.149353
0.000000	0.249746	550.441406
0.000000	0.249983	549.526733
0.000000	0.250220	549.056335
0.000000	0.250457	548.370850
0.000000	0.250694	548.141785
0.000000	0.250931	548.099792
0.000000	0.251169	547.961609
0.000000	0.251406	548.420898
0.000000	0.251643	547.997681
0.000000	0.251880	548.108521
0.000000	0.252117	548.165649
0.000000	0.252355	548.403259
0.000000	0.252592	548.819824
0.000000	0.252829	548.433777
0.000000	0.253066	549.182922
0.000000	0.253303	549.166016
0.000000	0.253540	549.337646
0.000000	0.253778	550.100342
0.000000	0.254015	550.263428
0.000000	0.254252	551.157166
0.000000	0.254489	551.714294
0.000000	0.254726	552.400269
0.000000	0.254963	553.700073
0.000000	0.255201	553.894958
0.000000	0.255438	555.368958
0.000000	0.255675	555.219299
0.000000	0.255912	556.184204
0.000000	0.256149	556.962524
0.000000	0.256387	557.025513
0.000000	0.256624	558.533813
0.000000	0.256861	558.091187
0.000000	0.257098	558.547729
0.000000	0.257335	558.627258
0.000000	0.257572	558.582153
0.000000	0.257810	559.179260
0.000000	0.258047	559.363647
0.000000	0.258284	560.105042
0.000000	0.258521	560.570190
0.000000	0.258758	560.984375
0.000000	0.258995	561.593140
0.000000	0.259233	561.795044
0.000000	0.259470	562.805420
0.000000	0.259707	563.065918
0.000000	0.259944	563.890015
0.000000	0.260181	564.447449
0.000000	0.260418	564.963745
0.000000	0.260656	566.042297
0.000000	0.260893	566.455078
0.000000	0.261130	567.247681
0.000000	0.261367	567.559021
0.000000	0.261604	567.842468
0.000000	0.261842	568.218628
0.000000	0.262079	568.323120
0.000000	0.262316	568.640076
0.000000	0.262553	568.821777
0.000000	0.262790	568.754700
0.000000	0.263027	569.069702
0.000000	0.263265	569.197815
0.000000	0.263502	569.640808
0.000000	0.263739	570.179504
0.000000	0.263976	570.570984
0.000000	0.264213	571.172485
0.000000	0.264450	571.741150
0.000000	0.264688	572.387695
0.000000	0.264925	572.987549
0.000000	0.265162	573.055420
0.000000	0.265399	573.945984
0.000000	0.265636	574.738586
0.000000	0.265874	575.189026
0.000000	0.266111	576.516418
0.000000	0.266348	577.269958
0.000000	0.266585	578.362427
0.000000	0.266822	579.757202
0.000000	0.267059	579.804199
0.000000	0.267297	580.734741
0.000000	0.267534	580.247437
0.000000	0.267771	580.621338
0.000000	0.268008	580.582092
0.000000	0.268245	580.506714
0.000000	0.268482	580.799561
0.000000	0.268720	581.131775
0.000000	0.268957	581.268066
0.000000	0.269194	582.066711
0.000000	0.269431	581.966980
0.000000	0.269668	582.541260
0.000000	0.269906	582.628662
0.000000	0.270143	583.221863
0.000000	0.270380	584.613770
0.000000	0.270617	584.988525
0.000000	0.270854	586.495728
0.000000	0.271091	587.210266
0.000000	0.271329	588.428406
0.000000	0.271566	589.809082
0.000000	0.271803	590.148804
0.000000	0.272040	591.547852
0.000000	0.272277	592.532410
0.000000	0.272514	594.958740
0.000000	0.272752	596.776123
0.000000	0.272989	598.707153
0.000000	0.273226	601.452637
0.000000	0.273463	602.611267
0.000000	0.273700	604.956726
0.000000	0.273937	603.243286
0.000000	0.274175	598.435364
0.000000	0.274412	597.436523
0.000000	0.274649	597.503906
0.000000	0.274886	597.336975
0.000000	0.275123	598.109253
0.000000	0.275361	598.559937
0.000000	0.275598	599.430298
0.000000	0.275835	600.512451
0.000000	0.276072	601.581787
0.000000	0.276309	603.021851
0.000000	0.276546	604.611694
0.000000	0.276784	606.457642
0.000000	0.277021	608.865906
0.000000	0.277258	610.738464
0.000000	0.277495	612.723816
0.000000	0.277732	614.872864
0.000000	0.277969	614.315430
0.000000	0.278207	612.602295
0.000000	0.278444	610.176575
0.000000	0.278681	609.294250
0.000000	0.278918	609.457886
0.000000	0.279155	609.321045
0.000000	0.279393	609.644043
0.000000	0.279630	609.853455
0.000000	0.279867	610.067688
0.000000	0.280104	610.287720
0.000000	0.280341	610.633423
0.000000	0.280578	610.976135
0.000000	0.280816	611.902527
0.000000	0.281053	612.166626
0.000000	0.281290	613.043945
0.000000	0.281527	612.940430
0.000000	0.281764	612.798645
0.000000	0.282001	612.792236
0.000000	0.282239	613.107971
0.000000	0.282476	613.803711
0.000000	0.282713	614.299133
0.000000	0.282950	615.315674
0.000000	0.283187	616.353394
0.000000	0.283424	617.230835
0.000000	0.283662	618.006653
0.000000	0.283899	618.148438
0.000000	0.284136	618.119324
0.000000	0.284373	618.193420
0.000000	0.284610	618.784302
0.000000	0.284848	619.325195
0.000000	0.285085	619.703125
0.000000	0.285322	620.417480
0.000000	0.285559	620.758972
0.000000	0.285796	621.699341
0.000000	0.286033	622.649780
0.000000	0.286271	623.104126
0.000000	0.286508	624.143250
0.000000	0.286745	624.567261
0.000000	0.286982	625.572998
0.000000	0.287219	626.443054
0.000000	0.287456	627.022827
0.000000	0.287694	628.621704
0.000000	0.287931	628.665283
0.000000	0.288168	628.900208
0.000000	0.288405	629.595764
0.000000	0.288642	629.913635
0.000000	0.288880	630.208740
0.000000	0.289117	630.136963
0.000000	0.289354	630.577332
0.000000	0.289591	631.212708
0.000000	0.289828	631.442261
0.000000	0.290065	632.107727
0.000000	0.290303	632.730347
0.000000	0.290540	633.408447
0.000000	0.290777	634.004028
0.000000	0.291014	634.020203
0.000000	0.291251	634.438660
0.000000	0.291488	634.332703
0.000000	0.291726	635.541870
0.000000	0.291963	636.389404
0.000000	0.292200	637.045593
0.000000	0.292437	638.673035
0.000000	0.292674	637.213013
0.000000	0.292911	637.570496
0.000000	0.293149	638.038574
0.000000	0.293386	637.885437
0.000000	0.293623	638.324951
0.000000	0.293860	638.055847
0.000000	0.294097	638.663208
0.000000	0.294335	638.978516
0.000000	0.294572	638.874939
0.000000	0.294809	639.588013
0.000000	0.295046	640.064392
0.000000	0.295283	640.532654
0.000000	0.295520	641.477051
0.000000	0.295758	641.916687
0.000000	0.295995	643.033630
0.000000	0.296232	643.247986
0.000000	0.296469	643.504517
0.000000	0.296706	644.329712
0.000000	0.296943	644.665771
0.000000	0.297181	645.852661
0.000000	0.297418	646.700195
0.000000	0.297655	647.542175
0.000000	0.297892	648.611816
0.000000	0.298129	649.046814
0.000000	0.298367	650.284668
0.000000	0.298604	650.757751
0.000000	0.298841	651.398987
0.000000	0.299078	652.696716
0.000000	0.299315	652.559937
0.000000	0.299552	653.964966
0.000000	0.299790	654.620850
0.000000	0.300027	653.724426
0.000000	0.300264	653.824036
0.000000	0.300501	654.404724
0.000000	0.300738	654.396179
0.000000	0.300975	655.011292
0.000000	0.301213	654.824402
0.000000	0.301450	655.417786
0.000000	0.301687	655.871582
0.000000	0.301924	655.947388
0.000000	0.302161	657.002075
0.000000	0.302399	657.612549
0.000000	0.302636	658.480347
0.000000	0.302873	659.358093
0.000000	0.303110	659.853943
0.000000	0.303347	661.032166
0.000000	0.303584	661.906677
0.000000	0.303822	662.178711
0.000000	0.304059	662.672607
0.000000	0.304296	662.795044
0.000000	0.304533	663.523682
0.000000	0.304770	663.543945
0.000000	0.305007	664.178101
0.000000	0.305245	664.719849
0.000000	0.305482	664.908020
0.000000	0.305719	665.343262
0.000000	0.305956	665.315430
0.000000	0.306193	665.809692
0.000000	0.306430	666.141174
0.000000	0.306668	666.568054
0.000000	0.306905	667.359741
0.000000	0.307142	667.802429
0.000000	0.307379	668.860107
0.000000	0.307616	669.687866
0.000000	0.307854	670.371826
0.000000	0.308091	671.256836
0.000000	0.308328	671.722473
0.000000	0.308565	672.597717
0.000000	0.308802	673.034668
0.000000	0.309039	673.864197
0.000000	0.309277	674.242004
0.000000	0.309514	674.638245
0.000000	0.309751	675.307556
0.000000	0.309988	675.645996
0.000000	0.310225	676.367554
0.000000	0.310462	676.743958
0.000000	0.310700	676.997681
0.000000	0.310937	677.500000
0.000000	0.311174	677.538147
0.000000	0.311411	677.726318
0.000000	0.311648	678.465393
0.000000	0.311886	678.803162
0.000000	0.312123	679.698608
0.000000	0.312360	679.945679
0.000000	0.312597	680.132019
0.000000	0.312834	681.377502
0.000000	0.313071	681.393433
0.000000	0.313309	682.329407
0.000000	0.313546	683.003601
0.000000	0.313783	683.510925
0.000000	0.314020	684.572083
0.000000	0.314257	684.725281
0.000000	0.314494	685.640747
0.000000	0.314732	686.002563
0.000000	0.314969	686.391785
0.000000	0.315206	687.301331
0.000000	0.315443	687.512512
0.000000	0.315680	688.330200
0.000000	0.315917	688.305176
0.000000	0.316155	688.509399
0.000000	0.316392	689.097717
0.000000	0.316629	689.234680
0.000000	0.316866	689.887390
0.000000	0.317103	689.983398
0.000000	0.317341	690.367004
0.000000	0.317578	691.067017
0.000000	0.317815	691.241028
0.000000	0.318052	692.098083
0.000000	0.318289	692.447205
0.000000	0.318526	693.003662
0.000000	0.318764	694.030457
0.000000	0.319001	694.071228
0.000000	0.319238	695.414978
0.000000	0.319475	695.783264
0.000000	0.319712	696.707031
0.000000	0.319950	697.586670
0.000000	0.320187	697.784607
0.000000	0.320424	698.859985
0.000000	0.320661	699.128174
0.000000	0.320898	699.650513
0.000000	0.321135	700.326416
0.000000	0.321373	700.429626
0.000000	0.321610	701.173706
0.000000	0.321847	701.736755
0.000000	0.322084	702.105713
0.000000	0.322321	702.889282
0.000000	0.322558	703.126770
0.000000	0.322796	703.782043
0.000000	0.323033	704.395447
0.000000	0.323270	704.602173
0.000000	0.323507	705.743958
0.000000	0.323744	706.017212
0.000000	0.323981	707.205627
0.000000	0.324219	707.492004
0.000000	0.324456	708.164124
0.000000	0.324693	708.742737
0.000000	0.324930	709.090637
0.000000	0.325167	709.690308
0.000000	0.325405	709.581604
0.000000	0.325642	710.225830
0.000000	0.325879	710.813110
0.000000	0.326116	711.209839
0.000000	0.326353	711.772461
0.000000	0.326590	712.262634
0.000000	0.326828	712.803406
0.000000	0.327065	713.047241
0.000000	0.327302	713.386047
0.000000	0.327539	714.237183
0.000000	0.327776	715.152710
0.000000	0.328013	715.880005
0.000000	0.328251	717.358337
0.000000	0.328488	718.202820
0.000000	0.328725	719.769409
0.000000	0.328962	720.783325
0.000000	0.329199	718.364563
0.000000	0.329437	719.203308
0.000000	0.329674	719.141052
0.000000	0.329911	720.135681
0.000000	0.330148	720.791199
0.000000	0.330385	721.220581
0.000000	0.330622	722.408325
0.000000	0.330860	722.909729
0.000000	0.331097	724.023132
0.000000	0.331334	724.767090
0.000000	0.331571	725.570618
0.000000	0.331808	726.880554
0.000000	0.332045	727.192017
0.000000	0.332283	727.172180
0.000000	0.332520	726.840576
0.000000	0.332757	727.345520
0.000000	0.332994	727.787109
0.000000	0.333231	728.061462
0.000000	0.333468	728.796570
0.000000	0.333706	729.529419
0.000000	0.333943	730.006470
0.000000	0.334180	731.070374
0.000000	0.334417	731.388916
0.000000	0.334654	732.151245
0.000000	0.334892	732.888733
0.000000	0.335129	733.097473
0.000000	0.335366	734.704834
0.000000	0.335603	735.159241
0.000000	0.335840	736.084595
0.000000	0.336077	735.415649
0.000000	0.336315	735.938110
0.000000	0.336552	736.521057
0.000000	0.336789	737.284424
0.000000	0.337026	737.480591
0.000000	0.337263	738.289185
0.000000	0.337500	738.605835
0.000000	0.337738	739.113159
0.000000	0.337975	738.342651
0.000000	0.338212	738.723145
0.000000	0.338449	738.633057
0.000000	0.338686	738.692505
0.000000	0.338924	739.309875
0.000000	0.339161	739.417969
0.000000	0.339398	740.223938
0.000000	0.339635	740.406860
0.000000	0.339872	741.035522
0.000000	0.340109	742.002625
0.000000	0.340347	742.202026
0.000000	0.340584	742.341675
0.000000	0.340821	743.186890
0.000000	0.341058	744.045593
0.000000	0.341295	744.666992
0.000000	0.341532	745.776611
0.000000	0.341770	746.289673
0.000000	0.342007	747.280090
0.000000	0.342244	748.148621
0.000000	0.342481	748.738892
0.000000	0.342718	750.228760
0.000000	0.342955	750.758423
0.000000	0.343193	751.944092
0.000000	0.343430	750.973755
0.000000	0.343667	750.739075
0.000000	0.343904	751.363586
0.000000	0.344141	751.581848
0.000000	0.344379	752.261963
0.000000	0.344616	752.951660
0.000000	0.344853	753.524658
0.000000	0.345090	754.455139
0.000000	0.345327	755.123291
0.000000	0.345564	756.226196
0.000000	0.345802	756.292053
0.000000	0.346039	756.631653
0.000000	0.346276	757.409668
0.000000	0.346513	758.159180
0.000000	0.346750	758.864807
0.000000	0.346987	759.749878
0.000000	0.347225	760.061096
0.000000	0.347462	760.860352
0.000000	0.347699	761.180359
0.000000	0.347936	761.369934
0.000000	0.348173	761.697571
0.000000	0.348411	761.959045
0.000000	0.348648	762.550171
0.000000	0.348885	763.378235
0.000000	0.349122	763.954163
0.000000	0.349359	764.861206
0.000000	0.349596	765.596802
0.000000	0.349834	766.123169
0.000000	0.350071	766.541504
0.000000	0.350308	766.732727
0.000000	0.350545	767.326172
0.000000	0.350782	767.879639
0.000000	0.351019	768.299072
0.000000	0.351257	768.987244
0.000000	0.351494	770.114746
0.000000	0.351731	771.223206
0.000000	0.351968	772.431458
0.000000	0.352205	773.854797
0.000000	0.352443	774.986084
0.000000	0.352680	776.513611
0.000000	0.352917	777.673218
0.000000	0.353154	778.886047
0.000000	0.353391	779.744873
0.000000	0.353628	780.581787
0.000000	0.353866	781.048645
0.000000	0.354103	781.694336
0.000000	0.354340	782.171570
0.000000	0.354577	783.149231
0.000000	0.354814	785.101929
0.000000	0.355051	788.115051
0.000000	0.355289	792.187744
0.000000	0.355526	796.957031
0.000000	0.355763	802.296082
0.000000	0.356000	807.372559
0.000000	0.356237	812.027161
0.000000	0.356474	814.187683
0.000000	0.356712	815.881348
0.000000	0.356949	817.650635
0.000000	0.357186	819.620972
0.000000	0.357423	821.925232
0.000000	0.357660	824.419006
0.000000	0.357898	827.493958
0.000000	0.358135	831.457214
0.000000	0.358372	835.044556
0.000000	0.358609	836.393799
0.000000	0.358846	836.681152
0.000000	0.359083	835.858093
0.000000	0.359321	834.752808
0.000000	0.359558	833.849121
0.000000	0.359795	831.782715
0.000000	0.360032	827.785767
0.000000	0.360269	822.307983
0.000000	0.360506	816.117126
0.000000	0.360744	809.898926
0.000000	0.360981	805.151733
0.000000	0.361218	803.128418
0.000000	0.361455	801.543884
0.000000	0.361692	800.706909
0.000000	0.361930	799.542725
0.000000	0.362167	799.119446
0.000000	0.362404	798.707397
0.000000	0.362641	798.758850
0.000000	0.362878	799.372559
0.000000	0.363115	799.286682
0.000000	0.363353	800.376465
0.000000	0.363590	800.666321
0.000000	0.363827	801.271362
0.000000	0.364064	801.778320
0.000000	0.364301	801.636963
0.000000	0.364538	801.897339
0.000000	0.364776	801.350098
0.000000	0.365013	801.329956
0.000000	0.365250	801.165649
0.000000	0.365487	801.013550
0.000000	0.365724	801.292603
0.000000	0.365961	801.455261
0.000000	0.366199	802.031250
0.000000	0.366436	802.592407
0.000000	0.366673	803.663818
0.000000	0.366910	804.797791
0.000000	0.367147	806.240112
0.000000	0.367385	807.735840
0.000000	0.367622	809.608093
0.000000	0.367859	811.317993
0.000000	0.368096	812.674072
0.000000	0.368333	813.885986
0.000000	0.368570	814.620178
0.000000	0.368808	816.073181
0.000000	0.369045	817.593506
0.000000	0.369282	820.020386
0.000000	0.369519	823.164734
0.000000	0.369756	827.804993
0.000000	0.369993	833.837463
0.000000	0.370231	841.641235
0.000000	0.370468	849.848572
0.000000	0.370705	859.186890
0.000000	0.370942	869.389038
0.000000	0.371179	876.966797
0.000000	0.371417	880.990906
0.000000	0.371654	883.346558
0.000000	0.371891	884.290161
0.000000	0.372128	884.522278
0.000000	0.372365	882.511963
0.000000	0.372602	877.893372
0.000000	0.372840	871.588684
0.000000	0.373077	865.214844
0.000000	0.373314	859.289673
0.000000	0.373551	855.533691
0.000000	0.373788	852.442200
0.000000	0.374025	849.089172
0.000000	0.374263	845.505371
0.000000	0.374500	842.395996
0.000000	0.374737	841.142273
0.000000	0.374974	840.941833
0.000000	0.375211	842.354126
0.000000	0.375449	845.013611
0.000000	0.375686	848.170715
0.000000	0.375923	851.905334
0.000000	0.376160	855.936218
0.000000	0.376397	860.102478
0.000000	0.376634	863.071472
0.000000	0.376872	862.282654
0.000000	0.377109	860.057983
0.000000	0.377346	856.484436
0.000000	0.377583	852.298767
0.000000	0.377820	849.224060
0.000000	0.378057	847.211487
0.000000	0.378295	845.405640
0.000000	0.378532	843.729797
0.000000	0.378769	842.455566
0.000000	0.379006	841.838684
0.000000	0.379243	841.851501
0.000000	0.379481	842.649048
0.000000	0.379718	843.598206
0.000000	0.379955	844.979980
0.000000	0.380192	845.361389
0.000000	0.380429	845.848206
0.000000	0.380666	846.157043
0.000000	0.380904	846.726746
0.000000	0.381141	847.392273
0.000000	0.381378	847.721069
0.000000	0.381615	847.395935
0.000000	0.381852	846.737671
0.000000	0.382089	846.362793
0.000000	0.382327	845.457092
0.000000	0.382564	845.146912
0.000000	0.382801	844.164856
0.000000	0.383038	843.522766
0.000000	0.383275	843.788513
0.000000	0.383512	843.798035
0.000000	0.383750	844.038269
0.000000	0.383987	844.055847
0.000000	0.384224	844.262695
0.000000	0.384461	844.997864
0.000000	0.384698	845.892456
0.000000	0.384936	847.548279
0.000000	0.385173	849.600220
0.000000	0.385410	852.605591
0.000000	0.385647	855.974731
0.000000	0.385884	859.742004
0.000000	0.386121	864.228455
0.000000	0.386359	867.118286
0.000000	0.386596	869.545593
0.000000	0.386833	870.783630
0.000000	0.387070	870.987793
0.000000	0.387307	870.042358
0.000000	0.387544	868.777527
0.000000	0.387782	866.667480
0.000000	0.388019	865.433044
0.000000	0.388256	863.840576
0.000000	0.388493	862.706970
0.000000	0.388730	861.931824
0.000000	0.388968	862.254944
0.000000	0.389205	864.140991
0.000000	0.389442	866.609863
0.000000	0.389679	870.111267
0.000000	0.389916	873.658508
0.000000	0.390153	876.509033
0.000000	0.390391	878.978210
0.000000	0.390628	880.808594
0.000000	0.390865	881.181274
0.000000	0.391102	880.710144
0.000000	0.391339	879.313416
0.000000	0.391576	877.741699
0.000000	0.391814	877.181458
0.000000	0.392051	878.312256
0.000000	0.392288	879.987610
0.000000	0.392525	881.146912
0.000000	0.392762	880.916138
0.000000	0.393000	880.158997
0.000000	0.393237	879.587036
0.000000	0.393474	879.328979
0.000000	0.393711	878.511475
0.000000	0.393948	878.298950
0.000000	0.394185	877.696899
0.000000	0.394423	876.050781
0.000000	0.394660	874.102600
0.000000	0.394897	871.719849
0.000000	0.395134	870.998840
0.000000	0.395371	870.651611
0.000000	0.395608	870.731384
0.000000	0.395846	870.770142
0.000000	0.396083	870.997986
0.000000	0.396320	871.037720
0.000000	0.396557	871.598511
0.000000	0.396794	871.822083
0.000000	0.397031	872.405090
0.000000	0.397269	872.732605
0.000000	0.397506	873.269897
0.000000	0.397743	873.900391
0.000000	0.397980	874.264343
0.000000	0.398217	874.989868
0.000000	0.398455	875.404785
0.000000	0.398692	876.418091
0.000000	0.398929	877.515930
0.000000	0.399166	879.257446
0.000000	0.399403	881.603760
0.000000	0.399640	884.007141
0.000000	0.399878	886.636841
0.000000	0.400115	889.560974
0.000000	0.400352	892.964355
0.000000	0.400589	897.242554
0.000000	0.400826	902.108215
0.000000	0.401063	906.542053
0.000000	0.401301	910.503479
0.000000	0.401538	913.897156
0.000000	0.401775	916.953796
0.000000	0.402012	916.613464
0.000000	0.402249	914.716370
0.000000	0.402487	911.535217
0.000000	0.402724	907.249878
0.000000	0.402961	903.272156
0.000000	0.403198	898.932495
0.000000	0.403435	894.900818
0.000000	0.403672	893.084351
0.000000	0.403910	891.932007
0.000000	0.404147	890.691162
0.000000	0.404384	890.126404
0.000000	0.404621	890.381653
0.000000	0.404858	889.965027
0.000000	0.405095	890.380798
0.000000	0.405333	890.145813
0.000000	0.405570	890.298950
0.000000	0.405807	890.725037
0.000000	0.406044	890.816528
0.000000	0.406281	891.308289
0.000000	0.406518	891.878174
0.000000	0.406756	892.677246
0.000000	0.406993	894.103699
0.000000	0.407230	894.840027
0.000000	0.407467	896.575439
0.000000	0.407704	897.874268
0.000000	0.407942	899.666016
0.000000	0.408179	901.563843
0.000000	0.408416	902.900574
0.000000	0.408653	904.218628
0.000000	0.408890	905.358887
0.000000	0.409127	906.391235
0.000000	0.409365	907.619141
0.000000	0.409602	908.113403
0.000000	0.409839	908.871460
0.000000	0.410076	908.876404
0.000000	0.410313	907.731750
0.000000	0.410550	906.106140
0.000000	0.410788	905.872070
0.000000	0.411025	905.898743
0.000000	0.411262	906.661194
0.000000	0.411499	907.499939
0.000000	0.411736	908.893799
0.000000	0.411974	910.308960
0.000000	0.412211	912.002625
0.000000	0.412448	913.126343
0.000000	0.412685	912.582031
0.000000	0.412922	912.499939
0.000000	0.413159	912.822327
0.000000	0.413397	912.859253
0.000000	0.413634	912.992981
0.000000	0.413871	913.256897
0.000000	0.414108	913.914429
0.000000	0.414345	913.871460
0.000000	0.414582	914.071228
0.000000	0.414820	914.275146
0.000000	0.415057	914.582825
0.000000	0.415294	914.845276
0.000000	0.415531	914.788940
0.000000	0.415768	914.523865
0.000000	0.416005	913.714111
0.000000	0.416243	913.516174
0.000000	0.416480	913.789063
0.000000	0.416717	914.349426
0.000000	0.416954	914.980713
0.000000	0.417191	915.935852
0.000000	0.417429	916.741150
0.000000	0.417666	917.283630
0.000000	0.417903	918.821472
0.000000	0.418140	919.724365
0.000000	0.418377	921.598206
0.000000	0.418614	923.531982
0.000000	0.418852	925.631104
0.000000	0.419089	927.969238
0.000000	0.419326	931.425537
0.000000	0.419563	933.298157
0.000000	0.419800	934.084229
0.000000	0.420037	934.867004
0.000000	0.420275	934.969727
0.000000	0.420512	935.057434
0.000000	0.420749	934.389099
0.000000	0.420986	933.340942
0.000000	0.421223	932.118408
0.000000	0.421461	930.724670
0.000000	0.421698	930.150452
0.000000	0.421935	930.409241
0.000000	0.422172	930.828613
0.000000	0.422409	931.151794
0.000000	0.422646	931.469604
0.000000	0.422884	931.515808
0.000000	0.423121	931.885010
0.000000	0.423358	931.736511
0.000000	0.423595	932.406372
0.000000	0.423832	932.706116
0.000000	0.424069	933.582092
0.000000	0.424307	934.175415
0.000000	0.424544	934.320496
0.000000	0.424781	934.971619
0.000000	0.425018	934.924866
0.000000	0.425255	935.506653
0.000000	0.425492	936.022644
0.000000	0.425730	935.982666
0.000000	0.425967	936.850464
0.000000	0.426204	937.074768
0.000000	0.426441	937.716248
0.000000	0.426678	938.530945
0.000000	0.426916	938.755920
0.000000	0.427153	939.326965
0.000000	0.427390	939.036316
0.000000	0.427627	939.467163
0.000000	0.427864	939.466492
0.000000	0.428101	939.908020
0.000000	0.428339	940.716736
0.000000	0.428576	941.294312
0.000000	0.428813	942.229187
0.000000	0.429050	942.535767
0.000000	0.429287	943.638916
0.000000	0.429524	944.204529
0.000000	0.429762	944.681152
0.000000	0.429999	944.956604
0.000000	0.430236	945.299194
0.000000	0.430473	946.358093
0.000000	0.430710	946.700500
0.000000	0.430948	948.125000
0.000000	0.431185	948.687683
0.000000	0.431422	949.652283
0.000000	0.431659	950.508972
0.000000	0.431896	950.481812
0.000000	0.432133	950.883789
0.000000	0.432371	950.782104
0.000000	0.432608	951.170166
0.000000	0.432845	951.734741
0.000000	0.433082	952.125732
0.000000	0.433319	952.706482
0.000000	0.433556	953.236206
0.000000	0.433794	953.820801
0.000000	0.434031	954.323181
0.000000	0.434268	954.603882
0.000000	0.434505	955.022034
0.000000	0.434742	955.471863
0.000000	0.434979	955.482117
0.000000	0.435217	956.171204
0.000000	0.435454	956.494751
0.000000	0.435691	957.308167
0.000000	0.435928	958.263184
0.000000	0.436165	959.088806
0.000000	0.436403	959.982971
0.000000	0.436640	960.538513
0.000000	0.436877	960.831482
0.000000	0.437114	961.330261
0.000000	0.437351	961.308167
0.000000	0.437588	961.615845
0.000000	0.437826	961.926208
0.000000	0.438063	961.895264
0.000000	0.438300	962.521240
0.000000	0.438537	962.630554
0.000000	0.438774	963.437805
0.000000	0.439011	964.113831
0.000000	0.439249	964.509033
0.000000	0.439486	965.333435
0.000000	0.439723	965.854492
0.000000	0.439960	966.169312
0.000000	0.440197	966.524658
0.000000	0.440435	967.064941
0.000000	0.440672	967.812744
0.000000	0.440909	968.170227
0.000000	0.441146	968.864624
0.000000	0.441383	969.914001
0.000000	0.441620	970.334167
0.000000	0.441858	971.551819
0.000000	0.442095	971.745789
0.000000	0.442332	972.455078
0.000000	0.442569	973.095276
0.000000	0.442806	973.534668
0.000000	0.443043	974.377563
0.000000	0.443281	974.536133
0.000000	0.443518	975.454895
0.000000	0.443755	975.700256
0.000000	0.443992	976.226624
0.000000	0.444229	976.939148
0.000000	0.444467	977.361694
0.000000	0.444704	978.106323
0.000000	0.444941	978.587280
0.000000	0.445178	979.167542
0.000000	0.445415	980.094055
0.000000	0.445652	980.859009
0.000000	0.445890	981.648621
0.000000	0.446127	982.898743
0.000000	0.446364	982.862000
0.000000	0.446601	981.613586
0.000000	0.446838	982.140503
0.000000	0.447075	982.279236
0.000000	0.447313	983.035034
0.000000	0.447550	983.724548
0.000000	0.447787	984.706055
0.000000	0.448024	986.086304
0.000000	0.448261	986.484070
0.000000	0.448498	987.295349
0.000000	0.448736	987.792786
0.000000	0.448973	988.321472
0.000000	0.449210	989.005310
0.000000	0.449447	989.355103
0.000000	0.449684	990.085022
0.000000	0.449922	990.585632
0.000000	0.450159	990.706055
0.000000	0.450396	991.651428
0.000000	0.450633	991.489258
0.000000	0.450870	991.165405
0.000000	0.451107	991.584351
0.000000	0.451345	992.197937
0.000000	0.451582	992.406311
0.000000	0.451819	992.936829
0.000000	0.452056	993.691162
0.000000	0.452293	994.064392
0.000000	0.452531	994.782227
0.000000	0.452768	995.137756
0.000000	0.453005	996.107422
0.000000	0.453242	996.981323
0.000000	0.453479	997.732361
0.000000	0.453716	998.940796
0.000000	0.453954	999.603943
0.000000	0.454191	1000.148987
0.000000	0.454428	1000.798157
0.000000	0.454665	1000.933716
0.000000	0.454902	1001.278809
0.000000	0.455139	1001.501160
0.000000	0.455377	1001.746460
0.000000	0.455614	1002.536377
0.000000	0.455851	1002.563782
0.000000	0.456088	1003.530457
0.000000	0.456325	1004.018127
0.000000	0.456562	1004.735046
0.000000	0.456800	1005.687561
0.000000	0.457037	1006.254272
0.000000	0.457274	1007.259216
0.000000	0.457511	1007.358032
0.000000	0.457748	1008.343506
0.000000	0.457986	1009.141235
0.000000	0.458223	1009.469299
0.000000	0.458460	1010.035583
0.000000	0.458697	1010.119019
0.000000	0.458934	1010.810486
0.000000	0.459171	1010.916016
0.000000	0.459409	1011.392334
0.000000	0.459646	1012.014648
0.000000	0.459883	1012.046326
0.000000	0.460120	1012.450500
0.000000	0.460357	1012.649475
0.000000	0.460594	1013.017822
0.000000	0.460832	1013.457581
0.000000	0.461069	1013.979431
0.000000	0.461306	1014.344116
0.000000	0.461543	1015.157715
0.000000	0.461780	1015.940430
0.000000	0.462018	1016.187378
0.000000	0.462255	1016.743286
0.000000	0.462492	1017.151733
0.000000	0.462729	1017.908508
0.000000	0.462966	1019.025635
0.000000	0.463203	1019.510315
0.000000	0.463441	1020.779114
0.000000	0.463678	1020.756836
0.000000	0.463915	1021.460571
0.000000	0.464152	1021.827148
0.000000	0.464389	1022.572388
0.000000	0.464626	1022.853333
0.000000	0.464864	1023.267761
0.000000	0.465101	1023.473511
0.000000	0.465338	1024.095459
0.000000	0.465575	1024.674805
0.000000	0.465812	1025.088745
0.000000	0.466049	1025.704468
0.000000	0.466287	1026.533936
0.000000	0.466524	1027.090942
0.000000	0.466761	1027.734375
0.000000	0.466998	1028.361206
0.000000	0.467235	1028.745483
0.000000	0.467473	1030.003784
0.000000	0.467710	1030.950562
0.000000	0.467947	1032.289795
0.000000	0.468184	1033.042847
0.000000	0.468421	1033.793823
0.000000	0.468658	1035.170044
0.000000	0.468896	1036.218018
0.000000	0.469133	1037.286865
0.000000	0.469370	1038.386597
0.000000	0.469607	1039.648560
0.000000	0.469844	1040.956665
0.000000	0.470081	1042.182129
0.000000	0.470319	1043.679077
0.000000	0.470556	1045.077271
0.000000	0.470793	1046.117310
0.000000	0.471030	1047.166748
0.000000	0.471267	1048.628540
0.000000	0.471505	1050.067139
0.000000	0.471742	1051.528198
0.000000	0.471979	1053.458740
0.000000	0.472216	1055.622070
0.000000	0.472453	1058.185669
0.000000	0.472690	1061.630859
0.000000	0.472928	1065.771851
0.000000	0.473165	1071.410889
0.000000	0.473402	1078.720215
0.000000	0.473639	1087.606323
0.000000	0.473876	1097.989258
0.000000	0.474113	1109.385742
0.000000	0.474351	1121.510132
0.000000	0.474588	1129.720337
0.000000	0.474825	1132.799316
0.000000	0.475062	1131.885132
0.000000	0.475299	1129.263184
0.000000	0.475536	1126.373535
0.000000	0.475774	1122.359863
0.000000	0.476011	1117.202637
0.000000	0.476248	1113.432373
0.000000	0.476485	1114.499756
0.000000	0.476722	1119.937134
0.000000	0.476960	1130.440552
0.000000	0.477197	1148.389282
0.000000	0.477434	1175.847412
0.000000	0.477671	1214.393799
0.000000	0.477908	1265.263550
0.000000	0.478145	1327.591187
0.000000	0.478383	1397.662842
0.000000	0.478620	1457.177002
0.000000	0.478857	1504.357788
0.000000	0.479094	1537.902832
0.000000	0.479331	1558.742920
0.000000	0.479568	1568.412109
0.000000	0.479806	1567.368652
0.000000	0.480043	1554.785156
0.000000	0.480280	1529.723022
0.000000	0.480517	1492.717163
0.000000	0.480754	1445.803589
0.000000	0.480992	1392.753662
0.000000	0.481229	1338.462524
0.000000	0.481466	1289.536987
0.000000	0.481703	1255.808350
0.000000	0.481940	1236.166748
0.000000	0.482177	1218.594849
0.000000	0.482415	1203.496094
0.000000	0.482652	1191.233521
0.000000	0.482889	1181.365601
0.000000	0.483126	1174.290039
0.000000	0.483363	1169.840576
0.000000	0.483600	1168.095581
0.000000	0.483838	1170.321167
0.000000	0.484075	1175.770996
0.000000	0.484312	1183.940918
0.000000	0.484549	1190.796875
0.000000	0.484786	1196.693359
0.000000	0.485024	1204.837769
0.000000	0.485261	1216.443359
0.000000	0.485498	1231.952515
0.000000	0.485735	1253.704346
0.000000	0.485972	1281.254761
0.000000	0.486209	1309.602417
0.000000	0.486447	1332.970947
0.000000	0.486684	1351.153564
0.000000	0.486921	1364.553955
0.000000	0.487158	1376.077881
0.000000	0.487395	1387.391357
0.000000	0.487632	1399.301392
0.000000	0.487870	1412.286987
0.000000	0.488107	1428.931274
0.000000	0.488344	1445.513184
0.000000	0.488581	1454.229858
0.000000	0.488818	1453.415039
0.000000	0.489056	1443.447510
0.000000	0.489293	1427.069946
0.000000	0.489530	1406.908569
0.000000	0.489767	1387.699219
0.000000	0.490004	1374.510742
0.000000	0.490241	1370.044312
0.000000	0.490479	1368.538086
0.000000	0.490716	1371.713989
0.000000	0.490953	1377.337158
0.000000	0.491190	1384.399292
0.000000	0.491427	1388.384888
0.000000	0.491664	1389.980225
0.000000	0.491902	1391.293335
0.000000	0.492139	1392.998901
0.000000	0.492376	1395.250000
0.000000	0.492613	1399.037231
0.000000	0.492850	1403.207520
0.000000	0.493087	1406.213257
0.000000	0.493325	1408.885864
0.000000	0.493562	1411.037842
0.000000	0.493799	1410.219727
0.000000	0.494036	1408.816040
0.000000	0.494273	1407.118530
0.000000	0.494511	1408.614258
0.000000	0.494748	1410.688354
0.000000	0.494985	1412.340576
0.000000	0.495222	1412.210205
0.000000	0.495459	1410.855591
0.000000	0.495696	1409.592407
0.000000	0.495934	1411.476563
0.000000	0.496171	1417.488770
0.000000	0.496408	1423.638428
0.000000	0.496645	1424.861694
0.000000	0.496882	1423.778809
0.000000	0.497119	1421.453857
0.000000	0.497357	1418.815063
0.000000	0.497594	1416.458496
0.000000	0.497831	1417.507446
0.000000	0.498068	1417.107910
0.000000	0.498305	1417.118530
0.000000	0.498543	1417.797119
0.000000	0.498780	1420.460693
0.000000	0.499017	1427.799683
0.000000	0.499254	1438.036011
0.000000	0.499491	1451.324951
0.000000	0.499728	1465.504883
0.000000	0.499966	1478.886475
0.000000	0.500203	1494.117554
0.000000	0.500440	1512.203613
0.000000	0.500677	1532.564087
0.000000	0.500914	1554.337402
0.000000	0.501151	1570.206299
0.000000	0.501389	1578.722900
0.000000	0.501626	1581.022217
0.000000	0.501863	1576.788696
0.000000	0.502100	1567.849976
0.000000	0.502337	1554.406372
0.000000	0.502574	1537.269775
0.000000	0.502812	1520.729736
0.000000	0.503049	1510.302246
0.000000	0.503286	1511.204468
0.000000	0.503523	1514.276123
0.000000	0.503760	1517.473145
0.000000	0.503998	1522.020142
0.000000	0.504235	1529.624512
0.000000	0.504472	1540.539063
0.000000	0.504709	1556.093994
0.000000	0.504946	1571.110107
0.000000	0.505183	1583.318970
0.000000	0.505421	1593.344360
0.000000	0.505658	1603.255371
0.000000	0.505895	1614.348511
0.000000	0.506132	1619.547729
0.000000	0.506369	1620.050537
0.000000	0.506606	1619.369995
0.000000	0.506844	1618.222656
0.000000	0.507081	1618.558105
0.000000	0.507318	1624.244873
0.000000	0.507555	1639.498413
0.000000	0.507792	1664.460693
0.000000	0.508030	1695.203979
0.000000	0.508267	1728.619751
0.000000	0.508504	1757.941406
0.000000	0.508741	1780.106323
0.000000	0.508978	1795.460938
0.000000	0.509215	1803.073486
0.000000	0.509453	1802.893677
0.000000	0.509690	1796.068359
0.000000	0.509927	1782.898193
0.000000	0.510164	1764.368286
0.000000	0.510401	1743.566772
0.000000	0.510638	1725.021118
0.000000	0.510876	1713.192749
0.000000	0.511113	1714.718628
0.000000	0.511350	1726.527832
0.000000	0.511587	1746.406006
0.000000	0.511824	1774.120728
0.000000	0.512061	1806.384033
0.000000	0.512299	1843.478760
0.000000	0.512536	1887.055054
0.000000	0.512773	1932.244141
0.000000	0.513010	1970.978882
0.000000	0.513247	2001.911133
0.000000	0.513485	2025.194458
0.000000	0.513722	2040.330811
0.000000	0.513959	2046.317505
0.000000	0.514196	2044.220093
0.000000	0.514433	2036.421631
0.000000	0.514670	2025.099731
0.000000	0.514908	2013.095215
0.000000	0.515145	1995.530884
0.000000	0.515382	1970.760498
0.000000	0.515619	1939.089233
0.000000	0.515856	1902.439087
0.000000	0.516093	1866.937012
0.000000	0.516331	1838.454956
0.000000	0.516568	1823.673218
0.000000	0.516805	1814.049805
0.000000	0.517042	1808.469116
0.000000	0.517279	1811.122314
0.000000	0.517517	1817.905029
0.000000	0.517754	1831.898804
0.000000	0.517991	1854.811646
0.000000	0.518228	1887.699097
0.000000	0.518465	1932.323608
0.000000	0.518702	1979.532104
0.000000	0.518940	2030.554688
0.000000	0.519177	2083.912842
0.000000	0.519414	2126.404297
0.000000	0.519651	2156.687256
0.000000	0.519888	2175.798584
0.000000	0.520125	2186.348389
0.000000	0.520363	2191.513428
0.000000	0.520600	2193.131592
0.000000	0.520837	2193.431641
0.000000	0.521074	2196.587646
0.000000	0.521311	2207.657715
0.000000	0.521549	2229.725342
0.000000	0.521786	2267.115723
0.000000	0.522023	2304.180420
0.000000	0.522260	2332.821533
0.000000	0.522497	2351.354980
0.000000	0.522734	2358.712402
0.000000	0.522972	2354.294922
0.000000	0.523209	2339.129639
0.000000	0.523446	2312.293945
0.000000	0.523683	2272.410400
0.000000	0.523920	2221.380127
0.000000	0.524157	2163.226807
0.000000	0.524395	2102.850830
0.000000	0.524632	2046.692993
0.000000	0.524869	2004.188965
0.000000	0.525106	1984.577026
0.000000	0.525343	1973.006348
0.000000	0.525580	1969.771606
0.000000	0.525818	1978.770508
0.000000	0.526055	1996.719360
0.000000	0.526292	2021.471680
0.000000	0.526529	2055.910400
0.000000	0.526766	2096.774170
0.000000	0.527004	2134.293701
0.000000	0.527241	2166.549072
0.000000	0.527478	2193.179688
0.000000	0.527715	2211.479248
0.000000	0.527952	2219.708740
0.000000	0.528189	2218.515381
0.000000	0.528427	2208.434814
0.000000	0.528664	2188.155273
0.000000	0.528901	2158.212158
0.000000	0.529138	2121.028320
0.000000	0.529375	2080.252441
0.000000	0.529612	2040.925171
0.000000	0.529850	2008.556274
0.000000	0.530087	1990.215698
0.000000	0.530324	1988.086182
0.000000	0.530561	1989.804688
0.000000	0.530798	1991.015625
0.000000	0.531035	1990.829956
0.000000	0.531273	1990.607544
0.000000	0.531510	1993.137573
0.000000	0.531747	1999.477661
0.000000	0.531984	2010.235962
0.000000	0.532221	2029.229858
0.000000	0.532459	2053.063232
0.000000	0.532696	2076.288574
0.000000	0.532933	2097.496826
0.000000	0.533170	2115.223389
0.000000	0.533407	2130.413818
0.000000	0.533644	2142.195557
0.000000	0.533882	2150.797363
0.000000	0.534119	2156.681396
0.000000	0.534356	2160.552002
0.000000	0.534593	2163.921143
0.000000	0.534830	2167.908447
0.000000	0.535067	2173.781250
0.000000	0.535305	2182.168213
0.000000	0.535542	2192.769775
0.000000	0.535779	2203.925049
0.000000	0.536016	2214.018066
0.000000	0.536253	2220.830078
0.000000	0.536491	2224.436035
0.000000	0.536728	2225.102783
0.000000	0.536965	2224.493652
0.000000	0.537202	2224.474609
0.000000	0.537439	2228.227539
0.000000	0.537676	2234.920166
0.000000	0.537914	2237.048096
0.000000	0.538151	2235.170654
0.000000	0.538388	2231.165527
0.000000	0.538625	2224.709229
0.000000	0.538862	2215.765869
0.000000	0.539099	2206.736816
0.000000	0.539337	2197.029785
0.000000	0.539574	2186.593262
0.000000	0.539811	2176.089355
0.000000	0.540048	2169.050049
0.000000	0.540285	2167.491699
0.000000	0.540523	2171.001465
0.000000	0.540760	2177.311035
0.000000	0.540997	2183.558838
0.000000	0.541234	2192.073975
0.000000	0.541471	2201.441406
0.000000	0.541708	2211.594482
0.000000	0.541946	2223.061523
0.000000	0.542183	2235.514648
0.000000	0.542420	2246.774902
0.000000	0.542657	2257.847656
0.000000	0.542894	2268.924072
0.000000	0.543131	2280.145996
0.000000	0.543369	2292.656738
0.000000	0.543606	2305.506836
0.000000	0.543843	2318.228516
0.000000	0.544080	2331.249268
0.000000	0.544317	2344.340332
0.000000	0.544555	2356.117920
0.000000	0.544792	2364.698730
0.000000	0.545029	2372.920166
0.000000	0.545266	2381.261719
0.000000	0.545503	2389.703613
0.000000	0.545740	2397.193848
0.000000	0.545978	2403.352783
0.000000	0.546215	2408.904785
0.000000	0.546452	2413.870605
0.000000	0.546689	2417.762451
0.000000	0.546926	2420.563477
0.000000	0.547163	2422.769531
0.000000	0.547401	2423.817627
0.000000	0.547638	2423.773926
0.000000	0.547875	2423.017822
0.000000	0.548112	2421.877197
0.000000	0.548349	2421.091309
0.000000	0.548586	2419.841064
0.000000	0.548824	2418.503662
0.000000	0.549061	2418.099365
0.000000	0.549298	2418.197510
0.000000	0.549535	2418.563965
0.000000	0.549772	2419.075439
0.000000	0.550010	2419.856934
0.000000	0.550247	2421.517578
0.000000	0.550484	2424.268799
0.000000	0.550721	2427.871338
0.000000	0.550958	2432.486816
0.000000	0.551195	2435.681152
0.000000	0.551433	2437.580811
0.000000	0.551670	2439.964844
0.000000	0.551907	2443.211670
0.000000	0.552144	2447.743896
0.000000	0.552381	2453.722656
0.000000	0.552619	2460.732178
0.000000	0.552856	2469.184814
0.000000	0.553093	2478.614746
0.000000	0.553330	2488.867920
0.000000	0.553567	2497.122559
0.000000	0.553804	2503.685303
0.000000	0.554042	2508.206299
0.000000	0.554279	2512.845459
0.000000	0.554516	2517.288086
0.000000	0.554753	2522.470215
0.000000	0.554990	2528.729248
0.000000	0.555227	2535.705811
0.000000	0.555465	2543.152344
0.000000	0.555702	2550.712158
0.000000	0.555939	2556.117188
0.000000	0.556176	2561.803223
0.000000	0.556413	2567.263672
0.000000	0.556650	2571.327637
0.000000	0.556888	2574.390625
0.000000	0.557125	2576.669189
0.000000	0.557362	2578.419922
0.000000	0.557599	2579.326660
0.000000	0.557836	2579.718994
0.000000	0.558074	2578.535400
0.000000	0.558311	2576.592285
0.000000	0.558548	2575.175293
0.000000	0.558785	2575.959229
0.000000	0.559022	2577.019287
0.000000	0.559259	2577.125977
0.000000	0.559497	2576.153076
0.000000	0.559734	2575.412842
0.000000	0.559971	2575.464600
0.000000	0.560208	2577.834717
0.000000	0.560445	2579.849365
0.000000	0.560682	2582.085205
0.000000	0.560920	2584.894531
0.000000	0.561157	2587.752686
0.000000	0.561394	2590.210938
0.000000	0.561631	2593.036377
0.000000	0.561868	2596.662109
0.000000	0.562105	2598.595215
0.000000	0.562343	2600.470703
0.000000	0.562580	2602.616455
0.000000	0.562817	2605.145996
0.000000	0.563054	2607.919922
0.000000	0.563291	2611.736572
0.000000	0.563529	2615.773193
0.000000	0.563766	2619.972168
0.000000	0.564003	2624.138184
0.000000	0.564240	2627.474854
0.000000	0.564477	2629.948486
0.000000	0.564714	2633.062744
0.000000	0.564952	2636.905273
0.000000	0.565189	2641.727295
0.000000	0.565426	2646.339355
0.000000	0.565663	2650.292480
0.000000	0.565900	2652.387207
0.000000	0.566137	2654.493408
0.000000	0.566375	2655.791748
0.000000	0.566612	2656.681396
0.000000	0.566849	2657.268799
0.000000	0.567086	2656.623535
0.000000	0.567323	2654.968506
0.000000	0.567560	2655.065186
0.000000	0.567798	2656.201416
0.000000	0.568035	2657.895752
0.000000	0.568272	2659.462158
0.000000	0.568509	2660.785156
0.000000	0.568746	2662.372070
0.000000	0.568984	2664.386719
0.000000	0.569221	2666.732666
0.000000	0.569458	2669.530273
0.000000	0.569695	2672.269287
0.000000	0.569932	2674.898438
0.000000	0.570169	2677.375488
0.000000	0.570407	2679.793945
0.000000	0.570644	2682.390381
0.000000	0.570881	2686.156738
0.000000	0.571118	2688.456299
0.000000	0.571355	2690.282715
0.000000	0.571593	2692.773438
0.000000	0.571830	2696.749756
0.000000	0.572067	2702.490967
0.000000	0.572304	2708.203125
0.000000	0.572541	2713.291992
0.000000	0.572778	2718.847900
0.000000	0.573016	2724.024902
0.000000	0.573253	2728.890137
0.000000	0.573490	2733.385742
0.000000	0.573727	2737.703857
0.000000	0.573964	2741.340576
0.000000	0.574201	2743.113037
0.000000	0.574439	2744.377930
0.000000	0.574676	2745.561523
0.000000	0.574913	2748.090576
0.000000	0.575150	2751.262939
0.000000	0.575387	2755.268066
0.000000	0.575624	2759.385986
0.000000	0.575862	2762.966553
0.000000	0.576099	2762.358643
0.000000	0.576336	2759.906494
0.000000	0.576573	2756.186035
0.000000	0.576810	2751.562012
0.000000	0.577048	2745.654053
0.000000	0.577285	2740.580078
0.000000	0.577522	2736.687500
0.000000	0.577759	2731.422119
0.000000	0.577996	2726.377686
0.000000	0.578233	2721.623779
0.000000	0.578471	2716.224365
0.000000	0.578708	2711.052246
0.000000	0.578945	2705.577881
0.000000	0.579182	2699.762939
0.000000	0.579419	2695.186768
0.000000	0.579656	2691.256836
0.000000	0.579894	2687.405029
0.000000	0.580131	2683.737549
0.000000	0.580368	2680.584961
0.000000	0.580605	2676.920654
0.000000	0.580842	2673.156250
0.000000	0.581080	2669.398438
0.000000	0.581317	2665.555176
0.000000	0.581554	2661.455078
0.000000	0.581791	2657.819336
0.000000	0.582028	2655.278809
0.000000	0.582265	2653.569092
0.000000	0.582503	2651.837646
0.000000	0.582740	2650.599609
0.000000	0.582977	2648.862549
0.000000	0.583214	2646.775879
0.000000	0.583451	2644.001709
0.000000	0.583688	2640.698730
0.000000	0.583926	2636.232666
0.000000	0.584163	2630.904541
0.000000	0.584400	2625.035156
0.000000	0.584637	2618.583740
0.000000	0.584874	2613.058350
0.000000	0.585111	2610.268311
0.000000	0.585349	2607.455811
0.000000	0.585586	2606.193115
0.000000	0.585823	2605.146973
0.000000	0.586060	2603.883789
0.000000	0.586297	2603.080566
0.000000	0.586535	2603.192139
0.000000	0.586772	2605.967529
0.000000	0.587009	2609.297363
0.000000	0.587246	2610.778564
0.000000	0.587483	2611.666992
0.000000	0.587720	2612.419922
0.000000	0.587958	2613.574951
0.000000	0.588195	2615.576904
0.000000	0.588432	2617.861328
0.000000	0.588669	2620.514404
0.000000	0.588906	2623.330811
0.000000	0.589143	2625.940186
0.000000	0.589381	2627.357422
0.000000	0.589618	2628.091553
0.000000	0.589855	2628.383057
0.000000	0.590092	2628.988037
0.000000	0.590329	2630.264893
0.000000	0.590567	2631.468018
0.000000	0.590804	2632.163330
0.000000	0.591041	2631.672363
0.000000	0.591278	2628.525391
0.000000	0.591515	2622.749023
0.000000	0.591752	2614.426758
0.000000	0.591990	2604.456787
0.000000	0.592227	2594.188232
0.000000	0.592464	2583.038330
0.000000	0.592701	2573.019775
0.000000	0.592938	2562.803223
0.000000	0.593175	2554.045410
0.000000	0.593413	2546.254395
0.000000	0.593650	2538.533936
0.000000	0.593887	2531.337158
0.000000	0.594124	2526.393555
0.000000	0.594361	2523.475586
0.000000	0.594599	2523.417480
0.000000	0.594836	2524.695557
0.000000	0.595073	2526.795898
0.000000	0.595310	2528.150391
0.000000	0.595547	2529.131592
0.000000	0.595784	2529.985352
0.000000	0.596022	2530.807861
0.000000	0.596259	2532.491211
0.000000	0.596496	2535.232666
0.000000	0.596733	2538.213867
0.000000	0.596970	2541.043701
0.000000	0.597207	2544.544922
0.000000	0.597445	2548.105957
0.000000	0.597682	2551.095215
0.000000	0.597919	2554.371094
0.000000	0.598156	2557.999268
0.000000	0.598393	2562.516846
0.000000	0.598630	2566.711914
0.000000	0.598868	2571.344971
0.000000	0.599105	2576.043701
0.000000	0.599342	2580.834229
0.000000	0.599579	2584.350830
0.000000	0.599816	2585.685791
0.000000	0.600054	2586.197998
0.000000	0.600291	2586.155029
0.000000	0.600528	2585.229736
0.000000	0.600765	2583.802246
0.000000	0.601002	2582.233643
0.000000	0.601239	2579.380615
0.000000	0.601477	2574.914063
0.000000	0.601714	2569.190674
0.000000	0.601951	2562.096436
0.000000	0.602188	2553.905029
0.000000	0.602425	2546.268799
0.000000	0.602662	2539.625000
0.000000	0.602900	2534.524414
0.000000	0.603137	2530.968750
0.000000	0.603374	2528.486816
0.000000	0.603611	2527.356689
0.000000	0.603848	2527.070068
0.000000	0.604086	2526.827148
0.000000	0.604323	2526.932129
0.000000	0.604560	2528.243164
0.000000	0.604797	2531.412842
0.000000	0.605034	2535.229004
0.000000	0.605271	2539.841553
0.000000	0.605509	2545.229980
0.000000	0.605746	2551.034668
0.000000	0.605983	2557.502197
0.000000	0.606220	2564.881592
0.000000	0.606457	2569.147705
0.000000	0.606694	2570.896240
0.000000	0.606932	2571.469727
0.000000	0.607169	2570.222168
0.000000	0.607406	2567.097412
0.000000	0.607643	2561.817383
0.000000	0.607880	2553.775879
0.000000	0.608117	2543.904297
0.000000	0.608355	2531.087158
0.000000	0.608592	2516.393311
0.000000	0.608829	2500.367920
0.000000	0.609066	2484.918457
0.000000	0.609303	2468.530029
0.000000	0.609541	2453.818359
0.000000	0.609778	2439.950928
0.000000	0.610015	2426.254395
0.000000	0.610252	2414.704834
0.000000	0.610489	2405.948730
0.000000	0.610726	2397.715576
0.000000	0.610964	2390.882568
0.000000	0.611201	2384.765625
0.000000	0.611438	2380.343018
0.000000	0.611675	2377.854004
0.000000	0.611912	2375.987793
0.000000	0.612149	2375.151611
0.000000	0.612387	2375.364258
0.000000	0.612624	2374.897217
0.000000	0.612861	2374.550537
0.000000	0.613098	2374.367920
0.000000	0.613335	2374.196533
0.000000	0.613573	2374.294189
0.000000	0.613810	2374.847412
0.000000	0.614047	2375.335693
0.000000	0.614284	2376.824463
0.000000	0.614521	2379.676514
0.000000	0.614758	2382.390869
0.000000	0.614996	2385.376709
0.000000	0.615233	2388.878418
0.000000	0.615470	2393.080078
0.000000	0.615707	2397.962402
0.000000	0.615944	2404.489746
0.000000	0.616181	2412.751221
0.000000	0.616419	2422.352783
0.000000	0.616656	2432.756836
0.000000	0.616893	2443.304443
0.000000	0.617130	2453.498047
0.000000	0.617367	2464.037842
0.000000	0.617604	2472.602051
0.000000	0.617842	2480.514648
0.000000	0.618079	2488.379883
0.000000	0.618316	2495.354736
0.000000	0.618553	2501.875244
0.000000	0.618790	2508.573730
0.000000	0.619028	2513.297363
0.000000	0.619265	2516.666504
0.000000	0.619502	2518.338379
0.000000	0.619739	2516.886230
0.000000	0.619976	2512.314453
0.000000	0.620213	2505.102783
0.000000	0.620451	2496.225830
0.000000	0.620688	2488.458252
0.000000	0.620925	2481.662109
0.000000	0.621162	2473.695801
0.000000	0.621399	2467.114990
0.000000	0.621636	2462.112549
0.000000	0.621874	2458.028076
0.000000	0.622111	2455.274170
0.000000	0.622348	2453.543213
0.000000	0.622585	2452.517822
0.000000	0.622822	2450.936035
0.000000	0.623060	2448.711914
0.000000	0.623297	2446.192627
0.000000	0.623534	2443.936035
0.000000	0.623771	2441.236572
0.000000	0.624008	2438.409668
0.000000	0.624245	2435.980469
0.000000	0.624483	2436.233398
0.000000	0.624720	2435.609131
0.000000	0.624957	2435.147461
0.000000	0.625194	2435.705078
0.000000	0.625431	2439.441162
0.000000	0.625668	2441.945313
0.000000	0.625906	2444.163818
0.000000	0.626143	2446.246094
0.000000	0.626380	2447.722900
0.000000	0.626617	2448.232910
0.000000	0.626854	2447.804199
0.000000	0.627092	2447.135742
0.000000	0.627329	2446.286133
0.000000	0.627566	2444.313721
0.000000	0.627803	2441.032959
0.000000	0.628040	2438.077148
0.000000	0.628277	2436.073730
0.000000	0.628515	2437.984375
0.000000	0.628752	2442.612793
0.000000	0.628989	2450.284424
0.000000	0.629226	2460.695557
0.000000	0.629463	2469.030518
0.000000	0.629700	2471.568115
0.000000	0.629938	2471.833740
0.000000	0.630175	2470.669434
0.000000	0.630412	2468.084961
0.000000	0.630649	2465.015381
0.000000	0.630886	2464.377930
0.000000	0.631123	2464.140869
0.000000	0.631361	2464.413818
0.000000	0.631598	2464.276611
0.000000	0.631835	2465.412842
0.000000	0.632072	2468.019531
0.000000	0.632309	2470.825928
0.000000	0.632547	2471.964355
0.000000	0.632784	2472.737305
0.000000	0.633021	2473.483887
0.000000	0.633258	2474.211670
0.000000	0.633495	2476.017822
0.000000	0.633732	2477.416016
0.000000	0.633970	2478.277100
0.000000	0.634207	2478.714111
0.000000	0.634444	2478.978271
0.000000	0.634681	2478.745117
0.000000	0.634918	2477.980957
0.000000	0.635155	2475.773438
0.000000	0.635393	2473.378662
0.000000	0.635630	2472.546387
0.000000	0.635867	2473.311035
0.000000	0.636104	2475.417969
0.000000	0.636341	2477.942383
0.000000	0.636579	2479.563477
0.000000	0.636816	2479.877197
0.000000	0.637053	2479.400391
0.000000	0.637290	2478.163086
0.000000	0.637527	2476.791016
0.000000	0.637764	2475.662354
0.000000	0.638002	2474.498535
0.000000	0.638239	2473.786377
0.000000	0.638476	2473.792480
0.000000	0.638713	2476.322510
0.000000	0.638950	2479.682861
0.000000	0.639187	2483.194580
0.000000	0.639425	2486.723145
0.000000	0.639662	2488.927246
0.000000	0.639899	2491.191650
0.000000	0.640136	2494.431152
0.000000	0.640373	2497.283691
0.000000	0.640611	2500.781006
0.000000	0.640848	2505.247803
0.000000	0.641085	2510.446045
0.000000	0.641322	2515.661621
0.000000	0.641559	2519.963135
0.000000	0.641796	2523.720947
0.000000	0.642034	2527.341309
0.000000	0.642271	2529.671387
0.000000	0.642508	2530.795166
0.000000	0.642745	2531.143066
0.000000	0.642982	2531.483643
0.000000	0.643219	2532.149902
0.000000	0.643457	2532.369629
0.000000	0.643694	2532.546631
0.000000	0.643931	2532.719238
0.000000	0.644168	2533.010986
0.000000	0.644405	2533.499512
0.000000	0.644642	2533.115723
0.000000	0.644880	2532.073975
0.000000	0.645117	2530.359375
0.000000	0.645354	2528.191162
0.000000	0.645591	2525.777588
0.000000	0.645828	2522.213135
0.000000	0.646066	2517.684082
0.000000	0.646303	2511.615723
0.000000	0.646540	2504.402100
0.000000	0.646777	2496.986328
0.000000	0.647014	2491.451660
0.000000	0.647251	2485.710938
0.000000	0.647489	2480.404297
0.000000	0.647726	2477.629395
0.000000	0.647963	2478.252930
0.000000	0.648200	2479.997070
0.000000	0.648437	2481.997070
0.000000	0.648674	2481.086914
0.000000	0.648912	2477.638916
0.000000	0.649149	2470.465088
0.000000	0.649386	2460.107422
0.000000	0.649623	2447.204346
0.000000	0.649860	2434.862061
0.000000	0.650097	2421.530518
0.000000	0.650335	2404.844238
0.000000	0.650572	2385.311279
0.000000	0.650809	2364.932129
0.000000	0.651046	2343.897949
0.000000	0.651283	2323.510498
0.000000	0.651521	2305.555908
0.000000	0.651758	2290.020264
0.000000	0.651995	2276.080566
0.000000	0.652232	2264.562256
0.000000	0.652469	2254.842285
0.000000	0.652706	2248.573486
0.000000	0.652944	2245.692627
0.000000	0.653181	2246.248047
0.000000	0.653418	2249.786377
0.000000	0.653655	2255.960449
0.000000	0.653892	2263.708984
0.000000	0.654130	2272.005127
0.000000	0.654367	2282.341797
0.000000	0.654604	2295.472656
0.000000	0.654841	2309.462891
0.000000	0.655078	2322.936279
0.000000	0.655315	2334.870605
0.000000	0.655553	2346.789551
0.000000	0.655790	2358.348877
0.000000	0.656027	2368.712891
0.000000	0.656264	2380.233887
0.000000	0.656501	2392.998291
0.000000	0.656738	2406.698730
0.000000	0.656976	2421.673096
0.000000	0.657213	2437.650391
0.000000	0.657450	2455.631348
0.000000	0.657687	2474.355713
0.000000	0.657924	2490.750000
0.000000	0.658162	2503.719971
0.000000	0.658399	2515.249512
0.000000	0.658636	2525.985596
0.000000	0.658873	2536.088379
0.000000	0.659110	2544.465332
0.000000	0.659347	2552.417969
0.000000	0.659585	2560.530518
0.000000	0.659822	2568.927734
0.000000	0.660059	2578.060547
0.000000	0.660296	2587.461182
0.000000	0.660533	2597.161621
0.000000	0.660770	2607.361816
0.000000	0.661008	2617.095703
0.000000	0.661245	2625.821777
0.000000	0.661482	2632.884277
0.000000	0.661719	2640.462402
0.000000	0.661956	2647.616943
0.000000	0.662193	2654.873047
0.000000	0.662431	2660.748779
0.000000	0.662668	2664.905518
0.000000	0.662905	2666.930908
0.000000	0.663142	2667.723877
0.000000	0.663379	2666.971191
0.000000	0.663617	2665.397217
0.000000	0.663854	2663.060303
0.000000	0.664091	2661.473633
0.000000	0.664328	2658.840088
0.000000	0.664565	2656.054443
0.000000	0.664802	2651.854492
0.000000	0.665040	2646.455078
0.000000	0.665277	2640.438232
0.000000	0.665514	2634.748779
0.000000	0.665751	2630.038574
0.000000	0.665988	2625.247314
0.000000	0.666225	2622.419434
0.000000	0.666463	2620.551514
0.000000	0.666700	2618.997559
0.000000	0.666937	2617.559326
0.000000	0.667174	2616.547852
0.000000	0.667411	2616.436279
0.000000	0.667648	2616.005371
0.000000	0.667886	2617.281982
0.000000	0.668123	2619.990967
0.000000	0.668360	2623.600586
0.000000	0.668597	2627.481201
0.000000	0.668834	2629.754395
0.000000	0.669072	2630.650635
0.000000	0.669309	2631.900146
0.000000	0.669546	2635.588379
0.000000	0.669783	2639.256348
0.000000	0.670020	2643.189453
0.000000	0.670257	2647.057617
0.000000	0.670495	2650.284180
0.000000	0.670732	2652.698975
0.000000	0.670969	2655.068604
0.000000	0.671206	2657.390381
0.000000	0.671443	2661.854248
0.000000	0.671681	2666.719971
0.000000	0.671918	2671.031250
0.000000	0.672155	2674.977539
0.000000	0.672392	2679.107178
0.000000	0.672629	2681.774170
0.000000	0.672866	2683.995850
0.000000	0.673104	2685.073975
0.000000	0.673341	2685.579834
0.000000	0.673578	2685.813232
0.000000	0.673815	2686.352051
0.000000	0.674052	2687.151123
0.000000	0.674289	2688.090576
0.000000	0.674527	2688.713135
0.000000	0.674764	2688.589111
0.000000	0.675001	2688.081299
0.000000	0.675238	2686.314209
0.000000	0.675475	2682.640137
0.000000	0.675712	2677.579834
0.000000	0.675950	2671.677002
0.000000	0.676187	2664.751953
0.000000	0.676424	2657.588623
0.000000	0.676661	2650.606201
0.000000	0.676898	2644.165039
0.000000	0.677136	2638.760498
0.000000	0.677373	2635.460693
0.000000	0.677610	2633.296387
0.000000	0.677847	2631.745117
0.000000	0.678084	2630.680908
0.000000	0.678321	2629.812744
0.000000	0.678559	2629.315674
0.000000	0.678796	2629.373535
0.000000	0.679033	2628.720459
0.000000	0.679270	2628.411133
0.000000	0.679507	2628.127441
0.000000	0.679744	2629.147705
0.000000	0.679982	2630.345459
0.000000	0.680219	2631.400391
0.000000	0.680456	2632.884766
0.000000	0.680693	2635.680908
0.000000	0.680930	2638.630615
0.000000	0.681167	2642.248047
0.000000	0.681405	2647.072266
0.000000	0.681642	2652.986328
0.000000	0.681879	2660.119141
0.000000	0.682116	2667.729492
0.000000	0.682353	2675.902832
0.000000	0.682591	2683.675293
0.000000	0.682828	2687.852051
0.000000	0.683065	2690.659180
0.000000	0.683302	2693.248779
0.000000	0.683539	2695.638428
0.000000	0.683776	2699.405029
0.000000	0.684014	2702.183350
0.000000	0.684251	2703.665039
0.000000	0.684488	2703.583496
0.000000	0.684725	2702.721436
0.000000	0.684962	2701.711426
0.000000	0.685199	2700.247314
0.000000	0.685437	2698.496582
0.000000	0.685674	2697.358398
0.000000	0.685911	2696.506348
0.000000	0.686148	2693.970215
0.000000	0.686385	2690.303467
0.000000	0.686623	2687.475830
0.000000	0.686860	2685.271973
0.000000	0.687097	2683.344482
0.000000	0.687334	2680.644043
0.000000	0.687571	2676.105225
0.000000	0.687808	2669.747559
0.000000	0.688046	2662.777344
0.000000	0.688283	2655.267822
0.000000	0.688520	2650.794678
0.000000	0.688757	2648.717773
0.000000	0.688994	2647.590820
0.000000	0.689231	2646.935791
0.000000	0.689469	2645.664063
0.000000	0.689706	2645.413086
0.000000	0.689943	2646.331299
0.000000	0.690180	2650.095459
0.000000	0.690417	2656.569580
0.000000	0.690655	2662.580566
0.000000	0.690892	2668.401123
0.000000	0.691129	2672.749268
0.000000	0.691366	2677.427246
0.000000	0.691603	2681.713379
0.000000	0.691840	2684.712646
0.000000	0.692078	2688.117676
0.000000	0.692315	2691.891357
0.000000	0.692552	2696.819092
0.000000	0.692789	2703.854980
0.000000	0.693026	2712.780518
0.000000	0.693263	2723.639648
0.000000	0.693501	2736.433594
0.000000	0.693738	2750.472412
0.000000	0.693975	2762.322998
0.000000	0.694212	2770.811279
0.000000	0.694449	2775.153076
0.000000	0.694687	2776.212158
0.000000	0.694924	2775.000488
0.000000	0.695161	2772.967041
0.000000	0.695398	2772.357910
0.000000	0.695635	2774.220459
0.000000	0.695872	2775.654053
0.000000	0.696110	2776.926758
0.000000	0.696347	2777.916992
0.000000	0.696584	2778.494873
0.000000	0.696821	2778.565918
0.000000	0.697058	2778.350098
0.000000	0.697295	2778.512207
0.000000	0.697533	2780.136719
0.000000	0.697770	2783.082275
0.000000	0.698007	2786.998291
0.000000	0.698244	2790.486084
0.000000	0.698481	2794.415039
0.000000	0.698718	2799.326172
0.000000	0.698956	2804.874756
0.000000	0.699193	2810.760986
0.000000	0.699430	2816.512939
0.000000	0.699667	2822.735107
0.000000	0.699904	2828.968018
0.000000	0.700141	2833.053711
0.000000	0.700379	2837.380615
0.000000	0.700616	2842.412842
0.000000	0.700853	2847.937012
0.000000	0.701090	2854.571289
0.000000	0.701327	2860.951416
0.000000	0.701565	2865.406982
0.000000	0.701802	2866.815918
0.000000	0.702039	2866.581543
0.000000	0.702276	2864.713867
0.000000	0.702513	2861.462891
0.000000	0.702750	2857.337646
0.000000	0.702988	2851.759033
0.000000	0.703225	2845.581787
0.000000	0.703462	2841.721436
0.000000	0.703699	2838.128906
0.000000	0.703936	2834.649902
0.000000	0.704174	2832.177734
0.000000	0.704411	2830.457520
0.000000	0.704648	2828.749023
0.000000	0.704885	2827.917480
0.000000	0.705122	2826.230469
0.000000	0.705359	2824.070801
0.000000	0.705597	2821.151855
0.000000	0.705834	2817.476318
0.000000	0.706071	2813.119141
0.000000	0.706308	2808.586426
0.000000	0.706545	2805.289795
0.000000	0.706782	2801.862549
0.000000	0.707020	2797.494629
0.000000	0.707257	2792.902100
0.000000	0.707494	2789.053711
0.000000	0.707731	2786.996582
0.000000	0.707968	2785.588867
0.000000	0.708205	2785.058594
0.000000	0.708443	2785.576416
0.000000	0.708680	2788.148438
0.000000	0.708917	2791.510254
0.000000	0.709154	2795.333252
0.000000	0.709391	2798.149170
0.000000	0.709629	2796.108398
0.000000	0.709866	2791.690186
0.000000	0.710103	2785.477295
0.000000	0.710340	2777.577393
0.000000	0.710577	2769.993408
0.000000	0.710814	2765.950684
0.000000	0.711052	2761.686768
0.000000	0.711289	2757.690674
0.000000	0.711526	2753.493164
0.000000	0.711763	2749.001221
0.000000	0.712000	2746.374268
0.000000	0.712237	2744.313477
0.000000	0.712475	2743.156982
0.000000	0.712712	2743.251465
0.000000	0.712949	2744.662354
0.000000	0.713186	2747.737793
0.000000	0.713423	2752.608643
0.000000	0.713661	2756.866211
0.000000	0.713898	2760.946777
0.000000	0.714135	2764.665771
0.000000	0.714372	2768.904297
0.000000	0.714609	2774.026367
0.000000	0.714846	2779.551758
0.000000	0.715084	2786.291260
0.000000	0.715321	2794.396729
0.000000	0.715558	2803.290039
0.000000	0.715795	2810.686279
0.000000	0.716032	2817.039795
0.000000	0.716269	2823.764404
0.000000	0.716507	2830.293457
0.000000	0.716744	2835.219238
0.000000	0.716981	2839.752441
0.000000	0.717218	2845.723877
0.000000	0.717455	2850.964355
0.000000	0.717692	2856.693604
0.000000	0.717930	2863.482666
0.000000	0.718167	2869.797607
0.000000	0.718404	2875.489014
0.000000	0.718641	2879.230469
0.000000	0.718878	2880.143555
0.000000	0.719115	2878.643555
0.000000	0.719353	2875.421875
0.000000	0.719590	2870.700439
0.000000	0.719827	2865.547363
0.000000	0.720064	2858.721436
0.000000	0.720301	2850.288818
0.000000	0.720539	2841.958252
0.000000	0.720776	2833.643799
0.000000	0.721013	2829.035156
0.000000	0.721250	2826.547852
0.000000	0.721487	2824.795410
0.000000	0.721724	2822.958252
0.000000	0.721962	2821.512939
0.000000	0.722199	2820.962158
0.000000	0.722436	2820.474854
0.000000	0.722673	2820.291504
0.000000	0.722910	2821.407471
0.000000	0.723148	2823.231201
0.000000	0.723385	2824.613037
0.000000	0.723622	2826.207031
0.000000	0.723859	2828.246338
0.000000	0.724096	2830.762451
0.000000	0.724333	2832.622803
0.000000	0.724571	2835.086670
0.000000	0.724808	2838.709961
0.000000	0.725045	2843.230225
0.000000	0.725282	2850.029785
0.000000	0.725519	2858.665771
0.000000	0.725756	2868.540283
0.000000	0.725994	2879.387451
0.000000	0.726231	2890.362549
0.000000	0.726468	2896.602295
0.000000	0.726705	2898.758301
0.000000	0.726942	2899.479980
0.000000	0.727179	2898.984131
0.000000	0.727417	2898.620605
0.000000	0.727654	2901.291016
0.000000	0.727891	2903.642578
0.000000	0.728128	2905.367676
0.000000	0.728365	2907.243164
0.000000	0.728603	2909.081299
0.000000	0.728840	2911.024902
0.000000	0.729077	2913.196777
0.000000	0.729314	2915.080566
0.000000	0.729551	2916.846680
0.000000	0.729788	2918.528809
0.000000	0.730026	2920.132568
0.000000	0.730263	2921.280029
0.000000	0.730500	2921.596924
0.000000	0.730737	2920.889404
0.000000	0.730974	2919.302734
0.000000	0.731211	2917.455566
0.000000	0.731449	2917.255859
0.000000	0.731686	2918.056152
0.000000	0.731923	2918.823486
0.000000	0.732160	2919.523193
0.000000	0.732397	2920.090576
0.000000	0.732635	2920.315430
0.000000	0.732872	2920.580811
0.000000	0.733109	2920.667480
0.000000	0.733346	2920.349854
0.000000	0.733583	2919.059326
0.000000	0.733820	2917.119873
0.000000	0.734058	2914.795410
0.000000	0.734295	2913.702637
0.000000	0.734532	2912.621338
0.000000	0.734769	2910.914307
0.000000	0.735006	2908.256592
0.000000	0.735243	2904.706787
0.000000	0.735481	2900.402344
0.000000	0.735718	2894.862305
0.000000	0.735955	2888.586914
0.000000	0.736192	2882.591064
0.000000	0.736429	2878.328857
0.000000	0.736667	2875.490723
0.000000	0.736904	2873.683350
0.000000	0.737141	2872.551270
0.000000	0.737378	2872.314941
0.000000	0.737615	2869.844482
0.000000	0.737852	2864.343018
0.000000	0.738090	2857.373779
0.000000	0.738327	2850.226318
0.000000	0.738564	2846.301514
0.000000	0.738801	2845.086426
0.000000	0.739038	2845.882813
0.000000	0.739275	2847.344727
0.000000	0.739513	2847.202148
0.000000	0.739750	2844.859863
0.000000	0.739987	2841.613037
0.000000	0.740224	2838.155518
0.000000	0.740461	2834.852539
0.000000	0.740698	2833.731689
0.000000	0.740936	2834.758789
0.000000	0.741173	2836.282715
0.000000	0.741410	2837.953857
0.000000	0.741647	2840.714600
0.000000	0.741884	2843.172363
0.000000	0.742122	2845.447510
0.000000	0.742359	2848.176270
0.000000	0.742596	2850.673340
0.000000	0.742833	2852.835938
0.000000	0.743070	2855.056641
0.000000	0.743307	2857.363281
0.000000	0.743545	2859.140381
0.000000	0.743782	2860.219482
0.000000	0.744019	2860.677490
0.000000	0.744256	2860.485596
0.000000	0.744493	2859.632568
0.000000	0.744730	2857.649414
0.000000	0.744968	2854.464844
0.000000	0.745205	2851.406250
0.000000	0.745442	2848.146729
0.000000	0.745679	2844.553467
0.000000	0.745916	2840.586426
0.000000	0.746154	2835.933350
0.000000	0.746391	2830.252441
0.000000	0.746628	2824.153564
0.000000	0.746865	2818.117432
0.000000	0.747102	2810.755859
0.000000	0.747339	2802.828613
0.000000	0.747577	2793.119141
0.000000	0.747814	2781.472412
0.000000	0.748051	2769.146240
0.000000	0.748288	2757.958008
0.000000	0.748525	2747.364014
0.000000	0.748762	2739.787598
0.000000	0.749000	2732.586426
0.000000	0.749237	2725.690918
0.000000	0.749474	2719.599854
0.000000	0.749711	2713.815430
0.000000	0.749948	2707.434814
0.000000	0.750185	2701.258057
0.000000	0.750423	2695.276855
0.000000	0.750660	2691.043945
0.000000	0.750897	2686.551025
0.000000	0.751134	2681.383789
0.000000	0.751371	2675.173584
0.000000	0.751609	2668.492432
0.000000	0.751846	2661.408203
0.000000	0.752083	2656.227783
0.000000	0.752320	2651.501221
0.000000	0.752557	2646.494873
0.000000	0.752794	2641.544189
0.000000	0.753032	2636.290771
0.000000	0.753269	2631.380371
0.000000	0.753506	2626.187500
0.000000	0.753743	2621.461670
0.000000	0.753980	2618.276855
0.000000	0.754218	2615.795410
0.000000	0.754455	2614.371826
0.000000	0.754692	2613.908936
0.000000	0.754929	2614.063721
0.000000	0.755166	2616.055420
0.000000	0.755403	2620.942627
0.000000	0.755641	2627.698975
0.000000	0.755878	2634.384033
0.000000	0.756115	2641.312988
0.000000	0.756352	2646.615234
0.000000	0.756589	2652.590820
0.000000	0.756826	2660.232178
0.000000	0.757064	2670.260986
0.000000	0.757301	2683.140869
0.000000	0.757538	2698.863281
0.000000	0.757775	2715.416748
0.000000	0.758012	2733.991211
0.000000	0.758249	2753.843018
0.000000	0.758487	2773.414307
0.000000	0.758724	2793.673584
0.000000	0.758961	2811.666016
0.000000	0.759198	2829.629883
0.000000	0.759435	2843.670410
0.000000	0.759672	2855.706787
0.000000	0.759910	2867.752930
0.000000	0.760147	2880.397705
0.000000	0.760384	2893.453125
0.000000	0.760621	2907.190186
0.000000	0.760858	2920.723633
0.000000	0.761096	2933.568115
0.000000	0.761333	2944.629883
0.000000	0.761570	2952.050537
0.000000	0.761807	2956.381592
0.000000	0.762044	2959.027100
0.000000	0.762281	2961.100586
0.000000	0.762519	2962.694824
0.000000	0.762756	2963.387939
0.000000	0.762993	2963.317627
0.000000	0.763230	2964.064453
0.000000	0.763467	2963.187012
0.000000	0.763704	2960.382080
0.000000	0.763942	2956.232422
0.000000	0.764179	2951.993896
0.000000	0.764416	2950.034180
0.000000	0.764653	2949.819092
0.000000	0.764890	2949.934570
0.000000	0.765128	2951.276855
0.000000	0.765365	2953.108398
0.000000	0.765602	2955.775391
0.000000	0.765839	2959.028076
0.000000	0.766076	2962.472900
0.000000	0.766313	2965.476807
0.000000	0.766551	2966.258057
0.000000	0.766788	2965.514404
0.000000	0.767025	2963.180664
0.000000	0.767262	2959.270752
0.000000	0.767499	2954.742432
0.000000	0.767736	2951.951660
0.000000	0.767974	2951.007324
0.000000	0.768211	2951.147705
0.000000	0.768448	2952.409424
0.000000	0.768685	2954.807129
0.000000	0.768922	2956.998047
0.000000	0.769159	2958.249512
0.000000	0.769397	2959.161621
0.000000	0.769634	2959.054443
0.000000	0.769871	2958.622070
0.000000	0.770108	2958.039307
0.000000	0.770345	2956.927734
0.000000	0.770583	2955.329590
0.000000	0.770820	2953.370117
0.000000	0.771057	2951.973145
0.000000	0.771294	2951.610596
0.000000	0.771531	2952.458496
0.000000	0.771769	2953.975830
0.000000	0.772006	2955.489990
0.000000	0.772243	2955.730957
0.000000	0.772480	2956.395264
0.000000	0.772717	2957.345947
0.000000	0.772954	2957.128906
0.000000	0.773192	2954.738770
0.000000	0.773429	2949.907227
0.000000	0.773666	2943.701904
0.000000	0.773903	2936.607910
0.000000	0.774140	2929.404785
0.000000	0.774377	2926.242920
0.000000	0.774615	2925.158936
0.000000	0.774852	2924.488770
0.000000	0.775089	2923.514160
0.000000	0.775326	2922.362061
0.000000	0.775563	2921.459229
0.000000	0.775800	2921.402832
0.000000	0.776038	2923.159424
0.000000	0.776275	2925.571777
0.000000	0.776512	2928.217041
0.000000	0.776749	2930.881836
0.000000	0.776986	2933.602295
0.000000	0.777223	2936.331299
0.000000	0.777461	2938.824463
0.000000	0.777698	2941.624512
0.000000	0.777935	2944.726318
0.000000	0.778172	2948.985596
0.000000	0.778409	2953.777344
0.000000	0.778647	2959.361572
0.000000	0.778884	2965.580078
0.000000	0.779121	2971.361328
0.000000	0.779358	2976.333252
0.000000	0.779595	2981.275146
0.000000	0.779832	2986.798584
0.000000	0.780070	2991.581543
0.000000	0.780307	2996.818115
0.000000	0.780544	3002.385010
0.000000	0.780781	3008.453125
0.000000	0.781018	3014.035156
0.000000	0.781255	3018.944092
0.000000	0.781493	3021.690918
0.000000	0.781730	3024.387207
0.000000	0.781967	3027.479492
0.000000	0.782204	3030.574707
0.000000	0.782441	3033.374756
0.000000	0.782679	3036.427490
0.000000	0.782916	3040.037354
0.000000	0.783153	3043.128662
0.000000	0.783390	3046.883057
0.000000	0.783627	3049.940186
0.000000	0.783864	3052.470215
0.000000	0.784102	3055.410400
0.000000	0.784339	3057.887695
0.000000	0.784576	3060.315186
0.000000	0.784813	3062.610107
0.000000	0.785050	3064.279297
0.000000	0.785287	3065.148926
0.000000	0.785525	3065.769043
0.000000	0.785762	3065.612793
0.000000	0.785999	3064.411621
0.000000	0.786236	3061.129150
0.000000	0.786473	3057.047363
0.000000	0.786711	3053.763184
0.000000	0.786948	3051.990967
0.000000	0.787185	3050.956299
0.000000	0.787422	3050.416748
0.000000	0.787659	3050.341309
0.000000	0.787896	3051.036621
0.000000	0.788134	3054.343750
0.000000	0.788371	3057.880615
0.000000	0.788608	3061.258789
0.000000	0.788845	3064.554688
0.000000	0.789082	3068.104248
0.000000	0.789319	3071.055176
0.000000	0.789557	3073.314453
0.000000	0.789794	3075.737305
0.000000	0.790031	3078.309814
0.000000	0.790268	3081.667725
0.000000	0.790505	3085.749268
0.000000	0.790743	3089.854004
0.000000	0.790980	3094.940430
0.000000	0.791217	3100.958252
0.000000	0.791454	3107.856445
0.000000	0.791691	3115.218994
0.000000	0.791928	3121.434570
0.000000	0.792166	3126.195557
0.000000	0.792403	3129.534180
0.000000	0.792640	3132.453369
0.000000	0.792877	3135.434326
0.000000	0.793114	3138.451416
0.000000	0.793351	3141.022949
0.000000	0.793589	3143.289795
0.000000	0.793826	3145.078369
0.000000	0.794063	3144.349121
0.000000	0.794300	3141.052734
0.000000	0.794537	3136.223145
0.000000	0.794774	3130.425049
0.000000	0.795012	3124.405273
0.000000	0.795249	3121.086670
0.000000	0.795486	3119.617188
0.000000	0.795723	3119.036621
0.000000	0.795960	3118.924805
0.000000	0.796197	3119.098389
0.000000	0.796435	3119.522461
0.000000	0.796672	3119.735596
0.000000	0.796909	3118.883301
0.000000	0.797146	3116.884766
0.000000	0.797383	3114.387207
0.000000	0.797621	3111.438232
0.000000	0.797858	3109.008301
0.000000	0.798095	3107.008057
0.000000	0.798332	3105.156738
0.000000	0.798569	3104.779785
0.000000	0.798806	3103.803223
0.000000	0.799044	3101.781738
0.000000	0.799281	3098.593994
0.000000	0.799518	3094.264648
0.000000	0.799755	3088.170654
0.000000	0.799992	3080.435303
0.000000	0.800230	3070.910645
0.000000	0.800467	3060.758545
0.000000	0.800704	3053.765137
0.000000	0.800941	3047.800293
0.000000	0.801178	3043.908447
0.000000	0.801415	3041.070801
0.000000	0.801653	3038.698730
0.000000	0.801890	3036.482910
0.000000	0.802127	3034.098145
0.000000	0.802364	3031.739502
0.000000	0.802601	3029.547607
0.000000	0.802838	3027.717285
0.000000	0.803076	3026.594971
0.000000	0.803313	3027.135986
0.000000	0.803550	3028.190674
0.000000	0.803787	3029.124756
0.000000	0.804024	3029.539551
0.000000	0.804261	3030.648438
0.000000	0.804499	3032.488525
0.000000	0.804736	3034.806152
0.000000	0.804973	3037.176758
0.000000	0.805210	3039.528564
0.000000	0.805447	3041.588623
0.000000	0.805685	3043.284180
0.000000	0.805922	3045.151367
0.000000	0.806159	3048.218018
0.000000	0.806396	3052.484131
0.000000	0.806633	3058.390869
0.000000	0.806870	3065.785400
0.000000	0.807108	3075.168457
0.000000	0.807345	3085.719727
0.000000	0.807582	3096.364990
0.000000	0.807819	3104.664063
0.000000	0.808056	3108.419189
0.000000	0.808293	3111.127197
0.000000	0.808531	3112.993652
0.000000	0.808768	3114.215576
0.000000	0.809005	3116.520020
0.000000	0.809242	3118.614990
0.000000	0.809479	3120.569336
0.000000	0.809717	3121.948730
0.000000	0.809954	3123.156494
0.000000	0.810191	3124.613525
0.000000	0.810428	3126.132080
0.000000	0.810665	3127.506348
0.000000	0.810902	3128.654297
0.000000	0.811140	3129.877686
0.000000	0.811377	3131.492676
0.000000	0.811614	3133.923096
0.000000	0.811851	3136.212158
0.000000	0.812088	3138.673340
0.000000	0.812325	3140.523438
0.000000	0.812563	3142.295898
0.000000	0.812800	3144.423828
0.000000	0.813037	3145.981445
0.000000	0.813274	3147.449219
0.000000	0.813511	3148.210449
0.000000	0.813748	3148.342041
0.000000	0.813986	3147.681641
0.000000	0.814223	3146.803955
0.000000	0.814460	3144.984863
0.000000	0.814697	3141.783203
0.000000	0.814934	3137.735840
0.000000	0.815172	3133.069092
0.000000	0.815409	3129.731445
0.000000	0.815646	3127.453369
0.000000	0.815883	3127.363037
0.000000	0.816120	3128.435303
0.000000	0.816357	3131.045898
0.000000	0.816595	3134.591553
0.000000	0.816832	3138.197510
0.000000	0.817069	3142.358887
0.000000	0.817306	3144.755371
0.000000	0.817543	3146.694580
0.000000	0.817780	3148.395508
0.000000	0.818018	3149.744385
0.000000	0.818255	3151.003418
0.000000	0.818492	3151.719482
0.000000	0.818729	3151.807617
0.000000	0.818966	3150.980469
0.000000	0.819204	3149.738037
0.000000	0.819441	3148.906738
0.000000	0.819678	3148.513672
0.000000	0.819915	3147.615723
0.000000	0.820152	3146.853271
0.000000	0.820389	3146.299316
0.000000	0.820627	3148.671387
0.000000	0.820864	3151.135986
0.000000	0.821101	3153.529785
0.000000	0.821338	3155.030029
0.000000	0.821575	3156.371094
0.000000	0.821812	3156.502441
0.000000	0.822050	3155.964600
0.000000	0.822287	3155.015869
0.000000	0.822524	3153.360352
0.000000	0.822761	3151.354004
0.000000	0.822998	3149.059570
0.000000	0.823236	3147.083740
0.000000	0.823473	3144.503418
0.000000	0.823710	3142.357178
0.000000	0.823947	3141.731689
0.000000	0.824184	3141.346191
0.000000	0.824421	3141.958496
0.000000	0.824659	3143.261230
0.000000	0.824896	3144.563721
0.000000	0.825133	3144.962158
0.000000	0.825370	3144.039551
0.000000	0.825607	3141.112061
0.000000	0.825844	3137.224121
0.000000	0.826082	3133.350830
0.000000	0.826319	3131.632080
0.000000	0.826556	3130.283203
0.000000	0.826793	3128.441406
0.000000	0.827030	3126.052246
0.000000	0.827267	3123.205811
0.000000	0.827505	3120.385498
0.000000	0.827742	3118.094971
0.000000	0.827979	3115.486572
0.000000	0.828216	3112.767334
0.000000	0.828453	3110.049561
0.000000	0.828691	3106.982666
0.000000	0.828928	3104.100830
0.000000	0.829165	3101.154541
0.000000	0.829402	3098.543945
0.000000	0.829639	3096.479248
0.000000	0.829876	3095.547119
0.000000	0.830114	3095.942627
0.000000	0.830351	3097.283447
0.000000	0.830588	3098.825928
0.000000	0.830825	3100.822266
0.000000	0.831062	3103.476807
0.000000	0.831299	3105.484375
0.000000	0.831537	3105.868408
0.000000	0.831774	3105.673340
0.000000	0.832011	3105.099609
0.000000	0.832248	3104.392090
0.000000	0.832485	3104.416504
0.000000	0.832722	3104.926025
0.000000	0.832960	3104.145752
0.000000	0.833197	3102.582275
0.000000	0.833434	3100.222656
0.000000	0.833671	3097.583252
0.000000	0.833908	3096.543457
0.000000	0.834146	3095.543213
0.000000	0.834383	3093.616699
0.000000	0.834620	3090.891602
0.000000	0.834857	3087.466309
0.000000	0.835094	3083.664063
0.000000	0.835331	3080.148193
0.000000	0.835569	3076.902832
0.000000	0.835806	3075.344727
0.000000	0.836043	3074.995605
0.000000	0.836280	3074.952393
0.000000	0.836517	3074.776611
0.000000	0.836754	3073.238037
0.000000	0.836992	3070.684326
0.000000	0.837229	3067.190186
0.000000	0.837466	3063.393799
0.000000	0.837703	3059.635010
0.000000	0.837940	3054.936035
0.000000	0.838178	3050.026123
0.000000	0.838415	3045.458496
0.000000	0.838652	3040.956543
0.000000	0.838889	3035.745605
0.000000	0.839126	3029.670654
0.000000	0.839363	3025.299805
0.000000	0.839601	3022.430420
0.000000	0.839838	3019.502197
0.000000	0.840075	3015.950195
0.000000	0.840312	3011.484619
0.000000	0.840549	3007.248291
0.000000	0.840786	3004.377686
0.000000	0.841024	3001.614258
0.000000	0.841261	2998.882813
0.000000	0.841498	2998.217529
0.000000	0.841735	2998.629395
0.000000	0.841972	2999.851807
0.000000	0.842210	3001.417480
0.000000	0.842447	3003.627930
0.000000	0.842684	3006.592041
0.000000	0.842921	3009.342529
0.000000	0.843158	3011.791992
0.000000	0.843395	3012.879883
0.000000	0.843633	3012.083984
0.000000	0.843870	3010.135742
0.000000	0.844107	3007.843018
0.000000	0.844344	3005.659180
0.000000	0.844581	3004.079834
0.000000	0.844818	3003.574951
0.000000	0.845056	3005.991699
0.000000	0.845293	3006.857910
0.000000	0.845530	3006.508789
0.000000	0.845767	3006.155518
0.000000	0.846004	3006.043213
0.000000	0.846241	3006.339111
0.000000	0.846479	3008.682861
0.000000	0.846716	3011.897461
0.000000	0.846953	3015.046875
0.000000	0.847190	3018.250000
0.000000	0.847427	3022.008301
0.000000	0.847665	3026.089111
0.000000	0.847902	3030.696289
0.000000	0.848139	3035.869629
0.000000	0.848376	3041.230469
0.000000	0.848613	3045.393799
0.000000	0.848850	3048.449951
0.000000	0.849088	3051.462646
0.000000	0.849325	3054.625732
0.000000	0.849562	3058.151123
0.000000	0.849799	3062.236572
0.000000	0.850036	3066.302979
0.000000	0.850273	3070.435791
0.000000	0.850511	3074.691406
0.000000	0.850748	3078.859131
0.000000	0.850985	3081.743652
0.000000	0.851222	3084.242432
0.000000	0.851459	3086.874268
0.000000	0.851697	3089.591064
0.000000	0.851934	3092.467529
0.000000	0.852171	3095.572266
0.000000	0.852408	3098.706055
0.000000	0.852645	3102.242676
0.000000	0.852882	3106.287598
0.000000	0.853120	3109.570557
0.000000	0.853357	3112.386719
0.000000	0.853594	3115.488770
0.000000	0.853831	3118.382324
0.000000	0.854068	3121.358887
0.000000	0.854305	3124.917236
0.000000	0.854543	3130.208008
0.000000	0.854780	3137.135254
0.000000	0.855017	3144.857178
0.000000	0.855254	3153.708984
0.000000	0.855491	3163.166992
0.000000	0.855729	3171.331543
0.000000	0.855966	3179.236572
0.000000	0.856203	3186.857178
0.000000	0.856440	3191.986084
0.000000	0.856677	3194.432617
0.000000	0.856914	3195.957764
0.000000	0.857152	3197.239014
0.000000	0.857389	3198.948486
0.000000	0.857626	3202.522461
0.000000	0.857863	3205.822998
0.000000	0.858100	3210.454834
0.000000	0.858337	3216.787842
0.000000	0.858575	3222.031494
0.000000	0.858812	3226.563721
0.000000	0.859049	3231.197754
0.000000	0.859286	3236.651123
0.000000	0.859523	3242.987793
0.000000	0.859761	3248.964355
0.000000	0.859998	3254.363525
0.000000	0.860235	3257.302734
0.000000	0.860472	3259.986816
0.000000	0.860709	3262.604004
0.000000	0.860946	3265.949707
0.000000	0.861184	3269.804932
0.000000	0.861421	3273.481445
0.000000	0.861658	3275.846191
0.000000	0.861895	3277.337402
0.000000	0.862132	3277.981201
0.000000	0.862369	3278.099121
0.000000	0.862607	3277.937500
0.000000	0.862844	3277.759766
0.000000	0.863081	3277.697510
0.000000	0.863318	3276.754150
0.000000	0.863555	3275.596924
0.000000	0.863792	3273.945557
0.000000	0.864030	3272.112549
0.000000	0.864267	3270.059326
0.000000	0.864504	3267.147461
0.000000	0.864741	3263.735840
0.000000	0.864978	3260.372559
0.000000	0.865215	3256.170898
0.000000	0.865453	3253.134033
0.000000	0.865690	3251.071289
0.000000	0.865927	3248.306885
0.000000	0.866164	3245.000732
0.000000	0.866401	3240.361328
0.000000	0.866639	3234.734131
0.000000	0.866876	3228.209229
0.000000	0.867113	3221.946045
0.000000	0.867350	3216.461914
0.000000	0.867587	3210.092285
0.000000	0.867824	3204.078613
0.000000	0.868062	3199.627197
0.000000	0.868299	3195.262939
0.000000	0.868536	3191.743896
0.000000	0.868773	3188.991699
0.000000	0.869010	3187.257568
0.000000	0.869247	3186.391846
0.000000	0.869485	3185.829346
0.000000	0.869722	3185.811768
0.000000	0.869959	3186.444092
0.000000	0.870196	3187.303223
0.000000	0.870433	3188.407715
0.000000	0.870671	3189.888428
0.000000	0.870908	3190.546387
0.000000	0.871145	3190.915771
0.000000	0.871382	3191.039307
0.000000	0.871619	3191.271729
0.000000	0.871856	3191.871338
0.000000	0.872094	3193.891357
0.000000	0.872331	3196.795654
0.000000	0.872568	3201.048828
0.000000	0.872805	3203.186035
0.000000	0.873042	3201.211670
0.000000	0.873279	3197.936768
0.000000	0.873517	3193.458252
0.000000	0.873754	3188.133789
0.000000	0.873991	3184.128418
0.000000	0.874228	3180.847412
0.000000	0.874465	3177.940186
0.000000	0.874703	3174.613525
0.000000	0.874940	3170.887939
0.000000	0.875177	3167.063477
0.000000	0.875414	3163.855713
0.000000	0.875651	3160.924072
0.000000	0.875888	3158.168701
0.000000	0.876126	3155.992676
0.000000	0.876363	3154.566406
0.000000	0.876600	3155.251221
0.000000	0.876837	3156.818604
0.000000	0.877074	3157.575928
0.000000	0.877312	3158.398682
0.000000	0.877549	3159.792480
0.000000	0.877786	3162.411377
0.000000	0.878023	3166.975586
0.000000	0.878260	3172.723633
0.000000	0.878497	3178.809082
0.000000	0.878735	3183.384277
0.000000	0.878972	3186.606934
0.000000	0.879209	3187.982422
0.000000	0.879446	3188.558105
0.000000	0.879683	3187.791016
0.000000	0.879920	3186.519287
0.000000	0.880158	3183.949707
0.000000	0.880395	3180.528809
0.000000	0.880632	3177.268066
0.000000	0.880869	3173.048584
0.000000	0.881106	3168.226563
0.000000	0.881343	3163.258057
0.000000	0.881581	3159.034424
0.000000	0.881818	3155.860596
0.000000	0.882055	3154.468506
0.000000	0.882292	3153.171387
0.000000	0.882529	3151.943115
0.000000	0.882766	3151.178711
0.000000	0.883004	3151.816406
0.000000	0.883241	3151.806641
0.000000	0.883478	3149.033936
0.000000	0.883715	3145.538330
0.000000	0.883952	3141.353516
0.000000	0.884190	3138.397217
0.000000	0.884427	3136.673340
0.000000	0.884664	3137.035156
0.000000	0.884901	3139.812744
0.000000	0.885138	3144.603516
0.000000	0.885375	3150.234619
0.000000	0.885613	3157.583008
0.000000	0.885850	3165.498047
0.000000	0.886087	3174.023682
0.000000	0.886324	3182.275879
0.000000	0.886561	3190.868164
0.000000	0.886799	3199.049805
0.000000	0.887036	3203.940674
0.000000	0.887273	3208.150635
0.000000	0.887510	3211.442627
0.000000	0.887747	3213.977783
0.000000	0.887984	3214.406982
0.000000	0.888222	3213.536133
0.000000	0.888459	3211.742920
0.000000	0.888696	3209.882813
0.000000	0.888933	3209.593750
0.000000	0.889170	3210.040527
0.000000	0.889407	3210.830078
0.000000	0.889645	3211.701660
0.000000	0.889882	3211.831543
0.000000	0.890119	3211.938721
0.000000	0.890356	3211.306152
0.000000	0.890593	3210.183838
0.000000	0.890830	3208.625732
0.000000	0.891068	3206.474854
0.000000	0.891305	3204.697021
0.000000	0.891542	3202.712646
0.000000	0.891779	3200.285400
0.000000	0.892016	3197.327148
0.000000	0.892254	3194.402100
0.000000	0.892491	3192.850586
0.000000	0.892728	3190.727295
0.000000	0.892965	3188.195801
0.000000	0.893202	3187.411133
0.000000	0.893439	3186.655518
0.000000	0.893677	3185.802734
0.000000	0.893914	3185.222900
0.000000	0.894151	3184.941650
0.000000	0.894388	3184.488525
0.000000	0.894625	3184.593750
0.000000	0.894862	3184.647705
0.000000	0.895100	3185.566650
0.000000	0.895337	3186.300049
0.000000	0.895574	3186.224365
0.000000	0.895811	3185.595703
0.000000	0.896048	3184.635498
0.000000	0.896286	3183.392822
0.000000	0.896523	3182.694580
0.000000	0.896760	3182.418945
0.000000	0.896997	3182.390381
0.000000	0.897234	3182.617920
0.000000	0.897471	3183.910156
0.000000	0.897709	3184.601807
0.000000	0.897946	3183.944580
0.000000	0.898183	3182.615967
0.000000	0.898420	3181.564697
0.000000	0.898657	3181.103271
0.000000	0.898894	3181.314453
0.000000	0.899132	3182.617432
0.000000	0.899369	3184.765869
0.000000	0.899606	3187.177734
0.000000	0.899843	3190.301025
0.000000	0.900080	3193.234619
0.000000	0.900317	3195.670898
0.000000	0.900555	3197.972656
0.000000	0.900792	3200.448242
0.000000	0.901029	3203.658691
0.000000	0.901266	3207.494873
0.000000	0.901503	3212.444824
0.000000	0.901740	3217.887451
0.000000	0.901978	3221.119629
0.000000	0.902215	3221.114014
0.000000	0.902452	3220.087402
0.000000	0.902689	3218.222412
0.000000	0.902926	3216.306885
0.000000	0.903164	3216.180176
0.000000	0.903401	3216.018799
0.000000	0.903638	3216.284424
0.000000	0.903875	3216.915039
0.000000	0.904112	3217.535645
0.000000	0.904349	3217.837891
0.000000	0.904587	3217.738281
0.000000	0.904824	3217.898193
0.000000	0.905061	3217.422607
0.000000	0.905298	3216.746826
0.000000	0.905535	3215.508301
0.000000	0.905773	3215.070313
0.000000	0.906010	3214.402344
0.000000	0.906247	3213.765625
0.000000	0.906484	3212.961182
0.000000	0.906721	3212.405762
0.000000	0.906958	3212.044189
0.000000	0.907196	3212.045410
0.000000	0.907433	3212.187988
0.000000	0.907670	3212.689697
0.000000	0.907907	3212.875977
0.000000	0.908144	3212.864258
0.000000	0.908381	3213.114014
0.000000	0.908619	3212.101318
0.000000	0.908856	3209.940674
0.000000	0.909093	3206.900635
0.000000	0.909330	3204.009033
0.000000	0.909567	3200.247803
0.000000	0.909804	3193.864502
0.000000	0.910042	3186.378906
0.000000	0.910279	3177.717285
0.000000	0.910516	3170.246582
0.000000	0.910753	3164.611084
0.000000	0.910990	3159.192383
0.000000	0.911228	3154.810791
0.000000	0.911465	3150.801758
0.000000	0.911702	3147.750977
0.000000	0.911939	3145.455811
0.000000	0.912176	3143.735352
0.000000	0.912413	3142.701172
0.000000	0.912651	3140.731934
0.000000	0.912888	3137.800293
0.000000	0.913125	3134.514404
0.000000	0.913362	3131.264893
0.000000	0.913599	3129.008545
0.000000	0.913836	3127.483154
0.000000	0.914074	3128.873291
0.000000	0.914311	3130.984375
0.000000	0.914548	3132.976318
0.000000	0.914785	3132.041260
0.000000	0.915022	3129.849121
0.000000	0.915260	3127.873779
0.000000	0.915497	3127.859375
0.000000	0.915734	3129.114990
0.000000	0.915971	3131.407715
0.000000	0.916208	3134.743408
0.000000	0.916445	3138.660156
0.000000	0.916683	3140.799805
0.000000	0.916920	3141.971924
0.000000	0.917157	3143.163086
0.000000	0.917394	3145.719971
0.000000	0.917631	3148.584717
0.000000	0.917868	3151.718750
0.000000	0.918106	3155.665771
0.000000	0.918343	3160.069580
0.000000	0.918580	3164.848633
0.000000	0.918817	3169.130615
0.000000	0.919054	3173.584961
0.000000	0.919291	3176.104980
0.000000	0.919529	3177.964844
0.000000	0.919766	3179.776123
0.000000	0.920003	3181.344727
0.000000	0.920240	3182.931396
0.000000	0.920477	3184.051025
0.000000	0.920715	3180.958008
0.000000	0.920952	3173.843018
0.000000	0.921189	3164.125244
0.000000	0.921426	3152.165283
0.000000	0.921663	3140.577881
0.000000	0.921900	3132.820313
0.000000	0.922138	3127.360107
0.000000	0.922375	3123.508301
0.000000	0.922612	3120.047119
0.000000	0.922849	3118.677002
0.000000	0.923086	3118.962402
0.000000	0.923323	3120.900635
0.000000	0.923561	3124.239014
0.000000	0.923798	3126.209717
0.000000	0.924035	3127.083496
0.000000	0.924272	3128.435303
0.000000	0.924509	3130.444580
0.000000	0.924747	3133.589111
0.000000	0.924984	3138.711914
0.000000	0.925221	3145.235840
0.000000	0.925458	3152.412354
0.000000	0.925695	3160.071777
0.000000	0.925932	3167.935791
0.000000	0.926170	3174.297607
0.000000	0.926407	3178.981934
0.000000	0.926644	3182.860107
0.000000	0.926881	3185.923828
0.000000	0.927118	3187.976074
0.000000	0.927355	3188.539307
0.000000	0.927593	3187.626465
0.000000	0.927830	3186.026611
0.000000	0.928067	3185.284668
0.000000	0.928304	3185.547119
0.000000	0.928541	3187.379639
0.000000	0.928779	3191.262207
0.000000	0.929016	3195.135254
0.000000	0.929253	3197.579590
0.000000	0.929490	3201.270508
0.000000	0.929727	3206.126953
0.000000	0.929964	3212.275146
0.000000	0.930202	3220.263184
0.000000	0.930439	3230.283203
0.000000	0.930676	3240.160645
0.000000	0.930913	3250.452637
0.000000	0.931150	3260.088867
0.000000	0.931387	3267.810303
0.000000	0.931625	3274.817383
0.000000	0.931862	3281.337646
0.000000	0.932099	3286.575195
0.000000	0.932336	3290.437988
0.000000	0.932573	3292.885254
0.000000	0.932810	3294.906494
0.000000	0.933048	3298.121826
0.000000	0.933285	3304.780273
0.000000	0.933522	3312.485596
0.000000	0.933759	3319.384277
0.000000	0.933996	3326.626465
0.000000	0.934234	3333.724854
0.000000	0.934471	3340.174072
0.000000	0.934708	3345.975342
0.000000	0.934945	3348.645264
0.000000	0.935182	3348.720703
0.000000	0.935419	3347.018066
0.000000	0.935657	3343.504639
0.000000	0.935894	3337.991943
0.000000	0.936131	3330.764160
0.000000	0.936368	3321.878662
0.000000	0.936605	3313.354980
0.000000	0.936843	3303.322998
0.000000	0.937080	3292.580811
0.000000	0.937317	3284.568604
0.000000	0.937554	3278.214844
0.000000	0.937791	3272.333008
0.000000	0.938028	3266.081543
0.000000	0.938266	3259.439941
0.000000	0.938503	3252.917236
0.000000	0.938740	3246.458984
0.000000	0.938977	3241.599365
0.000000	0.939214	3237.186523
0.000000	0.939451	3232.698242
0.000000	0.939689	3228.331787
0.000000	0.939926	3224.079346
0.000000	0.940163	3219.484131
0.000000	0.940400	3215.222900
0.000000	0.940637	3211.041748
0.000000	0.940874	3208.468506
0.000000	0.941112	3206.634766
0.000000	0.941349	3204.693115
0.000000	0.941586	3201.861084
0.000000	0.941823	3198.459229
0.000000	0.942060	3191.608154
0.000000	0.942297	3181.830322
0.000000	0.942535	3169.258301
0.000000	0.942772	3156.662354
0.000000	0.943009	3142.389404
0.000000	0.943246	3125.797119
0.000000	0.943483	3108.959229
0.000000	0.943721	3094.011963
0.000000	0.943958	3079.354492
0.000000	0.944195	3065.112305
0.000000	0.944432	3051.786621
0.000000	0.944669	3040.850830
0.000000	0.944906	3030.935303
0.000000	0.945144	3022.118896
0.000000	0.945381	3014.805420
0.000000	0.945618	3009.357666
0.000000	0.945855	3004.128906
0.000000	0.946092	2999.478271
0.000000	0.946329	2995.574951
0.000000	0.946567	2993.360352
0.000000	0.946804	2991.989990
0.000000	0.947041	2990.988525
0.000000	0.947278	2991.181396
0.000000	0.947515	2992.783691
0.000000	0.947753	2996.679443
0.000000	0.947990	3002.554688
0.000000	0.948227	3011.118164
0.000000	0.948464	3021.885498
0.000000	0.948701	3035.155273
0.000000	0.948938	3049.819336
0.000000	0.949176	3063.943359
0.000000	0.949413	3078.385986
0.000000	0.949650	3092.688965
0.000000	0.949887	3104.569092
0.000000	0.950124	3113.635254
0.000000	0.950361	3122.633057
0.000000	0.950599	3131.703125
0.000000	0.950836	3141.315186
0.000000	0.951073	3150.396729
0.000000	0.951310	3158.479004
0.000000	0.951547	3165.528076
0.000000	0.951784	3169.550049
0.000000	0.952022	3172.696289
0.000000	0.952259	3175.060303
0.000000	0.952496	3176.001221
0.000000	0.952733	3175.250732
0.000000	0.952970	3173.345703
0.000000	0.953208	3170.572998
0.000000	0.953445	3166.708984
0.000000	0.953682	3162.593262
0.000000	0.953919	3158.547119
0.000000	0.954156	3156.840332
0.000000	0.954393	3154.560547
0.000000	0.954631	3153.299561
0.000000	0.954868	3153.236328
0.000000	0.955105	3153.291260
0.000000	0.955342	3151.287109
0.000000	0.955579	3146.288818
0.000000	0.955817	3140.256348
0.000000	0.956054	3133.359619
0.000000	0.956291	3129.546143
0.000000	0.956528	3126.743896
0.000000	0.956765	3123.642578
0.000000	0.957002	3120.666992
0.000000	0.957240	3118.333008
0.000000	0.957477	3116.459961
0.000000	0.957714	3114.854736
0.000000	0.957951	3113.821289
0.000000	0.958188	3109.096436
0.000000	0.958425	3103.453613
0.000000	0.958663	3096.176758
0.000000	0.958900	3087.760986
0.000000	0.959137	3080.205811
0.000000	0.959374	3073.568848
0.000000	0.959611	3066.697754
0.000000	0.959848	3061.035400
0.000000	0.960086	3055.852295
0.000000	0.960323	3052.430664
0.000000	0.960560	3051.305420
0.000000	0.960797	3053.240967
0.000000	0.961034	3059.510742
0.000000	0.961271	3068.632813
0.000000	0.961509	3079.313477
0.000000	0.961746	3092.142822
0.000000	0.961983	3106.308350
0.000000	0.962220	3119.621338
0.000000	0.962457	3130.948730
0.000000	0.962695	3143.913086
0.000000	0.962932	3159.261963
0.000000	0.963169	3177.492432
0.000000	0.963406	3197.778564
0.000000	0.963643	3220.090820
0.000000	0.963880	3242.422119
0.000000	0.964118	3265.519287
0.000000	0.964355	3288.960449
0.000000	0.964592	3311.435059
0.000000	0.964829	3333.787842
0.000000	0.965066	3353.725342
0.000000	0.965304	3371.987061
0.000000	0.965541	3386.563721
0.000000	0.965778	3395.137207
0.000000	0.966015	3400.735352
0.000000	0.966252	3404.210449
0.000000	0.966489	3406.091064
0.000000	0.966727	3407.237061
0.000000	0.966964	3407.332764
0.000000	0.967201	3406.174072
0.000000	0.967438	3403.575684
0.000000	0.967675	3401.088623
0.000000	0.967912	3398.711914
0.000000	0.968150	3396.847168
0.000000	0.968387	3394.714111
0.000000	0.968624	3392.408203
0.000000	0.968861	3390.004150
0.000000	0.969098	3386.492432
0.000000	0.969335	3382.495361
0.000000	0.969573	3377.924316
0.000000	0.969810	3373.523926
0.000000	0.970047	3371.833252
0.000000	0.970284	3370.775635
0.000000	0.970521	3371.272217
0.000000	0.970758	3372.749023
0.000000	0.970996	3374.544922
0.000000	0.971233	3377.062744
0.000000	0.971470	3380.361816
0.000000	0.971707	3384.259521
0.000000	0.971944	3388.572754
0.000000	0.972182	3393.969482
0.000000	0.972419	3400.258545
0.000000	0.972656	3406.927002
0.000000	0.972893	3414.475586
0.000000	0.973130	3421.996826
0.000000	0.973368	3428.349365
0.000000	0.973605	3434.649170
0.000000	0.973842	3439.220459
0.000000	0.974079	3443.002930
0.000000	0.974316	3445.772461
0.000000	0.974553	3445.363770
0.000000	0.974791	3443.920410
0.000000	0.975028	3440.501221
0.000000	0.975265	3435.825439
0.000000	0.975502	3431.617432
0.000000	0.975739	3427.282715
0.000000	0.975976	3421.391357
0.000000	0.976214	3415.244629
0.000000	0.976451	3411.591553
0.000000	0.976688	3411.076416
0.000000	0.976925	3411.418457
0.000000	0.977162	3410.911377
0.000000	0.977399	3409.945557
0.000000	0.977637	3409.078125
0.000000	0.977874	3407.574707
0.000000	0.978111	3405.713867
0.000000	0.978348	3403.273193
0.000000	0.978585	3401.219727
0.000000	0.978822	3399.767822
0.000000	0.979060	3400.001709
0.000000	0.979297	3400.680176
0.000000	0.979534	3401.438721
0.000000	0.979771	3403.461670
0.000000	0.980008	3407.042725
0.000000	0.980246	3410.511963
0.000000	0.980483	3413.744385
0.000000	0.980720	3416.564209
0.000000	0.980957	3418.387939
0.000000	0.981194	3419.089355
0.000000	0.981431	3418.066406
0.000000	0.981669	3415.832275
0.000000	0.981906	3411.989990
0.000000	0.982143	3407.159180
0.000000	0.982380	3400.231445
0.000000	0.982617	3392.020752
0.000000	0.982854	3383.052734
0.000000	0.983092	3373.158447
0.000000	0.983329	3363.376709
0.000000	0.983566	3356.775879
0.000000	0.983803	3351.882568
0.000000	0.984040	3347.935059
0.000000	0.984278	3345.105957
0.000000	0.984515	3342.374268
0.000000	0.984752	3338.999023
0.000000	0.984989	3335.095459
0.000000	0.985226	3332.053711
0.000000	0.985463	3329.855225
0.000000	0.985701	3327.238037
0.000000	0.985938	3324.040771
0.000000	0.986175	3320.338379
0.000000	0.986412	3317.561279
0.000000	0.986649	3316.176514
0.000000	0.986886	3316.191162
0.000000	0.987124	3317.602539
0.000000	0.987361	3320.255371
0.000000	0.987598	3325.649902
0.000000	0.987835	3332.904541
0.000000	0.988072	3341.202637
0.000000	0.988310	3349.968750
0.000000	0.988547	3359.769775
0.000000	0.988784	3369.665527
0.000000	0.989021	3378.746338
0.000000	0.989258	3388.016602
0.000000	0.989495	3396.429443
0.000000	0.989733	3404.113770
0.000000	0.989970	3410.512451
0.000000	0.990207	3414.147461
0.000000	0.990444	3417.176270
0.000000	0.990681	3419.751709
0.000000	0.990918	3422.053223
0.000000	0.991156	3424.384521
0.000000	0.991393	3426.177002
0.000000	0.991630	3427.431396
0.000000	0.991867	3428.389160
0.000000	0.992104	3428.678711
0.000000	0.992342	3428.883301
0.000000	0.992579	3429.350342
0.000000	0.992816	3428.820313
0.000000	0.993053	3427.834961
0.000000	0.993290	3426.153564
0.000000	0.993527	3424.191895
0.000000	0.993765	3422.677246
0.000000	0.994002	3421.529785
0.000000	0.994239	3420.552246
0.000000	0.994476	3420.416504
0.000000	0.994713	3419.868652
0.000000	0.994950	3420.544922
0.000000	0.995188	3423.125488
0.000000	0.995425	3426.839355
0.000000	0.995662	3430.640137
0.000000	0.995899	3434.250000
0.000000	0.996136	3437.403564
0.000000	0.996373	3439.884766
0.000000	0.996611	3442.521240
0.000000	0.996848	3445.602295
0.000000	0.997085	3449.168945
0.000000	0.997322	3453.218506
0.000000	0.997559	3457.079834
0.000000	0.997797	3461.119629
0.000000	0.998034	3463.740479
0.000000	0.998271	3466.112061
0.000000	0.998508	3468.250977
0.000000	0.998745	3470.034912
0.000000	0.998982	3471.083008
0.000000	0.999220	3471.144043
0.000000	0.999457	3470.625732
0.000000	0.999694	3469.414795
0.000000	0.999931	3467.600342
0.000000	1.000168	3466.219971
0.000000	1.000405	3464.938721
0.000000	1.000643	3464.156738
0.000000	1.000880	3464.890625
0.000000	1.001117	3468.239990
0.000000	1.001354	3471.784668
0.000000	1.001591	3474.282715
0.000000	1.001829	3477.182373
0.000000	1.002066	3482.015625
0.000000	1.002303	3487.483154
0.000000	1.002540	3492.514160
0.000000	1.002777	3497.329102
0.000000	1.003014	3503.020020
0.000000	1.003252	3508.615967
0.000000	1.003489	3512.605225
0.000000	1.003726	3516.061768
0.000000	1.003963	3519.451660
0.000000	1.004200	3523.034912
0.000000	1.004437	3527.066406
0.000000	1.004675	3530.312012
0.000000	1.004912	3533.322510
0.000000	1.005149	3536.326904
0.000000	1.005386	3539.072021
0.000000	1.005623	3541.295410
0.000000	1.005860	3543.463867
0.000000	1.006098	3545.801270
0.000000	1.006335	3547.871094
0.000000	1.006572	3549.520752
0.000000	1.006809	3550.418701
0.000000	1.007046	3550.800537
0.000000	1.007284	3550.049316
0.000000	1.007521	3546.828125
0.000000	1.007758	3542.309570
0.000000	1.007995	3536.849609
0.000000	1.008232	3530.747070
0.000000	1.008469	3526.759766
0.000000	1.008707	3521.315674
0.000000	1.008944	3514.468994
0.000000	1.009181	3506.511963
0.000000	1.009418	3499.318604
0.000000	1.009655	3492.173828
0.000000	1.009892	3486.500732
0.000000	1.010130	3481.500488
0.000000	1.010367	3476.596436
0.000000	1.010604	3471.351318
0.000000	1.010841	3466.599365
0.000000	1.011078	3462.781006
0.000000	1.011316	3457.129883
0.000000	1.011553	3449.676025
0.000000	1.011790	3441.164795
0.000000	1.012027	3432.094971
0.000000	1.012264	3424.969482
0.000000	1.012501	3421.674805
0.000000	1.012739	3419.286377
0.000000	1.012976	3417.763672
0.000000	1.013213	3417.607910
0.000000	1.013450	3419.127930
0.000000	1.013687	3423.346680
0.000000	1.013924	3431.066650
0.000000	1.014162	3441.402100
0.000000	1.014399	3452.780762
0.000000	1.014636	3464.215820
0.000000	1.014873	3474.937988
0.000000	1.015110	3483.032471
0.000000	1.015347	3488.445068
0.000000	1.015585	3492.390381
0.000000	1.015822	3494.660156
0.000000	1.016059	3495.718262
0.000000	1.016296	3495.348877
0.000000	1.016533	3493.224854
0.000000	1.016770	3489.281006
0.000000	1.017008	3483.740479
0.000000	1.017245	3476.519775
0.000000	1.017482	3468.570557
0.000000	1.017719	3460.081055
0.000000	1.017956	3449.458008
0.000000	1.018194	3437.597412
0.000000	1.018431	3427.245361
0.000000	1.018668	3418.533691
0.000000	1.018905	3410.007080
0.000000	1.019142	3402.045166
0.000000	1.019379	3393.451172
0.000000	1.019617	3384.976074
0.000000	1.019854	3379.039795
0.000000	1.020091	3373.222412
0.000000	1.020328	3368.515137
0.000000	1.020565	3364.979004
0.000000	1.020803	3362.775391
0.000000	1.021040	3361.185547
0.000000	1.021277	3360.178223
0.000000	1.021514	3360.438721
0.000000	1.021751	3362.500488
0.000000	1.021988	3365.592041
0.000000	1.022226	3367.616943
0.000000	1.022463	3370.101318
0.000000	1.022700	3372.140381
0.000000	1.022937	3374.322754
0.000000	1.023174	3376.832764
0.000000	1.023412	3379.628418
0.000000	1.023649	3383.493164
0.000000	1.023886	3388.309326
0.000000	1.024123	3393.370850
0.000000	1.024360	3398.895996
0.000000	1.024597	3401.130127
0.000000	1.024835	3403.465820
0.000000	1.025072	3406.456299
0.000000	1.025309	3410.347168
0.000000	1.025546	3417.290039
0.000000	1.025783	3426.518799
0.000000	1.026020	3436.377441
0.000000	1.026258	3445.007324
0.000000	1.026495	3452.823242
0.000000	1.026732	3459.277588
0.000000	1.026969	3465.917236
0.000000	1.027206	3472.414063
0.000000	1.027443	3479.378662
0.000000	1.027681	3487.863037
0.000000	1.027918	3498.176514
0.000000	1.028155	3510.257080
0.000000	1.028392	3523.007324
0.000000	1.028629	3535.256348
0.000000	1.028866	3546.924316
0.000000	1.029104	3558.979736
0.000000	1.029341	3571.024658
0.000000	1.029578	3579.197021
0.000000	1.029815	3584.393311
0.000000	1.030052	3588.623291
0.000000	1.030290	3593.325928
0.000000	1.030527	3598.220703
0.000000	1.030764	3601.693848
0.000000	1.031001	3603.146973
0.000000	1.031238	3602.646973
0.000000	1.031475	3600.494629
0.000000	1.031713	3597.584229
0.000000	1.031950	3595.129639
0.000000	1.032187	3593.129883
0.000000	1.032424	3590.170410
0.000000	1.032661	3586.114746
0.000000	1.032899	3581.110352
0.000000	1.033136	3576.321533
0.000000	1.033373	3573.305908
0.000000	1.033610	3569.318604
0.000000	1.033847	3564.674805
0.000000	1.034084	3559.433105
0.000000	1.034322	3553.748291
0.000000	1.034559	3548.341797
0.000000	1.034796	3546.403809
0.000000	1.035033	3544.985596
0.000000	1.035270	3543.555420
0.000000	1.035507	3541.897461
0.000000	1.035745	3540.288574
0.000000	1.035982	3538.560303
0.000000	1.036219	3536.957764
0.000000	1.036456	3535.436035
0.000000	1.036693	3533.893066
0.000000	1.036930	3533.131592
0.000000	1.037168	3534.225586
0.000000	1.037405	3536.478516
0.000000	1.037642	3539.154541
0.000000	1.037879	3542.120850
0.000000	1.038116	3545.167236
0.000000	1.038353	3547.792725
0.000000	1.038591	3549.369873
0.000000	1.038828	3549.214111
0.000000	1.039065	3548.587158
0.000000	1.039302	3547.682861
0.000000	1.039539	3547.340332
0.000000	1.039777	3548.383301
0.000000	1.040014	3549.232666
0.000000	1.040251	3549.265137
0.000000	1.040488	3548.333252
0.000000	1.040725	3547.077148
0.000000	1.040962	3544.889893
0.000000	1.041200	3543.072510
0.000000	1.041437	3541.481201
0.000000	1.041674	3540.029785
0.000000	1.041911	3539.287842
0.000000	1.042148	3539.707764
0.000000	1.042385	3542.857422
0.000000	1.042623	3547.922119
0.000000	1.042860	3553.297607
0.000000	1.043097	3557.663086
0.000000	1.043334	3559.071289
0.000000	1.043571	3558.034180
0.000000	1.043809	3556.719971
0.000000	1.044046	3555.001221
0.000000	1.044283	3553.795654
0.000000	1.044520	3556.703125
0.000000	1.044757	3560.016357
0.000000	1.044994	3562.815186
0.000000	1.045232	3564.062500
0.000000	1.045469	3565.003418
0.000000	1.045706	3564.754395
0.000000	1.045943	3562.814209
0.000000	1.046180	3559.392578
0.000000	1.046417	3555.453613
0.000000	1.046655	3551.598145
0.000000	1.046892	3547.616455
0.000000	1.047129	3544.260742
0.000000	1.047366	3540.680908
0.000000	1.047603	3536.916016
0.000000	1.047840	3533.566895
0.000000	1.048078	3530.559082
0.000000	1.048315	3526.977051
0.000000	1.048552	3522.182129
0.000000	1.048789	3516.141357
0.000000	1.049026	3508.638184
0.000000	1.049264	3500.264648
0.000000	1.049501	3490.857666
0.000000	1.049738	3480.556885
0.000000	1.049975	3470.785645
0.000000	1.050212	3461.689941
0.000000	1.050449	3451.453613
0.000000	1.050687	3440.099365
0.000000	1.050924	3430.113037
0.000000	1.051161	3421.931152
0.000000	1.051398	3414.253174
0.000000	1.051635	3408.879395
0.000000	1.051872	3404.933350
0.000000	1.052110	3402.384766
0.000000	1.052347	3401.861816
0.000000	1.052584	3402.833252
0.000000	1.052821	3403.829834
0.000000	1.053058	3405.061768
0.000000	1.053295	3407.179199
0.000000	1.053533	3410.516602
0.000000	1.053770	3415.266357
0.000000	1.054007	3420.712646
0.000000	1.054244	3427.401611
0.000000	1.054481	3434.148438
0.000000	1.054719	3439.835693
0.000000	1.054956	3445.075195
0.000000	1.055193	3451.526855
0.000000	1.055430	3459.270752
0.000000	1.055667	3465.948730
0.000000	1.055905	3472.005859
0.000000	1.056142	3476.225830
0.000000	1.056379	3480.582520
0.000000	1.056616	3483.993896
0.000000	1.056853	3486.347900
0.000000	1.057090	3487.859131
0.000000	1.057328	3489.208740
0.000000	1.057565	3490.428955
0.000000	1.057802	3491.455322
0.000000	1.058039	3493.448486
0.000000	1.058276	3496.100586
0.000000	1.058513	3499.872070
0.000000	1.058751	3503.839844
0.000000	1.058988	3506.678711
0.000000	1.059225	3509.557617
0.000000	1.059462	3513.185059
0.000000	1.059699	3517.953369
0.000000	1.059937	3524.460938
0.000000	1.060174	3532.960449
0.000000	1.060411	3542.312744
0.000000	1.060648	3550.569580
0.000000	1.060885	3557.968506
0.000000	1.061122	3565.231201
0.000000	1.061360	3571.837646
0.000000	1.061597	3577.338135
0.000000	1.061834	3578.863037
0.000000	1.062071	3578.984619
0.000000	1.062308	3578.001953
0.000000	1.062545	3575.596680
0.000000	1.062783	3573.731445
0.000000	1.063020	3571.057861
0.000000	1.063257	3568.264648
0.000000	1.063494	3566.335205
0.000000	1.063731	3565.282471
0.000000	1.063968	3564.210205
0.000000	1.064206	3563.028809
0.000000	1.064443	3562.877197
0.000000	1.064680	3564.169189
0.000000	1.064917	3566.265625
0.000000	1.065154	3568.667969
0.000000	1.065391	3570.827637
0.000000	1.065629	3573.155762
0.000000	1.065866	3575.598145
0.000000	1.066103	3578.210449
0.000000	1.066340	3581.037842
0.000000	1.066577	3583.749756
0.000000	1.066815	3585.896729
0.000000	1.067052	3587.918945
0.000000	1.067289	3589.359863
0.000000	1.067526	3590.656494
0.000000	1.067763	3592.783203
0.000000	1.068000	3595.977539
0.000000	1.068238	3599.534668
0.000000	1.068475	3603.502441
0.000000	1.068712	3606.309326
0.000000	1.068949	3608.442871
0.000000	1.069186	3610.129395
0.000000	1.069424	3612.276611
0.000000	1.069661	3615.103516
0.000000	1.069898	3618.308594
0.000000	1.070135	3621.040039
0.000000	1.070372	3623.844971
0.000000	1.070609	3626.875000
0.000000	1.070847	3629.832031
0.000000	1.071084	3632.326904
0.000000	1.071321	3633.313721
0.000000	1.071558	3632.374756
0.000000	1.071795	3629.827881
0.000000	1.072032	3626.534912
0.000000	1.072270	3623.028809
0.000000	1.072507	3619.562744
0.000000	1.072744	3617.264160
0.000000	1.072981	3615.651123
0.000000	1.073218	3614.853271
0.000000	1.073455	3614.547119
0.000000	1.073693	3614.206299
0.000000	1.073930	3613.037354
0.000000	1.074167	3611.627930
0.000000	1.074404	3610.561035
0.000000	1.074641	3610.386475
0.000000	1.074878	3610.601563
0.000000	1.075116	3611.797119
0.000000	1.075353	3614.076660
0.000000	1.075590	3617.838379
0.000000	1.075827	3623.375732
0.000000	1.076064	3629.384521
0.000000	1.076302	3634.181885
0.000000	1.076539	3638.865723
0.000000	1.076776	3642.936279
0.000000	1.077013	3646.419434
0.000000	1.077250	3650.134521
0.000000	1.077487	3654.455566
0.000000	1.077725	3659.122803
0.000000	1.077962	3662.730957
0.000000	1.078199	3666.286377
0.000000	1.078436	3669.406006
0.000000	1.078673	3672.073730
0.000000	1.078910	3674.652832
0.000000	1.079148	3678.111816
0.000000	1.079385	3681.059082
0.000000	1.079622	3683.452393
0.000000	1.079859	3685.231201
0.000000	1.080096	3686.085693
0.000000	1.080334	3685.712646
0.000000	1.080571	3684.581299
0.000000	1.080808	3682.376953
0.000000	1.081045	3680.294678
0.000000	1.081282	3677.419678
0.000000	1.081519	3673.947998
0.000000	1.081757	3670.034180
0.000000	1.081994	3666.499023
0.000000	1.082231	3664.546631
0.000000	1.082468	3663.130615
0.000000	1.082705	3662.150391
0.000000	1.082942	3661.307129
0.000000	1.083180	3659.633301
0.000000	1.083417	3657.603760
0.000000	1.083654	3655.757324
0.000000	1.083891	3653.840820
0.000000	1.084128	3651.295410
0.000000	1.084365	3648.528809
0.000000	1.084603	3646.117188
0.000000	1.084840	3646.111572
0.000000	1.085077	3647.696533
0.000000	1.085314	3651.145752
0.000000	1.085551	3657.072998
0.000000	1.085788	3665.000977
0.000000	1.086026	3673.761719
0.000000	1.086263	3683.115723
0.000000	1.086500	3689.984375
0.000000	1.086737	3691.852539
0.000000	1.086974	3691.203125
0.000000	1.087212	3689.264160
0.000000	1.087449	3685.712646
0.000000	1.087686	3682.082275
0.000000	1.087923	3681.960938
0.000000	1.088160	3684.016846
0.000000	1.088398	3684.077637
0.000000	1.088635	3683.178711
0.000000	1.088872	3682.512207
0.000000	1.089109	3682.027344
0.000000	1.089346	3683.400635
0.000000	1.089583	3686.502441
0.000000	1.089821	3688.801514
0.000000	1.090058	3691.709717
0.000000	1.090295	3695.980713
0.000000	1.090532	3701.952148
0.000000	1.090769	3708.382324
0.000000	1.091006	3714.859619
0.000000	1.091244	3721.161621
0.000000	1.091481	3726.311768
0.000000	1.091718	3731.033691
0.000000	1.091955	3735.373291
0.000000	1.092192	3739.131836
0.000000	1.092430	3741.984375
0.000000	1.092667	3743.746826
0.000000	1.092904	3744.403076
0.000000	1.093141	3744.124268
0.000000	1.093378	3742.901367
0.000000	1.093615	3741.743408
0.000000	1.093853	3740.839111
0.000000	1.094090	3739.124512
0.000000	1.094327	3736.960449
0.000000	1.094564	3734.638184
0.000000	1.094801	3732.377441
0.000000	1.095038	3730.090820
0.000000	1.095276	3727.511475
0.000000	1.095513	3725.912354
0.000000	1.095750	3725.300049
0.000000	1.095987	3726.856445
0.000000	1.096224	3730.221680
0.000000	1.096461	3735.100342
0.000000	1.096699	3740.558350
0.000000	1.096936	3745.428711
0.000000	1.097173	3749.008545
0.000000	1.097410	3753.343506
0.000000	1.097647	3758.273682
0.000000	1.097885	3762.637451
0.000000	1.098122	3766.710938
0.000000	1.098359	3770.811768
0.000000	1.098596	3775.013428
0.000000	1.098833	3778.976563
0.000000	1.099070	3782.779785
0.000000	1.099308	3786.074219
0.000000	1.099545	3787.956787
0.000000	1.099782	3788.582764
0.000000	1.100019	3787.531982
0.000000	1.100256	3784.784180
0.000000	1.100493	3780.765137
0.000000	1.100731	3775.883301
0.000000	1.100968	3769.678955
0.000000	1.101205	3762.906494
0.000000	1.101442	3754.787598
0.000000	1.101679	3747.353516
0.000000	1.101916	3743.279297
0.000000	1.102154	3740.591309
0.000000	1.102391	3738.915283
0.000000	1.102628	3739.450195
0.000000	1.102865	3742.520264
0.000000	1.103102	3745.650879
0.000000	1.103340	3748.185791
0.000000	1.103577	3749.393311
0.000000	1.103814	3749.616211
0.000000	1.104051	3748.373535
0.000000	1.104288	3745.194336
0.000000	1.104525	3740.271240
0.000000	1.104763	3733.653809
0.000000	1.105000	3725.144043
0.000000	1.105237	3714.810059
0.000000	1.105474	3702.174316
0.000000	1.105711	3690.113281
0.000000	1.105948	3680.004883
0.000000	1.106186	3670.305664
0.000000	1.106423	3661.456787
0.000000	1.106660	3655.129883
0.000000	1.106897	3649.552490
0.000000	1.107134	3645.472656
0.000000	1.107372	3643.694824
0.000000	1.107609	3643.909424
0.000000	1.107846	3645.248291
0.000000	1.108083	3645.109863
0.000000	1.108320	3644.129150
0.000000	1.108557	3643.214600
0.000000	1.108795	3642.806152
0.000000	1.109032	3642.122070
0.000000	1.109269	3641.362061
0.000000	1.109506	3640.799072
0.000000	1.109743	3641.591064
0.000000	1.109980	3646.308350
0.000000	1.110218	3655.480225
0.000000	1.110455	3666.028076
0.000000	1.110692	3678.271729
0.000000	1.110929	3690.292236
0.000000	1.111166	3701.220703
0.000000	1.111403	3710.911377
0.000000	1.111641	3720.149658
0.000000	1.111878	3729.110107
0.000000	1.112115	3734.779297
0.000000	1.112352	3739.858398
0.000000	1.112589	3744.902832
0.000000	1.112827	3750.406250
0.000000	1.113064	3757.434082
0.000000	1.113301	3765.825684
0.000000	1.113538	3773.970703
0.000000	1.113775	3779.788818
0.000000	1.114012	3784.380859
0.000000	1.114250	3788.159912
0.000000	1.114487	3789.345947
0.000000	1.114724	3788.253662
0.000000	1.114961	3784.785889
0.000000	1.115198	3779.432129
0.000000	1.115435	3773.052979
0.000000	1.115673	3767.202393
0.000000	1.115910	3762.084229
0.000000	1.116147	3759.810059
0.000000	1.116384	3759.228516
0.000000	1.116621	3759.796387
0.000000	1.116859	3761.188477
0.000000	1.117096	3761.668701
0.000000	1.117333	3762.047363
0.000000	1.117570	3763.621338
0.000000	1.117807	3765.918701
0.000000	1.118044	3769.148682
0.000000	1.118282	3772.856445
0.000000	1.118519	3777.337402
0.000000	1.118756	3782.664795
0.000000	1.118993	3788.677734
0.000000	1.119230	3791.845947
0.000000	1.119467	3793.013916
0.000000	1.119705	3793.278564
0.000000	1.119942	3792.954102
0.000000	1.120179	3792.681641
0.000000	1.120416	3793.860352
0.000000	1.120653	3797.850586
0.000000	1.120890	3800.058105
0.000000	1.121128	3799.893799
0.000000	1.121365	3800.027832
0.000000	1.121602	3800.216797
0.000000	1.121839	3803.065186
0.000000	1.122076	3809.366943
0.000000	1.122313	3816.682373
0.000000	1.122551	3823.779541
0.000000	1.122788	3830.908447
0.000000	1.123025	3839.493164
0.000000	1.123262	3848.681641
0.000000	1.123499	3856.346924
0.000000	1.123737	3862.942139
0.000000	1.123974	3867.404297
0.000000	1.124211	3869.828125
0.000000	1.124448	3870.702393
0.000000	1.124685	3870.297119
0.000000	1.124923	3869.477539
0.000000	1.125160	3868.093018
0.000000	1.125397	3865.642334
0.000000	1.125634	3863.961670
0.000000	1.125871	3862.384521
0.000000	1.126108	3860.189209
0.000000	1.126346	3857.879639
0.000000	1.126583	3855.900879
0.000000	1.126820	3855.701416
0.000000	1.127057	3855.429932
0.000000	1.127294	3855.919678
0.000000	1.127531	3857.256104
0.000000	1.127769	3858.688232
0.000000	1.128006	3861.277588
0.000000	1.128243	3863.922852
0.000000	1.128480	3865.993652
0.000000	1.128717	3864.774658
0.000000	1.128955	3862.014160
0.000000	1.129192	3858.027100
0.000000	1.129429	3853.028809
0.000000	1.129666	3850.731689
0.000000	1.129903	3849.041504
0.000000	1.130140	3846.017090
0.000000	1.130378	3842.211182
0.000000	1.130615	3838.107422
0.000000	1.130852	3834.178467
0.000000	1.131089	3831.071777
0.000000	1.131326	3827.135742
0.000000	1.131563	3823.280762
0.000000	1.131801	3816.203857
0.000000	1.132038	3807.657227
0.000000	1.132275	3797.644531
0.000000	1.132512	3786.867432
0.000000	1.132749	3779.738525
0.000000	1.132986	3774.417236
0.000000	1.133224	3771.141846
0.000000	1.133461	3768.451172
0.000000	1.133698	3765.860840
0.000000	1.133935	3764.576904
0.000000	1.134172	3765.210449
0.000000	1.134409	3766.719482
0.000000	1.134647	3768.447021
0.000000	1.134884	3770.432861
0.000000	1.135121	3773.209961
0.000000	1.135358	3776.323975
0.000000	1.135595	3779.260742
0.000000	1.135833	3781.955078
0.000000	1.136070	3784.693359
0.000000	1.136307	3786.780518
0.000000	1.136544	3788.478027
0.000000	1.136781	3788.022217
0.000000	1.137018	3786.975342
0.000000	1.137256	3785.831787
0.000000	1.137493	3784.632568
0.000000	1.137730	3783.287598
0.000000	1.137967	3781.207764
0.000000	1.138204	3779.260986
0.000000	1.138441	3777.495361
0.000000	1.138679	3774.967041
0.000000	1.138916	3772.298340
0.000000	1.139153	3769.787842
0.000000	1.139390	3767.601318
0.000000	1.139627	3765.501465
0.000000	1.139865	3763.324219
0.000000	1.140102	3760.877686
0.000000	1.140339	3757.963867
0.000000	1.140576	3754.522705
0.000000	1.140813	3750.523682
0.000000	1.141050	3747.062256
0.000000	1.141288	3743.309814
0.000000	1.141525	3739.485107
0.000000	1.141762	3735.459961
0.000000	1.141999	3731.615479
0.000000	1.142236	3727.166016
0.000000	1.142473	3722.465576
0.000000	1.142711	3717.842773
0.000000	1.142948	3714.772705
0.000000	1.143185	3713.754883
0.000000	1.143422	3713.221436
0.000000	1.143659	3713.281494
0.000000	1.143896	3713.157471
0.000000	1.144134	3713.019043
0.000000	1.144371	3713.311768
0.000000	1.144608	3713.652100
0.000000	1.144845	3714.134277
0.000000	1.145082	3714.613525
0.000000	1.145320	3715.545410
0.000000	1.145557	3716.649414
0.000000	1.145794	3717.987793
0.000000	1.146031	3719.153320
0.000000	1.146268	3718.803955
0.000000	1.146505	3718.112793
0.000000	1.146743	3718.887451
0.000000	1.146980	3721.872559
0.000000	1.147217	3725.503174
0.000000	1.147454	3728.901611
0.000000	1.147691	3732.347168
0.000000	1.147928	3736.123047
0.000000	1.148166	3739.772949
0.000000	1.148403	3742.939941
0.000000	1.148640	3745.767090
0.000000	1.148877	3748.672119
0.000000	1.149114	3751.597168
0.000000	1.149352	3754.215820
0.000000	1.149589	3756.053223
0.000000	1.149826	3757.477295
0.000000	1.150063	3758.507568
0.000000	1.150300	3759.646240
0.000000	1.150537	3759.819336
0.000000	1.150775	3758.434326
0.000000	1.151012	3755.951904
0.000000	1.151249	3754.163330
0.000000	1.151486	3753.218262
0.000000	1.151723	3752.225098
0.000000	1.151960	3749.605469
0.000000	1.152198	3748.024414
0.000000	1.152435	3746.938232
0.000000	1.152672	3745.356201
0.000000	1.152909	3743.863770
0.000000	1.153146	3741.686035
0.000000	1.153383	3738.992920
0.000000	1.153621	3736.712646
0.000000	1.153858	3736.244385
0.000000	1.154095	3739.467285
0.000000	1.154332	3744.218506
0.000000	1.154569	3749.396973
0.000000	1.154807	3754.633301
0.000000	1.155044	3760.257080
0.000000	1.155281	3766.245850
0.000000	1.155518	3771.373291
0.000000	1.155755	3776.394287
0.000000	1.155993	3781.687256
0.000000	1.156230	3787.433594
0.000000	1.156467	3793.813721
0.000000	1.156704	3800.611084
0.000000	1.156941	3808.405518
0.000000	1.157178	3814.315186
0.000000	1.157416	3820.725342
0.000000	1.157653	3827.308105
0.000000	1.157890	3833.905762
0.000000	1.158127	3839.470947
0.000000	1.158364	3843.080811
0.000000	1.158601	3846.466064
0.000000	1.158839	3849.699219
0.000000	1.159076	3852.792969
0.000000	1.159313	3855.939941
0.000000	1.159550	3859.255615
0.000000	1.159787	3863.835205
0.000000	1.160024	3870.003174
0.000000	1.160262	3876.718018
0.000000	1.160499	3882.997070
0.000000	1.160736	3889.439941
0.000000	1.160973	3895.987793
0.000000	1.161210	3900.812256
0.000000	1.161448	3903.159912
0.000000	1.161685	3903.866211
0.000000	1.161922	3903.698486
0.000000	1.162159	3903.764404
0.000000	1.162396	3903.251709
0.000000	1.162633	3903.001221
0.000000	1.162871	3901.671387
0.000000	1.163108	3898.991943
0.000000	1.163345	3895.861572
0.000000	1.163582	3892.287598
0.000000	1.163819	3889.860352
0.000000	1.164056	3888.685059
0.000000	1.164294	3886.539795
0.000000	1.164531	3883.636230
0.000000	1.164768	3879.861572
0.000000	1.165005	3876.242432
0.000000	1.165242	3872.161133
0.000000	1.165480	3867.251465
0.000000	1.165717	3862.053955
0.000000	1.165954	3857.913086
0.000000	1.166191	3853.640625
0.000000	1.166428	3850.046631
0.000000	1.166665	3846.597900
0.000000	1.166903	3842.932861
0.000000	1.167140	3839.125977
0.000000	1.167377	3836.548340
0.000000	1.167614	3833.846191
0.000000	1.167851	3830.165527
0.000000	1.168088	3824.307861
0.000000	1.168326	3817.367432
0.000000	1.168563	3809.635742
0.000000	1.168800	3803.052734
0.000000	1.169037	3798.355957
0.000000	1.169274	3793.003906
0.000000	1.169511	3786.532471
0.000000	1.169749	3779.200439
0.000000	1.169986	3771.453125
0.000000	1.170223	3763.309082
0.000000	1.170460	3758.560791
0.000000	1.170697	3756.914551
0.000000	1.170934	3756.356934
0.000000	1.171172	3757.766846
0.000000	1.171409	3759.916260
0.000000	1.171646	3762.721191
0.000000	1.171883	3764.084717
0.000000	1.172120	3763.018799
0.000000	1.172358	3761.056152
0.000000	1.172595	3759.039063
0.000000	1.172832	3757.973877
0.000000	1.173069	3759.058594
0.000000	1.173306	3761.139160
0.000000	1.173543	3763.761475
0.000000	1.173781	3767.580078
0.000000	1.174018	3772.158691
0.000000	1.174255	3776.380859
0.000000	1.174492	3779.800293
0.000000	1.174729	3782.335693
0.000000	1.174967	3783.817627
0.000000	1.175204	3780.726563
0.000000	1.175441	3774.526367
0.000000	1.175678	3765.101074
0.000000	1.175915	3752.868408
0.000000	1.176152	3740.514648
0.000000	1.176390	3725.565186
0.000000	1.176627	3707.307129
0.000000	1.176864	3687.703125
0.000000	1.177101	3671.174316
0.000000	1.177338	3657.370605
0.000000	1.177575	3644.050049
0.000000	1.177813	3632.378418
0.000000	1.178050	3620.776367
0.000000	1.178287	3611.560791
0.000000	1.178524	3605.553467
0.000000	1.178761	3602.866455
0.000000	1.178998	3602.812012
0.000000	1.179236	3604.716553
0.000000	1.179473	3607.948730
0.000000	1.179710	3612.199219
0.000000	1.179947	3616.436035
0.000000	1.180184	3619.676270
0.000000	1.180421	3620.835938
0.000000	1.180659	3621.122803
0.000000	1.180896	3620.825439
0.000000	1.181133	3621.194092
0.000000	1.181370	3620.554199
0.000000	1.181607	3618.411865
0.000000	1.181845	3615.956299
0.000000	1.182082	3614.007568
0.000000	1.182319	3616.166992
0.000000	1.182556	3622.851563
0.000000	1.182793	3631.619629
0.000000	1.183030	3640.195557
0.000000	1.183268	3649.329590
0.000000	1.183505	3659.788086
0.000000	1.183742	3671.090820
0.000000	1.183979	3682.684326
0.000000	1.184216	3693.865479
0.000000	1.184453	3704.192627
0.000000	1.184691	3715.113037
0.000000	1.184928	3726.323730
0.000000	1.185165	3736.514160
0.000000	1.185402	3746.907227
0.000000	1.185639	3756.936035
0.000000	1.185877	3766.702637
0.000000	1.186114	3776.156006
0.000000	1.186351	3785.331299
0.000000	1.186588	3792.671387
0.000000	1.186825	3797.849365
0.000000	1.187062	3802.613525
0.000000	1.187300	3807.260010
0.000000	1.187537	3811.713867
0.000000	1.187774	3816.097412
0.000000	1.188011	3819.872803
0.000000	1.188248	3822.934570
0.000000	1.188486	3825.416016
0.000000	1.188723	3827.114746
0.000000	1.188960	3827.514404
0.000000	1.189197	3827.283447
0.000000	1.189434	3826.849854
0.000000	1.189671	3827.433838
0.000000	1.189909	3829.163086
0.000000	1.190146	3831.571777
0.000000	1.190383	3834.420654
0.000000	1.190620	3836.499023
0.000000	1.190857	3838.558105
0.000000	1.191094	3840.351563
0.000000	1.191332	3841.950684
0.000000	1.191569	3841.012451
0.000000	1.191806	3838.069580
0.000000	1.192043	3834.165527
0.000000	1.192280	3830.575439
0.000000	1.192517	3828.590820
0.000000	1.192755	3828.421875
0.000000	1.192992	3829.566162
0.000000	1.193229	3831.494873
0.000000	1.193466	3834.389404
0.000000	1.193703	3837.806396
0.000000	1.193941	3841.627441
0.000000	1.194178	3845.850342
0.000000	1.194415	3848.571289
0.000000	1.194652	3847.879395
0.000000	1.194889	3845.945801
0.000000	1.195126	3843.087891
0.000000	1.195364	3839.807373
0.000000	1.195601	3837.457764
0.000000	1.195838	3838.390381
0.000000	1.196075	3840.081543
0.000000	1.196312	3842.024170
0.000000	1.196549	3843.836426
0.000000	1.196787	3845.322021
0.000000	1.197024	3846.047119
0.000000	1.197261	3845.264404
0.000000	1.197498	3844.277100
0.000000	1.197735	3843.305176
0.000000	1.197973	3843.814697
0.000000	1.198210	3845.065674
0.000000	1.198447	3845.593994
0.000000	1.198684	3845.826416
0.000000	1.198921	3846.113525
0.000000	1.199158	3846.954590
0.000000	1.199396	3847.157959
0.000000	1.199633	3847.481445
0.000000	1.199870	3848.278076
0.000000	1.200107	3848.953369
0.000000	1.200344	3850.724609
0.000000	1.200581	3852.854980
0.000000	1.200819	3855.473877
0.000000	1.201056	3860.106689
0.000000	1.201293	3864.444336
0.000000	1.201530	3865.705078
0.000000	1.201767	3866.920654
0.000000	1.202004	3867.745850
0.000000	1.202242	3870.077393
0.000000	1.202479	3873.651611
0.000000	1.202716	3877.836426
0.000000	1.202953	3882.738281
0.000000	1.203190	3887.793945
0.000000	1.203428	3892.164063
0.000000	1.203665	3895.049316
0.000000	1.203902	3898.323975
0.000000	1.204139	3902.184326
0.000000	1.204376	3907.063965
0.000000	1.204613	3914.311035
0.000000	1.204851	3921.750732
0.000000	1.205088	3927.973877
0.000000	1.205325	3933.944336
0.000000	1.205562	3939.305176
0.000000	1.205799	3944.377441
0.000000	1.206036	3948.478027
0.000000	1.206274	3951.504639
0.000000	1.206511	3951.940674
0.000000	1.206748	3950.794434
0.000000	1.206985	3948.302979
0.000000	1.207222	3945.073730
0.000000	1.207459	3942.779785
0.000000	1.207697	3941.167480
0.000000	1.207934	3939.399170
0.000000	1.208171	3937.298828
0.000000	1.208408	3935.307373
0.000000	1.208645	3933.420166
0.000000	1.208883	3931.665283
0.000000	1.209120	3929.750488
0.000000	1.209357	3929.371826
0.000000	1.209594	3930.561035
0.000000	1.209831	3932.775879
0.000000	1.210068	3935.623291
0.000000	1.210306	3939.260742
0.000000	1.210543	3943.691650
0.000000	1.210780	3948.633545
0.000000	1.211017	3952.665527
0.000000	1.211254	3957.625488
0.000000	1.211491	3962.841064
0.000000	1.211729	3968.532715
0.000000	1.211966	3974.276855
0.000000	1.212203	3977.421631
0.000000	1.212440	3980.061768
0.000000	1.212677	3982.253174
0.000000	1.212915	3985.505127
0.000000	1.213152	3988.868164
0.000000	1.213389	3989.588379
0.000000	1.213626	3989.299805
0.000000	1.213863	3988.014893
0.000000	1.214100	3986.096191
0.000000	1.214338	3985.706543
0.000000	1.214575	3985.287109
0.000000	1.214812	3985.249512
0.000000	1.215049	3986.242188
0.000000	1.215286	3987.530029
0.000000	1.215523	3989.146484
0.000000	1.215761	3991.336914
0.000000	1.215998	3993.100342
0.000000	1.216235	3995.102783
0.000000	1.216472	3996.935791
0.000000	1.216709	3999.015625
0.000000	1.216946	4001.017090
0.000000	1.217184	4003.066895
0.000000	1.217421	4004.430420
0.000000	1.217658	4004.860352
0.000000	1.217895	4004.896729
0.000000	1.218132	4004.543701
0.000000	1.218370	4003.948730
0.000000	1.218607	4003.751465
0.000000	1.218844	4003.960205
0.000000	1.219081	4003.783936
0.000000	1.219318	4002.865234
0.000000	1.219555	4001.233887
0.000000	1.219793	3998.986084
0.000000	1.220030	3996.659668
0.000000	1.220267	3993.885986
0.000000	1.220504	3991.899902
0.000000	1.220741	3990.372559
0.000000	1.220978	3990.236572
0.000000	1.221216	3989.803467
0.000000	1.221453	3988.733398
0.000000	1.221690	3987.554932
0.000000	1.221927	3986.353027
0.000000	1.222164	3984.982178
0.000000	1.222402	3983.550049
0.000000	1.222639	3981.812256
0.000000	1.222876	3980.499756
0.000000	1.223113	3979.506348
0.000000	1.223350	3978.455811
0.000000	1.223588	3976.603516
0.000000	1.223825	3974.579590
0.000000	1.224062	3972.606934
0.000000	1.224299	3971.667725
0.000000	1.224536	3971.403564
0.000000	1.224773	3971.754150
0.000000	1.225011	3972.139648
0.000000	1.225248	3972.213135
0.000000	1.225485	3972.518311
0.000000	1.225722	3973.291504
0.000000	1.225959	3975.019043
0.000000	1.226196	3977.550537
0.000000	1.226434	3980.902588
0.000000	1.226671	3984.652832
0.000000	1.226908	3987.699463
0.000000	1.227145	3990.243164
0.000000	1.227382	3993.016357
0.000000	1.227619	3995.691895
0.000000	1.227857	3997.942383
0.000000	1.228094	3999.480469
0.000000	1.228331	4000.689941
0.000000	1.228568	4001.777344
0.000000	1.228805	4003.072510
0.000000	1.229042	4006.190186
0.000000	1.229280	4009.708740
0.000000	1.229517	4011.253418
0.000000	1.229754	4011.879883
0.000000	1.229991	4010.900391
0.000000	1.230228	4008.159912
0.000000	1.230466	4003.990479
0.000000	1.230703	3998.867432
0.000000	1.230940	3992.778809
0.000000	1.231177	3987.611328
0.000000	1.231414	3983.112061
0.000000	1.231651	3977.600586
0.000000	1.231889	3972.982178
0.000000	1.232126	3968.644043
0.000000	1.232363	3964.507813
0.000000	1.232600	3959.868164
0.000000	1.232837	3954.997559
0.000000	1.233074	3950.949951
0.000000	1.233312	3947.218994
0.000000	1.233549	3943.722656
0.000000	1.233786	3940.581543
0.000000	1.234023	3937.992920
0.000000	1.234260	3935.373535
0.000000	1.234498	3932.465332
0.000000	1.234735	3928.183105
0.000000	1.234972	3923.453369
0.000000	1.235209	3918.235596
0.000000	1.235446	3914.243164
0.000000	1.235683	3911.873047
0.000000	1.235921	3909.356689
0.000000	1.236158	3906.407959
0.000000	1.236395	3903.265381
0.000000	1.236632	3899.869141
0.000000	1.236869	3896.327148
0.000000	1.237106	3894.599609
0.000000	1.237344	3894.078369
0.000000	1.237581	3893.886963
0.000000	1.237818	3893.424805
0.000000	1.238055	3891.963135
0.000000	1.238292	3890.168701
0.000000	1.238529	3888.324219
0.000000	1.238767	3887.004150
0.000000	1.239004	3887.157715
0.000000	1.239241	3887.746094
0.000000	1.239478	3887.276367
0.000000	1.239715	3887.054932
0.000000	1.239952	3886.917969
0.000000	1.240190	3888.076904
0.000000	1.240427	3888.626221
0.000000	1.240664	3889.301025
0.000000	1.240901	3891.745361
0.000000	1.241138	3895.984375
0.000000	1.241376	3900.895508
0.000000	1.241613	3906.042725
0.000000	1.241850	3910.074463
0.000000	1.242087	3912.502686
0.000000	1.242324	3914.800049
0.000000	1.242561	3916.791504
0.000000	1.242799	3919.111572
0.000000	1.243036	3922.107422
0.000000	1.243273	3926.382568
0.000000	1.243510	3932.154541
0.000000	1.243747	3937.869873
0.000000	1.243984	3944.460693
0.000000	1.244222	3951.182373
0.000000	1.244459	3958.952881
0.000000	1.244696	3967.705078
0.000000	1.244933	3977.530273
0.000000	1.245170	3987.098389
0.000000	1.245408	3996.828369
0.000000	1.245645	4005.452637
0.000000	1.245882	4013.400879
0.000000	1.246119	4021.522949
0.000000	1.246356	4029.444824
0.000000	1.246593	4036.819336
0.000000	1.246831	4043.700928
0.000000	1.247068	4049.356201
0.000000	1.247305	4052.890625
0.000000	1.247542	4053.451416
0.000000	1.247779	4051.762695
0.000000	1.248016	4048.462891
0.000000	1.248254	4046.097900
0.000000	1.248491	4042.972656
0.000000	1.248728	4038.977539
0.000000	1.248965	4032.466797
0.000000	1.249202	4023.979492
0.000000	1.249439	4014.425781
0.000000	1.249677	4006.127197
0.000000	1.249914	4002.090088
0.000000	1.250151	3998.731201
0.000000	1.250388	3995.391602
0.000000	1.250625	3993.587891
0.000000	1.250863	3991.687012
0.000000	1.251100	3989.336670
0.000000	1.251337	3985.419434
0.000000	1.251574	3979.702393
0.000000	1.251811	3972.577393
0.000000	1.252048	3963.989990
0.000000	1.252286	3957.427490
0.000000	1.252523	3950.171143
0.000000	1.252760	3942.450439
0.000000	1.252997	3934.464355
0.000000	1.253234	3926.721436
0.000000	1.253471	3922.197510
0.000000	1.253709	3917.756836
0.000000	1.253946	3913.459473
0.000000	1.254183	3910.100830
0.000000	1.254420	3907.880371
0.000000	1.254657	3906.002686
0.000000	1.254895	3904.034180
0.000000	1.255132	3902.334961
0.000000	1.255369	3901.590088
0.000000	1.255606	3902.750977
0.000000	1.255843	3905.728027
0.000000	1.256080	3909.418945
0.000000	1.256318	3914.017334
0.000000	1.256555	3917.803955
0.000000	1.256792	3920.326904
0.000000	1.257029	3922.659668
0.000000	1.257266	3924.158447
0.000000	1.257504	3924.716553
0.000000	1.257741	3924.929199
0.000000	1.257978	3925.603271
0.000000	1.258215	3926.479980
0.000000	1.258452	3927.266846
0.000000	1.258689	3928.251709
0.000000	1.258927	3929.337646
0.000000	1.259164	3930.378906
0.000000	1.259401	3931.306396
0.000000	1.259638	3932.257568
0.000000	1.259875	3932.614502
0.000000	1.260112	3931.981445
0.000000	1.260350	3930.604980
0.000000	1.260587	3929.160645
0.000000	1.260824	3926.906494
0.000000	1.261061	3924.436523
0.000000	1.261298	3921.774902
0.000000	1.261536	3919.429443
0.000000	1.261773	3916.935547
0.000000	1.262010	3913.815674
0.000000	1.262247	3910.115723
0.000000	1.262484	3906.080811
0.000000	1.262721	3903.848145
0.000000	1.262959	3901.807373
0.000000	1.263196	3900.050293
0.000000	1.263433	3899.365234
0.000000	1.263670	3899.394775
0.000000	1.263907	3898.941895
0.000000	1.264144	3897.824707
0.000000	1.264382	3896.713135
0.000000	1.264619	3894.815674
0.000000	1.264856	3892.763184
0.000000	1.265093	3890.111572
0.000000	1.265330	3885.689941
0.000000	1.265567	3880.463379
0.000000	1.265805	3873.974365
0.000000	1.266042	3866.721924
0.000000	1.266279	3861.283447
0.000000	1.266516	3856.421875
0.000000	1.266753	3852.651611
0.000000	1.266991	3849.053223
0.000000	1.267228	3845.816895
0.000000	1.267465	3844.791504
0.000000	1.267702	3845.670654
0.000000	1.267939	3848.506836
0.000000	1.268176	3853.072021
0.000000	1.268414	3859.292969
0.000000	1.268651	3866.752930
0.000000	1.268888	3874.097412
0.000000	1.269125	3879.111572
0.000000	1.269362	3880.094727
0.000000	1.269599	3879.706787
0.000000	1.269837	3878.635010
0.000000	1.270074	3878.818604
0.000000	1.270311	3877.919189
0.000000	1.270548	3877.239502
0.000000	1.270785	3876.521729
0.000000	1.271023	3876.772217
0.000000	1.271260	3879.155273
0.000000	1.271497	3883.798584
0.000000	1.271734	3889.322021
0.000000	1.271971	3895.489990
0.000000	1.272208	3902.794922
0.000000	1.272446	3910.992920
0.000000	1.272683	3917.235596
0.000000	1.272920	3922.792480
0.000000	1.273157	3926.786621
0.000000	1.273394	3928.680420
0.000000	1.273631	3928.360596
0.000000	1.273869	3926.332520
0.000000	1.274106	3921.817871
0.000000	1.274343	3915.317139
0.000000	1.274580	3907.209717
0.000000	1.274817	3900.504150
0.000000	1.275054	3896.021973
0.000000	1.275292	3892.291504
0.000000	1.275529	3890.000732
0.000000	1.275766	3888.573975
0.000000	1.276003	3887.856445
0.000000	1.276240	3887.800781
0.000000	1.276477	3888.486084
0.000000	1.276715	3891.322998
0.000000	1.276952	3896.718262
0.000000	1.277189	3902.630127
0.000000	1.277426	3908.200439
0.000000	1.277663	3913.399658
0.000000	1.277901	3919.675293
0.000000	1.278138	3926.759277
0.000000	1.278375	3934.521240
0.000000	1.278612	3939.474121
0.000000	1.278849	3943.230713
0.000000	1.279086	3946.427002
0.000000	1.279324	3949.355469
0.000000	1.279561	3952.166992
0.000000	1.279798	3955.324951
0.000000	1.280035	3958.830078
0.000000	1.280272	3964.098633
0.000000	1.280509	3970.146729
0.000000	1.280747	3976.651367
0.000000	1.280984	3983.178223
0.000000	1.281221	3988.269531
0.000000	1.281458	3991.959717
0.000000	1.281695	3994.692871
0.000000	1.281933	3997.818848
0.000000	1.282170	4001.849121
0.000000	1.282407	4006.708496
0.000000	1.282644	4012.769531
0.000000	1.282881	4020.098389
0.000000	1.283118	4027.793213
0.000000	1.283356	4035.913818
0.000000	1.283593	4044.800781
0.000000	1.283830	4053.860596
0.000000	1.284067	4060.593506
0.000000	1.284304	4067.001709
0.000000	1.284541	4072.098389
0.000000	1.284779	4076.656738
0.000000	1.285016	4080.833252
0.000000	1.285253	4085.442627
0.000000	1.285490	4090.470215
0.000000	1.285727	4094.761719
0.000000	1.285964	4099.310059
0.000000	1.286202	4104.162109
0.000000	1.286439	4109.323730
0.000000	1.286676	4113.547363
0.000000	1.286913	4117.503418
0.000000	1.287150	4121.784668
0.000000	1.287387	4125.755371
0.000000	1.287625	4129.816895
0.000000	1.287862	4134.108398
0.000000	1.288099	4136.658203
0.000000	1.288336	4138.624512
0.000000	1.288573	4140.040039
0.000000	1.288811	4140.950195
0.000000	1.289048	4141.530273
0.000000	1.289285	4141.474609
0.000000	1.289522	4140.846680
0.000000	1.289759	4139.258301
0.000000	1.289997	4137.582031
0.000000	1.290234	4135.669922
0.000000	1.290471	4133.278320
0.000000	1.290708	4131.548828
0.000000	1.290945	4130.834473
0.000000	1.291182	4130.511230
0.000000	1.291420	4130.298340
0.000000	1.291657	4130.656738
0.000000	1.291894	4132.529297
0.000000	1.292131	4136.658691
0.000000	1.292368	4141.544922
0.000000	1.292605	4146.197266
0.000000	1.292843	4150.505371
0.000000	1.293080	4152.170410
0.000000	1.293317	4153.322266
0.000000	1.293554	4153.743164
0.000000	1.293791	4153.767090
0.000000	1.294029	4153.683594
0.000000	1.294266	4153.585449
0.000000	1.294503	4153.717285
0.000000	1.294740	4153.993164
0.000000	1.294977	4154.360840
0.000000	1.295214	4155.553223
0.000000	1.295452	4157.016602
0.000000	1.295689	4159.646973
0.000000	1.295926	4164.805176
0.000000	1.296163	4171.288574
0.000000	1.296400	4178.374512
0.000000	1.296637	4185.768066
0.000000	1.296875	4192.691895
0.000000	1.297112	4197.450195
0.000000	1.297349	4200.693848
0.000000	1.297586	4201.667480
0.000000	1.297823	4201.947754
0.000000	1.298060	4201.583496
0.000000	1.298298	4202.131836
0.000000	1.298535	4202.124023
0.000000	1.298772	4201.956055
0.000000	1.299009	4201.548340
0.000000	1.299246	4200.453125
0.000000	1.299484	4199.206055
0.000000	1.299721	4198.263184
0.000000	1.299958	4197.843262
0.000000	1.300195	4197.292969
0.000000	1.300432	4196.786621
0.000000	1.300669	4196.526367
0.000000	1.300907	4196.736328
0.000000	1.301144	4197.406250
0.000000	1.301381	4198.154785
0.000000	1.301618	4199.440918
0.000000	1.301855	4201.600586
0.000000	1.302092	4204.924316
0.000000	1.302330	4208.902832
0.000000	1.302567	4211.606934
0.000000	1.302804	4213.874512
0.000000	1.303041	4216.144531
0.000000	1.303278	4219.977051
0.000000	1.303516	4224.253906
0.000000	1.303753	4226.074219
0.000000	1.303990	4227.805176
0.000000	1.304227	4229.480957
0.000000	1.304464	4232.289551
0.000000	1.304701	4236.720703
0.000000	1.304939	4242.110840
0.000000	1.305176	4246.962891
0.000000	1.305413	4252.389648
0.000000	1.305650	4259.010254
0.000000	1.305887	4265.865723
0.000000	1.306124	4273.046387
0.000000	1.306362	4279.939941
0.000000	1.306599	4284.656738
0.000000	1.306836	4286.441895
0.000000	1.307073	4286.936035
0.000000	1.307310	4286.814453
0.000000	1.307547	4286.259766
0.000000	1.307785	4288.041016
0.000000	1.308022	4289.661621
0.000000	1.308259	4291.077637
0.000000	1.308496	4291.697266
0.000000	1.308733	4291.728516
0.000000	1.308971	4291.262207
0.000000	1.309208	4290.398926
0.000000	1.309445	4287.926758
0.000000	1.309682	4284.137695
0.000000	1.309919	4280.420898
0.000000	1.310156	4277.400391
0.000000	1.310394	4274.340332
0.000000	1.310631	4271.168457
0.000000	1.310868	4267.790039
0.000000	1.311105	4264.337402
0.000000	1.311342	4261.418945
0.000000	1.311579	4257.679199
0.000000	1.311817	4253.908691
0.000000	1.312054	4249.976563
0.000000	1.312291	4245.514648
0.000000	1.312528	4241.645020
0.000000	1.312765	4237.853027
0.000000	1.313002	4233.760254
0.000000	1.313240	4229.669922
0.000000	1.313477	4226.348145
0.000000	1.313714	4225.109375
0.000000	1.313951	4224.931152
0.000000	1.314188	4226.101563
0.000000	1.314426	4228.055176
0.000000	1.314663	4231.509766
0.000000	1.314900	4236.666016
0.000000	1.315137	4238.687988
0.000000	1.315374	4238.598145
0.000000	1.315611	4237.076172
0.000000	1.315849	4234.786133
0.000000	1.316086	4231.842773
0.000000	1.316323	4228.719727
0.000000	1.316560	4227.167969
0.000000	1.316797	4228.064453
0.000000	1.317034	4228.597168
0.000000	1.317272	4229.289063
0.000000	1.317509	4228.985352
0.000000	1.317746	4228.266602
0.000000	1.317983	4227.596191
0.000000	1.318220	4227.656250
0.000000	1.318458	4229.547852
0.000000	1.318695	4231.924316
0.000000	1.318932	4235.160645
0.000000	1.319169	4239.213867
0.000000	1.319406	4244.042480
0.000000	1.319643	4249.457520
0.000000	1.319881	4255.363281
0.000000	1.320118	4260.337402
0.000000	1.320355	4262.066406
0.000000	1.320592	4261.035645
0.000000	1.320829	4258.757813
0.000000	1.321066	4256.132813
0.000000	1.321304	4255.616699
0.000000	1.321541	4256.610352
0.000000	1.321778	4257.114746
0.000000	1.322015	4255.989746
0.000000	1.322252	4254.579590
0.000000	1.322490	4253.635742
0.000000	1.322727	4253.843750
0.000000	1.322964	4254.311523
0.000000	1.323201	4254.952148
0.000000	1.323438	4256.394531
0.000000	1.323675	4259.333008
0.000000	1.323913	4263.472168
0.000000	1.324150	4267.210938
0.000000	1.324387	4270.598145
0.000000	1.324624	4271.207520
0.000000	1.324861	4270.151855
0.000000	1.325098	4267.414063
0.000000	1.325336	4263.513184
0.000000	1.325573	4258.555176
0.000000	1.325810	4253.292480
0.000000	1.326047	4248.732910
0.000000	1.326284	4246.172363
0.000000	1.326522	4244.776855
0.000000	1.326759	4245.007813
0.000000	1.326996	4245.383789
0.000000	1.327233	4246.600098
0.000000	1.327470	4247.495605
0.000000	1.327707	4248.307617
0.000000	1.327945	4249.286133
0.000000	1.328182	4250.673340
0.000000	1.328419	4251.463867
0.000000	1.328656	4251.458008
0.000000	1.328893	4251.088867
0.000000	1.329130	4250.098145
0.000000	1.329368	4248.500488
0.000000	1.329605	4246.507324
0.000000	1.329842	4243.707031
0.000000	1.330079	4240.416504
0.000000	1.330316	4237.469727
0.000000	1.330554	4236.050293
0.000000	1.330791	4237.716797
0.000000	1.331028	4240.988281
0.000000	1.331265	4245.115723
0.000000	1.331502	4250.160156
0.000000	1.331739	4255.693848
0.000000	1.331977	4260.304199
0.000000	1.332214	4265.529785
0.000000	1.332451	4268.667480
0.000000	1.332688	4270.381836
0.000000	1.332925	4270.901855
0.000000	1.333162	4269.637207
0.000000	1.333400	4267.122070
0.000000	1.333637	4265.151855
0.000000	1.333874	4264.635254
0.000000	1.334111	4264.580566
0.000000	1.334348	4264.812500
0.000000	1.334585	4265.431641
0.000000	1.334823	4266.230957
0.000000	1.335060	4265.385254
0.000000	1.335297	4263.153809
0.000000	1.335534	4261.042480
0.000000	1.335771	4261.045898
0.000000	1.336008	4260.672852
0.000000	1.336246	4260.609863
0.000000	1.336483	4260.145996
0.000000	1.336720	4260.893555
0.000000	1.336957	4263.174316
0.000000	1.337194	4266.027832
0.000000	1.337432	4269.392090
0.000000	1.337669	4272.708008
0.000000	1.337906	4276.732422
0.000000	1.338143	4281.353027
0.000000	1.338380	4286.713867
0.000000	1.338617	4292.587402
0.000000	1.338855	4298.494141
0.000000	1.339092	4302.655762
0.000000	1.339329	4302.944336
0.000000	1.339566	4302.041992
0.000000	1.339803	4300.643066
0.000000	1.340041	4299.072754
0.000000	1.340278	4299.266602
0.000000	1.340515	4299.707031
0.000000	1.340752	4300.148438
0.000000	1.340989	4300.376953
0.000000	1.341226	4300.250488
0.000000	1.341464	4298.898438
0.000000	1.341701	4295.619141
0.000000	1.341938	4292.397949
0.000000	1.342175	4290.409180
0.000000	1.342412	4288.648438
0.000000	1.342649	4287.005859
0.000000	1.342887	4286.075195
0.000000	1.343124	4285.934082
0.000000	1.343361	4285.988281
0.000000	1.343598	4286.454590
0.000000	1.343835	4286.110840
0.000000	1.344072	4284.492188
0.000000	1.344310	4284.643066
0.000000	1.344547	4286.038574
0.000000	1.344784	4288.123047
0.000000	1.345021	4291.057617
0.000000	1.345258	4293.934570
0.000000	1.345495	4295.521484
0.000000	1.345733	4295.335938
0.000000	1.345970	4294.839355
0.000000	1.346207	4293.941406
0.000000	1.346444	4294.173340
0.000000	1.346681	4293.933594
0.000000	1.346919	4293.612793
0.000000	1.347156	4293.869141
0.000000	1.347393	4294.137695
0.000000	1.347630	4294.055664
0.000000	1.347867	4293.752441
0.000000	1.348104	4293.878418
0.000000	1.348342	4294.380371
0.000000	1.348579	4294.946777
0.000000	1.348816	4295.616699
0.000000	1.349053	4296.178223
0.000000	1.349290	4296.755371
0.000000	1.349527	4299.015625
0.000000	1.349765	4301.404785
0.000000	1.350002	4302.226563
0.000000	1.350239	4301.495605
0.000000	1.350476	4300.592773
0.000000	1.350713	4298.875977
0.000000	1.350951	4297.726563
0.000000	1.351188	4297.282715
0.000000	1.351425	4297.528320
0.000000	1.351662	4298.237793
0.000000	1.351899	4301.128906
0.000000	1.352136	4304.011230
0.000000	1.352374	4306.177246
0.000000	1.352611	4306.158203
0.000000	1.352848	4304.383301
0.000000	1.353085	4301.729492
0.000000	1.353322	4298.521973
0.000000	1.353559	4296.043457
0.000000	1.353797	4294.166992
0.000000	1.354034	4292.822266
0.000000	1.354271	4292.227539
0.000000	1.354508	4291.796387
0.000000	1.354745	4291.596191
0.000000	1.354982	4290.462891
0.000000	1.355220	4288.818359
0.000000	1.355457	4286.552734
0.000000	1.355694	4284.924805
0.000000	1.355931	4285.685547
0.000000	1.356168	4285.251465
0.000000	1.356406	4283.866211
0.000000	1.356643	4281.594238
0.000000	1.356880	4278.930664
0.000000	1.357117	4275.473633
0.000000	1.357354	4271.484863
0.000000	1.357592	4267.675293
0.000000	1.357829	4264.822266
0.000000	1.358066	4262.138672
0.000000	1.358303	4259.048828
0.000000	1.358540	4256.574219
0.000000	1.358777	4255.639160
0.000000	1.359015	4255.637695
0.000000	1.359252	4256.305664
0.000000	1.359489	4257.161133
0.000000	1.359726	4258.033203
0.000000	1.359963	4256.811523
0.000000	1.360200	4255.581055
0.000000	1.360438	4254.438965
0.000000	1.360675	4254.524902
0.000000	1.360912	4255.208984
0.000000	1.361149	4255.957520
0.000000	1.361386	4257.325684
0.000000	1.361623	4259.493652
0.000000	1.361861	4264.251953
0.000000	1.362098	4270.218262
0.000000	1.362335	4276.641602
0.000000	1.362572	4279.409180
0.000000	1.362809	4280.654297
0.000000	1.363047	4281.850586
0.000000	1.363284	4283.633301
0.000000	1.363521	4287.843262
0.000000	1.363758	4291.967285
0.000000	1.363995	4295.956543
0.000000	1.364232	4298.151855
0.000000	1.364470	4299.578613
0.000000	1.364707	4300.788574
0.000000	1.364944	4301.437500
0.000000	1.365181	4301.825684
0.000000	1.365418	4301.924805
0.000000	1.365655	4302.784668
0.000000	1.365893	4305.526855
0.000000	1.366130	4307.006348
0.000000	1.366367	4307.561035
0.000000	1.366604	4306.509766
0.000000	1.366841	4304.593750
0.000000	1.367079	4301.960938
0.000000	1.367316	4299.568848
0.000000	1.367553	4297.564453
0.000000	1.367790	4296.778809
0.000000	1.368027	4295.544922
0.000000	1.368264	4293.918457
0.000000	1.368502	4292.230957
0.000000	1.368739	4290.009277
0.000000	1.368976	4287.060059
0.000000	1.369213	4284.224121
0.000000	1.369450	4282.261719
0.000000	1.369687	4283.717285
0.000000	1.369925	4283.968262
0.000000	1.370162	4282.172363
0.000000	1.370399	4280.134766
0.000000	1.370636	4277.855469
0.000000	1.370873	4277.052246
0.000000	1.371110	4275.915527
0.000000	1.371348	4273.998535
0.000000	1.371585	4271.862793
0.000000	1.371822	4269.524902
0.000000	1.372059	4267.027344
0.000000	1.372296	4265.151855
0.000000	1.372534	4263.085938
0.000000	1.372771	4261.157715
0.000000	1.373008	4259.659668
0.000000	1.373245	4257.978027
0.000000	1.373482	4254.839355
0.000000	1.373719	4250.694824
0.000000	1.373957	4246.005859
0.000000	1.374194	4241.723633
0.000000	1.374431	4237.568359
0.000000	1.374668	4232.836914
0.000000	1.374905	4229.100586
0.000000	1.375142	4228.407715
0.000000	1.375380	4228.889160
0.000000	1.375617	4230.819336
0.000000	1.375854	4234.649414
0.000000	1.376091	4239.989746
0.000000	1.376328	4245.675293
0.000000	1.376566	4252.331543
0.000000	1.376803	4259.392090
0.000000	1.377040	4265.549805
0.000000	1.377277	4270.045410
0.000000	1.377514	4272.788086
0.000000	1.377751	4272.982910
0.000000	1.377989	4272.566406
0.000000	1.378226	4271.508301
0.000000	1.378463	4270.468750
0.000000	1.378700	4269.687988
0.000000	1.378937	4269.400391
0.000000	1.379174	4269.794434
0.000000	1.379412	4270.485840
0.000000	1.379649	4271.462402
0.000000	1.379886	4272.248047
0.000000	1.380123	4273.011719
0.000000	1.380360	4273.281738
0.000000	1.380597	4271.737793
0.000000	1.380835	4268.841309
0.000000	1.381072	4265.116211
0.000000	1.381309	4261.353516
0.000000	1.381546	4258.425293
0.000000	1.381783	4258.048828
0.000000	1.382020	4258.091797
0.000000	1.382258	4257.346191
0.000000	1.382495	4256.440918
0.000000	1.382732	4255.504883
0.000000	1.382969	4255.468750
0.000000	1.383206	4257.563965
0.000000	1.383444	4260.446777
0.000000	1.383681	4264.130371
0.000000	1.383918	4268.850586
0.000000	1.384155	4274.564453
0.000000	1.384392	4280.790527
0.000000	1.384629	4287.935059
0.000000	1.384867	4295.591797
0.000000	1.385104	4302.865234
0.000000	1.385341	4308.757324
0.000000	1.385578	4313.933594
0.000000	1.385815	4318.488770
0.000000	1.386052	4320.831055
0.000000	1.386290	4320.274414
0.000000	1.386527	4318.143555
0.000000	1.386764	4315.136719
0.000000	1.387001	4313.413574
0.000000	1.387238	4311.541504
0.000000	1.387476	4309.470215
0.000000	1.387713	4307.540039
0.000000	1.387950	4306.005371
0.000000	1.388187	4305.252441
0.000000	1.388424	4305.527832
0.000000	1.388662	4307.265137
0.000000	1.388898	4309.591309
0.000000	1.389136	4312.487305
0.000000	1.389373	4315.879395
0.000000	1.389610	4319.663086
0.000000	1.389847	4322.881348
0.000000	1.390084	4324.745117
0.000000	1.390322	4327.513672
0.000000	1.390559	4330.814453
0.000000	1.390796	4335.741211
0.000000	1.391033	4341.935059
0.000000	1.391270	4348.958008
0.000000	1.391508	4356.906738
0.000000	1.391745	4365.074219
0.000000	1.391982	4373.983398
0.000000	1.392219	4384.060547
0.000000	1.392456	4394.731445
0.000000	1.392693	4402.828125
0.000000	1.392931	4408.510742
0.000000	1.393168	4412.461426
0.000000	1.393405	4414.910156
0.000000	1.393642	4416.205566
0.000000	1.393879	4416.561035
0.000000	1.394117	4416.532227
0.000000	1.394354	4416.047363
0.000000	1.394591	4414.875977
0.000000	1.394828	4413.376465
0.000000	1.395065	4412.851563
0.000000	1.395302	4416.217285
0.000000	1.395540	4420.681641
0.000000	1.395777	4425.819336
0.000000	1.396014	4431.560059
0.000000	1.396251	4438.337891
0.000000	1.396488	4442.959961
0.000000	1.396725	4447.846680
0.000000	1.396963	4451.983887
0.000000	1.397200	4455.036133
0.000000	1.397437	4457.554688
0.000000	1.397674	4457.494629
0.000000	1.397911	4456.292969
0.000000	1.398148	4454.138184
0.000000	1.398386	4451.923340
0.000000	1.398623	4450.475098
0.000000	1.398860	4450.098145
0.000000	1.399097	4449.779297
0.000000	1.399334	4448.521484
0.000000	1.399571	4447.134277
0.000000	1.399809	4445.757324
0.000000	1.400046	4443.569336
0.000000	1.400283	4442.062500
0.000000	1.400520	4440.938965
0.000000	1.400757	4439.939941
0.000000	1.400995	4438.854492
0.000000	1.401232	4437.421875
0.000000	1.401469	4435.848633
0.000000	1.401706	4432.786133
0.000000	1.401943	4428.891602
0.000000	1.402180	4424.862793
0.000000	1.402418	4420.057129
0.000000	1.402655	4416.931152
0.000000	1.402892	4415.323242
0.000000	1.403129	4415.308594
0.000000	1.403366	4415.380859
0.000000	1.403604	4415.133301
0.000000	1.403841	4415.130371
0.000000	1.404078	4415.590820
0.000000	1.404315	4416.229004
0.000000	1.404552	4417.214355
0.000000	1.404789	4417.733887
0.000000	1.405026	4418.182129
0.000000	1.405264	4418.518555
0.000000	1.405501	4418.739746
0.000000	1.405738	4418.640137
0.000000	1.405975	4418.663086
0.000000	1.406212	4419.042969
0.000000	1.406450	4420.962402
0.000000	1.406687	4422.855469
0.000000	1.406924	4424.090820
0.000000	1.407161	4425.554688
0.000000	1.407398	4426.290039
0.000000	1.407635	4426.754883
0.000000	1.407873	4425.523438
0.000000	1.408110	4421.745605
0.000000	1.408347	4417.338379
0.000000	1.408584	4414.106445
0.000000	1.408821	4412.721680
0.000000	1.409058	4412.072266
0.000000	1.409296	4413.090332
0.000000	1.409533	4415.404785
0.000000	1.409770	4417.161621
0.000000	1.410007	4418.973145
0.000000	1.410244	4420.401855
0.000000	1.410482	4422.359375
0.000000	1.410719	4424.086914
0.000000	1.410956	4426.376465
0.000000	1.411193	4429.181641
0.000000	1.411430	4431.081055
0.000000	1.411667	4432.464844
0.000000	1.411905	4433.924316
0.000000	1.412142	4435.004395
0.000000	1.412379	4436.459473
0.000000	1.412616	4437.948730
0.000000	1.412853	4440.285645
0.000000	1.413091	4442.416504
0.000000	1.413328	4443.333984
0.000000	1.413565	4443.760254
0.000000	1.413802	4442.942871
0.000000	1.414039	4442.132813
0.000000	1.414276	4441.812500
0.000000	1.414513	4442.061035
0.000000	1.414751	4443.105469
0.000000	1.414988	4443.602539
0.000000	1.415225	4442.952148
0.000000	1.415462	4441.177246
0.000000	1.415699	4438.511230
0.000000	1.415937	4435.063477
0.000000	1.416174	4431.434570
0.000000	1.416411	4427.250000
0.000000	1.416648	4424.267090
0.000000	1.416885	4422.224121
0.000000	1.417122	4422.830078
0.000000	1.417360	4424.285645
0.000000	1.417597	4425.203125
0.000000	1.417834	4425.728027
0.000000	1.418071	4426.423828
0.000000	1.418308	4427.407715
0.000000	1.418545	4429.145996
0.000000	1.418783	4430.848145
0.000000	1.419020	4432.739258
0.000000	1.419257	4434.657227
0.000000	1.419494	4435.569336
0.000000	1.419731	4435.077148
0.000000	1.419969	4433.869629
0.000000	1.420206	4432.538574
0.000000	1.420443	4432.489746
0.000000	1.420680	4432.718262
0.000000	1.420917	4433.603027
0.000000	1.421154	4434.890625
0.000000	1.421392	4436.640625
0.000000	1.421629	4438.388184
0.000000	1.421866	4440.846680
0.000000	1.422103	4443.626465
0.000000	1.422340	4445.565430
0.000000	1.422578	4447.568848
0.000000	1.422815	4449.770020
0.000000	1.423052	4452.940430
0.000000	1.423289	4455.315430
0.000000	1.423526	4457.297363
0.000000	1.423763	4459.841797
0.000000	1.424001	4464.144043
0.000000	1.424238	4469.102539
0.000000	1.424475	4473.783691
0.000000	1.424712	4478.116211
0.000000	1.424949	4480.056152
0.000000	1.425186	4480.491211
0.000000	1.425424	4480.220703
0.000000	1.425661	4479.411133
0.000000	1.425898	4477.542480
0.000000	1.426135	4475.962402
0.000000	1.426372	4473.665527
0.000000	1.426610	4470.747070
0.000000	1.426847	4467.374512
0.000000	1.427084	4464.247070
0.000000	1.427321	4462.669434
0.000000	1.427558	4463.004395
0.000000	1.427795	4463.117188
0.000000	1.428033	4461.420898
0.000000	1.428270	4459.121094
0.000000	1.428507	4455.965332
0.000000	1.428744	4452.862793
0.000000	1.428981	4448.875000
0.000000	1.429218	4444.575195
0.000000	1.429456	4440.522461
0.000000	1.429693	4437.936035
0.000000	1.429930	4436.202148
0.000000	1.430167	4434.974121
0.000000	1.430404	4433.838867
0.000000	1.430641	4433.678711
0.000000	1.430879	4434.003418
0.000000	1.431116	4434.358398
0.000000	1.431353	4434.852539
0.000000	1.431590	4434.249512
0.000000	1.431827	4433.748535
0.000000	1.432065	4433.049316
0.000000	1.432302	4431.857910
0.000000	1.432539	4430.392578
0.000000	1.432776	4428.904785
0.000000	1.433013	4428.023438
0.000000	1.433250	4426.539551
0.000000	1.433488	4425.029785
0.000000	1.433725	4423.510742
0.000000	1.433962	4421.666504
0.000000	1.434199	4419.967285
0.000000	1.434436	4418.496582
0.000000	1.434673	4417.662598
0.000000	1.434911	4418.562988
0.000000	1.435148	4420.144043
0.000000	1.435385	4424.099121
0.000000	1.435622	4430.509766
0.000000	1.435859	4438.419434
0.000000	1.436097	4447.004395
0.000000	1.436334	4456.210449
0.000000	1.436571	4465.571289
0.000000	1.436808	4474.830566
0.000000	1.437045	4480.854980
0.000000	1.437282	4482.590332
0.000000	1.437519	4482.171387
0.000000	1.437757	4480.243164
0.000000	1.437994	4478.223633
0.000000	1.438231	4475.662598
0.000000	1.438468	4473.148438
0.000000	1.438705	4471.223633
0.000000	1.438943	4467.916504
0.000000	1.439180	4463.127930
0.000000	1.439417	4457.229492
0.000000	1.439654	4451.474609
0.000000	1.439891	4445.566406
0.000000	1.440128	4440.388672
0.000000	1.440366	4437.166016
0.000000	1.440603	4434.689453
0.000000	1.440840	4435.162598
0.000000	1.441077	4438.623535
0.000000	1.441314	4442.518066
0.000000	1.441552	4446.563965
0.000000	1.441789	4450.735352
0.000000	1.442026	4454.456543
0.000000	1.442263	4456.156738
0.000000	1.442500	4455.304688
0.000000	1.442737	4453.270996
0.000000	1.442975	4450.802246
0.000000	1.443212	4449.017090
0.000000	1.443449	4447.645020
0.000000	1.443686	4446.185059
0.000000	1.443923	4444.553223
0.000000	1.444160	4443.861328
0.000000	1.444398	4444.580078
0.000000	1.444635	4447.652832
0.000000	1.444872	4452.829590
0.000000	1.445109	4460.258789
0.000000	1.445346	4468.763184
0.000000	1.445584	4478.249023
0.000000	1.445821	4486.022461
0.000000	1.446058	4492.184570
0.000000	1.446295	4496.434082
0.000000	1.446532	4498.811523
0.000000	1.446769	4499.740723
0.000000	1.447006	4499.422852
0.000000	1.447244	4497.684570
0.000000	1.447481	4494.799805
0.000000	1.447718	4491.347656
0.000000	1.447955	4488.759277
0.000000	1.448192	4486.191895
0.000000	1.448430	4482.619141
0.000000	1.448667	4477.390625
0.000000	1.448904	4470.333984
0.000000	1.449141	4461.721191
0.000000	1.449378	4452.203613
0.000000	1.449615	4440.761230
0.000000	1.449853	4428.947754
0.000000	1.450090	4417.784180
0.000000	1.450327	4407.507324
0.000000	1.450564	4399.781738
0.000000	1.450801	4393.766113
0.000000	1.451039	4388.808105
0.000000	1.451276	4383.915039
0.000000	1.451513	4379.404785
0.000000	1.451750	4375.886719
0.000000	1.451987	4373.375977
0.000000	1.452224	4373.064941
0.000000	1.452462	4373.409668
0.000000	1.452699	4373.828125
0.000000	1.452936	4374.688965
0.000000	1.453173	4375.403809
0.000000	1.453410	4375.866699
0.000000	1.453647	4376.727539
0.000000	1.453885	4377.562988
0.000000	1.454122	4378.895996
0.000000	1.454359	4380.034180
0.000000	1.454596	4380.391113
0.000000	1.454833	4380.154785
0.000000	1.455070	4379.725586
0.000000	1.455308	4379.451172
0.000000	1.455545	4380.314453
0.000000	1.455782	4381.574707
0.000000	1.456019	4383.127441
0.000000	1.456256	4384.085449
0.000000	1.456493	4385.463379
0.000000	1.456731	4387.191895
0.000000	1.456968	4388.551270
0.000000	1.457205	4388.806641
0.000000	1.457442	4388.133301
0.000000	1.457679	4387.179199
0.000000	1.457917	4387.901367
0.000000	1.458154	4388.514648
0.000000	1.458391	4388.965332
0.000000	1.458628	4389.715820
0.000000	1.458865	4391.502930
0.000000	1.459103	4393.603516
0.000000	1.459340	4396.110840
0.000000	1.459577	4398.769043
0.000000	1.459814	4402.553223
0.000000	1.460051	4407.112305
0.000000	1.460288	4412.153809
0.000000	1.460526	4417.928223
0.000000	1.460763	4424.735352
0.000000	1.461000	4431.420898
0.000000	1.461237	4436.923828
0.000000	1.461474	4442.180664
0.000000	1.461712	4446.421387
0.000000	1.461949	4448.722168
0.000000	1.462186	4448.338379
0.000000	1.462423	4446.147949
0.000000	1.462660	4442.888672
0.000000	1.462897	4438.607910
0.000000	1.463134	4435.152344
0.000000	1.463372	4432.233398
0.000000	1.463609	4430.210449
0.000000	1.463846	4428.642578
0.000000	1.464083	4426.761719
0.000000	1.464320	4424.863770
0.000000	1.464558	4423.154297
0.000000	1.464795	4421.980957
0.000000	1.465032	4421.821777
0.000000	1.465269	4422.048340
0.000000	1.465506	4422.113281
0.000000	1.465743	4422.809082
0.000000	1.465981	4424.345215
0.000000	1.466218	4427.142578
0.000000	1.466455	4429.994141
0.000000	1.466692	4432.611816
0.000000	1.466929	4434.863770
0.000000	1.467166	4437.883301
0.000000	1.467404	4441.755371
0.000000	1.467641	4446.278809
0.000000	1.467878	4451.689941
0.000000	1.468115	4455.508301
0.000000	1.468352	4459.705078
0.000000	1.468590	4464.880859
0.000000	1.468827	4469.874023
0.000000	1.469064	4474.885254
0.000000	1.469301	4479.255859
0.000000	1.469538	4482.572754
0.000000	1.469775	4484.978027
0.000000	1.470013	4486.840332
0.000000	1.470250	4488.729004
0.000000	1.470487	4491.001465
0.000000	1.470724	4494.213379
0.000000	1.470961	4496.998535
0.000000	1.471199	4499.928711
0.000000	1.471436	4502.569824
0.000000	1.471673	4502.989746
0.000000	1.471910	4502.456055
0.000000	1.472147	4500.591309
0.000000	1.472384	4498.942871
0.000000	1.472621	4498.191406
0.000000	1.472859	4497.547363
0.000000	1.473096	4497.137695
0.000000	1.473333	4497.087402
0.000000	1.473570	4497.404297
0.000000	1.473807	4498.108887
0.000000	1.474045	4499.378906
0.000000	1.474282	4501.071289
0.000000	1.474519	4503.562012
0.000000	1.474756	4508.106445
0.000000	1.474993	4514.346191
0.000000	1.475230	4522.154297
0.000000	1.475468	4530.183105
0.000000	1.475705	4538.546875
0.000000	1.475942	4548.414551
0.000000	1.476179	4557.245117
0.000000	1.476416	4564.549316
0.000000	1.476653	4572.045898
0.000000	1.476891	4578.548340
0.000000	1.477128	4583.740723
0.000000	1.477365	4588.266602
0.000000	1.477602	4589.272461
0.000000	1.477839	4587.345215
0.000000	1.478076	4583.668945
0.000000	1.478314	4578.009277
0.000000	1.478551	4572.985840
0.000000	1.478788	4569.292480
0.000000	1.479025	4563.210449
0.000000	1.479262	4555.380371
0.000000	1.479500	4545.983398
0.000000	1.479737	4534.494629
0.000000	1.479974	4523.093262
0.000000	1.480211	4513.275879
0.000000	1.480448	4504.335938
0.000000	1.480685	4496.782227
0.000000	1.480923	4489.338379
0.000000	1.481160	4482.931641
0.000000	1.481397	4476.293945
0.000000	1.481634	4470.056641
0.000000	1.481871	4464.286621
0.000000	1.482108	4459.176270
0.000000	1.482346	4454.418945
0.000000	1.482583	4450.521973
0.000000	1.482820	4447.105957
0.000000	1.483057	4443.965332
0.000000	1.483294	4440.744141
0.000000	1.483532	4437.466797
0.000000	1.483769	4433.262207
0.000000	1.484006	4428.707520
0.000000	1.484243	4424.914551
0.000000	1.484480	4422.007324
0.000000	1.484717	4421.928223
0.000000	1.484954	4423.766602
0.000000	1.485192	4426.781250
0.000000	1.485429	4430.599609
0.000000	1.485666	4433.957031
0.000000	1.485903	4437.791992
0.000000	1.486140	4441.685547
0.000000	1.486378	4446.943848
0.000000	1.486615	4453.549316
0.000000	1.486852	4461.376953
0.000000	1.487089	4469.209961
0.000000	1.487326	4477.923828
0.000000	1.487563	4485.112305
0.000000	1.487801	4490.423340
0.000000	1.488038	4495.491699
0.000000	1.488275	4501.511719
0.000000	1.488512	4508.492188
0.000000	1.488749	4515.642578
0.000000	1.488987	4522.215820
0.000000	1.489224	4528.888672
0.000000	1.489461	4535.853027
0.000000	1.489698	4543.136719
0.000000	1.489935	4549.134766
0.000000	1.490173	4554.286621
0.000000	1.490410	4559.119629
0.000000	1.490647	4563.369141
0.000000	1.490884	4567.526367
0.000000	1.491121	4571.628906
0.000000	1.491358	4576.322754
0.000000	1.491596	4579.931152
0.000000	1.491833	4583.289063
0.000000	1.492070	4587.041992
0.000000	1.492307	4591.220703
0.000000	1.492544	4595.074219
0.000000	1.492781	4598.544434
0.000000	1.493019	4601.592773
0.000000	1.493256	4604.703613
0.000000	1.493493	4607.052246
0.000000	1.493730	4609.760742
0.000000	1.493967	4613.375488
0.000000	1.494205	4616.937500
0.000000	1.494442	4619.900391
0.000000	1.494679	4622.700195
0.000000	1.494916	4625.216309
0.000000	1.495153	4627.843750
0.000000	1.495390	4630.034668
0.000000	1.495627	4632.566406
0.000000	1.495865	4636.452148
0.000000	1.496102	4640.060547
0.000000	1.496339	4642.933594
0.000000	1.496576	4645.163086
0.000000	1.496813	4646.814941
0.000000	1.497051	4646.965820
0.000000	1.497288	4644.938477
0.000000	1.497525	4641.232910
0.000000	1.497762	4636.842285
0.000000	1.497999	4631.387207
0.000000	1.498236	4626.450684
0.000000	1.498474	4619.761230
0.000000	1.498711	4611.793945
0.000000	1.498948	4604.710938
0.000000	1.499185	4596.967773
0.000000	1.499422	4588.786133
0.000000	1.499660	4581.782227
0.000000	1.499897	4574.451660
0.000000	1.500134	4567.068848
0.000000	1.500371	4559.713867
0.000000	1.500608	4554.798340
0.000000	1.500845	4550.838867
0.000000	1.501083	4547.661133
0.000000	1.501320	4544.213379
0.000000	1.501557	4540.909668
0.000000	1.501794	4538.359375
0.000000	1.502031	4536.591797
0.000000	1.502268	4536.812988
0.000000	1.502506	4538.209473
0.000000	1.502743	4539.692871
0.000000	1.502980	4540.448730
0.000000	1.503217	4540.881836
0.000000	1.503454	4540.855957
0.000000	1.503691	4540.650391
0.000000	1.503929	4540.739258
0.000000	1.504166	4540.685547
0.000000	1.504403	4540.098633
0.000000	1.504640	4540.001953
0.000000	1.504877	4541.262207
0.000000	1.505114	4543.155273
0.000000	1.505352	4546.574707
0.000000	1.505589	4550.769531
0.000000	1.505826	4555.839355
0.000000	1.506063	4560.963379
0.000000	1.506300	4565.875977
0.000000	1.506538	4570.333008
0.000000	1.506775	4574.260742
0.000000	1.507012	4578.373047
0.000000	1.507249	4583.062012
0.000000	1.507486	4588.688965
0.000000	1.507723	4594.208496
0.000000	1.507961	4598.115723
0.000000	1.508198	4602.045898
0.000000	1.508435	4605.870605
0.000000	1.508672	4608.429688
0.000000	1.508909	4610.219238
0.000000	1.509147	4611.769043
0.000000	1.509384	4611.799316
0.000000	1.509621	4610.263672
0.000000	1.509858	4607.486816
0.000000	1.510095	4603.941895
0.000000	1.510332	4600.339844
0.000000	1.510569	4598.064941
0.000000	1.510807	4596.537598
0.000000	1.511044	4595.420410
0.000000	1.511281	4594.889160
0.000000	1.511518	4594.438477
0.000000	1.511755	4593.733887
0.000000	1.511993	4592.538574
0.000000	1.512230	4590.999023
0.000000	1.512467	4589.308105
0.000000	1.512704	4587.955566
0.000000	1.512941	4586.018555
0.000000	1.513178	4583.690918
0.000000	1.513416	4581.593750
0.000000	1.513653	4580.729980
0.000000	1.513890	4581.433594
0.000000	1.514127	4582.440918
0.000000	1.514364	4582.715820
0.000000	1.514601	4581.211914
0.000000	1.514839	4579.525879
0.000000	1.515076	4577.354004
0.000000	1.515313	4575.791992
0.000000	1.515550	4575.393555
0.000000	1.515787	4575.229980
0.000000	1.516025	4575.166016
0.000000	1.516262	4576.647461
0.000000	1.516499	4578.078125
0.000000	1.516736	4579.479980
0.000000	1.516973	4581.500000
0.000000	1.517210	4584.301270
0.000000	1.517448	4588.119141
0.000000	1.517685	4591.183105
0.000000	1.517922	4594.335449
0.000000	1.518159	4597.260254
0.000000	1.518396	4600.258789
0.000000	1.518634	4603.059082
0.000000	1.518871	4605.776367
0.000000	1.519108	4608.323242
0.000000	1.519345	4611.003418
0.000000	1.519582	4614.508301
0.000000	1.519819	4618.057617
0.000000	1.520056	4622.146973
0.000000	1.520294	4626.290039
0.000000	1.520531	4630.197754
0.000000	1.520768	4633.694336
0.000000	1.521005	4637.458984
0.000000	1.521242	4641.448242
0.000000	1.521480	4645.824219
0.000000	1.521717	4648.896484
0.000000	1.521954	4651.016113
0.000000	1.522191	4652.738770
0.000000	1.522428	4655.024414
0.000000	1.522666	4657.849609
0.000000	1.522903	4659.410645
0.000000	1.523140	4659.790039
0.000000	1.523377	4659.863770
0.000000	1.523614	4659.340820
0.000000	1.523851	4658.770020
0.000000	1.524089	4657.488770
0.000000	1.524326	4655.783203
0.000000	1.524563	4653.241699
0.000000	1.524800	4650.212891
0.000000	1.525037	4646.752441
0.000000	1.525274	4643.348633
0.000000	1.525512	4639.944336
0.000000	1.525749	4636.881348
0.000000	1.525986	4634.395508
0.000000	1.526223	4633.915039
0.000000	1.526460	4633.878418
0.000000	1.526697	4634.148438
0.000000	1.526935	4635.028809
0.000000	1.527172	4635.346680
0.000000	1.527409	4635.862793
0.000000	1.527646	4635.470703
0.000000	1.527883	4635.651367
0.000000	1.528121	4636.015137
0.000000	1.528358	4637.708984
0.000000	1.528595	4640.004395
0.000000	1.528832	4641.922363
0.000000	1.529069	4643.269043
0.000000	1.529306	4643.997559
0.000000	1.529544	4643.630859
0.000000	1.529781	4642.626953
0.000000	1.530018	4642.294434
0.000000	1.530255	4642.069336
0.000000	1.530492	4642.228027
0.000000	1.530729	4642.934082
0.000000	1.530967	4644.085449
0.000000	1.531204	4646.389160
0.000000	1.531441	4649.416016
0.000000	1.531678	4651.800781
0.000000	1.531915	4654.329590
0.000000	1.532153	4656.864746
0.000000	1.532390	4660.241211
0.000000	1.532627	4663.720215
0.000000	1.532864	4666.523438
0.000000	1.533101	4669.475098
0.000000	1.533338	4672.489746
0.000000	1.533575	4675.725098
0.000000	1.533813	4679.698730
0.000000	1.534050	4683.559082
0.000000	1.534287	4687.249512
0.000000	1.534524	4691.442871
0.000000	1.534761	4694.875977
0.000000	1.534999	4697.843750
0.000000	1.535236	4700.825195
0.000000	1.535473	4704.083008
0.000000	1.535710	4707.127441
0.000000	1.535947	4710.269043
0.000000	1.536184	4713.551758
0.000000	1.536422	4717.227051
0.000000	1.536659	4718.610840
0.000000	1.536896	4719.283691
0.000000	1.537133	4719.668945
0.000000	1.537370	4719.886719
0.000000	1.537608	4722.016113
0.000000	1.537845	4724.335938
0.000000	1.538082	4725.931152
0.000000	1.538319	4727.058105
0.000000	1.538556	4728.102051
0.000000	1.538793	4728.463379
0.000000	1.539031	4728.608398
0.000000	1.539268	4728.782715
0.000000	1.539505	4727.782715
0.000000	1.539742	4724.923828
0.000000	1.539979	4722.083008
0.000000	1.540216	4719.229980
0.000000	1.540454	4718.059082
0.000000	1.540691	4717.216797
0.000000	1.540928	4716.560547
0.000000	1.541165	4716.387207
0.000000	1.541402	4716.952148
0.000000	1.541640	4717.484863
0.000000	1.541877	4718.022461
0.000000	1.542114	4718.024414
0.000000	1.542351	4717.236328
0.000000	1.542588	4716.443848
0.000000	1.542825	4716.357910
0.000000	1.543062	4718.865723
0.000000	1.543300	4721.362793
0.000000	1.543537	4722.389648
0.000000	1.543774	4721.729004
0.000000	1.544011	4720.416992
0.000000	1.544248	4718.817871
0.000000	1.544486	4718.239258
0.000000	1.544723	4718.925293
0.000000	1.544960	4720.915039
0.000000	1.545197	4723.398926
0.000000	1.545434	4724.958984
0.000000	1.545671	4726.554199
0.000000	1.545909	4728.202637
0.000000	1.546146	4729.893066
0.000000	1.546383	4730.973633
0.000000	1.546620	4730.523438
0.000000	1.546857	4729.822754
0.000000	1.547095	4729.354492
0.000000	1.547332	4727.486816
0.000000	1.547569	4724.589844
0.000000	1.547806	4720.592285
0.000000	1.548043	4715.455566
0.000000	1.548280	4709.072266
0.000000	1.548518	4702.005371
0.000000	1.548755	4693.422363
0.000000	1.548992	4684.693848
0.000000	1.549229	4676.497559
0.000000	1.549466	4667.977539
0.000000	1.549703	4658.895508
0.000000	1.549941	4649.353516
0.000000	1.550178	4637.776367
0.000000	1.550415	4624.473633
0.000000	1.550652	4610.293457
0.000000	1.550889	4598.527832
0.000000	1.551127	4587.278809
0.000000	1.551364	4576.556641
0.000000	1.551601	4566.123535
0.000000	1.551838	4555.175781
0.000000	1.552075	4544.111816
0.000000	1.552312	4534.609375
0.000000	1.552549	4528.618652
0.000000	1.552787	4524.211914
0.000000	1.553024	4522.737305
0.000000	1.553261	4525.503906
0.000000	1.553498	4529.877441
0.000000	1.553735	4535.992188
0.000000	1.553973	4543.610840
0.000000	1.554210	4553.187500
0.000000	1.554447	4561.976563
0.000000	1.554684	4570.839355
0.000000	1.554921	4577.266113
0.000000	1.555158	4582.045898
0.000000	1.555396	4584.945801
0.000000	1.555633	4586.972168
0.000000	1.555870	4588.062012
0.000000	1.556107	4588.589844
0.000000	1.556344	4589.118164
0.000000	1.556582	4589.151855
0.000000	1.556819	4588.566406
0.000000	1.557056	4587.882813
0.000000	1.557293	4588.022461
0.000000	1.557530	4588.550781
0.000000	1.557768	4589.798340
0.000000	1.558005	4591.181641
0.000000	1.558242	4592.772949
0.000000	1.558479	4593.642578
0.000000	1.558716	4594.179688
0.000000	1.558953	4594.572754
0.000000	1.559190	4595.023438
0.000000	1.559428	4595.729004
0.000000	1.559665	4595.660645
0.000000	1.559902	4595.366211
0.000000	1.560139	4594.860352
0.000000	1.560376	4593.969727
0.000000	1.560614	4593.194824
0.000000	1.560851	4592.619629
0.000000	1.561088	4593.818359
0.000000	1.561325	4595.933105
0.000000	1.561562	4598.361328
0.000000	1.561799	4601.285156
0.000000	1.562037	4605.324707
0.000000	1.562274	4609.796387
0.000000	1.562511	4614.121094
0.000000	1.562748	4618.119629
0.000000	1.562985	4620.732422
0.000000	1.563222	4623.609375
0.000000	1.563460	4623.062988
0.000000	1.563697	4621.937988
0.000000	1.563934	4620.473633
0.000000	1.564171	4619.117188
0.000000	1.564408	4621.370117
0.000000	1.564646	4624.805176
0.000000	1.564883	4628.000488
0.000000	1.565120	4630.353027
0.000000	1.565357	4631.836426
0.000000	1.565594	4632.465332
0.000000	1.565831	4632.570801
0.000000	1.566069	4630.987305
0.000000	1.566306	4628.695801
0.000000	1.566543	4628.396484
0.000000	1.566780	4628.219727
0.000000	1.567017	4627.889160
0.000000	1.567255	4627.162109
0.000000	1.567492	4626.950195
0.000000	1.567729	4627.251953
0.000000	1.567966	4629.130859
0.000000	1.568203	4632.115723
0.000000	1.568440	4636.171387
0.000000	1.568677	4640.379395
0.000000	1.568915	4644.909668
0.000000	1.569152	4646.743652
0.000000	1.569389	4646.659668
0.000000	1.569626	4646.181152
0.000000	1.569863	4645.458984
0.000000	1.570101	4646.207031
0.000000	1.570338	4648.146484
0.000000	1.570575	4649.361328
0.000000	1.570812	4651.536621
0.000000	1.571049	4656.021484
0.000000	1.571286	4662.336914
0.000000	1.571524	4669.409180
0.000000	1.571761	4674.512207
0.000000	1.571998	4679.564453
0.000000	1.572235	4683.515137
0.000000	1.572472	4686.239746
0.000000	1.572709	4688.501953
0.000000	1.572947	4689.425781
0.000000	1.573184	4687.820801
0.000000	1.573421	4685.073242
0.000000	1.573658	4681.205566
0.000000	1.573895	4676.947754
0.000000	1.574133	4675.035156
0.000000	1.574370	4674.272461
0.000000	1.574607	4673.982422
0.000000	1.574844	4672.906738
0.000000	1.575081	4669.543457
0.000000	1.575318	4666.166016
0.000000	1.575556	4665.020508
0.000000	1.575793	4665.233887
0.000000	1.576030	4666.061523
0.000000	1.576267	4668.033203
0.000000	1.576504	4670.919434
0.000000	1.576741	4674.660156
0.000000	1.576979	4679.499512
0.000000	1.577216	4684.653320
0.000000	1.577453	4689.283203
0.000000	1.577690	4694.508789
0.000000	1.577927	4699.576172
0.000000	1.578164	4704.951172
0.000000	1.578402	4710.305176
0.000000	1.578639	4716.302246
0.000000	1.578876	4722.792480
0.000000	1.579113	4729.735840
0.000000	1.579350	4737.205078
0.000000	1.579588	4745.138184
0.000000	1.579825	4753.194824
0.000000	1.580062	4761.709961
0.000000	1.580299	4770.829102
0.000000	1.580536	4780.214844
0.000000	1.580773	4788.770996
0.000000	1.581011	4795.031250
0.000000	1.581248	4799.677246
0.000000	1.581485	4803.462402
0.000000	1.581722	4804.273438
0.000000	1.581959	4801.637207
0.000000	1.582196	4797.505371
0.000000	1.582434	4791.666016
0.000000	1.582671	4786.235840
0.000000	1.582908	4782.129395
0.000000	1.583145	4778.064453
0.000000	1.583382	4774.524902
0.000000	1.583619	4771.531738
0.000000	1.583857	4769.316406
0.000000	1.584094	4769.980957
0.000000	1.584331	4772.202148
0.000000	1.584568	4774.969727
0.000000	1.584805	4778.304199
0.000000	1.585043	4779.109375
0.000000	1.585280	4777.929688
0.000000	1.585517	4775.675781
0.000000	1.585754	4773.476563
0.000000	1.585991	4771.397949
0.000000	1.586228	4769.560059
0.000000	1.586466	4768.215332
0.000000	1.586703	4769.039063
0.000000	1.586940	4770.938965
0.000000	1.587177	4773.115234
0.000000	1.587414	4773.702637
0.000000	1.587651	4773.996582
0.000000	1.587889	4773.959473
0.000000	1.588126	4773.711426
0.000000	1.588363	4773.880859
0.000000	1.588600	4774.968750
0.000000	1.588837	4777.427246
0.000000	1.589075	4777.506348
0.000000	1.589312	4776.151367
0.000000	1.589549	4774.507813
0.000000	1.589786	4773.588867
0.000000	1.590023	4775.635254
0.000000	1.590261	4777.098145
0.000000	1.590497	4778.386719
0.000000	1.590735	4778.047852
0.000000	1.590972	4778.230957
0.000000	1.591209	4778.680664
0.000000	1.591446	4782.037598
0.000000	1.591683	4786.272949
0.000000	1.591921	4790.353516
0.000000	1.592158	4794.507813
0.000000	1.592395	4798.360352
0.000000	1.592632	4801.535645
0.000000	1.592869	4804.418945
0.000000	1.593107	4807.809082
0.000000	1.593344	4811.170898
0.000000	1.593581	4813.671875
0.000000	1.593818	4816.160645
0.000000	1.594055	4818.535156
0.000000	1.594292	4819.816895
0.000000	1.594530	4820.484375
0.000000	1.594767	4820.480469
0.000000	1.595004	4819.800293
0.000000	1.595241	4819.228516
0.000000	1.595478	4818.381836
0.000000	1.595716	4817.112305
0.000000	1.595953	4817.226563
0.000000	1.596190	4817.858887
0.000000	1.596427	4818.044434
0.000000	1.596664	4817.647461
0.000000	1.596901	4816.950195
0.000000	1.597139	4816.408691
0.000000	1.597376	4817.226563
0.000000	1.597613	4820.088379
0.000000	1.597850	4821.185059
0.000000	1.598087	4821.562988
0.000000	1.598324	4821.773438
0.000000	1.598562	4822.270996
0.000000	1.598799	4824.102051
0.000000	1.599036	4825.468262
0.000000	1.599273	4824.861328
0.000000	1.599510	4823.529785
0.000000	1.599748	4821.816895
0.000000	1.599985	4820.158203
0.000000	1.600222	4821.353027
0.000000	1.600459	4822.464844
0.000000	1.600696	4823.404785
0.000000	1.600933	4824.930664
0.000000	1.601170	4827.312012
0.000000	1.601408	4829.913086
0.000000	1.601645	4831.670898
0.000000	1.601882	4833.569336
0.000000	1.602119	4835.024414
0.000000	1.602356	4836.463867
0.000000	1.602594	4837.865234
0.000000	1.602831	4839.327148
0.000000	1.603068	4839.027344
0.000000	1.603305	4834.009766
0.000000	1.603542	4826.825195
0.000000	1.603779	4817.461426
0.000000	1.604017	4807.790527
0.000000	1.604254	4800.434570
0.000000	1.604491	4792.403320
0.000000	1.604728	4784.186523
0.000000	1.604965	4776.077148
0.000000	1.605203	4767.926270
0.000000	1.605440	4759.756348
0.000000	1.605677	4752.874023
0.000000	1.605914	4746.688477
0.000000	1.606151	4743.585449
0.000000	1.606388	4742.115723
0.000000	1.606626	4741.940918
0.000000	1.606863	4741.509277
0.000000	1.607100	4741.145508
0.000000	1.607337	4740.984863
0.000000	1.607574	4740.839844
0.000000	1.607811	4740.683594
0.000000	1.608049	4741.139648
0.000000	1.608286	4742.369629
0.000000	1.608523	4743.888184
0.000000	1.608760	4745.265625
0.000000	1.608997	4746.760742
0.000000	1.609234	4748.248047
0.000000	1.609472	4750.185547
0.000000	1.609709	4750.119629
0.000000	1.609946	4749.267090
0.000000	1.610183	4748.440918
0.000000	1.610420	4747.974609
0.000000	1.610657	4748.271973
0.000000	1.610895	4749.400879
0.000000	1.611132	4751.641602
0.000000	1.611369	4755.436523
0.000000	1.611606	4760.345215
0.000000	1.611843	4766.815918
0.000000	1.612081	4772.059570
0.000000	1.612318	4775.893555
0.000000	1.612555	4778.030273
0.000000	1.612792	4777.381836
0.000000	1.613029	4775.505859
0.000000	1.613266	4771.680176
0.000000	1.613504	4767.169922
0.000000	1.613741	4760.761719
0.000000	1.613978	4753.306152
0.000000	1.614215	4744.271973
0.000000	1.614452	4734.751953
0.000000	1.614690	4724.361328
0.000000	1.614927	4712.172363
0.000000	1.615164	4700.310059
0.000000	1.615401	4690.125977
0.000000	1.615638	4680.976563
0.000000	1.615875	4672.816406
0.000000	1.616112	4667.583984
0.000000	1.616350	4664.793457
0.000000	1.616587	4665.279297
0.000000	1.616824	4667.908691
0.000000	1.617061	4672.424316
0.000000	1.617298	4679.739258
0.000000	1.617536	4687.187988
0.000000	1.617773	4694.082031
0.000000	1.618010	4701.415039
0.000000	1.618247	4708.039551
0.000000	1.618484	4711.984863
0.000000	1.618721	4715.320313
0.000000	1.618959	4718.213867
0.000000	1.619196	4721.226074
0.000000	1.619433	4724.791016
0.000000	1.619670	4729.756348
0.000000	1.619907	4736.585938
0.000000	1.620144	4744.420898
0.000000	1.620382	4753.476074
0.000000	1.620619	4763.631348
0.000000	1.620856	4772.475098
0.000000	1.621093	4781.407227
0.000000	1.621330	4791.281738
0.000000	1.621568	4801.446289
0.000000	1.621805	4811.512207
0.000000	1.622042	4818.361816
0.000000	1.622279	4824.821289
0.000000	1.622516	4830.588379
0.000000	1.622754	4835.794922
0.000000	1.622991	4840.529785
0.000000	1.623228	4842.780273
0.000000	1.623465	4842.356445
0.000000	1.623702	4840.820801
0.000000	1.623939	4837.992676
0.000000	1.624177	4834.659180
0.000000	1.624414	4830.882324
0.000000	1.624651	4828.116211
0.000000	1.624888	4826.123535
0.000000	1.625125	4825.520996
0.000000	1.625362	4826.192383
0.000000	1.625600	4826.884766
0.000000	1.625837	4827.318848
0.000000	1.626074	4826.487793
0.000000	1.626311	4825.022461
0.000000	1.626548	4823.314453
0.000000	1.626785	4821.943848
0.000000	1.627023	4822.106445
0.000000	1.627260	4822.862793
0.000000	1.627497	4823.123047
0.000000	1.627734	4822.813965
0.000000	1.627971	4821.392090
0.000000	1.628209	4819.573730
0.000000	1.628446	4816.949707
0.000000	1.628683	4813.895996
0.000000	1.628920	4811.114258
0.000000	1.629157	4808.862305
0.000000	1.629394	4806.532227
0.000000	1.629632	4804.330566
0.000000	1.629869	4802.823730
0.000000	1.630106	4801.703125
0.000000	1.630343	4801.095215
0.000000	1.630580	4799.777832
0.000000	1.630817	4798.110352
0.000000	1.631055	4796.663086
0.000000	1.631292	4796.189453
0.000000	1.631529	4796.974609
0.000000	1.631766	4798.305176
0.000000	1.632003	4799.442871
0.000000	1.632240	4801.263184
0.000000	1.632478	4804.103027
0.000000	1.632715	4807.793457
0.000000	1.632952	4813.917969
0.000000	1.633189	4820.794922
0.000000	1.633426	4828.242188
0.000000	1.633664	4835.016602
0.000000	1.633901	4840.562500
0.000000	1.634138	4845.598145
0.000000	1.634375	4849.483887
0.000000	1.634612	4853.452148
0.000000	1.634849	4856.972168
0.000000	1.635087	4860.437012
0.000000	1.635324	4863.348145
0.000000	1.635561	4865.491211
0.000000	1.635798	4867.103027
0.000000	1.636035	4867.088379
0.000000	1.636272	4865.126953
0.000000	1.636510	4861.176270
0.000000	1.636747	4856.246094
0.000000	1.636984	4852.988770
0.000000	1.637221	4850.609863
0.000000	1.637458	4849.781738
0.000000	1.637696	4849.395996
0.000000	1.637933	4849.566406
0.000000	1.638170	4849.636719
0.000000	1.638407	4850.736816
0.000000	1.638644	4852.169434
0.000000	1.638881	4854.273438
0.000000	1.639118	4856.782227
0.000000	1.639356	4858.589844
0.000000	1.639593	4860.599609
0.000000	1.639830	4863.253906
0.000000	1.640067	4866.702148
0.000000	1.640304	4871.351074
0.000000	1.640542	4878.164063
0.000000	1.640779	4886.643066
0.000000	1.641016	4896.439941
0.000000	1.641253	4906.674316
0.000000	1.641490	4913.807129
0.000000	1.641727	4919.912109
0.000000	1.641965	4926.112305
0.000000	1.642202	4932.563477
0.000000	1.642439	4938.121582
0.000000	1.642676	4944.082520
0.000000	1.642913	4951.166992
0.000000	1.643151	4959.154785
0.000000	1.643388	4967.556152
0.000000	1.643625	4973.456055
0.000000	1.643862	4978.762207
0.000000	1.644099	4982.993652
0.000000	1.644336	4987.058594
0.000000	1.644574	4990.368652
0.000000	1.644811	4993.570801
0.000000	1.645048	4996.871094
0.000000	1.645285	5000.343750
0.000000	1.645522	5004.278809
0.000000	1.645759	5007.601074
0.000000	1.645997	5010.291992
0.000000	1.646234	5013.472168
0.000000	1.646471	5016.343750
0.000000	1.646708	5019.519531
0.000000	1.646945	5023.104492
0.000000	1.647183	5026.277344
0.000000	1.647420	5028.971680
0.000000	1.647657	5031.079102
0.000000	1.647894	5032.338379
0.000000	1.648131	5032.249512
0.000000	1.648368	5030.865234
0.000000	1.648605	5028.387695
0.000000	1.648843	5024.467285
0.000000	1.649080	5020.396484
0.000000	1.649317	5017.276367
0.000000	1.649554	5017.710449
0.000000	1.649791	5020.197754
0.000000	1.650029	5023.442383
0.000000	1.650266	5026.944824
0.000000	1.650503	5030.965332
0.000000	1.650740	5035.103027
0.000000	1.650977	5039.138672
0.000000	1.651214	5043.190918
0.000000	1.651452	5046.160645
0.000000	1.651689	5047.803223
0.000000	1.651926	5048.799805
0.000000	1.652163	5050.033691
0.000000	1.652400	5050.582031
0.000000	1.652638	5050.216797
0.000000	1.652875	5049.225586
0.000000	1.653112	5047.458496
0.000000	1.653349	5045.532227
0.000000	1.653586	5043.505859
0.000000	1.653823	5040.604004
0.000000	1.654061	5038.144043
0.000000	1.654298	5036.173828
0.000000	1.654535	5033.986328
0.000000	1.654772	5031.936523
0.000000	1.655009	5031.724609
0.000000	1.655246	5031.975586
0.000000	1.655484	5031.184082
0.000000	1.655721	5030.500977
0.000000	1.655958	5030.178223
0.000000	1.656195	5030.219238
0.000000	1.656432	5030.109863
0.000000	1.656670	5030.032715
0.000000	1.656907	5029.922852
0.000000	1.657144	5030.063965
0.000000	1.657381	5029.264160
0.000000	1.657618	5027.893066
0.000000	1.657855	5026.372559
0.000000	1.658092	5025.024902
0.000000	1.658330	5022.693359
0.000000	1.658567	5019.765625
0.000000	1.658804	5017.273438
0.000000	1.659041	5014.801270
0.000000	1.659278	5010.684570
0.000000	1.659516	5005.478027
0.000000	1.659753	4999.881836
0.000000	1.659990	4995.184570
0.000000	1.660227	4991.862793
0.000000	1.660464	4988.391602
0.000000	1.660702	4984.995605
0.000000	1.660939	4982.783203
0.000000	1.661176	4981.181641
0.000000	1.661413	4979.573242
0.000000	1.661650	4978.551270
0.000000	1.661887	4978.117676
0.000000	1.662125	4979.812988
0.000000	1.662362	4982.195801
0.000000	1.662599	4984.163086
0.000000	1.662836	4986.045898
0.000000	1.663073	4987.028809
0.000000	1.663311	4988.057129
0.000000	1.663548	4989.681641
0.000000	1.663785	4991.347656
0.000000	1.664022	4993.505859
0.000000	1.664259	4997.128418
0.000000	1.664496	5000.862793
0.000000	1.664733	5001.979980
0.000000	1.664971	4999.925781
0.000000	1.665208	4996.785156
0.000000	1.665445	4992.577637
0.000000	1.665682	4989.982422
0.000000	1.665919	4986.535645
0.000000	1.666157	4983.110352
0.000000	1.666394	4979.325684
0.000000	1.666631	4975.788574
0.000000	1.666868	4974.456055
0.000000	1.667105	4973.929688
0.000000	1.667342	4974.074707
0.000000	1.667580	4974.171387
0.000000	1.667817	4973.444336
0.000000	1.668054	4972.362305
0.000000	1.668291	4970.770020
0.000000	1.668528	4968.843750
0.000000	1.668765	4967.456543
0.000000	1.669003	4967.155273
0.000000	1.669240	4967.816895
0.000000	1.669477	4968.810547
0.000000	1.669714	4969.966309
0.000000	1.669951	4971.861328
0.000000	1.670189	4971.605957
0.000000	1.670426	4968.471680
0.000000	1.670663	4964.496582
0.000000	1.670900	4960.407715
0.000000	1.671137	4956.328613
0.000000	1.671374	4952.317383
0.000000	1.671612	4951.363281
0.000000	1.671849	4950.581055
0.000000	1.672086	4950.257324
0.000000	1.672323	4949.906738
0.000000	1.672560	4950.088379
0.000000	1.672798	4950.996582
0.000000	1.673035	4950.742676
0.000000	1.673272	4950.119141
0.000000	1.673509	4949.686523
0.000000	1.673746	4950.196289
0.000000	1.673983	4951.919922
0.000000	1.674220	4954.095703
0.000000	1.674458	4956.359375
0.000000	1.674695	4958.666992
0.000000	1.674932	4961.438477
0.000000	1.675169	4964.592773
0.000000	1.675406	4967.668457
0.000000	1.675644	4969.254883
0.000000	1.675881	4970.587891
0.000000	1.676118	4972.109375
0.000000	1.676355	4974.822266
0.000000	1.676592	4979.737305
0.000000	1.676829	4985.698242
0.000000	1.677067	4992.223145
0.000000	1.677304	4998.725586
0.000000	1.677541	5004.916992
0.000000	1.677778	5011.207520
0.000000	1.678015	5017.256836
0.000000	1.678252	5021.693848
0.000000	1.678490	5025.782227
0.000000	1.678727	5029.104980
0.000000	1.678964	5031.308105
0.000000	1.679201	5031.654785
0.000000	1.679438	5029.697266
0.000000	1.679676	5025.354492
0.000000	1.679913	5019.205566
0.000000	1.680150	5013.221191
0.000000	1.680387	5007.293457
0.000000	1.680624	5001.890625
0.000000	1.680861	4996.351563
0.000000	1.681099	4990.323242
0.000000	1.681336	4984.786133
0.000000	1.681573	4979.534180
0.000000	1.681810	4975.320801
0.000000	1.682047	4970.739258
0.000000	1.682284	4966.344727
0.000000	1.682522	4963.426758
0.000000	1.682759	4961.780273
0.000000	1.682996	4961.801758
0.000000	1.683233	4964.359375
0.000000	1.683470	4969.763184
0.000000	1.683707	4974.886230
0.000000	1.683945	4982.632324
0.000000	1.684182	4992.872070
0.000000	1.684419	5001.756836
0.000000	1.684656	5009.906738
0.000000	1.684893	5018.762695
0.000000	1.685131	5027.857422
0.000000	1.685368	5036.666992
0.000000	1.685605	5043.325195
0.000000	1.685842	5049.184570
0.000000	1.686079	5054.446289
0.000000	1.686316	5059.530762
0.000000	1.686554	5064.817871
0.000000	1.686791	5069.995605
0.000000	1.687028	5075.598145
0.000000	1.687265	5081.897949
0.000000	1.687502	5089.332031
0.000000	1.687739	5097.119629
0.000000	1.687977	5103.844238
0.000000	1.688214	5110.312988
0.000000	1.688451	5115.520996
0.000000	1.688688	5118.910156
0.000000	1.688925	5121.540527
0.000000	1.689162	5123.435547
0.000000	1.689400	5124.376465
0.000000	1.689637	5123.555176
0.000000	1.689874	5120.587891
0.000000	1.690111	5116.189941
0.000000	1.690348	5110.971680
0.000000	1.690586	5107.427734
0.000000	1.690823	5104.395020
0.000000	1.691060	5100.301270
0.000000	1.691297	5095.091797
0.000000	1.691534	5089.627441
0.000000	1.691772	5084.107422
0.000000	1.692009	5077.769531
0.000000	1.692246	5072.525391
0.000000	1.692483	5068.614746
0.000000	1.692720	5064.128418
0.000000	1.692957	5058.918945
0.000000	1.693195	5053.169922
0.000000	1.693432	5047.781250
0.000000	1.693669	5044.455566
0.000000	1.693906	5041.724121
0.000000	1.694143	5039.809570
0.000000	1.694380	5038.150391
0.000000	1.694618	5037.693359
0.000000	1.694855	5038.011719
0.000000	1.695092	5037.144043
0.000000	1.695329	5035.794434
0.000000	1.695566	5034.196289
0.000000	1.695804	5032.680664
0.000000	1.696041	5032.867676
0.000000	1.696278	5033.370117
0.000000	1.696515	5034.064941
0.000000	1.696752	5035.678711
0.000000	1.696989	5038.668945
0.000000	1.697226	5041.446777
0.000000	1.697464	5044.705566
0.000000	1.697701	5048.353027
0.000000	1.697938	5052.449707
0.000000	1.698175	5053.477051
0.000000	1.698412	5052.417969
0.000000	1.698650	5050.873535
0.000000	1.698887	5048.421387
0.000000	1.699124	5046.997070
0.000000	1.699361	5046.386719
0.000000	1.699598	5045.195313
0.000000	1.699835	5044.040039
0.000000	1.700073	5041.525879
0.000000	1.700310	5038.963867
0.000000	1.700547	5038.268066
0.000000	1.700784	5037.828613
0.000000	1.701021	5037.742188
0.000000	1.701259	5038.573730
0.000000	1.701496	5040.252930
0.000000	1.701733	5041.690430
0.000000	1.701970	5042.861328
0.000000	1.702207	5044.410645
0.000000	1.702444	5046.542969
0.000000	1.702682	5049.332031
0.000000	1.702919	5052.688965
0.000000	1.703156	5056.578125
0.000000	1.703393	5060.773926
0.000000	1.703630	5064.372070
0.000000	1.703867	5067.035156
0.000000	1.704105	5069.427246
0.000000	1.704342	5071.426270
0.000000	1.704579	5072.454102
0.000000	1.704816	5072.719238
0.000000	1.705053	5073.132324
0.000000	1.705291	5072.962891
0.000000	1.705528	5074.150391
0.000000	1.705765	5075.601563
0.000000	1.706002	5076.831055
0.000000	1.706239	5077.912109
0.000000	1.706476	5079.143555
0.000000	1.706713	5080.081055
0.000000	1.706951	5080.255371
0.000000	1.707188	5079.951172
0.000000	1.707425	5079.391113
0.000000	1.707662	5078.839355
0.000000	1.707899	5078.595215
0.000000	1.708137	5077.761230
0.000000	1.708374	5077.145020
0.000000	1.708611	5076.639648
0.000000	1.708848	5077.105469
0.000000	1.709085	5078.663574
0.000000	1.709322	5079.782715
0.000000	1.709560	5081.182129
0.000000	1.709797	5082.642578
0.000000	1.710034	5084.789063
0.000000	1.710271	5087.036133
0.000000	1.710508	5090.102051
0.000000	1.710746	5092.264648
0.000000	1.710983	5093.435547
0.000000	1.711220	5096.819824
0.000000	1.711457	5099.983398
0.000000	1.711694	5102.298828
0.000000	1.711931	5103.420410
0.000000	1.712169	5101.774902
0.000000	1.712406	5097.675781
0.000000	1.712643	5091.262695
0.000000	1.712880	5083.719238
0.000000	1.713117	5076.403320
0.000000	1.713354	5069.312988
0.000000	1.713592	5061.363281
0.000000	1.713829	5052.826172
0.000000	1.714066	5045.024414
0.000000	1.714303	5039.790039
0.000000	1.714540	5035.696777
0.000000	1.714777	5033.176270
0.000000	1.715015	5029.278809
0.000000	1.715252	5025.102539
0.000000	1.715489	5021.377930
0.000000	1.715726	5018.509766
0.000000	1.715963	5015.795410
0.000000	1.716200	5013.585938
0.000000	1.716438	5011.634766
0.000000	1.716675	5009.448242
0.000000	1.716912	5007.772461
0.000000	1.717149	5005.953125
0.000000	1.717386	5004.189453
0.000000	1.717624	5003.301270
0.000000	1.717861	5003.341797
0.000000	1.718098	5004.114746
0.000000	1.718335	5005.175781
0.000000	1.718572	5005.882813
0.000000	1.718809	5003.663574
0.000000	1.719047	5000.101563
0.000000	1.719284	4996.628418
0.000000	1.719521	4992.815918
0.000000	1.719758	4992.445801
0.000000	1.719995	4995.544434
0.000000	1.720233	4999.543945
0.000000	1.720470	5004.132324
0.000000	1.720707	5008.255371
0.000000	1.720944	5012.332031
0.000000	1.721181	5016.505859
0.000000	1.721418	5019.662598
0.000000	1.721655	5020.672363
0.000000	1.721893	5020.079102
0.000000	1.722130	5018.364258
0.000000	1.722367	5015.902344
0.000000	1.722604	5013.770020
0.000000	1.722841	5011.743652
0.000000	1.723079	5009.551270
0.000000	1.723316	5006.871094
0.000000	1.723553	5003.948242
0.000000	1.723790	5002.464355
0.000000	1.724027	4999.933594
0.000000	1.724265	4995.845215
0.000000	1.724502	4991.140625
0.000000	1.724739	4986.202637
0.000000	1.724976	4981.897461
0.000000	1.725213	4978.569824
0.000000	1.725450	4976.343262
0.000000	1.725688	4976.176758
0.000000	1.725925	4977.167969
0.000000	1.726162	4979.409180
0.000000	1.726399	4983.070313
0.000000	1.726636	4987.894043
0.000000	1.726873	4993.284668
0.000000	1.727111	5000.379395
0.000000	1.727348	5007.300293
0.000000	1.727585	5014.426758
0.000000	1.727822	5021.353027
0.000000	1.728059	5026.633789
0.000000	1.728297	5029.554688
0.000000	1.728534	5030.623535
0.000000	1.728771	5030.411621
0.000000	1.729008	5029.389648
0.000000	1.729245	5027.381836
0.000000	1.729482	5026.310059
0.000000	1.729720	5025.443359
0.000000	1.729957	5024.454102
0.000000	1.730194	5021.305664
0.000000	1.730431	5017.668945
0.000000	1.730668	5014.429199
0.000000	1.730905	5013.492676
0.000000	1.731143	5013.684082
0.000000	1.731380	5013.888672
0.000000	1.731617	5015.201172
0.000000	1.731854	5017.104492
0.000000	1.732091	5018.029297
0.000000	1.732328	5018.707031
0.000000	1.732566	5019.618164
0.000000	1.732803	5020.467285
0.000000	1.733040	5021.740234
0.000000	1.733277	5023.625977
0.000000	1.733514	5026.820801
0.000000	1.733752	5031.043457
0.000000	1.733989	5035.829102
0.000000	1.734226	5041.637695
0.000000	1.734463	5048.297363
0.000000	1.734700	5055.708008
0.000000	1.734937	5063.862793
0.000000	1.735175	5071.773926
0.000000	1.735412	5079.666016
0.000000	1.735649	5088.297363
0.000000	1.735886	5097.324219
0.000000	1.736123	5107.281250
0.000000	1.736360	5118.246582
0.000000	1.736598	5128.963379
0.000000	1.736835	5137.491211
0.000000	1.737072	5142.807129
0.000000	1.737309	5147.403809
0.000000	1.737546	5153.814453
0.000000	1.737783	5160.640625
0.000000	1.738021	5167.979004
0.000000	1.738258	5175.920410
0.000000	1.738495	5184.778809
0.000000	1.738732	5194.105469
0.000000	1.738969	5203.630859
0.000000	1.739207	5214.372070
0.000000	1.739444	5225.948242
0.000000	1.739681	5237.834473
0.000000	1.739918	5249.385254
0.000000	1.740155	5259.019531
0.000000	1.740392	5267.558105
0.000000	1.740630	5275.890625
0.000000	1.740867	5282.716309
0.000000	1.741104	5286.310059
0.000000	1.741341	5288.494141
0.000000	1.741578	5290.094727
0.000000	1.741815	5290.081543
0.000000	1.742053	5287.593750
0.000000	1.742290	5282.064941
0.000000	1.742527	5274.186035
0.000000	1.742764	5264.288574
0.000000	1.743001	5254.395508
0.000000	1.743239	5243.448730
0.000000	1.743476	5234.083984
0.000000	1.743713	5227.039551
0.000000	1.743950	5222.753906
0.000000	1.744187	5219.954102
0.000000	1.744424	5216.864746
0.000000	1.744661	5213.300293
0.000000	1.744899	5209.007813
0.000000	1.745136	5204.204590
0.000000	1.745373	5199.731934
0.000000	1.745610	5197.135742
0.000000	1.745847	5195.532715
0.000000	1.746085	5195.000000
0.000000	1.746322	5194.541992
0.000000	1.746559	5195.115723
0.000000	1.746796	5195.447754
0.000000	1.747033	5194.800293
0.000000	1.747270	5192.862305
0.000000	1.747508	5190.436035
0.000000	1.747745	5187.393555
0.000000	1.747982	5185.769043
0.000000	1.748219	5184.975098
0.000000	1.748456	5185.521484
0.000000	1.748694	5186.947266
0.000000	1.748931	5188.013672
0.000000	1.749168	5188.685547
0.000000	1.749405	5188.160156
0.000000	1.749642	5186.599121
0.000000	1.749879	5184.002930
0.000000	1.750117	5180.118164
0.000000	1.750354	5175.210449
0.000000	1.750591	5169.380859
0.000000	1.750828	5164.857910
0.000000	1.751065	5162.072266
0.000000	1.751302	5160.438477
0.000000	1.751540	5160.835938
0.000000	1.751777	5164.510254
0.000000	1.752014	5169.461914
0.000000	1.752251	5174.272461
0.000000	1.752488	5178.040039
0.000000	1.752726	5181.473145
0.000000	1.752963	5184.406250
0.000000	1.753200	5187.198730
0.000000	1.753437	5190.482910
0.000000	1.753674	5194.136719
0.000000	1.753911	5196.873047
0.000000	1.754148	5198.204590
0.000000	1.754386	5198.795410
0.000000	1.754623	5198.317383
0.000000	1.754860	5197.249512
0.000000	1.755097	5195.809570
0.000000	1.755334	5194.401367
0.000000	1.755572	5193.342285
0.000000	1.755809	5193.424805
0.000000	1.756046	5193.687988
0.000000	1.756283	5194.781250
0.000000	1.756520	5195.507324
0.000000	1.756757	5195.843750
0.000000	1.756995	5196.302246
0.000000	1.757232	5197.187500
0.000000	1.757469	5198.412109
0.000000	1.757706	5200.176270
0.000000	1.757943	5202.087891
0.000000	1.758181	5203.876953
0.000000	1.758418	5205.197754
0.000000	1.758655	5203.504395
0.000000	1.758892	5199.978027
0.000000	1.759129	5194.846680
0.000000	1.759367	5189.252441
0.000000	1.759604	5186.418457
0.000000	1.759841	5183.733887
0.000000	1.760078	5181.054688
0.000000	1.760315	5178.683105
0.000000	1.760552	5175.921387
0.000000	1.760790	5174.234375
0.000000	1.761027	5172.076172
0.000000	1.761264	5169.324219
0.000000	1.761501	5166.662109
0.000000	1.761738	5165.084961
0.000000	1.761975	5164.132324
0.000000	1.762213	5164.122559
0.000000	1.762450	5165.332031
0.000000	1.762687	5165.434082
0.000000	1.762924	5165.475098
0.000000	1.763161	5165.775879
0.000000	1.763398	5166.466309
0.000000	1.763636	5168.544434
0.000000	1.763873	5171.538086
0.000000	1.764110	5175.511719
0.000000	1.764347	5180.259277
0.000000	1.764584	5183.615234
0.000000	1.764821	5187.450195
0.000000	1.765059	5192.681641
0.000000	1.765296	5199.479492
0.000000	1.765533	5207.542480
0.000000	1.765770	5215.955566
0.000000	1.766007	5224.805176
0.000000	1.766245	5231.844238
0.000000	1.766482	5238.841797
0.000000	1.766719	5246.251953
0.000000	1.766956	5253.819336
0.000000	1.767193	5261.277832
0.000000	1.767430	5267.985840
0.000000	1.767668	5274.875977
0.000000	1.767905	5282.641602
0.000000	1.768142	5289.960449
0.000000	1.768379	5296.739258
0.000000	1.768616	5302.157715
0.000000	1.768854	5306.402344
0.000000	1.769091	5309.638184
0.000000	1.769328	5312.598633
0.000000	1.769565	5315.331055
0.000000	1.769802	5318.094238
0.000000	1.770039	5321.199707
0.000000	1.770276	5324.013184
0.000000	1.770514	5325.192871
0.000000	1.770751	5324.720703
0.000000	1.770988	5322.932129
0.000000	1.771225	5319.951172
0.000000	1.771462	5316.784668
0.000000	1.771700	5313.862793
0.000000	1.771937	5311.447266
0.000000	1.772174	5310.788574
0.000000	1.772411	5310.891113
0.000000	1.772648	5312.636719
0.000000	1.772885	5315.514160
0.000000	1.773123	5319.487793
0.000000	1.773360	5322.988281
0.000000	1.773597	5322.135254
0.000000	1.773834	5319.216797
0.000000	1.774071	5315.083496
0.000000	1.774308	5309.378418
0.000000	1.774546	5303.874023
0.000000	1.774783	5301.224609
0.000000	1.775020	5300.033691
0.000000	1.775257	5299.520508
0.000000	1.775494	5299.729004
0.000000	1.775732	5299.641113
0.000000	1.775969	5299.389648
0.000000	1.776206	5298.883789
0.000000	1.776443	5298.174805
0.000000	1.776680	5297.464844
0.000000	1.776917	5297.216797
0.000000	1.777155	5297.532227
0.000000	1.777392	5296.781250
0.000000	1.777629	5295.499023
0.000000	1.777866	5294.172363
0.000000	1.778103	5293.674805
0.000000	1.778341	5293.145020
0.000000	1.778578	5292.240723
0.000000	1.778815	5290.958984
0.000000	1.779052	5288.937988
0.000000	1.779289	5286.074219
0.000000	1.779526	5283.045410
0.000000	1.779763	5279.732910
0.000000	1.780001	5276.153809
0.000000	1.780238	5272.222168
0.000000	1.780475	5268.234375
0.000000	1.780712	5264.862305
0.000000	1.780949	5261.551758
0.000000	1.781187	5257.574707
0.000000	1.781424	5253.657227
0.000000	1.781661	5249.834961
0.000000	1.781898	5246.748535
0.000000	1.782135	5243.332520
0.000000	1.782372	5239.101563
0.000000	1.782610	5235.074707
0.000000	1.782847	5232.828613
0.000000	1.783084	5230.036621
0.000000	1.783321	5226.942871
0.000000	1.783558	5224.933105
0.000000	1.783795	5223.468750
0.000000	1.784033	5221.939941
0.000000	1.784270	5220.076660
0.000000	1.784507	5218.721680
0.000000	1.784744	5217.404785
0.000000	1.784981	5216.352539
0.000000	1.785219	5215.790527
0.000000	1.785456	5214.710938
0.000000	1.785693	5213.548340
0.000000	1.785930	5212.544922
0.000000	1.786167	5211.236328
0.000000	1.786404	5209.652832
0.000000	1.786642	5209.562012
0.000000	1.786879	5209.589844
0.000000	1.787116	5209.126465
0.000000	1.787353	5208.423828
0.000000	1.787590	5208.260254
0.000000	1.787827	5209.179688
0.000000	1.788065	5210.214844
0.000000	1.788302	5210.798828
0.000000	1.788539	5211.208008
0.000000	1.788776	5211.384277
0.000000	1.789013	5211.773438
0.000000	1.789250	5211.872559
0.000000	1.789488	5211.542480
0.000000	1.789725	5211.411621
0.000000	1.789962	5211.415039
0.000000	1.790199	5211.728516
0.000000	1.790436	5212.041016
0.000000	1.790674	5213.010742
0.000000	1.790911	5213.360352
0.000000	1.791148	5213.967285
0.000000	1.791385	5214.888672
0.000000	1.791622	5216.866699
0.000000	1.791860	5219.615723
0.000000	1.792097	5221.548340
0.000000	1.792334	5222.143555
0.000000	1.792571	5221.832031
0.000000	1.792808	5221.661133
0.000000	1.793045	5222.995117
0.000000	1.793282	5224.603027
0.000000	1.793520	5226.799805
0.000000	1.793757	5228.335938
0.000000	1.793994	5229.287598
0.000000	1.794231	5229.312988
0.000000	1.794468	5228.764648
0.000000	1.794706	5225.823242
0.000000	1.794943	5219.806152
0.000000	1.795180	5212.170410
0.000000	1.795417	5204.596680
0.000000	1.795654	5197.896484
0.000000	1.795891	5190.296387
0.000000	1.796129	5182.135742
0.000000	1.796366	5175.009277
0.000000	1.796603	5167.978516
0.000000	1.796840	5160.288574
0.000000	1.797077	5152.428711
0.000000	1.797315	5144.600098
0.000000	1.797552	5139.233887
0.000000	1.797789	5134.875488
0.000000	1.798026	5130.651855
0.000000	1.798263	5126.995117
0.000000	1.798500	5123.751465
0.000000	1.798738	5121.485352
0.000000	1.798975	5119.897461
0.000000	1.799212	5118.748047
0.000000	1.799449	5118.975586
0.000000	1.799686	5119.552246
0.000000	1.799923	5118.918457
0.000000	1.800161	5117.997559
0.000000	1.800398	5117.386719
0.000000	1.800635	5117.395508
0.000000	1.800872	5119.809570
0.000000	1.801109	5122.846680
0.000000	1.801347	5126.515137
0.000000	1.801584	5130.300781
0.000000	1.801821	5133.659668
0.000000	1.802058	5137.639160
0.000000	1.802295	5142.359375
0.000000	1.802532	5147.437500
0.000000	1.802769	5151.501953
0.000000	1.803007	5155.763672
0.000000	1.803244	5161.182617
0.000000	1.803481	5166.909668
0.000000	1.803718	5172.782715
0.000000	1.803955	5179.494629
0.000000	1.804193	5186.886230
0.000000	1.804430	5194.871094
0.000000	1.804667	5203.319336
0.000000	1.804904	5211.341797
0.000000	1.805141	5219.854492
0.000000	1.805378	5228.117676
0.000000	1.805616	5237.089355
0.000000	1.805853	5246.690918
0.000000	1.806090	5255.274902
0.000000	1.806327	5264.026367
0.000000	1.806564	5273.882813
0.000000	1.806802	5284.668457
0.000000	1.807039	5296.546875
0.000000	1.807276	5309.836426
0.000000	1.807513	5322.644531
0.000000	1.807750	5335.120605
0.000000	1.807987	5343.550781
0.000000	1.808225	5346.527832
0.000000	1.808462	5347.103027
0.000000	1.808699	5345.835449
0.000000	1.808936	5342.771973
0.000000	1.809173	5340.053711
0.000000	1.809410	5340.038086
0.000000	1.809648	5339.159180
0.000000	1.809885	5337.526855
0.000000	1.810122	5336.138672
0.000000	1.810359	5334.930176
0.000000	1.810596	5334.179199
0.000000	1.810834	5333.647461
0.000000	1.811071	5333.897949
0.000000	1.811308	5335.452148
0.000000	1.811545	5336.807129
0.000000	1.811782	5337.352051
0.000000	1.812019	5337.367188
0.000000	1.812256	5337.341797
0.000000	1.812494	5337.338867
0.000000	1.812731	5338.289551
0.000000	1.812968	5340.998047
0.000000	1.813205	5341.696289
0.000000	1.813442	5342.842773
0.000000	1.813680	5344.118164
0.000000	1.813917	5345.908691
0.000000	1.814154	5347.747559
0.000000	1.814391	5349.386230
0.000000	1.814628	5351.187500
0.000000	1.814865	5353.165039
0.000000	1.815103	5355.314941
0.000000	1.815340	5357.606445
0.000000	1.815577	5359.862305
0.000000	1.815814	5361.758301
0.000000	1.816051	5363.330078
0.000000	1.816289	5364.389648
0.000000	1.816526	5365.626465
0.000000	1.816763	5366.920410
0.000000	1.817000	5367.065430
0.000000	1.817237	5367.437012
0.000000	1.817474	5368.168945
0.000000	1.817712	5369.504883
0.000000	1.817949	5371.038574
0.000000	1.818186	5373.257324
0.000000	1.818423	5375.105957
0.000000	1.818660	5376.733398
0.000000	1.818897	5378.213867
0.000000	1.819135	5378.566895
0.000000	1.819372	5376.882813
0.000000	1.819609	5373.296387
0.000000	1.819846	5367.872559
0.000000	1.820083	5360.393066
0.000000	1.820320	5352.061035
0.000000	1.820558	5345.854980
0.000000	1.820795	5341.656250
0.000000	1.821032	5337.610840
0.000000	1.821269	5334.397461
0.000000	1.821506	5331.695313
0.000000	1.821743	5330.206543
0.000000	1.821981	5328.875488
0.000000	1.822218	5327.893555
0.000000	1.822455	5327.795410
0.000000	1.822692	5327.389648
0.000000	1.822929	5326.535645
0.000000	1.823167	5325.140137
0.000000	1.823404	5324.145996
0.000000	1.823641	5323.089355
0.000000	1.823878	5322.095703
0.000000	1.824115	5321.158203
0.000000	1.824353	5320.360352
0.000000	1.824590	5319.985352
0.000000	1.824827	5319.304199
0.000000	1.825064	5317.682617
0.000000	1.825301	5314.534180
0.000000	1.825538	5310.716797
0.000000	1.825776	5307.336914
0.000000	1.826013	5305.290039
0.000000	1.826250	5304.182129
0.000000	1.826487	5302.497559
0.000000	1.826724	5300.319336
0.000000	1.826962	5297.493164
0.000000	1.827199	5294.009766
0.000000	1.827436	5289.914551
0.000000	1.827673	5285.443359
0.000000	1.827910	5280.041504
0.000000	1.828147	5275.386230
0.000000	1.828384	5271.748535
0.000000	1.828622	5268.356934
0.000000	1.828859	5264.605957
0.000000	1.829096	5260.479980
0.000000	1.829333	5255.750977
0.000000	1.829570	5252.525879
0.000000	1.829808	5249.284180
0.000000	1.830045	5245.845703
0.000000	1.830282	5242.013184
0.000000	1.830519	5237.701172
0.000000	1.830756	5234.665039
0.000000	1.830993	5231.033691
0.000000	1.831231	5225.611328
0.000000	1.831468	5219.604492
0.000000	1.831705	5213.284180
0.000000	1.831942	5209.418457
0.000000	1.832179	5207.032227
0.000000	1.832416	5204.054688
0.000000	1.832654	5200.857422
0.000000	1.832891	5198.140625
0.000000	1.833128	5196.588867
0.000000	1.833365	5198.429199
0.000000	1.833602	5203.961914
0.000000	1.833840	5212.825195
0.000000	1.834077	5226.195313
0.000000	1.834314	5243.981934
0.000000	1.834551	5265.916504
0.000000	1.834788	5289.203125
0.000000	1.835025	5310.757324
0.000000	1.835263	5329.958496
0.000000	1.835500	5339.359863
0.000000	1.835737	5337.401367
0.000000	1.835974	5324.295410
0.000000	1.836211	5302.453613
0.000000	1.836448	5275.936035
0.000000	1.836686	5248.882813
0.000000	1.836923	5227.738770
0.000000	1.837160	5218.078125
0.000000	1.837397	5210.622559
0.000000	1.837634	5204.977539
0.000000	1.837871	5200.787598
0.000000	1.838109	5197.475586
0.000000	1.838346	5194.351074
0.000000	1.838583	5190.966797
0.000000	1.838820	5187.830078
0.000000	1.839057	5185.711426
0.000000	1.839295	5185.240723
0.000000	1.839532	5186.347656
0.000000	1.839769	5187.964355
0.000000	1.840006	5190.326660
0.000000	1.840243	5194.169434
0.000000	1.840480	5199.583984
0.000000	1.840718	5206.551270
0.000000	1.840955	5212.734863
0.000000	1.841192	5219.454102
0.000000	1.841429	5225.755371
0.000000	1.841666	5231.505371
0.000000	1.841903	5236.990234
0.000000	1.842141	5240.745117
0.000000	1.842378	5244.411621
0.000000	1.842615	5248.060547
0.000000	1.842852	5251.995605
0.000000	1.843089	5256.343750
0.000000	1.843326	5261.261230
0.000000	1.843564	5265.832031
0.000000	1.843801	5268.225586
0.000000	1.844038	5268.728027
0.000000	1.844275	5268.808105
0.000000	1.844512	5268.907715
0.000000	1.844750	5269.556641
0.000000	1.844987	5270.947266
0.000000	1.845224	5273.972656
0.000000	1.845461	5278.601074
0.000000	1.845698	5283.327637
0.000000	1.845935	5287.868164
0.000000	1.846173	5292.410156
0.000000	1.846410	5297.512207
0.000000	1.846647	5302.989746
0.000000	1.846884	5308.488770
0.000000	1.847121	5313.633301
0.000000	1.847358	5317.939941
0.000000	1.847596	5322.081543
0.000000	1.847833	5325.850098
0.000000	1.848070	5330.191406
0.000000	1.848307	5334.651855
0.000000	1.848544	5339.624512
0.000000	1.848782	5345.633301
0.000000	1.849019	5351.947754
0.000000	1.849256	5358.478516
0.000000	1.849493	5365.813477
0.000000	1.849730	5374.364258
0.000000	1.849967	5382.390137
0.000000	1.850204	5388.069824
0.000000	1.850442	5393.413574
0.000000	1.850679	5398.890137
0.000000	1.850916	5404.482422
0.000000	1.851153	5409.996094
0.000000	1.851390	5415.773926
0.000000	1.851628	5420.150391
0.000000	1.851865	5422.977051
0.000000	1.852102	5424.906250
0.000000	1.852339	5425.838379
0.000000	1.852576	5425.751465
0.000000	1.852813	5424.964355
0.000000	1.853051	5424.015625
0.000000	1.853288	5423.870605
0.000000	1.853525	5424.158203
0.000000	1.853762	5425.529297
0.000000	1.853999	5426.988281
0.000000	1.854237	5428.407715
0.000000	1.854474	5430.223145
0.000000	1.854711	5431.605469
0.000000	1.854948	5432.501465
0.000000	1.855185	5433.562012
0.000000	1.855422	5434.097168
0.000000	1.855660	5433.399414
0.000000	1.855897	5430.962891
0.000000	1.856134	5427.412598
0.000000	1.856371	5423.445313
0.000000	1.856608	5420.855957
0.000000	1.856845	5420.377441
0.000000	1.857083	5420.922363
0.000000	1.857320	5422.201172
0.000000	1.857557	5422.982422
0.000000	1.857794	5423.921875
0.000000	1.858031	5424.731934
0.000000	1.858269	5425.843750
0.000000	1.858506	5427.210449
0.000000	1.858743	5429.262695
0.000000	1.858980	5430.240234
0.000000	1.859217	5430.696777
0.000000	1.859455	5431.174805
0.000000	1.859692	5432.033691
0.000000	1.859929	5434.114746
0.000000	1.860166	5436.628418
0.000000	1.860403	5439.520508
0.000000	1.860640	5442.072266
0.000000	1.860877	5443.648438
0.000000	1.861115	5444.602539
0.000000	1.861352	5445.584961
0.000000	1.861589	5446.647949
0.000000	1.861826	5447.177734
0.000000	1.862063	5446.844238
0.000000	1.862301	5445.737305
0.000000	1.862538	5443.644531
0.000000	1.862775	5440.049805
0.000000	1.863012	5434.912109
0.000000	1.863249	5426.923828
0.000000	1.863486	5415.765625
0.000000	1.863724	5402.465332
0.000000	1.863961	5390.149902
0.000000	1.864198	5380.166016
0.000000	1.864435	5369.043457
0.000000	1.864672	5359.115723
0.000000	1.864910	5350.322266
0.000000	1.865147	5343.081055
0.000000	1.865384	5335.128906
0.000000	1.865621	5328.205078
0.000000	1.865858	5321.282715
0.000000	1.866095	5314.260254
0.000000	1.866332	5306.605469
0.000000	1.866570	5298.476074
0.000000	1.866807	5290.266602
0.000000	1.867044	5284.027832
0.000000	1.867281	5280.113770
0.000000	1.867518	5276.420410
0.000000	1.867756	5272.511719
0.000000	1.867993	5268.561035
0.000000	1.868230	5264.532227
0.000000	1.868467	5261.153809
0.000000	1.868704	5257.473633
0.000000	1.868941	5254.822754
0.000000	1.869179	5252.614258
0.000000	1.869416	5250.200684
0.000000	1.869653	5247.541504
0.000000	1.869890	5245.015137
0.000000	1.870127	5242.580566
0.000000	1.870364	5240.613770
0.000000	1.870602	5238.935059
0.000000	1.870839	5239.097168
0.000000	1.871076	5239.753418
0.000000	1.871313	5241.297363
0.000000	1.871550	5243.982910
0.000000	1.871788	5247.510254
0.000000	1.872025	5252.203613
0.000000	1.872262	5257.067383
0.000000	1.872499	5262.081055
0.000000	1.872736	5266.324219
0.000000	1.872973	5268.352539
0.000000	1.873211	5269.548828
0.000000	1.873448	5270.546387
0.000000	1.873685	5270.638184
0.000000	1.873922	5270.434082
0.000000	1.874159	5267.433594
0.000000	1.874397	5263.232910
0.000000	1.874634	5257.390625
0.000000	1.874871	5251.104492
0.000000	1.875108	5247.218750
0.000000	1.875345	5246.075195
0.000000	1.875582	5245.906250
0.000000	1.875819	5247.430664
0.000000	1.876057	5249.592773
0.000000	1.876294	5252.454102
0.000000	1.876531	5256.298828
0.000000	1.876768	5260.916992
0.000000	1.877005	5266.206055
0.000000	1.877243	5272.184082
0.000000	1.877480	5278.382813
0.000000	1.877717	5285.044922
0.000000	1.877954	5293.002441
0.000000	1.878191	5301.927246
0.000000	1.878428	5310.388184
0.000000	1.878666	5318.319336
0.000000	1.878903	5324.085938
0.000000	1.879140	5329.375000
0.000000	1.879377	5334.918457
0.000000	1.879614	5339.168945
0.000000	1.879851	5342.151367
0.000000	1.880089	5345.206055
0.000000	1.880326	5348.048828
0.000000	1.880563	5350.133789
0.000000	1.880800	5353.468750
0.000000	1.881037	5356.555664
0.000000	1.881275	5358.650391
0.000000	1.881512	5360.482422
0.000000	1.881749	5362.957520
0.000000	1.881986	5365.397949
0.000000	1.882223	5367.916016
0.000000	1.882460	5370.482422
0.000000	1.882698	5372.320801
0.000000	1.882935	5374.228027
0.000000	1.883172	5376.566406
0.000000	1.883409	5377.635254
0.000000	1.883646	5378.528809
0.000000	1.883884	5380.204102
0.000000	1.884121	5382.426270
0.000000	1.884358	5385.051758
0.000000	1.884595	5387.445801
0.000000	1.884832	5390.084961
0.000000	1.885069	5393.379883
0.000000	1.885306	5397.994629
0.000000	1.885544	5403.217285
0.000000	1.885781	5409.459961
0.000000	1.886018	5416.096680
0.000000	1.886255	5423.011719
0.000000	1.886492	5429.547363
0.000000	1.886730	5436.215332
0.000000	1.886967	5441.591309
0.000000	1.887204	5446.555664
0.000000	1.887441	5451.116211
0.000000	1.887678	5454.483887
0.000000	1.887915	5457.514160
0.000000	1.888153	5460.437988
0.000000	1.888390	5464.127441
0.000000	1.888627	5468.352051
0.000000	1.888864	5472.686035
0.000000	1.889101	5476.506348
0.000000	1.889338	5480.969238
0.000000	1.889576	5485.260254
0.000000	1.889813	5488.842773
0.000000	1.890050	5491.891602
0.000000	1.890287	5494.005371
0.000000	1.890524	5495.192383
0.000000	1.890762	5495.906250
0.000000	1.890999	5495.948730
0.000000	1.891236	5495.765625
0.000000	1.891473	5496.559570
0.000000	1.891710	5497.804688
0.000000	1.891947	5498.875488
0.000000	1.892185	5499.347168
0.000000	1.892422	5499.066406
0.000000	1.892659	5498.318848
0.000000	1.892896	5497.843750
0.000000	1.893133	5498.551270
0.000000	1.893371	5499.500000
0.000000	1.893608	5501.098633
0.000000	1.893845	5503.807129
0.000000	1.894082	5506.027832
0.000000	1.894319	5507.127930
0.000000	1.894556	5507.430176
0.000000	1.894794	5506.803711
0.000000	1.895031	5505.619141
0.000000	1.895268	5502.943359
0.000000	1.895505	5499.206055
0.000000	1.895742	5494.075195
0.000000	1.895979	5488.370605
0.000000	1.896217	5482.244629
0.000000	1.896454	5475.602051
0.000000	1.896691	5469.419434
0.000000	1.896928	5462.467285
0.000000	1.897165	5454.442383
0.000000	1.897403	5445.339355
0.000000	1.897640	5436.348633
0.000000	1.897877	5427.172363
0.000000	1.898114	5418.867676
0.000000	1.898351	5411.163574
0.000000	1.898588	5403.833984
0.000000	1.898825	5397.672363
0.000000	1.899063	5391.694824
0.000000	1.899300	5385.286133
0.000000	1.899537	5378.773926
0.000000	1.899774	5371.913086
0.000000	1.900011	5364.017090
0.000000	1.900249	5355.333008
0.000000	1.900486	5347.579590
0.000000	1.900723	5340.374512
0.000000	1.900960	5333.166504
0.000000	1.901197	5328.288086
0.000000	1.901434	5324.275879
0.000000	1.901672	5319.507813
0.000000	1.901909	5314.522461
0.000000	1.902146	5309.217285
0.000000	1.902383	5304.648438
0.000000	1.902620	5301.325684
0.000000	1.902858	5298.778809
0.000000	1.903095	5296.870117
0.000000	1.903332	5294.617676
0.000000	1.903569	5293.373047
0.000000	1.903806	5293.204590
0.000000	1.904043	5294.242676
0.000000	1.904281	5297.129883
0.000000	1.904518	5300.323730
0.000000	1.904755	5303.109863
0.000000	1.904992	5305.122070
0.000000	1.905229	5306.297852
0.000000	1.905466	5307.165039
0.000000	1.905704	5308.126953
0.000000	1.905941	5309.674316
0.000000	1.906178	5311.499512
0.000000	1.906415	5313.548828
0.000000	1.906652	5316.133789
0.000000	1.906890	5320.626465
0.000000	1.907127	5326.357910
0.000000	1.907364	5333.068359
0.000000	1.907601	5337.793945
0.000000	1.907838	5340.996094
0.000000	1.908075	5343.722656
0.000000	1.908312	5345.867188
0.000000	1.908550	5348.550293
0.000000	1.908787	5347.695801
0.000000	1.909024	5346.053223
0.000000	1.909261	5343.616211
0.000000	1.909498	5341.092773
0.000000	1.909736	5340.142578
0.000000	1.909973	5339.655762
0.000000	1.910210	5339.530273
0.000000	1.910447	5340.000488
0.000000	1.910684	5342.346191
0.000000	1.910921	5346.062500
0.000000	1.911159	5350.353027
0.000000	1.911396	5353.460449
0.000000	1.911633	5355.904785
0.000000	1.911870	5358.538086
0.000000	1.912107	5361.152832
0.000000	1.912345	5363.029297
0.000000	1.912582	5365.499512
0.000000	1.912819	5368.229004
0.000000	1.913056	5369.157715
0.000000	1.913293	5368.463867
0.000000	1.913530	5368.113281
0.000000	1.913768	5368.186523
0.000000	1.914005	5369.777344
0.000000	1.914242	5373.377930
0.000000	1.914479	5378.184570
0.000000	1.914716	5383.401855
0.000000	1.914953	5389.519043
0.000000	1.915191	5397.394043
0.000000	1.915428	5406.868164
0.000000	1.915665	5415.004395
0.000000	1.915902	5423.871094
0.000000	1.916139	5434.112793
0.000000	1.916376	5445.494629
0.000000	1.916614	5456.237793
0.000000	1.916851	5464.995117
0.000000	1.917088	5470.282715
0.000000	1.917325	5472.661133
0.000000	1.917562	5473.744629
0.000000	1.917799	5473.472656
0.000000	1.918037	5472.067383
0.000000	1.918274	5469.326660
0.000000	1.918511	5464.882324
0.000000	1.918748	5458.497559
0.000000	1.918985	5451.333008
0.000000	1.919223	5445.475098
0.000000	1.919460	5441.404785
0.000000	1.919697	5440.037109
0.000000	1.919934	5439.279785
0.000000	1.920171	5439.574707
0.000000	1.920408	5441.958496
0.000000	1.920646	5446.296875
0.000000	1.920883	5452.166504
0.000000	1.921120	5459.215820
0.000000	1.921357	5467.566406
0.000000	1.921594	5474.944336
0.000000	1.921832	5480.245605
0.000000	1.922069	5484.072266
0.000000	1.922306	5488.298340
0.000000	1.922543	5494.156250
0.000000	1.922780	5499.885742
0.000000	1.923018	5505.649902
0.000000	1.923254	5509.427734
0.000000	1.923492	5511.434082
0.000000	1.923729	5513.075195
0.000000	1.923966	5514.748535
0.000000	1.924203	5516.947754
0.000000	1.924440	5521.662598
0.000000	1.924678	5529.020996
0.000000	1.924915	5536.526367
0.000000	1.925152	5544.052246
0.000000	1.925389	5552.179688
0.000000	1.925626	5561.342285
0.000000	1.925864	5570.060547
0.000000	1.926101	5578.917480
0.000000	1.926338	5587.589844
0.000000	1.926575	5595.414063
0.000000	1.926812	5601.168945
0.000000	1.927049	5604.729980
0.000000	1.927287	5606.070313
0.000000	1.927524	5605.404297
0.000000	1.927761	5603.431641
0.000000	1.927998	5600.208008
0.000000	1.928235	5595.441406
0.000000	1.928472	5590.290039
0.000000	1.928710	5583.953613
0.000000	1.928947	5577.375488
0.000000	1.929184	5568.452148
0.000000	1.929421	5557.502441
0.000000	1.929658	5544.405762
0.000000	1.929896	5531.408691
0.000000	1.930133	5518.746094
0.000000	1.930370	5507.039551
0.000000	1.930607	5495.438477
0.000000	1.930844	5484.597656
0.000000	1.931081	5476.228027
0.000000	1.931319	5468.776367
0.000000	1.931556	5461.606934
0.000000	1.931793	5453.809082
0.000000	1.932030	5445.387207
0.000000	1.932267	5437.473145
0.000000	1.932505	5430.866699
0.000000	1.932742	5426.922852
0.000000	1.932979	5424.435547
0.000000	1.933216	5423.073730
0.000000	1.933453	5423.806641
0.000000	1.933690	5426.100586
0.000000	1.933927	5429.774902
0.000000	1.934165	5434.774902
0.000000	1.934402	5440.813477
0.000000	1.934639	5447.884766
0.000000	1.934876	5452.913086
0.000000	1.935113	5456.384277
0.000000	1.935351	5460.244629
0.000000	1.935588	5465.036621
0.000000	1.935825	5470.677734
0.000000	1.936062	5477.951172
0.000000	1.936299	5485.526367
0.000000	1.936536	5493.310059
0.000000	1.936774	5500.493164
0.000000	1.937011	5503.542480
0.000000	1.937248	5504.000000
0.000000	1.937485	5503.613770
0.000000	1.937722	5502.257324
0.000000	1.937959	5502.148926
0.000000	1.938197	5504.761719
0.000000	1.938434	5504.445801
0.000000	1.938671	5503.093750
0.000000	1.938908	5500.312500
0.000000	1.939145	5496.464844
0.000000	1.939383	5491.850586
0.000000	1.939620	5487.268555
0.000000	1.939857	5481.673828
0.000000	1.940094	5475.413086
0.000000	1.940331	5469.214355
0.000000	1.940568	5460.804688
0.000000	1.940806	5450.768066
0.000000	1.941043	5440.189941
0.000000	1.941280	5431.127441
0.000000	1.941517	5422.129395
0.000000	1.941754	5415.375977
0.000000	1.941991	5412.921875
0.000000	1.942229	5412.602051
0.000000	1.942466	5415.427246
0.000000	1.942703	5417.596191
0.000000	1.942940	5417.425293
0.000000	1.943177	5417.597168
0.000000	1.943414	5419.068359
0.000000	1.943652	5420.891602
0.000000	1.943889	5423.079102
0.000000	1.944126	5425.451660
0.000000	1.944363	5428.243164
0.000000	1.944600	5432.103027
0.000000	1.944838	5436.846191
0.000000	1.945075	5442.374023
0.000000	1.945312	5449.406250
0.000000	1.945549	5457.532227
0.000000	1.945786	5465.646484
0.000000	1.946023	5473.313477
0.000000	1.946261	5481.436035
0.000000	1.946498	5490.922852
0.000000	1.946735	5502.257813
0.000000	1.946972	5510.835449
0.000000	1.947209	5517.812500
0.000000	1.947446	5523.977539
0.000000	1.947684	5530.377441
0.000000	1.947921	5538.472656
0.000000	1.948158	5547.714355
0.000000	1.948395	5555.313965
0.000000	1.948632	5562.134277
0.000000	1.948869	5568.492188
0.000000	1.949107	5574.223145
0.000000	1.949344	5579.277344
0.000000	1.949581	5582.892090
0.000000	1.949818	5586.038574
0.000000	1.950055	5588.198242
0.000000	1.950293	5589.735840
0.000000	1.950530	5591.086914
0.000000	1.950767	5592.246094
0.000000	1.951004	5593.467773
0.000000	1.951241	5595.143555
0.000000	1.951478	5596.684570
0.000000	1.951716	5598.687500
0.000000	1.951953	5601.516113
0.000000	1.952190	5604.652344
0.000000	1.952427	5607.666016
0.000000	1.952664	5611.232422
0.000000	1.952901	5615.216797
0.000000	1.953139	5619.481445
0.000000	1.953376	5624.361816
0.000000	1.953613	5630.529297
0.000000	1.953850	5637.833984
0.000000	1.954087	5643.895020
0.000000	1.954325	5649.557617
0.000000	1.954562	5654.525391
0.000000	1.954799	5659.109375
0.000000	1.955036	5661.590820
0.000000	1.955273	5659.337402
0.000000	1.955510	5654.076172
0.000000	1.955747	5645.495117
0.000000	1.955985	5634.877441
0.000000	1.956222	5624.955078
0.000000	1.956459	5613.585938
0.000000	1.956696	5599.674316
0.000000	1.956933	5582.642578
0.000000	1.957171	5562.443848
0.000000	1.957408	5542.701172
0.000000	1.957645	5521.737793
0.000000	1.957882	5502.604004
0.000000	1.958119	5483.579102
0.000000	1.958356	5467.712402
0.000000	1.958594	5455.462891
0.000000	1.958831	5447.135742
0.000000	1.959068	5441.960449
0.000000	1.959305	5442.078125
0.000000	1.959542	5442.975098
0.000000	1.959780	5443.974121
0.000000	1.960017	5445.880371
0.000000	1.960254	5449.303223
0.000000	1.960491	5454.939453
0.000000	1.960728	5460.827148
0.000000	1.960966	5465.823730
0.000000	1.961203	5470.587402
0.000000	1.961440	5473.886230
0.000000	1.961677	5476.337402
0.000000	1.961914	5477.337891
0.000000	1.962151	5477.471191
0.000000	1.962389	5476.843262
0.000000	1.962626	5475.529785
0.000000	1.962863	5474.532715
0.000000	1.963100	5474.298340
0.000000	1.963337	5474.038574
0.000000	1.963574	5474.134277
0.000000	1.963812	5474.735352
0.000000	1.964049	5475.606445
0.000000	1.964286	5476.723633
0.000000	1.964523	5478.764648
0.000000	1.964760	5481.634766
0.000000	1.964997	5484.787109
0.000000	1.965235	5487.607422
0.000000	1.965472	5490.079102
0.000000	1.965709	5491.257324
0.000000	1.965946	5492.807617
0.000000	1.966183	5494.670410
0.000000	1.966420	5496.874512
0.000000	1.966658	5499.408691
0.000000	1.966895	5501.354492
0.000000	1.967132	5503.078125
0.000000	1.967369	5504.592773
0.000000	1.967606	5505.913574
0.000000	1.967844	5505.983398
0.000000	1.968081	5505.254395
0.000000	1.968318	5504.791992
0.000000	1.968555	5504.044922
0.000000	1.968792	5504.663574
0.000000	1.969029	5506.252441
0.000000	1.969267	5507.841309
0.000000	1.969504	5509.732422
0.000000	1.969741	5512.224121
0.000000	1.969978	5515.215820
0.000000	1.970215	5518.669922
0.000000	1.970453	5521.892090
0.000000	1.970690	5524.875488
0.000000	1.970927	5527.750488
0.000000	1.971164	5530.425781
0.000000	1.971401	5532.339844
0.000000	1.971638	5533.940430
0.000000	1.971875	5535.737305
0.000000	1.972113	5537.901855
0.000000	1.972350	5539.864258
0.000000	1.972587	5541.760742
0.000000	1.972824	5543.620117
0.000000	1.973061	5545.836426
0.000000	1.973299	5547.945313
0.000000	1.973536	5550.182617
0.000000	1.973773	5552.538086
0.000000	1.974010	5554.750977
0.000000	1.974247	5556.807129
0.000000	1.974484	5558.729980
0.000000	1.974722	5561.079590
0.000000	1.974959	5563.254395
0.000000	1.975196	5565.886719
0.000000	1.975433	5569.165039
0.000000	1.975670	5573.731934
0.000000	1.975907	5579.672852
0.000000	1.976145	5585.722168
0.000000	1.976382	5591.206055
0.000000	1.976619	5596.623535
0.000000	1.976856	5602.122559
0.000000	1.977093	5605.786133
0.000000	1.977331	5608.150879
0.000000	1.977568	5610.401855
0.000000	1.977805	5612.622559
0.000000	1.978042	5615.663086
0.000000	1.978279	5618.336426
0.000000	1.978516	5620.899902
0.000000	1.978754	5624.038086
0.000000	1.978991	5627.973633
0.000000	1.979228	5633.125977
0.000000	1.979465	5639.095215
0.000000	1.979702	5645.464844
0.000000	1.979940	5652.069336
0.000000	1.980177	5658.791992
0.000000	1.980414	5664.642090
0.000000	1.980651	5667.930664
0.000000	1.980888	5670.141602
0.000000	1.981125	5672.865723
0.000000	1.981362	5676.812012
0.000000	1.981600	5682.267578
0.000000	1.981837	5686.958984
0.000000	1.982074	5691.882324
0.000000	1.982311	5696.954590
0.000000	1.982548	5701.090332
0.000000	1.982786	5703.685059
0.000000	1.983023	5706.517578
0.000000	1.983260	5709.619141
0.000000	1.983497	5712.844727
0.000000	1.983734	5716.345703
0.000000	1.983971	5719.750000
0.000000	1.984209	5721.093262
0.000000	1.984446	5720.906738
0.000000	1.984683	5719.926758
0.000000	1.984920	5720.865234
0.000000	1.985157	5723.201660
0.000000	1.985394	5726.739746
0.000000	1.985632	5730.154297
0.000000	1.985869	5732.934570
0.000000	1.986106	5736.058594
0.000000	1.986343	5738.977539
0.000000	1.986580	5741.025391
0.000000	1.986818	5740.163086
0.000000	1.987055	5737.098633
0.000000	1.987292	5732.048828
0.000000	1.987529	5726.169922
0.000000	1.987766	5720.433105
0.000000	1.988003	5715.146484
0.000000	1.988241	5710.578613
0.000000	1.988478	5706.415527
0.000000	1.988715	5702.945801
0.000000	1.988952	5700.358887
0.000000	1.989189	5696.575195
0.000000	1.989427	5690.458496
0.000000	1.989664	5683.330566
0.000000	1.989901	5677.333008
0.000000	1.990138	5672.503418
0.000000	1.990375	5669.643555
0.000000	1.990612	5667.392578
0.000000	1.990849	5664.747070
0.000000	1.991087	5660.948730
0.000000	1.991324	5657.271484
0.000000	1.991561	5654.508789
0.000000	1.991798	5653.708984
0.000000	1.992035	5653.652832
0.000000	1.992273	5653.803223
0.000000	1.992510	5654.498535
0.000000	1.992747	5655.272949
0.000000	1.992984	5654.611816
0.000000	1.993221	5652.812988
0.000000	1.993459	5650.286133
0.000000	1.993696	5646.822754
0.000000	1.993933	5642.430176
0.000000	1.994170	5637.951172
0.000000	1.994407	5634.676758
0.000000	1.994644	5631.346680
0.000000	1.994882	5628.921387
0.000000	1.995119	5626.752441
0.000000	1.995356	5623.974121
0.000000	1.995593	5621.596191
0.000000	1.995830	5619.020020
0.000000	1.996067	5616.763672
0.000000	1.996305	5614.204102
0.000000	1.996542	5608.854004
0.000000	1.996779	5602.416992
0.000000	1.997016	5594.405273
0.000000	1.997253	5585.558105
0.000000	1.997490	5579.193359
0.000000	1.997728	5573.700195
0.000000	1.997965	5567.916016
0.000000	1.998202	5561.849121
0.000000	1.998439	5557.486816
0.000000	1.998676	5553.685547
0.000000	1.998914	5550.443359
0.000000	1.999151	5547.548828
0.000000	1.999388	5546.206055
0.000000	1.999625	5546.026367
0.000000	1.999862	5545.934082
0.000000	2.000099	5547.444824
0.000000	2.000336	5553.671875
0.000000	2.000574	5562.653809
0.000000	2.000811	5573.386230
0.000000	2.001048	5583.726074
0.000000	2.001285	5592.791504
0.000000	2.001522	5598.865234
0.000000	2.001760	5598.469238
0.000000	2.001997	5592.423828
0.000000	2.002234	5584.160156
0.000000	2.002471	5576.099609
0.000000	2.002708	5568.522949
0.000000	2.002945	5562.063965
0.000000	2.003183	5554.905273
0.000000	2.003420	5546.689453
0.000000	2.003657	5538.331055
0.000000	2.003894	5532.799316
0.000000	2.004131	5531.652832
0.000000	2.004369	5532.751953
0.000000	2.004606	5537.071289
0.000000	2.004843	5545.363770
0.000000	2.005080	5560.324219
0.000000	2.005317	5577.438477
0.000000	2.005554	5594.273438
0.000000	2.005792	5609.412598
0.000000	2.006029	5625.058105
0.000000	2.006266	5638.760254
0.000000	2.006503	5647.510742
0.000000	2.006740	5648.904785
0.000000	2.006978	5646.315918
0.000000	2.007215	5641.886230
0.000000	2.007452	5638.788086
0.000000	2.007689	5639.123535
0.000000	2.007926	5641.251953
0.000000	2.008163	5644.659180
0.000000	2.008401	5649.893555
0.000000	2.008638	5655.360840
0.000000	2.008875	5656.580078
0.000000	2.009112	5652.336426
0.000000	2.009349	5644.039551
0.000000	2.009587	5634.623535
0.000000	2.009824	5630.312988
0.000000	2.010061	5634.044434
0.000000	2.010298	5640.886230
0.000000	2.010535	5649.706055
0.000000	2.010772	5659.225586
0.000000	2.011009	5668.494629
0.000000	2.011247	5674.367676
0.000000	2.011484	5678.223145
0.000000	2.011721	5681.725586
0.000000	2.011958	5682.993652
0.000000	2.012195	5683.209473
0.000000	2.012433	5682.842285
0.000000	2.012670	5684.585938
0.000000	2.012907	5687.439941
0.000000	2.013144	5690.893066
0.000000	2.013381	5695.463379
0.000000	2.013618	5701.866699
0.000000	2.013855	5709.644531
0.000000	2.014093	5716.883789
0.000000	2.014330	5724.883789
0.000000	2.014567	5733.293457
0.000000	2.014804	5742.931152
0.000000	2.015041	5753.487793
0.000000	2.015279	5762.739746
0.000000	2.015516	5772.057129
0.000000	2.015753	5781.307617
0.000000	2.015990	5789.847168
0.000000	2.016227	5798.107422
0.000000	2.016464	5806.168457
0.000000	2.016702	5812.879883
0.000000	2.016939	5819.525391
0.000000	2.017176	5825.035156
0.000000	2.017413	5828.342285
0.000000	2.017650	5831.728516
0.000000	2.017888	5835.118164
0.000000	2.018125	5838.920410
0.000000	2.018362	5842.424316
0.000000	2.018599	5845.248047
0.000000	2.018836	5844.277832
0.000000	2.019073	5840.596680
0.000000	2.019310	5835.250000
0.000000	2.019548	5828.586914
0.000000	2.019785	5821.527832
0.000000	2.020022	5817.932617
0.000000	2.020259	5816.567383
0.000000	2.020496	5815.701172
0.000000	2.020734	5815.497559
0.000000	2.020971	5816.060547
0.000000	2.021208	5817.548828
0.000000	2.021445	5819.553711
0.000000	2.021682	5821.830078
0.000000	2.021919	5824.449707
0.000000	2.022157	5826.001953
0.000000	2.022394	5827.378418
0.000000	2.022631	5827.968750
0.000000	2.022868	5828.640137
0.000000	2.023105	5828.605469
0.000000	2.023343	5828.768066
0.000000	2.023580	5828.610352
0.000000	2.023817	5827.720703
0.000000	2.024054	5826.701172
0.000000	2.024291	5825.128906
0.000000	2.024528	5823.461914
0.000000	2.024766	5821.958984
0.000000	2.025003	5821.840332
0.000000	2.025240	5822.082520
0.000000	2.025477	5822.744141
0.000000	2.025714	5822.234863
0.000000	2.025951	5821.109863
0.000000	2.026189	5819.744141
0.000000	2.026426	5817.698242
0.000000	2.026663	5816.387207
0.000000	2.026900	5814.015137
0.000000	2.027137	5810.993164
0.000000	2.027375	5807.882324
0.000000	2.027612	5805.848145
0.000000	2.027849	5805.631836
0.000000	2.028086	5806.465332
0.000000	2.028323	5808.189453
0.000000	2.028560	5812.005371
0.000000	2.028798	5816.563477
0.000000	2.029035	5821.527832
0.000000	2.029272	5825.244629
0.000000	2.029509	5828.063477
0.000000	2.029746	5830.400879
0.000000	2.029984	5832.242188
0.000000	2.030221	5832.170410
0.000000	2.030458	5830.918457
0.000000	2.030695	5828.907227
0.000000	2.030932	5826.414551
0.000000	2.031169	5826.200195
0.000000	2.031407	5826.645020
0.000000	2.031644	5827.185059
0.000000	2.031881	5826.020996
0.000000	2.032118	5824.559570
0.000000	2.032355	5823.385254
0.000000	2.032593	5825.051270
0.000000	2.032830	5828.150879
0.000000	2.033067	5831.276855
0.000000	2.033304	5833.599121
0.000000	2.033541	5835.453125
0.000000	2.033778	5836.326660
0.000000	2.034015	5836.669434
0.000000	2.034253	5836.475098
0.000000	2.034490	5835.033203
0.000000	2.034727	5831.815430
0.000000	2.034964	5827.278809
0.000000	2.035201	5822.050293
0.000000	2.035439	5818.087402
0.000000	2.035676	5814.454590
0.000000	2.035913	5812.035645
0.000000	2.036150	5810.037109
0.000000	2.036387	5807.768555
0.000000	2.036624	5805.206543
0.000000	2.036862	5801.377930
0.000000	2.037099	5796.834473
0.000000	2.037336	5792.036621
0.000000	2.037573	5787.680664
0.000000	2.037810	5785.026367
0.000000	2.038048	5783.764648
0.000000	2.038285	5782.288574
0.000000	2.038522	5781.482910
0.000000	2.038759	5783.348633
0.000000	2.038996	5785.924805
0.000000	2.039233	5788.266602
0.000000	2.039470	5790.815430
0.000000	2.039708	5794.003418
0.000000	2.039945	5797.008789
0.000000	2.040182	5798.849121
0.000000	2.040419	5799.429199
0.000000	2.040656	5799.376953
0.000000	2.040894	5798.937012
0.000000	2.041131	5799.125488
0.000000	2.041368	5799.865723
0.000000	2.041605	5800.276855
0.000000	2.041842	5799.666016
0.000000	2.042079	5798.572266
0.000000	2.042316	5797.113770
0.000000	2.042554	5795.556641
0.000000	2.042791	5794.421875
0.000000	2.043028	5792.877930
0.000000	2.043265	5791.266602
0.000000	2.043502	5789.826660
0.000000	2.043740	5788.328125
0.000000	2.043977	5785.837891
0.000000	2.044214	5783.564941
0.000000	2.044451	5781.275391
0.000000	2.044688	5780.858398
0.000000	2.044925	5781.702148
0.000000	2.045163	5784.209961
0.000000	2.045400	5787.774414
0.000000	2.045637	5792.455078
0.000000	2.045874	5798.414551
0.000000	2.046111	5805.293945
0.000000	2.046349	5813.153320
0.000000	2.046586	5822.710938
0.000000	2.046823	5833.478516
0.000000	2.047060	5843.697754
0.000000	2.047297	5853.171875
0.000000	2.047534	5861.204102
0.000000	2.047772	5868.081543
0.000000	2.048009	5873.802246
0.000000	2.048246	5876.985840
0.000000	2.048483	5879.038086
0.000000	2.048720	5880.098145
0.000000	2.048957	5880.280273
0.000000	2.049195	5880.850586
0.000000	2.049432	5881.991699
0.000000	2.049669	5883.302734
0.000000	2.049906	5884.135742
0.000000	2.050143	5884.723633
0.000000	2.050380	5884.166992
0.000000	2.050618	5882.632813
0.000000	2.050855	5879.732910
0.000000	2.051092	5876.482910
0.000000	2.051329	5872.780762
0.000000	2.051566	5868.194824
0.000000	2.051804	5862.940430
0.000000	2.052041	5858.620605
0.000000	2.052278	5854.661133
0.000000	2.052515	5852.110840
0.000000	2.052752	5848.846191
0.000000	2.052989	5844.557129
0.000000	2.053227	5839.843262
0.000000	2.053464	5835.640137
0.000000	2.053701	5835.217773
0.000000	2.053938	5837.853516
0.000000	2.054175	5843.190430
0.000000	2.054413	5849.788086
0.000000	2.054650	5857.060547
0.000000	2.054887	5865.471680
0.000000	2.055124	5874.729004
0.000000	2.055361	5883.040039
0.000000	2.055598	5889.123535
0.000000	2.055836	5891.171387
0.000000	2.056073	5891.953125
0.000000	2.056310	5891.874023
0.000000	2.056547	5891.089844
0.000000	2.056784	5890.804688
0.000000	2.057022	5889.353027
0.000000	2.057259	5887.602539
0.000000	2.057496	5886.502441
0.000000	2.057733	5885.551758
0.000000	2.057970	5884.920410
0.000000	2.058208	5885.099609
0.000000	2.058444	5886.020508
0.000000	2.058682	5886.884766
0.000000	2.058919	5887.510254
0.000000	2.059156	5887.410156
0.000000	2.059393	5886.556152
0.000000	2.059630	5884.580078
0.000000	2.059868	5881.538574
0.000000	2.060105	5877.355957
0.000000	2.060342	5872.080566
0.000000	2.060579	5866.498047
0.000000	2.060816	5862.472168
0.000000	2.061054	5859.573242
0.000000	2.061291	5857.137695
0.000000	2.061528	5854.660645
0.000000	2.061765	5852.946289
0.000000	2.062002	5851.590332
0.000000	2.062239	5850.887207
0.000000	2.062476	5850.157715
0.000000	2.062714	5849.441895
0.000000	2.062951	5849.421387
0.000000	2.063188	5851.901855
0.000000	2.063425	5853.443848
0.000000	2.063662	5854.888672
0.000000	2.063900	5856.724609
0.000000	2.064137	5859.376953
0.000000	2.064374	5863.755859
0.000000	2.064611	5869.979004
0.000000	2.064848	5876.929688
0.000000	2.065085	5883.345703
0.000000	2.065323	5888.376465
0.000000	2.065560	5893.603027
0.000000	2.065797	5899.038574
0.000000	2.066034	5904.576172
0.000000	2.066271	5908.400879
0.000000	2.066509	5908.726563
0.000000	2.066746	5906.873047
0.000000	2.066983	5903.386719
0.000000	2.067220	5898.111328
0.000000	2.067457	5891.029785
0.000000	2.067694	5882.057129
0.000000	2.067931	5872.748047
0.000000	2.068169	5865.785156
0.000000	2.068406	5859.613281
0.000000	2.068643	5854.333496
0.000000	2.068880	5850.105469
0.000000	2.069117	5846.901855
0.000000	2.069355	5844.393555
0.000000	2.069592	5843.193848
0.000000	2.069829	5842.217773
0.000000	2.070066	5841.213867
0.000000	2.070303	5843.018555
0.000000	2.070540	5845.504883
0.000000	2.070778	5848.677246
0.000000	2.071015	5852.965332
0.000000	2.071252	5858.228516
0.000000	2.071489	5863.362793
0.000000	2.071726	5867.191895
0.000000	2.071964	5869.542480
0.000000	2.072201	5871.585938
0.000000	2.072438	5872.934570
0.000000	2.072675	5874.239746
0.000000	2.072912	5876.851563
0.000000	2.073149	5878.864746
0.000000	2.073387	5880.627441
0.000000	2.073624	5883.140625
0.000000	2.073861	5886.541016
0.000000	2.074098	5890.982422
0.000000	2.074335	5896.384277
0.000000	2.074572	5901.602051
0.000000	2.074810	5903.383789
0.000000	2.075047	5904.889160
0.000000	2.075284	5906.631836
0.000000	2.075521	5909.271484
0.000000	2.075758	5914.505859
0.000000	2.075995	5919.770508
0.000000	2.076233	5923.617676
0.000000	2.076470	5925.922852
0.000000	2.076707	5927.520020
0.000000	2.076944	5928.990723
0.000000	2.077181	5930.486816
0.000000	2.077419	5931.915527
0.000000	2.077656	5933.282227
0.000000	2.077893	5934.693848
0.000000	2.078130	5935.865723
0.000000	2.078367	5936.745117
0.000000	2.078604	5937.058594
0.000000	2.078842	5936.212402
0.000000	2.079079	5935.506348
0.000000	2.079316	5935.718262
0.000000	2.079553	5937.611816
0.000000	2.079790	5938.586914
0.000000	2.080028	5939.704590
0.000000	2.080265	5941.352051
0.000000	2.080502	5942.689941
0.000000	2.080739	5944.172852
0.000000	2.080976	5945.521973
0.000000	2.081213	5947.389160
0.000000	2.081450	5949.293945
0.000000	2.081688	5950.693848
0.000000	2.081925	5951.045898
0.000000	2.082162	5950.119629
0.000000	2.082399	5948.412109
0.000000	2.082636	5946.290039
0.000000	2.082874	5945.489746
0.000000	2.083111	5945.983887
0.000000	2.083348	5946.564453
0.000000	2.083585	5946.800293
0.000000	2.083822	5946.072754
0.000000	2.084059	5941.606934
0.000000	2.084297	5932.358398
0.000000	2.084534	5927.983398
0.000000	2.084771	5920.733398
0.000000	2.085008	5917.684082
0.000000	2.085245	5914.670898
0.000000	2.085483	5911.895508
0.000000	2.085720	5910.308594
0.000000	2.085957	5909.650391
0.000000	2.086194	5910.452637
0.000000	2.086431	5911.985840
0.000000	2.086668	5914.285645
0.000000	2.086905	5917.460449
0.000000	2.087143	5921.188477
0.000000	2.087380	5925.064453
0.000000	2.087617	5929.229980
0.000000	2.087854	5932.580566
0.000000	2.088091	5934.472656
0.000000	2.088329	5935.660156
0.000000	2.088566	5936.384277
0.000000	2.088803	5937.533203
0.000000	2.089040	5937.089844
0.000000	2.089277	5935.668945
0.000000	2.089514	5933.720215
0.000000	2.089751	5932.799316
0.000000	2.089989	5930.905273
0.000000	2.090226	5927.871582
0.000000	2.090463	5923.578613
0.000000	2.090700	5918.475098
0.000000	2.090937	5913.855957
0.000000	2.091175	5908.436035
0.000000	2.091412	5902.169434
0.000000	2.091649	5896.562500
0.000000	2.091886	5894.400391
0.000000	2.092123	5893.040527
0.000000	2.092360	5891.907227
0.000000	2.092598	5890.257324
0.000000	2.092835	5888.936035
0.000000	2.093072	5888.362793
0.000000	2.093309	5888.343750
0.000000	2.093546	5889.008301
0.000000	2.093784	5889.842285
0.000000	2.094021	5891.011719
0.000000	2.094258	5891.943848
0.000000	2.094495	5893.028809
0.000000	2.094732	5893.725586
0.000000	2.094970	5893.764648
0.000000	2.095207	5894.042480
0.000000	2.095444	5894.551270
0.000000	2.095681	5896.131836
0.000000	2.095918	5898.635254
0.000000	2.096155	5900.988281
0.000000	2.096393	5903.045898
0.000000	2.096630	5905.062500
0.000000	2.096867	5907.591797
0.000000	2.097104	5910.496094
0.000000	2.097341	5914.619629
0.000000	2.097578	5919.123047
0.000000	2.097816	5923.008301
0.000000	2.098053	5927.963867
0.000000	2.098290	5934.004883
0.000000	2.098527	5942.127930
0.000000	2.098764	5951.128418
0.000000	2.099001	5957.788574
0.000000	2.099239	5963.441406
0.000000	2.099476	5968.582031
0.000000	2.099713	5973.138672
0.000000	2.099950	5977.032227
0.000000	2.100187	5980.297852
0.000000	2.100425	5982.235352
0.000000	2.100662	5982.885254
0.000000	2.100899	5982.362793
0.000000	2.101136	5980.756836
0.000000	2.101373	5978.141602
0.000000	2.101610	5975.189453
0.000000	2.101848	5972.912109
0.000000	2.102085	5971.633301
0.000000	2.102322	5970.900391
0.000000	2.102559	5971.050781
0.000000	2.102796	5972.144043
0.000000	2.103034	5974.442871
0.000000	2.103271	5976.230469
0.000000	2.103508	5978.679199
0.000000	2.103745	5982.063965
0.000000	2.103982	5986.998047
0.000000	2.104219	5993.178223
0.000000	2.104457	5999.696777
0.000000	2.104694	6005.912109
0.000000	2.104931	6011.995605
0.000000	2.105168	6018.245117
0.000000	2.105405	6023.979980
0.000000	2.105643	6028.386230
0.000000	2.105880	6032.884277
0.000000	2.106117	6036.555664
0.000000	2.106354	6039.335938
0.000000	2.106591	6042.067871
0.000000	2.106828	6044.777344
0.000000	2.107065	6047.334473
0.000000	2.107303	6050.537598
0.000000	2.107540	6052.100098
0.000000	2.107777	6052.820313
0.000000	2.108014	6052.959961
0.000000	2.108251	6052.675781
0.000000	2.108489	6052.129883
0.000000	2.108726	6051.009277
0.000000	2.108963	6048.658691
0.000000	2.109200	6045.339355
0.000000	2.109437	6041.292480
0.000000	2.109674	6038.646973
0.000000	2.109911	6037.098633
0.000000	2.110149	6035.694824
0.000000	2.110386	6033.444824
0.000000	2.110623	6030.850586
0.000000	2.110860	6027.407227
0.000000	2.111097	6022.559082
0.000000	2.111335	6016.842285
0.000000	2.111572	6009.019043
0.000000	2.111809	5999.720215
0.000000	2.112046	5989.349609
0.000000	2.112283	5978.171875
0.000000	2.112520	5965.682617
0.000000	2.112758	5953.636230
0.000000	2.112995	5942.666504
0.000000	2.113232	5931.080078
0.000000	2.113469	5919.582031
0.000000	2.113706	5909.453125
0.000000	2.113944	5899.698730
0.000000	2.114181	5892.444336
0.000000	2.114418	5885.805176
0.000000	2.114655	5880.082031
0.000000	2.114892	5876.655273
0.000000	2.115129	5874.185547
0.000000	2.115366	5872.428223
0.000000	2.115604	5871.243164
0.000000	2.115841	5870.504395
0.000000	2.116078	5870.614258
0.000000	2.116315	5871.180176
0.000000	2.116552	5872.446777
0.000000	2.116790	5875.073730
0.000000	2.117027	5879.245605
0.000000	2.117264	5884.736816
0.000000	2.117501	5891.126953
0.000000	2.117738	5897.441895
0.000000	2.117975	5904.970703
0.000000	2.118213	5913.784180
0.000000	2.118450	5922.408203
0.000000	2.118687	5931.134766
0.000000	2.118924	5938.377930
0.000000	2.119161	5945.425293
0.000000	2.119399	5953.265625
0.000000	2.119636	5961.750000
0.000000	2.119873	5971.439453
0.000000	2.120110	5981.495605
0.000000	2.120347	5992.753418
0.000000	2.120584	6004.795898
0.000000	2.120822	6016.974121
0.000000	2.121059	6027.602539
0.000000	2.121296	6035.282227
0.000000	2.121533	6038.596680
0.000000	2.121770	6039.916016
0.000000	2.122008	6040.625000
0.000000	2.122245	6040.335449
0.000000	2.122482	6041.032227
0.000000	2.122719	6042.919922
0.000000	2.122956	6043.905273
0.000000	2.123193	6045.311035
0.000000	2.123431	6047.018066
0.000000	2.123668	6048.842773
0.000000	2.123905	6050.800293
0.000000	2.124142	6052.642090
0.000000	2.124379	6054.595703
0.000000	2.124616	6056.544922
0.000000	2.124854	6058.024414
0.000000	2.125091	6060.061035
0.000000	2.125328	6062.526367
0.000000	2.125565	6065.164063
0.000000	2.125802	6068.323242
0.000000	2.126040	6072.354980
0.000000	2.126277	6076.471680
0.000000	2.126514	6081.135254
0.000000	2.126751	6086.261719
0.000000	2.126988	6091.535645
0.000000	2.127225	6096.792480
0.000000	2.127463	6099.872070
0.000000	2.127700	6101.174316
0.000000	2.127937	6101.027344
0.000000	2.128174	6101.126953
0.000000	2.128411	6100.730957
0.000000	2.128649	6100.198730
0.000000	2.128886	6099.939941
0.000000	2.129123	6100.142578
0.000000	2.129360	6100.626465
0.000000	2.129597	6101.442383
0.000000	2.129834	6102.510254
0.000000	2.130071	6104.571289
0.000000	2.130309	6107.467773
0.000000	2.130546	6111.533203
0.000000	2.130783	6115.777344
0.000000	2.131020	6118.613770
0.000000	2.131257	6120.275391
0.000000	2.131495	6121.717773
0.000000	2.131732	6122.790039
0.000000	2.131969	6123.514648
0.000000	2.132206	6124.460938
0.000000	2.132443	6125.511230
0.000000	2.132680	6126.778809
0.000000	2.132918	6128.588867
0.000000	2.133155	6131.199707
0.000000	2.133392	6133.548828
0.000000	2.133629	6135.668457
0.000000	2.133866	6136.695313
0.000000	2.134104	6136.833496
0.000000	2.134341	6135.481445
0.000000	2.134578	6132.811523
0.000000	2.134815	6129.445801
0.000000	2.135052	6125.836426
0.000000	2.135289	6121.483887
0.000000	2.135526	6116.376465
0.000000	2.135764	6110.541016
0.000000	2.136001	6104.046387
0.000000	2.136238	6098.717773
0.000000	2.136475	6093.262695
0.000000	2.136712	6087.315918
0.000000	2.136950	6081.042480
0.000000	2.137187	6075.389648
0.000000	2.137424	6071.307129
0.000000	2.137661	6069.524414
0.000000	2.137898	6068.042480
0.000000	2.138135	6065.023926
0.000000	2.138372	6060.792969
0.000000	2.138610	6056.015625
0.000000	2.138847	6050.953125
0.000000	2.139084	6046.017578
0.000000	2.139321	6040.650879
0.000000	2.139558	6034.519043
0.000000	2.139796	6027.674316
0.000000	2.140033	6020.581055
0.000000	2.140270	6013.505371
0.000000	2.140507	6005.995117
0.000000	2.140744	5997.224609
0.000000	2.140981	5988.938477
0.000000	2.141219	5982.692383
0.000000	2.141456	5975.963379
0.000000	2.141693	5967.691406
0.000000	2.141930	5958.601563
0.000000	2.142167	5949.333496
0.000000	2.142405	5941.962402
0.000000	2.142642	5936.155273
0.000000	2.142879	5930.604980
0.000000	2.143116	5925.489258
0.000000	2.143353	5921.107422
0.000000	2.143590	5916.780273
0.000000	2.143828	5913.279297
0.000000	2.144065	5909.959961
0.000000	2.144302	5907.149414
0.000000	2.144539	5905.092285
0.000000	2.144776	5904.654297
0.000000	2.145014	5904.623535
0.000000	2.145251	5905.075684
0.000000	2.145488	5906.365234
0.000000	2.145725	5908.760254
0.000000	2.145962	5911.936035
0.000000	2.146199	5915.798340
0.000000	2.146437	5921.222656
0.000000	2.146674	5928.082031
0.000000	2.146911	5935.887695
0.000000	2.147148	5943.785645
0.000000	2.147385	5952.650879
0.000000	2.147622	5960.642578
0.000000	2.147860	5967.927246
0.000000	2.148097	5974.390137
0.000000	2.148334	5979.042969
0.000000	2.148571	5983.691406
0.000000	2.148808	5988.720703
0.000000	2.149045	5994.284668
0.000000	2.149283	6000.624023
0.000000	2.149520	6006.939453
0.000000	2.149757	6013.803223
0.000000	2.149994	6019.551758
0.000000	2.150231	6024.990723
0.000000	2.150469	6030.327637
0.000000	2.150706	6035.225098
0.000000	2.150943	6039.645996
0.000000	2.151180	6042.065430
0.000000	2.151417	6042.680664
0.000000	2.151654	6041.960449
0.000000	2.151892	6040.034180
0.000000	2.152129	6037.758789
0.000000	2.152366	6035.220703
0.000000	2.152603	6033.585449
0.000000	2.152840	6033.223633
0.000000	2.153078	6032.265625
0.000000	2.153315	6030.475098
0.000000	2.153552	6027.447266
0.000000	2.153789	6023.628418
0.000000	2.154026	6018.068848
0.000000	2.154263	6010.871582
0.000000	2.154500	6002.302246
0.000000	2.154738	5993.265137
0.000000	2.154975	5985.991211
0.000000	2.155212	5979.933105
0.000000	2.155449	5973.681152
0.000000	2.155686	5967.339355
0.000000	2.155924	5961.304199
0.000000	2.156161	5956.035645
0.000000	2.156398	5951.682129
0.000000	2.156635	5948.417969
0.000000	2.156872	5946.535645
0.000000	2.157109	5945.911133
0.000000	2.157346	5947.033691
0.000000	2.157584	5950.856445
0.000000	2.157821	5955.344238
0.000000	2.158058	5957.519531
0.000000	2.158295	5958.040527
0.000000	2.158532	5957.902832
0.000000	2.158770	5957.187988
0.000000	2.159007	5956.567871
0.000000	2.159244	5957.282715
0.000000	2.159481	5958.023438
0.000000	2.159718	5958.976563
0.000000	2.159956	5959.960449
0.000000	2.160193	5961.622559
0.000000	2.160430	5963.392090
0.000000	2.160667	5965.394043
0.000000	2.160904	5967.167969
0.000000	2.161141	5968.885254
0.000000	2.161379	5970.888672
0.000000	2.161616	5973.911133
0.000000	2.161853	5978.423340
0.000000	2.162090	5982.874023
0.000000	2.162327	5986.705566
0.000000	2.162565	5991.442871
0.000000	2.162802	5996.101563
0.000000	2.163039	6000.624512
0.000000	2.163276	6004.858887
0.000000	2.163513	6009.163086
0.000000	2.163750	6014.040527
0.000000	2.163987	6019.380859
0.000000	2.164225	6024.311523
0.000000	2.164462	6029.168457
0.000000	2.164699	6033.995117
0.000000	2.164936	6038.650391
0.000000	2.165173	6043.790527
0.000000	2.165411	6050.246094
0.000000	2.165648	6057.122070
0.000000	2.165885	6065.226074
0.000000	2.166122	6074.159180
0.000000	2.166359	6083.571289
0.000000	2.166596	6093.551270
0.000000	2.166834	6100.916016
0.000000	2.167071	6104.374512
0.000000	2.167308	6106.372559
0.000000	2.167545	6107.697754
0.000000	2.167782	6108.036133
0.000000	2.168020	6109.192383
0.000000	2.168257	6109.980469
0.000000	2.168494	6110.127441
0.000000	2.168731	6109.876465
0.000000	2.168968	6109.396484
0.000000	2.169205	6109.494141
0.000000	2.169443	6111.465820
0.000000	2.169680	6113.377930
0.000000	2.169917	6114.853027
0.000000	2.170154	6116.576172
0.000000	2.170391	6118.962891
0.000000	2.170629	6121.365234
0.000000	2.170866	6123.032227
0.000000	2.171103	6123.910156
0.000000	2.171340	6122.777832
0.000000	2.171577	6120.207031
0.000000	2.171814	6116.831543
0.000000	2.172052	6113.418945
0.000000	2.172289	6111.908203
0.000000	2.172526	6110.347168
0.000000	2.172763	6108.871094
0.000000	2.173000	6107.532227
0.000000	2.173237	6106.432129
0.000000	2.173475	6107.186035
0.000000	2.173712	6109.017578
0.000000	2.173949	6111.684570
0.000000	2.174186	6115.614258
0.000000	2.174423	6121.006836
0.000000	2.174660	6127.984863
0.000000	2.174898	6135.191406
0.000000	2.175135	6142.223633
0.000000	2.175372	6147.465332
0.000000	2.175609	6146.752441
0.000000	2.175846	6142.831543
0.000000	2.176084	6137.139648
0.000000	2.176321	6129.957520
0.000000	2.176558	6125.606445
0.000000	2.176795	6124.684082
0.000000	2.177032	6123.151367
0.000000	2.177269	6119.396484
0.000000	2.177506	6115.529297
0.000000	2.177744	6111.167480
0.000000	2.177981	6108.404785
0.000000	2.178218	6108.279297
0.000000	2.178455	6108.788574
0.000000	2.178692	6109.814453
0.000000	2.178930	6111.208008
0.000000	2.179167	6112.074707
0.000000	2.179404	6113.118164
0.000000	2.179641	6114.868164
0.000000	2.179878	6117.755859
0.000000	2.180115	6121.225098
0.000000	2.180353	6124.080566
0.000000	2.180590	6127.211914
0.000000	2.180827	6131.595703
0.000000	2.181064	6136.267090
0.000000	2.181301	6142.385254
0.000000	2.181539	6149.137207
0.000000	2.181776	6154.988770
0.000000	2.182013	6161.632324
0.000000	2.182250	6168.963379
0.000000	2.182487	6176.433105
0.000000	2.182724	6181.127441
0.000000	2.182961	6185.368164
0.000000	2.183199	6189.583008
0.000000	2.183436	6193.712402
0.000000	2.183673	6197.771484
0.000000	2.183910	6201.489258
0.000000	2.184147	6203.095703
0.000000	2.184385	6203.628906
0.000000	2.184622	6203.645508
0.000000	2.184859	6203.032715
0.000000	2.185096	6202.316406
0.000000	2.185333	6201.572754
0.000000	2.185570	6199.541992
0.000000	2.185807	6198.013184
0.000000	2.186045	6197.026367
0.000000	2.186282	6196.817871
0.000000	2.186519	6195.870117
0.000000	2.186756	6195.033203
0.000000	2.186993	6193.839355
0.000000	2.187231	6193.475098
0.000000	2.187468	6194.859863
0.000000	2.187705	6194.321777
0.000000	2.187942	6192.223145
0.000000	2.188179	6188.719727
0.000000	2.188416	6185.303223
0.000000	2.188654	6183.292480
0.000000	2.188891	6181.993164
0.000000	2.189128	6180.313965
0.000000	2.189365	6176.954590
0.000000	2.189602	6172.464355
0.000000	2.189840	6167.415039
0.000000	2.190077	6161.647949
0.000000	2.190314	6156.678223
0.000000	2.190551	6151.183105
0.000000	2.190788	6147.692383
0.000000	2.191025	6144.838867
0.000000	2.191263	6142.151367
0.000000	2.191500	6140.975586
0.000000	2.191737	6138.779297
0.000000	2.191974	6135.786133
0.000000	2.192211	6130.662598
0.000000	2.192449	6123.576172
0.000000	2.192686	6116.044922
0.000000	2.192923	6108.486816
0.000000	2.193160	6099.754883
0.000000	2.193397	6089.436035
0.000000	2.193635	6079.039551
0.000000	2.193872	6068.975098
0.000000	2.194109	6057.727051
0.000000	2.194346	6046.698242
0.000000	2.194583	6038.106934
0.000000	2.194820	6029.525391
0.000000	2.195058	6021.181641
0.000000	2.195295	6013.092285
0.000000	2.195532	6006.636719
0.000000	2.195769	5999.558594
0.000000	2.196006	5993.537109
0.000000	2.196243	5989.925293
0.000000	2.196481	5987.057617
0.000000	2.196718	5984.189453
0.000000	2.196955	5981.028809
0.000000	2.197192	5977.083984
0.000000	2.197429	5973.054199
0.000000	2.197666	5968.807617
0.000000	2.197904	5966.013672
0.000000	2.198141	5964.977539
0.000000	2.198378	5964.398438
0.000000	2.198615	5964.377930
0.000000	2.198852	5966.231934
0.000000	2.199090	5969.996094
0.000000	2.199327	5974.663086
0.000000	2.199564	5980.730957
0.000000	2.199801	5986.025879
0.000000	2.200038	5989.631348
0.000000	2.200275	5991.125000
0.000000	2.200513	5991.787109
0.000000	2.200750	5992.326660
0.000000	2.200987	5994.473145
0.000000	2.201224	5998.559570
0.000000	2.201461	6004.185547
0.000000	2.201699	6011.232910
0.000000	2.201936	6019.479004
0.000000	2.202173	6028.591797
0.000000	2.202410	6035.130371
0.000000	2.202647	6039.444824
0.000000	2.202884	6041.700195
0.000000	2.203121	6042.008789
0.000000	2.203359	6041.654297
0.000000	2.203596	6040.280762
0.000000	2.203833	6039.328125
0.000000	2.204070	6039.970703
0.000000	2.204307	6040.704102
0.000000	2.204545	6040.932129
0.000000	2.204782	6041.916992
0.000000	2.205019	6043.994629
0.000000	2.205256	6049.868164
0.000000	2.205493	6057.131836
0.000000	2.205730	6062.242676
0.000000	2.205967	6067.761719
0.000000	2.206205	6073.937988
0.000000	2.206442	6080.614258
0.000000	2.206679	6087.236816
0.000000	2.206916	6091.203125
0.000000	2.207153	6095.015137
0.000000	2.207391	6099.291504
0.000000	2.207628	6104.696289
0.000000	2.207865	6112.171387
0.000000	2.208102	6121.098633
0.000000	2.208339	6132.915039
0.000000	2.208576	6148.697754
0.000000	2.208814	6168.630859
0.000000	2.209051	6192.751953
0.000000	2.209288	6221.584473
0.000000	2.209525	6255.168945
0.000000	2.209762	6289.081543
0.000000	2.210000	6320.487793
0.000000	2.210237	6340.662598
0.000000	2.210474	6347.277832
0.000000	2.210711	6340.917480
0.000000	2.210948	6323.039063
0.000000	2.211185	6296.411621
0.000000	2.211422	6267.741699
0.000000	2.211660	6248.606445
0.000000	2.211897	6239.277344
0.000000	2.212134	6230.120117
0.000000	2.212371	6221.302734
0.000000	2.212608	6212.750488
0.000000	2.212846	6205.759766
0.000000	2.213083	6200.509766
0.000000	2.213320	6193.010254
0.000000	2.213557	6184.066895
0.000000	2.213794	6173.629883
0.000000	2.214031	6163.302246
0.000000	2.214269	6155.471191
0.000000	2.214506	6148.557617
0.000000	2.214743	6140.625977
0.000000	2.214980	6132.782227
0.000000	2.215217	6125.997559
0.000000	2.215455	6122.465820
0.000000	2.215692	6119.934570
0.000000	2.215929	6116.818359
0.000000	2.216166	6113.972168
0.000000	2.216403	6111.398926
0.000000	2.216640	6109.656250
0.000000	2.216878	6110.685059
0.000000	2.217115	6113.615723
0.000000	2.217352	6116.095215
0.000000	2.217589	6119.833496
0.000000	2.217826	6124.552246
0.000000	2.218064	6130.305664
0.000000	2.218301	6136.542480
0.000000	2.218538	6143.700684
0.000000	2.218775	6152.051758
0.000000	2.219012	6160.599609
0.000000	2.219249	6170.616699
0.000000	2.219487	6183.180176
0.000000	2.219724	6197.884277
0.000000	2.219961	6215.228516
0.000000	2.220198	6236.631836
0.000000	2.220435	6261.295410
0.000000	2.220672	6286.825195
0.000000	2.220910	6317.486328
0.000000	2.221147	6353.383301
0.000000	2.221384	6392.798828
0.000000	2.221621	6424.122070
0.000000	2.221858	6444.034668
0.000000	2.222095	6451.221191
0.000000	2.222333	6446.250488
0.000000	2.222570	6430.538086
0.000000	2.222807	6406.665039
0.000000	2.223044	6379.345215
0.000000	2.223281	6354.595703
0.000000	2.223519	6340.407715
0.000000	2.223756	6330.206543
0.000000	2.223993	6319.208008
0.000000	2.224230	6307.707031
0.000000	2.224467	6295.854004
0.000000	2.224705	6285.285156
0.000000	2.224941	6273.702148
0.000000	2.225179	6261.044434
0.000000	2.225416	6246.146484
0.000000	2.225653	6231.114258
0.000000	2.225890	6216.840820
0.000000	2.226127	6204.130859
0.000000	2.226365	6190.673828
0.000000	2.226602	6175.734863
0.000000	2.226839	6157.781738
0.000000	2.227076	6136.408203
0.000000	2.227313	6114.565430
0.000000	2.227551	6089.379395
0.000000	2.227788	6062.237305
0.000000	2.228025	6035.238770
0.000000	2.228262	6009.759277
0.000000	2.228499	5985.583496
0.000000	2.228736	5962.385742
0.000000	2.228974	5943.152344
0.000000	2.229211	5928.586914
0.000000	2.229448	5915.954102
0.000000	2.229685	5906.370117
0.000000	2.229922	5898.915527
0.000000	2.230160	5895.297852
0.000000	2.230397	5896.840820
0.000000	2.230634	5901.896973
0.000000	2.230871	5908.911621
0.000000	2.231108	5917.627441
0.000000	2.231345	5928.098145
0.000000	2.231582	5940.834961
0.000000	2.231820	5952.561523
0.000000	2.232057	5963.510254
0.000000	2.232294	5976.174316
0.000000	2.232531	5991.002441
0.000000	2.232768	6006.329102
0.000000	2.233006	6021.256348
0.000000	2.233243	6037.206543
0.000000	2.233480	6053.558594
0.000000	2.233717	6071.173828
0.000000	2.233954	6088.270020
0.000000	2.234191	6105.467285
0.000000	2.234428	6121.283203
0.000000	2.234666	6134.176758
0.000000	2.234903	6146.676758
0.000000	2.235140	6158.186035
0.000000	2.235377	6167.141113
0.000000	2.235614	6175.096680
0.000000	2.235852	6181.844238
0.000000	2.236089	6187.865723
0.000000	2.236326	6193.604004
0.000000	2.236563	6200.138184
0.000000	2.236800	6207.057617
0.000000	2.237037	6214.206543
0.000000	2.237275	6221.467773
0.000000	2.237512	6228.057129
0.000000	2.237749	6234.618164
0.000000	2.237986	6239.751465
0.000000	2.238223	6244.972168
0.000000	2.238461	6250.401367
0.000000	2.238698	6255.998535
0.000000	2.238935	6261.309570
0.000000	2.239172	6265.363770
0.000000	2.239409	6268.668457
0.000000	2.239646	6271.460938
0.000000	2.239884	6274.283203
0.000000	2.240121	6277.355957
0.000000	2.240358	6280.410645
0.000000	2.240595	6283.278320
0.000000	2.240832	6286.743164
0.000000	2.241070	6290.228516
0.000000	2.241307	6294.174805
0.000000	2.241544	6297.770020
0.000000	2.241781	6300.768066
0.000000	2.242018	6302.952637
0.000000	2.242255	6304.655273
0.000000	2.242493	6306.158691
0.000000	2.242730	6307.899414
0.000000	2.242967	6310.682129
0.000000	2.243204	6313.317383
0.000000	2.243441	6315.509766
0.000000	2.243679	6317.823242
0.000000	2.243916	6319.289551
0.000000	2.244153	6320.548340
0.000000	2.244390	6322.201172
0.000000	2.244627	6324.628906
0.000000	2.244864	6327.921875
0.000000	2.245101	6331.092285
0.000000	2.245339	6334.117676
0.000000	2.245576	6337.257813
0.000000	2.245813	6340.441895
0.000000	2.246050	6341.217773
0.000000	2.246287	6339.672852
0.000000	2.246525	6336.940918
0.000000	2.246762	6332.668945
0.000000	2.246999	6328.118164
0.000000	2.247236	6324.107910
0.000000	2.247473	6321.026855
0.000000	2.247710	6318.622559
0.000000	2.247948	6317.901855
0.000000	2.248185	6319.060059
0.000000	2.248422	6320.080566
0.000000	2.248659	6320.768555
0.000000	2.248896	6321.072754
0.000000	2.249134	6321.829102
0.000000	2.249371	6323.521973
0.000000	2.249608	6326.824707
0.000000	2.249845	6328.050293
0.000000	2.250082	6329.237793
0.000000	2.250319	6329.878418
0.000000	2.250556	6329.962402
0.000000	2.250794	6329.055176
0.000000	2.251031	6327.775391
0.000000	2.251268	6326.608398
0.000000	2.251505	6326.223633
0.000000	2.251742	6325.842773
0.000000	2.251980	6325.494629
0.000000	2.252217	6326.653809
0.000000	2.252454	6329.661621
0.000000	2.252691	6331.921875
0.000000	2.252928	6332.899902
0.000000	2.253165	6334.061523
0.000000	2.253402	6335.502441
0.000000	2.253640	6336.940430
0.000000	2.253877	6338.321777
0.000000	2.254114	6338.870117
0.000000	2.254351	6339.767578
0.000000	2.254588	6341.040039
0.000000	2.254826	6341.476074
0.000000	2.255063	6341.788574
0.000000	2.255300	6342.122070
0.000000	2.255537	6343.445801
0.000000	2.255774	6344.237305
0.000000	2.256011	6344.809082
0.000000	2.256249	6344.504395
0.000000	2.256486	6343.153320
0.000000	2.256723	6341.033691
0.000000	2.256960	6338.163574
0.000000	2.257197	6335.273438
0.000000	2.257435	6332.823730
0.000000	2.257672	6330.946289
0.000000	2.257909	6329.998047
0.000000	2.258146	6329.555664
0.000000	2.258383	6330.560547
0.000000	2.258621	6332.408203
0.000000	2.258858	6333.493652
0.000000	2.259095	6333.944336
0.000000	2.259332	6334.029785
0.000000	2.259569	6334.041016
0.000000	2.259806	6332.946777
0.000000	2.260043	6330.712402
0.000000	2.260281	6328.015137
0.000000	2.260518	6324.541504
0.000000	2.260755	6321.376465
0.000000	2.260992	6318.809082
0.000000	2.261229	6316.614258
0.000000	2.261467	6314.386230
0.000000	2.261704	6312.767578
0.000000	2.261941	6311.035156
0.000000	2.262178	6308.769043
0.000000	2.262415	6306.758301
0.000000	2.262652	6305.339844
0.000000	2.262890	6303.148438
0.000000	2.263127	6300.054199
0.000000	2.263364	6297.387695
0.000000	2.263601	6294.409668
0.000000	2.263838	6293.555664
0.000000	2.264076	6293.623047
0.000000	2.264313	6295.666016
0.000000	2.264550	6297.831055
0.000000	2.264787	6298.942871
0.000000	2.265024	6299.860840
0.000000	2.265261	6300.645996
0.000000	2.265499	6300.874023
0.000000	2.265736	6300.258789
0.000000	2.265973	6299.184082
0.000000	2.266210	6297.516113
0.000000	2.266447	6295.312012
0.000000	2.266685	6293.434082
0.000000	2.266922	6292.069824
0.000000	2.267159	6291.510742
0.000000	2.267396	6291.407227
0.000000	2.267633	6291.846191
0.000000	2.267870	6292.414063
0.000000	2.268108	6293.181152
0.000000	2.268345	6294.369141
0.000000	2.268582	6295.970703
0.000000	2.268819	6298.570801
0.000000	2.269056	6302.341309
0.000000	2.269293	6306.373047
0.000000	2.269531	6310.493164
0.000000	2.269768	6314.726074
0.000000	2.270005	6317.149414
0.000000	2.270242	6318.672852
0.000000	2.270479	6320.018066
0.000000	2.270716	6321.037598
0.000000	2.270954	6322.474121
0.000000	2.271191	6325.195313
0.000000	2.271428	6328.295898
0.000000	2.271665	6331.342285
0.000000	2.271902	6334.951172
0.000000	2.272140	6336.952148
0.000000	2.272377	6337.513672
0.000000	2.272614	6338.087402
0.000000	2.272851	6339.303223
0.000000	2.273088	6342.657715
0.000000	2.273325	6347.864746
0.000000	2.273562	6352.722168
0.000000	2.273800	6357.640625
0.000000	2.274037	6362.132813
0.000000	2.274274	6366.274902
0.000000	2.274511	6368.567871
0.000000	2.274748	6369.498535
0.000000	2.274986	6369.704590
0.000000	2.275223	6369.822266
0.000000	2.275460	6370.202637
0.000000	2.275697	6370.141113
0.000000	2.275934	6370.055664
0.000000	2.276171	6370.801270
0.000000	2.276409	6371.801270
0.000000	2.276646	6373.893555
0.000000	2.276883	6377.762207
0.000000	2.277120	6383.131348
0.000000	2.277357	6387.990723
0.000000	2.277595	6392.164063
0.000000	2.277832	6396.722168
0.000000	2.278069	6401.554688
0.000000	2.278306	6405.293945
0.000000	2.278543	6408.600098
0.000000	2.278780	6411.796875
0.000000	2.279017	6414.813477
0.000000	2.279255	6417.284180
0.000000	2.279492	6417.852539
0.000000	2.279729	6416.305664
0.000000	2.279966	6414.176758
0.000000	2.280203	6410.984863
0.000000	2.280441	6408.253906
0.000000	2.280678	6405.848145
0.000000	2.280915	6404.753906
0.000000	2.281152	6404.143555
0.000000	2.281389	6403.270508
0.000000	2.281626	6400.591309
0.000000	2.281864	6396.545410
0.000000	2.282101	6391.855957
0.000000	2.282338	6386.401367
0.000000	2.282575	6382.917480
0.000000	2.282812	6380.265137
0.000000	2.283049	6377.371094
0.000000	2.283287	6375.254395
0.000000	2.283524	6372.120117
0.000000	2.283761	6368.074707
0.000000	2.283998	6363.083496
0.000000	2.284235	6358.676270
0.000000	2.284472	6354.906250
0.000000	2.284710	6351.331055
0.000000	2.284947	6348.223145
0.000000	2.285184	6345.968262
0.000000	2.285421	6344.789551
0.000000	2.285658	6343.618164
0.000000	2.285896	6342.886719
0.000000	2.286133	6342.420898
0.000000	2.286370	6341.314453
0.000000	2.286607	6340.397461
0.000000	2.286844	6339.139160
0.000000	2.287081	6338.632324
0.000000	2.287319	6339.160156
0.000000	2.287556	6340.332520
0.000000	2.287793	6341.999512
0.000000	2.288030	6344.378418
0.000000	2.288267	6346.846191
0.000000	2.288505	6348.079590
0.000000	2.288742	6346.644531
0.000000	2.288979	6343.819336
0.000000	2.289216	6340.540527
0.000000	2.289453	6337.065918
0.000000	2.289690	6335.438965
0.000000	2.289928	6335.779785
0.000000	2.290165	6336.609375
0.000000	2.290402	6337.769531
0.000000	2.290639	6338.932617
0.000000	2.290876	6340.832520
0.000000	2.291114	6343.205566
0.000000	2.291351	6346.080566
0.000000	2.291588	6348.583008
0.000000	2.291825	6350.533691
0.000000	2.292062	6352.276855
0.000000	2.292300	6353.127441
0.000000	2.292536	6353.669922
0.000000	2.292774	6354.342285
0.000000	2.293011	6355.139648
0.000000	2.293248	6356.794922
0.000000	2.293485	6359.060059
0.000000	2.293722	6361.395996
0.000000	2.293960	6363.600586
0.000000	2.294197	6366.097168
0.000000	2.294434	6369.453125
0.000000	2.294671	6372.878906
0.000000	2.294908	6376.366699
0.000000	2.295146	6381.082031
0.000000	2.295383	6385.931152
0.000000	2.295620	6389.541504
0.000000	2.295857	6392.043945
0.000000	2.296094	6393.829590
0.000000	2.296331	6394.955566
0.000000	2.296569	6393.940918
0.000000	2.296806	6390.490234
0.000000	2.297043	6385.498047
0.000000	2.297280	6381.189941
0.000000	2.297517	6378.098145
0.000000	2.297755	6375.859863
0.000000	2.297992	6374.862793
0.000000	2.298229	6375.042969
0.000000	2.298466	6374.891602
0.000000	2.298703	6374.769043
0.000000	2.298940	6375.180664
0.000000	2.299177	6375.895996
0.000000	2.299415	6376.869629
0.000000	2.299652	6378.246582
0.000000	2.299889	6380.341797
0.000000	2.300126	6381.080566
0.000000	2.300363	6380.373535
0.000000	2.300601	6378.443359
0.000000	2.300838	6375.958496
0.000000	2.301075	6372.320801
0.000000	2.301312	6368.565918
0.000000	2.301549	6364.125977
0.000000	2.301786	6358.123047
0.000000	2.302023	6351.606445
0.000000	2.302261	6346.745605
0.000000	2.302498	6344.910156
0.000000	2.302735	6343.120605
0.000000	2.302972	6340.674805
0.000000	2.303209	6338.870605
0.000000	2.303447	6339.445801
0.000000	2.303684	6341.903320
0.000000	2.303921	6345.693848
0.000000	2.304158	6350.375488
0.000000	2.304395	6354.570801
0.000000	2.304632	6357.475098
0.000000	2.304870	6361.020020
0.000000	2.305107	6365.033691
0.000000	2.305344	6369.528320
0.000000	2.305581	6374.093262
0.000000	2.305818	6377.172363
0.000000	2.306056	6379.266113
0.000000	2.306293	6380.481934
0.000000	2.306530	6381.347656
0.000000	2.306767	6382.429199
0.000000	2.307004	6382.708984
0.000000	2.307241	6382.358398
0.000000	2.307479	6381.101563
0.000000	2.307716	6379.431152
0.000000	2.307953	6377.891602
0.000000	2.308190	6376.554688
0.000000	2.308427	6374.742676
0.000000	2.308664	6372.967285
0.000000	2.308902	6370.774902
0.000000	2.309139	6369.004883
0.000000	2.309376	6366.997559
0.000000	2.309613	6365.081055
0.000000	2.309850	6362.676758
0.000000	2.310087	6359.034668
0.000000	2.310325	6353.816895
0.000000	2.310562	6346.947266
0.000000	2.310799	6338.544922
0.000000	2.311036	6331.232422
0.000000	2.311273	6326.075195
0.000000	2.311511	6322.241211
0.000000	2.311748	6319.336426
0.000000	2.311985	6316.714355
0.000000	2.312222	6315.187012
0.000000	2.312459	6313.654297
0.000000	2.312696	6311.610840
0.000000	2.312934	6308.874512
0.000000	2.313171	6305.773438
0.000000	2.313408	6301.000488
0.000000	2.313645	6295.041504
0.000000	2.313882	6288.092285
0.000000	2.314120	6281.118164
0.000000	2.314357	6276.664551
0.000000	2.314594	6272.793945
0.000000	2.314831	6269.966797
0.000000	2.315068	6268.119141
0.000000	2.315305	6266.880859
0.000000	2.315543	6266.193359
0.000000	2.315780	6265.981934
0.000000	2.316017	6266.528809
0.000000	2.316254	6267.751465
0.000000	2.316491	6269.557129
0.000000	2.316729	6271.613770
0.000000	2.316966	6274.214355
0.000000	2.317203	6277.458984
0.000000	2.317440	6281.227051
0.000000	2.317677	6286.262695
0.000000	2.317914	6291.849121
0.000000	2.318151	6297.928223
0.000000	2.318389	6305.613770
0.000000	2.318626	6315.220215
0.000000	2.318863	6322.661621
0.000000	2.319100	6329.924316
0.000000	2.319337	6336.451660
0.000000	2.319575	6342.793457
0.000000	2.319812	6349.179199
0.000000	2.320049	6354.398438
0.000000	2.320286	6358.469727
0.000000	2.320523	6362.234863
0.000000	2.320760	6366.484375
0.000000	2.320997	6370.424316
0.000000	2.321235	6374.292480
0.000000	2.321472	6378.801758
0.000000	2.321709	6381.844238
0.000000	2.321946	6384.687012
0.000000	2.322183	6387.374512
0.000000	2.322421	6389.758789
0.000000	2.322658	6392.101563
0.000000	2.322895	6395.192383
0.000000	2.323132	6399.328613
0.000000	2.323369	6404.477051
0.000000	2.323606	6409.385742
0.000000	2.323844	6414.761230
0.000000	2.324081	6420.206055
0.000000	2.324318	6423.347656
0.000000	2.324555	6425.992188
0.000000	2.324792	6429.171387
0.000000	2.325030	6431.785645
0.000000	2.325267	6435.017578
0.000000	2.325504	6439.564941
0.000000	2.325741	6443.951660
0.000000	2.325978	6448.377930
0.000000	2.326216	6452.276855
0.000000	2.326452	6453.965332
0.000000	2.326690	6455.223633
0.000000	2.326927	6455.816895
0.000000	2.327164	6456.419922
0.000000	2.327401	6456.919434
0.000000	2.327638	6457.807129
0.000000	2.327876	6459.549805
0.000000	2.328113	6461.443848
0.000000	2.328350	6462.543945
0.000000	2.328587	6463.784180
0.000000	2.328824	6464.392578
0.000000	2.329062	6464.533203
0.000000	2.329299	6463.080078
0.000000	2.329536	6460.197266
0.000000	2.329773	6457.686035
0.000000	2.330010	6455.319824
0.000000	2.330247	6452.910645
0.000000	2.330485	6452.127441
0.000000	2.330722	6452.943848
0.000000	2.330959	6455.079102
0.000000	2.331196	6457.992676
0.000000	2.331433	6461.628906
0.000000	2.331670	6464.647461
0.000000	2.331908	6467.600098
0.000000	2.332145	6470.354980
0.000000	2.332382	6473.027344
0.000000	2.332619	6475.374023
0.000000	2.332856	6477.500977
0.000000	2.333093	6479.385254
0.000000	2.333331	6480.491699
0.000000	2.333568	6480.629883
0.000000	2.333805	6480.362305
0.000000	2.334042	6478.708984
0.000000	2.334279	6476.167969
0.000000	2.334517	6473.080566
0.000000	2.334754	6469.108398
0.000000	2.334991	6465.402832
0.000000	2.335228	6461.946289
0.000000	2.335465	6457.849609
0.000000	2.335702	6453.679199
0.000000	2.335940	6449.454102
0.000000	2.336177	6445.579590
0.000000	2.336414	6442.467773
0.000000	2.336651	6440.372559
0.000000	2.336888	6438.383789
0.000000	2.337126	6437.222168
0.000000	2.337363	6436.036621
0.000000	2.337600	6434.460938
0.000000	2.337837	6432.702148
0.000000	2.338074	6431.446289
0.000000	2.338311	6430.966309
0.000000	2.338549	6432.977051
0.000000	2.338786	6436.544922
0.000000	2.339023	6441.358887
0.000000	2.339260	6446.219238
0.000000	2.339497	6449.585938
0.000000	2.339735	6451.170898
0.000000	2.339972	6452.436035
0.000000	2.340209	6454.051270
0.000000	2.340446	6455.532227
0.000000	2.340683	6457.718262
0.000000	2.340920	6461.300781
0.000000	2.341157	6465.413086
0.000000	2.341395	6469.052246
0.000000	2.341632	6470.800293
0.000000	2.341869	6471.723145
0.000000	2.342106	6472.547363
0.000000	2.342343	6473.821289
0.000000	2.342581	6475.367188
0.000000	2.342818	6476.970215
0.000000	2.343055	6478.387695
0.000000	2.343292	6479.250488
0.000000	2.343529	6480.420898
0.000000	2.343766	6481.948730
0.000000	2.344004	6482.886719
0.000000	2.344241	6483.717773
0.000000	2.344478	6484.936523
0.000000	2.344715	6486.882324
0.000000	2.344952	6488.972656
0.000000	2.345190	6490.307617
0.000000	2.345427	6489.486816
0.000000	2.345664	6487.838867
0.000000	2.345901	6485.717773
0.000000	2.346138	6485.550781
0.000000	2.346375	6485.711426
0.000000	2.346612	6484.301758
0.000000	2.346850	6479.928711
0.000000	2.347087	6474.315430
0.000000	2.347324	6468.625488
0.000000	2.347561	6466.110352
0.000000	2.347798	6465.659668
0.000000	2.348036	6465.575195
0.000000	2.348273	6466.309082
0.000000	2.348510	6467.263672
0.000000	2.348747	6468.682617
0.000000	2.348984	6470.811523
0.000000	2.349221	6472.776367
0.000000	2.349458	6473.578125
0.000000	2.349696	6470.995117
0.000000	2.349933	6466.354004
0.000000	2.350170	6460.091309
0.000000	2.350407	6452.166016
0.000000	2.350644	6445.284668
0.000000	2.350882	6441.426758
0.000000	2.351119	6439.294922
0.000000	2.351356	6437.814453
0.000000	2.351593	6435.874023
0.000000	2.351830	6433.643066
0.000000	2.352067	6431.461914
0.000000	2.352305	6429.490234
0.000000	2.352542	6427.935547
0.000000	2.352779	6426.804688
0.000000	2.353016	6426.242188
0.000000	2.353253	6427.000488
0.000000	2.353491	6429.318848
0.000000	2.353728	6431.408691
0.000000	2.353965	6433.589844
0.000000	2.354202	6436.219238
0.000000	2.354439	6439.298340
0.000000	2.354676	6442.433105
0.000000	2.354914	6446.160156
0.000000	2.355151	6450.008789
0.000000	2.355388	6453.924805
0.000000	2.355625	6456.848633
0.000000	2.355862	6458.816406
0.000000	2.356100	6459.953613
0.000000	2.356337	6460.480469
0.000000	2.356574	6460.827637
0.000000	2.356811	6461.244629
0.000000	2.357048	6463.214355
0.000000	2.357285	6464.916992
0.000000	2.357523	6465.752441
0.000000	2.357760	6467.544922
0.000000	2.357997	6469.689941
0.000000	2.358234	6471.577637
0.000000	2.358471	6473.369629
0.000000	2.358708	6473.864746
0.000000	2.358946	6473.194336
0.000000	2.359183	6471.833984
0.000000	2.359420	6469.392090
0.000000	2.359657	6466.046875
0.000000	2.359894	6463.419434
0.000000	2.360132	6461.624512
0.000000	2.360369	6460.864258
0.000000	2.360606	6459.608398
0.000000	2.360843	6458.730469
0.000000	2.361080	6458.317871
0.000000	2.361317	6458.429688
0.000000	2.361555	6460.630859
0.000000	2.361792	6464.536133
0.000000	2.362029	6467.830078
0.000000	2.362266	6471.084961
0.000000	2.362503	6471.413574
0.000000	2.362741	6469.439941
0.000000	2.362978	6467.083008
0.000000	2.363215	6465.173340
0.000000	2.363452	6466.555176
0.000000	2.363689	6469.990234
0.000000	2.363926	6473.102539
0.000000	2.364164	6476.349121
0.000000	2.364401	6479.773438
0.000000	2.364638	6482.755371
0.000000	2.364875	6483.678223
0.000000	2.365112	6483.788086
0.000000	2.365350	6483.915527
0.000000	2.365587	6483.429688
0.000000	2.365824	6482.867676
0.000000	2.366061	6483.353027
0.000000	2.366298	6484.826172
0.000000	2.366535	6487.275879
0.000000	2.366772	6490.582520
0.000000	2.367010	6494.620605
0.000000	2.367247	6499.997559
0.000000	2.367484	6505.536621
0.000000	2.367721	6507.690918
0.000000	2.367958	6509.088379
0.000000	2.368196	6510.618164
0.000000	2.368433	6512.563477
0.000000	2.368670	6516.808105
0.000000	2.368907	6523.469238
0.000000	2.369144	6530.873535
0.000000	2.369381	6537.511230
0.000000	2.369618	6542.418457
0.000000	2.369856	6547.006836
0.000000	2.370093	6552.197266
0.000000	2.370330	6557.708008
0.000000	2.370567	6562.477051
0.000000	2.370804	6566.877441
0.000000	2.371042	6571.447754
0.000000	2.371279	6574.925781
0.000000	2.371516	6577.866211
0.000000	2.371753	6580.526855
0.000000	2.371990	6583.785645
0.000000	2.372227	6587.403809
0.000000	2.372465	6590.078125
0.000000	2.372702	6592.262207
0.000000	2.372939	6593.814453
0.000000	2.373176	6594.334961
0.000000	2.373413	6594.386719
0.000000	2.373651	6593.947266
0.000000	2.373888	6592.131348
0.000000	2.374125	6589.162598
0.000000	2.374362	6585.356445
0.000000	2.374599	6580.996094
0.000000	2.374836	6576.075195
0.000000	2.375073	6571.135742
0.000000	2.375311	6566.770508
0.000000	2.375548	6563.082520
0.000000	2.375785	6559.874023
0.000000	2.376022	6557.476563
0.000000	2.376259	6555.058105
0.000000	2.376497	6553.280273
0.000000	2.376734	6551.076660
0.000000	2.376971	6547.935059
0.000000	2.377208	6544.463379
0.000000	2.377445	6540.713867
0.000000	2.377682	6537.720215
0.000000	2.377920	6533.964844
0.000000	2.378157	6529.593750
0.000000	2.378394	6524.338379
0.000000	2.378631	6519.099121
0.000000	2.378868	6513.395996
0.000000	2.379106	6508.579590
0.000000	2.379343	6505.037109
0.000000	2.379580	6501.980469
0.000000	2.379817	6498.280273
0.000000	2.380054	6494.014160
0.000000	2.380291	6489.820801
0.000000	2.380529	6486.046875
0.000000	2.380766	6482.688965
0.000000	2.381003	6479.840332
0.000000	2.381240	6477.804199
0.000000	2.381477	6477.452637
0.000000	2.381714	6476.221680
0.000000	2.381952	6473.947266
0.000000	2.382189	6471.372070
0.000000	2.382426	6469.536621
0.000000	2.382663	6471.033203
0.000000	2.382900	6473.784180
0.000000	2.383137	6478.371582
0.000000	2.383375	6483.997070
0.000000	2.383612	6489.892578
0.000000	2.383849	6495.141602
0.000000	2.384086	6498.525391
0.000000	2.384323	6499.968262
0.000000	2.384561	6500.159668
0.000000	2.384798	6499.231445
0.000000	2.385035	6497.808594
0.000000	2.385272	6496.495117
0.000000	2.385509	6495.084961
0.000000	2.385746	6494.217285
0.000000	2.385984	6493.443359
0.000000	2.386221	6492.524902
0.000000	2.386458	6492.086426
0.000000	2.386695	6491.690918
0.000000	2.386932	6492.734863
0.000000	2.387170	6494.600098
0.000000	2.387407	6496.788574
0.000000	2.387644	6500.232910
0.000000	2.387881	6505.178223
0.000000	2.388118	6512.363281
0.000000	2.388355	6522.259766
0.000000	2.388592	6535.066406
0.000000	2.388830	6552.487305
0.000000	2.389067	6573.634277
0.000000	2.389304	6598.164063
0.000000	2.389541	6621.401367
0.000000	2.389778	6643.443359
0.000000	2.390016	6658.709473
0.000000	2.390253	6660.708984
0.000000	2.390490	6649.438477
0.000000	2.390727	6634.019531
0.000000	2.390964	6636.162598
0.000000	2.391201	6632.335449
0.000000	2.391439	6632.655762
0.000000	2.391676	6630.796387
0.000000	2.391913	6627.956543
0.000000	2.392150	6624.454590
0.000000	2.392387	6620.686523
0.000000	2.392625	6617.634277
0.000000	2.392862	6614.902344
0.000000	2.393099	6613.917969
0.000000	2.393336	6614.489746
0.000000	2.393573	6616.708496
0.000000	2.393811	6619.796875
0.000000	2.394047	6623.042969
0.000000	2.394285	6624.891602
0.000000	2.394522	6624.643555
0.000000	2.394759	6618.891602
0.000000	2.394996	6609.827637
0.000000	2.395233	6598.699707
0.000000	2.395471	6586.012695
0.000000	2.395708	6576.007813
0.000000	2.395945	6569.960449
0.000000	2.396182	6564.618164
0.000000	2.396419	6558.817383
0.000000	2.396657	6552.632324
0.000000	2.396894	6546.760742
0.000000	2.397131	6540.609375
0.000000	2.397368	6534.478516
0.000000	2.397605	6528.651367
0.000000	2.397842	6523.870117
0.000000	2.398079	6520.333496
0.000000	2.398317	6518.245117
0.000000	2.398554	6518.647461
0.000000	2.398791	6520.604492
0.000000	2.399028	6522.959473
0.000000	2.399265	6525.846191
0.000000	2.399503	6530.971680
0.000000	2.399740	6539.110352
0.000000	2.399977	6547.643066
0.000000	2.400214	6556.597656
0.000000	2.400451	6563.249512
0.000000	2.400688	6566.910156
0.000000	2.400926	6569.857910
0.000000	2.401163	6571.896973
0.000000	2.401400	6573.245605
0.000000	2.401637	6574.304688
0.000000	2.401874	6573.584961
0.000000	2.402112	6572.085938
0.000000	2.402349	6569.745117
0.000000	2.402586	6568.657715
0.000000	2.402823	6568.181641
0.000000	2.403060	6567.699707
0.000000	2.403297	6569.057617
0.000000	2.403535	6570.852051
0.000000	2.403772	6572.905762
0.000000	2.404009	6574.296387
0.000000	2.404246	6574.361328
0.000000	2.404483	6572.919434
0.000000	2.404721	6569.518555
0.000000	2.404958	6564.463379
0.000000	2.405195	6557.908203
0.000000	2.405432	6550.448242
0.000000	2.405669	6544.670898
0.000000	2.405906	6541.174805
0.000000	2.406144	6538.608398
0.000000	2.406381	6535.801758
0.000000	2.406618	6533.671875
0.000000	2.406855	6532.837891
0.000000	2.407092	6532.952637
0.000000	2.407329	6533.173340
0.000000	2.407567	6530.537109
0.000000	2.407804	6527.147461
0.000000	2.408041	6523.450195
0.000000	2.408278	6519.798340
0.000000	2.408515	6517.002441
0.000000	2.408752	6517.840332
0.000000	2.408990	6518.923340
0.000000	2.409227	6520.618164
0.000000	2.409464	6522.525879
0.000000	2.409701	6524.944336
0.000000	2.409938	6527.216797
0.000000	2.410176	6528.967773
0.000000	2.410413	6531.632324
0.000000	2.410650	6534.342773
0.000000	2.410887	6538.453613
0.000000	2.411124	6544.768066
0.000000	2.411361	6552.677734
0.000000	2.411599	6561.176758
0.000000	2.411836	6570.450195
0.000000	2.412073	6580.694336
0.000000	2.412310	6591.479492
0.000000	2.412547	6601.632324
0.000000	2.412785	6609.057617
0.000000	2.413022	6614.035645
0.000000	2.413259	6618.167480
0.000000	2.413496	6621.190918
0.000000	2.413733	6624.399902
0.000000	2.413970	6627.229004
0.000000	2.414207	6630.806152
0.000000	2.414445	6633.955078
0.000000	2.414682	6637.126953
0.000000	2.414919	6640.884766
0.000000	2.415156	6644.757813
0.000000	2.415393	6648.424316
0.000000	2.415631	6652.098633
0.000000	2.415868	6654.375000
0.000000	2.416105	6656.237305
0.000000	2.416342	6657.272949
0.000000	2.416579	6657.202148
0.000000	2.416816	6656.165039
0.000000	2.417053	6654.144531
0.000000	2.417291	6651.929688
0.000000	2.417528	6649.893555
0.000000	2.417765	6648.177246
0.000000	2.418002	6646.290527
0.000000	2.418239	6643.952148
0.000000	2.418477	6642.814941
0.000000	2.418714	6641.962891
0.000000	2.418951	6640.589844
0.000000	2.419188	6638.792969
0.000000	2.419425	6636.639648
0.000000	2.419662	6634.289063
0.000000	2.419900	6631.266113
0.000000	2.420137	6626.479492
0.000000	2.420374	6619.867188
0.000000	2.420611	6611.993164
0.000000	2.420848	6604.780762
0.000000	2.421086	6597.805176
0.000000	2.421323	6591.207031
0.000000	2.421560	6584.022461
0.000000	2.421797	6576.258789
0.000000	2.422034	6569.932129
0.000000	2.422271	6564.437012
0.000000	2.422508	6559.575684
0.000000	2.422746	6554.991699
0.000000	2.422983	6550.657715
0.000000	2.423220	6547.739746
0.000000	2.423457	6546.022949
0.000000	2.423694	6545.062500
0.000000	2.423932	6542.396973
0.000000	2.424169	6539.336914
0.000000	2.424406	6536.027832
0.000000	2.424643	6533.666504
0.000000	2.424880	6532.531738
0.000000	2.425117	6531.396973
0.000000	2.425355	6530.672363
0.000000	2.425592	6530.406250
0.000000	2.425829	6531.471680
0.000000	2.426066	6532.156738
0.000000	2.426303	6532.503418
0.000000	2.426541	6532.357910
0.000000	2.426778	6532.817383
0.000000	2.427015	6534.639160
0.000000	2.427252	6536.206543
0.000000	2.427489	6537.016113
0.000000	2.427727	6537.550293
0.000000	2.427964	6537.857422
0.000000	2.428201	6538.004883
0.000000	2.428438	6537.599609
0.000000	2.428675	6537.119141
0.000000	2.428912	6536.586426
0.000000	2.429150	6536.019531
0.000000	2.429387	6535.660156
0.000000	2.429624	6535.239746
0.000000	2.429861	6534.836914
0.000000	2.430098	6533.815918
0.000000	2.430335	6532.075195
0.000000	2.430573	6530.094727
0.000000	2.430810	6528.693848
0.000000	2.431047	6528.839355
0.000000	2.431284	6529.854492
0.000000	2.431521	6532.255859
0.000000	2.431758	6534.506348
0.000000	2.431996	6536.414551
0.000000	2.432233	6536.699707
0.000000	2.432470	6536.914063
0.000000	2.432707	6536.770508
0.000000	2.432944	6536.945801
0.000000	2.433182	6537.875000
0.000000	2.433419	6537.889648
0.000000	2.433656	6536.507813
0.000000	2.433893	6534.331543
0.000000	2.434130	6532.239258
0.000000	2.434367	6530.974609
0.000000	2.434605	6530.580566
0.000000	2.434842	6531.674805
0.000000	2.435079	6532.985840
0.000000	2.435316	6535.555176
0.000000	2.435553	6538.908691
0.000000	2.435791	6542.194824
0.000000	2.436028	6545.193848
0.000000	2.436265	6548.145020
0.000000	2.436502	6550.198242
0.000000	2.436739	6550.772461
0.000000	2.436976	6550.736816
0.000000	2.437213	6550.388184
0.000000	2.437451	6549.637695
0.000000	2.437688	6549.309570
0.000000	2.437925	6550.875000
0.000000	2.438162	6553.813965
0.000000	2.438399	6555.755371
0.000000	2.438637	6557.998535
0.000000	2.438874	6561.665039
0.000000	2.439111	6564.690430
0.000000	2.439348	6567.383301
0.000000	2.439585	6570.743164
0.000000	2.439822	6574.129883
0.000000	2.440060	6577.864258
0.000000	2.440297	6582.037109
0.000000	2.440534	6587.322266
0.000000	2.440771	6593.976074
0.000000	2.441008	6600.222656
0.000000	2.441246	6604.566406
0.000000	2.441483	6609.461426
0.000000	2.441720	6614.453125
0.000000	2.441957	6620.030273
0.000000	2.442194	6625.943359
0.000000	2.442431	6631.420898
0.000000	2.442668	6635.801270
0.000000	2.442906	6640.780762
0.000000	2.443143	6646.059570
0.000000	2.443380	6651.411133
0.000000	2.443617	6656.698730
0.000000	2.443854	6662.249512
0.000000	2.444092	6667.271973
0.000000	2.444329	6671.778320
0.000000	2.444566	6676.137207
0.000000	2.444803	6680.701172
0.000000	2.445040	6684.442383
0.000000	2.445277	6686.658203
0.000000	2.445514	6687.908203
0.000000	2.445752	6688.365234
0.000000	2.445989	6687.896973
0.000000	2.446226	6686.886230
0.000000	2.446463	6686.826172
0.000000	2.446700	6686.374512
0.000000	2.446938	6685.766602
0.000000	2.447175	6683.146973
0.000000	2.447412	6679.461914
0.000000	2.447649	6675.065918
0.000000	2.447886	6670.773438
0.000000	2.448123	6666.616699
0.000000	2.448361	6662.039551
0.000000	2.448598	6657.579590
0.000000	2.448835	6654.145996
0.000000	2.449072	6652.088379
0.000000	2.449309	6650.008789
0.000000	2.449547	6647.661133
0.000000	2.449784	6644.474121
0.000000	2.450021	6639.854004
0.000000	2.450258	6633.383301
0.000000	2.450495	6625.146484
0.000000	2.450732	6615.407715
0.000000	2.450970	6607.408203
0.000000	2.451207	6600.010742
0.000000	2.451444	6591.989746
0.000000	2.451681	6584.900391
0.000000	2.451918	6578.394043
0.000000	2.452156	6573.523438
0.000000	2.452393	6569.729004
0.000000	2.452630	6566.256836
0.000000	2.452867	6562.358887
0.000000	2.453104	6559.197754
0.000000	2.453341	6557.829102
0.000000	2.453579	6558.739746
0.000000	2.453816	6561.023438
0.000000	2.454053	6564.753906
0.000000	2.454290	6570.528320
0.000000	2.454527	6578.585938
0.000000	2.454765	6586.331055
0.000000	2.455002	6594.068848
0.000000	2.455239	6600.939453
0.000000	2.455476	6606.974609
0.000000	2.455713	6613.516113
0.000000	2.455950	6620.379395
0.000000	2.456187	6627.314453
0.000000	2.456425	6633.270508
0.000000	2.456662	6638.836426
0.000000	2.456899	6644.123535
0.000000	2.457136	6646.919434
0.000000	2.457373	6648.194336
0.000000	2.457611	6648.612305
0.000000	2.457848	6648.234375
0.000000	2.458085	6647.930664
0.000000	2.458322	6647.669434
0.000000	2.458559	6647.914063
0.000000	2.458797	6648.163574
0.000000	2.459034	6649.615723
0.000000	2.459271	6651.686035
0.000000	2.459508	6654.276855
0.000000	2.459745	6657.857422
0.000000	2.459982	6663.131836
0.000000	2.460220	6670.408203
0.000000	2.460457	6680.500488
0.000000	2.460694	6693.294434
0.000000	2.460931	6709.036133
0.000000	2.461168	6726.979980
0.000000	2.461406	6746.824707
0.000000	2.461643	6767.979980
0.000000	2.461880	6783.551758
0.000000	2.462117	6790.926270
0.000000	2.462354	6789.894043
0.000000	2.462591	6782.021484
0.000000	2.462828	6768.915039
0.000000	2.463066	6755.830078
0.000000	2.463303	6750.068359
0.000000	2.463540	6750.211426
0.000000	2.463777	6751.629883
0.000000	2.464014	6752.534668
0.000000	2.464252	6754.063965
0.000000	2.464489	6756.177246
0.000000	2.464726	6758.119629
0.000000	2.464963	6758.855957
0.000000	2.465200	6758.268555
0.000000	2.465437	6756.644043
0.000000	2.465674	6756.009766
0.000000	2.465912	6756.173340
0.000000	2.466149	6756.871582
0.000000	2.466386	6757.870117
0.000000	2.466623	6758.601074
0.000000	2.466860	6760.258301
0.000000	2.467098	6760.364746
0.000000	2.467335	6758.937500
0.000000	2.467572	6756.596680
0.000000	2.467809	6753.940918
0.000000	2.468046	6752.458496
0.000000	2.468283	6751.061035
0.000000	2.468521	6748.561035
0.000000	2.468758	6745.233887
0.000000	2.468995	6741.228516
0.000000	2.469232	6736.807129
0.000000	2.469469	6732.575195
0.000000	2.469707	6729.306641
0.000000	2.469944	6728.346191
0.000000	2.470181	6728.595703
0.000000	2.470418	6728.731934
0.000000	2.470655	6728.520508
0.000000	2.470892	6726.628418
0.000000	2.471129	6724.329102
0.000000	2.471367	6721.477539
0.000000	2.471604	6718.628418
0.000000	2.471841	6716.077148
0.000000	2.472078	6714.668457
0.000000	2.472315	6713.330566
0.000000	2.472553	6713.266113
0.000000	2.472790	6714.837891
0.000000	2.473027	6717.098145
0.000000	2.473264	6720.191895
0.000000	2.473501	6723.695801
0.000000	2.473738	6727.824707
0.000000	2.473976	6731.751953
0.000000	2.474213	6734.826172
0.000000	2.474450	6736.762695
0.000000	2.474687	6737.701660
0.000000	2.474924	6738.115234
0.000000	2.475162	6739.052246
0.000000	2.475399	6738.342773
0.000000	2.475636	6736.874023
0.000000	2.475873	6735.181641
0.000000	2.476110	6734.939453
0.000000	2.476347	6736.079102
0.000000	2.476585	6738.367676
0.000000	2.476822	6739.119141
0.000000	2.477059	6738.488281
0.000000	2.477296	6737.613281
0.000000	2.477533	6736.305176
0.000000	2.477771	6735.523926
0.000000	2.478008	6735.059570
0.000000	2.478245	6735.149902
0.000000	2.478482	6736.476074
0.000000	2.478719	6738.078613
0.000000	2.478956	6739.524902
0.000000	2.479194	6739.545898
0.000000	2.479431	6739.375000
0.000000	2.479668	6739.654785
0.000000	2.479905	6742.028809
0.000000	2.480142	6745.047852
0.000000	2.480379	6748.185059
0.000000	2.480617	6751.434082
0.000000	2.480854	6754.620605
0.000000	2.481091	6756.428223
0.000000	2.481328	6757.837402
0.000000	2.481565	6758.927246
0.000000	2.481802	6758.814453
0.000000	2.482040	6758.096191
0.000000	2.482277	6756.475586
0.000000	2.482514	6754.667480
0.000000	2.482751	6752.714355
0.000000	2.482988	6749.684570
0.000000	2.483226	6746.958008
0.000000	2.483463	6744.868652
0.000000	2.483700	6742.489258
0.000000	2.483937	6740.062012
0.000000	2.484174	6736.632324
0.000000	2.484411	6732.718262
0.000000	2.484648	6730.596680
0.000000	2.484886	6728.524902
0.000000	2.485123	6726.054199
0.000000	2.485360	6723.403320
0.000000	2.485597	6720.148926
0.000000	2.485834	6716.424316
0.000000	2.486072	6711.873047
0.000000	2.486309	6706.039551
0.000000	2.486546	6698.794434
0.000000	2.486783	6690.153809
0.000000	2.487020	6680.538574
0.000000	2.487257	6673.075195
0.000000	2.487495	6667.199219
0.000000	2.487732	6661.727051
0.000000	2.487969	6656.596191
0.000000	2.488206	6652.204590
0.000000	2.488443	6648.548340
0.000000	2.488681	6646.520508
0.000000	2.488918	6644.980469
0.000000	2.489155	6643.269531
0.000000	2.489392	6640.584961
0.000000	2.489629	6637.753418
0.000000	2.489866	6634.263672
0.000000	2.490103	6630.893555
0.000000	2.490341	6628.173828
0.000000	2.490578	6626.206543
0.000000	2.490815	6625.871094
0.000000	2.491052	6626.270996
0.000000	2.491289	6626.401855
0.000000	2.491527	6628.126465
0.000000	2.491764	6633.878418
0.000000	2.492001	6642.216309
0.000000	2.492238	6652.122070
0.000000	2.492475	6663.683105
0.000000	2.492712	6675.352539
0.000000	2.492950	6685.430176
0.000000	2.493187	6695.609375
0.000000	2.493424	6704.423828
0.000000	2.493661	6710.693848
0.000000	2.493898	6715.819824
0.000000	2.494135	6721.152344
0.000000	2.494373	6727.235352
0.000000	2.494610	6733.567871
0.000000	2.494847	6739.789063
0.000000	2.495084	6743.308105
0.000000	2.495321	6745.582520
0.000000	2.495559	6747.434082
0.000000	2.495796	6749.551270
0.000000	2.496033	6752.397949
0.000000	2.496270	6756.249023
0.000000	2.496507	6760.881348
0.000000	2.496744	6765.055176
0.000000	2.496982	6768.364746
0.000000	2.497219	6770.007324
0.000000	2.497456	6770.788574
0.000000	2.497693	6770.272949
0.000000	2.497930	6767.844238
0.000000	2.498168	6764.200684
0.000000	2.498405	6762.359863
0.000000	2.498642	6760.669434
0.000000	2.498879	6757.010742
0.000000	2.499116	6753.085938
0.000000	2.499353	6749.079590
0.000000	2.499591	6747.916992
0.000000	2.499828	6747.678223
0.000000	2.500065	6748.092773
0.000000	2.500302	6749.691406
0.000000	2.500539	6753.092773
0.000000	2.500777	6757.036133
0.000000	2.501014	6761.173828
0.000000	2.501251	6765.335449
0.000000	2.501488	6770.663574
0.000000	2.501725	6777.551758
0.000000	2.501962	6785.909668
0.000000	2.502200	6795.968262
0.000000	2.502437	6807.760254
0.000000	2.502674	6821.438965
0.000000	2.502911	6835.304199
0.000000	2.503148	6848.828613
0.000000	2.503386	6862.393066
0.000000	2.503623	6876.346680
0.000000	2.503860	6888.309570
0.000000	2.504097	6897.800293
0.000000	2.504334	6906.410645
0.000000	2.504571	6913.201172
0.000000	2.504808	6919.457031
0.000000	2.505046	6924.104980
0.000000	2.505283	6927.868652
0.000000	2.505520	6930.891602
0.000000	2.505757	6932.796387
0.000000	2.505994	6933.542969
0.000000	2.506232	6932.492188
0.000000	2.506469	6930.018066
0.000000	2.506706	6926.105469
0.000000	2.506943	6922.033203
0.000000	2.507180	6917.201172
0.000000	2.507417	6912.810059
0.000000	2.507655	6907.991211
0.000000	2.507892	6903.004883
0.000000	2.508129	6896.979980
0.000000	2.508366	6891.924805
0.000000	2.508603	6886.227051
0.000000	2.508841	6879.431641
0.000000	2.509078	6871.423828
0.000000	2.509315	6862.725098
0.000000	2.509552	6855.103516
0.000000	2.509789	6848.937988
0.000000	2.510026	6844.523926
0.000000	2.510263	6841.771973
0.000000	2.510501	6839.209961
0.000000	2.510738	6837.056152
0.000000	2.510975	6832.963379
0.000000	2.511212	6828.604980
0.000000	2.511449	6825.194824
0.000000	2.511687	6822.007813
0.000000	2.511924	6818.585449
0.000000	2.512161	6815.359375
0.000000	2.512398	6811.465332
0.000000	2.512635	6806.659180
0.000000	2.512872	6800.293945
0.000000	2.513109	6792.104004
0.000000	2.513347	6781.312988
0.000000	2.513584	6768.518066
0.000000	2.513821	6754.167480
0.000000	2.514058	6742.045410
0.000000	2.514295	6729.243652
0.000000	2.514533	6716.637695
0.000000	2.514770	6704.585938
0.000000	2.515007	6694.223633
0.000000	2.515244	6684.760254
0.000000	2.515481	6676.080566
0.000000	2.515718	6669.386719
0.000000	2.515956	6666.434570
0.000000	2.516193	6664.310059
0.000000	2.516430	6663.110840
0.000000	2.516667	6662.012695
0.000000	2.516904	6660.020020
0.000000	2.517142	6658.486816
0.000000	2.517379	6656.327148
0.000000	2.517616	6653.846191
0.000000	2.517853	6652.207031
0.000000	2.518090	6649.875977
0.000000	2.518327	6649.236816
0.000000	2.518565	6650.339844
0.000000	2.518802	6651.580566
0.000000	2.519039	6654.078613
0.000000	2.519276	6657.745605
0.000000	2.519513	6662.047363
0.000000	2.519750	6667.696289
0.000000	2.519988	6674.111816
0.000000	2.520225	6679.732422
0.000000	2.520462	6685.346191
0.000000	2.520699	6689.930176
0.000000	2.520936	6693.774414
0.000000	2.521173	6696.730957
0.000000	2.521411	6698.458984
0.000000	2.521648	6698.818848
0.000000	2.521885	6698.280273
0.000000	2.522122	6697.208984
0.000000	2.522359	6696.568359
0.000000	2.522597	6697.166016
0.000000	2.522834	6697.763184
0.000000	2.523071	6699.173340
0.000000	2.523308	6702.506836
0.000000	2.523545	6707.025879
0.000000	2.523782	6712.964355
0.000000	2.524020	6720.691406
0.000000	2.524257	6730.057617
0.000000	2.524494	6740.126465
0.000000	2.524731	6749.458008
0.000000	2.524968	6757.068848
0.000000	2.525206	6763.303711
0.000000	2.525443	6769.301270
0.000000	2.525680	6775.242188
0.000000	2.525917	6781.696289
0.000000	2.526154	6789.449219
0.000000	2.526392	6797.374023
0.000000	2.526629	6805.317383
0.000000	2.526866	6810.559082
0.000000	2.527103	6814.804688
0.000000	2.527340	6819.379883
0.000000	2.527577	6824.367188
0.000000	2.527815	6830.924805
0.000000	2.528052	6837.597168
0.000000	2.528289	6844.613770
0.000000	2.528526	6851.546875
0.000000	2.528763	6858.405273
0.000000	2.529000	6864.946777
0.000000	2.529238	6870.206543
0.000000	2.529475	6874.831055
0.000000	2.529712	6879.415527
0.000000	2.529949	6885.042969
0.000000	2.530186	6891.166992
0.000000	2.530423	6896.046875
0.000000	2.530661	6899.152344
0.000000	2.530898	6900.832520
0.000000	2.531135	6902.734375
0.000000	2.531372	6905.575195
0.000000	2.531609	6910.331543
0.000000	2.531847	6915.838379
0.000000	2.532084	6922.946777
0.000000	2.532321	6930.796387
0.000000	2.532558	6938.690430
0.000000	2.532795	6945.063477
0.000000	2.533032	6951.314453
0.000000	2.533269	6956.699219
0.000000	2.533507	6958.876953
0.000000	2.533744	6959.730469
0.000000	2.533981	6959.687012
0.000000	2.534218	6958.819336
0.000000	2.534455	6957.054688
0.000000	2.534693	6956.711914
0.000000	2.534930	6956.753906
0.000000	2.535167	6956.512207
0.000000	2.535404	6957.449219
0.000000	2.535641	6959.049316
0.000000	2.535878	6960.668945
0.000000	2.536116	6961.594238
0.000000	2.536353	6962.441895
0.000000	2.536590	6962.786621
0.000000	2.536827	6963.083008
0.000000	2.537064	6963.351563
0.000000	2.537302	6963.136719
0.000000	2.537539	6963.064941
0.000000	2.537776	6964.236816
0.000000	2.538013	6965.607910
0.000000	2.538250	6966.240234
0.000000	2.538487	6964.673828
0.000000	2.538724	6962.678711
0.000000	2.538962	6959.891602
0.000000	2.539199	6957.000488
0.000000	2.539436	6954.425781
0.000000	2.539673	6951.645020
0.000000	2.539910	6949.081543
0.000000	2.540148	6949.073730
0.000000	2.540385	6949.730469
0.000000	2.540622	6949.653809
0.000000	2.540859	6948.598633
0.000000	2.541096	6946.134277
0.000000	2.541333	6942.668457
0.000000	2.541571	6938.865723
0.000000	2.541808	6937.686035
0.000000	2.542045	6936.166016
0.000000	2.542282	6934.256836
0.000000	2.542519	6931.977051
0.000000	2.542756	6930.633301
0.000000	2.542994	6931.701172
0.000000	2.543231	6933.920898
0.000000	2.543468	6936.006348
0.000000	2.543705	6938.072754
0.000000	2.543942	6940.740723
0.000000	2.544179	6944.746582
0.000000	2.544417	6949.671387
0.000000	2.544654	6954.150879
0.000000	2.544891	6957.508301
0.000000	2.545128	6960.351074
0.000000	2.545365	6963.514648
0.000000	2.545603	6966.536621
0.000000	2.545840	6969.519531
0.000000	2.546077	6973.130371
0.000000	2.546314	6978.329590
0.000000	2.546551	6980.858398
0.000000	2.546788	6981.208496
0.000000	2.547026	6980.672363
0.000000	2.547263	6980.231934
0.000000	2.547500	6979.260742
0.000000	2.547737	6977.280762
0.000000	2.547974	6975.821289
0.000000	2.548212	6976.715332
0.000000	2.548449	6977.222656
0.000000	2.548686	6977.828613
0.000000	2.548923	6978.656250
0.000000	2.549160	6979.432129
0.000000	2.549397	6980.339844
0.000000	2.549635	6980.697266
0.000000	2.549872	6980.894043
0.000000	2.550109	6981.459473
0.000000	2.550346	6981.335938
0.000000	2.550583	6981.141602
0.000000	2.550821	6979.965820
0.000000	2.551058	6977.885742
0.000000	2.551295	6975.647461
0.000000	2.551532	6974.261230
0.000000	2.551769	6973.222656
0.000000	2.552006	6971.771973
0.000000	2.552243	6969.200684
0.000000	2.552481	6965.297852
0.000000	2.552718	6959.949219
0.000000	2.552955	6953.906738
0.000000	2.553192	6947.213867
0.000000	2.553429	6942.181152
0.000000	2.553667	6937.756836
0.000000	2.553904	6934.468750
0.000000	2.554141	6930.958496
0.000000	2.554378	6927.359375
0.000000	2.554615	6924.290039
0.000000	2.554852	6921.872559
0.000000	2.555090	6919.208008
0.000000	2.555327	6916.586914
0.000000	2.555564	6913.738281
0.000000	2.555801	6910.559082
0.000000	2.556038	6907.264160
0.000000	2.556276	6904.504395
0.000000	2.556513	6903.581543
0.000000	2.556750	6903.584961
0.000000	2.556987	6903.864258
0.000000	2.557224	6904.094727
0.000000	2.557462	6904.928223
0.000000	2.557698	6907.034180
0.000000	2.557936	6909.469727
0.000000	2.558173	6912.069336
0.000000	2.558410	6914.781250
0.000000	2.558647	6917.557129
0.000000	2.558884	6920.719238
0.000000	2.559122	6923.861816
0.000000	2.559359	6927.299316
0.000000	2.559596	6930.012207
0.000000	2.559833	6932.674316
0.000000	2.560070	6935.756836
0.000000	2.560308	6939.110352
0.000000	2.560544	6942.184570
0.000000	2.560782	6944.908203
0.000000	2.561019	6946.650391
0.000000	2.561256	6948.308594
0.000000	2.561493	6950.644531
0.000000	2.561730	6953.352051
0.000000	2.561968	6957.056152
0.000000	2.562205	6960.876953
0.000000	2.562442	6965.906738
0.000000	2.562679	6971.241699
0.000000	2.562916	6975.518066
0.000000	2.563154	6979.547852
0.000000	2.563391	6982.777832
0.000000	2.563628	6985.796387
0.000000	2.563865	6989.260254
0.000000	2.564102	6992.988770
0.000000	2.564339	6997.482910
0.000000	2.564577	7001.368164
0.000000	2.564814	7004.652344
0.000000	2.565051	7008.087402
0.000000	2.565288	7011.229492
0.000000	2.565525	7013.866211
0.000000	2.565763	7015.455566
0.000000	2.566000	7016.729980
0.000000	2.566237	7017.775879
0.000000	2.566474	7019.783691
0.000000	2.566711	7021.969727
0.000000	2.566948	7024.046387
0.000000	2.567185	7027.498047
0.000000	2.567423	7028.438965
0.000000	2.567660	7028.270996
0.000000	2.567897	7027.500488
0.000000	2.568134	7027.581543
0.000000	2.568371	7028.541992
0.000000	2.568609	7029.596191
0.000000	2.568846	7030.476074
0.000000	2.569083	7031.472656
0.000000	2.569320	7031.757324
0.000000	2.569557	7031.916504
0.000000	2.569794	7031.218750
0.000000	2.570032	7030.016113
0.000000	2.570269	7027.972168
0.000000	2.570506	7025.872070
0.000000	2.570743	7023.326660
0.000000	2.570980	7019.710449
0.000000	2.571218	7016.013184
0.000000	2.571455	7012.447266
0.000000	2.571692	7008.995605
0.000000	2.571929	7005.765625
0.000000	2.572166	7002.510254
0.000000	2.572403	6998.980469
0.000000	2.572641	6996.271973
0.000000	2.572878	6994.617676
0.000000	2.573115	6993.666016
0.000000	2.573352	6992.722656
0.000000	2.573589	6991.776367
0.000000	2.573827	6989.531250
0.000000	2.574064	6986.375488
0.000000	2.574301	6983.399902
0.000000	2.574538	6982.600098
0.000000	2.574775	6983.122070
0.000000	2.575012	6986.080566
0.000000	2.575250	6991.417480
0.000000	2.575487	6998.414551
0.000000	2.575724	7005.448730
0.000000	2.575961	7012.352539
0.000000	2.576198	7020.387207
0.000000	2.576436	7028.707031
0.000000	2.576673	7036.467773
0.000000	2.576910	7043.510742
0.000000	2.577147	7048.868164
0.000000	2.577384	7051.776367
0.000000	2.577621	7054.194336
0.000000	2.577858	7056.207031
0.000000	2.578096	7058.421875
0.000000	2.578333	7061.440918
0.000000	2.578570	7063.717285
0.000000	2.578807	7066.375977
0.000000	2.579044	7068.932129
0.000000	2.579282	7069.358887
0.000000	2.579519	7068.776855
0.000000	2.579756	7067.220703
0.000000	2.579993	7065.145508
0.000000	2.580230	7063.062012
0.000000	2.580467	7060.641113
0.000000	2.580704	7058.144043
0.000000	2.580942	7054.606934
0.000000	2.581179	7050.988281
0.000000	2.581416	7047.042969
0.000000	2.581653	7043.432129
0.000000	2.581890	7039.545410
0.000000	2.582128	7034.195801
0.000000	2.582365	7028.139160
0.000000	2.582602	7020.779785
0.000000	2.582839	7011.752930
0.000000	2.583076	7002.207520
0.000000	2.583313	6993.609863
0.000000	2.583551	6986.674316
0.000000	2.583788	6981.236816
0.000000	2.584025	6977.409668
0.000000	2.584262	6975.102539
0.000000	2.584499	6974.262207
0.000000	2.584737	6973.787598
0.000000	2.584974	6974.086426
0.000000	2.585211	6975.054199
0.000000	2.585448	6977.593262
0.000000	2.585685	6981.520020
0.000000	2.585922	6985.998047
0.000000	2.586159	6987.283691
0.000000	2.586397	6986.389648
0.000000	2.586634	6983.881348
0.000000	2.586871	6981.146973
0.000000	2.587108	6980.811523
0.000000	2.587345	6980.414551
0.000000	2.587583	6979.781250
0.000000	2.587820	6978.637207
0.000000	2.588057	6977.704590
0.000000	2.588294	6977.235840
0.000000	2.588531	6978.401367
0.000000	2.588768	6979.968262
0.000000	2.589006	6981.769531
0.000000	2.589243	6981.541992
0.000000	2.589480	6980.582520
0.000000	2.589717	6979.184082
0.000000	2.589954	6978.014160
0.000000	2.590192	6977.832520
0.000000	2.590429	6979.166504
0.000000	2.590666	6981.227539
0.000000	2.590903	6984.020508
0.000000	2.591140	6987.981445
0.000000	2.591377	6991.649414
0.000000	2.591615	6993.739746
0.000000	2.591852	6994.275879
0.000000	2.592089	6989.869629
0.000000	2.592326	6983.274902
0.000000	2.592563	6975.924805
0.000000	2.592800	6970.880371
0.000000	2.593038	6966.113770
0.000000	2.593275	6960.387695
0.000000	2.593512	6954.499512
0.000000	2.593749	6947.594238
0.000000	2.593986	6941.871582
0.000000	2.594223	6936.561035
0.000000	2.594461	6931.809570
0.000000	2.594698	6927.048340
0.000000	2.594935	6922.949219
0.000000	2.595172	6919.875488
0.000000	2.595409	6917.453613
0.000000	2.595647	6916.471191
0.000000	2.595884	6917.530273
0.000000	2.596121	6919.636719
0.000000	2.596358	6922.129395
0.000000	2.596595	6922.831055
0.000000	2.596833	6922.765625
0.000000	2.597070	6923.027344
0.000000	2.597307	6923.606934
0.000000	2.597544	6925.375000
0.000000	2.597781	6927.865234
0.000000	2.598018	6930.911133
0.000000	2.598256	6934.303711
0.000000	2.598493	6938.047363
0.000000	2.598730	6941.769531
0.000000	2.598967	6945.701172
0.000000	2.599204	6950.338379
0.000000	2.599442	6954.847656
0.000000	2.599679	6959.711426
0.000000	2.599916	6964.213379
0.000000	2.600153	6969.432617
0.000000	2.600390	6974.965820
0.000000	2.600627	6980.546387
0.000000	2.600864	6986.433594
0.000000	2.601102	6991.498047
0.000000	2.601339	6993.000977
0.000000	2.601576	6993.890625
0.000000	2.601813	6994.946289
0.000000	2.602050	6995.668945
0.000000	2.602288	6996.776855
0.000000	2.602525	6997.059570
0.000000	2.602762	6998.420898
0.000000	2.602999	6999.481445
0.000000	2.603236	7000.307129
0.000000	2.603473	7002.134766
0.000000	2.603711	7003.366211
0.000000	2.603948	7002.705078
0.000000	2.604185	7000.905762
0.000000	2.604422	6998.461914
0.000000	2.604659	6996.422852
0.000000	2.604897	6995.481445
0.000000	2.605134	6997.690430
0.000000	2.605371	7000.884766
0.000000	2.605608	7005.449707
0.000000	2.605845	7011.889648
0.000000	2.606082	7019.220703
0.000000	2.606319	7024.729980
0.000000	2.606557	7029.692871
0.000000	2.606794	7034.099609
0.000000	2.607031	7038.524414
0.000000	2.607268	7042.889648
0.000000	2.607505	7047.729004
0.000000	2.607743	7053.165039
0.000000	2.607980	7059.570313
0.000000	2.608217	7065.714844
0.000000	2.608454	7069.259277
0.000000	2.608691	7070.905762
0.000000	2.608928	7071.676270
0.000000	2.609165	7070.829102
0.000000	2.609403	7069.471680
0.000000	2.609640	7068.412598
0.000000	2.609877	7067.938965
0.000000	2.610114	7069.784180
0.000000	2.610351	7072.918457
0.000000	2.610589	7076.684082
0.000000	2.610826	7080.848633
0.000000	2.611063	7085.410645
0.000000	2.611300	7089.425781
0.000000	2.611537	7090.938965
0.000000	2.611774	7090.632813
0.000000	2.612012	7089.538574
0.000000	2.612249	7088.250977
0.000000	2.612486	7088.409668
0.000000	2.612723	7088.975098
0.000000	2.612960	7089.272949
0.000000	2.613198	7089.307617
0.000000	2.613435	7090.309082
0.000000	2.613672	7090.490234
0.000000	2.613909	7089.614746
0.000000	2.614146	7089.499023
0.000000	2.614383	7090.474609
0.000000	2.614621	7091.985352
0.000000	2.614858	7094.855469
0.000000	2.615095	7097.542480
0.000000	2.615332	7100.702148
0.000000	2.615569	7103.885254
0.000000	2.615806	7106.839355
0.000000	2.616044	7110.170410
0.000000	2.616281	7111.970215
0.000000	2.616518	7113.521973
0.000000	2.616755	7115.044922
0.000000	2.616992	7117.541504
0.000000	2.617229	7120.814941
0.000000	2.617467	7124.358398
0.000000	2.617704	7128.333496
0.000000	2.617941	7132.738770
0.000000	2.618178	7137.397461
0.000000	2.618415	7142.070313
0.000000	2.618653	7145.249512
0.000000	2.618890	7148.419922
0.000000	2.619127	7151.395996
0.000000	2.619364	7154.404785
0.000000	2.619601	7156.298828
0.000000	2.619838	7155.062012
0.000000	2.620076	7152.067383
0.000000	2.620313	7148.188965
0.000000	2.620550	7143.183594
0.000000	2.620787	7140.832520
0.000000	2.621024	7139.785645
0.000000	2.621262	7135.885742
0.000000	2.621499	7129.984863
0.000000	2.621736	7122.775391
0.000000	2.621973	7116.199707
0.000000	2.622210	7110.351563
0.000000	2.622447	7103.817871
0.000000	2.622685	7098.772461
0.000000	2.622922	7093.613770
0.000000	2.623159	7088.392090
0.000000	2.623396	7082.813477
0.000000	2.623633	7076.574707
0.000000	2.623871	7070.102051
0.000000	2.624108	7062.042480
0.000000	2.624345	7051.380371
0.000000	2.624582	7037.272461
0.000000	2.624819	7020.542480
0.000000	2.625057	7001.093262
0.000000	2.625293	6983.537598
0.000000	2.625531	6971.254395
0.000000	2.625768	6963.669434
0.000000	2.626005	6956.478516
0.000000	2.626242	6949.883789
0.000000	2.626479	6942.961426
0.000000	2.626717	6936.136230
0.000000	2.626954	6929.083984
0.000000	2.627191	6923.273438
0.000000	2.627428	6920.631836
0.000000	2.627665	6918.438965
0.000000	2.627903	6917.011719
0.000000	2.628139	6916.361328
0.000000	2.628377	6916.553711
0.000000	2.628614	6918.588867
0.000000	2.628851	6922.469238
0.000000	2.629088	6928.758301
0.000000	2.629325	6936.535156
0.000000	2.629563	6946.646484
0.000000	2.629800	6959.756836
0.000000	2.630037	6977.515137
0.000000	2.630274	7000.655273
0.000000	2.630511	7028.272949
0.000000	2.630749	7055.034180
0.000000	2.630986	7077.084961
0.000000	2.631223	7093.520020
0.000000	2.631460	7105.316406
0.000000	2.631697	7112.357910
0.000000	2.631934	7111.729004
0.000000	2.632172	7103.677246
0.000000	2.632409	7089.395020
0.000000	2.632646	7069.063965
0.000000	2.632883	7043.816895
0.000000	2.633120	7017.537109
0.000000	2.633358	6996.180664
0.000000	2.633595	6986.480957
0.000000	2.633832	6981.524414
0.000000	2.634069	6978.669922
0.000000	2.634306	6976.886230
0.000000	2.634543	6975.768066
0.000000	2.634780	6976.030762
0.000000	2.635018	6977.029785
0.000000	2.635255	6977.248535
0.000000	2.635492	6977.658203
0.000000	2.635729	6978.162109
0.000000	2.635966	6979.474121
0.000000	2.636204	6981.390137
0.000000	2.636441	6983.815430
0.000000	2.636678	6986.394043
0.000000	2.636915	6989.218262
0.000000	2.637152	6992.590820
0.000000	2.637389	6996.400879
0.000000	2.637627	6999.862793
0.000000	2.637864	7002.044434
0.000000	2.638101	7003.654297
0.000000	2.638338	7004.196777
0.000000	2.638575	7004.618652
0.000000	2.638813	7006.595215
0.000000	2.639050	7008.916504
0.000000	2.639287	7011.869629
0.000000	2.639524	7015.603027
0.000000	2.639761	7020.093262
0.000000	2.639998	7024.637695
0.000000	2.640236	7029.923340
0.000000	2.640473	7035.997070
0.000000	2.640710	7040.881348
0.000000	2.640947	7045.332520
0.000000	2.641184	7049.560059
0.000000	2.641421	7053.661621
0.000000	2.641659	7056.873535
0.000000	2.641896	7059.153809
0.000000	2.642133	7060.991699
0.000000	2.642370	7062.194824
0.000000	2.642607	7062.589355
0.000000	2.642844	7062.645020
0.000000	2.643082	7062.145020
0.000000	2.643319	7061.613770
0.000000	2.643556	7060.985840
0.000000	2.643793	7060.178223
0.000000	2.644030	7059.344727
0.000000	2.644268	7058.285156
0.000000	2.644505	7057.673340
0.000000	2.644742	7056.659180
0.000000	2.644979	7055.535645
0.000000	2.645216	7055.083496
0.000000	2.645453	7056.435547
0.000000	2.645691	7059.443359
0.000000	2.645928	7064.437012
0.000000	2.646165	7071.384277
0.000000	2.646402	7080.471191
0.000000	2.646639	7092.555664
0.000000	2.646877	7105.919434
0.000000	2.647114	7121.108398
0.000000	2.647351	7138.740723
0.000000	2.647588	7157.318359
0.000000	2.647825	7175.622559
0.000000	2.648062	7186.709473
0.000000	2.648299	7189.972168
0.000000	2.648537	7187.611816
0.000000	2.648774	7181.575195
0.000000	2.649011	7173.385742
0.000000	2.649248	7165.994141
0.000000	2.649485	7164.648926
0.000000	2.649723	7164.911133
0.000000	2.649960	7163.633789
0.000000	2.650197	7161.134766
0.000000	2.650434	7158.159668
0.000000	2.650671	7155.402832
0.000000	2.650908	7153.590332
0.000000	2.651146	7152.091797
0.000000	2.651383	7151.190430
0.000000	2.651620	7150.787598
0.000000	2.651857	7150.029785
0.000000	2.652094	7149.407715
0.000000	2.652332	7148.747070
0.000000	2.652569	7148.272949
0.000000	2.652806	7148.850586
0.000000	2.653043	7150.364258
0.000000	2.653280	7152.736328
0.000000	2.653517	7155.812988
0.000000	2.653754	7158.033691
0.000000	2.653992	7159.984375
0.000000	2.654229	7161.577148
0.000000	2.654466	7163.707520
0.000000	2.654703	7165.564453
0.000000	2.654940	7167.374023
0.000000	2.655178	7168.626465
0.000000	2.655415	7168.445801
0.000000	2.655652	7168.072266
0.000000	2.655889	7167.274902
0.000000	2.656126	7165.733398
0.000000	2.656363	7164.630859
0.000000	2.656600	7163.861816
0.000000	2.656838	7163.282227
0.000000	2.657075	7163.321289
0.000000	2.657312	7163.041016
0.000000	2.657549	7162.802246
0.000000	2.657786	7162.507324
0.000000	2.658024	7162.315918
0.000000	2.658261	7162.676270
0.000000	2.658498	7163.348145
0.000000	2.658735	7164.375977
0.000000	2.658972	7165.616699
0.000000	2.659209	7167.945801
0.000000	2.659447	7171.635742
0.000000	2.659684	7177.464355
0.000000	2.659921	7185.189941
0.000000	2.660158	7193.735352
0.000000	2.660395	7200.013184
0.000000	2.660633	7204.162598
0.000000	2.660870	7208.451172
0.000000	2.661107	7211.187500
0.000000	2.661344	7213.147461
0.000000	2.661581	7215.229980
0.000000	2.661819	7218.370117
0.000000	2.662056	7220.766113
0.000000	2.662293	7222.917480
0.000000	2.662530	7224.699219
0.000000	2.662767	7225.825684
0.000000	2.663004	7226.018555
0.000000	2.663242	7224.447266
0.000000	2.663479	7222.336914
0.000000	2.663716	7219.619141
0.000000	2.663953	7218.000000
0.000000	2.664190	7217.530273
0.000000	2.664427	7218.175293
0.000000	2.664665	7218.827637
0.000000	2.664902	7219.744141
0.000000	2.665139	7220.781250
0.000000	2.665376	7221.849609
0.000000	2.665613	7222.910645
0.000000	2.665850	7223.979004
0.000000	2.666088	7225.023926
0.000000	2.666325	7224.430176
0.000000	2.666562	7220.762207
0.000000	2.666799	7215.342773
0.000000	2.667036	7211.479980
0.000000	2.667274	7209.451660
0.000000	2.667511	7208.559082
0.000000	2.667748	7207.805176
0.000000	2.667985	7207.148438
0.000000	2.668222	7206.713379
0.000000	2.668459	7205.822754
0.000000	2.668697	7203.860352
0.000000	2.668934	7200.822266
0.000000	2.669171	7197.121094
0.000000	2.669408	7192.502441
0.000000	2.669645	7187.354004
0.000000	2.669883	7181.025879
0.000000	2.670120	7174.972656
0.000000	2.670357	7168.178711
0.000000	2.670594	7160.972168
0.000000	2.670831	7153.758789
0.000000	2.671068	7147.371094
0.000000	2.671306	7141.076660
0.000000	2.671543	7135.317383
0.000000	2.671780	7131.481445
0.000000	2.672017	7128.209961
0.000000	2.672254	7125.321289
0.000000	2.672492	7122.215820
0.000000	2.672729	7118.534668
0.000000	2.672966	7114.838867
0.000000	2.673203	7111.204102
0.000000	2.673440	7107.321777
0.000000	2.673677	7104.088867
0.000000	2.673914	7103.854980
0.000000	2.674152	7105.230469
0.000000	2.674389	7107.548340
0.000000	2.674626	7111.424316
0.000000	2.674863	7117.065430
0.000000	2.675100	7124.543457
0.000000	2.675338	7133.875977
0.000000	2.675575	7144.157715
0.000000	2.675812	7152.119629
0.000000	2.676049	7159.060059
0.000000	2.676286	7164.512695
0.000000	2.676523	7168.618652
0.000000	2.676760	7172.398438
0.000000	2.676998	7176.020508
0.000000	2.677235	7179.686035
0.000000	2.677472	7183.602051
0.000000	2.677709	7187.475098
0.000000	2.677946	7191.238281
0.000000	2.678184	7194.845215
0.000000	2.678421	7198.169922
0.000000	2.678658	7201.862305
0.000000	2.678895	7206.373535
0.000000	2.679132	7212.124512
0.000000	2.679369	7219.088867
0.000000	2.679607	7226.015137
0.000000	2.679844	7233.104980
0.000000	2.680081	7239.906250
0.000000	2.680318	7245.674805
0.000000	2.680555	7250.762207
0.000000	2.680793	7254.720703
0.000000	2.681030	7258.233398
0.000000	2.681267	7260.712891
0.000000	2.681504	7262.438477
0.000000	2.681741	7263.860840
0.000000	2.681978	7264.839844
0.000000	2.682215	7264.976563
0.000000	2.682453	7265.083496
0.000000	2.682690	7264.655762
0.000000	2.682927	7263.291992
0.000000	2.683164	7261.841309
0.000000	2.683401	7259.631348
0.000000	2.683639	7256.737305
0.000000	2.683876	7255.489258
0.000000	2.684113	7254.368164
0.000000	2.684350	7252.737305
0.000000	2.684587	7251.435059
0.000000	2.684824	7250.866211
0.000000	2.685062	7250.804199
0.000000	2.685299	7252.304688
0.000000	2.685536	7253.442383
0.000000	2.685773	7255.090332
0.000000	2.686010	7256.661133
0.000000	2.686248	7257.518555
0.000000	2.686485	7258.361328
0.000000	2.686722	7258.958008
0.000000	2.686959	7258.716797
0.000000	2.687196	7257.935547
0.000000	2.687433	7257.724121
0.000000	2.687671	7256.947266
0.000000	2.687908	7255.564941
0.000000	2.688145	7254.205566
0.000000	2.688382	7255.112305
0.000000	2.688619	7256.463379
0.000000	2.688857	7257.569824
0.000000	2.689094	7258.380371
0.000000	2.689331	7258.802246
0.000000	2.689568	7258.345703
0.000000	2.689805	7257.250977
0.000000	2.690042	7254.720215
0.000000	2.690280	7251.370117
0.000000	2.690517	7246.756348
0.000000	2.690754	7241.656738
0.000000	2.690991	7238.467773
0.000000	2.691228	7236.138184
0.000000	2.691465	7234.017578
0.000000	2.691703	7232.636230
0.000000	2.691940	7234.078613
0.000000	2.692177	7237.290039
0.000000	2.692414	7241.108887
0.000000	2.692651	7243.510254
0.000000	2.692888	7246.101563
0.000000	2.693126	7248.303711
0.000000	2.693363	7250.409668
0.000000	2.693600	7253.009277
0.000000	2.693837	7255.977051
0.000000	2.694074	7258.914551
0.000000	2.694312	7261.888672
0.000000	2.694549	7264.499023
0.000000	2.694786	7266.732910
0.000000	2.695023	7268.752930
0.000000	2.695260	7271.259277
0.000000	2.695498	7274.118164
0.000000	2.695735	7278.371094
0.000000	2.695972	7282.093750
0.000000	2.696209	7285.933594
0.000000	2.696446	7289.591797
0.000000	2.696683	7293.370117
0.000000	2.696920	7296.374512
0.000000	2.697158	7299.418945
0.000000	2.697395	7302.523438
0.000000	2.697632	7305.938477
0.000000	2.697869	7309.526855
0.000000	2.698106	7312.734375
0.000000	2.698344	7315.567871
0.000000	2.698581	7317.768555
0.000000	2.698818	7319.782227
0.000000	2.699055	7321.187988
0.000000	2.699292	7321.906738
0.000000	2.699529	7320.789551
0.000000	2.699767	7318.949707
0.000000	2.700004	7316.082031
0.000000	2.700241	7313.082031
0.000000	2.700478	7310.346191
0.000000	2.700715	7308.787109
0.000000	2.700953	7308.426758
0.000000	2.701190	7308.550293
0.000000	2.701427	7309.390625
0.000000	2.701664	7310.962891
0.000000	2.701901	7311.847656
0.000000	2.702138	7310.940430
0.000000	2.702375	7309.162109
0.000000	2.702613	7307.107910
0.000000	2.702850	7304.968750
0.000000	2.703087	7303.815430
0.000000	2.703324	7303.249512
0.000000	2.703561	7302.178711
0.000000	2.703799	7300.923828
0.000000	2.704036	7299.482422
0.000000	2.704273	7297.757813
0.000000	2.704510	7296.429688
0.000000	2.704747	7295.010254
0.000000	2.704984	7294.238281
0.000000	2.705221	7294.274414
0.000000	2.705459	7294.886230
0.000000	2.705696	7296.279785
0.000000	2.705933	7297.886230
0.000000	2.706170	7299.912598
0.000000	2.706407	7302.027832
0.000000	2.706645	7304.431152
0.000000	2.706882	7306.541016
0.000000	2.707119	7308.342773
0.000000	2.707356	7308.033203
0.000000	2.707593	7306.565918
0.000000	2.707830	7304.372070
0.000000	2.708068	7302.250977
0.000000	2.708305	7301.666016
0.000000	2.708542	7303.071777
0.000000	2.708779	7304.097656
0.000000	2.709016	7304.655762
0.000000	2.709254	7304.942383
0.000000	2.709491	7304.867188
0.000000	2.709728	7304.912598
0.000000	2.709965	7305.165039
0.000000	2.710202	7306.964355
0.000000	2.710439	7310.669922
0.000000	2.710677	7314.928711
0.000000	2.710914	7320.058105
0.000000	2.711151	7325.459473
0.000000	2.711388	7330.721191
0.000000	2.711625	7334.101074
0.000000	2.711863	7337.681641
0.000000	2.712100	7341.737793
0.000000	2.712337	7346.020508
0.000000	2.712574	7350.428223
0.000000	2.712811	7355.360352
0.000000	2.713048	7359.286621
0.000000	2.713286	7361.676270
0.000000	2.713523	7361.077148
0.000000	2.713760	7358.729492
0.000000	2.713997	7355.017578
0.000000	2.714234	7351.935547
0.000000	2.714471	7349.621094
0.000000	2.714709	7347.308105
0.000000	2.714946	7345.138672
0.000000	2.715183	7343.011719
0.000000	2.715420	7341.202148
0.000000	2.715657	7339.661133
0.000000	2.715894	7338.980469
0.000000	2.716132	7338.813965
0.000000	2.716369	7339.631348
0.000000	2.716606	7342.335938
0.000000	2.716843	7346.718750
0.000000	2.717080	7351.867188
0.000000	2.717318	7357.282715
0.000000	2.717555	7358.968750
0.000000	2.717792	7359.014648
0.000000	2.718029	7358.693848
0.000000	2.718266	7357.846680
0.000000	2.718503	7356.615234
0.000000	2.718741	7355.084473
0.000000	2.718978	7353.257813
0.000000	2.719215	7351.519043
0.000000	2.719452	7350.733887
0.000000	2.719689	7350.752441
0.000000	2.719927	7350.602539
0.000000	2.720164	7349.252930
0.000000	2.720401	7347.395996
0.000000	2.720638	7346.052734
0.000000	2.720875	7346.020996
0.000000	2.721112	7345.610352
0.000000	2.721349	7344.977539
0.000000	2.721587	7343.688477
0.000000	2.721824	7342.541504
0.000000	2.722061	7340.920410
0.000000	2.722298	7339.914063
0.000000	2.722535	7338.346191
0.000000	2.722773	7336.843750
0.000000	2.723010	7334.745117
0.000000	2.723247	7333.442871
0.000000	2.723484	7333.110840
0.000000	2.723721	7332.586914
0.000000	2.723958	7332.161621
0.000000	2.724195	7330.746094
0.000000	2.724433	7327.705078
0.000000	2.724670	7323.192383
0.000000	2.724907	7318.080566
0.000000	2.725144	7312.722656
0.000000	2.725381	7307.746582
0.000000	2.725619	7301.599609
0.000000	2.725856	7295.040527
0.000000	2.726093	7288.702148
0.000000	2.726330	7282.089355
0.000000	2.726567	7275.367188
0.000000	2.726804	7271.092773
0.000000	2.727042	7267.836914
0.000000	2.727279	7265.835938
0.000000	2.727516	7265.850098
0.000000	2.727753	7267.062012
0.000000	2.727990	7268.382324
0.000000	2.728228	7268.770508
0.000000	2.728465	7269.025879
0.000000	2.728702	7269.305176
0.000000	2.728939	7270.037109
0.000000	2.729176	7271.551758
0.000000	2.729414	7273.092773
0.000000	2.729650	7272.953125
0.000000	2.729888	7272.926270
0.000000	2.730125	7273.180664
0.000000	2.730362	7275.881836
0.000000	2.730599	7281.256836
0.000000	2.730836	7287.437012
0.000000	2.731074	7293.259766
0.000000	2.731311	7299.738770
0.000000	2.731548	7307.449707
0.000000	2.731785	7316.561523
0.000000	2.732022	7326.289063
0.000000	2.732260	7336.332031
0.000000	2.732497	7345.952637
0.000000	2.732734	7354.987305
0.000000	2.732971	7363.913086
0.000000	2.733208	7370.843750
0.000000	2.733445	7376.384277
0.000000	2.733683	7382.661133
0.000000	2.733920	7389.472168
0.000000	2.734157	7396.799805
0.000000	2.734394	7403.454590
0.000000	2.734631	7410.464844
0.000000	2.734869	7417.716309
0.000000	2.735106	7424.246094
0.000000	2.735343	7429.236328
0.000000	2.735580	7433.814941
0.000000	2.735817	7435.298828
0.000000	2.736054	7435.564453
0.000000	2.736292	7434.785645
0.000000	2.736529	7434.099609
0.000000	2.736766	7434.232910
0.000000	2.737003	7434.048340
0.000000	2.737240	7433.866211
0.000000	2.737478	7433.918457
0.000000	2.737715	7435.392090
0.000000	2.737952	7436.165527
0.000000	2.738189	7433.597656
0.000000	2.738426	7428.653320
0.000000	2.738663	7422.127441
0.000000	2.738901	7414.735352
0.000000	2.739138	7407.046875
0.000000	2.739375	7403.299316
0.000000	2.739612	7401.424805
0.000000	2.739849	7401.144531
0.000000	2.740086	7401.406738
0.000000	2.740324	7402.720703
0.000000	2.740561	7405.029297
0.000000	2.740798	7407.198242
0.000000	2.741035	7408.742188
0.000000	2.741272	7410.406738
0.000000	2.741509	7411.898438
0.000000	2.741747	7412.579102
0.000000	2.741984	7412.110352
0.000000	2.742221	7411.458496
0.000000	2.742458	7410.950684
0.000000	2.742695	7412.740234
0.000000	2.742933	7413.101074
0.000000	2.743170	7413.140625
0.000000	2.743407	7412.977539
0.000000	2.743644	7413.015625
0.000000	2.743881	7412.726074
0.000000	2.744118	7412.562500
0.000000	2.744355	7412.754395
0.000000	2.744593	7414.344238
0.000000	2.744830	7416.207031
0.000000	2.745067	7417.777832
0.000000	2.745304	7419.003418
0.000000	2.745541	7418.089844
0.000000	2.745779	7415.917969
0.000000	2.746016	7412.780273
0.000000	2.746253	7408.464844
0.000000	2.746490	7403.722656
0.000000	2.746727	7397.732422
0.000000	2.746964	7391.705078
0.000000	2.747202	7387.821289
0.000000	2.747439	7384.737793
0.000000	2.747676	7381.819824
0.000000	2.747913	7380.201660
0.000000	2.748150	7379.904785
0.000000	2.748388	7379.643555
0.000000	2.748625	7379.521484
0.000000	2.748862	7379.529785
0.000000	2.749099	7380.145508
0.000000	2.749336	7381.460938
0.000000	2.749573	7384.492188
0.000000	2.749810	7385.337891
0.000000	2.750048	7385.484863
0.000000	2.750285	7385.380371
0.000000	2.750522	7385.417969
0.000000	2.750759	7387.362793
0.000000	2.750996	7388.726563
0.000000	2.751234	7388.632813
0.000000	2.751471	7388.602051
0.000000	2.751708	7389.546875
0.000000	2.751945	7392.623047
0.000000	2.752182	7396.239746
0.000000	2.752419	7399.048340
0.000000	2.752657	7401.770996
0.000000	2.752894	7404.734375
0.000000	2.753131	7408.775879
0.000000	2.753368	7414.458496
0.000000	2.753605	7419.669434
0.000000	2.753842	7424.675293
0.000000	2.754080	7429.819824
0.000000	2.754317	7435.024414
0.000000	2.754554	7438.341797
0.000000	2.754791	7438.587402
0.000000	2.755028	7437.826172
0.000000	2.755265	7436.224609
0.000000	2.755503	7434.324219
0.000000	2.755740	7435.783691
0.000000	2.755977	7438.154297
0.000000	2.756214	7440.908691
0.000000	2.756451	7443.907227
0.000000	2.756689	7445.746094
0.000000	2.756926	7447.558594
0.000000	2.757163	7449.571777
0.000000	2.757400	7452.112793
0.000000	2.757637	7454.849609
0.000000	2.757874	7457.137695
0.000000	2.758112	7458.419922
0.000000	2.758349	7459.140625
0.000000	2.758586	7458.857910
0.000000	2.758823	7457.922363
0.000000	2.759060	7456.774902
0.000000	2.759298	7455.777344
0.000000	2.759535	7456.011719
0.000000	2.759772	7456.442383
0.000000	2.760009	7456.774902
0.000000	2.760246	7456.085938
0.000000	2.760484	7454.452637
0.000000	2.760721	7453.019043
0.000000	2.760958	7452.277344
0.000000	2.761195	7452.346680
0.000000	2.761432	7452.564453
0.000000	2.761669	7452.576172
0.000000	2.761907	7452.742188
0.000000	2.762144	7453.190430
0.000000	2.762381	7453.787109
0.000000	2.762618	7454.622070
0.000000	2.762855	7454.920898
0.000000	2.763092	7454.741699
0.000000	2.763330	7454.773438
0.000000	2.763567	7455.217285
0.000000	2.763804	7455.736816
0.000000	2.764041	7455.823730
0.000000	2.764278	7454.112793
0.000000	2.764515	7451.847168
0.000000	2.764753	7448.824219
0.000000	2.764990	7446.339844
0.000000	2.765227	7445.476074
0.000000	2.765464	7443.710938
0.000000	2.765701	7441.557129
0.000000	2.765939	7438.967285
0.000000	2.766176	7435.916016
0.000000	2.766413	7432.530762
0.000000	2.766650	7429.589355
0.000000	2.766887	7427.304688
0.000000	2.767124	7424.679688
0.000000	2.767362	7421.586914
0.000000	2.767599	7418.833496
0.000000	2.767836	7417.290527
0.000000	2.768073	7417.300781
0.000000	2.768310	7418.819336
0.000000	2.768548	7421.729980
0.000000	2.768785	7423.293945
0.000000	2.769022	7423.187012
0.000000	2.769259	7421.899414
0.000000	2.769496	7419.563477
0.000000	2.769733	7415.578125
0.000000	2.769970	7411.288086
0.000000	2.770208	7407.691406
0.000000	2.770445	7404.238770
0.000000	2.770682	7400.457520
0.000000	2.770919	7397.067383
0.000000	2.771156	7394.045410
0.000000	2.771394	7391.904297
0.000000	2.771631	7389.500977
0.000000	2.771868	7386.570801
0.000000	2.772105	7383.212891
0.000000	2.772342	7378.457031
0.000000	2.772579	7373.437012
0.000000	2.772816	7369.504395
0.000000	2.773054	7364.996582
0.000000	2.773291	7359.673828
0.000000	2.773528	7353.754883
0.000000	2.773765	7348.050781
0.000000	2.774002	7344.664063
0.000000	2.774240	7341.796875
0.000000	2.774477	7339.577148
0.000000	2.774714	7338.347168
0.000000	2.774951	7337.196777
0.000000	2.775188	7336.863770
0.000000	2.775425	7336.874023
0.000000	2.775663	7337.314941
0.000000	2.775900	7337.888184
0.000000	2.776137	7338.502930
0.000000	2.776374	7339.164063
0.000000	2.776611	7339.845215
0.000000	2.776848	7340.238770
0.000000	2.777086	7339.646484
0.000000	2.777323	7338.107422
0.000000	2.777560	7335.619629
0.000000	2.777797	7332.524414
0.000000	2.778034	7330.153809
0.000000	2.778271	7326.815918
0.000000	2.778509	7323.465820
0.000000	2.778746	7321.013672
0.000000	2.778983	7322.422363
0.000000	2.779220	7326.629883
0.000000	2.779457	7333.196289
0.000000	2.779695	7341.989258
0.000000	2.779932	7352.603027
0.000000	2.780169	7363.385742
0.000000	2.780406	7374.764160
0.000000	2.780643	7387.521484
0.000000	2.780880	7401.064941
0.000000	2.781118	7414.374512
0.000000	2.781355	7425.217773
0.000000	2.781592	7435.105469
0.000000	2.781829	7446.008789
0.000000	2.782066	7458.262695
0.000000	2.782304	7470.765137
0.000000	2.782541	7482.270508
0.000000	2.782778	7493.163086
0.000000	2.783015	7503.938477
0.000000	2.783252	7513.228027
0.000000	2.783489	7521.426758
0.000000	2.783726	7527.631836
0.000000	2.783964	7533.043945
0.000000	2.784201	7536.540527
0.000000	2.784438	7538.636719
0.000000	2.784675	7539.739258
0.000000	2.784912	7540.237305
0.000000	2.785150	7540.939941
0.000000	2.785387	7542.302734
0.000000	2.785624	7544.001465
0.000000	2.785861	7545.757813
0.000000	2.786098	7547.134766
0.000000	2.786335	7548.177734
0.000000	2.786573	7549.204590
0.000000	2.786810	7550.921387
0.000000	2.787047	7553.894531
0.000000	2.787284	7556.676270
0.000000	2.787521	7558.936035
0.000000	2.787759	7561.191895
0.000000	2.787996	7563.125000
0.000000	2.788233	7565.001465
0.000000	2.788470	7566.960938
0.000000	2.788707	7568.395508
0.000000	2.788944	7568.690918
0.000000	2.789182	7568.130371
0.000000	2.789419	7567.701172
0.000000	2.789656	7566.881348
0.000000	2.789893	7566.615234
0.000000	2.790130	7566.178711
0.000000	2.790368	7566.164551
0.000000	2.790605	7566.465820
0.000000	2.790842	7567.458984
0.000000	2.791079	7568.686035
0.000000	2.791316	7569.930664
0.000000	2.791553	7572.343262
0.000000	2.791791	7576.249023
0.000000	2.792027	7581.172852
0.000000	2.792265	7586.528809
0.000000	2.792502	7592.241211
0.000000	2.792739	7597.895996
0.000000	2.792977	7604.061523
0.000000	2.793213	7609.872559
0.000000	2.793451	7614.840332
0.000000	2.793688	7616.279785
0.000000	2.793925	7615.118164
0.000000	2.794163	7612.193848
0.000000	2.794399	7608.173340
0.000000	2.794636	7606.016602
0.000000	2.794874	7604.075684
0.000000	2.795111	7601.022461
0.000000	2.795348	7597.091309
0.000000	2.795585	7592.631836
0.000000	2.795822	7587.519043
0.000000	2.796060	7582.854004
0.000000	2.796297	7580.121582
0.000000	2.796534	7579.639160
0.000000	2.796771	7582.785156
0.000000	2.797008	7586.905762
0.000000	2.797246	7592.489746
0.000000	2.797483	7600.621094
0.000000	2.797720	7612.500977
0.000000	2.797957	7629.470215
0.000000	2.798194	7651.852539
0.000000	2.798431	7679.768066
0.000000	2.798669	7713.589355
0.000000	2.798906	7753.682129
0.000000	2.799143	7796.809570
0.000000	2.799380	7830.495117
0.000000	2.799617	7851.164551
0.000000	2.799855	7858.585449
0.000000	2.800092	7854.582520
0.000000	2.800329	7839.697266
0.000000	2.800566	7814.575684
0.000000	2.800803	7781.393555
0.000000	2.801040	7744.455078
0.000000	2.801278	7708.249023
0.000000	2.801515	7677.354492
0.000000	2.801752	7658.122070
0.000000	2.801989	7645.431152
0.000000	2.802226	7633.697754
0.000000	2.802464	7623.377930
0.000000	2.802701	7614.491699
0.000000	2.802938	7605.477539
0.000000	2.803175	7595.723633
0.000000	2.803412	7585.735352
0.000000	2.803649	7576.217285
0.000000	2.803886	7568.993652
0.000000	2.804124	7562.905762
0.000000	2.804361	7557.070801
0.000000	2.804598	7553.137207
0.000000	2.804835	7549.839355
0.000000	2.805072	7546.908203
0.000000	2.805310	7544.185059
0.000000	2.805547	7541.752930
0.000000	2.805784	7540.064941
0.000000	2.806021	7539.077148
0.000000	2.806258	7538.100586
0.000000	2.806495	7536.789063
0.000000	2.806733	7535.072754
0.000000	2.806970	7533.188477
0.000000	2.807207	7531.184570
0.000000	2.807444	7531.581543
0.000000	2.807681	7531.203125
0.000000	2.807919	7530.767578
0.000000	2.808156	7530.243164
0.000000	2.808393	7530.253906
0.000000	2.808630	7531.704590
0.000000	2.808867	7534.380371
0.000000	2.809104	7536.989746
0.000000	2.809342	7540.211426
0.000000	2.809579	7543.466309
0.000000	2.809816	7546.928223
0.000000	2.810053	7550.455566
0.000000	2.810290	7552.995605
0.000000	2.810528	7554.697754
0.000000	2.810765	7553.011230
0.000000	2.811002	7550.374512
0.000000	2.811239	7547.312500
0.000000	2.811476	7546.625488
0.000000	2.811713	7546.140137
0.000000	2.811951	7545.589844
0.000000	2.812187	7545.071289
0.000000	2.812425	7544.335938
0.000000	2.812662	7544.256836
0.000000	2.812899	7544.385742
0.000000	2.813136	7545.798340
0.000000	2.813373	7548.782715
0.000000	2.813611	7551.784180
0.000000	2.813848	7554.089844
0.000000	2.814085	7555.477051
0.000000	2.814322	7555.435547
0.000000	2.814559	7555.753906
0.000000	2.814796	7555.912109
0.000000	2.815034	7556.226563
0.000000	2.815271	7557.494629
0.000000	2.815508	7558.996094
0.000000	2.815745	7560.387207
0.000000	2.815982	7561.383789
0.000000	2.816220	7560.837402
0.000000	2.816457	7559.190918
0.000000	2.816694	7557.464355
0.000000	2.816931	7556.355469
0.000000	2.817168	7554.220703
0.000000	2.817405	7551.174316
0.000000	2.817643	7547.500000
0.000000	2.817880	7543.274902
0.000000	2.818117	7537.980469
0.000000	2.818354	7533.419434
0.000000	2.818591	7528.263184
0.000000	2.818829	7522.450195
0.000000	2.819066	7515.955566
0.000000	2.819303	7509.050293
0.000000	2.819540	7501.455566
0.000000	2.819777	7494.525391
0.000000	2.820014	7488.703125
0.000000	2.820252	7482.963379
0.000000	2.820489	7477.357910
0.000000	2.820726	7472.503906
0.000000	2.820963	7468.595215
0.000000	2.821200	7465.338867
0.000000	2.821438	7464.573242
0.000000	2.821675	7466.447754
0.000000	2.821912	7469.877930
0.000000	2.822149	7471.565430
0.000000	2.822386	7472.938965
0.000000	2.822623	7472.376953
0.000000	2.822860	7469.306641
0.000000	2.823098	7465.802734
0.000000	2.823335	7463.092285
0.000000	2.823572	7460.311035
0.000000	2.823809	7457.330078
0.000000	2.824046	7455.275391
0.000000	2.824284	7455.650879
0.000000	2.824521	7456.217285
0.000000	2.824758	7457.101563
0.000000	2.824995	7458.756348
0.000000	2.825232	7460.258789
0.000000	2.825469	7461.987793
0.000000	2.825707	7463.156738
0.000000	2.825944	7463.886230
0.000000	2.826181	7465.274902
0.000000	2.826418	7467.189453
0.000000	2.826655	7470.253418
0.000000	2.826892	7474.614746
0.000000	2.827130	7480.493164
0.000000	2.827367	7488.647461
0.000000	2.827604	7496.224609
0.000000	2.827841	7503.664551
0.000000	2.828078	7512.449219
0.000000	2.828315	7522.501465
0.000000	2.828553	7533.404785
0.000000	2.828790	7543.673828
0.000000	2.829027	7553.332520
0.000000	2.829264	7563.399902
0.000000	2.829501	7573.930664
0.000000	2.829739	7582.747559
0.000000	2.829976	7590.589844
0.000000	2.830213	7596.894043
0.000000	2.830450	7603.041504
0.000000	2.830687	7609.705078
0.000000	2.830925	7617.210938
0.000000	2.831161	7624.613770
0.000000	2.831399	7632.811523
0.000000	2.831636	7641.664063
0.000000	2.831873	7649.932129
0.000000	2.832110	7658.110840
0.000000	2.832347	7664.648926
0.000000	2.832585	7669.237793
0.000000	2.832822	7673.662598
0.000000	2.833059	7678.277344
0.000000	2.833296	7683.445313
0.000000	2.833533	7688.890137
0.000000	2.833771	7694.386719
0.000000	2.834008	7698.924316
0.000000	2.834245	7703.641602
0.000000	2.834482	7708.481445
0.000000	2.834719	7712.729492
0.000000	2.834956	7715.883789
0.000000	2.835194	7718.574707
0.000000	2.835431	7720.896973
0.000000	2.835668	7722.864258
0.000000	2.835905	7724.525391
0.000000	2.836142	7726.204102
0.000000	2.836380	7728.115723
0.000000	2.836617	7730.084961
0.000000	2.836854	7732.357910
0.000000	2.837091	7734.625000
0.000000	2.837328	7736.844238
0.000000	2.837565	7738.420898
0.000000	2.837803	7738.353027
0.000000	2.838040	7737.012207
0.000000	2.838277	7734.525391
0.000000	2.838514	7731.124023
0.000000	2.838751	7727.498047
0.000000	2.838989	7724.276367
0.000000	2.839226	7720.871582
0.000000	2.839463	7718.840820
0.000000	2.839700	7715.971191
0.000000	2.839937	7712.405273
0.000000	2.840174	7708.736816
0.000000	2.840412	7706.123047
0.000000	2.840648	7705.387695
0.000000	2.840886	7704.253906
0.000000	2.841123	7703.252441
0.000000	2.841360	7702.560547
0.000000	2.841598	7703.751953
0.000000	2.841834	7705.611816
0.000000	2.842072	7706.362305
0.000000	2.842309	7706.701172
0.000000	2.842546	7704.373047
0.000000	2.842783	7700.380371
0.000000	2.843020	7695.244629
0.000000	2.843257	7689.755371
0.000000	2.843495	7687.677734
0.000000	2.843732	7686.266113
0.000000	2.843969	7684.306641
0.000000	2.844206	7681.124512
0.000000	2.844443	7676.240234
0.000000	2.844681	7670.674805
0.000000	2.844918	7664.804688
0.000000	2.845155	7660.459961
0.000000	2.845392	7659.635254
0.000000	2.845629	7659.581055
0.000000	2.845866	7659.718750
0.000000	2.846104	7660.375977
0.000000	2.846341	7661.729492
0.000000	2.846578	7663.192383
0.000000	2.846815	7663.783203
0.000000	2.847052	7663.995605
0.000000	2.847290	7664.758789
0.000000	2.847527	7666.285645
0.000000	2.847764	7668.000000
0.000000	2.848001	7668.530762
0.000000	2.848238	7668.315918
0.000000	2.848475	7667.141113
0.000000	2.848713	7665.925781
0.000000	2.848950	7665.507324
0.000000	2.849187	7664.257813
0.000000	2.849424	7662.058594
0.000000	2.849661	7659.444824
0.000000	2.849899	7656.537109
0.000000	2.850136	7652.772949
0.000000	2.850373	7649.718262
0.000000	2.850610	7646.244629
0.000000	2.850847	7643.063965
0.000000	2.851084	7641.585938
0.000000	2.851321	7641.428711
0.000000	2.851559	7641.655273
0.000000	2.851796	7643.454102
0.000000	2.852033	7646.631348
0.000000	2.852270	7651.314453
0.000000	2.852507	7656.716797
0.000000	2.852745	7663.082031
0.000000	2.852982	7667.507813
0.000000	2.853219	7668.374512
0.000000	2.853456	7668.384766
0.000000	2.853693	7667.604492
0.000000	2.853930	7666.058594
0.000000	2.854168	7664.898926
0.000000	2.854405	7664.531738
0.000000	2.854642	7664.518555
0.000000	2.854879	7662.715332
0.000000	2.855116	7658.759277
0.000000	2.855354	7653.761719
0.000000	2.855591	7647.183105
0.000000	2.855828	7641.132324
0.000000	2.856065	7637.569336
0.000000	2.856302	7633.382324
0.000000	2.856539	7628.655273
0.000000	2.856777	7623.581055
0.000000	2.857014	7619.542480
0.000000	2.857251	7614.837402
0.000000	2.857488	7608.753418
0.000000	2.857725	7600.854492
0.000000	2.857963	7593.242676
0.000000	2.858200	7585.839844
0.000000	2.858437	7577.360840
0.000000	2.858674	7567.510742
0.000000	2.858911	7558.153320
0.000000	2.859149	7551.709961
0.000000	2.859386	7545.156738
0.000000	2.859622	7537.793457
0.000000	2.859860	7530.118652
0.000000	2.860097	7522.560059
0.000000	2.860334	7514.735352
0.000000	2.860572	7506.180176
0.000000	2.860808	7498.223145
0.000000	2.861046	7489.756836
0.000000	2.861283	7483.107422
0.000000	2.861520	7478.361816
0.000000	2.861757	7474.050781
0.000000	2.861994	7470.666504
0.000000	2.862231	7468.810547
0.000000	2.862469	7467.939453
0.000000	2.862706	7467.179199
0.000000	2.862943	7466.104492
0.000000	2.863180	7466.126465
0.000000	2.863417	7466.980469
0.000000	2.863655	7468.096191
0.000000	2.863892	7468.629395
0.000000	2.864129	7469.106934
0.000000	2.864366	7469.303711
0.000000	2.864603	7469.791992
0.000000	2.864841	7470.232422
0.000000	2.865078	7472.111816
0.000000	2.865315	7475.929688
0.000000	2.865552	7480.238281
0.000000	2.865789	7484.063965
0.000000	2.866026	7485.937012
0.000000	2.866264	7488.477539
0.000000	2.866501	7492.400391
0.000000	2.866738	7496.087891
0.000000	2.866975	7500.169922
0.000000	2.867212	7504.337402
0.000000	2.867450	7508.754883
0.000000	2.867687	7514.193359
0.000000	2.867924	7519.816895
0.000000	2.868161	7525.333008
0.000000	2.868398	7530.805176
0.000000	2.868635	7535.577637
0.000000	2.868873	7541.307129
0.000000	2.869110	7546.757813
0.000000	2.869347	7552.192871
0.000000	2.869584	7557.635742
0.000000	2.869821	7562.374512
0.000000	2.870059	7565.825684
0.000000	2.870296	7569.162598
0.000000	2.870533	7572.657715
0.000000	2.870770	7576.563477
0.000000	2.871007	7580.712402
0.000000	2.871244	7583.407227
0.000000	2.871481	7585.339844
0.000000	2.871719	7587.030273
0.000000	2.871956	7588.547363
0.000000	2.872193	7589.490234
0.000000	2.872430	7589.371582
0.000000	2.872667	7588.750977
0.000000	2.872905	7588.404785
0.000000	2.873142	7588.662109
0.000000	2.873379	7590.798340
0.000000	2.873616	7593.357422
0.000000	2.873853	7595.138184
0.000000	2.874090	7596.414063
0.000000	2.874328	7598.287109
0.000000	2.874565	7601.813477
0.000000	2.874802	7605.833496
0.000000	2.875039	7611.152832
0.000000	2.875276	7617.080566
0.000000	2.875513	7623.072754
0.000000	2.875751	7628.667480
0.000000	2.875988	7635.474121
0.000000	2.876225	7641.723145
0.000000	2.876462	7646.916016
0.000000	2.876699	7652.296875
0.000000	2.876936	7657.941406
0.000000	2.877174	7664.106445
0.000000	2.877411	7669.272461
0.000000	2.877648	7674.031738
0.000000	2.877885	7676.699219
0.000000	2.878122	7678.283691
0.000000	2.878360	7679.074707
0.000000	2.878597	7680.029785
0.000000	2.878834	7680.193848
0.000000	2.879071	7679.310547
0.000000	2.879308	7678.131348
0.000000	2.879545	7677.937500
0.000000	2.879782	7676.965332
0.000000	2.880020	7675.213867
0.000000	2.880257	7673.233887
0.000000	2.880494	7670.905273
0.000000	2.880731	7669.933594
0.000000	2.880968	7669.204590
0.000000	2.881206	7668.907715
0.000000	2.881443	7668.295898
0.000000	2.881680	7667.386230
0.000000	2.881917	7664.963867
0.000000	2.882154	7661.168945
0.000000	2.882391	7656.138184
0.000000	2.882629	7650.731445
0.000000	2.882866	7646.886230
0.000000	2.883103	7641.958984
0.000000	2.883340	7636.269531
0.000000	2.883577	7630.223633
0.000000	2.883815	7627.065430
0.000000	2.884052	7624.543457
0.000000	2.884289	7621.649902
0.000000	2.884526	7618.196289
0.000000	2.884763	7614.415527
0.000000	2.885000	7610.996582
0.000000	2.885238	7608.334473
0.000000	2.885475	7605.623047
0.000000	2.885712	7604.227051
0.000000	2.885949	7605.155762
0.000000	2.886186	7605.805664
0.000000	2.886424	7605.633301
0.000000	2.886661	7606.468750
0.000000	2.886898	7608.285645
0.000000	2.887135	7610.420898
0.000000	2.887372	7612.302246
0.000000	2.887609	7615.066895
0.000000	2.887847	7618.896973
0.000000	2.888084	7624.277344
0.000000	2.888321	7628.707520
0.000000	2.888558	7632.300781
0.000000	2.888795	7636.019531
0.000000	2.889033	7640.567871
0.000000	2.889269	7645.086914
0.000000	2.889507	7650.479492
0.000000	2.889744	7656.381348
0.000000	2.889981	7663.500977
0.000000	2.890218	7670.344727
0.000000	2.890455	7675.275391
0.000000	2.890692	7677.763184
0.000000	2.890930	7678.792480
0.000000	2.891167	7678.974609
0.000000	2.891404	7678.733398
0.000000	2.891641	7678.482910
0.000000	2.891878	7680.018066
0.000000	2.892116	7683.145996
0.000000	2.892353	7686.998047
0.000000	2.892590	7690.770508
0.000000	2.892827	7693.559570
0.000000	2.893064	7696.271973
0.000000	2.893301	7698.668457
0.000000	2.893539	7699.453613
0.000000	2.893776	7700.320801
0.000000	2.894013	7701.275391
0.000000	2.894250	7702.803223
0.000000	2.894487	7705.960449
0.000000	2.894725	7708.668945
0.000000	2.894962	7710.766113
0.000000	2.895199	7712.204102
0.000000	2.895436	7713.079102
0.000000	2.895673	7713.518066
0.000000	2.895911	7712.949707
0.000000	2.896148	7712.166504
0.000000	2.896385	7711.150879
0.000000	2.896622	7709.612793
0.000000	2.896859	7707.823730
0.000000	2.897096	7706.019043
0.000000	2.897334	7703.414063
0.000000	2.897571	7699.196777
0.000000	2.897808	7693.348145
0.000000	2.898045	7686.726074
0.000000	2.898282	7679.000488
0.000000	2.898520	7672.605957
0.000000	2.898757	7667.872070
0.000000	2.898994	7663.216797
0.000000	2.899231	7658.914551
0.000000	2.899468	7654.888672
0.000000	2.899705	7651.301758
0.000000	2.899942	7649.144043
0.000000	2.900180	7648.011719
0.000000	2.900417	7647.845703
0.000000	2.900654	7647.503418
0.000000	2.900891	7646.608887
0.000000	2.901128	7644.435059
0.000000	2.901366	7641.655762
0.000000	2.901603	7638.327637
0.000000	2.901840	7634.563477
0.000000	2.902077	7631.729980
0.000000	2.902314	7629.139648
0.000000	2.902551	7625.905273
0.000000	2.902789	7621.856445
0.000000	2.903026	7617.362793
0.000000	2.903263	7613.479004
0.000000	2.903500	7610.212891
0.000000	2.903737	7606.465332
0.000000	2.903975	7603.083496
0.000000	2.904212	7599.877930
0.000000	2.904449	7597.989746
0.000000	2.904686	7598.309570
0.000000	2.904923	7597.868652
0.000000	2.905160	7597.355957
0.000000	2.905398	7597.427734
0.000000	2.905635	7598.298340
0.000000	2.905872	7599.813477
0.000000	2.906109	7601.675781
0.000000	2.906346	7604.176270
0.000000	2.906584	7607.968750
0.000000	2.906821	7611.729980
0.000000	2.907058	7615.664551
0.000000	2.907295	7619.762207
0.000000	2.907532	7623.670410
0.000000	2.907769	7628.502930
0.000000	2.908007	7634.293945
0.000000	2.908243	7639.906738
0.000000	2.908481	7644.980469
0.000000	2.908718	7650.739258
0.000000	2.908955	7655.875977
0.000000	2.909193	7660.632324
0.000000	2.909429	7664.708496
0.000000	2.909667	7668.723145
0.000000	2.909904	7672.406250
0.000000	2.910141	7676.856445
0.000000	2.910378	7681.846680
0.000000	2.910615	7687.169434
0.000000	2.910852	7692.612793
0.000000	2.911090	7698.435059
0.000000	2.911327	7703.678223
0.000000	2.911564	7708.270996
0.000000	2.911801	7708.671387
0.000000	2.912038	7706.483398
0.000000	2.912276	7703.490723
0.000000	2.912513	7701.651855
0.000000	2.912750	7702.306641
0.000000	2.912987	7704.510254
0.000000	2.913224	7709.513672
0.000000	2.913461	7715.320313
0.000000	2.913699	7721.369629
0.000000	2.913936	7726.168457
0.000000	2.914173	7729.220215
0.000000	2.914410	7732.019043
0.000000	2.914647	7735.050781
0.000000	2.914885	7738.649414
0.000000	2.915122	7744.402344
0.000000	2.915359	7750.705566
0.000000	2.915596	7757.877930
0.000000	2.915833	7765.812500
0.000000	2.916070	7773.320313
0.000000	2.916308	7780.559082
0.000000	2.916545	7788.102539
0.000000	2.916782	7795.702148
0.000000	2.917019	7801.895996
0.000000	2.917256	7805.406250
0.000000	2.917494	7804.798340
0.000000	2.917731	7802.846680
0.000000	2.917968	7799.543457
0.000000	2.918205	7796.742676
0.000000	2.918442	7793.730469
0.000000	2.918679	7789.396973
0.000000	2.918916	7782.895020
0.000000	2.919154	7774.463379
0.000000	2.919391	7765.632324
0.000000	2.919628	7754.854004
0.000000	2.919865	7742.077148
0.000000	2.920102	7728.148926
0.000000	2.920340	7713.606445
0.000000	2.920577	7701.041504
0.000000	2.920814	7689.680176
0.000000	2.921051	7678.864258
0.000000	2.921288	7668.720703
0.000000	2.921525	7659.375000
0.000000	2.921763	7651.812988
0.000000	2.922000	7644.601563
0.000000	2.922237	7638.583496
0.000000	2.922474	7634.037109
0.000000	2.922711	7632.168457
0.000000	2.922949	7631.656250
0.000000	2.923186	7632.449219
0.000000	2.923423	7634.043457
0.000000	2.923660	7635.271484
0.000000	2.923897	7636.224609
0.000000	2.924134	7636.805176
0.000000	2.924372	7638.099609
0.000000	2.924609	7640.433594
0.000000	2.924846	7644.589355
0.000000	2.925083	7652.650391
0.000000	2.925320	7663.552246
0.000000	2.925557	7676.602539
0.000000	2.925795	7690.637695
0.000000	2.926032	7704.097168
0.000000	2.926269	7710.833008
0.000000	2.926506	7711.231934
0.000000	2.926743	7707.647461
0.000000	2.926980	7701.154785
0.000000	2.927217	7693.202148
0.000000	2.927455	7687.888672
0.000000	2.927692	7689.791504
0.000000	2.927929	7693.844727
0.000000	2.928166	7697.453613
0.000000	2.928403	7700.732422
0.000000	2.928641	7705.242188
0.000000	2.928878	7711.086426
0.000000	2.929115	7716.953125
0.000000	2.929352	7721.851563
0.000000	2.929589	7726.914063
0.000000	2.929826	7732.405273
0.000000	2.930064	7739.437500
0.000000	2.930301	7746.021484
0.000000	2.930538	7752.570313
0.000000	2.930775	7758.839355
0.000000	2.931012	7764.984863
0.000000	2.931250	7768.793945
0.000000	2.931487	7771.429688
0.000000	2.931724	7771.889160
0.000000	2.931961	7770.622070
0.000000	2.932198	7768.272461
0.000000	2.932436	7765.409180
0.000000	2.932673	7762.706543
0.000000	2.932910	7762.095703
0.000000	2.933147	7761.820313
0.000000	2.933384	7762.266602
0.000000	2.933621	7762.307617
0.000000	2.933859	7762.926270
0.000000	2.934096	7764.004883
0.000000	2.934333	7765.729492
0.000000	2.934570	7767.407227
0.000000	2.934807	7767.606934
0.000000	2.935045	7767.397949
0.000000	2.935282	7767.637207
0.000000	2.935519	7768.259766
0.000000	2.935756	7771.232910
0.000000	2.935993	7774.689453
0.000000	2.936230	7778.043945
0.000000	2.936468	7780.562012
0.000000	2.936705	7782.400879
0.000000	2.936942	7784.312012
0.000000	2.937179	7786.522461
0.000000	2.937416	7789.156738
0.000000	2.937654	7793.403320
0.000000	2.937890	7797.831543
0.000000	2.938128	7802.319824
0.000000	2.938365	7806.456055
0.000000	2.938602	7809.439941
0.000000	2.938839	7811.964355
0.000000	2.939076	7814.576660
0.000000	2.939313	7816.064941
0.000000	2.939551	7817.195801
0.000000	2.939788	7818.946777
0.000000	2.940025	7821.074219
0.000000	2.940262	7823.715820
0.000000	2.940499	7827.393066
0.000000	2.940737	7830.809570
0.000000	2.940974	7831.228516
0.000000	2.941211	7830.326172
0.000000	2.941448	7828.792969
0.000000	2.941685	7826.834473
0.000000	2.941922	7826.064453
0.000000	2.942160	7825.348145
0.000000	2.942397	7824.721191
0.000000	2.942634	7824.256836
0.000000	2.942871	7823.953125
0.000000	2.943108	7824.719238
0.000000	2.943346	7828.152832
0.000000	2.943583	7833.851074
0.000000	2.943820	7838.888184
0.000000	2.944057	7845.938477
0.000000	2.944294	7856.384766
0.000000	2.944531	7871.375977
0.000000	2.944769	7891.556641
0.000000	2.945006	7917.504883
0.000000	2.945243	7947.310059
0.000000	2.945480	7975.207520
0.000000	2.945717	7996.971191
0.000000	2.945955	8010.175293
0.000000	2.946192	8012.604492
0.000000	2.946429	8004.109375
0.000000	2.946666	7986.221680
0.000000	2.946903	7962.048340
0.000000	2.947140	7934.701660
0.000000	2.947377	7908.444336
0.000000	2.947615	7891.203125
0.000000	2.947852	7881.920898
0.000000	2.948089	7874.073730
0.000000	2.948326	7868.065430
0.000000	2.948563	7863.202637
0.000000	2.948801	7858.471191
0.000000	2.949038	7854.256348
0.000000	2.949275	7849.663574
0.000000	2.949512	7845.322754
0.000000	2.949749	7842.100098
0.000000	2.949986	7840.290527
0.000000	2.950224	7839.410156
0.000000	2.950461	7838.898438
0.000000	2.950698	7838.274414
0.000000	2.950935	7837.195313
0.000000	2.951172	7835.743164
0.000000	2.951410	7834.935547
0.000000	2.951647	7834.385254
0.000000	2.951884	7834.402832
0.000000	2.952121	7835.634277
0.000000	2.952358	7837.686523
0.000000	2.952595	7838.487305
0.000000	2.952833	7838.721680
0.000000	2.953070	7838.823242
0.000000	2.953307	7838.935059
0.000000	2.953544	7838.884766
0.000000	2.953781	7839.139160
0.000000	2.954019	7840.552734
0.000000	2.954256	7842.123535
0.000000	2.954493	7844.215820
0.000000	2.954730	7846.551270
0.000000	2.954967	7848.314941
0.000000	2.955204	7850.129883
0.000000	2.955442	7851.569824
0.000000	2.955678	7852.711914
0.000000	2.955916	7853.808105
0.000000	2.956153	7855.047852
0.000000	2.956390	7856.410645
0.000000	2.956628	7858.019043
0.000000	2.956864	7860.246094
0.000000	2.957102	7863.319824
0.000000	2.957339	7867.160156
0.000000	2.957576	7870.501465
0.000000	2.957814	7874.308594
0.000000	2.958050	7878.095215
0.000000	2.958287	7881.096680
0.000000	2.958525	7883.552246
0.000000	2.958762	7884.583984
0.000000	2.958999	7886.206543
0.000000	2.959236	7888.496582
0.000000	2.959473	7891.373535
0.000000	2.959711	7894.815430
0.000000	2.959948	7898.838867
0.000000	2.960185	7903.116699
0.000000	2.960422	7907.225586
0.000000	2.960659	7910.194824
0.000000	2.960896	7911.904785
0.000000	2.961134	7913.041992
0.000000	2.961371	7913.662598
0.000000	2.961608	7913.388672
0.000000	2.961845	7912.622559
0.000000	2.962082	7913.041016
0.000000	2.962320	7913.291992
0.000000	2.962557	7912.651367
0.000000	2.962794	7912.084473
0.000000	2.963031	7912.461426
0.000000	2.963268	7912.175781
0.000000	2.963506	7911.362793
0.000000	2.963743	7909.833984
0.000000	2.963980	7908.048828
0.000000	2.964217	7906.521973
0.000000	2.964454	7904.700195
0.000000	2.964691	7903.003418
0.000000	2.964929	7901.030273
0.000000	2.965166	7899.840332
0.000000	2.965403	7898.920410
0.000000	2.965640	7897.809082
0.000000	2.965877	7897.456055
0.000000	2.966115	7896.957031
0.000000	2.966352	7896.653320
0.000000	2.966589	7895.281250
0.000000	2.966826	7892.890625
0.000000	2.967063	7890.216797
0.000000	2.967300	7886.985352
0.000000	2.967537	7883.343262
0.000000	2.967775	7879.526367
0.000000	2.968012	7876.105469
0.000000	2.968249	7872.992188
0.000000	2.968486	7870.610352
0.000000	2.968723	7870.244141
0.000000	2.968961	7871.424316
0.000000	2.969198	7873.042969
0.000000	2.969435	7875.447754
0.000000	2.969672	7878.805176
0.000000	2.969909	7882.240723
0.000000	2.970146	7884.828613
0.000000	2.970384	7887.509277
0.000000	2.970621	7889.037109
0.000000	2.970858	7890.797852
0.000000	2.971095	7893.225098
0.000000	2.971332	7897.011230
0.000000	2.971570	7901.828125
0.000000	2.971807	7907.223633
0.000000	2.972044	7912.627441
0.000000	2.972281	7918.475098
0.000000	2.972518	7924.069336
0.000000	2.972755	7928.566406
0.000000	2.972993	7931.180176
0.000000	2.973230	7933.463379
0.000000	2.973467	7936.070801
0.000000	2.973704	7939.246094
0.000000	2.973941	7943.736328
0.000000	2.974178	7949.054688
0.000000	2.974416	7955.517090
0.000000	2.974653	7962.601563
0.000000	2.974890	7969.834473
0.000000	2.975127	7978.709961
0.000000	2.975364	7989.460938
0.000000	2.975601	8002.757813
0.000000	2.975838	8018.859863
0.000000	2.976076	8038.239258
0.000000	2.976313	8061.688477
0.000000	2.976550	8088.983398
0.000000	2.976787	8115.808594
0.000000	2.977024	8132.042969
0.000000	2.977262	8135.826172
0.000000	2.977499	8127.467285
0.000000	2.977736	8108.376465
0.000000	2.977973	8080.589355
0.000000	2.978210	8050.083496
0.000000	2.978447	8023.804688
0.000000	2.978685	8006.592285
0.000000	2.978922	7997.473633
0.000000	2.979159	7988.894043
0.000000	2.979396	7981.925293
0.000000	2.979633	7976.103027
0.000000	2.979871	7970.043457
0.000000	2.980108	7964.573242
0.000000	2.980345	7958.712891
0.000000	2.980582	7954.503418
0.000000	2.980819	7949.887207
0.000000	2.981056	7944.434570
0.000000	2.981294	7938.041992
0.000000	2.981531	7930.609863
0.000000	2.981768	7922.773926
0.000000	2.982005	7914.801758
0.000000	2.982242	7909.811035
0.000000	2.982480	7904.351074
0.000000	2.982717	7899.299316
0.000000	2.982954	7893.891602
0.000000	2.983191	7888.604980
0.000000	2.983428	7884.226074
0.000000	2.983665	7880.950684
0.000000	2.983903	7879.531250
0.000000	2.984140	7878.450195
0.000000	2.984377	7877.656738
0.000000	2.984614	7877.090820
0.000000	2.984851	7876.333008
0.000000	2.985089	7875.704102
0.000000	2.985326	7875.306641
0.000000	2.985563	7875.476563
0.000000	2.985800	7876.025879
0.000000	2.986037	7876.585449
0.000000	2.986274	7876.496582
0.000000	2.986511	7875.096191
0.000000	2.986749	7873.096191
0.000000	2.986986	7870.678711
0.000000	2.987223	7868.659180
0.000000	2.987460	7867.154785
0.000000	2.987697	7864.602539
0.000000	2.987934	7860.481934
0.000000	2.988172	7856.307129
0.000000	2.988409	7852.464844
0.000000	2.988646	7853.045898
0.000000	2.988883	7856.472168
0.000000	2.989120	7861.634277
0.000000	2.989357	7868.367188
0.000000	2.989595	7873.667969
0.000000	2.989832	7876.532715
0.000000	2.990069	7878.942871
0.000000	2.990306	7881.555176
0.000000	2.990543	7884.521973
0.000000	2.990781	7889.353027
0.000000	2.991018	7894.961914
0.000000	2.991255	7901.681152
0.000000	2.991492	7907.803223
0.000000	2.991729	7913.106445
0.000000	2.991966	7916.918945
0.000000	2.992204	7920.698730
0.000000	2.992441	7924.659180
0.000000	2.992678	7929.370605
0.000000	2.992915	7932.458496
0.000000	2.993152	7934.905273
0.000000	2.993390	7936.940430
0.000000	2.993627	7939.546875
0.000000	2.993864	7942.126465
0.000000	2.994101	7944.027832
0.000000	2.994338	7945.335938
0.000000	2.994576	7946.320801
0.000000	2.994812	7947.196289
0.000000	2.995050	7948.460938
0.000000	2.995287	7950.010254
0.000000	2.995524	7951.934082
0.000000	2.995761	7955.109863
0.000000	2.995998	7958.138184
0.000000	2.996236	7961.326660
0.000000	2.996473	7962.544434
0.000000	2.996710	7962.841309
0.000000	2.996947	7963.190430
0.000000	2.997184	7963.071777
0.000000	2.997422	7963.920410
0.000000	2.997659	7965.359375
0.000000	2.997896	7966.419434
0.000000	2.998133	7967.498047
0.000000	2.998370	7968.337402
0.000000	2.998607	7968.729004
0.000000	2.998845	7968.416504
0.000000	2.999082	7966.534668
0.000000	2.999319	7963.370117
0.000000	2.999556	7958.865723
0.000000	2.999793	7953.597168
0.000000	3.000031	7948.045410
0.000000	3.000268	7944.603027
0.000000	3.000505	7941.547852
0.000000	3.000742	7939.323242
0.000000	3.000979	7937.839844
0.000000	3.001216	7937.168945
0.000000	3.001454	7936.340332
0.000000	3.001691	7936.269043
0.000000	3.001928	7936.674316
0.000000	3.002165	7935.540039
0.000000	3.002402	7934.872559
0.000000	3.002640	7934.117188
0.000000	3.002877	7934.755859
0.000000	3.003114	7936.199707
0.000000	3.003351	7937.165527
0.000000	3.003588	7936.967773
0.000000	3.003825	7935.875977
0.000000	3.004063	7935.280762
0.000000	3.004299	7937.414551
0.000000	3.004537	7940.482422
0.000000	3.004774	7943.622070
0.000000	3.005011	7947.134277
0.000000	3.005249	7951.903320
0.000000	3.005485	7956.905762
0.000000	3.005723	7962.663574
0.000000	3.005960	7968.252930
0.000000	3.006197	7972.142578
0.000000	3.006434	7974.849609
0.000000	3.006671	7974.820801
0.000000	3.006908	7973.426758
0.000000	3.007146	7970.690430
0.000000	3.007383	7968.104980
0.000000	3.007620	7966.660156
0.000000	3.007857	7965.260742
0.000000	3.008094	7964.312500
0.000000	3.008332	7963.118164
0.000000	3.008569	7962.656738
0.000000	3.008806	7962.098145
0.000000	3.009043	7962.264160
0.000000	3.009280	7963.603516
0.000000	3.009517	7965.520508
0.000000	3.009755	7967.083496
0.000000	3.009992	7968.170410
0.000000	3.010229	7969.050293
0.000000	3.010466	7969.900391
0.000000	3.010703	7971.394531
0.000000	3.010941	7972.250977
0.000000	3.011178	7971.990234
0.000000	3.011415	7972.117188
0.000000	3.011652	7971.995117
0.000000	3.011889	7971.425781
0.000000	3.012126	7970.698242
0.000000	3.012364	7969.515137
0.000000	3.012601	7967.604004
0.000000	3.012838	7964.994141
0.000000	3.013075	7962.161621
0.000000	3.013312	7960.869141
0.000000	3.013550	7959.492188
0.000000	3.013787	7958.617676
0.000000	3.014024	7958.720215
0.000000	3.014261	7959.021973
0.000000	3.014498	7959.300781
0.000000	3.014735	7959.578613
0.000000	3.014972	7960.614258
0.000000	3.015210	7962.049805
0.000000	3.015447	7963.558594
0.000000	3.015684	7965.210938
0.000000	3.015921	7966.515625
0.000000	3.016158	7967.395996
0.000000	3.016396	7966.061523
0.000000	3.016633	7963.067871
0.000000	3.016870	7958.292969
0.000000	3.017107	7953.103516
0.000000	3.017344	7949.260742
0.000000	3.017581	7944.806641
0.000000	3.017819	7939.918945
0.000000	3.018056	7935.089355
0.000000	3.018293	7932.424316
0.000000	3.018530	7930.474609
0.000000	3.018767	7929.320313
0.000000	3.019005	7928.722168
0.000000	3.019242	7928.495605
0.000000	3.019479	7927.327637
0.000000	3.019716	7925.973633
0.000000	3.019953	7924.793457
0.000000	3.020190	7924.179688
0.000000	3.020428	7924.538574
0.000000	3.020665	7924.200195
0.000000	3.020902	7923.790527
0.000000	3.021139	7923.899902
0.000000	3.021376	7924.055176
0.000000	3.021614	7925.208496
0.000000	3.021851	7927.550781
0.000000	3.022088	7932.028320
0.000000	3.022325	7934.381836
0.000000	3.022562	7935.364258
0.000000	3.022799	7936.295898
0.000000	3.023037	7937.415039
0.000000	3.023273	7939.588867
0.000000	3.023511	7943.530273
0.000000	3.023748	7947.398438
0.000000	3.023985	7950.534668
0.000000	3.024222	7953.837891
0.000000	3.024459	7955.440430
0.000000	3.024697	7956.385742
0.000000	3.024934	7957.227051
0.000000	3.025171	7958.069824
0.000000	3.025408	7958.909180
0.000000	3.025645	7958.888672
0.000000	3.025882	7958.631836
0.000000	3.026120	7957.850098
0.000000	3.026357	7957.485352
0.000000	3.026594	7958.498047
0.000000	3.026831	7959.121582
0.000000	3.027068	7959.820313
0.000000	3.027306	7960.389160
0.000000	3.027543	7960.192383
0.000000	3.027780	7960.375000
0.000000	3.028017	7961.686523
0.000000	3.028254	7964.975098
0.000000	3.028491	7969.508301
0.000000	3.028729	7974.970215
0.000000	3.028966	7979.809082
0.000000	3.029203	7983.836426
0.000000	3.029440	7986.651367
0.000000	3.029677	7988.645996
0.000000	3.029915	7990.055176
0.000000	3.030152	7991.056152
0.000000	3.030389	7992.233398
0.000000	3.030626	7992.991211
0.000000	3.030863	7993.358887
0.000000	3.031101	7992.826660
0.000000	3.031338	7992.170410
0.000000	3.031575	7992.240234
0.000000	3.031812	7994.724121
0.000000	3.032049	7997.918945
0.000000	3.032286	8001.485352
0.000000	3.032524	8003.039063
0.000000	3.032761	8004.527832
0.000000	3.032998	8005.933594
0.000000	3.033235	8007.110352
0.000000	3.033472	8007.442383
0.000000	3.033710	8006.491211
0.000000	3.033947	8005.035156
0.000000	3.034184	8003.384766
0.000000	3.034421	8003.141602
0.000000	3.034658	8003.849609
0.000000	3.034895	8005.913086
0.000000	3.035132	8008.056641
0.000000	3.035370	8010.343750
0.000000	3.035607	8012.690430
0.000000	3.035844	8014.749512
0.000000	3.036081	8016.541504
0.000000	3.036318	8018.241211
0.000000	3.036555	8019.574219
0.000000	3.036793	8021.024414
0.000000	3.037030	8022.514648
0.000000	3.037267	8024.464844
0.000000	3.037504	8026.334473
0.000000	3.037741	8028.051758
0.000000	3.037978	8030.279297
0.000000	3.038216	8032.932617
0.000000	3.038453	8036.091309
0.000000	3.038690	8039.147949
0.000000	3.038927	8041.907715
0.000000	3.039164	8043.925293
0.000000	3.039402	8043.805664
0.000000	3.039639	8043.025879
0.000000	3.039876	8042.596191
0.000000	3.040113	8042.572754
0.000000	3.040350	8042.586914
0.000000	3.040587	8042.333496
0.000000	3.040825	8041.378906
0.000000	3.041062	8039.094238
0.000000	3.041299	8035.799316
0.000000	3.041536	8033.661133
0.000000	3.041773	8033.243164
0.000000	3.042011	8033.226074
0.000000	3.042248	8034.396484
0.000000	3.042485	8036.207520
0.000000	3.042722	8037.949707
0.000000	3.042959	8040.855957
0.000000	3.043196	8045.445801
0.000000	3.043433	8051.180664
0.000000	3.043671	8057.015137
0.000000	3.043908	8063.255371
0.000000	3.044145	8069.796387
0.000000	3.044382	8075.254395
0.000000	3.044619	8079.180664
0.000000	3.044857	8083.143066
0.000000	3.045094	8085.767090
0.000000	3.045331	8087.510254
0.000000	3.045568	8088.069824
0.000000	3.045805	8088.535156
0.000000	3.046042	8089.557129
0.000000	3.046280	8089.805176
0.000000	3.046517	8089.330078
0.000000	3.046754	8088.316895
0.000000	3.046991	8086.838867
0.000000	3.047228	8085.213379
0.000000	3.047466	8082.911133
0.000000	3.047703	8079.997559
0.000000	3.047940	8075.960449
0.000000	3.048177	8072.009277
0.000000	3.048414	8068.184570
0.000000	3.048651	8065.104004
0.000000	3.048889	8060.574707
0.000000	3.049126	8055.434570
0.000000	3.049363	8049.690918
0.000000	3.049600	8043.805176
0.000000	3.049837	8041.219727
0.000000	3.050075	8038.801270
0.000000	3.050312	8036.720215
0.000000	3.050549	8035.495605
0.000000	3.050786	8034.290039
0.000000	3.051023	8032.838379
0.000000	3.051260	8031.628418
0.000000	3.051498	8031.547363
0.000000	3.051734	8031.645508
0.000000	3.051972	8031.621094
0.000000	3.052209	8031.871582
0.000000	3.052446	8032.160645
0.000000	3.052684	8032.196777
0.000000	3.052920	8031.540039
0.000000	3.053158	8030.502930
0.000000	3.053395	8028.623535
0.000000	3.053632	8024.427734
0.000000	3.053869	8020.089355
0.000000	3.054106	8018.574707
0.000000	3.054343	8017.975586
0.000000	3.054581	8017.265137
0.000000	3.054818	8016.295410
0.000000	3.055055	8015.007813
0.000000	3.055292	8014.409668
0.000000	3.055529	8014.885254
0.000000	3.055767	8013.720215
0.000000	3.056004	8011.106934
0.000000	3.056241	8007.551270
0.000000	3.056478	8003.740723
0.000000	3.056715	8002.053711
0.000000	3.056952	8002.431641
0.000000	3.057190	8003.026367
0.000000	3.057427	8004.071289
0.000000	3.057664	8005.198730
0.000000	3.057901	8005.686523
0.000000	3.058138	8004.047363
0.000000	3.058376	8000.448730
0.000000	3.058613	7995.632813
0.000000	3.058850	7989.819824
0.000000	3.059087	7984.585938
0.000000	3.059324	7980.616211
0.000000	3.059561	7978.663574
0.000000	3.059799	7976.812500
0.000000	3.060036	7974.338867
0.000000	3.060273	7971.369629
0.000000	3.060510	7968.931641
0.000000	3.060747	7967.829102
0.000000	3.060985	7967.104980
0.000000	3.061222	7966.169922
0.000000	3.061459	7964.870117
0.000000	3.061696	7963.166992
0.000000	3.061933	7961.032715
0.000000	3.062171	7958.711426
0.000000	3.062407	7955.282227
0.000000	3.062645	7951.462891
0.000000	3.062882	7947.369141
0.000000	3.063119	7943.802734
0.000000	3.063356	7940.648926
0.000000	3.063593	7938.996582
0.000000	3.063831	7938.453613
0.000000	3.064068	7938.412598
0.000000	3.064305	7938.449219
0.000000	3.064542	7939.106934
0.000000	3.064779	7940.843750
0.000000	3.065017	7943.405762
0.000000	3.065254	7946.430664
0.000000	3.065491	7949.476074
0.000000	3.065728	7952.998535
0.000000	3.065965	7959.297852
0.000000	3.066202	7967.651855
0.000000	3.066440	7976.536621
0.000000	3.066677	7986.446777
0.000000	3.066914	7994.305176
0.000000	3.067151	7999.845215
0.000000	3.067388	8000.684082
0.000000	3.067626	7999.500977
0.000000	3.067863	7997.034668
0.000000	3.068100	7994.434082
0.000000	3.068337	7995.922852
0.000000	3.068574	8000.335449
0.000000	3.068811	8006.245605
0.000000	3.069049	8013.604004
0.000000	3.069286	8020.682617
0.000000	3.069523	8024.244141
0.000000	3.069760	8027.251465
0.000000	3.069997	8030.081543
0.000000	3.070235	8032.155762
0.000000	3.070472	8033.389648
0.000000	3.070709	8033.020996
0.000000	3.070946	8031.328613
0.000000	3.071183	8029.074707
0.000000	3.071420	8027.842285
0.000000	3.071658	8025.957031
0.000000	3.071894	8023.632324
0.000000	3.072132	8021.253418
0.000000	3.072369	8019.242676
0.000000	3.072606	8019.012207
0.000000	3.072843	8018.813477
0.000000	3.073080	8018.434082
0.000000	3.073318	8018.863770
0.000000	3.073555	8020.371094
0.000000	3.073792	8024.121582
0.000000	3.074029	8029.778320
0.000000	3.074266	8036.779785
0.000000	3.074503	8046.185059
0.000000	3.074741	8057.309082
0.000000	3.074978	8068.721191
0.000000	3.075215	8074.727051
0.000000	3.075452	8073.448242
0.000000	3.075689	8064.356445
0.000000	3.075927	8049.501465
0.000000	3.076164	8031.974609
0.000000	3.076401	8017.858887
0.000000	3.076638	8012.337402
0.000000	3.076875	8008.221191
0.000000	3.077112	8003.876465
0.000000	3.077350	7999.245117
0.000000	3.077587	7995.506348
0.000000	3.077824	7993.761719
0.000000	3.078061	7993.253906
0.000000	3.078298	7994.574219
0.000000	3.078536	7997.136719
0.000000	3.078773	8000.229004
0.000000	3.079010	8004.750000
0.000000	3.079247	8007.670898
0.000000	3.079484	8009.915039
0.000000	3.079721	8012.187500
0.000000	3.079959	8014.671387
0.000000	3.080196	8016.487305
0.000000	3.080433	8018.355469
0.000000	3.080670	8020.191895
0.000000	3.080907	8022.747559
0.000000	3.081145	8025.649414
0.000000	3.081382	8028.335938
0.000000	3.081619	8029.993652
0.000000	3.081856	8031.820313
0.000000	3.082093	8032.719238
0.000000	3.082330	8032.875488
0.000000	3.082567	8035.379883
0.000000	3.082805	8040.560059
0.000000	3.083042	8046.225098
0.000000	3.083279	8052.027832
0.000000	3.083516	8058.159180
0.000000	3.083753	8062.591797
0.000000	3.083991	8066.813965
0.000000	3.084228	8071.104492
0.000000	3.084465	8074.918945
0.000000	3.084702	8078.458496
0.000000	3.084939	8082.095215
0.000000	3.085176	8085.626953
0.000000	3.085414	8089.109863
0.000000	3.085651	8092.636230
0.000000	3.085888	8096.704102
0.000000	3.086125	8101.119141
0.000000	3.086362	8105.809082
0.000000	3.086599	8111.174316
0.000000	3.086837	8117.694824
0.000000	3.087074	8125.131836
0.000000	3.087311	8133.580078
0.000000	3.087548	8142.166016
0.000000	3.087785	8148.732422
0.000000	3.088022	8151.915039
0.000000	3.088260	8154.971191
0.000000	3.088497	8158.658203
0.000000	3.088734	8163.764648
0.000000	3.088971	8171.731445
0.000000	3.089208	8179.323242
0.000000	3.089446	8186.320313
0.000000	3.089683	8192.447266
0.000000	3.089920	8197.031250
0.000000	3.090157	8201.703125
0.000000	3.090394	8205.594727
0.000000	3.090631	8207.087891
0.000000	3.090868	8207.086914
0.000000	3.091106	8205.606445
0.000000	3.091343	8203.285156
0.000000	3.091580	8201.947266
0.000000	3.091817	8202.184570
0.000000	3.092054	8202.833008
0.000000	3.092292	8203.005859
0.000000	3.092529	8202.336914
0.000000	3.092766	8199.519531
0.000000	3.093003	8194.712891
0.000000	3.093240	8189.172852
0.000000	3.093477	8185.234863
0.000000	3.093715	8183.877930
0.000000	3.093952	8183.197266
0.000000	3.094189	8183.800293
0.000000	3.094426	8185.749512
0.000000	3.094663	8188.888184
0.000000	3.094901	8192.841797
0.000000	3.095138	8196.191406
0.000000	3.095375	8199.555664
0.000000	3.095612	8203.724609
0.000000	3.095849	8208.257813
0.000000	3.096087	8213.125000
0.000000	3.096324	8217.753906
0.000000	3.096561	8221.053711
0.000000	3.096798	8223.527344
0.000000	3.097035	8225.418945
0.000000	3.097272	8226.310547
0.000000	3.097510	8227.047852
0.000000	3.097747	8227.679688
0.000000	3.097984	8228.724609
0.000000	3.098221	8230.068359
0.000000	3.098458	8230.576172
0.000000	3.098696	8229.463867
0.000000	3.098933	8228.950195
0.000000	3.099170	8228.588867
0.000000	3.099407	8228.530273
0.000000	3.099644	8228.563477
0.000000	3.099881	8229.556641
0.000000	3.100119	8231.364258
0.000000	3.100355	8233.237305
0.000000	3.100593	8235.277344
0.000000	3.100830	8237.757813
0.000000	3.101067	8239.181641
0.000000	3.101305	8238.250977
0.000000	3.101541	8236.183594
0.000000	3.101779	8233.273438
0.000000	3.102016	8230.498047
0.000000	3.102253	8227.535156
0.000000	3.102490	8224.383789
0.000000	3.102727	8220.416016
0.000000	3.102964	8216.323242
0.000000	3.103202	8211.871094
0.000000	3.103439	8206.712891
0.000000	3.103676	8201.049805
0.000000	3.103913	8195.042969
0.000000	3.104150	8190.748535
0.000000	3.104388	8187.099121
0.000000	3.104625	8184.266113
0.000000	3.104862	8181.292480
0.000000	3.105099	8179.731445
0.000000	3.105336	8179.073730
0.000000	3.105573	8178.596191
0.000000	3.105811	8178.380859
0.000000	3.106048	8178.396973
0.000000	3.106285	8178.496582
0.000000	3.106522	8178.536133
0.000000	3.106759	8179.223145
0.000000	3.106997	8180.284668
0.000000	3.107234	8181.376465
0.000000	3.107471	8181.978516
0.000000	3.107708	8182.149414
0.000000	3.107945	8181.714844
0.000000	3.108182	8180.398438
0.000000	3.108420	8178.456055
0.000000	3.108657	8175.847168
0.000000	3.108894	8173.078125
0.000000	3.109131	8169.607422
0.000000	3.109368	8166.600586
0.000000	3.109606	8163.648438
0.000000	3.109843	8161.228516
0.000000	3.110080	8158.783691
0.000000	3.110317	8155.554199
0.000000	3.110554	8151.012207
0.000000	3.110791	8145.305176
0.000000	3.111028	8139.428223
0.000000	3.111266	8133.753906
0.000000	3.111503	8128.812988
0.000000	3.111740	8124.173340
0.000000	3.111977	8119.374023
0.000000	3.112214	8114.669434
0.000000	3.112452	8111.167480
0.000000	3.112689	8109.686523
0.000000	3.112926	8107.636230
0.000000	3.113163	8105.074219
0.000000	3.113400	8101.736816
0.000000	3.113637	8098.275391
0.000000	3.113875	8094.936523
0.000000	3.114112	8091.530273
0.000000	3.114349	8088.139648
0.000000	3.114586	8085.243164
0.000000	3.114823	8083.326172
0.000000	3.115061	8081.612305
0.000000	3.115298	8080.212891
0.000000	3.115535	8078.952637
0.000000	3.115772	8077.610840
0.000000	3.116009	8076.312500
0.000000	3.116246	8074.471680
0.000000	3.116484	8072.032715
0.000000	3.116721	8068.676758
0.000000	3.116958	8065.287598
0.000000	3.117195	8063.830078
0.000000	3.117432	8064.101563
0.000000	3.117670	8064.811523
0.000000	3.117907	8065.803223
0.000000	3.118144	8067.053711
0.000000	3.118381	8069.051270
0.000000	3.118618	8071.924805
0.000000	3.118855	8075.873535
0.000000	3.119093	8081.131348
0.000000	3.119329	8087.943848
0.000000	3.119567	8092.661621
0.000000	3.119804	8096.278320
0.000000	3.120041	8099.441406
0.000000	3.120279	8102.379395
0.000000	3.120515	8105.095703
0.000000	3.120753	8107.710449
0.000000	3.120990	8108.885742
0.000000	3.121227	8109.113281
0.000000	3.121464	8108.608398
0.000000	3.121701	8108.360352
0.000000	3.121938	8108.038086
0.000000	3.122176	8107.132324
0.000000	3.122413	8105.958496
0.000000	3.122650	8104.109863
0.000000	3.122887	8102.158691
0.000000	3.123124	8099.251953
0.000000	3.123362	8096.134766
0.000000	3.123599	8092.768555
0.000000	3.123836	8090.478027
0.000000	3.124073	8087.930664
0.000000	3.124310	8085.194824
0.000000	3.124547	8082.605957
0.000000	3.124785	8080.862305
0.000000	3.125022	8079.406250
0.000000	3.125259	8078.433105
0.000000	3.125496	8078.206543
0.000000	3.125733	8076.270508
0.000000	3.125971	8073.557617
0.000000	3.126208	8070.201660
0.000000	3.126445	8067.312500
0.000000	3.126682	8065.867676
0.000000	3.126919	8063.947754
0.000000	3.127156	8062.869629
0.000000	3.127394	8064.358398
0.000000	3.127631	8067.023926
0.000000	3.127868	8070.507324
0.000000	3.128105	8073.396973
0.000000	3.128342	8076.310547
0.000000	3.128580	8079.678711
0.000000	3.128817	8083.326172
0.000000	3.129054	8087.046387
0.000000	3.129291	8090.962891
0.000000	3.129528	8094.803711
0.000000	3.129766	8097.531738
0.000000	3.130002	8099.800293
0.000000	3.130240	8101.592285
0.000000	3.130477	8102.428711
0.000000	3.130714	8102.717285
0.000000	3.130951	8102.209473
0.000000	3.131188	8101.926270
0.000000	3.131426	8101.620605
0.000000	3.131663	8100.924805
0.000000	3.131900	8100.342773
0.000000	3.132137	8100.653809
0.000000	3.132374	8101.888672
0.000000	3.132612	8103.151855
0.000000	3.132849	8105.053711
0.000000	3.133086	8106.729980
0.000000	3.133323	8108.238770
0.000000	3.133560	8109.770996
0.000000	3.133797	8112.010742
0.000000	3.134035	8114.060547
0.000000	3.134272	8114.862793
0.000000	3.134509	8115.828125
0.000000	3.134746	8116.747559
0.000000	3.134983	8117.879883
0.000000	3.135220	8119.958496
0.000000	3.135458	8121.625977
0.000000	3.135695	8122.335938
0.000000	3.135932	8122.712891
0.000000	3.136169	8123.020020
0.000000	3.136406	8124.091309
0.000000	3.136643	8126.690430
0.000000	3.136881	8130.345215
0.000000	3.137118	8134.876953
0.000000	3.137355	8140.302246
0.000000	3.137592	8146.350098
0.000000	3.137829	8153.300781
0.000000	3.138067	8161.368164
0.000000	3.138304	8168.828125
0.000000	3.138541	8176.734863
0.000000	3.138778	8184.758789
0.000000	3.139015	8191.864746
0.000000	3.139252	8196.740234
0.000000	3.139489	8198.282227
0.000000	3.139727	8198.396484
0.000000	3.139964	8198.165039
0.000000	3.140201	8199.156250
0.000000	3.140438	8200.162109
0.000000	3.140675	8201.229492
0.000000	3.140913	8202.645508
0.000000	3.141150	8204.083984
0.000000	3.141387	8205.803711
0.000000	3.141624	8207.804688
0.000000	3.141861	8210.518555
0.000000	3.142098	8214.545898
0.000000	3.142336	8219.414063
0.000000	3.142573	8222.580078
0.000000	3.142810	8223.658203
0.000000	3.143047	8224.477539
0.000000	3.143284	8225.450195
0.000000	3.143522	8226.276367
0.000000	3.143759	8228.208984
0.000000	3.143996	8230.527344
0.000000	3.144233	8231.564453
0.000000	3.144470	8231.938477
0.000000	3.144707	8231.757813
0.000000	3.144945	8231.434570
0.000000	3.145182	8231.424805
0.000000	3.145419	8232.060547
0.000000	3.145656	8233.264648
0.000000	3.145893	8233.913086
0.000000	3.146131	8234.041992
0.000000	3.146368	8234.192383
0.000000	3.146605	8234.441406
0.000000	3.146842	8234.012695
0.000000	3.147079	8233.367188
0.000000	3.147316	8232.438477
0.000000	3.147554	8231.833984
0.000000	3.147791	8231.249023
0.000000	3.148028	8231.232422
0.000000	3.148265	8232.313477
0.000000	3.148502	8234.682617
0.000000	3.148740	8237.519531
0.000000	3.148976	8240.323242
0.000000	3.149214	8242.405273
0.000000	3.149451	8241.509766
0.000000	3.149688	8239.639648
0.000000	3.149925	8236.757813
0.000000	3.150162	8234.776367
0.000000	3.150399	8234.830078
0.000000	3.150637	8234.921875
0.000000	3.150874	8235.925781
0.000000	3.151111	8236.985352
0.000000	3.151348	8237.056641
0.000000	3.151585	8236.719727
0.000000	3.151823	8236.302734
0.000000	3.152060	8236.949219
0.000000	3.152297	8238.135742
0.000000	3.152534	8240.496094
0.000000	3.152771	8244.126953
0.000000	3.153008	8247.926758
0.000000	3.153246	8251.529297
0.000000	3.153483	8255.144531
0.000000	3.153720	8258.355469
0.000000	3.153957	8261.091797
0.000000	3.154194	8263.410156
0.000000	3.154432	8265.135742
0.000000	3.154669	8265.377930
0.000000	3.154906	8265.340820
0.000000	3.155143	8265.342773
0.000000	3.155380	8264.261719
0.000000	3.155617	8262.338867
0.000000	3.155855	8259.928711
0.000000	3.156092	8258.593750
0.000000	3.156329	8256.925781
0.000000	3.156566	8255.918945
0.000000	3.156803	8257.321289
0.000000	3.157041	8259.515625
0.000000	3.157278	8262.135742
0.000000	3.157515	8265.307617
0.000000	3.157752	8268.464844
0.000000	3.157989	8271.580078
0.000000	3.158226	8272.685547
0.000000	3.158463	8272.548828
0.000000	3.158701	8272.389648
0.000000	3.158938	8271.753906
0.000000	3.159175	8272.074219
0.000000	3.159412	8273.742188
0.000000	3.159649	8276.100586
0.000000	3.159887	8278.731445
0.000000	3.160124	8282.337891
0.000000	3.160361	8285.958008
0.000000	3.160598	8289.111328
0.000000	3.160835	8291.022461
0.000000	3.161072	8291.881836
0.000000	3.161310	8292.179688
0.000000	3.161547	8291.849609
0.000000	3.161784	8290.014648
0.000000	3.162021	8286.833984
0.000000	3.162258	8282.716797
0.000000	3.162496	8278.288086
0.000000	3.162733	8275.918945
0.000000	3.162970	8273.089844
0.000000	3.163207	8270.519531
0.000000	3.163444	8267.010742
0.000000	3.163682	8263.197266
0.000000	3.163919	8259.335938
0.000000	3.164156	8256.000000
0.000000	3.164393	8253.799805
0.000000	3.164630	8252.596680
0.000000	3.164867	8252.524414
0.000000	3.165105	8253.257813
0.000000	3.165342	8254.729492
0.000000	3.165579	8255.949219
0.000000	3.165816	8256.249023
0.000000	3.166053	8255.615234
0.000000	3.166291	8255.468750
0.000000	3.166528	8255.848633
0.000000	3.166764	8256.041016
0.000000	3.167002	8256.647461
0.000000	3.167239	8256.949219
0.000000	3.167476	8257.312500
0.000000	3.167714	8257.533203
0.000000	3.167950	8257.669922
0.000000	3.168188	8258.414063
0.000000	3.168425	8259.985352
0.000000	3.168662	8262.207031
0.000000	3.168900	8263.644531
0.000000	3.169136	8265.513672
0.000000	3.169374	8267.381836
0.000000	3.169611	8269.990234
0.000000	3.169848	8274.414063
0.000000	3.170085	8277.018555
0.000000	3.170322	8279.526367
0.000000	3.170559	8281.225586
0.000000	3.170797	8282.771484
0.000000	3.171034	8283.669922
0.000000	3.171271	8284.547852
0.000000	3.171508	8286.194336
0.000000	3.171745	8287.928711
0.000000	3.171983	8289.375977
0.000000	3.172220	8290.523438
0.000000	3.172457	8291.383789
0.000000	3.172694	8292.362305
0.000000	3.172931	8293.753906
0.000000	3.173168	8295.213867
0.000000	3.173406	8296.941406
0.000000	3.173643	8298.479492
0.000000	3.173880	8299.918945
0.000000	3.174117	8300.486328
0.000000	3.174354	8299.775391
0.000000	3.174592	8298.170898
0.000000	3.174829	8296.519531
0.000000	3.175066	8295.105469
0.000000	3.175303	8293.344727
[truncated: 4,988,166 more chars]
