# Supplementary material for: Conductivity and radio frequency performance data for silver nanoparticle inks deposited via aerosol jet deposition and processed under varying conditions
Source: Data Brief. 2020 Sep 24;33:106331. doi: 10.1016/j.dib.2020.106331 (PMC7560714; doi:10.1016/j.dib.2020.106331)
Supplement: Supplementary file 3 [file mmc3.zip › Sintering Study/Clariant Ink/Profilometry Data/CLA_14.ASC]

Wyko ASCII Data File Format 2	1	1
X Size	10
Y Size	18001
Block Name	Type	Length	Value
Wavelength	7	4	1.185746
Aspect	7	4	0.000339
Pixel_size	7	4	0.700000
RAW_DATA	3	720040	
0.000000	0.000000	-129.005920
0.000000	0.000237	-127.694168
0.000000	0.000474	-127.285736
0.000000	0.000712	-126.599358
0.000000	0.000949	-125.872757
0.000000	0.001186	-126.230919
0.000000	0.001423	-125.572235
0.000000	0.001660	-125.311012
0.000000	0.001897	-125.224335
0.000000	0.002135	-124.671318
0.000000	0.002372	-124.934479
0.000000	0.002609	-124.056786
0.000000	0.002846	-124.073204
0.000000	0.003083	-123.802307
0.000000	0.003320	-122.856277
0.000000	0.003558	-123.059639
0.000000	0.003795	-122.020264
0.000000	0.004032	-121.900452
0.000000	0.004269	-121.897316
0.000000	0.004506	-121.022545
0.000000	0.004744	-121.203430
0.000000	0.004981	-120.645332
0.000000	0.005218	-120.283089
0.000000	0.005455	-120.245743
0.000000	0.005692	-119.428665
0.000000	0.005929	-119.507736
0.000000	0.006167	-118.799866
0.000000	0.006404	-118.001846
0.000000	0.006641	-118.108902
0.000000	0.006878	-116.954987
0.000000	0.007115	-116.823151
0.000000	0.007352	-116.424088
0.000000	0.007590	-115.617096
0.000000	0.007827	-115.618965
0.000000	0.008064	-115.113792
0.000000	0.008301	-114.561203
0.000000	0.008538	-114.213867
0.000000	0.008775	-113.719131
0.000000	0.009013	-113.318710
0.000000	0.009250	-113.016914
0.000000	0.009487	-112.806892
0.000000	0.009724	-112.428421
0.000000	0.009961	-112.102844
0.000000	0.010199	-111.335091
0.000000	0.010436	-110.727493
0.000000	0.010673	-110.426437
0.000000	0.010910	-109.836250
0.000000	0.011147	-109.193184
0.000000	0.011384	-108.994331
0.000000	0.011622	-108.640755
0.000000	0.011859	-107.991096
0.000000	0.012096	-107.646843
0.000000	0.012333	-106.767570
0.000000	0.012570	-106.683929
0.000000	0.012807	-106.078331
0.000000	0.013045	-105.649193
0.000000	0.013282	-105.276634
0.000000	0.013519	-104.465034
0.000000	0.013756	-104.058510
0.000000	0.013993	-103.227303
0.000000	0.014231	-102.700005
0.000000	0.014468	-102.501991
0.000000	0.014705	-101.662964
0.000000	0.014942	-101.384422
0.000000	0.015179	-100.960861
0.000000	0.015416	-100.258575
0.000000	0.015654	-100.128403
0.000000	0.015891	-99.489075
0.000000	0.016128	-99.290939
0.000000	0.016365	-98.687454
0.000000	0.016602	-98.136063
0.000000	0.016839	-97.985092
0.000000	0.017077	-97.091827
0.000000	0.017314	-96.438339
0.000000	0.017551	-95.160400
0.000000	0.017788	-93.615944
0.000000	0.018025	-90.606598
0.000000	0.018262	-86.620941
0.000000	0.018500	-80.750862
0.000000	0.018737	-72.411072
0.000000	0.018974	-60.999363
0.000000	0.019211	-46.281418
0.000000	0.019448	-28.143011
0.000000	0.019686	-7.471143
0.000000	0.019923	9.280621
0.000000	0.020160	20.144274
0.000000	0.020397	28.405359
0.000000	0.020634	36.416939
0.000000	0.020871	44.980759
0.000000	0.021109	54.113304
0.000000	0.021346	63.919769
0.000000	0.021583	74.443710
0.000000	0.021820	85.418762
0.000000	0.022057	95.808426
0.000000	0.022294	104.959030
0.000000	0.022532	115.120354
0.000000	0.022769	126.343437
0.000000	0.023006	138.701157
0.000000	0.023243	152.556870
0.000000	0.023480	167.239319
0.000000	0.023718	181.185654
0.000000	0.023955	192.940186
0.000000	0.024192	200.698486
0.000000	0.024429	201.665970
0.000000	0.024666	195.491653
0.000000	0.024903	183.725693
0.000000	0.025141	167.956970
0.000000	0.025378	150.800034
0.000000	0.025615	137.429428
0.000000	0.025852	126.426086
0.000000	0.026089	115.953087
0.000000	0.026326	108.570061
0.000000	0.026564	103.662865
0.000000	0.026801	99.356003
0.000000	0.027038	95.757050
0.000000	0.027275	92.314857
0.000000	0.027512	89.665833
0.000000	0.027750	87.249985
0.000000	0.027987	85.470306
0.000000	0.028224	83.418480
0.000000	0.028461	81.647774
0.000000	0.028698	80.518478
0.000000	0.028935	79.418182
0.000000	0.029173	78.677872
0.000000	0.029410	77.898300
0.000000	0.029647	77.259499
0.000000	0.029884	76.442665
0.000000	0.030121	75.585014
0.000000	0.030358	74.441826
0.000000	0.030596	72.497299
0.000000	0.030833	70.324875
0.000000	0.031070	67.439629
0.000000	0.031307	64.108635
0.000000	0.031544	59.704403
0.000000	0.031781	54.780037
0.000000	0.032019	49.653572
0.000000	0.032256	45.328651
0.000000	0.032493	42.222454
0.000000	0.032730	41.281830
0.000000	0.032967	40.276329
0.000000	0.033205	39.330063
0.000000	0.033442	38.139130
0.000000	0.033679	36.442822
0.000000	0.033916	34.287418
0.000000	0.034153	30.963049
0.000000	0.034390	26.623407
0.000000	0.034628	20.807428
0.000000	0.034865	12.737653
0.000000	0.035102	2.740865
0.000000	0.035339	-6.224895
0.000000	0.035576	-11.534368
0.000000	0.035813	-13.299886
0.000000	0.036051	-13.191363
0.000000	0.036288	-10.868136
0.000000	0.036525	-5.329243
0.000000	0.036762	4.040759
0.000000	0.036999	17.556429
0.000000	0.037237	35.810036
0.000000	0.037474	58.344582
0.000000	0.037711	83.717758
0.000000	0.037948	104.363274
0.000000	0.038185	119.476654
0.000000	0.038422	131.096603
0.000000	0.038660	141.007462
0.000000	0.038897	150.335297
0.000000	0.039134	161.469025
0.000000	0.039371	173.101288
0.000000	0.039608	180.088104
0.000000	0.039845	184.998047
0.000000	0.040083	192.069717
0.000000	0.040320	205.375336
0.000000	0.040557	218.881500
0.000000	0.040794	229.879532
0.000000	0.041031	242.408051
0.000000	0.041269	253.881836
0.000000	0.041506	263.319550
0.000000	0.041743	276.204376
0.000000	0.041980	293.605896
0.000000	0.042217	316.726990
0.000000	0.042454	346.674652
0.000000	0.042692	382.786713
0.000000	0.042929	422.520477
0.000000	0.043166	470.596313
0.000000	0.043403	531.997192
0.000000	0.043640	607.513855
0.000000	0.043877	697.787109
0.000000	0.044115	801.527405
0.000000	0.044352	894.582642
0.000000	0.044589	978.402710
0.000000	0.044826	1052.201782
0.000000	0.045063	1112.996948
0.000000	0.045300	1160.057495
0.000000	0.045538	1194.110840
0.000000	0.045775	1218.324341
0.000000	0.046012	1235.045776
0.000000	0.046249	1245.940430
0.000000	0.046486	1252.928223
0.000000	0.046724	1259.135864
0.000000	0.046961	1269.019531
0.000000	0.047198	1288.678345
0.000000	0.047435	1324.557495
0.000000	0.047672	1377.420044
0.000000	0.047909	1436.243896
0.000000	0.048147	1501.641846
0.000000	0.048384	1574.541748
0.000000	0.048621	1654.368286
0.000000	0.048858	1743.297119
0.000000	0.049095	1828.999390
0.000000	0.049332	1903.142456
0.000000	0.049570	1963.724609
0.000000	0.049807	2009.558960
0.000000	0.050044	2040.652832
0.000000	0.050281	2056.734619
0.000000	0.050518	2056.141113
0.000000	0.050756	2038.472778
0.000000	0.050993	2004.833984
0.000000	0.051230	1958.686523
0.000000	0.051467	1904.527466
0.000000	0.051704	1849.516357
0.000000	0.051941	1802.794678
0.000000	0.052179	1773.840942
0.000000	0.052416	1751.079956
0.000000	0.052653	1728.469727
0.000000	0.052890	1706.014771
0.000000	0.053127	1683.293701
0.000000	0.053364	1660.043579
0.000000	0.053602	1639.156006
0.000000	0.053839	1621.597168
0.000000	0.054076	1612.237671
0.000000	0.054313	1618.292725
0.000000	0.054550	1642.876465
0.000000	0.054787	1682.956421
0.000000	0.055025	1732.631104
0.000000	0.055262	1777.146606
0.000000	0.055499	1816.822144
0.000000	0.055736	1851.325317
0.000000	0.055973	1879.288330
0.000000	0.056211	1900.179199
0.000000	0.056448	1914.541382
0.000000	0.056685	1921.905884
0.000000	0.056922	1917.039917
0.000000	0.057159	1896.438721
0.000000	0.057396	1856.246704
0.000000	0.057634	1793.903076
0.000000	0.057871	1703.844238
0.000000	0.058108	1584.444946
0.000000	0.058345	1439.447632
0.000000	0.058582	1273.970093
0.000000	0.058819	1098.085938
0.000000	0.059057	921.266418
0.000000	0.059294	765.180786
0.000000	0.059531	649.931702
0.000000	0.059768	578.811035
0.000000	0.060005	517.854614
0.000000	0.060243	464.435913
0.000000	0.060480	417.123230
0.000000	0.060717	375.453278
0.000000	0.060954	338.076355
0.000000	0.061191	304.963379
0.000000	0.061428	280.869415
0.000000	0.061666	266.684570
0.000000	0.061903	254.991928
0.000000	0.062140	244.950073
0.000000	0.062377	236.185013
0.000000	0.062614	228.819611
0.000000	0.062851	223.225693
0.000000	0.063089	218.766632
0.000000	0.063326	215.204514
0.000000	0.063563	212.713440
0.000000	0.063800	210.651611
0.000000	0.064037	209.236969
0.000000	0.064275	207.628357
0.000000	0.064512	206.459869
0.000000	0.064749	205.693359
0.000000	0.064986	205.175354
0.000000	0.065223	204.632217
0.000000	0.065460	204.282150
0.000000	0.065698	204.723892
0.000000	0.065935	204.603195
0.000000	0.066172	204.838562
0.000000	0.066409	204.934326
0.000000	0.066646	204.989456
0.000000	0.066883	205.241028
0.000000	0.067121	205.566498
0.000000	0.067358	205.830566
0.000000	0.067595	206.135635
0.000000	0.067832	206.342789
0.000000	0.068069	206.675583
0.000000	0.068306	206.880035
0.000000	0.068544	206.824783
0.000000	0.068781	206.767014
0.000000	0.069018	206.877106
0.000000	0.069255	207.102356
0.000000	0.069492	207.889572
0.000000	0.069730	208.606079
0.000000	0.069967	209.575760
0.000000	0.070204	211.490494
0.000000	0.070441	213.641510
0.000000	0.070678	215.644196
0.000000	0.070915	217.783783
0.000000	0.071153	219.274963
0.000000	0.071390	219.679871
0.000000	0.071627	217.407822
0.000000	0.071864	207.643173
0.000000	0.072101	192.684555
0.000000	0.072338	174.691406
0.000000	0.072576	155.233337
0.000000	0.072813	133.356720
0.000000	0.073050	110.709221
0.000000	0.073287	91.773186
0.000000	0.073524	80.475761
0.000000	0.073762	72.133675
0.000000	0.073999	65.365479
0.000000	0.074236	59.511173
0.000000	0.074473	55.005970
0.000000	0.074710	50.779789
0.000000	0.074947	48.032669
0.000000	0.075185	45.203911
0.000000	0.075422	43.257618
0.000000	0.075659	41.760834
0.000000	0.075896	40.393318
0.000000	0.076133	39.819668
0.000000	0.076370	39.021557
0.000000	0.076608	38.416309
0.000000	0.076845	38.214462
0.000000	0.077082	37.778736
0.000000	0.077319	37.435890
0.000000	0.077556	37.297695
0.000000	0.077794	37.357319
0.000000	0.078031	37.236736
0.000000	0.078268	36.917908
0.000000	0.078505	37.132259
0.000000	0.078742	37.291466
0.000000	0.078979	37.396160
0.000000	0.079217	37.722214
0.000000	0.079454	37.737217
0.000000	0.079691	38.163460
0.000000	0.079928	39.551529
0.000000	0.080165	41.368210
0.000000	0.080402	44.129444
0.000000	0.080640	47.813026
0.000000	0.080877	51.899426
0.000000	0.081114	56.918358
0.000000	0.081351	62.154545
0.000000	0.081588	66.736099
0.000000	0.081825	66.946114
0.000000	0.082063	64.517212
0.000000	0.082300	60.948578
0.000000	0.082537	57.145870
0.000000	0.082774	53.174831
0.000000	0.083011	50.720955
0.000000	0.083249	49.878159
0.000000	0.083486	49.137741
0.000000	0.083723	48.307964
0.000000	0.083960	47.892860
0.000000	0.084197	47.531761
0.000000	0.084434	47.320148
0.000000	0.084672	47.241676
0.000000	0.084909	46.938862
0.000000	0.085146	46.958412
0.000000	0.085383	47.465542
0.000000	0.085620	48.486843
0.000000	0.085857	50.418900
0.000000	0.086095	54.279648
0.000000	0.086332	60.308495
0.000000	0.086569	69.028061
0.000000	0.086806	80.354851
0.000000	0.087043	94.738304
0.000000	0.087281	111.086739
0.000000	0.087518	128.052551
0.000000	0.087755	139.474243
0.000000	0.087992	139.091629
0.000000	0.088229	129.486191
0.000000	0.088466	114.343987
0.000000	0.088704	97.536911
0.000000	0.088941	84.943855
0.000000	0.089178	80.006218
0.000000	0.089415	75.425957
0.000000	0.089652	71.309647
0.000000	0.089889	68.483345
0.000000	0.090127	65.833252
0.000000	0.090364	64.066513
0.000000	0.090601	62.409019
0.000000	0.090838	61.141018
0.000000	0.091075	60.198994
0.000000	0.091312	59.647316
0.000000	0.091550	59.073036
0.000000	0.091787	58.676517
0.000000	0.092024	58.320667
0.000000	0.092261	58.121681
0.000000	0.092498	58.330433
0.000000	0.092736	58.588413
0.000000	0.092973	58.760811
0.000000	0.093210	59.322918
0.000000	0.093447	59.903950
0.000000	0.093684	60.473240
0.000000	0.093921	60.756615
0.000000	0.094159	61.456345
0.000000	0.094396	61.466602
0.000000	0.094633	62.335178
0.000000	0.094870	62.490047
0.000000	0.095107	62.622196
0.000000	0.095344	62.623379
0.000000	0.095582	62.876572
0.000000	0.095819	63.406986
0.000000	0.096056	63.490353
0.000000	0.096293	63.845486
0.000000	0.096530	64.245544
0.000000	0.096768	64.445648
0.000000	0.097005	64.809265
0.000000	0.097242	65.228729
0.000000	0.097479	65.588913
0.000000	0.097716	65.896225
0.000000	0.097953	66.283676
0.000000	0.098191	67.006332
0.000000	0.098428	67.577148
0.000000	0.098665	68.335014
0.000000	0.098902	68.652855
0.000000	0.099139	69.233940
0.000000	0.099376	69.476219
0.000000	0.099614	69.985954
0.000000	0.099851	70.181015
0.000000	0.100088	70.562332
0.000000	0.100325	71.284805
0.000000	0.100562	71.996574
0.000000	0.100800	72.558426
0.000000	0.101037	73.555618
0.000000	0.101274	74.117706
0.000000	0.101511	74.566689
0.000000	0.101748	74.652138
0.000000	0.101985	75.112793
0.000000	0.102223	75.496170
0.000000	0.102460	75.933220
0.000000	0.102697	76.556664
0.000000	0.102934	77.125587
0.000000	0.103171	77.749649
0.000000	0.103408	78.299286
0.000000	0.103646	78.401451
0.000000	0.103883	79.031853
0.000000	0.104120	79.368492
0.000000	0.104357	80.135529
0.000000	0.104594	80.611488
0.000000	0.104831	81.263077
0.000000	0.105069	81.846939
0.000000	0.105306	82.356522
0.000000	0.105543	82.553062
0.000000	0.105780	83.060249
0.000000	0.106017	83.789902
0.000000	0.106255	84.504547
0.000000	0.106492	85.430504
0.000000	0.106729	86.055878
0.000000	0.106966	86.579994
0.000000	0.107203	87.218765
0.000000	0.107440	87.218681
0.000000	0.107678	87.646523
0.000000	0.107915	87.784134
0.000000	0.108152	87.738815
0.000000	0.108389	87.883003
0.000000	0.108626	87.750534
0.000000	0.108863	87.840324
0.000000	0.109101	87.942642
0.000000	0.109338	87.960274
0.000000	0.109575	88.289162
0.000000	0.109812	88.362175
0.000000	0.110049	89.057106
0.000000	0.110287	89.684479
0.000000	0.110524	90.362633
0.000000	0.110761	91.330086
0.000000	0.110998	92.448311
0.000000	0.111235	93.188263
0.000000	0.111472	93.984627
0.000000	0.111710	94.690620
0.000000	0.111947	95.038948
0.000000	0.112184	95.383629
0.000000	0.112421	95.862160
0.000000	0.112658	96.490425
0.000000	0.112895	96.908783
0.000000	0.113133	97.355698
0.000000	0.113370	97.715935
0.000000	0.113607	98.355637
0.000000	0.113844	98.545517
0.000000	0.114081	99.239525
0.000000	0.114318	99.591850
0.000000	0.114556	99.821342
0.000000	0.114793	100.174614
0.000000	0.115030	100.302315
0.000000	0.115267	100.337944
0.000000	0.115504	101.038567
0.000000	0.115742	101.456841
0.000000	0.115979	101.937241
0.000000	0.116216	102.475151
0.000000	0.116453	102.939423
0.000000	0.116690	103.197250
0.000000	0.116927	103.489891
0.000000	0.117165	104.075104
0.000000	0.117402	104.601120
0.000000	0.117639	104.699532
0.000000	0.117876	105.469498
0.000000	0.118113	105.965546
0.000000	0.118350	106.535011
0.000000	0.118588	107.053329
0.000000	0.118825	107.752907
0.000000	0.119062	108.379089
0.000000	0.119299	108.664070
0.000000	0.119536	109.076157
0.000000	0.119774	109.374687
0.000000	0.120011	109.918663
0.000000	0.120248	110.222130
0.000000	0.120485	110.272827
0.000000	0.120722	110.443459
0.000000	0.120959	110.881256
0.000000	0.121197	110.995201
0.000000	0.121434	111.640099
0.000000	0.121671	111.623093
0.000000	0.121908	112.276581
0.000000	0.122145	112.662422
0.000000	0.122382	113.259109
0.000000	0.122620	113.709183
0.000000	0.122857	114.492279
0.000000	0.123094	115.243416
0.000000	0.123331	115.575974
0.000000	0.123568	116.203781
0.000000	0.123806	116.650436
0.000000	0.124043	117.515785
0.000000	0.124280	117.949989
0.000000	0.124517	118.417603
0.000000	0.124754	118.804405
0.000000	0.124991	119.358467
0.000000	0.125229	119.965004
0.000000	0.125466	120.495628
0.000000	0.125703	121.061729
0.000000	0.125940	121.294472
0.000000	0.126177	121.800652
0.000000	0.126414	122.358788
0.000000	0.126652	122.608688
0.000000	0.126889	123.160828
0.000000	0.127126	123.666939
0.000000	0.127363	124.483162
0.000000	0.127600	124.989578
0.000000	0.127837	125.642494
0.000000	0.128075	125.705475
0.000000	0.128312	126.144562
0.000000	0.128549	126.385178
0.000000	0.128786	126.924477
0.000000	0.129023	127.417542
0.000000	0.129261	128.227417
0.000000	0.129498	128.744476
0.000000	0.129735	129.193024
0.000000	0.129972	129.454163
0.000000	0.130209	130.144043
0.000000	0.130446	130.668335
0.000000	0.130684	131.494919
0.000000	0.130921	131.880310
0.000000	0.131158	132.644302
0.000000	0.131395	132.690155
0.000000	0.131632	133.094910
0.000000	0.131869	133.282822
0.000000	0.132107	133.752823
0.000000	0.132344	134.164810
0.000000	0.132581	134.887955
0.000000	0.132818	135.073822
0.000000	0.133055	135.921707
0.000000	0.133293	136.227982
0.000000	0.133530	136.817154
0.000000	0.133767	137.335022
0.000000	0.134004	137.656982
0.000000	0.134241	138.032898
0.000000	0.134478	138.481476
0.000000	0.134716	139.255692
0.000000	0.134953	139.864655
0.000000	0.135190	140.642960
0.000000	0.135427	141.204651
0.000000	0.135664	141.401596
0.000000	0.135901	141.352097
0.000000	0.136139	141.934982
0.000000	0.136376	142.339737
0.000000	0.136613	142.930557
0.000000	0.136850	143.473114
0.000000	0.137087	143.963943
0.000000	0.137324	144.525375
0.000000	0.137562	145.040146
0.000000	0.137799	145.508041
0.000000	0.138036	146.295441
0.000000	0.138273	146.671707
0.000000	0.138510	147.708908
0.000000	0.138748	147.945770
0.000000	0.138985	148.558243
0.000000	0.139222	148.828506
0.000000	0.139459	149.356201
0.000000	0.139696	149.791092
0.000000	0.139933	149.889130
0.000000	0.140171	150.508347
0.000000	0.140408	150.941696
0.000000	0.140645	151.540283
0.000000	0.140882	151.935257
0.000000	0.141119	152.234756
0.000000	0.141356	152.562027
0.000000	0.141594	153.046692
0.000000	0.141831	153.449905
0.000000	0.142068	153.642853
0.000000	0.142305	154.109299
0.000000	0.142542	154.735443
0.000000	0.142780	155.145767
0.000000	0.143017	155.080292
0.000000	0.143254	155.394028
0.000000	0.143491	155.632965
0.000000	0.143728	156.289108
0.000000	0.143965	156.760239
0.000000	0.144203	157.148651
0.000000	0.144440	157.452377
0.000000	0.144677	157.559097
0.000000	0.144914	158.096420
0.000000	0.145151	158.607239
0.000000	0.145388	159.210800
0.000000	0.145626	160.023041
0.000000	0.145863	160.540375
0.000000	0.146100	160.974609
0.000000	0.146337	161.556290
0.000000	0.146574	161.667999
0.000000	0.146812	162.387909
0.000000	0.147049	162.632401
0.000000	0.147286	162.863510
0.000000	0.147523	162.969284
0.000000	0.147760	163.327560
0.000000	0.147997	163.592896
0.000000	0.148235	163.888596
0.000000	0.148472	164.097824
0.000000	0.148709	164.585693
0.000000	0.148946	164.990143
0.000000	0.149183	165.298126
0.000000	0.149420	165.386551
0.000000	0.149658	165.633484
0.000000	0.149895	165.949570
0.000000	0.150132	166.481110
0.000000	0.150369	167.005081
0.000000	0.150606	167.771454
0.000000	0.150843	168.543198
0.000000	0.151081	168.945801
0.000000	0.151318	169.943863
0.000000	0.151555	170.573532
0.000000	0.151792	171.532394
0.000000	0.152029	172.320099
0.000000	0.152267	172.899368
0.000000	0.152504	173.366180
0.000000	0.152741	173.952759
0.000000	0.152978	174.412155
0.000000	0.153215	174.491287
0.000000	0.153452	174.921326
0.000000	0.153690	175.239426
0.000000	0.153927	175.689316
0.000000	0.154164	175.791794
0.000000	0.154401	176.279160
0.000000	0.154638	176.446350
0.000000	0.154875	176.782104
0.000000	0.155113	177.186737
0.000000	0.155350	177.790771
0.000000	0.155587	178.352829
0.000000	0.155824	178.861847
0.000000	0.156061	179.310455
0.000000	0.156299	179.451096
0.000000	0.156536	180.377228
0.000000	0.156773	180.882584
0.000000	0.157010	181.411911
0.000000	0.157247	181.708328
0.000000	0.157484	182.003281
0.000000	0.157722	182.302338
0.000000	0.157959	182.368240
0.000000	0.158196	182.936493
0.000000	0.158433	183.293106
0.000000	0.158670	183.542526
0.000000	0.158907	183.805099
0.000000	0.159145	183.967056
0.000000	0.159382	184.403290
0.000000	0.159619	184.399857
0.000000	0.159856	185.051193
0.000000	0.160093	185.163132
0.000000	0.160331	185.932098
0.000000	0.160568	186.397018
0.000000	0.160805	186.531723
0.000000	0.161042	186.824600
0.000000	0.161279	187.181351
0.000000	0.161516	187.742310
0.000000	0.161754	188.399185
0.000000	0.161991	188.906616
0.000000	0.162228	189.619812
0.000000	0.162465	189.926163
0.000000	0.162702	191.023178
0.000000	0.162939	191.330093
0.000000	0.163177	191.894073
0.000000	0.163414	192.354111
0.000000	0.163651	192.454544
0.000000	0.163888	193.042908
0.000000	0.164125	193.404602
0.000000	0.164362	193.644516
0.000000	0.164600	194.005676
0.000000	0.164837	194.253845
0.000000	0.165074	194.393341
0.000000	0.165311	194.438446
0.000000	0.165548	195.141190
0.000000	0.165786	195.430008
0.000000	0.166023	195.894592
0.000000	0.166260	196.177841
0.000000	0.166497	196.642029
0.000000	0.166734	197.174377
0.000000	0.166971	197.651138
0.000000	0.167209	198.190765
0.000000	0.167446	198.432007
0.000000	0.167683	199.108673
0.000000	0.167920	199.512314
0.000000	0.168157	200.365326
0.000000	0.168394	201.064728
0.000000	0.168632	201.461990
0.000000	0.168869	202.025269
0.000000	0.169106	202.751465
0.000000	0.169343	203.379303
0.000000	0.169580	203.515274
0.000000	0.169818	203.871201
0.000000	0.170055	203.974121
0.000000	0.170292	204.432358
0.000000	0.170529	204.652206
0.000000	0.170766	204.992218
0.000000	0.171003	204.977051
0.000000	0.171241	205.223083
0.000000	0.171478	205.518524
0.000000	0.171715	205.876968
0.000000	0.171952	206.307587
0.000000	0.172189	206.935898
0.000000	0.172426	207.151291
0.000000	0.172664	207.670792
0.000000	0.172901	208.141739
0.000000	0.173138	208.677338
0.000000	0.173375	209.393707
0.000000	0.173612	209.550919
0.000000	0.173849	210.104507
0.000000	0.174087	210.463226
0.000000	0.174324	210.982590
0.000000	0.174561	211.542831
0.000000	0.174798	211.892517
0.000000	0.175035	212.268463
0.000000	0.175273	212.560501
0.000000	0.175510	213.026093
0.000000	0.175747	213.443085
0.000000	0.175984	213.943527
0.000000	0.176221	214.660980
0.000000	0.176458	215.355026
0.000000	0.176696	215.890640
0.000000	0.176933	216.620239
0.000000	0.177170	217.174210
0.000000	0.177407	217.656281
0.000000	0.177644	218.424744
0.000000	0.177881	218.868118
0.000000	0.178119	219.454926
0.000000	0.178356	219.582581
0.000000	0.178593	220.225357
0.000000	0.178830	220.560181
0.000000	0.179067	221.189407
0.000000	0.179305	221.757980
0.000000	0.179542	222.253784
0.000000	0.179779	222.667450
0.000000	0.180016	223.237595
0.000000	0.180253	223.599670
0.000000	0.180490	223.989792
0.000000	0.180728	224.415756
0.000000	0.180965	224.883499
0.000000	0.181202	225.151245
0.000000	0.181439	225.580368
0.000000	0.181676	226.418961
0.000000	0.181913	226.561844
0.000000	0.182151	227.072662
0.000000	0.182388	227.239517
0.000000	0.182625	227.429062
0.000000	0.182862	227.670654
0.000000	0.183099	228.480988
0.000000	0.183337	228.788986
0.000000	0.183574	229.556488
0.000000	0.183811	230.071396
0.000000	0.184048	230.806168
0.000000	0.184285	231.636475
0.000000	0.184522	232.053177
0.000000	0.184760	232.877106
0.000000	0.184997	233.491119
0.000000	0.185234	233.860016
0.000000	0.185471	234.209579
0.000000	0.185708	234.542145
0.000000	0.185945	234.377594
0.000000	0.186183	235.065460
0.000000	0.186420	235.427200
0.000000	0.186657	235.444183
0.000000	0.186894	235.971252
0.000000	0.187131	236.421707
0.000000	0.187368	236.540115
0.000000	0.187606	236.931320
0.000000	0.187843	237.249771
0.000000	0.188080	237.743042
0.000000	0.188317	237.934219
0.000000	0.188554	238.430557
0.000000	0.188792	238.879959
0.000000	0.189029	239.511658
0.000000	0.189266	239.942368
0.000000	0.189503	240.626862
0.000000	0.189740	240.818344
0.000000	0.189977	240.737350
0.000000	0.190215	240.647919
0.000000	0.190452	241.203644
0.000000	0.190689	241.597977
0.000000	0.190926	242.077545
0.000000	0.191163	242.288376
0.000000	0.191400	243.204849
0.000000	0.191638	243.739349
0.000000	0.191875	244.578659
0.000000	0.192112	244.971405
0.000000	0.192349	245.367096
0.000000	0.192586	245.397369
0.000000	0.192824	246.037811
0.000000	0.193061	246.097473
0.000000	0.193298	246.661407
0.000000	0.193535	246.782974
0.000000	0.193772	247.431458
0.000000	0.194009	247.777954
0.000000	0.194247	248.055435
0.000000	0.194484	248.517136
0.000000	0.194721	249.175491
0.000000	0.194958	249.663803
0.000000	0.195195	250.212448
0.000000	0.195432	250.577911
0.000000	0.195670	251.123505
0.000000	0.195907	251.615601
0.000000	0.196144	252.294342
0.000000	0.196381	252.670197
0.000000	0.196618	253.456726
0.000000	0.196856	253.800873
0.000000	0.197093	254.282516
0.000000	0.197330	254.657288
0.000000	0.197567	255.158646
0.000000	0.197804	255.298080
0.000000	0.198041	255.679092
0.000000	0.198279	255.838165
0.000000	0.198516	256.036407
0.000000	0.198753	256.690399
0.000000	0.198990	257.278717
0.000000	0.199227	258.059113
0.000000	0.199464	259.310181
0.000000	0.199702	261.760376
0.000000	0.199939	266.178589
0.000000	0.200176	273.419312
0.000000	0.200413	284.793121
0.000000	0.200650	302.350342
0.000000	0.200887	327.439087
0.000000	0.201125	361.785950
0.000000	0.201362	405.514130
0.000000	0.201599	458.687378
0.000000	0.201836	513.931396
0.000000	0.202073	560.186401
0.000000	0.202311	594.142761
0.000000	0.202548	614.294434
0.000000	0.202785	620.700195
0.000000	0.203022	612.577698
0.000000	0.203259	591.059326
0.000000	0.203496	558.105286
0.000000	0.203734	515.607178
0.000000	0.203971	467.740723
0.000000	0.204208	420.371826
0.000000	0.204445	382.983337
0.000000	0.204682	363.513214
0.000000	0.204919	347.717285
0.000000	0.205157	334.002991
0.000000	0.205394	323.029022
0.000000	0.205631	313.770050
0.000000	0.205868	306.368805
0.000000	0.206105	300.203369
0.000000	0.206343	295.134644
0.000000	0.206580	290.947968
0.000000	0.206817	287.960297
0.000000	0.207054	285.552826
0.000000	0.207291	283.959564
0.000000	0.207528	282.346375
0.000000	0.207766	281.223267
0.000000	0.208003	280.054016
0.000000	0.208240	279.527039
0.000000	0.208477	279.021667
0.000000	0.208714	279.111877
0.000000	0.208951	279.043121
0.000000	0.209189	279.250854
0.000000	0.209426	279.461609
0.000000	0.209663	279.396545
0.000000	0.209900	279.521667
0.000000	0.210137	279.480377
0.000000	0.210374	280.007874
0.000000	0.210612	280.150024
0.000000	0.210849	280.747040
0.000000	0.211086	281.207458
0.000000	0.211323	281.647064
0.000000	0.211560	281.957306
0.000000	0.211798	282.897583
0.000000	0.212035	283.672028
0.000000	0.212272	284.811859
0.000000	0.212509	285.673676
0.000000	0.212746	287.318451
0.000000	0.212983	289.116547
0.000000	0.213221	291.807770
0.000000	0.213458	294.706329
0.000000	0.213695	298.073547
0.000000	0.213932	300.989410
0.000000	0.214169	303.336334
0.000000	0.214406	301.785400
0.000000	0.214644	294.847107
0.000000	0.214881	293.675171
0.000000	0.215118	293.590759
0.000000	0.215355	293.407654
0.000000	0.215592	293.306854
0.000000	0.215830	293.331665
0.000000	0.216067	293.258209
0.000000	0.216304	293.207794
0.000000	0.216541	293.666229
0.000000	0.216778	294.016693
0.000000	0.217015	294.583435
0.000000	0.217253	294.605682
0.000000	0.217490	295.020386
0.000000	0.217727	294.978546
0.000000	0.217964	295.314636
0.000000	0.218201	295.676910
0.000000	0.218438	295.812317
0.000000	0.218676	295.835449
0.000000	0.218913	296.244843
0.000000	0.219150	296.452881
0.000000	0.219387	296.580658
0.000000	0.219624	296.887390
0.000000	0.219862	297.272064
0.000000	0.220099	297.863831
0.000000	0.220336	298.297974
0.000000	0.220573	298.927155
0.000000	0.220810	299.140686
0.000000	0.221047	299.777618
0.000000	0.221285	300.241486
0.000000	0.221522	300.880524
0.000000	0.221759	301.322693
0.000000	0.221996	301.671967
0.000000	0.222233	302.168549
0.000000	0.222470	302.572906
0.000000	0.222708	303.004028
0.000000	0.222945	303.103271
0.000000	0.223182	303.730499
0.000000	0.223419	304.061188
0.000000	0.223656	304.695679
0.000000	0.223893	305.033356
0.000000	0.224131	305.669617
0.000000	0.224368	306.244171
0.000000	0.224605	306.744446
0.000000	0.224842	306.923126
0.000000	0.225079	307.516846
0.000000	0.225317	307.944122
0.000000	0.225554	308.568542
0.000000	0.225791	309.273346
0.000000	0.226028	309.680603
0.000000	0.226265	310.623047
0.000000	0.226502	310.882202
0.000000	0.226740	311.523254
0.000000	0.226977	311.591278
0.000000	0.227214	312.058502
0.000000	0.227451	312.593933
0.000000	0.227688	313.444153
0.000000	0.227925	313.872314
0.000000	0.228163	314.336761
0.000000	0.228400	314.835358
0.000000	0.228637	315.240723
0.000000	0.228874	315.789337
0.000000	0.229111	315.994995
0.000000	0.229349	316.339905
0.000000	0.229586	316.844269
0.000000	0.229823	317.154327
0.000000	0.230060	317.515259
0.000000	0.230297	318.061462
0.000000	0.230534	318.554657
0.000000	0.230772	319.228760
0.000000	0.231009	319.590210
0.000000	0.231246	320.110901
0.000000	0.231483	320.434662
0.000000	0.231720	320.807556
0.000000	0.231957	321.246216
0.000000	0.232195	322.005859
0.000000	0.232432	322.603516
0.000000	0.232669	323.142670
0.000000	0.232906	323.615631
0.000000	0.233143	324.139404
0.000000	0.233380	324.711975
0.000000	0.233618	325.204468
0.000000	0.233855	325.727661
0.000000	0.234092	326.154999
0.000000	0.234329	326.603333
0.000000	0.234566	326.711456
0.000000	0.234804	327.336639
0.000000	0.235041	327.652344
0.000000	0.235278	328.257782
0.000000	0.235515	328.673737
0.000000	0.235752	328.885559
0.000000	0.235989	329.617737
0.000000	0.236227	329.898315
0.000000	0.236464	330.548096
0.000000	0.236701	330.596283
0.000000	0.236938	330.884186
0.000000	0.237175	330.718323
0.000000	0.237412	331.342285
0.000000	0.237650	331.834106
0.000000	0.237887	332.432098
0.000000	0.238124	333.377808
0.000000	0.238361	333.927795
0.000000	0.238598	334.290802
0.000000	0.238836	334.703491
0.000000	0.239073	335.536255
0.000000	0.239310	335.935730
0.000000	0.239547	336.604065
0.000000	0.239784	336.687866
0.000000	0.240021	337.264709
0.000000	0.240259	337.865692
0.000000	0.240496	337.990448
0.000000	0.240733	338.482452
0.000000	0.240970	338.395081
0.000000	0.241207	338.954926
0.000000	0.241444	339.356903
0.000000	0.241682	339.848328
0.000000	0.241919	340.684357
0.000000	0.242156	341.014130
0.000000	0.242393	341.909424
0.000000	0.242630	342.278687
0.000000	0.242868	343.183228
0.000000	0.243105	343.648224
0.000000	0.243342	344.129150
0.000000	0.243579	344.142456
0.000000	0.243816	345.035309
0.000000	0.244053	345.140717
0.000000	0.244291	345.777557
0.000000	0.244528	346.362427
0.000000	0.244765	346.877441
0.000000	0.245002	347.422485
0.000000	0.245239	347.974243
0.000000	0.245476	348.261932
0.000000	0.245714	348.260986
0.000000	0.245951	348.335693
0.000000	0.246188	348.509583
0.000000	0.246425	348.562744
0.000000	0.246662	348.760986
0.000000	0.246900	348.893799
0.000000	0.247137	349.350098
0.000000	0.247374	349.788971
0.000000	0.247611	350.330902
0.000000	0.247848	350.971680
0.000000	0.248085	351.576111
0.000000	0.248323	352.125336
0.000000	0.248560	352.484772
0.000000	0.248797	353.014862
0.000000	0.249034	353.359009
0.000000	0.249271	353.878754
0.000000	0.249508	354.699585
0.000000	0.249746	355.078217
0.000000	0.249983	355.590851
0.000000	0.250220	355.870483
0.000000	0.250457	356.397705
0.000000	0.250694	356.211090
0.000000	0.250931	356.650146
0.000000	0.251169	357.394287
0.000000	0.251406	357.590759
0.000000	0.251643	358.193512
0.000000	0.251880	358.486389
0.000000	0.252117	358.943268
0.000000	0.252355	359.204620
0.000000	0.252592	359.872772
0.000000	0.252829	360.343994
0.000000	0.253066	360.721405
0.000000	0.253303	360.883240
0.000000	0.253540	361.083984
0.000000	0.253778	361.837097
0.000000	0.254015	362.189178
0.000000	0.254252	362.854645
0.000000	0.254489	363.355286
0.000000	0.254726	363.923126
0.000000	0.254963	364.557861
0.000000	0.255201	364.767426
0.000000	0.255438	365.515350
0.000000	0.255675	366.082855
0.000000	0.255912	366.563660
0.000000	0.256149	367.427216
0.000000	0.256387	367.323120
0.000000	0.256624	367.683289
0.000000	0.256861	367.937073
0.000000	0.257098	368.216156
0.000000	0.257335	368.782837
0.000000	0.257572	369.045288
0.000000	0.257810	369.489319
0.000000	0.258047	369.888123
0.000000	0.258284	370.608276
0.000000	0.258521	371.162598
0.000000	0.258758	371.527802
0.000000	0.258995	372.300964
0.000000	0.259233	372.507965
0.000000	0.259470	372.976379
0.000000	0.259707	373.230804
0.000000	0.259944	373.749908
0.000000	0.260181	374.291321
0.000000	0.260418	374.471161
0.000000	0.260656	374.880096
0.000000	0.260893	374.796143
0.000000	0.261130	375.192505
0.000000	0.261367	375.251404
0.000000	0.261604	375.587982
0.000000	0.261842	375.744049
0.000000	0.262079	376.337830
0.000000	0.262316	376.900299
0.000000	0.262553	377.297882
0.000000	0.262790	377.887573
0.000000	0.263027	378.186096
0.000000	0.263265	378.672974
0.000000	0.263502	379.358459
0.000000	0.263739	379.994690
0.000000	0.263976	380.442505
0.000000	0.264213	381.054932
0.000000	0.264450	381.346039
0.000000	0.264688	381.794312
0.000000	0.264925	382.288666
0.000000	0.265162	383.069641
0.000000	0.265399	383.276550
0.000000	0.265636	383.736603
0.000000	0.265874	383.977081
0.000000	0.266111	384.606964
0.000000	0.266348	384.668671
0.000000	0.266585	385.252075
0.000000	0.266822	385.412903
0.000000	0.267059	386.117523
0.000000	0.267297	386.648804
0.000000	0.267534	387.101959
0.000000	0.267771	387.704376
0.000000	0.268008	387.837799
0.000000	0.268245	388.218597
0.000000	0.268482	388.379578
0.000000	0.268720	388.691132
0.000000	0.268957	389.171844
0.000000	0.269194	389.706085
0.000000	0.269431	390.166687
0.000000	0.269668	390.303253
0.000000	0.269906	390.725403
0.000000	0.270143	391.211212
0.000000	0.270380	391.640045
0.000000	0.270617	392.251312
0.000000	0.270854	392.678131
0.000000	0.271091	393.151733
0.000000	0.271329	393.551758
0.000000	0.271566	394.000122
0.000000	0.271803	394.502869
0.000000	0.272040	394.941132
0.000000	0.272277	395.435455
0.000000	0.272514	395.987305
0.000000	0.272752	396.592712
0.000000	0.272989	396.878174
0.000000	0.273226	397.442566
0.000000	0.273463	397.933105
0.000000	0.273700	398.347107
0.000000	0.273937	398.812561
0.000000	0.274175	399.099274
0.000000	0.274412	399.825104
0.000000	0.274649	400.274323
0.000000	0.274886	401.278870
0.000000	0.275123	401.611755
0.000000	0.275361	402.199188
0.000000	0.275598	402.550323
0.000000	0.275835	402.769409
0.000000	0.276072	403.348480
0.000000	0.276309	403.334778
0.000000	0.276546	403.589325
0.000000	0.276784	403.800171
0.000000	0.277021	404.611603
0.000000	0.277258	405.324585
0.000000	0.277495	406.044952
0.000000	0.277732	406.876312
0.000000	0.277969	407.670074
0.000000	0.278207	408.387024
0.000000	0.278444	408.747101
0.000000	0.278681	409.453674
0.000000	0.278918	409.168274
0.000000	0.279155	409.701508
0.000000	0.279393	409.883362
0.000000	0.279630	410.434875
0.000000	0.279867	410.513031
0.000000	0.280104	410.953583
0.000000	0.280341	411.283325
0.000000	0.280578	411.129303
0.000000	0.280816	411.593018
0.000000	0.281053	411.618408
0.000000	0.281290	412.060394
0.000000	0.281527	412.342224
0.000000	0.281764	412.955841
0.000000	0.282001	413.428528
0.000000	0.282239	413.997070
0.000000	0.282476	414.664978
0.000000	0.282713	415.187561
0.000000	0.282950	415.802429
0.000000	0.283187	416.513550
0.000000	0.283424	417.195190
0.000000	0.283662	418.077881
0.000000	0.283899	418.416138
0.000000	0.284136	419.274750
0.000000	0.284373	419.800171
0.000000	0.284610	420.318695
0.000000	0.284848	420.568665
0.000000	0.285085	420.898590
0.000000	0.285322	420.946472
0.000000	0.285559	421.202545
0.000000	0.285796	421.328979
0.000000	0.286033	421.346497
0.000000	0.286271	421.655151
0.000000	0.286508	421.810089
0.000000	0.286745	422.561127
0.000000	0.286982	423.198395
0.000000	0.287219	423.817841
0.000000	0.287456	424.518524
0.000000	0.287694	425.156555
0.000000	0.287931	425.586243
0.000000	0.288168	425.672394
0.000000	0.288405	426.150177
0.000000	0.288642	426.679077
0.000000	0.288880	427.374329
0.000000	0.289117	427.611450
0.000000	0.289354	428.090393
0.000000	0.289591	428.563049
0.000000	0.289828	428.398071
0.000000	0.290065	428.793152
0.000000	0.290303	428.797180
0.000000	0.290540	428.887390
0.000000	0.290777	428.841736
0.000000	0.291014	428.802307
0.000000	0.291251	429.044403
0.000000	0.291488	429.354919
0.000000	0.291726	429.744141
0.000000	0.291963	429.973053
0.000000	0.292200	430.527496
0.000000	0.292437	431.050446
0.000000	0.292674	431.408661
0.000000	0.292911	432.083893
0.000000	0.293149	432.355072
0.000000	0.293386	432.945770
0.000000	0.293623	433.389130
0.000000	0.293860	434.291107
0.000000	0.294097	435.044739
0.000000	0.294335	435.374817
0.000000	0.294572	436.231567
0.000000	0.294809	436.519073
0.000000	0.295046	437.419617
0.000000	0.295283	437.474060
0.000000	0.295520	437.744751
0.000000	0.295758	438.012604
0.000000	0.295995	438.288147
0.000000	0.296232	438.825836
0.000000	0.296469	438.906036
0.000000	0.296706	439.257141
0.000000	0.296943	439.666595
0.000000	0.297181	440.028107
0.000000	0.297418	440.477234
0.000000	0.297655	441.029541
0.000000	0.297892	441.568420
0.000000	0.298129	442.572876
0.000000	0.298367	443.055298
0.000000	0.298604	443.823547
0.000000	0.298841	444.383118
0.000000	0.299078	444.348236
0.000000	0.299315	445.057983
0.000000	0.299552	445.088715
0.000000	0.299790	446.131256
0.000000	0.300027	446.383667
0.000000	0.300264	447.020111
0.000000	0.300501	447.440369
0.000000	0.300738	447.629822
0.000000	0.300975	447.712036
0.000000	0.301213	448.311829
0.000000	0.301450	448.838867
0.000000	0.301687	449.276093
0.000000	0.301924	449.493225
0.000000	0.302161	449.859375
0.000000	0.302399	450.033508
0.000000	0.302636	450.398926
0.000000	0.302873	451.106567
0.000000	0.303110	451.557983
0.000000	0.303347	452.587097
0.000000	0.303584	452.967438
0.000000	0.303822	453.624725
0.000000	0.304059	454.187408
0.000000	0.304296	454.267456
0.000000	0.304533	454.826202
0.000000	0.304770	454.908539
0.000000	0.305007	455.354492
0.000000	0.305245	455.816406
0.000000	0.305482	455.800537
0.000000	0.305719	456.398102
0.000000	0.305956	456.419922
0.000000	0.306193	456.588806
0.000000	0.306430	457.058777
0.000000	0.306668	457.486664
0.000000	0.306905	457.996490
0.000000	0.307142	458.472076
0.000000	0.307379	459.035583
0.000000	0.307616	459.445343
0.000000	0.307854	460.183044
0.000000	0.308091	461.007172
0.000000	0.308328	461.288300
0.000000	0.308565	462.098816
0.000000	0.308802	462.477356
0.000000	0.309039	462.890167
0.000000	0.309277	463.466187
0.000000	0.309514	463.963654
0.000000	0.309751	464.614868
0.000000	0.309988	464.926392
0.000000	0.310225	465.371338
0.000000	0.310462	465.716827
0.000000	0.310700	465.842987
0.000000	0.310937	466.363800
0.000000	0.311174	466.680389
0.000000	0.311411	467.498138
0.000000	0.311648	467.581268
0.000000	0.311886	467.978119
0.000000	0.312123	467.723999
0.000000	0.312360	467.551788
0.000000	0.312597	467.639221
0.000000	0.312834	467.919586
0.000000	0.313071	468.430786
0.000000	0.313309	468.828827
0.000000	0.313546	469.479919
0.000000	0.313783	470.507233
0.000000	0.314020	470.916626
0.000000	0.314257	471.760803
0.000000	0.314494	472.187439
0.000000	0.314732	472.537689
0.000000	0.314969	473.305328
0.000000	0.315206	473.770844
0.000000	0.315443	474.526917
0.000000	0.315680	474.845703
0.000000	0.315917	475.441071
0.000000	0.316155	475.956970
0.000000	0.316392	476.381134
0.000000	0.316629	477.069641
0.000000	0.316866	477.165985
0.000000	0.317103	477.627991
0.000000	0.317341	478.124146
0.000000	0.317578	478.204559
0.000000	0.317815	478.936340
0.000000	0.318052	479.811554
0.000000	0.318289	481.306732
0.000000	0.318526	484.281677
0.000000	0.318764	489.571259
0.000000	0.319001	498.763275
0.000000	0.319238	513.106323
0.000000	0.319475	534.958984
0.000000	0.319712	565.363831
0.000000	0.319950	607.272949
0.000000	0.320187	660.379944
0.000000	0.320424	725.462402
0.000000	0.320661	789.803894
0.000000	0.320898	846.326965
0.000000	0.321135	891.442322
0.000000	0.321373	920.884460
0.000000	0.321610	932.451843
0.000000	0.321847	924.832275
0.000000	0.322084	899.250427
0.000000	0.322321	858.121765
0.000000	0.322558	805.534790
0.000000	0.322796	745.686646
0.000000	0.323033	686.387939
0.000000	0.323270	638.139954
0.000000	0.323507	611.711609
0.000000	0.323744	589.476440
0.000000	0.323981	571.503052
0.000000	0.324219	556.740723
0.000000	0.324456	544.474426
0.000000	0.324693	534.873535
0.000000	0.324930	527.173218
0.000000	0.325167	520.930481
0.000000	0.325405	516.335693
0.000000	0.325642	512.530884
0.000000	0.325879	509.651642
0.000000	0.326116	507.280548
0.000000	0.326353	505.513916
0.000000	0.326590	504.241119
0.000000	0.326828	503.002228
0.000000	0.327065	502.446106
0.000000	0.327302	501.793549
0.000000	0.327539	501.467712
0.000000	0.327776	500.947937
0.000000	0.328013	500.806885
0.000000	0.328251	500.912262
0.000000	0.328488	500.751709
0.000000	0.328725	500.781616
0.000000	0.328962	500.754669
0.000000	0.329199	500.906799
0.000000	0.329437	500.876678
0.000000	0.329674	501.029510
0.000000	0.329911	501.382172
0.000000	0.330148	501.577148
0.000000	0.330385	501.976379
0.000000	0.330622	502.099884
0.000000	0.330860	503.158813
0.000000	0.331097	503.336884
0.000000	0.331334	503.928070
0.000000	0.331571	503.975952
0.000000	0.331808	504.448456
0.000000	0.332045	505.372925
0.000000	0.332283	505.769318
0.000000	0.332520	506.208435
0.000000	0.332757	506.806122
0.000000	0.332994	507.306915
0.000000	0.333231	507.689148
0.000000	0.333468	507.819580
0.000000	0.333706	508.064758
0.000000	0.333943	508.323792
0.000000	0.334180	508.610382
0.000000	0.334417	508.935913
0.000000	0.334654	509.428162
0.000000	0.334892	509.721222
0.000000	0.335129	510.044800
0.000000	0.335366	510.519531
0.000000	0.335603	510.778564
0.000000	0.335840	511.181488
0.000000	0.336077	511.012817
0.000000	0.336315	511.502106
0.000000	0.336552	512.211914
0.000000	0.336789	512.538635
0.000000	0.337026	513.326294
0.000000	0.337263	513.737854
0.000000	0.337500	514.609436
0.000000	0.337738	515.093201
0.000000	0.337975	515.768616
0.000000	0.338212	516.749207
0.000000	0.338449	517.036926
0.000000	0.338686	517.442932
0.000000	0.338924	518.219299
0.000000	0.339161	518.153564
0.000000	0.339398	518.452820
0.000000	0.339635	518.921936
0.000000	0.339872	519.462891
0.000000	0.340109	519.963928
0.000000	0.340347	520.547974
0.000000	0.340584	521.212708
0.000000	0.340821	521.699280
0.000000	0.341058	522.468567
0.000000	0.341295	522.893127
0.000000	0.341532	523.180237
0.000000	0.341770	523.442688
0.000000	0.342007	523.442627
0.000000	0.342244	524.045837
0.000000	0.342481	523.825378
0.000000	0.342718	524.240784
0.000000	0.342955	524.733154
0.000000	0.343193	525.061340
0.000000	0.343430	525.825928
0.000000	0.343667	526.171936
0.000000	0.343904	526.554565
0.000000	0.344141	527.215698
0.000000	0.344379	527.304138
0.000000	0.344616	527.664490
0.000000	0.344853	527.967651
0.000000	0.345090	528.599365
0.000000	0.345327	528.971741
0.000000	0.345564	529.809021
0.000000	0.345802	530.747925
0.000000	0.346039	531.267334
0.000000	0.346276	531.814819
0.000000	0.346513	532.138611
0.000000	0.346750	532.598938
0.000000	0.346987	532.965027
0.000000	0.347225	533.242249
0.000000	0.347462	533.927612
0.000000	0.347699	534.301636
0.000000	0.347936	535.076050
0.000000	0.348173	535.154236
0.000000	0.348411	535.483704
0.000000	0.348648	536.204529
0.000000	0.348885	536.220520
0.000000	0.349122	536.725525
0.000000	0.349359	536.889648
0.000000	0.349596	537.189819
0.000000	0.349834	537.637268
0.000000	0.350071	537.744690
0.000000	0.350308	538.232544
0.000000	0.350545	538.380920
0.000000	0.350782	538.785461
0.000000	0.351019	538.847473
0.000000	0.351257	539.049805
0.000000	0.351494	539.534119
0.000000	0.351731	539.703308
0.000000	0.351968	540.285095
0.000000	0.352205	540.204102
0.000000	0.352443	540.795959
0.000000	0.352680	541.367554
0.000000	0.352917	541.786926
0.000000	0.353154	542.896423
0.000000	0.353391	542.867737
0.000000	0.353628	543.483887
0.000000	0.353866	544.044800
0.000000	0.354103	544.536621
0.000000	0.354340	545.314270
0.000000	0.354577	545.520508
0.000000	0.354814	545.865417
0.000000	0.355051	546.367371
0.000000	0.355289	546.790649
0.000000	0.355526	547.253662
0.000000	0.355763	547.757813
0.000000	0.356000	548.180542
0.000000	0.356237	548.519165
0.000000	0.356474	548.897766
0.000000	0.356712	549.198975
0.000000	0.356949	549.906128
0.000000	0.357186	550.405273
0.000000	0.357423	550.784302
0.000000	0.357660	550.903625
0.000000	0.357898	550.757629
0.000000	0.358135	551.335022
0.000000	0.358372	551.450317
0.000000	0.358609	551.699768
0.000000	0.358846	551.861023
0.000000	0.359083	551.948792
0.000000	0.359321	552.715332
0.000000	0.359558	552.969788
0.000000	0.359795	553.551147
0.000000	0.360032	553.875916
0.000000	0.360269	554.560547
0.000000	0.360506	555.264099
0.000000	0.360744	556.105835
0.000000	0.360981	556.954285
0.000000	0.361218	557.783264
0.000000	0.361455	558.680969
0.000000	0.361692	559.366760
0.000000	0.361930	559.798950
0.000000	0.362167	560.197998
0.000000	0.362404	560.441528
0.000000	0.362641	560.659424
0.000000	0.362878	560.751770
0.000000	0.363115	561.228760
0.000000	0.363353	561.506714
0.000000	0.363590	561.943909
0.000000	0.363827	562.661377
0.000000	0.364064	562.792053
0.000000	0.364301	563.036560
0.000000	0.364538	563.164185
0.000000	0.364776	563.183594
0.000000	0.365013	563.599976
0.000000	0.365250	564.316345
0.000000	0.365487	564.236694
0.000000	0.365724	564.686584
0.000000	0.365961	565.097107
0.000000	0.366199	565.472351
0.000000	0.366436	566.059875
0.000000	0.366673	566.860779
0.000000	0.366910	567.370728
0.000000	0.367147	567.801697
0.000000	0.367385	568.386719
0.000000	0.367622	568.758057
0.000000	0.367859	568.907837
0.000000	0.368096	569.576660
0.000000	0.368333	569.814880
0.000000	0.368570	570.343689
0.000000	0.368808	570.936646
0.000000	0.369045	571.346313
0.000000	0.369282	572.051453
0.000000	0.369519	572.202515
0.000000	0.369756	572.757080
0.000000	0.369993	573.366333
0.000000	0.370231	573.772461
0.000000	0.370468	574.321655
0.000000	0.370705	574.643005
0.000000	0.370942	574.845886
0.000000	0.371179	575.181335
0.000000	0.371417	575.546814
0.000000	0.371654	575.956848
0.000000	0.371891	576.061951
0.000000	0.372128	576.484070
0.000000	0.372365	577.373108
0.000000	0.372602	577.998169
0.000000	0.372840	578.568604
0.000000	0.373077	579.067810
0.000000	0.373314	579.483215
0.000000	0.373551	579.808838
0.000000	0.373788	580.410034
0.000000	0.374025	581.049561
0.000000	0.374263	581.108337
0.000000	0.374500	581.672913
0.000000	0.374737	581.918396
0.000000	0.374974	582.322998
0.000000	0.375211	583.015930
0.000000	0.375449	583.502930
0.000000	0.375686	583.758484
0.000000	0.375923	583.896179
0.000000	0.376160	584.169922
0.000000	0.376397	584.599304
0.000000	0.376634	584.951355
0.000000	0.376872	585.227844
0.000000	0.377109	585.802307
0.000000	0.377346	586.080017
0.000000	0.377583	586.544250
0.000000	0.377820	587.089111
0.000000	0.378057	587.595154
0.000000	0.378295	588.179993
0.000000	0.378532	588.718079
0.000000	0.378769	589.564331
0.000000	0.379006	589.858154
0.000000	0.379243	590.181213
0.000000	0.379481	590.907715
0.000000	0.379718	591.432739
0.000000	0.379955	591.733643
0.000000	0.380192	592.168396
0.000000	0.380429	592.501953
0.000000	0.380666	592.735229
0.000000	0.380904	593.364380
0.000000	0.381141	593.552368
0.000000	0.381378	593.899170
0.000000	0.381615	594.546143
0.000000	0.381852	594.768860
0.000000	0.382089	595.403992
0.000000	0.382327	595.607178
0.000000	0.382564	596.331116
0.000000	0.382801	596.972717
0.000000	0.383038	596.900085
0.000000	0.383275	597.324829
0.000000	0.383512	597.443298
0.000000	0.383750	598.129517
0.000000	0.383987	598.450500
0.000000	0.384224	599.501465
0.000000	0.384461	599.955322
0.000000	0.384698	600.982300
0.000000	0.384936	601.951965
0.000000	0.385173	601.942871
0.000000	0.385410	602.836548
0.000000	0.385647	602.559998
0.000000	0.385884	602.764465
0.000000	0.386121	602.387451
0.000000	0.386359	602.172852
0.000000	0.386596	602.058350
0.000000	0.386833	601.973206
0.000000	0.387070	602.447571
0.000000	0.387307	602.787476
0.000000	0.387544	603.233582
0.000000	0.387782	603.669495
0.000000	0.388019	603.971741
0.000000	0.388256	604.747498
0.000000	0.388493	605.514526
0.000000	0.388730	605.880615
0.000000	0.388968	606.551575
0.000000	0.389205	607.162170
0.000000	0.389442	607.446472
0.000000	0.389679	608.236633
0.000000	0.389916	608.555969
0.000000	0.390153	608.856018
0.000000	0.390391	609.255920
0.000000	0.390628	609.148743
0.000000	0.390865	609.509399
0.000000	0.391102	609.644348
0.000000	0.391339	609.927734
0.000000	0.391576	610.019348
0.000000	0.391814	610.542725
0.000000	0.392051	611.157043
0.000000	0.392288	611.612549
0.000000	0.392525	611.898438
0.000000	0.392762	612.502380
0.000000	0.393000	613.191589
0.000000	0.393237	613.468262
0.000000	0.393474	614.290894
0.000000	0.393711	614.696106
0.000000	0.393948	615.146973
0.000000	0.394185	616.014038
0.000000	0.394423	616.081909
0.000000	0.394660	616.789795
0.000000	0.394897	617.069763
0.000000	0.395134	617.756042
0.000000	0.395371	618.366028
0.000000	0.395608	618.752197
0.000000	0.395846	619.137756
0.000000	0.396083	619.398132
0.000000	0.396320	619.534302
0.000000	0.396557	619.802490
0.000000	0.396794	620.346680
0.000000	0.397031	620.326904
0.000000	0.397269	620.833496
0.000000	0.397506	621.407471
0.000000	0.397743	621.796265
0.000000	0.397980	622.232117
0.000000	0.398217	622.475647
0.000000	0.398455	622.897583
0.000000	0.398692	623.518005
0.000000	0.398929	623.859253
0.000000	0.399166	624.527710
0.000000	0.399403	625.173218
0.000000	0.399640	625.909729
0.000000	0.399878	626.486511
0.000000	0.400115	626.888000
0.000000	0.400352	627.714294
0.000000	0.400589	628.351929
0.000000	0.400826	629.008240
0.000000	0.401063	629.537720
0.000000	0.401301	629.432495
0.000000	0.401538	629.781311
0.000000	0.401775	629.767212
0.000000	0.402012	630.490601
0.000000	0.402249	630.881775
0.000000	0.402487	630.799744
0.000000	0.402724	631.105652
0.000000	0.402961	631.476929
0.000000	0.403198	632.053589
0.000000	0.403435	632.240723
0.000000	0.403672	633.011963
0.000000	0.403910	633.655823
0.000000	0.404147	634.269775
0.000000	0.404384	635.321838
0.000000	0.404621	635.211060
0.000000	0.404858	636.209167
0.000000	0.405095	636.403992
0.000000	0.405333	636.859009
0.000000	0.405570	637.353882
0.000000	0.405807	637.651367
0.000000	0.406044	638.363831
0.000000	0.406281	638.777710
0.000000	0.406518	639.255188
0.000000	0.406756	640.199097
0.000000	0.406993	640.467590
0.000000	0.407230	641.407166
0.000000	0.407467	642.840942
0.000000	0.407704	645.492615
0.000000	0.407942	650.242432
0.000000	0.408179	657.205322
0.000000	0.408416	669.034180
0.000000	0.408653	686.651917
0.000000	0.408890	712.393127
0.000000	0.409127	747.309814
0.000000	0.409365	792.573425
0.000000	0.409602	848.394348
0.000000	0.409839	910.327026
0.000000	0.410076	966.502258
0.000000	0.410313	1015.016968
0.000000	0.410550	1052.731445
0.000000	0.410788	1078.145874
0.000000	0.411025	1090.101807
0.000000	0.411262	1088.210571
0.000000	0.411499	1072.793823
0.000000	0.411736	1045.283691
0.000000	0.411974	1006.883850
0.000000	0.412211	961.766235
0.000000	0.412448	913.520081
0.000000	0.412685	865.454712
0.000000	0.412922	821.945740
0.000000	0.413159	790.348694
0.000000	0.413397	771.773560
0.000000	0.413634	756.043762
0.000000	0.413871	742.288818
0.000000	0.414108	731.077026
0.000000	0.414345	722.120544
0.000000	0.414582	714.669373
0.000000	0.414820	708.913330
0.000000	0.415057	703.856140
0.000000	0.415294	700.104004
0.000000	0.415531	696.994690
0.000000	0.415768	694.125610
0.000000	0.416005	691.990173
0.000000	0.416243	690.402466
0.000000	0.416480	689.058655
0.000000	0.416717	687.902710
0.000000	0.416954	687.379883
0.000000	0.417191	686.970276
0.000000	0.417429	686.620117
0.000000	0.417666	686.411682
0.000000	0.417903	686.080627
0.000000	0.418140	685.618774
0.000000	0.418377	685.895752
0.000000	0.418614	685.972046
0.000000	0.418852	686.568726
0.000000	0.419089	686.958862
0.000000	0.419326	687.474426
0.000000	0.419563	687.970093
0.000000	0.419800	688.654297
0.000000	0.420037	689.250122
0.000000	0.420275	689.232788
0.000000	0.420512	689.436707
0.000000	0.420749	689.409058
0.000000	0.420986	689.664612
0.000000	0.421223	690.247070
0.000000	0.421461	690.689575
0.000000	0.421698	691.349609
0.000000	0.421935	692.099304
0.000000	0.422172	692.546265
0.000000	0.422409	693.019714
0.000000	0.422646	693.501282
0.000000	0.422884	693.603821
0.000000	0.423121	693.791992
0.000000	0.423358	694.312073
0.000000	0.423595	694.310364
0.000000	0.423832	694.015808
0.000000	0.424069	694.309998
0.000000	0.424307	694.151428
0.000000	0.424544	694.534973
0.000000	0.424781	694.659790
0.000000	0.425018	695.392456
0.000000	0.425255	696.028809
0.000000	0.425492	696.795288
0.000000	0.425730	697.435242
0.000000	0.425967	697.802795
0.000000	0.426204	698.610046
0.000000	0.426441	699.485535
0.000000	0.426678	700.148499
0.000000	0.426916	700.318054
0.000000	0.427153	700.464844
0.000000	0.427390	700.974121
0.000000	0.427627	701.135132
0.000000	0.427864	701.549194
0.000000	0.428101	701.982178
0.000000	0.428339	702.299072
0.000000	0.428576	702.726990
0.000000	0.428813	702.528809
0.000000	0.429050	702.915222
0.000000	0.429287	702.830017
0.000000	0.429524	702.766296
0.000000	0.429762	703.493652
0.000000	0.429999	703.583984
0.000000	0.430236	704.233582
0.000000	0.430473	704.728577
0.000000	0.430710	705.168701
0.000000	0.430948	705.420654
0.000000	0.431185	706.087158
0.000000	0.431422	706.446167
0.000000	0.431659	706.970825
0.000000	0.431896	707.185791
0.000000	0.432133	707.582397
0.000000	0.432371	708.183105
0.000000	0.432608	708.869812
0.000000	0.432845	709.625244
0.000000	0.433082	710.055176
0.000000	0.433319	710.489319
0.000000	0.433556	710.791382
0.000000	0.433794	711.070068
0.000000	0.434031	711.202271
0.000000	0.434268	711.436768
0.000000	0.434505	711.548950
0.000000	0.434742	711.676147
0.000000	0.434979	711.964539
0.000000	0.435217	712.190125
0.000000	0.435454	712.843323
0.000000	0.435691	713.072021
0.000000	0.435928	713.697998
0.000000	0.436165	713.865967
0.000000	0.436403	714.040405
0.000000	0.436640	714.480713
0.000000	0.436877	714.480042
0.000000	0.437114	714.661499
0.000000	0.437351	715.435852
0.000000	0.437588	715.979797
0.000000	0.437826	716.766113
0.000000	0.438063	717.424622
0.000000	0.438300	718.294678
0.000000	0.438537	718.744995
0.000000	0.438774	719.346375
0.000000	0.439011	719.965149
0.000000	0.439249	720.336975
0.000000	0.439486	720.688538
0.000000	0.439723	720.781555
0.000000	0.439960	720.992554
0.000000	0.440197	721.228516
0.000000	0.440435	721.751221
0.000000	0.440672	722.328369
0.000000	0.440909	722.584106
0.000000	0.441146	722.991394
0.000000	0.441383	723.068909
0.000000	0.441620	723.786072
0.000000	0.441858	723.939636
0.000000	0.442095	724.355286
0.000000	0.442332	724.923523
0.000000	0.442569	724.789917
0.000000	0.442806	725.165222
0.000000	0.443043	725.602478
0.000000	0.443281	726.107422
0.000000	0.443518	726.682312
0.000000	0.443755	726.838196
0.000000	0.443992	727.422119
0.000000	0.444229	727.844360
0.000000	0.444467	728.701538
0.000000	0.444704	729.260498
0.000000	0.444941	729.494385
0.000000	0.445178	730.133484
0.000000	0.445415	730.349609
0.000000	0.445652	730.749451
0.000000	0.445890	731.597229
0.000000	0.446127	732.404724
0.000000	0.446364	733.013977
0.000000	0.446601	733.269165
0.000000	0.446838	733.761353
0.000000	0.447075	733.889893
0.000000	0.447313	734.137634
0.000000	0.447550	734.646973
0.000000	0.447787	734.942444
0.000000	0.448024	735.140686
0.000000	0.448261	735.617554
0.000000	0.448498	736.147339
0.000000	0.448736	736.244446
0.000000	0.448973	736.640747
0.000000	0.449210	737.120178
0.000000	0.449447	737.806641
0.000000	0.449684	738.448425
0.000000	0.449922	738.901245
0.000000	0.450159	739.517151
0.000000	0.450396	739.819580
0.000000	0.450633	740.189331
0.000000	0.450870	740.554321
0.000000	0.451107	741.452637
0.000000	0.451345	742.322083
0.000000	0.451582	743.650024
0.000000	0.451819	745.059021
0.000000	0.452056	746.498291
0.000000	0.452293	747.791809
0.000000	0.452531	747.800781
0.000000	0.452768	748.703552
0.000000	0.453005	749.486145
0.000000	0.453242	750.786743
0.000000	0.453479	752.038208
0.000000	0.453716	753.375549
0.000000	0.453954	754.578613
0.000000	0.454191	756.158325
0.000000	0.454428	757.904968
0.000000	0.454665	759.701721
0.000000	0.454902	761.534058
0.000000	0.455139	763.736450
0.000000	0.455377	765.774658
0.000000	0.455614	767.571716
0.000000	0.455851	769.067810
0.000000	0.456088	770.117004
0.000000	0.456325	771.114624
0.000000	0.456562	772.411194
0.000000	0.456800	774.060120
0.000000	0.457037	776.305115
0.000000	0.457274	779.480713
0.000000	0.457511	783.772400
0.000000	0.457748	789.808960
0.000000	0.457986	798.145203
0.000000	0.458223	809.545166
0.000000	0.458460	823.914734
0.000000	0.458697	841.048645
0.000000	0.458934	860.468994
0.000000	0.459171	879.828003
0.000000	0.459409	897.731262
0.000000	0.459646	914.014587
0.000000	0.459883	930.088318
0.000000	0.460120	943.748108
0.000000	0.460357	952.575806
0.000000	0.460594	957.838074
0.000000	0.460832	961.299316
0.000000	0.461069	963.924561
0.000000	0.461306	966.677002
0.000000	0.461543	972.155029
0.000000	0.461780	982.894836
0.000000	0.462018	995.556274
0.000000	0.462255	1007.604797
0.000000	0.462492	1015.077759
0.000000	0.462729	1019.133545
0.000000	0.462966	1017.038818
0.000000	0.463203	1005.789856
0.000000	0.463441	986.625610
0.000000	0.463678	960.871277
0.000000	0.463915	933.343384
0.000000	0.464152	904.458069
0.000000	0.464389	877.142090
0.000000	0.464626	856.795471
0.000000	0.464864	844.503479
0.000000	0.465101	835.395142
0.000000	0.465338	827.367004
0.000000	0.465575	821.596375
0.000000	0.465812	816.907837
0.000000	0.466049	813.917053
0.000000	0.466287	812.502075
0.000000	0.466524	812.670227
0.000000	0.466761	815.077942
0.000000	0.466998	820.275269
0.000000	0.467235	829.073364
0.000000	0.467473	841.660400
0.000000	0.467710	858.394775
0.000000	0.467947	878.479248
0.000000	0.468184	900.399902
0.000000	0.468421	917.898315
0.000000	0.468658	928.833374
0.000000	0.468896	937.026855
0.000000	0.469133	942.808167
0.000000	0.469370	947.260193
0.000000	0.469607	953.392822
0.000000	0.469844	955.813965
0.000000	0.470081	957.453308
0.000000	0.470319	961.002441
0.000000	0.470556	966.014038
0.000000	0.470793	970.438477
0.000000	0.471030	974.831177
0.000000	0.471267	979.235901
0.000000	0.471505	986.105103
0.000000	0.471742	995.334900
0.000000	0.471979	1004.869141
0.000000	0.472216	1016.322144
0.000000	0.472453	1030.552368
0.000000	0.472690	1048.037720
0.000000	0.472928	1069.743652
0.000000	0.473165	1095.215820
0.000000	0.473402	1120.345947
0.000000	0.473639	1140.340820
0.000000	0.473876	1153.654297
0.000000	0.474113	1157.744019
0.000000	0.474351	1152.061768
0.000000	0.474588	1139.354370
0.000000	0.474825	1122.834839
0.000000	0.475062	1106.319458
0.000000	0.475299	1092.920044
0.000000	0.475536	1085.141724
0.000000	0.475774	1082.138184
0.000000	0.476011	1080.125244
0.000000	0.476248	1079.281372
0.000000	0.476485	1080.007813
0.000000	0.476722	1082.204346
0.000000	0.476960	1085.619263
0.000000	0.477197	1089.747803
0.000000	0.477434	1093.378784
0.000000	0.477671	1096.969482
0.000000	0.477908	1098.493408
0.000000	0.478145	1099.288696
0.000000	0.478383	1099.704590
0.000000	0.478620	1100.602661
0.000000	0.478857	1101.744995
0.000000	0.479094	1103.304443
0.000000	0.479331	1105.720825
0.000000	0.479568	1109.762085
0.000000	0.479806	1117.053833
0.000000	0.480043	1125.620361
0.000000	0.480280	1131.375122
0.000000	0.480517	1136.075806
0.000000	0.480754	1140.409912
0.000000	0.480992	1144.472290
0.000000	0.481229	1148.324097
0.000000	0.481466	1150.296875
0.000000	0.481703	1149.947388
0.000000	0.481940	1148.083252
0.000000	0.482177	1145.351196
0.000000	0.482415	1141.459595
0.000000	0.482652	1138.292236
0.000000	0.482889	1136.975708
0.000000	0.483126	1136.263184
0.000000	0.483363	1135.725220
0.000000	0.483600	1135.928467
0.000000	0.483838	1136.972290
0.000000	0.484075	1138.067871
0.000000	0.484312	1139.005493
0.000000	0.484549	1138.913574
0.000000	0.484786	1135.987183
0.000000	0.485024	1131.778564
0.000000	0.485261	1126.516113
0.000000	0.485498	1120.992798
0.000000	0.485735	1117.902100
0.000000	0.485972	1120.191772
0.000000	0.486209	1126.264038
0.000000	0.486447	1136.406494
0.000000	0.486684	1153.086670
0.000000	0.486921	1173.058472
0.000000	0.487158	1199.373413
0.000000	0.487395	1234.783813
0.000000	0.487632	1279.755005
0.000000	0.487870	1333.155518
0.000000	0.488107	1392.411621
0.000000	0.488344	1453.748535
0.000000	0.488581	1511.918335
0.000000	0.488818	1559.982056
0.000000	0.489056	1598.225098
0.000000	0.489293	1628.252441
0.000000	0.489530	1653.097656
0.000000	0.489767	1673.912231
0.000000	0.490004	1691.078125
0.000000	0.490241	1705.614136
0.000000	0.490479	1715.558105
0.000000	0.490716	1722.779297
0.000000	0.490953	1728.826172
0.000000	0.491190	1735.758789
0.000000	0.491427	1747.990967
0.000000	0.491664	1768.092041
0.000000	0.491902	1793.737183
0.000000	0.492139	1808.023560
0.000000	0.492376	1810.851318
0.000000	0.492613	1802.709229
0.000000	0.492850	1784.899048
0.000000	0.493087	1756.940552
0.000000	0.493325	1718.915283
0.000000	0.493562	1674.592407
0.000000	0.493799	1627.934448
0.000000	0.494036	1584.704346
0.000000	0.494273	1552.267334
0.000000	0.494511	1536.961304
0.000000	0.494748	1525.398071
0.000000	0.494985	1518.721069
0.000000	0.495222	1518.112793
0.000000	0.495459	1524.011230
0.000000	0.495696	1536.715698
0.000000	0.495934	1556.005615
0.000000	0.496171	1582.324463
0.000000	0.496408	1614.735229
0.000000	0.496645	1643.425049
0.000000	0.496882	1665.769043
0.000000	0.497119	1681.783569
0.000000	0.497357	1693.091064
0.000000	0.497594	1698.539795
0.000000	0.497831	1696.579102
0.000000	0.498068	1687.860962
0.000000	0.498305	1672.408081
0.000000	0.498543	1651.255249
0.000000	0.498780	1625.891357
0.000000	0.499017	1601.937988
0.000000	0.499254	1584.201416
0.000000	0.499491	1571.936157
0.000000	0.499728	1566.892090
0.000000	0.499966	1563.407349
0.000000	0.500203	1562.262329
0.000000	0.500440	1564.792114
0.000000	0.500677	1572.011108
0.000000	0.500914	1584.887451
0.000000	0.501151	1604.371460
0.000000	0.501389	1627.874634
0.000000	0.501626	1652.299194
0.000000	0.501863	1679.073486
0.000000	0.502100	1708.324951
0.000000	0.502337	1740.804321
0.000000	0.502574	1772.822021
0.000000	0.502812	1792.783447
0.000000	0.503049	1800.949463
0.000000	0.503286	1799.176636
0.000000	0.503523	1789.197266
0.000000	0.503760	1773.490356
0.000000	0.503998	1757.698730
0.000000	0.504235	1747.693237
0.000000	0.504472	1748.258789
0.000000	0.504709	1764.205811
0.000000	0.504946	1784.026123
0.000000	0.505183	1801.635864
0.000000	0.505421	1816.536865
0.000000	0.505658	1827.420532
0.000000	0.505895	1832.323975
0.000000	0.506132	1832.808105
0.000000	0.506369	1830.062134
0.000000	0.506606	1823.653320
0.000000	0.506844	1813.712158
0.000000	0.507081	1802.655884
0.000000	0.507318	1786.832764
0.000000	0.507555	1764.051270
0.000000	0.507792	1738.722168
0.000000	0.508030	1712.591309
0.000000	0.508267	1686.408325
0.000000	0.508504	1665.104126
0.000000	0.508741	1654.801147
0.000000	0.508978	1651.386597
0.000000	0.509215	1650.763306
0.000000	0.509453	1653.380981
0.000000	0.509690	1658.061157
0.000000	0.509927	1664.925537
0.000000	0.510164	1671.760376
0.000000	0.510401	1677.259155
0.000000	0.510638	1680.027710
0.000000	0.510876	1682.361450
0.000000	0.511113	1685.325317
0.000000	0.511350	1689.283936
0.000000	0.511587	1696.700928
0.000000	0.511824	1703.676392
0.000000	0.512061	1711.598877
0.000000	0.512299	1721.075439
0.000000	0.512536	1729.157593
0.000000	0.512773	1738.180664
0.000000	0.513010	1748.727783
0.000000	0.513247	1761.007813
0.000000	0.513485	1775.158325
0.000000	0.513722	1787.471924
0.000000	0.513959	1795.309204
0.000000	0.514196	1801.884399
0.000000	0.514433	1808.631836
0.000000	0.514670	1815.694458
0.000000	0.514908	1820.352173
0.000000	0.515145	1823.954346
0.000000	0.515382	1827.102905
0.000000	0.515619	1829.202026
0.000000	0.515856	1828.922119
0.000000	0.516093	1827.180298
0.000000	0.516331	1826.746460
0.000000	0.516568	1824.996094
0.000000	0.516805	1822.882813
0.000000	0.517042	1821.480469
0.000000	0.517279	1819.987427
0.000000	0.517517	1818.839233
0.000000	0.517754	1819.031860
0.000000	0.517991	1820.009033
0.000000	0.518228	1824.447632
0.000000	0.518465	1830.729858
0.000000	0.518702	1838.137451
0.000000	0.518940	1845.407104
0.000000	0.519177	1853.728394
0.000000	0.519414	1863.912231
0.000000	0.519651	1876.062012
0.000000	0.519888	1889.143921
0.000000	0.520125	1903.884277
0.000000	0.520363	1919.399292
0.000000	0.520600	1937.139526
0.000000	0.520837	1957.033081
0.000000	0.521074	1975.815186
0.000000	0.521311	1992.909302
0.000000	0.521549	2009.930908
0.000000	0.521786	2027.426880
0.000000	0.522023	2046.095825
0.000000	0.522260	2063.947510
0.000000	0.522497	2081.742432
0.000000	0.522734	2098.246338
0.000000	0.522972	2114.785400
0.000000	0.523209	2133.099121
0.000000	0.523446	2151.449951
0.000000	0.523683	2169.025635
0.000000	0.523920	2186.217285
0.000000	0.524157	2201.557617
0.000000	0.524395	2215.027832
0.000000	0.524632	2228.651611
0.000000	0.524869	2243.778320
0.000000	0.525106	2261.131836
0.000000	0.525343	2279.815186
0.000000	0.525580	2298.576172
0.000000	0.525818	2319.030273
0.000000	0.526055	2336.134766
0.000000	0.526292	2351.626465
0.000000	0.526529	2366.693359
0.000000	0.526766	2382.098633
0.000000	0.527004	2397.757813
0.000000	0.527241	2409.073486
0.000000	0.527478	2418.062012
0.000000	0.527715	2427.421875
0.000000	0.527952	2437.277832
0.000000	0.528189	2448.457031
0.000000	0.528427	2461.576904
0.000000	0.528664	2471.884033
0.000000	0.528901	2479.516602
0.000000	0.529138	2483.205078
0.000000	0.529375	2485.323730
0.000000	0.529612	2486.151123
0.000000	0.529850	2486.991455
0.000000	0.530087	2489.510010
0.000000	0.530324	2494.021240
0.000000	0.530561	2498.624268
0.000000	0.530798	2503.687500
0.000000	0.531035	2508.804688
0.000000	0.531273	2514.589600
0.000000	0.531510	2520.491455
0.000000	0.531747	2526.565674
0.000000	0.531984	2532.046387
0.000000	0.532221	2538.158936
0.000000	0.532459	2541.506592
0.000000	0.532696	2541.956299
0.000000	0.532933	2540.816895
0.000000	0.533170	2539.000000
0.000000	0.533407	2538.480469
0.000000	0.533644	2540.131104
0.000000	0.533882	2539.093018
0.000000	0.534119	2537.057373
0.000000	0.534356	2534.210449
0.000000	0.534593	2531.070801
0.000000	0.534830	2529.067139
0.000000	0.535067	2528.771484
0.000000	0.535305	2528.201660
0.000000	0.535542	2527.780029
0.000000	0.535779	2527.067627
0.000000	0.536016	2526.220215
0.000000	0.536253	2524.828857
0.000000	0.536491	2523.272949
0.000000	0.536728	2521.424072
0.000000	0.536965	2519.826904
0.000000	0.537202	2520.169434
0.000000	0.537439	2520.944092
0.000000	0.537676	2523.039063
0.000000	0.537914	2525.813477
0.000000	0.538151	2527.912354
0.000000	0.538388	2529.658691
0.000000	0.538625	2530.494141
0.000000	0.538862	2531.156738
0.000000	0.539099	2531.737305
0.000000	0.539337	2533.278564
0.000000	0.539574	2537.216064
0.000000	0.539811	2540.522461
0.000000	0.540048	2542.581299
0.000000	0.540285	2542.283203
0.000000	0.540523	2538.757324
0.000000	0.540760	2533.458008
0.000000	0.540997	2526.955811
0.000000	0.541234	2520.885254
0.000000	0.541471	2518.940186
0.000000	0.541708	2517.559570
0.000000	0.541946	2516.121094
0.000000	0.542183	2516.303955
0.000000	0.542420	2516.645020
0.000000	0.542657	2516.478516
0.000000	0.542894	2513.895020
0.000000	0.543131	2510.343262
0.000000	0.543369	2505.910889
0.000000	0.543606	2501.421875
0.000000	0.543843	2498.166504
0.000000	0.544080	2494.410889
0.000000	0.544317	2491.989014
0.000000	0.544555	2491.039795
0.000000	0.544792	2489.517090
0.000000	0.545029	2486.842773
0.000000	0.545266	2484.284424
0.000000	0.545503	2482.540283
0.000000	0.545740	2482.132080
0.000000	0.545978	2479.959961
0.000000	0.546215	2476.368896
0.000000	0.546452	2471.480225
0.000000	0.546689	2466.881836
0.000000	0.546926	2462.562500
0.000000	0.547163	2457.774658
0.000000	0.547401	2452.977051
0.000000	0.547638	2450.372803
0.000000	0.547875	2446.825195
0.000000	0.548112	2442.877441
0.000000	0.548349	2439.206299
0.000000	0.548586	2436.696777
0.000000	0.548824	2435.641602
0.000000	0.549061	2436.376465
0.000000	0.549298	2438.260986
0.000000	0.549535	2440.984863
0.000000	0.549772	2443.890869
0.000000	0.550010	2445.649414
0.000000	0.550247	2446.761230
0.000000	0.550484	2447.572266
0.000000	0.550721	2448.223389
0.000000	0.550958	2449.087402
0.000000	0.551195	2449.768799
0.000000	0.551433	2449.687012
0.000000	0.551670	2448.616699
0.000000	0.551907	2445.911133
0.000000	0.552144	2442.011719
0.000000	0.552381	2437.159668
0.000000	0.552619	2431.832764
0.000000	0.552856	2429.610352
0.000000	0.553093	2429.421387
0.000000	0.553330	2427.978271
0.000000	0.553567	2425.350342
0.000000	0.553804	2422.267822
0.000000	0.554042	2419.140869
0.000000	0.554279	2416.737793
0.000000	0.554516	2415.198975
0.000000	0.554753	2410.243896
0.000000	0.554990	2404.164795
0.000000	0.555227	2398.810059
0.000000	0.555465	2394.558105
0.000000	0.555702	2390.294189
0.000000	0.555939	2386.900391
0.000000	0.556176	2384.752197
0.000000	0.556413	2382.553223
0.000000	0.556650	2380.850830
0.000000	0.556888	2378.478760
0.000000	0.557125	2375.949219
0.000000	0.557362	2373.468994
0.000000	0.557599	2371.399414
0.000000	0.557836	2368.903564
0.000000	0.558074	2366.475098
0.000000	0.558311	2363.663086
0.000000	0.558548	2361.939697
0.000000	0.558785	2360.936768
0.000000	0.559022	2359.817383
0.000000	0.559259	2357.335693
0.000000	0.559497	2354.249756
0.000000	0.559734	2350.266846
0.000000	0.559971	2346.192627
0.000000	0.560208	2344.537598
0.000000	0.560445	2343.702148
0.000000	0.560682	2344.599609
0.000000	0.560920	2345.860107
0.000000	0.561157	2347.648926
0.000000	0.561394	2349.422852
0.000000	0.561631	2351.135742
0.000000	0.561868	2352.674805
0.000000	0.562105	2352.440918
0.000000	0.562343	2349.968262
0.000000	0.562580	2346.077881
0.000000	0.562817	2341.472412
0.000000	0.563054	2336.926025
0.000000	0.563291	2333.214844
0.000000	0.563529	2331.885742
0.000000	0.563766	2332.004150
0.000000	0.564003	2333.076904
0.000000	0.564240	2334.733887
0.000000	0.564477	2337.352051
0.000000	0.564714	2340.354980
0.000000	0.564952	2344.133057
0.000000	0.565189	2348.149902
0.000000	0.565426	2351.207031
0.000000	0.565663	2350.448730
0.000000	0.565900	2349.160645
0.000000	0.566137	2347.823730
0.000000	0.566375	2348.977539
0.000000	0.566612	2351.180908
0.000000	0.566849	2354.057617
0.000000	0.567086	2358.131592
0.000000	0.567323	2362.895508
0.000000	0.567560	2367.385498
0.000000	0.567798	2373.142578
0.000000	0.568035	2380.140869
0.000000	0.568272	2385.236572
0.000000	0.568509	2390.225586
0.000000	0.568746	2396.077637
0.000000	0.568984	2402.433838
0.000000	0.569221	2408.992432
0.000000	0.569458	2414.423828
0.000000	0.569695	2419.905762
0.000000	0.569932	2424.550049
0.000000	0.570169	2429.319092
0.000000	0.570407	2433.908203
0.000000	0.570644	2437.553955
0.000000	0.570881	2436.543213
0.000000	0.571118	2433.324463
0.000000	0.571355	2428.473145
0.000000	0.571593	2424.407959
0.000000	0.571830	2421.675049
0.000000	0.572067	2417.326660
0.000000	0.572304	2411.242920
0.000000	0.572541	2404.386963
0.000000	0.572778	2397.703369
0.000000	0.573016	2394.225342
0.000000	0.573253	2390.360840
0.000000	0.573490	2385.836914
0.000000	0.573727	2380.813477
0.000000	0.573964	2375.432373
0.000000	0.574201	2370.408691
0.000000	0.574439	2368.085938
0.000000	0.574676	2367.846436
0.000000	0.574913	2367.770508
0.000000	0.575150	2367.490234
0.000000	0.575387	2366.620850
0.000000	0.575624	2365.390381
0.000000	0.575862	2364.653320
0.000000	0.576099	2364.526123
0.000000	0.576336	2365.073486
0.000000	0.576573	2362.441650
0.000000	0.576810	2358.765137
0.000000	0.577048	2355.003906
0.000000	0.577285	2350.657959
0.000000	0.577522	2349.026611
0.000000	0.577759	2349.281494
0.000000	0.577996	2348.918213
0.000000	0.578233	2348.213135
0.000000	0.578471	2347.236572
0.000000	0.578708	2346.451172
0.000000	0.578945	2345.849609
0.000000	0.579182	2345.405029
0.000000	0.579419	2345.300293
0.000000	0.579656	2344.583008
0.000000	0.579894	2343.708008
0.000000	0.580131	2342.293457
0.000000	0.580368	2340.815674
0.000000	0.580605	2338.103271
0.000000	0.580842	2334.504150
0.000000	0.581080	2330.270752
0.000000	0.581317	2326.134521
0.000000	0.581554	2325.329834
0.000000	0.581791	2324.989014
0.000000	0.582028	2324.453857
0.000000	0.582265	2324.619873
0.000000	0.582503	2325.061035
0.000000	0.582740	2326.537598
0.000000	0.582977	2328.235596
0.000000	0.583214	2330.047363
0.000000	0.583451	2331.781250
0.000000	0.583688	2334.260986
0.000000	0.583926	2337.856689
0.000000	0.584163	2342.413330
0.000000	0.584400	2347.705322
0.000000	0.584637	2353.691406
0.000000	0.584874	2358.467041
0.000000	0.585111	2363.021484
0.000000	0.585349	2368.181641
0.000000	0.585586	2374.401855
0.000000	0.585823	2380.849365
0.000000	0.586060	2386.357422
0.000000	0.586297	2390.109863
0.000000	0.586535	2393.185791
0.000000	0.586772	2396.530029
0.000000	0.587009	2399.882080
0.000000	0.587246	2403.408691
0.000000	0.587483	2406.012207
0.000000	0.587720	2407.402832
0.000000	0.587958	2407.690430
0.000000	0.588195	2406.913086
0.000000	0.588432	2406.605713
0.000000	0.588669	2406.620850
0.000000	0.588906	2404.791016
0.000000	0.589143	2401.220703
0.000000	0.589381	2397.705322
0.000000	0.589618	2394.665283
0.000000	0.589855	2390.649170
0.000000	0.590092	2385.703369
0.000000	0.590329	2379.987793
0.000000	0.590567	2375.096191
0.000000	0.590804	2370.638428
0.000000	0.591041	2363.083252
0.000000	0.591278	2353.526123
0.000000	0.591515	2342.725830
0.000000	0.591752	2330.548340
0.000000	0.591990	2320.631592
0.000000	0.592227	2313.156494
0.000000	0.592464	2306.526123
0.000000	0.592701	2299.678467
0.000000	0.592938	2292.224121
0.000000	0.593175	2284.788574
0.000000	0.593413	2277.835938
0.000000	0.593650	2270.655518
0.000000	0.593887	2265.710938
0.000000	0.594124	2262.103516
0.000000	0.594361	2258.703857
0.000000	0.594599	2254.842773
0.000000	0.594836	2251.002930
0.000000	0.595073	2250.197510
0.000000	0.595310	2250.857910
0.000000	0.595547	2251.631104
0.000000	0.595784	2253.069580
0.000000	0.596022	2255.386230
0.000000	0.596259	2258.864502
0.000000	0.596496	2263.672852
0.000000	0.596733	2268.959229
0.000000	0.596970	2274.057861
0.000000	0.597207	2278.093262
0.000000	0.597445	2278.751709
0.000000	0.597682	2276.915283
0.000000	0.597919	2274.049072
0.000000	0.598156	2271.770508
0.000000	0.598393	2270.010010
0.000000	0.598630	2269.897949
0.000000	0.598868	2272.258057
0.000000	0.599105	2274.448730
0.000000	0.599342	2276.877686
0.000000	0.599579	2279.398682
0.000000	0.599816	2282.514160
0.000000	0.600054	2283.999512
0.000000	0.600291	2283.537354
0.000000	0.600528	2282.775391
0.000000	0.600765	2281.947754
0.000000	0.601002	2280.012451
0.000000	0.601239	2277.915283
0.000000	0.601477	2275.947021
0.000000	0.601714	2275.584229
0.000000	0.601951	2275.655762
0.000000	0.602188	2275.522461
0.000000	0.602425	2274.806885
0.000000	0.602662	2272.006592
0.000000	0.602900	2267.968262
0.000000	0.603137	2262.722412
0.000000	0.603374	2256.781006
0.000000	0.603611	2252.484131
0.000000	0.603848	2247.521973
0.000000	0.604086	2241.872314
0.000000	0.604323	2237.485352
0.000000	0.604560	2234.378418
0.000000	0.604797	2233.400146
0.000000	0.605034	2234.961914
0.000000	0.605271	2237.693115
0.000000	0.605509	2242.001465
0.000000	0.605746	2247.912598
0.000000	0.605983	2254.177002
0.000000	0.606220	2257.589600
0.000000	0.606457	2255.978027
0.000000	0.606694	2250.470947
0.000000	0.606932	2241.810547
0.000000	0.607169	2231.877197
0.000000	0.607406	2223.732422
0.000000	0.607643	2218.152588
0.000000	0.607880	2211.918213
0.000000	0.608117	2206.135742
0.000000	0.608355	2203.480957
0.000000	0.608592	2203.090332
0.000000	0.608829	2203.060303
0.000000	0.609066	2201.393066
0.000000	0.609303	2199.213135
0.000000	0.609541	2196.672363
0.000000	0.609778	2193.262695
0.000000	0.610015	2189.278076
0.000000	0.610252	2184.864990
0.000000	0.610489	2181.072510
0.000000	0.610726	2178.228516
0.000000	0.610964	2175.615723
0.000000	0.611201	2172.437256
0.000000	0.611438	2168.746338
0.000000	0.611675	2163.823486
0.000000	0.611912	2158.988770
0.000000	0.612149	2155.695313
0.000000	0.612387	2152.987305
0.000000	0.612624	2151.409180
0.000000	0.612861	2150.622803
0.000000	0.613098	2150.575684
0.000000	0.613335	2150.294434
0.000000	0.613573	2150.554688
0.000000	0.613810	2151.864746
0.000000	0.614047	2153.197021
0.000000	0.614284	2153.929932
0.000000	0.614521	2151.878662
0.000000	0.614758	2149.084717
0.000000	0.614996	2148.053711
0.000000	0.615233	2145.998779
0.000000	0.615470	2144.050781
0.000000	0.615707	2143.790283
0.000000	0.615944	2142.793457
0.000000	0.616181	2141.248047
0.000000	0.616419	2139.923096
0.000000	0.616656	2139.888672
0.000000	0.616893	2140.965576
0.000000	0.617130	2144.059082
0.000000	0.617367	2147.266113
0.000000	0.617604	2149.858398
0.000000	0.617842	2150.620361
0.000000	0.618079	2151.099609
0.000000	0.618316	2151.317383
0.000000	0.618553	2151.862061
0.000000	0.618790	2153.517334
0.000000	0.619028	2155.142822
0.000000	0.619265	2157.146240
0.000000	0.619502	2159.598633
0.000000	0.619739	2164.997070
0.000000	0.619976	2171.318115
0.000000	0.620213	2176.011719
0.000000	0.620451	2181.385010
0.000000	0.620688	2187.547363
0.000000	0.620925	2194.999756
0.000000	0.621162	2203.348145
0.000000	0.621399	2212.828369
0.000000	0.621636	2221.554199
0.000000	0.621874	2224.975098
0.000000	0.622111	2225.478760
0.000000	0.622348	2224.590088
0.000000	0.622585	2223.302734
0.000000	0.622822	2221.945557
0.000000	0.623060	2224.194092
0.000000	0.623297	2227.468018
0.000000	0.623534	2231.531494
0.000000	0.623771	2235.834961
0.000000	0.624008	2240.871826
0.000000	0.624245	2245.316162
0.000000	0.624483	2246.169678
0.000000	0.624720	2245.727051
0.000000	0.624957	2244.613281
0.000000	0.625194	2242.607666
0.000000	0.625431	2240.660400
0.000000	0.625668	2239.048584
0.000000	0.625906	2237.156738
0.000000	0.626143	2235.738770
0.000000	0.626380	2234.619873
0.000000	0.626617	2232.643066
0.000000	0.626854	2229.893799
0.000000	0.627092	2225.617432
0.000000	0.627329	2219.222900
0.000000	0.627566	2210.964844
0.000000	0.627803	2203.202881
0.000000	0.628040	2196.596924
0.000000	0.628277	2188.974121
0.000000	0.628515	2180.774902
0.000000	0.628752	2171.900879
0.000000	0.628989	2164.213379
0.000000	0.629226	2158.328857
0.000000	0.629463	2151.880127
0.000000	0.629700	2144.349854
0.000000	0.629938	2137.609619
0.000000	0.630175	2128.440186
0.000000	0.630412	2117.108643
0.000000	0.630649	2103.968994
0.000000	0.630886	2089.575195
0.000000	0.631123	2076.225830
0.000000	0.631361	2065.233643
0.000000	0.631598	2053.988037
0.000000	0.631835	2043.238647
0.000000	0.632072	2031.732056
0.000000	0.632309	2021.564331
0.000000	0.632547	2015.452759
0.000000	0.632784	2012.398804
0.000000	0.633021	2015.352051
0.000000	0.633258	2023.647461
0.000000	0.633495	2034.348511
0.000000	0.633732	2045.083740
0.000000	0.633970	2055.710693
0.000000	0.634207	2068.106689
0.000000	0.634444	2081.200928
0.000000	0.634681	2091.016113
0.000000	0.634918	2097.018799
0.000000	0.635155	2102.049316
0.000000	0.635393	2107.105225
0.000000	0.635630	2112.093262
0.000000	0.635867	2117.561768
0.000000	0.636104	2123.338135
0.000000	0.636341	2129.452881
0.000000	0.636579	2135.898193
0.000000	0.636816	2142.012695
0.000000	0.637053	2148.421387
0.000000	0.637290	2154.870361
0.000000	0.637527	2162.122559
0.000000	0.637764	2169.536865
0.000000	0.638002	2175.288818
0.000000	0.638239	2179.744873
0.000000	0.638476	2183.428467
0.000000	0.638713	2186.162598
0.000000	0.638950	2189.351318
0.000000	0.639187	2192.926270
0.000000	0.639425	2198.150391
0.000000	0.639662	2204.678955
0.000000	0.639899	2212.545654
0.000000	0.640136	2219.893555
0.000000	0.640373	2226.897461
0.000000	0.640611	2235.048584
0.000000	0.640848	2244.940674
0.000000	0.641085	2256.279053
0.000000	0.641322	2267.947510
0.000000	0.641559	2280.568604
0.000000	0.641796	2294.235840
0.000000	0.642034	2308.079590
0.000000	0.642271	2322.195313
0.000000	0.642508	2335.748779
0.000000	0.642745	2348.808594
0.000000	0.642982	2358.277588
0.000000	0.643219	2366.674805
0.000000	0.643457	2374.535400
0.000000	0.643694	2381.568604
0.000000	0.643931	2386.617432
0.000000	0.644168	2390.360107
0.000000	0.644405	2393.077637
0.000000	0.644642	2394.980957
0.000000	0.644880	2395.965332
0.000000	0.645117	2395.737793
0.000000	0.645354	2394.936768
0.000000	0.645591	2394.180664
0.000000	0.645828	2394.994629
0.000000	0.646066	2396.476563
0.000000	0.646303	2398.000244
0.000000	0.646540	2400.125732
0.000000	0.646777	2403.644531
0.000000	0.647014	2407.923096
0.000000	0.647251	2412.885010
0.000000	0.647489	2418.662109
0.000000	0.647726	2423.406738
0.000000	0.647963	2426.731689
0.000000	0.648200	2428.682373
0.000000	0.648437	2427.526855
0.000000	0.648674	2424.570557
0.000000	0.648912	2421.239502
0.000000	0.649149	2419.066406
0.000000	0.649386	2419.132568
0.000000	0.649623	2423.674316
0.000000	0.649860	2428.852783
0.000000	0.650097	2433.466553
0.000000	0.650335	2437.649414
0.000000	0.650572	2437.661865
0.000000	0.650809	2433.544922
0.000000	0.651046	2426.783691
0.000000	0.651283	2417.564209
0.000000	0.651521	2406.392578
0.000000	0.651758	2396.968994
0.000000	0.651995	2389.619141
0.000000	0.652232	2383.897461
0.000000	0.652469	2380.593262
0.000000	0.652706	2377.613037
0.000000	0.652944	2373.986328
0.000000	0.653181	2369.455078
0.000000	0.653418	2365.203369
0.000000	0.653655	2360.621826
0.000000	0.653892	2357.021484
0.000000	0.654130	2354.254639
0.000000	0.654367	2353.517578
0.000000	0.654604	2355.128174
0.000000	0.654841	2358.285156
0.000000	0.655078	2362.244385
0.000000	0.655315	2366.362305
0.000000	0.655553	2370.386963
0.000000	0.655790	2374.751465
0.000000	0.656027	2378.901123
0.000000	0.656264	2380.934570
0.000000	0.656501	2381.448730
0.000000	0.656738	2381.725342
0.000000	0.656976	2381.726074
0.000000	0.657213	2381.805176
0.000000	0.657450	2383.045898
0.000000	0.657687	2384.412842
0.000000	0.657924	2385.725098
0.000000	0.658162	2386.039063
0.000000	0.658399	2385.506348
0.000000	0.658636	2384.838867
0.000000	0.658873	2383.586182
0.000000	0.659110	2383.363037
0.000000	0.659347	2383.352295
0.000000	0.659585	2383.118164
0.000000	0.659822	2381.813232
0.000000	0.660059	2379.804688
0.000000	0.660296	2378.495850
0.000000	0.660533	2375.919922
0.000000	0.660770	2372.739502
0.000000	0.661008	2369.073975
0.000000	0.661245	2365.156738
0.000000	0.661482	2363.131104
0.000000	0.661719	2360.091553
0.000000	0.661956	2356.385498
0.000000	0.662193	2349.159424
0.000000	0.662431	2340.408447
0.000000	0.662668	2332.651611
0.000000	0.662905	2326.939453
0.000000	0.663142	2322.180664
0.000000	0.663379	2317.034668
0.000000	0.663617	2311.714600
0.000000	0.663854	2306.383545
0.000000	0.664091	2301.131836
0.000000	0.664328	2298.613770
0.000000	0.664565	2298.035645
0.000000	0.664802	2297.159424
0.000000	0.665040	2296.514404
0.000000	0.665277	2295.669678
0.000000	0.665514	2293.586670
0.000000	0.665751	2290.365967
0.000000	0.665988	2287.301758
0.000000	0.666225	2285.751221
0.000000	0.666463	2284.352295
0.000000	0.666700	2282.242676
0.000000	0.666937	2279.432617
0.000000	0.667174	2274.707764
0.000000	0.667411	2269.300293
0.000000	0.667648	2265.605713
0.000000	0.667886	2265.470947
0.000000	0.668123	2265.488770
0.000000	0.668360	2264.781738
0.000000	0.668597	2265.583984
0.000000	0.668834	2266.466309
0.000000	0.669072	2266.940918
0.000000	0.669309	2266.727051
0.000000	0.669546	2265.446777
0.000000	0.669783	2262.920166
0.000000	0.670020	2259.829102
0.000000	0.670257	2256.893311
0.000000	0.670495	2253.731689
0.000000	0.670732	2250.503906
0.000000	0.670969	2248.507324
0.000000	0.671206	2249.748291
0.000000	0.671443	2252.189697
0.000000	0.671681	2253.635498
0.000000	0.671918	2254.936768
0.000000	0.672155	2256.139404
0.000000	0.672392	2256.451416
0.000000	0.672629	2255.597656
0.000000	0.672866	2254.727051
0.000000	0.673104	2254.343262
0.000000	0.673341	2254.079102
0.000000	0.673578	2252.884277
0.000000	0.673815	2251.221680
0.000000	0.674052	2249.660645
0.000000	0.674289	2248.363037
0.000000	0.674527	2244.648438
0.000000	0.674764	2238.771973
0.000000	0.675001	2231.840332
0.000000	0.675238	2224.965088
0.000000	0.675475	2218.572021
0.000000	0.675712	2212.412109
0.000000	0.675950	2210.716309
0.000000	0.676187	2210.096680
0.000000	0.676424	2210.212646
0.000000	0.676661	2211.819580
0.000000	0.676898	2212.078369
0.000000	0.677136	2211.258057
0.000000	0.677373	2210.409668
0.000000	0.677610	2209.910400
0.000000	0.677847	2211.963867
0.000000	0.678084	2214.244385
0.000000	0.678321	2216.322754
0.000000	0.678559	2220.271729
0.000000	0.678796	2228.179688
0.000000	0.679033	2238.283447
0.000000	0.679270	2249.668213
0.000000	0.679507	2261.181152
0.000000	0.679744	2271.178467
0.000000	0.679982	2277.303467
0.000000	0.680219	2282.496826
0.000000	0.680456	2287.971924
0.000000	0.680693	2293.609375
0.000000	0.680930	2299.312500
0.000000	0.681167	2305.225586
0.000000	0.681405	2311.704346
0.000000	0.681642	2318.792480
0.000000	0.681879	2326.429932
0.000000	0.682116	2333.244141
0.000000	0.682353	2338.166504
0.000000	0.682591	2342.863525
0.000000	0.682828	2347.187744
0.000000	0.683065	2351.386475
0.000000	0.683302	2355.136230
0.000000	0.683539	2358.981689
0.000000	0.683776	2362.640381
0.000000	0.684014	2366.660645
0.000000	0.684251	2371.463135
0.000000	0.684488	2375.738037
0.000000	0.684725	2380.589355
0.000000	0.684962	2384.295410
0.000000	0.685199	2387.733154
0.000000	0.685437	2392.280762
0.000000	0.685674	2399.341064
0.000000	0.685911	2407.516846
0.000000	0.686148	2416.754395
0.000000	0.686385	2427.345215
0.000000	0.686623	2436.436279
0.000000	0.686860	2441.725830
0.000000	0.687097	2447.173096
0.000000	0.687334	2453.025879
0.000000	0.687571	2459.910645
0.000000	0.687808	2467.566406
0.000000	0.688046	2475.155029
0.000000	0.688283	2482.980469
0.000000	0.688520	2489.386719
0.000000	0.688757	2495.979248
0.000000	0.688994	2502.006836
0.000000	0.689231	2508.027344
0.000000	0.689469	2514.620850
0.000000	0.689706	2522.126465
0.000000	0.689943	2526.857666
0.000000	0.690180	2530.603516
0.000000	0.690417	2535.235596
0.000000	0.690655	2540.322021
0.000000	0.690892	2547.186523
0.000000	0.691129	2555.848145
0.000000	0.691366	2563.614746
0.000000	0.691603	2566.396240
0.000000	0.691840	2564.361572
0.000000	0.692078	2560.571045
0.000000	0.692315	2556.206543
0.000000	0.692552	2554.577148
0.000000	0.692789	2556.216553
0.000000	0.693026	2557.029541
0.000000	0.693263	2557.498047
0.000000	0.693501	2557.950928
0.000000	0.693738	2560.237305
0.000000	0.693975	2562.137451
0.000000	0.694212	2561.336182
0.000000	0.694449	2559.551514
0.000000	0.694687	2557.374512
0.000000	0.694924	2555.614746
0.000000	0.695161	2556.428467
0.000000	0.695398	2560.498779
0.000000	0.695635	2567.051270
0.000000	0.695872	2574.727295
0.000000	0.696110	2583.935791
0.000000	0.696347	2592.705322
0.000000	0.696584	2596.472900
0.000000	0.696821	2598.260498
0.000000	0.697058	2599.729980
0.000000	0.697295	2600.485840
0.000000	0.697533	2600.642822
0.000000	0.697770	2599.403076
0.000000	0.698007	2596.773438
0.000000	0.698244	2593.385498
0.000000	0.698481	2589.512451
0.000000	0.698718	2587.677979
0.000000	0.698956	2586.515869
0.000000	0.699193	2586.796387
0.000000	0.699430	2587.744629
0.000000	0.699667	2587.129150
0.000000	0.699904	2586.820801
0.000000	0.700141	2587.224365
0.000000	0.700379	2587.762695
0.000000	0.700616	2588.316162
0.000000	0.700853	2588.893555
0.000000	0.701090	2590.126465
0.000000	0.701327	2591.570068
0.000000	0.701565	2593.626709
0.000000	0.701802	2595.282227
0.000000	0.702039	2596.773926
0.000000	0.702276	2599.031494
0.000000	0.702513	2602.391846
0.000000	0.702750	2607.328125
0.000000	0.702988	2614.493896
0.000000	0.703225	2621.636230
0.000000	0.703462	2627.252197
0.000000	0.703699	2628.506348
0.000000	0.703936	2628.346436
0.000000	0.704174	2627.688232
0.000000	0.704411	2626.554932
0.000000	0.704648	2627.404541
0.000000	0.704885	2629.472412
0.000000	0.705122	2632.209961
0.000000	0.705359	2636.619141
0.000000	0.705597	2641.585205
0.000000	0.705834	2647.196289
0.000000	0.706071	2652.395264
0.000000	0.706308	2655.515381
0.000000	0.706545	2654.671631
0.000000	0.706782	2652.082520
0.000000	0.707020	2648.128174
0.000000	0.707257	2643.384766
0.000000	0.707494	2640.510254
0.000000	0.707731	2638.554199
0.000000	0.707968	2637.870605
0.000000	0.708205	2637.378906
0.000000	0.708443	2636.017334
0.000000	0.708680	2634.782715
0.000000	0.708917	2633.875977
0.000000	0.709154	2634.087891
0.000000	0.709391	2634.949951
0.000000	0.709629	2635.656982
0.000000	0.709866	2635.841309
0.000000	0.710103	2635.762451
0.000000	0.710340	2635.367188
0.000000	0.710577	2634.890625
0.000000	0.710814	2634.373291
0.000000	0.711052	2634.376953
0.000000	0.711289	2634.510010
0.000000	0.711526	2634.477539
0.000000	0.711763	2635.183838
0.000000	0.712000	2636.537598
0.000000	0.712237	2637.984131
0.000000	0.712475	2639.732178
0.000000	0.712712	2639.754883
0.000000	0.712949	2639.402344
0.000000	0.713186	2638.070313
0.000000	0.713423	2636.414551
0.000000	0.713661	2634.694580
0.000000	0.713898	2632.128906
0.000000	0.714135	2629.186035
0.000000	0.714372	2626.648438
0.000000	0.714609	2626.773438
0.000000	0.714846	2626.041016
0.000000	0.715084	2625.122803
0.000000	0.715321	2624.489990
0.000000	0.715558	2623.505859
0.000000	0.715795	2622.454346
0.000000	0.716032	2621.353516
0.000000	0.716269	2622.376953
0.000000	0.716507	2620.254150
0.000000	0.716744	2617.040771
0.000000	0.716981	2612.751221
0.000000	0.717218	2608.013428
0.000000	0.717455	2605.007324
0.000000	0.717692	2602.986328
0.000000	0.717930	2601.996338
0.000000	0.718167	2601.212891
0.000000	0.718404	2598.838867
0.000000	0.718641	2595.478516
0.000000	0.718878	2590.993652
0.000000	0.719115	2585.933105
0.000000	0.719353	2581.538086
0.000000	0.719590	2576.773438
0.000000	0.719827	2572.389404
0.000000	0.720064	2567.222656
0.000000	0.720301	2561.687988
0.000000	0.720539	2556.521240
0.000000	0.720776	2552.260742
0.000000	0.721013	2547.857666
0.000000	0.721250	2545.153076
0.000000	0.721487	2542.499268
0.000000	0.721724	2540.006592
0.000000	0.721962	2538.317871
0.000000	0.722199	2538.097168
0.000000	0.722436	2538.261230
0.000000	0.722673	2539.453125
0.000000	0.722910	2543.009521
0.000000	0.723148	2545.819336
0.000000	0.723385	2547.468262
0.000000	0.723622	2548.902344
0.000000	0.723859	2551.254395
0.000000	0.724096	2554.307129
0.000000	0.724333	2558.824951
0.000000	0.724571	2564.689697
0.000000	0.724808	2572.862793
0.000000	0.725045	2581.696045
0.000000	0.725282	2590.385498
0.000000	0.725519	2598.985596
0.000000	0.725756	2606.070068
0.000000	0.725994	2609.521240
0.000000	0.726231	2612.028076
0.000000	0.726468	2614.273193
0.000000	0.726705	2616.301270
0.000000	0.726942	2619.488525
0.000000	0.727179	2624.180420
0.000000	0.727417	2628.248047
0.000000	0.727654	2631.234619
0.000000	0.727891	2632.229492
0.000000	0.728128	2632.373291
0.000000	0.728365	2632.373535
0.000000	0.728603	2632.538086
0.000000	0.728840	2633.065918
0.000000	0.729077	2635.704834
0.000000	0.729314	2638.727051
0.000000	0.729551	2641.219482
0.000000	0.729788	2642.623535
0.000000	0.730026	2643.920898
0.000000	0.730263	2645.489502
0.000000	0.730500	2648.010010
0.000000	0.730737	2651.823242
0.000000	0.730974	2656.506836
0.000000	0.731211	2661.448975
0.000000	0.731449	2667.073975
0.000000	0.731686	2673.747803
0.000000	0.731923	2680.860352
0.000000	0.732160	2687.507080
0.000000	0.732397	2694.479004
0.000000	0.732635	2700.826660
0.000000	0.732872	2702.163330
0.000000	0.733109	2701.759766
0.000000	0.733346	2700.131104
0.000000	0.733583	2697.836182
0.000000	0.733820	2696.611816
0.000000	0.734058	2698.544434
0.000000	0.734295	2699.594971
0.000000	0.734532	2698.738037
0.000000	0.734769	2697.165039
0.000000	0.735006	2694.959717
0.000000	0.735243	2693.100586
0.000000	0.735481	2691.150146
0.000000	0.735718	2688.534424
0.000000	0.735955	2685.671631
0.000000	0.736192	2683.389893
0.000000	0.736429	2682.033936
0.000000	0.736667	2680.307373
0.000000	0.736904	2678.055176
0.000000	0.737141	2676.232422
0.000000	0.737378	2675.454102
0.000000	0.737615	2673.017822
0.000000	0.737852	2670.302979
0.000000	0.738090	2667.951416
0.000000	0.738327	2666.612061
0.000000	0.738564	2664.697998
0.000000	0.738801	2662.730469
0.000000	0.739038	2660.285889
0.000000	0.739275	2657.550781
0.000000	0.739513	2654.513916
0.000000	0.739750	2652.066162
0.000000	0.739987	2649.094482
0.000000	0.740224	2645.975830
0.000000	0.740461	2643.431396
0.000000	0.740698	2641.624756
0.000000	0.740936	2642.267090
0.000000	0.741173	2644.053223
0.000000	0.741410	2646.409180
0.000000	0.741647	2648.094971
0.000000	0.741884	2649.181396
0.000000	0.742122	2649.678467
0.000000	0.742359	2649.936035
0.000000	0.742596	2645.726074
0.000000	0.742833	2639.025391
0.000000	0.743070	2630.554932
0.000000	0.743307	2621.346680
0.000000	0.743545	2615.084473
0.000000	0.743782	2612.962402
0.000000	0.744019	2611.672852
0.000000	0.744256	2610.482910
0.000000	0.744493	2610.458740
0.000000	0.744730	2611.693115
0.000000	0.744968	2612.878418
0.000000	0.745205	2611.954590
0.000000	0.745442	2609.663086
0.000000	0.745679	2605.232178
0.000000	0.745916	2599.639893
0.000000	0.746154	2593.468994
0.000000	0.746391	2586.926025
0.000000	0.746628	2583.284912
0.000000	0.746865	2580.421387
0.000000	0.747102	2576.318359
0.000000	0.747339	2571.301758
0.000000	0.747577	2565.885254
0.000000	0.747814	2560.764404
0.000000	0.748051	2554.360352
0.000000	0.748288	2547.276123
0.000000	0.748525	2541.522461
0.000000	0.748762	2535.934082
0.000000	0.749000	2530.765869
0.000000	0.749237	2524.487549
0.000000	0.749474	2517.458008
0.000000	0.749711	2509.032227
0.000000	0.749948	2499.288818
0.000000	0.750185	2488.852783
0.000000	0.750423	2478.255127
0.000000	0.750660	2468.802734
0.000000	0.750897	2463.185791
0.000000	0.751134	2458.389404
0.000000	0.751371	2452.948975
0.000000	0.751609	2445.143066
0.000000	0.751846	2434.634033
0.000000	0.752083	2421.803467
0.000000	0.752320	2408.061035
0.000000	0.752557	2395.828369
0.000000	0.752794	2384.051514
0.000000	0.753032	2375.093750
0.000000	0.753269	2367.243652
0.000000	0.753506	2360.267822
0.000000	0.753743	2356.225830
0.000000	0.753980	2355.659668
0.000000	0.754218	2357.175049
0.000000	0.754455	2360.568604
0.000000	0.754692	2364.749756
0.000000	0.754929	2367.800537
0.000000	0.755166	2369.404785
0.000000	0.755403	2371.106934
0.000000	0.755641	2373.378418
0.000000	0.755878	2376.443359
0.000000	0.756115	2381.188232
0.000000	0.756352	2385.732422
0.000000	0.756589	2388.090576
0.000000	0.756826	2388.543945
0.000000	0.757064	2388.222900
0.000000	0.757301	2388.477295
0.000000	0.757538	2391.141846
0.000000	0.757775	2394.762451
0.000000	0.758012	2398.598389
0.000000	0.758249	2404.048828
0.000000	0.758487	2411.775635
0.000000	0.758724	2418.945801
0.000000	0.758961	2426.287109
0.000000	0.759198	2435.128906
0.000000	0.759435	2443.940918
0.000000	0.759672	2453.832275
0.000000	0.759910	2465.698975
0.000000	0.760147	2479.997314
0.000000	0.760384	2494.852539
0.000000	0.760621	2508.363281
0.000000	0.760858	2521.180420
0.000000	0.761096	2534.672119
0.000000	0.761333	2548.529785
0.000000	0.761570	2561.853516
0.000000	0.761807	2575.950439
0.000000	0.762044	2590.863770
0.000000	0.762281	2602.036377
0.000000	0.762519	2609.511230
0.000000	0.762756	2615.708496
0.000000	0.762993	2622.111572
0.000000	0.763230	2628.815430
0.000000	0.763467	2636.583984
0.000000	0.763704	2644.752930
0.000000	0.763942	2653.022461
0.000000	0.764179	2658.002686
0.000000	0.764416	2662.022949
0.000000	0.764653	2666.022949
0.000000	0.764890	2670.922119
0.000000	0.765128	2678.124512
0.000000	0.765365	2685.680664
0.000000	0.765602	2688.018555
0.000000	0.765839	2687.491943
0.000000	0.766076	2685.906738
0.000000	0.766313	2683.756104
0.000000	0.766551	2683.359619
0.000000	0.766788	2684.889404
0.000000	0.767025	2686.190186
0.000000	0.767262	2688.725586
0.000000	0.767499	2691.633057
0.000000	0.767736	2694.196045
0.000000	0.767974	2697.254883
0.000000	0.768211	2700.466797
0.000000	0.768448	2704.088135
0.000000	0.768685	2708.165283
0.000000	0.768922	2712.659180
0.000000	0.769159	2717.456055
0.000000	0.769397	2722.232910
0.000000	0.769634	2727.384766
0.000000	0.769871	2734.187012
0.000000	0.770108	2743.316406
0.000000	0.770345	2753.111572
0.000000	0.770583	2761.132324
0.000000	0.770820	2763.291260
0.000000	0.771057	2759.052979
0.000000	0.771294	2749.901367
0.000000	0.771531	2737.608887
0.000000	0.771769	2725.572510
0.000000	0.772006	2717.739502
0.000000	0.772243	2714.232910
0.000000	0.772480	2712.097900
0.000000	0.772717	2710.867676
0.000000	0.772954	2710.579102
0.000000	0.773192	2709.533936
0.000000	0.773429	2707.166260
0.000000	0.773666	2703.854248
0.000000	0.773903	2699.902100
0.000000	0.774140	2696.018311
0.000000	0.774377	2693.527588
0.000000	0.774615	2691.986572
0.000000	0.774852	2690.776855
0.000000	0.775089	2691.059814
0.000000	0.775326	2692.748047
0.000000	0.775563	2695.267334
0.000000	0.775800	2698.177246
0.000000	0.776038	2700.000000
0.000000	0.776275	2702.280518
0.000000	0.776512	2704.933105
0.000000	0.776749	2707.357910
0.000000	0.776986	2709.182861
0.000000	0.777223	2710.551514
0.000000	0.777461	2711.655029
0.000000	0.777698	2712.713135
0.000000	0.777935	2713.955322
0.000000	0.778172	2714.996338
0.000000	0.778409	2715.805908
0.000000	0.778647	2716.019287
0.000000	0.778884	2715.920410
0.000000	0.779121	2715.856934
0.000000	0.779358	2716.329346
0.000000	0.779595	2718.077393
0.000000	0.779832	2720.092285
0.000000	0.780070	2722.504883
0.000000	0.780307	2723.984131
0.000000	0.780544	2725.385010
0.000000	0.780781	2727.368164
0.000000	0.781018	2730.419434
0.000000	0.781255	2734.029053
0.000000	0.781493	2737.014893
0.000000	0.781730	2738.922363
0.000000	0.781967	2739.433838
0.000000	0.782204	2735.677490
0.000000	0.782441	2730.102783
0.000000	0.782679	2723.854736
0.000000	0.782916	2720.213867
0.000000	0.783153	2718.721436
0.000000	0.783390	2718.190918
0.000000	0.783627	2718.049072
0.000000	0.783864	2718.166504
0.000000	0.784102	2718.190430
0.000000	0.784339	2716.260010
0.000000	0.784576	2713.472900
0.000000	0.784813	2709.789551
0.000000	0.785050	2705.677490
0.000000	0.785287	2701.130371
0.000000	0.785525	2699.130615
0.000000	0.785762	2699.025879
0.000000	0.785999	2699.357178
0.000000	0.786236	2699.738770
0.000000	0.786473	2699.747803
0.000000	0.786711	2699.928223
0.000000	0.786948	2699.978271
0.000000	0.787185	2699.787109
0.000000	0.787422	2700.774414
0.000000	0.787659	2702.731445
0.000000	0.787896	2701.582764
0.000000	0.788134	2698.362305
0.000000	0.788371	2693.934082
0.000000	0.788608	2689.173584
0.000000	0.788845	2685.366211
0.000000	0.789082	2685.306396
0.000000	0.789319	2686.699463
0.000000	0.789557	2688.530273
0.000000	0.789794	2690.734131
0.000000	0.790031	2693.429443
0.000000	0.790268	2695.000977
0.000000	0.790505	2696.267822
0.000000	0.790743	2697.920166
0.000000	0.790980	2699.721191
0.000000	0.791217	2700.552002
0.000000	0.791454	2701.793701
0.000000	0.791691	2704.426514
0.000000	0.791928	2707.950195
0.000000	0.792166	2709.025635
0.000000	0.792403	2706.229980
0.000000	0.792640	2701.461426
0.000000	0.792877	2695.804932
0.000000	0.793114	2689.997314
0.000000	0.793351	2688.681396
0.000000	0.793589	2690.053955
0.000000	0.793826	2691.966553
0.000000	0.794063	2694.961426
0.000000	0.794300	2698.510254
0.000000	0.794537	2701.956543
0.000000	0.794774	2705.413086
0.000000	0.795012	2709.082031
0.000000	0.795249	2710.945801
0.000000	0.795486	2711.638428
0.000000	0.795723	2712.151611
0.000000	0.795960	2711.727051
0.000000	0.796197	2710.126465
0.000000	0.796435	2707.453125
0.000000	0.796672	2704.297363
0.000000	0.796909	2701.228516
0.000000	0.797146	2698.364502
0.000000	0.797383	2697.744141
0.000000	0.797621	2697.213867
0.000000	0.797858	2697.007568
0.000000	0.798095	2695.899902
0.000000	0.798332	2694.743164
0.000000	0.798569	2693.745850
0.000000	0.798806	2692.630859
0.000000	0.799044	2693.504883
0.000000	0.799281	2695.596680
0.000000	0.799518	2697.063721
0.000000	0.799755	2696.661621
0.000000	0.799992	2694.282715
0.000000	0.800230	2690.839355
0.000000	0.800467	2686.345703
0.000000	0.800704	2681.443848
0.000000	0.800941	2677.994141
0.000000	0.801178	2675.344482
0.000000	0.801415	2673.467285
0.000000	0.801653	2671.885010
0.000000	0.801890	2670.631348
0.000000	0.802127	2671.130127
0.000000	0.802364	2670.848633
0.000000	0.802601	2669.212158
0.000000	0.802838	2667.201416
0.000000	0.803076	2665.100586
0.000000	0.803313	2663.047119
0.000000	0.803550	2661.488525
0.000000	0.803787	2661.629883
0.000000	0.804024	2662.077148
0.000000	0.804261	2663.596436
0.000000	0.804499	2665.777344
0.000000	0.804736	2669.180176
0.000000	0.804973	2670.645508
0.000000	0.805210	2670.256104
0.000000	0.805447	2669.264648
0.000000	0.805685	2668.377197
0.000000	0.805922	2668.245361
0.000000	0.806159	2669.129150
0.000000	0.806396	2670.201904
0.000000	0.806633	2672.676758
0.000000	0.806870	2673.653809
0.000000	0.807108	2672.652100
0.000000	0.807345	2670.382568
0.000000	0.807582	2667.587402
0.000000	0.807819	2664.033203
0.000000	0.808056	2659.679932
0.000000	0.808293	2654.925049
0.000000	0.808531	2652.406494
0.000000	0.808768	2650.375244
0.000000	0.809005	2648.011230
0.000000	0.809242	2645.204590
0.000000	0.809479	2642.146484
0.000000	0.809717	2639.592529
0.000000	0.809954	2637.627441
0.000000	0.810191	2637.056885
0.000000	0.810428	2637.430908
0.000000	0.810665	2638.676514
0.000000	0.810902	2640.633057
0.000000	0.811140	2642.452881
0.000000	0.811377	2643.361816
0.000000	0.811614	2644.437744
0.000000	0.811851	2645.513428
0.000000	0.812088	2646.339600
0.000000	0.812325	2646.855225
0.000000	0.812563	2647.812988
0.000000	0.812800	2649.543945
0.000000	0.813037	2651.989014
0.000000	0.813274	2655.601807
0.000000	0.813511	2660.572021
0.000000	0.813748	2664.822754
0.000000	0.813986	2669.126709
0.000000	0.814223	2671.688232
0.000000	0.814460	2671.446777
0.000000	0.814697	2667.891602
0.000000	0.814934	2663.341064
0.000000	0.815172	2660.139893
0.000000	0.815409	2658.377197
0.000000	0.815646	2656.907227
0.000000	0.815883	2656.133057
0.000000	0.816120	2654.076172
0.000000	0.816357	2651.617920
0.000000	0.816595	2648.642090
0.000000	0.816832	2645.703613
0.000000	0.817069	2643.191895
0.000000	0.817306	2640.676514
0.000000	0.817543	2638.687256
0.000000	0.817780	2638.954590
0.000000	0.818018	2639.715088
0.000000	0.818255	2639.736084
0.000000	0.818492	2639.664307
0.000000	0.818729	2639.446045
0.000000	0.818966	2638.190918
0.000000	0.819204	2636.277344
0.000000	0.819441	2633.731201
0.000000	0.819678	2631.542236
0.000000	0.819915	2629.450684
0.000000	0.820152	2628.530518
0.000000	0.820389	2628.972656
0.000000	0.820627	2630.350586
0.000000	0.820864	2632.821045
0.000000	0.821101	2633.148438
0.000000	0.821338	2632.641602
0.000000	0.821575	2632.024414
0.000000	0.821812	2631.233398
0.000000	0.822050	2630.479736
0.000000	0.822287	2629.543457
0.000000	0.822524	2627.777832
0.000000	0.822761	2625.836426
0.000000	0.822998	2624.353516
0.000000	0.823236	2625.441650
0.000000	0.823473	2627.727051
0.000000	0.823710	2630.449707
0.000000	0.823947	2633.681885
0.000000	0.824184	2636.210693
0.000000	0.824421	2636.798340
0.000000	0.824659	2636.984863
0.000000	0.824896	2636.931885
0.000000	0.825133	2636.907227
0.000000	0.825370	2637.506836
0.000000	0.825607	2638.874023
0.000000	0.825844	2641.964111
0.000000	0.826082	2645.943604
0.000000	0.826319	2650.919678
0.000000	0.826556	2655.810303
0.000000	0.826793	2659.581787
0.000000	0.827030	2662.923828
0.000000	0.827267	2666.130371
0.000000	0.827505	2669.647705
0.000000	0.827742	2673.061035
0.000000	0.827979	2676.382568
0.000000	0.828216	2679.332520
0.000000	0.828453	2682.061768
0.000000	0.828691	2683.346436
0.000000	0.828928	2682.542236
0.000000	0.829165	2680.528564
0.000000	0.829402	2679.516846
0.000000	0.829639	2676.423828
0.000000	0.829876	2671.640381
0.000000	0.830114	2665.827148
0.000000	0.830351	2660.349854
0.000000	0.830588	2655.736572
0.000000	0.830825	2651.929688
0.000000	0.831062	2647.651123
0.000000	0.831299	2641.907959
0.000000	0.831537	2634.970703
0.000000	0.831774	2626.878906
0.000000	0.832011	2618.625977
0.000000	0.832248	2612.236328
0.000000	0.832485	2607.601807
0.000000	0.832722	2602.688232
0.000000	0.832960	2596.240234
0.000000	0.833197	2588.675537
0.000000	0.833434	2579.528076
0.000000	0.833671	2569.766113
0.000000	0.833908	2559.658936
0.000000	0.834146	2548.728271
0.000000	0.834383	2536.830078
0.000000	0.834620	2527.702148
0.000000	0.834857	2518.957275
0.000000	0.835094	2512.789795
0.000000	0.835331	2506.395508
0.000000	0.835569	2499.766846
0.000000	0.835806	2494.192627
0.000000	0.836043	2492.633057
0.000000	0.836280	2490.759766
0.000000	0.836517	2489.217773
0.000000	0.836754	2489.177246
0.000000	0.836992	2491.536377
0.000000	0.837229	2497.537109
0.000000	0.837466	2505.993652
0.000000	0.837703	2515.503662
0.000000	0.837940	2525.368408
0.000000	0.838178	2537.006104
0.000000	0.838415	2549.467529
0.000000	0.838652	2561.161377
0.000000	0.838889	2573.218750
0.000000	0.839126	2583.654053
0.000000	0.839363	2591.833008
0.000000	0.839601	2599.243896
0.000000	0.839838	2605.886475
0.000000	0.840075	2611.865234
0.000000	0.840312	2618.207031
0.000000	0.840549	2626.329346
0.000000	0.840786	2635.871826
0.000000	0.841024	2643.260498
0.000000	0.841261	2650.031738
0.000000	0.841498	2656.609863
0.000000	0.841735	2663.531250
0.000000	0.841972	2670.315674
0.000000	0.842210	2677.149170
0.000000	0.842447	2681.652100
0.000000	0.842684	2684.745605
0.000000	0.842921	2687.162598
0.000000	0.843158	2689.739258
0.000000	0.843395	2692.987061
0.000000	0.843633	2697.886963
0.000000	0.843870	2700.633545
0.000000	0.844107	2703.199951
0.000000	0.844344	2705.922607
0.000000	0.844581	2710.038574
0.000000	0.844818	2715.689697
0.000000	0.845056	2722.673340
0.000000	0.845293	2729.806152
0.000000	0.845530	2736.385986
0.000000	0.845767	2743.468506
0.000000	0.846004	2751.580078
0.000000	0.846241	2759.558594
0.000000	0.846479	2765.040039
0.000000	0.846716	2767.995850
0.000000	0.846953	2769.575195
0.000000	0.847190	2770.632080
0.000000	0.847427	2771.378906
0.000000	0.847665	2773.854492
0.000000	0.847902	2776.417480
0.000000	0.848139	2776.306641
0.000000	0.848376	2775.749512
0.000000	0.848613	2774.846680
0.000000	0.848850	2774.216797
0.000000	0.849088	2774.736572
0.000000	0.849325	2775.052979
0.000000	0.849562	2775.537354
0.000000	0.849799	2775.444824
0.000000	0.850036	2775.437256
0.000000	0.850273	2775.920898
0.000000	0.850511	2776.769531
0.000000	0.850748	2775.503906
0.000000	0.850985	2773.195557
0.000000	0.851222	2770.763672
0.000000	0.851459	2767.694336
0.000000	0.851697	2765.742188
0.000000	0.851934	2765.891113
0.000000	0.852171	2767.227051
0.000000	0.852408	2769.414307
0.000000	0.852645	2772.258057
0.000000	0.852882	2775.719971
0.000000	0.853120	2779.203125
0.000000	0.853357	2782.657715
0.000000	0.853594	2786.025635
0.000000	0.853831	2789.139648
0.000000	0.854068	2790.894043
0.000000	0.854305	2792.559082
0.000000	0.854543	2794.075439
0.000000	0.854780	2795.905273
0.000000	0.855017	2798.408203
0.000000	0.855254	2801.186768
0.000000	0.855491	2804.395996
0.000000	0.855729	2807.800049
0.000000	0.855966	2810.647705
0.000000	0.856203	2813.526855
0.000000	0.856440	2816.825195
0.000000	0.856677	2819.706055
0.000000	0.856914	2822.988037
0.000000	0.857152	2826.746582
0.000000	0.857389	2830.864258
0.000000	0.857626	2834.314453
0.000000	0.857863	2835.566650
0.000000	0.858100	2836.215332
0.000000	0.858337	2836.576660
0.000000	0.858575	2837.634033
0.000000	0.858812	2839.164795
0.000000	0.859049	2841.602051
0.000000	0.859286	2843.229736
0.000000	0.859523	2844.898438
0.000000	0.859761	2845.749268
0.000000	0.859998	2846.207031
0.000000	0.860235	2847.448242
0.000000	0.860472	2846.656250
0.000000	0.860709	2844.179443
0.000000	0.860946	2840.697266
0.000000	0.861184	2836.936523
0.000000	0.861421	2835.530273
0.000000	0.861658	2836.407959
0.000000	0.861895	2837.941162
0.000000	0.862132	2837.810059
0.000000	0.862369	2837.039307
0.000000	0.862607	2836.143066
0.000000	0.862844	2835.303467
0.000000	0.863081	2834.462402
0.000000	0.863318	2833.314453
0.000000	0.863555	2831.687744
0.000000	0.863792	2829.690186
0.000000	0.864030	2827.110840
0.000000	0.864267	2824.990479
0.000000	0.864504	2823.920166
0.000000	0.864741	2822.266602
0.000000	0.864978	2821.386963
0.000000	0.865215	2820.027588
0.000000	0.865453	2818.144287
0.000000	0.865690	2816.864258
0.000000	0.865927	2817.615723
0.000000	0.866164	2819.596680
0.000000	0.866401	2821.137451
0.000000	0.866639	2822.800293
0.000000	0.866876	2824.932129
0.000000	0.867113	2828.353760
0.000000	0.867350	2831.418945
0.000000	0.867587	2833.987549
0.000000	0.867824	2835.212646
0.000000	0.868062	2836.438721
0.000000	0.868299	2838.770996
0.000000	0.868536	2842.100830
0.000000	0.868773	2843.711426
0.000000	0.869010	2842.375488
0.000000	0.869247	2837.643799
0.000000	0.869485	2831.434570
0.000000	0.869722	2824.160645
0.000000	0.869959	2818.686035
0.000000	0.870196	2816.326904
0.000000	0.870433	2815.388428
0.000000	0.870671	2814.120850
0.000000	0.870908	2811.115234
0.000000	0.871145	2807.533691
0.000000	0.871382	2803.333008
0.000000	0.871619	2798.292969
0.000000	0.871856	2795.300781
0.000000	0.872094	2792.800293
0.000000	0.872331	2789.712402
0.000000	0.872568	2786.282471
0.000000	0.872805	2783.175049
0.000000	0.873042	2780.604004
0.000000	0.873279	2779.139404
0.000000	0.873517	2777.263916
0.000000	0.873754	2775.482666
0.000000	0.873991	2773.617188
0.000000	0.874228	2772.819092
0.000000	0.874465	2772.995361
0.000000	0.874703	2773.322510
0.000000	0.874940	2772.985352
0.000000	0.875177	2772.350098
0.000000	0.875414	2770.614990
0.000000	0.875651	2768.017578
0.000000	0.875888	2764.335693
0.000000	0.876126	2760.216309
0.000000	0.876363	2757.286865
0.000000	0.876600	2756.116455
0.000000	0.876837	2756.428223
0.000000	0.877074	2757.158447
0.000000	0.877312	2758.184082
0.000000	0.877549	2758.337891
0.000000	0.877786	2757.274170
0.000000	0.878023	2756.177246
0.000000	0.878260	2755.247803
0.000000	0.878497	2753.269531
0.000000	0.878735	2751.265137
0.000000	0.878972	2749.394043
0.000000	0.879209	2748.199219
0.000000	0.879446	2747.950684
0.000000	0.879683	2749.064697
0.000000	0.879920	2749.881104
0.000000	0.880158	2750.419678
0.000000	0.880395	2749.467285
0.000000	0.880632	2747.887695
0.000000	0.880869	2745.426514
0.000000	0.881106	2742.731445
0.000000	0.881343	2739.179932
0.000000	0.881581	2735.761230
0.000000	0.881818	2732.074951
0.000000	0.882055	2727.977295
0.000000	0.882292	2725.323486
0.000000	0.882529	2721.648682
0.000000	0.882766	2718.336426
0.000000	0.883004	2716.385010
0.000000	0.883241	2716.048828
0.000000	0.883478	2716.879639
0.000000	0.883715	2718.194336
0.000000	0.883952	2719.601563
0.000000	0.884190	2721.665527
0.000000	0.884427	2723.748779
0.000000	0.884664	2725.806641
0.000000	0.884901	2728.429443
0.000000	0.885138	2731.253174
0.000000	0.885375	2734.501221
0.000000	0.885613	2737.790039
0.000000	0.885850	2741.465088
0.000000	0.886087	2744.693115
0.000000	0.886324	2748.142822
0.000000	0.886561	2751.862793
0.000000	0.886799	2756.586914
0.000000	0.887036	2762.509033
0.000000	0.887273	2769.460449
0.000000	0.887510	2778.570313
0.000000	0.887747	2789.055908
0.000000	0.887984	2800.531250
0.000000	0.888222	2813.134277
0.000000	0.888459	2826.187744
0.000000	0.888696	2838.211670
0.000000	0.888933	2847.273926
0.000000	0.889170	2851.777832
0.000000	0.889407	2854.549072
0.000000	0.889645	2856.496338
0.000000	0.889882	2857.620850
0.000000	0.890119	2860.080322
0.000000	0.890356	2863.755371
0.000000	0.890593	2867.289795
0.000000	0.890830	2871.866455
0.000000	0.891068	2876.916504
0.000000	0.891305	2879.934570
0.000000	0.891542	2882.868896
0.000000	0.891779	2885.948975
0.000000	0.892016	2889.739502
0.000000	0.892254	2894.523193
0.000000	0.892491	2896.508789
0.000000	0.892728	2897.587158
0.000000	0.892965	2898.147461
0.000000	0.893202	2898.988281
0.000000	0.893439	2901.247559
0.000000	0.893677	2903.277344
0.000000	0.893914	2904.956055
0.000000	0.894151	2904.548584
0.000000	0.894388	2902.543945
0.000000	0.894625	2899.505127
0.000000	0.894862	2895.337158
0.000000	0.895100	2891.933594
0.000000	0.895337	2889.868652
0.000000	0.895574	2888.721191
0.000000	0.895811	2890.169678
0.000000	0.896048	2893.131348
0.000000	0.896286	2897.313477
0.000000	0.896523	2900.885498
0.000000	0.896760	2903.689453
0.000000	0.896997	2907.723877
0.000000	0.897234	2912.967041
0.000000	0.897471	2920.117920
0.000000	0.897709	2927.519531
0.000000	0.897946	2934.278809
0.000000	0.898183	2939.561523
0.000000	0.898420	2942.698975
0.000000	0.898657	2943.412354
0.000000	0.898894	2942.972168
0.000000	0.899132	2942.250244
0.000000	0.899369	2943.669922
0.000000	0.899606	2945.142578
0.000000	0.899843	2946.234619
0.000000	0.900080	2947.334229
0.000000	0.900317	2947.985352
0.000000	0.900555	2948.814941
0.000000	0.900792	2949.622803
0.000000	0.901029	2950.677246
0.000000	0.901266	2951.758545
0.000000	0.901503	2952.993164
0.000000	0.901740	2954.145020
0.000000	0.901978	2955.587158
0.000000	0.902215	2956.618896
0.000000	0.902452	2957.759277
0.000000	0.902689	2959.323730
0.000000	0.902926	2961.126221
0.000000	0.903164	2963.410400
0.000000	0.903401	2966.105713
0.000000	0.903638	2968.423096
0.000000	0.903875	2969.702637
0.000000	0.904112	2970.073975
0.000000	0.904349	2969.658447
0.000000	0.904587	2967.490234
0.000000	0.904824	2962.638184
0.000000	0.905061	2955.640869
0.000000	0.905298	2947.235352
0.000000	0.905535	2939.527832
0.000000	0.905773	2933.255859
0.000000	0.906010	2925.708008
0.000000	0.906247	2917.036865
0.000000	0.906484	2908.129150
0.000000	0.906721	2901.544189
0.000000	0.906958	2897.273438
0.000000	0.907196	2893.889404
0.000000	0.907433	2890.130371
0.000000	0.907670	2886.715088
0.000000	0.907907	2883.394287
0.000000	0.908144	2879.283936
0.000000	0.908381	2874.847900
0.000000	0.908619	2870.386719
0.000000	0.908856	2865.891602
0.000000	0.909093	2861.523438
0.000000	0.909330	2857.010986
0.000000	0.909567	2852.369873
0.000000	0.909804	2847.903076
0.000000	0.910042	2845.633057
0.000000	0.910279	2844.872070
0.000000	0.910516	2844.157227
0.000000	0.910753	2842.784180
0.000000	0.910990	2841.168213
0.000000	0.911228	2839.800293
0.000000	0.911465	2838.474365
0.000000	0.911702	2838.063721
0.000000	0.911939	2838.563965
0.000000	0.912176	2839.158203
0.000000	0.912413	2839.215576
0.000000	0.912651	2837.779785
0.000000	0.912888	2836.198242
0.000000	0.913125	2834.665283
0.000000	0.913362	2834.310059
0.000000	0.913599	2835.565430
0.000000	0.913836	2837.928955
0.000000	0.914074	2841.231689
0.000000	0.914311	2845.283203
0.000000	0.914548	2849.999268
0.000000	0.914785	2853.866455
0.000000	0.915022	2857.175293
0.000000	0.915260	2857.315674
0.000000	0.915497	2856.834473
0.000000	0.915734	2856.774658
0.000000	0.915971	2858.271240
0.000000	0.916208	2863.999512
0.000000	0.916445	2871.468506
0.000000	0.916683	2876.370361
0.000000	0.916920	2880.064209
0.000000	0.917157	2884.247803
0.000000	0.917394	2888.531982
0.000000	0.917631	2893.993408
0.000000	0.917868	2894.472412
0.000000	0.918106	2892.525391
0.000000	0.918343	2889.267334
0.000000	0.918580	2884.807861
0.000000	0.918817	2881.204834
0.000000	0.919054	2879.512451
0.000000	0.919291	2876.837402
0.000000	0.919529	2873.832275
0.000000	0.919766	2871.481934
0.000000	0.920003	2870.556641
0.000000	0.920240	2870.799805
0.000000	0.920477	2872.082275
0.000000	0.920715	2873.814453
0.000000	0.920952	2875.946533
0.000000	0.921189	2878.303955
0.000000	0.921426	2880.137207
0.000000	0.921663	2882.234863
0.000000	0.921900	2885.028809
0.000000	0.922138	2888.400635
0.000000	0.922375	2893.072754
0.000000	0.922612	2900.683105
0.000000	0.922849	2909.549561
0.000000	0.923086	2917.475830
0.000000	0.923323	2925.413574
0.000000	0.923561	2932.270996
0.000000	0.923798	2936.945068
0.000000	0.924035	2940.356689
0.000000	0.924272	2943.074707
0.000000	0.924509	2945.965088
0.000000	0.924747	2948.803955
0.000000	0.924984	2949.749268
0.000000	0.925221	2948.923096
0.000000	0.925458	2946.981201
0.000000	0.925695	2945.603027
0.000000	0.925932	2944.641846
0.000000	0.926170	2944.310547
0.000000	0.926407	2944.922607
0.000000	0.926644	2947.083252
0.000000	0.926881	2950.541016
0.000000	0.927118	2953.889160
0.000000	0.927355	2957.766602
0.000000	0.927593	2961.938477
0.000000	0.927830	2962.870605
0.000000	0.928067	2963.046387
0.000000	0.928304	2963.402832
0.000000	0.928541	2963.856201
0.000000	0.928779	2965.256348
0.000000	0.929016	2969.101318
0.000000	0.929253	2972.840820
0.000000	0.929490	2974.079590
0.000000	0.929727	2973.118408
0.000000	0.929964	2971.325195
0.000000	0.930202	2969.168213
0.000000	0.930439	2967.575439
0.000000	0.930676	2968.246582
0.000000	0.930913	2968.594238
0.000000	0.931150	2968.589111
0.000000	0.931387	2969.240479
0.000000	0.931625	2970.640869
0.000000	0.931862	2972.354736
0.000000	0.932099	2975.073975
0.000000	0.932336	2979.742188
0.000000	0.932573	2985.537598
0.000000	0.932810	2991.060791
0.000000	0.933048	2992.039795
0.000000	0.933285	2990.772705
0.000000	0.933522	2988.779541
0.000000	0.933759	2986.756104
0.000000	0.933996	2986.363525
0.000000	0.934234	2989.492676
0.000000	0.934471	2993.336914
0.000000	0.934708	2997.683594
0.000000	0.934945	3002.808838
0.000000	0.935182	3004.916016
0.000000	0.935419	3005.925293
0.000000	0.935657	3006.568848
0.000000	0.935894	3007.226074
0.000000	0.936131	3009.788818
0.000000	0.936368	3012.961670
0.000000	0.936605	3016.239258
0.000000	0.936843	3019.491211
0.000000	0.937080	3022.995361
0.000000	0.937317	3025.893555
0.000000	0.937554	3025.976318
0.000000	0.937791	3025.143066
0.000000	0.938028	3023.347168
0.000000	0.938266	3022.225342
0.000000	0.938503	3022.750488
0.000000	0.938740	3023.635742
0.000000	0.938977	3025.040527
0.000000	0.939214	3025.626465
0.000000	0.939451	3025.975586
0.000000	0.939689	3026.373779
0.000000	0.939926	3027.129639
0.000000	0.940163	3028.295410
0.000000	0.940400	3030.112793
0.000000	0.940637	3031.897705
0.000000	0.940874	3033.613525
0.000000	0.941112	3035.202637
0.000000	0.941349	3034.552979
0.000000	0.941586	3033.383057
0.000000	0.941823	3032.279297
0.000000	0.942060	3031.066650
0.000000	0.942297	3031.193115
0.000000	0.942535	3032.066406
0.000000	0.942772	3033.379150
0.000000	0.943009	3035.618896
0.000000	0.943246	3038.863770
0.000000	0.943483	3042.378906
0.000000	0.943721	3046.205078
0.000000	0.943958	3049.385986
0.000000	0.944195	3052.407471
0.000000	0.944432	3055.309570
0.000000	0.944669	3058.871338
0.000000	0.944906	3062.789795
0.000000	0.945144	3065.279541
0.000000	0.945381	3066.644775
0.000000	0.945618	3068.278076
0.000000	0.945855	3069.788330
0.000000	0.946092	3073.226563
0.000000	0.946329	3077.460938
0.000000	0.946567	3080.967041
0.000000	0.946804	3080.376953
0.000000	0.947041	3077.120605
0.000000	0.947278	3072.353516
0.000000	0.947515	3065.678467
0.000000	0.947753	3058.241211
0.000000	0.947990	3052.723633
0.000000	0.948227	3049.928223
0.000000	0.948464	3048.077881
0.000000	0.948701	3046.532959
0.000000	0.948938	3045.908936
0.000000	0.949176	3045.927002
0.000000	0.949413	3046.580322
0.000000	0.949650	3047.662354
0.000000	0.949887	3049.125732
0.000000	0.950124	3050.491943
0.000000	0.950361	3050.871338
0.000000	0.950599	3050.116943
0.000000	0.950836	3048.048584
0.000000	0.951073	3045.324707
0.000000	0.951310	3042.354492
0.000000	0.951547	3040.706543
0.000000	0.951784	3038.576904
0.000000	0.952022	3035.808838
0.000000	0.952259	3033.284180
0.000000	0.952496	3031.454346
0.000000	0.952733	3030.862549
0.000000	0.952970	3030.996582
0.000000	0.953208	3032.196533
0.000000	0.953445	3033.031006
0.000000	0.953682	3033.118896
0.000000	0.953919	3032.412842
0.000000	0.954156	3031.494385
0.000000	0.954393	3031.205078
0.000000	0.954631	3032.454834
0.000000	0.954868	3036.367920
0.000000	0.955105	3040.899658
0.000000	0.955342	3045.252930
0.000000	0.955579	3050.374268
0.000000	0.955817	3055.104980
0.000000	0.956054	3059.294189
0.000000	0.956291	3063.650146
0.000000	0.956528	3066.728271
0.000000	0.956765	3067.832520
0.000000	0.957002	3067.732422
0.000000	0.957240	3068.086182
0.000000	0.957477	3070.395752
0.000000	0.957714	3072.477783
0.000000	0.957951	3072.891357
0.000000	0.958188	3073.408447
0.000000	0.958425	3074.098389
0.000000	0.958663	3075.978760
0.000000	0.958900	3080.615234
0.000000	0.959137	3084.070313
0.000000	0.959374	3086.445557
0.000000	0.959611	3088.507324
0.000000	0.959848	3089.744385
0.000000	0.960086	3090.759766
0.000000	0.960323	3091.237793
0.000000	0.960560	3090.873047
0.000000	0.960797	3090.114258
0.000000	0.961034	3089.930176
0.000000	0.961271	3089.947021
0.000000	0.961509	3088.398682
0.000000	0.961746	3085.704834
0.000000	0.961983	3083.500977
0.000000	0.962220	3081.319336
0.000000	0.962457	3080.132324
0.000000	0.962695	3078.117920
0.000000	0.962932	3076.310547
0.000000	0.963169	3075.413330
0.000000	0.963406	3074.970215
0.000000	0.963643	3074.765381
0.000000	0.963880	3074.615967
0.000000	0.964118	3073.197021
0.000000	0.964355	3070.657227
0.000000	0.964592	3067.046143
0.000000	0.964829	3062.820557
0.000000	0.965066	3058.724609
0.000000	0.965304	3055.852783
0.000000	0.965541	3055.069336
0.000000	0.965778	3055.546631
0.000000	0.966015	3056.986328
0.000000	0.966252	3059.290527
0.000000	0.966489	3061.002686
0.000000	0.966727	3062.017578
0.000000	0.966964	3062.375244
0.000000	0.967201	3060.596191
0.000000	0.967438	3057.729492
0.000000	0.967675	3054.648926
0.000000	0.967912	3052.089600
0.000000	0.968150	3049.832520
0.000000	0.968387	3047.242188
0.000000	0.968624	3045.210449
0.000000	0.968861	3043.257324
0.000000	0.969098	3041.293701
0.000000	0.969335	3038.695313
0.000000	0.969573	3035.551758
0.000000	0.969810	3031.159668
0.000000	0.970047	3026.237549
0.000000	0.970284	3021.039307
0.000000	0.970521	3016.277832
0.000000	0.970758	3013.212891
0.000000	0.970996	3010.291992
0.000000	0.971233	3008.524414
0.000000	0.971470	3007.788818
0.000000	0.971707	3007.602783
0.000000	0.971944	3008.475098
0.000000	0.972182	3008.180420
0.000000	0.972419	3006.994141
0.000000	0.972656	3005.793945
0.000000	0.972893	3004.347168
0.000000	0.973130	3003.451416
0.000000	0.973368	3002.635986
0.000000	0.973605	3002.053955
0.000000	0.973842	3002.138672
0.000000	0.974079	3003.820557
0.000000	0.974316	3006.418213
0.000000	0.974553	3009.278564
0.000000	0.974791	3012.799805
0.000000	0.975028	3016.518311
0.000000	0.975265	3020.897461
0.000000	0.975502	3025.758545
0.000000	0.975739	3031.333008
0.000000	0.975976	3036.446533
0.000000	0.976214	3039.858643
0.000000	0.976451	3043.041260
0.000000	0.976688	3045.894287
0.000000	0.976925	3048.135254
0.000000	0.977162	3049.451172
0.000000	0.977399	3050.501953
0.000000	0.977637	3052.186279
0.000000	0.977874	3055.552979
0.000000	0.978111	3060.469971
0.000000	0.978348	3066.736572
0.000000	0.978585	3073.233643
0.000000	0.978822	3078.204102
0.000000	0.979060	3082.655029
0.000000	0.979297	3085.144287
0.000000	0.979534	3086.724365
0.000000	0.979771	3088.231201
0.000000	0.980008	3091.173828
0.000000	0.980246	3093.040771
0.000000	0.980483	3094.028320
0.000000	0.980720	3094.649902
0.000000	0.980957	3095.709961
0.000000	0.981194	3096.909912
0.000000	0.981431	3098.362549
0.000000	0.981669	3099.506348
0.000000	0.981906	3100.558838
0.000000	0.982143	3100.246826
0.000000	0.982380	3099.098877
0.000000	0.982617	3097.712646
0.000000	0.982854	3095.151855
0.000000	0.983092	3091.232178
0.000000	0.983329	3087.439697
0.000000	0.983566	3084.127930
0.000000	0.983803	3079.921387
0.000000	0.984040	3075.700684
0.000000	0.984278	3072.364746
0.000000	0.984515	3068.452881
0.000000	0.984752	3063.626221
0.000000	0.984989	3060.368896
0.000000	0.985226	3054.893555
0.000000	0.985463	3047.482422
0.000000	0.985701	3042.011230
0.000000	0.985938	3036.898193
0.000000	0.986175	3032.271729
0.000000	0.986412	3028.381592
0.000000	0.986649	3024.263428
0.000000	0.986886	3020.052734
0.000000	0.987124	3017.174316
0.000000	0.987361	3015.637695
0.000000	0.987598	3015.019775
0.000000	0.987835	3015.177979
0.000000	0.988072	3016.875000
0.000000	0.988310	3019.470947
0.000000	0.988547	3022.235596
0.000000	0.988784	3023.083984
0.000000	0.989021	3024.376953
0.000000	0.989258	3026.239746
0.000000	0.989495	3029.323730
0.000000	0.989733	3033.697266
0.000000	0.989970	3038.075439
0.000000	0.990207	3043.464600
0.000000	0.990444	3049.933105
0.000000	0.990681	3056.736572
0.000000	0.990918	3065.169189
0.000000	0.991156	3075.258057
0.000000	0.991393	3085.402588
0.000000	0.991630	3093.747070
0.000000	0.991867	3096.786133
0.000000	0.992104	3096.651855
0.000000	0.992342	3094.348633
0.000000	0.992579	3090.489502
0.000000	0.992816	3085.458008
0.000000	0.993053	3082.606934
0.000000	0.993290	3082.913574
0.000000	0.993527	3083.852295
0.000000	0.993765	3085.156738
0.000000	0.994002	3086.674805
0.000000	0.994239	3088.640137
0.000000	0.994476	3089.503418
0.000000	0.994713	3089.467041
0.000000	0.994950	3088.764404
0.000000	0.995188	3087.762451
0.000000	0.995425	3085.485596
0.000000	0.995662	3082.159424
0.000000	0.995899	3077.592773
0.000000	0.996136	3071.668213
0.000000	0.996373	3063.883789
0.000000	0.996611	3055.054443
0.000000	0.996848	3048.536133
0.000000	0.997085	3041.848633
0.000000	0.997322	3034.611816
0.000000	0.997559	3027.385254
0.000000	0.997797	3019.892090
0.000000	0.998034	3010.768555
0.000000	0.998271	3001.016602
0.000000	0.998508	2991.165527
0.000000	0.998745	2983.985840
0.000000	0.998982	2977.126953
0.000000	0.999220	2970.496338
0.000000	0.999457	2963.517822
0.000000	0.999694	2956.011963
0.000000	0.999931	2949.097656
0.000000	1.000168	2943.852539
0.000000	1.000405	2940.010986
0.000000	1.000643	2936.863525
0.000000	1.000880	2934.134521
0.000000	1.001117	2932.036133
0.000000	1.001354	2930.921631
0.000000	1.001591	2931.020996
0.000000	1.001829	2931.678711
0.000000	1.002066	2933.155029
0.000000	1.002303	2934.949707
0.000000	1.002540	2937.719238
0.000000	1.002777	2940.745605
0.000000	1.003014	2943.609619
0.000000	1.003252	2946.380615
0.000000	1.003489	2947.595215
0.000000	1.003726	2948.158447
0.000000	1.003963	2949.232178
0.000000	1.004200	2951.772461
0.000000	1.004437	2954.354736
0.000000	1.004675	2957.008789
0.000000	1.004912	2959.503174
0.000000	1.005149	2960.399902
0.000000	1.005386	2960.748047
0.000000	1.005623	2961.264160
0.000000	1.005860	2961.998291
0.000000	1.006098	2964.694336
0.000000	1.006335	2967.277100
0.000000	1.006572	2970.302246
0.000000	1.006809	2973.317383
0.000000	1.007046	2976.051025
0.000000	1.007284	2977.489502
0.000000	1.007521	2978.833496
0.000000	1.007758	2980.038330
0.000000	1.007995	2980.214844
0.000000	1.008232	2980.179688
0.000000	1.008469	2980.547363
0.000000	1.008707	2981.540527
0.000000	1.008944	2981.992432
0.000000	1.009181	2981.076172
0.000000	1.009418	2979.284668
0.000000	1.009655	2976.685791
0.000000	1.009892	2975.572754
0.000000	1.010130	2976.533691
0.000000	1.010367	2978.870605
0.000000	1.010604	2982.468018
0.000000	1.010841	2987.308350
0.000000	1.011078	2993.808594
0.000000	1.011316	3000.739502
0.000000	1.011553	3007.291992
0.000000	1.011790	3010.771484
0.000000	1.012027	3012.421631
0.000000	1.012264	3012.744385
0.000000	1.012501	3012.490967
0.000000	1.012739	3011.736816
0.000000	1.012976	3011.989014
0.000000	1.013213	3011.176758
0.000000	1.013450	3008.333740
0.000000	1.013687	3003.671143
0.000000	1.013924	2997.596436
0.000000	1.014162	2991.586670
0.000000	1.014399	2985.249023
0.000000	1.014636	2981.082275
0.000000	1.014873	2980.086426
0.000000	1.015110	2980.348877
0.000000	1.015347	2982.446289
0.000000	1.015585	2986.273682
0.000000	1.015822	2992.094971
0.000000	1.016059	2999.704346
0.000000	1.016296	3007.084229
0.000000	1.016533	3014.702637
0.000000	1.016770	3022.968262
0.000000	1.017008	3032.304199
0.000000	1.017245	3042.124023
0.000000	1.017482	3051.629883
0.000000	1.017719	3060.806641
0.000000	1.017956	3069.719482
0.000000	1.018194	3078.871338
0.000000	1.018431	3085.546143
0.000000	1.018668	3089.277344
0.000000	1.018905	3092.162109
0.000000	1.019142	3093.529297
0.000000	1.019379	3093.952881
0.000000	1.019617	3093.245117
0.000000	1.019854	3090.814453
0.000000	1.020091	3086.316406
0.000000	1.020328	3082.864258
0.000000	1.020565	3081.188721
0.000000	1.020803	3079.531982
0.000000	1.021040	3079.310791
0.000000	1.021277	3080.951660
0.000000	1.021514	3083.412842
0.000000	1.021751	3086.469971
0.000000	1.021988	3090.056152
0.000000	1.022226	3093.677002
0.000000	1.022463	3097.645508
0.000000	1.022700	3100.695068
0.000000	1.022937	3103.384766
0.000000	1.023174	3105.751465
0.000000	1.023412	3107.632324
0.000000	1.023649	3109.741943
0.000000	1.023886	3112.327148
0.000000	1.024123	3114.986572
0.000000	1.024360	3116.536133
0.000000	1.024597	3117.724365
0.000000	1.024835	3118.510254
0.000000	1.025072	3119.355469
0.000000	1.025309	3119.394043
0.000000	1.025546	3119.929199
0.000000	1.025783	3119.973877
0.000000	1.026020	3119.076660
0.000000	1.026258	3118.714844
0.000000	1.026495	3117.681885
0.000000	1.026732	3115.033447
0.000000	1.026969	3112.373047
0.000000	1.027206	3109.186279
0.000000	1.027443	3103.625244
0.000000	1.027681	3096.605957
0.000000	1.027918	3088.783203
0.000000	1.028155	3082.791748
0.000000	1.028392	3076.596191
0.000000	1.028629	3072.795410
0.000000	1.028866	3069.473877
0.000000	1.029104	3067.093750
0.000000	1.029341	3064.730957
0.000000	1.029578	3062.985107
0.000000	1.029815	3061.746338
0.000000	1.030052	3060.415039
0.000000	1.030290	3058.774414
0.000000	1.030527	3057.876953
0.000000	1.030764	3059.065674
0.000000	1.031001	3060.350830
0.000000	1.031238	3061.433350
0.000000	1.031475	3062.981934
0.000000	1.031713	3064.699707
0.000000	1.031950	3067.355713
0.000000	1.032187	3068.557129
0.000000	1.032424	3069.542236
0.000000	1.032661	3070.478271
0.000000	1.032899	3072.570313
0.000000	1.033136	3074.148438
0.000000	1.033373	3076.428711
0.000000	1.033610	3080.196777
0.000000	1.033847	3084.485107
0.000000	1.034084	3088.817871
0.000000	1.034322	3093.867432
0.000000	1.034559	3099.152344
0.000000	1.034796	3104.212646
0.000000	1.035033	3109.635986
0.000000	1.035270	3112.737549
0.000000	1.035507	3114.016602
0.000000	1.035745	3114.910156
0.000000	1.035982	3115.668213
0.000000	1.036219	3117.172119
0.000000	1.036456	3121.127197
0.000000	1.036693	3123.660889
0.000000	1.036930	3124.969238
0.000000	1.037168	3125.692627
0.000000	1.037405	3126.413818
0.000000	1.037642	3127.368408
0.000000	1.037879	3128.533691
0.000000	1.038116	3129.023682
0.000000	1.038353	3128.454834
0.000000	1.038591	3127.515625
0.000000	1.038828	3127.751221
0.000000	1.039065	3128.587402
0.000000	1.039302	3129.895752
0.000000	1.039539	3132.136963
0.000000	1.039777	3136.341797
0.000000	1.040014	3141.012695
0.000000	1.040251	3146.432617
0.000000	1.040488	3151.718994
0.000000	1.040725	3156.031738
0.000000	1.040962	3160.471436
0.000000	1.041200	3164.734863
0.000000	1.041437	3167.550537
0.000000	1.041674	3169.525146
0.000000	1.041911	3171.292725
0.000000	1.042148	3173.234375
0.000000	1.042385	3175.305420
0.000000	1.042623	3177.723145
0.000000	1.042860	3181.427490
0.000000	1.043097	3186.320557
0.000000	1.043334	3191.297607
0.000000	1.043571	3196.790527
0.000000	1.043809	3201.308350
0.000000	1.044046	3205.324463
0.000000	1.044283	3208.489258
0.000000	1.044520	3208.424316
0.000000	1.044757	3207.241943
0.000000	1.044994	3205.247803
0.000000	1.045232	3202.717529
0.000000	1.045469	3202.025635
0.000000	1.045706	3201.733154
0.000000	1.045943	3201.287842
0.000000	1.046180	3200.042969
0.000000	1.046417	3196.965088
0.000000	1.046655	3193.153809
0.000000	1.046892	3188.649658
0.000000	1.047129	3184.078613
0.000000	1.047366	3180.034424
0.000000	1.047603	3176.654053
0.000000	1.047840	3174.406982
0.000000	1.048078	3172.723877
0.000000	1.048315	3171.781494
0.000000	1.048552	3171.806885
0.000000	1.048789	3171.002441
0.000000	1.049026	3169.679199
0.000000	1.049264	3168.056152
0.000000	1.049501	3165.974121
0.000000	1.049738	3164.442627
0.000000	1.049975	3162.840332
0.000000	1.050212	3158.506836
0.000000	1.050449	3152.556152
0.000000	1.050687	3145.343506
0.000000	1.050924	3136.419922
0.000000	1.051161	3126.955078
0.000000	1.051398	3118.535889
0.000000	1.051635	3112.328369
0.000000	1.051872	3107.120605
0.000000	1.052110	3101.789551
0.000000	1.052347	3096.953125
0.000000	1.052584	3093.430664
0.000000	1.052821	3091.570557
0.000000	1.053058	3091.200195
0.000000	1.053295	3087.251465
0.000000	1.053533	3082.502441
0.000000	1.053770	3076.978027
0.000000	1.054007	3070.944336
0.000000	1.054244	3066.604248
0.000000	1.054481	3061.729004
0.000000	1.054719	3056.551270
0.000000	1.054956	3053.026855
0.000000	1.055193	3049.903564
0.000000	1.055430	3047.933350
0.000000	1.055667	3045.583984
0.000000	1.055905	3041.716064
0.000000	1.056142	3035.985107
0.000000	1.056379	3029.079102
0.000000	1.056616	3021.653809
0.000000	1.056853	3016.829834
0.000000	1.057090	3014.035400
0.000000	1.057328	3011.108643
0.000000	1.057565	3008.119385
0.000000	1.057802	3005.916748
0.000000	1.058039	3006.822998
0.000000	1.058276	3009.307129
0.000000	1.058513	3012.090332
0.000000	1.058751	3015.364258
0.000000	1.058988	3018.220459
0.000000	1.059225	3020.122559
0.000000	1.059462	3021.576416
0.000000	1.059699	3024.020752
0.000000	1.059937	3026.833984
0.000000	1.060174	3030.138184
0.000000	1.060411	3033.624512
0.000000	1.060648	3035.232910
0.000000	1.060885	3034.988037
0.000000	1.061122	3034.184326
0.000000	1.061360	3032.819824
0.000000	1.061597	3032.168945
0.000000	1.061834	3034.637451
0.000000	1.062071	3035.752930
0.000000	1.062308	3035.847900
0.000000	1.062545	3036.842529
0.000000	1.062783	3038.199463
0.000000	1.063020	3040.070068
0.000000	1.063257	3043.311768
0.000000	1.063494	3047.742920
0.000000	1.063731	3051.581055
0.000000	1.063968	3055.713379
0.000000	1.064206	3059.800049
0.000000	1.064443	3063.453125
0.000000	1.064680	3064.586670
0.000000	1.064917	3065.072510
0.000000	1.065154	3065.158691
0.000000	1.065391	3064.780029
0.000000	1.065629	3064.734131
0.000000	1.065866	3065.069092
0.000000	1.066103	3066.359619
0.000000	1.066340	3066.433838
0.000000	1.066577	3064.768555
0.000000	1.066815	3062.190186
0.000000	1.067052	3059.098877
0.000000	1.067289	3056.985107
0.000000	1.067526	3056.784180
0.000000	1.067763	3057.160400
0.000000	1.068000	3058.684814
0.000000	1.068238	3060.877930
0.000000	1.068475	3063.038086
0.000000	1.068712	3064.178711
0.000000	1.068949	3064.808594
0.000000	1.069186	3065.663086
0.000000	1.069424	3067.419434
0.000000	1.069661	3069.296143
0.000000	1.069898	3071.315430
0.000000	1.070135	3073.860596
0.000000	1.070372	3076.697998
0.000000	1.070609	3078.706055
0.000000	1.070847	3081.306152
0.000000	1.071084	3084.265137
0.000000	1.071321	3086.938477
0.000000	1.071558	3089.384521
0.000000	1.071795	3092.039307
0.000000	1.072032	3094.372559
0.000000	1.072270	3096.321289
0.000000	1.072507	3098.204834
0.000000	1.072744	3100.126221
0.000000	1.072981	3101.714600
0.000000	1.073218	3102.985107
0.000000	1.073455	3104.252686
0.000000	1.073693	3105.398682
0.000000	1.073930	3107.792725
0.000000	1.074167	3110.377930
0.000000	1.074404	3113.334473
0.000000	1.074641	3116.789795
0.000000	1.074878	3121.155762
0.000000	1.075116	3126.397705
0.000000	1.075353	3128.992920
0.000000	1.075590	3129.771240
0.000000	1.075827	3130.505859
0.000000	1.076064	3132.253174
0.000000	1.076302	3133.618896
0.000000	1.076539	3134.801270
0.000000	1.076776	3136.679932
0.000000	1.077013	3137.616211
0.000000	1.077250	3137.293457
0.000000	1.077487	3135.748535
0.000000	1.077725	3132.439453
0.000000	1.077962	3127.859375
0.000000	1.078199	3121.282959
0.000000	1.078436	3113.557129
0.000000	1.078673	3105.449463
0.000000	1.078910	3098.683594
0.000000	1.079148	3091.137695
0.000000	1.079385	3083.676270
0.000000	1.079622	3078.225830
0.000000	1.079859	3073.205566
0.000000	1.080096	3069.984619
0.000000	1.080334	3067.510742
0.000000	1.080571	3065.748535
0.000000	1.080808	3065.978516
0.000000	1.081045	3067.971436
0.000000	1.081282	3070.250977
0.000000	1.081519	3073.759033
0.000000	1.081757	3078.308594
0.000000	1.081994	3080.597412
0.000000	1.082231	3081.804688
0.000000	1.082468	3083.317871
0.000000	1.082705	3085.549316
0.000000	1.082942	3088.573242
0.000000	1.083180	3090.398193
0.000000	1.083417	3092.568604
0.000000	1.083654	3095.405518
0.000000	1.083891	3100.071533
0.000000	1.084128	3105.116699
0.000000	1.084365	3110.781494
0.000000	1.084603	3117.268066
0.000000	1.084840	3122.784424
0.000000	1.085077	3127.928223
0.000000	1.085314	3133.361084
0.000000	1.085551	3139.267334
0.000000	1.085788	3144.565918
0.000000	1.086026	3149.940918
0.000000	1.086263	3155.123291
0.000000	1.086500	3158.991943
0.000000	1.086737	3161.206299
0.000000	1.086974	3163.520020
0.000000	1.087212	3165.908691
0.000000	1.087449	3169.738525
0.000000	1.087686	3173.979004
0.000000	1.087923	3179.118164
0.000000	1.088160	3185.250244
0.000000	1.088398	3191.989990
0.000000	1.088635	3199.385010
0.000000	1.088872	3208.749512
0.000000	1.089109	3218.511475
0.000000	1.089346	3224.186279
0.000000	1.089583	3225.275146
0.000000	1.089821	3224.670410
0.000000	1.090058	3222.263916
0.000000	1.090295	3218.900391
0.000000	1.090532	3216.718750
0.000000	1.090769	3217.338135
0.000000	1.091006	3217.763428
0.000000	1.091244	3218.887207
0.000000	1.091481	3220.410400
0.000000	1.091718	3223.307861
0.000000	1.091955	3226.684082
0.000000	1.092192	3228.728760
0.000000	1.092430	3226.498535
0.000000	1.092667	3222.455566
0.000000	1.092904	3217.031006
0.000000	1.093141	3211.505127
0.000000	1.093378	3209.166504
0.000000	1.093615	3207.143066
0.000000	1.093853	3206.627197
0.000000	1.094090	3207.683838
0.000000	1.094327	3210.127686
0.000000	1.094564	3213.276367
0.000000	1.094801	3217.074463
0.000000	1.095038	3220.812012
0.000000	1.095276	3224.115479
0.000000	1.095513	3227.590576
0.000000	1.095750	3231.848633
0.000000	1.095987	3235.727051
0.000000	1.096224	3239.032471
0.000000	1.096461	3242.006348
0.000000	1.096699	3242.922119
0.000000	1.096936	3241.518066
0.000000	1.097173	3238.544434
0.000000	1.097410	3233.973389
0.000000	1.097647	3228.658203
0.000000	1.097885	3223.704102
0.000000	1.098122	3219.650391
0.000000	1.098359	3217.224854
0.000000	1.098596	3213.521973
0.000000	1.098833	3210.125732
0.000000	1.099070	3207.332275
0.000000	1.099308	3204.281982
0.000000	1.099545	3200.758545
0.000000	1.099782	3197.113037
0.000000	1.100019	3193.899902
0.000000	1.100256	3190.158203
0.000000	1.100493	3184.996826
0.000000	1.100731	3177.587891
0.000000	1.100968	3168.609375
0.000000	1.101205	3159.210449
0.000000	1.101442	3151.423340
0.000000	1.101679	3143.782227
0.000000	1.101916	3138.945068
0.000000	1.102154	3134.522949
0.000000	1.102391	3129.639404
0.000000	1.102628	3124.905029
0.000000	1.102865	3119.737549
0.000000	1.103102	3114.677002
0.000000	1.103340	3110.328125
0.000000	1.103577	3109.957031
0.000000	1.103814	3113.898682
0.000000	1.104051	3119.892334
0.000000	1.104288	3127.668457
0.000000	1.104525	3135.074463
0.000000	1.104763	3142.233887
0.000000	1.105000	3150.096680
0.000000	1.105237	3157.490967
0.000000	1.105474	3163.613525
0.000000	1.105711	3167.499512
0.000000	1.105948	3169.545166
0.000000	1.106186	3169.014160
0.000000	1.106423	3166.083740
0.000000	1.106660	3161.281738
0.000000	1.106897	3154.003906
0.000000	1.107134	3144.791260
0.000000	1.107372	3134.510498
0.000000	1.107609	3122.500488
0.000000	1.107846	3108.483887
0.000000	1.108083	3093.371338
0.000000	1.108320	3076.999023
0.000000	1.108557	3060.778320
0.000000	1.108795	3045.788818
0.000000	1.109032	3030.403076
0.000000	1.109269	3016.210938
0.000000	1.109506	3005.697266
0.000000	1.109743	2997.979004
0.000000	1.109980	2993.617676
0.000000	1.110218	2992.096680
0.000000	1.110455	2994.796631
0.000000	1.110692	2999.998291
0.000000	1.110929	3007.157471
0.000000	1.111166	3016.639893
0.000000	1.111403	3026.107178
0.000000	1.111641	3034.285156
0.000000	1.111878	3042.602295
0.000000	1.112115	3049.799805
0.000000	1.112352	3056.228516
0.000000	1.112589	3060.522217
0.000000	1.112827	3064.558105
0.000000	1.113064	3068.658691
0.000000	1.113301	3072.427246
0.000000	1.113538	3074.977783
0.000000	1.113775	3076.801514
0.000000	1.114012	3078.370605
0.000000	1.114250	3079.982666
0.000000	1.114487	3082.576660
0.000000	1.114724	3085.759277
0.000000	1.114961	3089.205811
0.000000	1.115198	3093.178223
0.000000	1.115435	3097.809570
0.000000	1.115673	3102.593018
0.000000	1.115910	3109.039551
0.000000	1.116147	3115.828369
0.000000	1.116384	3122.359619
0.000000	1.116621	3128.727539
0.000000	1.116859	3135.401611
0.000000	1.117096	3141.036621
0.000000	1.117333	3146.349121
0.000000	1.117570	3151.286621
0.000000	1.117807	3156.557861
0.000000	1.118044	3161.186768
0.000000	1.118282	3165.497559
0.000000	1.118519	3170.182129
0.000000	1.118756	3174.553711
0.000000	1.118993	3178.568848
0.000000	1.119230	3182.040283
0.000000	1.119467	3184.315430
0.000000	1.119705	3185.071289
0.000000	1.119942	3184.760254
0.000000	1.120179	3184.155273
0.000000	1.120416	3185.263428
0.000000	1.120653	3189.152344
0.000000	1.120890	3194.181641
0.000000	1.121128	3200.164551
0.000000	1.121365	3206.388916
0.000000	1.121602	3212.234863
0.000000	1.121839	3217.720947
0.000000	1.122076	3223.205322
0.000000	1.122313	3225.891113
0.000000	1.122551	3226.788818
0.000000	1.122788	3226.533203
0.000000	1.123025	3225.792236
0.000000	1.123262	3225.562988
0.000000	1.123499	3226.733643
0.000000	1.123737	3226.958740
0.000000	1.123974	3226.454346
0.000000	1.124211	3225.600342
0.000000	1.124448	3224.930420
0.000000	1.124685	3225.356445
0.000000	1.124923	3225.222168
0.000000	1.125160	3224.280518
0.000000	1.125397	3222.955566
0.000000	1.125634	3221.848389
0.000000	1.125871	3223.018311
0.000000	1.126108	3225.536865
0.000000	1.126346	3225.983154
0.000000	1.126583	3225.984619
0.000000	1.126820	3225.177002
0.000000	1.127057	3224.408203
0.000000	1.127294	3224.304199
0.000000	1.127531	3225.189209
0.000000	1.127769	3227.855713
0.000000	1.128006	3232.397217
0.000000	1.128243	3237.993896
0.000000	1.128480	3243.612793
0.000000	1.128717	3248.427002
0.000000	1.128955	3252.996338
0.000000	1.129192	3256.671875
0.000000	1.129429	3258.941650
0.000000	1.129666	3257.197998
0.000000	1.129903	3253.846924
0.000000	1.130140	3250.962158
0.000000	1.130378	3251.419189
0.000000	1.130615	3252.046631
0.000000	1.130852	3249.450928
0.000000	1.131089	3244.183594
0.000000	1.131326	3239.148682
0.000000	1.131563	3237.208252
0.000000	1.131801	3237.162109
0.000000	1.132038	3237.798340
0.000000	1.132275	3238.588135
0.000000	1.132512	3239.184326
0.000000	1.132749	3238.998291
0.000000	1.132986	3238.709717
0.000000	1.133224	3237.869141
0.000000	1.133461	3238.369385
0.000000	1.133698	3240.062744
0.000000	1.133935	3242.081787
0.000000	1.134172	3243.339355
0.000000	1.134409	3244.060059
0.000000	1.134647	3244.521484
0.000000	1.134884	3244.800293
0.000000	1.135121	3245.244629
0.000000	1.135358	3245.621826
0.000000	1.135595	3245.465820
0.000000	1.135833	3245.554932
0.000000	1.136070	3245.498047
0.000000	1.136307	3246.106201
0.000000	1.136544	3247.577881
0.000000	1.136781	3249.684326
0.000000	1.137018	3250.296875
0.000000	1.137256	3250.889648
0.000000	1.137493	3251.920898
0.000000	1.137730	3253.083496
0.000000	1.137967	3254.121826
0.000000	1.138204	3254.244873
0.000000	1.138441	3253.004150
0.000000	1.138679	3251.085693
0.000000	1.138916	3249.497070
0.000000	1.139153	3246.739014
0.000000	1.139390	3243.159668
0.000000	1.139627	3238.525391
0.000000	1.139865	3233.843506
0.000000	1.140102	3231.500000
0.000000	1.140339	3231.047607
0.000000	1.140576	3231.363525
0.000000	1.140813	3232.997559
0.000000	1.141050	3236.883789
0.000000	1.141288	3244.012695
0.000000	1.141525	3254.218506
0.000000	1.141762	3263.872314
0.000000	1.141999	3274.636230
0.000000	1.142236	3286.744385
0.000000	1.142473	3298.061523
0.000000	1.142711	3304.505859
0.000000	1.142948	3307.458984
0.000000	1.143185	3309.083984
0.000000	1.143422	3309.788330
0.000000	1.143659	3309.259766
0.000000	1.143896	3310.157959
0.000000	1.144134	3312.838623
0.000000	1.144371	3314.538818
0.000000	1.144608	3315.339844
0.000000	1.144845	3314.723389
0.000000	1.145082	3313.051025
0.000000	1.145320	3310.389404
0.000000	1.145557	3307.452637
0.000000	1.145794	3305.217773
0.000000	1.146031	3302.928711
0.000000	1.146268	3299.391846
0.000000	1.146505	3294.642578
0.000000	1.146743	3288.336670
0.000000	1.146980	3282.541260
0.000000	1.147217	3276.488525
0.000000	1.147454	3273.352539
0.000000	1.147691	3271.285156
0.000000	1.147928	3266.424561
0.000000	1.148166	3260.770264
0.000000	1.148403	3254.938232
0.000000	1.148640	3249.746582
0.000000	1.148877	3248.104248
0.000000	1.149114	3248.700684
0.000000	1.149352	3252.100830
0.000000	1.149589	3257.382324
0.000000	1.149826	3264.989014
0.000000	1.150063	3273.976807
0.000000	1.150300	3282.964844
0.000000	1.150537	3291.926758
0.000000	1.150775	3299.383057
0.000000	1.151012	3306.440674
0.000000	1.151249	3312.872070
0.000000	1.151486	3318.743408
0.000000	1.151723	3324.418213
0.000000	1.151960	3329.086914
0.000000	1.152198	3333.417480
0.000000	1.152435	3337.413818
0.000000	1.152672	3341.588623
0.000000	1.152909	3344.769775
0.000000	1.153146	3347.472656
0.000000	1.153383	3351.108154
0.000000	1.153621	3354.878418
0.000000	1.153858	3358.833984
0.000000	1.154095	3361.609619
0.000000	1.154332	3364.199463
0.000000	1.154569	3365.670410
0.000000	1.154807	3365.912109
0.000000	1.155044	3365.352539
0.000000	1.155281	3363.397461
0.000000	1.155518	3360.609375
0.000000	1.155755	3357.289551
0.000000	1.155993	3354.168945
0.000000	1.156230	3350.310547
0.000000	1.156467	3347.557617
0.000000	1.156704	3344.980469
0.000000	1.156941	3342.039551
0.000000	1.157178	3339.378662
0.000000	1.157416	3337.888672
0.000000	1.157653	3335.748779
0.000000	1.157890	3333.135742
0.000000	1.158127	3329.913330
0.000000	1.158364	3326.828369
0.000000	1.158601	3325.629150
0.000000	1.158839	3324.135986
0.000000	1.159076	3321.877930
0.000000	1.159313	3319.049805
0.000000	1.159550	3315.468018
0.000000	1.159787	3312.630371
0.000000	1.160024	3311.152100
0.000000	1.160262	3310.154541
0.000000	1.160499	3310.496582
0.000000	1.160736	3311.414551
0.000000	1.160973	3313.392578
0.000000	1.161210	3315.068604
0.000000	1.161448	3315.776611
0.000000	1.161685	3316.859131
0.000000	1.161922	3318.639893
0.000000	1.162159	3322.491211
0.000000	1.162396	3326.524658
0.000000	1.162633	3329.156982
0.000000	1.162871	3331.080078
0.000000	1.163108	3332.824219
0.000000	1.163345	3333.509277
0.000000	1.163582	3333.015869
0.000000	1.163819	3331.925781
0.000000	1.164056	3330.412842
0.000000	1.164294	3330.250000
0.000000	1.164531	3330.267822
0.000000	1.164768	3329.286865
0.000000	1.165005	3327.306641
0.000000	1.165242	3324.868652
0.000000	1.165480	3321.846680
0.000000	1.165717	3319.243896
0.000000	1.165954	3316.649170
0.000000	1.166191	3313.398682
0.000000	1.166428	3310.072998
0.000000	1.166665	3307.562256
0.000000	1.166903	3305.680664
0.000000	1.167140	3304.315674
0.000000	1.167377	3303.316406
0.000000	1.167614	3302.861572
0.000000	1.167851	3302.983154
0.000000	1.168088	3303.561279
0.000000	1.168326	3303.611084
0.000000	1.168563	3304.356934
0.000000	1.168800	3305.293457
0.000000	1.169037	3306.425293
0.000000	1.169274	3308.159668
0.000000	1.169511	3310.774902
0.000000	1.169749	3314.331787
0.000000	1.169986	3320.307373
0.000000	1.170223	3326.453857
0.000000	1.170460	3331.003174
0.000000	1.170697	3330.939941
0.000000	1.170934	3329.254639
0.000000	1.171172	3326.641357
0.000000	1.171409	3323.252197
0.000000	1.171646	3320.705566
0.000000	1.171883	3320.355225
0.000000	1.172120	3319.520752
0.000000	1.172358	3318.958496
0.000000	1.172595	3319.131104
0.000000	1.172832	3321.471436
0.000000	1.173069	3326.117432
0.000000	1.173306	3332.041504
0.000000	1.173543	3338.141602
0.000000	1.173781	3344.187744
0.000000	1.174018	3349.714600
0.000000	1.174255	3354.685303
0.000000	1.174492	3358.690918
0.000000	1.174729	3363.147217
0.000000	1.174967	3368.850586
0.000000	1.175204	3376.085205
0.000000	1.175441	3382.941162
0.000000	1.175678	3390.627930
0.000000	1.175915	3398.713623
0.000000	1.176152	3406.273438
0.000000	1.176390	3411.343506
0.000000	1.176627	3414.435059
0.000000	1.176864	3416.731934
0.000000	1.177101	3418.465332
0.000000	1.177338	3420.156982
0.000000	1.177575	3421.853516
0.000000	1.177813	3423.206055
0.000000	1.178050	3423.958008
0.000000	1.178287	3423.983154
0.000000	1.178524	3423.561768
0.000000	1.178761	3423.523438
0.000000	1.178998	3423.163330
0.000000	1.179236	3423.108887
0.000000	1.179473	3423.527344
0.000000	1.179710	3424.550049
0.000000	1.179947	3426.852051
0.000000	1.180184	3429.320068
0.000000	1.180421	3431.452881
0.000000	1.180659	3432.600098
0.000000	1.180896	3433.224854
0.000000	1.181133	3433.853027
0.000000	1.181370	3434.546631
0.000000	1.181607	3434.372314
0.000000	1.181845	3434.068115
0.000000	1.182082	3432.924072
0.000000	1.182319	3431.773438
0.000000	1.182556	3429.877197
0.000000	1.182793	3427.326904
0.000000	1.183030	3423.416748
0.000000	1.183268	3417.878662
0.000000	1.183505	3411.780518
0.000000	1.183742	3406.781006
0.000000	1.183979	3403.199463
0.000000	1.184216	3400.133057
0.000000	1.184453	3396.310791
0.000000	1.184691	3391.289551
0.000000	1.184928	3385.821533
0.000000	1.185165	3380.683838
0.000000	1.185402	3376.255859
0.000000	1.185639	3372.327148
0.000000	1.185877	3371.324219
0.000000	1.186114	3370.862061
0.000000	1.186351	3370.390137
0.000000	1.186588	3370.378662
0.000000	1.186825	3370.534668
0.000000	1.187062	3370.037842
0.000000	1.187300	3368.566895
0.000000	1.187537	3366.378906
0.000000	1.187774	3364.097900
0.000000	1.188011	3361.344971
0.000000	1.188248	3359.966797
0.000000	1.188486	3359.522461
0.000000	1.188723	3359.096680
0.000000	1.188960	3359.037842
0.000000	1.189197	3358.959717
0.000000	1.189434	3358.342773
0.000000	1.189671	3357.544678
0.000000	1.189909	3356.855957
0.000000	1.190146	3357.073730
0.000000	1.190383	3358.250732
0.000000	1.190620	3359.283691
0.000000	1.190857	3359.513428
0.000000	1.191094	3359.921387
0.000000	1.191332	3360.624023
0.000000	1.191569	3361.903809
0.000000	1.191806	3363.327881
0.000000	1.192043	3365.638428
0.000000	1.192280	3369.633789
0.000000	1.192517	3375.463135
0.000000	1.192755	3380.374512
0.000000	1.192992	3382.264648
0.000000	1.193229	3383.071533
0.000000	1.193466	3382.979736
0.000000	1.193703	3380.689697
0.000000	1.193941	3376.604248
0.000000	1.194178	3372.319580
0.000000	1.194415	3369.002686
0.000000	1.194652	3365.808594
0.000000	1.194889	3363.567139
0.000000	1.195126	3362.507324
0.000000	1.195364	3362.669678
0.000000	1.195601	3363.870850
0.000000	1.195838	3365.801514
0.000000	1.196075	3368.750977
0.000000	1.196312	3371.427979
0.000000	1.196549	3374.602295
0.000000	1.196787	3375.738770
0.000000	1.197024	3376.176270
0.000000	1.197261	3374.513428
0.000000	1.197498	3371.783936
0.000000	1.197735	3369.602539
0.000000	1.197973	3367.875000
0.000000	1.198210	3366.366211
0.000000	1.198447	3366.373291
0.000000	1.198684	3367.295410
0.000000	1.198921	3368.848389
0.000000	1.199158	3369.043213
0.000000	1.199396	3368.978271
0.000000	1.199633	3368.611572
0.000000	1.199870	3367.073486
0.000000	1.200107	3364.761963
0.000000	1.200344	3361.818848
0.000000	1.200581	3359.555664
0.000000	1.200819	3358.230225
0.000000	1.201056	3356.334229
0.000000	1.201293	3354.347656
0.000000	1.201530	3352.629150
0.000000	1.201767	3350.763184
0.000000	1.202004	3348.870361
0.000000	1.202242	3346.792725
0.000000	1.202479	3343.622070
0.000000	1.202716	3339.327881
0.000000	1.202953	3333.875000
0.000000	1.203190	3327.598877
0.000000	1.203428	3323.147705
0.000000	1.203665	3319.219727
0.000000	1.203902	3315.000000
0.000000	1.204139	3311.938232
0.000000	1.204376	3309.780029
0.000000	1.204613	3308.557129
0.000000	1.204851	3307.178711
0.000000	1.205088	3303.593018
0.000000	1.205325	3300.114990
0.000000	1.205562	3299.885986
0.000000	1.205799	3302.665771
0.000000	1.206036	3305.591064
0.000000	1.206274	3308.203857
0.000000	1.206511	3311.540771
0.000000	1.206748	3316.182373
0.000000	1.206985	3322.008545
0.000000	1.207222	3328.718506
0.000000	1.207459	3336.057373
0.000000	1.207697	3342.504883
0.000000	1.207934	3345.833008
0.000000	1.208171	3345.712891
0.000000	1.208408	3343.541748
0.000000	1.208645	3339.790771
0.000000	1.208883	3335.589355
0.000000	1.209120	3333.867920
0.000000	1.209357	3331.697021
0.000000	1.209594	3328.990234
0.000000	1.209831	3325.676270
0.000000	1.210068	3321.722412
0.000000	1.210306	3317.513672
0.000000	1.210543	3314.696533
0.000000	1.210780	3312.970947
0.000000	1.211017	3311.434326
0.000000	1.211254	3310.074463
0.000000	1.211491	3308.747314
0.000000	1.211729	3307.191895
0.000000	1.211966	3305.416016
0.000000	1.212203	3303.590332
0.000000	1.212440	3303.251221
0.000000	1.212677	3303.502930
0.000000	1.212915	3303.837402
0.000000	1.213152	3303.470947
0.000000	1.213389	3303.082275
0.000000	1.213626	3302.537354
0.000000	1.213863	3302.779785
0.000000	1.214100	3304.008545
0.000000	1.214338	3304.421631
0.000000	1.214575	3303.417480
0.000000	1.214812	3301.517822
0.000000	1.215049	3300.062500
0.000000	1.215286	3300.190186
0.000000	1.215523	3302.105225
0.000000	1.215761	3305.566650
0.000000	1.215998	3310.316650
0.000000	1.216235	3317.767334
0.000000	1.216472	3327.231689
0.000000	1.216709	3334.275879
0.000000	1.216946	3339.592529
0.000000	1.217184	3344.941406
0.000000	1.217421	3350.910400
0.000000	1.217658	3356.427979
0.000000	1.217895	3362.614502
0.000000	1.218132	3368.945068
0.000000	1.218370	3375.965332
0.000000	1.218607	3382.147949
0.000000	1.218844	3388.715332
0.000000	1.219081	3396.062500
0.000000	1.219318	3404.634766
0.000000	1.219555	3412.586426
0.000000	1.219793	3418.576904
0.000000	1.220030	3423.862549
0.000000	1.220267	3429.219482
0.000000	1.220504	3434.249756
0.000000	1.220741	3438.906006
0.000000	1.220978	3442.904785
0.000000	1.221216	3446.563965
0.000000	1.221453	3449.699951
0.000000	1.221690	3452.921387
0.000000	1.221927	3455.431885
0.000000	1.222164	3457.433838
0.000000	1.222402	3457.898682
0.000000	1.222639	3455.204102
0.000000	1.222876	3450.895264
0.000000	1.223113	3445.290771
0.000000	1.223350	3441.260986
0.000000	1.223588	3437.978516
0.000000	1.223825	3433.653320
0.000000	1.224062	3428.894775
0.000000	1.224299	3424.891113
0.000000	1.224536	3421.297607
0.000000	1.224773	3418.714600
0.000000	1.225011	3417.854248
0.000000	1.225248	3417.429688
0.000000	1.225485	3417.035889
0.000000	1.225722	3417.472900
0.000000	1.225959	3419.178955
0.000000	1.226196	3422.410889
0.000000	1.226434	3425.156738
0.000000	1.226671	3427.651611
0.000000	1.226908	3429.973389
0.000000	1.227145	3432.276123
0.000000	1.227382	3435.384766
0.000000	1.227619	3439.535645
0.000000	1.227857	3444.415527
0.000000	1.228094	3449.481689
0.000000	1.228331	3454.450195
0.000000	1.228568	3459.204346
0.000000	1.228805	3463.948975
0.000000	1.229042	3467.179688
0.000000	1.229280	3468.277100
0.000000	1.229517	3467.885742
0.000000	1.229754	3467.108398
0.000000	1.229991	3467.440430
0.000000	1.230228	3469.689453
0.000000	1.230466	3472.147705
0.000000	1.230703	3474.554688
0.000000	1.230940	3477.474121
0.000000	1.231177	3481.454102
0.000000	1.231414	3485.031494
0.000000	1.231651	3488.841064
0.000000	1.231889	3493.034180
0.000000	1.232126	3497.976318
0.000000	1.232363	3500.482910
0.000000	1.232600	3502.583984
0.000000	1.232837	3504.786865
0.000000	1.233074	3507.259521
0.000000	1.233312	3510.386475
0.000000	1.233549	3513.281006
0.000000	1.233786	3515.712891
0.000000	1.234023	3517.074463
0.000000	1.234260	3517.988281
0.000000	1.234498	3519.008057
0.000000	1.234735	3519.726563
0.000000	1.234972	3519.232666
0.000000	1.235209	3518.452393
0.000000	1.235446	3517.522949
0.000000	1.235683	3516.934082
0.000000	1.235921	3515.809082
0.000000	1.236158	3514.189697
0.000000	1.236395	3512.129150
0.000000	1.236632	3509.579834
0.000000	1.236869	3506.405273
0.000000	1.237106	3503.124268
0.000000	1.237344	3499.709473
0.000000	1.237581	3496.040527
0.000000	1.237818	3493.360352
0.000000	1.238055	3490.865479
0.000000	1.238292	3489.396973
0.000000	1.238529	3488.327881
0.000000	1.238767	3487.213379
0.000000	1.239004	3485.706543
0.000000	1.239241	3484.419189
0.000000	1.239478	3485.403320
0.000000	1.239715	3486.863037
0.000000	1.239952	3486.337158
0.000000	1.240190	3484.526855
0.000000	1.240427	3481.974121
0.000000	1.240664	3478.672852
0.000000	1.240901	3475.985840
0.000000	1.241138	3475.156738
0.000000	1.241376	3476.080811
0.000000	1.241613	3477.542969
0.000000	1.241850	3480.229004
0.000000	1.242087	3484.335938
0.000000	1.242324	3489.274902
0.000000	1.242561	3493.445801
0.000000	1.242799	3494.583496
0.000000	1.243036	3493.946533
0.000000	1.243273	3492.964844
0.000000	1.243510	3492.301514
0.000000	1.243747	3491.613281
0.000000	1.243984	3492.889648
0.000000	1.244222	3495.077637
0.000000	1.244459	3497.703857
0.000000	1.244696	3500.927734
0.000000	1.244933	3504.338867
0.000000	1.245170	3507.914063
0.000000	1.245408	3511.310791
0.000000	1.245645	3514.612549
0.000000	1.245882	3516.061279
0.000000	1.246119	3515.974121
0.000000	1.246356	3514.800781
0.000000	1.246593	3512.727295
0.000000	1.246831	3510.723633
0.000000	1.247068	3509.300293
0.000000	1.247305	3507.228027
0.000000	1.247542	3503.969482
0.000000	1.247779	3499.299072
0.000000	1.248016	3493.950928
0.000000	1.248254	3490.223145
0.000000	1.248491	3487.871338
0.000000	1.248728	3485.885742
0.000000	1.248965	3483.971680
0.000000	1.249202	3481.052002
0.000000	1.249439	3477.869141
0.000000	1.249677	3474.399170
0.000000	1.249914	3470.911621
0.000000	1.250151	3468.103027
0.000000	1.250388	3464.392334
0.000000	1.250625	3460.974609
0.000000	1.250863	3459.454590
0.000000	1.251100	3459.178223
0.000000	1.251337	3458.585449
0.000000	1.251574	3456.985352
0.000000	1.251811	3454.450439
0.000000	1.252048	3451.893311
0.000000	1.252286	3448.887451
0.000000	1.252523	3445.927246
0.000000	1.252760	3443.841309
0.000000	1.252997	3442.514160
0.000000	1.253234	3442.879639
0.000000	1.253471	3443.736328
0.000000	1.253709	3445.209473
0.000000	1.253946	3447.246826
0.000000	1.254183	3448.889404
0.000000	1.254420	3450.483887
0.000000	1.254657	3451.936768
0.000000	1.254895	3453.069336
0.000000	1.255132	3453.996338
0.000000	1.255369	3454.889404
0.000000	1.255606	3456.561035
0.000000	1.255843	3458.488037
0.000000	1.256080	3461.787354
0.000000	1.256318	3463.893555
0.000000	1.256555	3466.048096
0.000000	1.256792	3468.721191
0.000000	1.257029	3470.433350
0.000000	1.257266	3472.352295
0.000000	1.257504	3474.601807
0.000000	1.257741	3477.274170
0.000000	1.257978	3479.570557
0.000000	1.258215	3481.027344
0.000000	1.258452	3481.828857
0.000000	1.258689	3482.728271
0.000000	1.258927	3484.672363
0.000000	1.259164	3485.344727
0.000000	1.259401	3486.290771
0.000000	1.259638	3488.666504
0.000000	1.259875	3491.644287
0.000000	1.260112	3495.359131
0.000000	1.260350	3498.637695
0.000000	1.260587	3502.151855
0.000000	1.260824	3505.456055
0.000000	1.261061	3507.694336
0.000000	1.261298	3508.393311
0.000000	1.261536	3508.640137
0.000000	1.261773	3508.086426
0.000000	1.262010	3507.064697
0.000000	1.262247	3506.593018
0.000000	1.262484	3506.611084
0.000000	1.262721	3507.099121
0.000000	1.262959	3508.912354
0.000000	1.263196	3510.376465
0.000000	1.263433	3510.671875
0.000000	1.263670	3509.126709
0.000000	1.263907	3506.753418
0.000000	1.264144	3504.699463
0.000000	1.264382	3504.409668
0.000000	1.264619	3503.401367
0.000000	1.264856	3502.007080
0.000000	1.265093	3499.907715
0.000000	1.265330	3497.708740
0.000000	1.265567	3497.085449
0.000000	1.265805	3497.085938
0.000000	1.266042	3497.303223
0.000000	1.266279	3498.537842
0.000000	1.266516	3501.334717
0.000000	1.266753	3505.539551
0.000000	1.266991	3509.881836
0.000000	1.267228	3514.303223
0.000000	1.267465	3519.076904
0.000000	1.267702	3522.754883
0.000000	1.267939	3524.846436
0.000000	1.268176	3527.010986
0.000000	1.268414	3529.299316
0.000000	1.268651	3530.761230
0.000000	1.268888	3531.509521
0.000000	1.269125	3532.425293
0.000000	1.269362	3532.607910
0.000000	1.269599	3531.290283
0.000000	1.269837	3529.134766
0.000000	1.270074	3526.812256
0.000000	1.270311	3526.758789
0.000000	1.270548	3527.620361
0.000000	1.270785	3528.595459
0.000000	1.271023	3528.808350
0.000000	1.271260	3529.203125
0.000000	1.271497	3529.441895
0.000000	1.271734	3530.401367
0.000000	1.271971	3531.518799
0.000000	1.272208	3533.295898
0.000000	1.272446	3534.538818
0.000000	1.272683	3535.607910
0.000000	1.272920	3536.891602
0.000000	1.273157	3538.747559
0.000000	1.273394	3541.811768
0.000000	1.273631	3544.902344
0.000000	1.273869	3545.986572
0.000000	1.274106	3544.628174
0.000000	1.274343	3542.534180
0.000000	1.274580	3539.826172
0.000000	1.274817	3537.483887
0.000000	1.275054	3536.831299
0.000000	1.275292	3536.759766
0.000000	1.275529	3537.143799
0.000000	1.275766	3539.003418
0.000000	1.276003	3542.414551
0.000000	1.276240	3546.808350
0.000000	1.276477	3550.512939
0.000000	1.276715	3551.697021
0.000000	1.276952	3552.906006
0.000000	1.277189	3554.115967
0.000000	1.277426	3556.075439
0.000000	1.277663	3559.536865
0.000000	1.277901	3563.226563
0.000000	1.278138	3567.186523
0.000000	1.278375	3571.396484
0.000000	1.278612	3573.956787
0.000000	1.278849	3576.104248
0.000000	1.279086	3577.483643
0.000000	1.279324	3578.759277
0.000000	1.279561	3579.582031
0.000000	1.279798	3579.891602
0.000000	1.280035	3580.061768
0.000000	1.280272	3580.888184
0.000000	1.280509	3582.807617
0.000000	1.280747	3585.456299
0.000000	1.280984	3588.605225
0.000000	1.281221	3590.843262
0.000000	1.281458	3593.497559
0.000000	1.281695	3596.230469
0.000000	1.281933	3598.428955
0.000000	1.282170	3599.613525
0.000000	1.282407	3599.976563
0.000000	1.282644	3600.405762
0.000000	1.282881	3601.836182
0.000000	1.283118	3603.463379
0.000000	1.283356	3605.111572
0.000000	1.283593	3606.074951
0.000000	1.283830	3606.364746
0.000000	1.284067	3606.158936
0.000000	1.284304	3605.446045
0.000000	1.284541	3604.870117
0.000000	1.284779	3604.514648
0.000000	1.285016	3604.597412
0.000000	1.285253	3604.379150
0.000000	1.285490	3604.226807
0.000000	1.285727	3604.320068
0.000000	1.285964	3605.459961
0.000000	1.286202	3608.791016
0.000000	1.286439	3612.318604
0.000000	1.286676	3615.588623
0.000000	1.286913	3618.724121
0.000000	1.287150	3622.084473
0.000000	1.287387	3625.154541
0.000000	1.287625	3628.343506
0.000000	1.287862	3630.586182
0.000000	1.288099	3631.399414
0.000000	1.288336	3631.695313
0.000000	1.288573	3631.388672
0.000000	1.288811	3629.958252
0.000000	1.289048	3628.169678
0.000000	1.289285	3626.529297
0.000000	1.289522	3624.739990
0.000000	1.289759	3623.238037
0.000000	1.289997	3622.942383
0.000000	1.290234	3623.369385
0.000000	1.290471	3623.892090
0.000000	1.290708	3624.369629
0.000000	1.290945	3624.340576
0.000000	1.291182	3624.631348
0.000000	1.291420	3622.673828
0.000000	1.291657	3618.582275
0.000000	1.291894	3614.259033
0.000000	1.292131	3610.220459
0.000000	1.292368	3606.070801
0.000000	1.292605	3601.667969
0.000000	1.292843	3598.825195
0.000000	1.293080	3597.146973
0.000000	1.293317	3596.455566
0.000000	1.293554	3595.607910
0.000000	1.293791	3593.629150
0.000000	1.294029	3591.267822
0.000000	1.294266	3588.622314
0.000000	1.294503	3586.909668
0.000000	1.294740	3586.868408
0.000000	1.294977	3584.917236
0.000000	1.295214	3582.270264
0.000000	1.295452	3579.336182
0.000000	1.295689	3576.589355
0.000000	1.295926	3574.255371
0.000000	1.296163	3573.820557
0.000000	1.296400	3573.729248
0.000000	1.296637	3572.961670
0.000000	1.296875	3569.739502
0.000000	1.297112	3564.827148
0.000000	1.297349	3558.772705
0.000000	1.297586	3552.472656
0.000000	1.297823	3549.415771
0.000000	1.298060	3546.679199
0.000000	1.298298	3546.588379
0.000000	1.298535	3547.617432
0.000000	1.298772	3548.607910
0.000000	1.299009	3549.978516
0.000000	1.299246	3551.270020
0.000000	1.299484	3552.246094
0.000000	1.299721	3550.767578
0.000000	1.299958	3548.669189
0.000000	1.300195	3547.747559
0.000000	1.300432	3548.632324
0.000000	1.300669	3548.833008
0.000000	1.300907	3548.557617
0.000000	1.301144	3547.477051
0.000000	1.301381	3547.398438
0.000000	1.301618	3548.625244
0.000000	1.301855	3550.087158
0.000000	1.302092	3551.279297
0.000000	1.302330	3553.312012
0.000000	1.302567	3556.254150
0.000000	1.302804	3560.872314
0.000000	1.303041	3566.425537
0.000000	1.303278	3571.952393
0.000000	1.303516	3577.783936
0.000000	1.303753	3584.260742
0.000000	1.303990	3591.455811
0.000000	1.304227	3598.298096
0.000000	1.304464	3605.985107
0.000000	1.304701	3612.335693
0.000000	1.304939	3618.787354
0.000000	1.305176	3624.077393
0.000000	1.305413	3629.969727
0.000000	1.305650	3635.942627
0.000000	1.305887	3641.964600
0.000000	1.306124	3647.423584
0.000000	1.306362	3652.245605
0.000000	1.306599	3654.417480
0.000000	1.306836	3654.303223
0.000000	1.307073	3653.215332
0.000000	1.307310	3651.552734
0.000000	1.307547	3651.360840
0.000000	1.307785	3651.518311
0.000000	1.308022	3651.966309
0.000000	1.308259	3651.594238
0.000000	1.308496	3650.937988
0.000000	1.308733	3650.450195
0.000000	1.308971	3648.786377
0.000000	1.309208	3646.579102
0.000000	1.309445	3644.951172
0.000000	1.309682	3644.007324
0.000000	1.309919	3643.836670
0.000000	1.310156	3644.368164
0.000000	1.310394	3645.707031
0.000000	1.310631	3647.877686
0.000000	1.310868	3649.836182
0.000000	1.311105	3652.645752
0.000000	1.311342	3654.702148
0.000000	1.311579	3655.475098
0.000000	1.311817	3656.139893
0.000000	1.312054	3656.450684
0.000000	1.312291	3656.710205
0.000000	1.312528	3659.077393
0.000000	1.312765	3662.732422
0.000000	1.313002	3666.740234
0.000000	1.313240	3670.835693
0.000000	1.313477	3674.914551
0.000000	1.313714	3675.104004
0.000000	1.313951	3673.711426
0.000000	1.314188	3671.958984
0.000000	1.314426	3669.932861
0.000000	1.314663	3670.464111
0.000000	1.314900	3673.563477
0.000000	1.315137	3676.414795
0.000000	1.315374	3680.784668
0.000000	1.315611	3684.560791
0.000000	1.315849	3685.696289
0.000000	1.316086	3685.446777
0.000000	1.316323	3683.673828
0.000000	1.316560	3680.480713
0.000000	1.316797	3676.215820
0.000000	1.317034	3672.289063
0.000000	1.317272	3669.044922
0.000000	1.317509	3665.407471
0.000000	1.317746	3661.430420
0.000000	1.317983	3655.841797
0.000000	1.318220	3649.242920
0.000000	1.318458	3642.268066
0.000000	1.318695	3636.523438
0.000000	1.318932	3632.349609
0.000000	1.319169	3627.739746
0.000000	1.319406	3624.528076
0.000000	1.319643	3623.148193
0.000000	1.319881	3622.609131
0.000000	1.320118	3623.256348
0.000000	1.320355	3625.606689
0.000000	1.320592	3628.259277
0.000000	1.320829	3631.411621
0.000000	1.321066	3633.196777
0.000000	1.321304	3634.671387
0.000000	1.321541	3636.143311
0.000000	1.321778	3638.407959
0.000000	1.322015	3642.465088
0.000000	1.322252	3645.334229
0.000000	1.322490	3646.374268
0.000000	1.322727	3644.726318
0.000000	1.322964	3643.149414
0.000000	1.323201	3643.543945
0.000000	1.323438	3645.020996
0.000000	1.323675	3647.277588
0.000000	1.323913	3650.028564
0.000000	1.324150	3653.627441
0.000000	1.324387	3656.774902
0.000000	1.324624	3659.310791
0.000000	1.324861	3661.703369
0.000000	1.325098	3663.724365
0.000000	1.325336	3665.880615
0.000000	1.325573	3667.238037
0.000000	1.325810	3668.194824
0.000000	1.326047	3668.722412
0.000000	1.326284	3669.811768
0.000000	1.326522	3669.835938
0.000000	1.326759	3670.108154
0.000000	1.326996	3670.608643
0.000000	1.327233	3671.833984
0.000000	1.327470	3674.037842
0.000000	1.327707	3677.400391
0.000000	1.327945	3682.221191
0.000000	1.328182	3688.170166
0.000000	1.328419	3694.416748
0.000000	1.328656	3697.394775
0.000000	1.328893	3699.317871
0.000000	1.329130	3701.233154
0.000000	1.329368	3703.687988
0.000000	1.329605	3707.946045
0.000000	1.329842	3714.077881
0.000000	1.330079	3720.258789
0.000000	1.330316	3723.772949
0.000000	1.330554	3726.179688
0.000000	1.330791	3728.159912
0.000000	1.331028	3729.659912
0.000000	1.331265	3731.418213
0.000000	1.331502	3734.695313
0.000000	1.331739	3738.279297
0.000000	1.331977	3741.920654
0.000000	1.332214	3745.442871
0.000000	1.332451	3748.150635
0.000000	1.332688	3751.033447
0.000000	1.332925	3753.519043
0.000000	1.333162	3755.472656
0.000000	1.333400	3757.851807
0.000000	1.333637	3759.073242
0.000000	1.333874	3758.874023
0.000000	1.334111	3758.072021
0.000000	1.334348	3756.995605
0.000000	1.334585	3755.655273
0.000000	1.334823	3755.638184
0.000000	1.335060	3755.936523
0.000000	1.335297	3756.367676
0.000000	1.335534	3756.441406
0.000000	1.335771	3755.411133
0.000000	1.336008	3753.198730
0.000000	1.336246	3750.224854
0.000000	1.336483	3747.645996
0.000000	1.336720	3746.680420
0.000000	1.336957	3746.654297
0.000000	1.337194	3746.954102
0.000000	1.337432	3747.792480
0.000000	1.337669	3748.437988
0.000000	1.337906	3746.757324
0.000000	1.338143	3743.459961
0.000000	1.338380	3739.716064
0.000000	1.338617	3735.036133
0.000000	1.338855	3730.462158
0.000000	1.339092	3729.043701
0.000000	1.339329	3727.570313
0.000000	1.339566	3725.744141
0.000000	1.339803	3723.602783
0.000000	1.340041	3721.060791
0.000000	1.340278	3718.284912
0.000000	1.340515	3715.832275
0.000000	1.340752	3712.700439
0.000000	1.340989	3709.346680
0.000000	1.341226	3705.444336
0.000000	1.341464	3701.796631
0.000000	1.341701	3699.496338
0.000000	1.341938	3697.801025
0.000000	1.342175	3694.435303
0.000000	1.342412	3691.381104
0.000000	1.342649	3690.269043
0.000000	1.342887	3689.436768
0.000000	1.343124	3688.818115
0.000000	1.343361	3688.718018
0.000000	1.343598	3688.837646
0.000000	1.343835	3689.586914
0.000000	1.344072	3691.000488
0.000000	1.344310	3693.685303
0.000000	1.344547	3696.147705
0.000000	1.344784	3696.964600
0.000000	1.345021	3698.539795
0.000000	1.345258	3701.329834
0.000000	1.345495	3703.779053
0.000000	1.345733	3707.024902
0.000000	1.345970	3711.217773
0.000000	1.346207	3713.504883
0.000000	1.346444	3714.501709
0.000000	1.346681	3715.696777
0.000000	1.346919	3716.854736
0.000000	1.347156	3717.392090
0.000000	1.347393	3717.864990
0.000000	1.347630	3718.427979
0.000000	1.347867	3719.642578
0.000000	1.348104	3721.476563
0.000000	1.348342	3724.215576
0.000000	1.348579	3727.583496
0.000000	1.348816	3731.543945
0.000000	1.349053	3735.814209
0.000000	1.349290	3740.231201
0.000000	1.349527	3743.454834
0.000000	1.349765	3743.627197
0.000000	1.350002	3743.004639
0.000000	1.350239	3741.021973
0.000000	1.350476	3738.520508
0.000000	1.350713	3736.669434
0.000000	1.350951	3734.213867
0.000000	1.351188	3731.291260
0.000000	1.351425	3728.422363
0.000000	1.351662	3724.928223
0.000000	1.351899	3721.218994
0.000000	1.352136	3717.258301
0.000000	1.352374	3713.741943
0.000000	1.352611	3710.253174
0.000000	1.352848	3707.750977
0.000000	1.353085	3704.798096
0.000000	1.353322	3701.146729
0.000000	1.353559	3696.370605
0.000000	1.353797	3690.377197
0.000000	1.354034	3682.974121
0.000000	1.354271	3675.246338
0.000000	1.354508	3664.253174
0.000000	1.354745	3651.285156
0.000000	1.354982	3638.294189
0.000000	1.355220	3627.792969
0.000000	1.355457	3616.862305
0.000000	1.355694	3607.822021
0.000000	1.355931	3599.893066
0.000000	1.356168	3593.063232
0.000000	1.356406	3588.016357
0.000000	1.356643	3585.407227
0.000000	1.356880	3583.877441
0.000000	1.357117	3583.077881
0.000000	1.357354	3583.897705
0.000000	1.357592	3586.297119
0.000000	1.357829	3590.581787
0.000000	1.358066	3596.292236
0.000000	1.358303	3603.129150
0.000000	1.358540	3611.065186
0.000000	1.358777	3620.320313
0.000000	1.359015	3630.729004
0.000000	1.359252	3640.881836
0.000000	1.359489	3649.406250
0.000000	1.359726	3654.148193
0.000000	1.359963	3657.902344
0.000000	1.360200	3660.971436
0.000000	1.360438	3664.193359
0.000000	1.360675	3668.939941
0.000000	1.360912	3675.157715
0.000000	1.361149	3680.527344
0.000000	1.361386	3681.504395
0.000000	1.361623	3676.867920
0.000000	1.361861	3669.744873
0.000000	1.362098	3660.415039
0.000000	1.362335	3650.121338
0.000000	1.362572	3642.354248
0.000000	1.362809	3634.819092
0.000000	1.363047	3627.350830
0.000000	1.363284	3619.759521
0.000000	1.363521	3613.553223
0.000000	1.363758	3608.791992
0.000000	1.363995	3604.739258
0.000000	1.364232	3600.974121
0.000000	1.364470	3598.181885
0.000000	1.364707	3596.947998
0.000000	1.364944	3597.686768
0.000000	1.365181	3599.364014
0.000000	1.365418	3601.780273
0.000000	1.365655	3605.169678
0.000000	1.365893	3608.051270
0.000000	1.366130	3609.567383
0.000000	1.366367	3611.429688
0.000000	1.366604	3613.941162
0.000000	1.366841	3617.793213
0.000000	1.367079	3624.242676
0.000000	1.367316	3630.523438
0.000000	1.367553	3636.816406
0.000000	1.367790	3643.262451
0.000000	1.368027	3648.860840
0.000000	1.368264	3653.423096
0.000000	1.368502	3657.048340
0.000000	1.368739	3659.661621
0.000000	1.368976	3661.626465
0.000000	1.369213	3662.416504
0.000000	1.369450	3662.785156
0.000000	1.369687	3663.458496
0.000000	1.369925	3664.347656
0.000000	1.370162	3664.991455
0.000000	1.370399	3665.904541
0.000000	1.370636	3667.380371
0.000000	1.370873	3668.836426
0.000000	1.371110	3671.457764
0.000000	1.371348	3675.304199
0.000000	1.371585	3679.726318
0.000000	1.371822	3682.292725
0.000000	1.372059	3684.463867
0.000000	1.372296	3686.634766
0.000000	1.372534	3689.599121
0.000000	1.372771	3693.279297
0.000000	1.373008	3697.639404
0.000000	1.373245	3702.098633
0.000000	1.373482	3704.356689
0.000000	1.373719	3706.565430
0.000000	1.373957	3708.798828
0.000000	1.374194	3711.329590
0.000000	1.374431	3715.436523
0.000000	1.374668	3722.472412
0.000000	1.374905	3730.067627
0.000000	1.375142	3737.011475
0.000000	1.375380	3744.263184
0.000000	1.375617	3751.033447
0.000000	1.375854	3755.136963
0.000000	1.376091	3756.398926
0.000000	1.376328	3756.108643
0.000000	1.376566	3755.084717
0.000000	1.376803	3755.029785
0.000000	1.377040	3755.399902
0.000000	1.377277	3757.175537
0.000000	1.377514	3758.759766
0.000000	1.377751	3760.321533
0.000000	1.377989	3762.463867
0.000000	1.378226	3765.611572
0.000000	1.378463	3770.457520
0.000000	1.378700	3776.572510
0.000000	1.378937	3785.013672
0.000000	1.379174	3793.810303
0.000000	1.379412	3803.585938
0.000000	1.379649	3814.989990
0.000000	1.379886	3826.213867
0.000000	1.380123	3835.901367
0.000000	1.380360	3842.580322
0.000000	1.380597	3847.457031
0.000000	1.380835	3852.197754
0.000000	1.381072	3856.881592
0.000000	1.381309	3860.982422
0.000000	1.381546	3863.741211
0.000000	1.381783	3865.558594
0.000000	1.382020	3867.201660
0.000000	1.382258	3869.043701
0.000000	1.382495	3871.852051
0.000000	1.382732	3875.406494
0.000000	1.382969	3880.133545
0.000000	1.383206	3885.400635
0.000000	1.383444	3890.696289
0.000000	1.383681	3896.150635
0.000000	1.383918	3901.716309
0.000000	1.384155	3907.286377
0.000000	1.384392	3911.495850
0.000000	1.384629	3914.061279
0.000000	1.384867	3915.147461
0.000000	1.385104	3916.594238
0.000000	1.385341	3917.509033
0.000000	1.385578	3918.048340
0.000000	1.385815	3917.914551
0.000000	1.386052	3915.763916
0.000000	1.386290	3912.891357
0.000000	1.386527	3910.135010
0.000000	1.386764	3909.941895
0.000000	1.387001	3910.431885
0.000000	1.387238	3910.470947
0.000000	1.387476	3910.062256
0.000000	1.387713	3909.229492
0.000000	1.387950	3907.799072
0.000000	1.388187	3905.895752
0.000000	1.388424	3903.823975
0.000000	1.388662	3902.760742
0.000000	1.388898	3902.869141
0.000000	1.389136	3902.107422
0.000000	1.389373	3901.216309
0.000000	1.389610	3899.982422
0.000000	1.389847	3896.617920
0.000000	1.390084	3891.468994
0.000000	1.390322	3886.427490
0.000000	1.390559	3882.337158
0.000000	1.390796	3878.121826
0.000000	1.391033	3874.244141
0.000000	1.391270	3873.121826
0.000000	1.391508	3871.774170
0.000000	1.391745	3870.317383
0.000000	1.391982	3869.244873
0.000000	1.392219	3868.322998
0.000000	1.392456	3867.772461
0.000000	1.392693	3869.385254
0.000000	1.392931	3868.965820
0.000000	1.393168	3867.807861
0.000000	1.393405	3866.758301
0.000000	1.393642	3865.864746
0.000000	1.393879	3866.858154
0.000000	1.394117	3868.146240
0.000000	1.394354	3867.525146
0.000000	1.394591	3866.088867
0.000000	1.394828	3864.491699
0.000000	1.395065	3863.964844
0.000000	1.395302	3864.193604
0.000000	1.395540	3864.450928
0.000000	1.395777	3864.960938
0.000000	1.396014	3866.215088
0.000000	1.396251	3868.340820
0.000000	1.396488	3870.703369
0.000000	1.396725	3873.843994
0.000000	1.396963	3877.572021
0.000000	1.397200	3881.895508
0.000000	1.397437	3886.052246
0.000000	1.397674	3890.437744
0.000000	1.397911	3894.805908
0.000000	1.398148	3899.559326
0.000000	1.398386	3904.299316
0.000000	1.398623	3907.580566
0.000000	1.398860	3908.198730
0.000000	1.399097	3907.524902
0.000000	1.399334	3905.824219
0.000000	1.399571	3903.621338
0.000000	1.399809	3902.632568
0.000000	1.400046	3902.646484
0.000000	1.400283	3903.215332
0.000000	1.400520	3903.291748
0.000000	1.400757	3903.816162
0.000000	1.400995	3904.130859
0.000000	1.401232	3904.239990
0.000000	1.401469	3904.135254
0.000000	1.401706	3903.318848
0.000000	1.401943	3901.303467
0.000000	1.402180	3899.223145
0.000000	1.402418	3896.688232
0.000000	1.402655	3894.495361
0.000000	1.402892	3891.611328
0.000000	1.403129	3888.546631
0.000000	1.403366	3884.284180
0.000000	1.403604	3878.953857
0.000000	1.403841	3873.545166
0.000000	1.404078	3868.420898
0.000000	1.404315	3865.047607
0.000000	1.404552	3862.890869
0.000000	1.404789	3860.762695
0.000000	1.405026	3858.556152
0.000000	1.405264	3856.111572
0.000000	1.405501	3853.231201
0.000000	1.405738	3849.582031
0.000000	1.405975	3845.092041
0.000000	1.406212	3839.870850
0.000000	1.406450	3834.228271
0.000000	1.406687	3827.826904
0.000000	1.406924	3820.516357
0.000000	1.407161	3814.541016
0.000000	1.407398	3809.296387
0.000000	1.407635	3804.343018
0.000000	1.407873	3799.454346
0.000000	1.408110	3795.996338
0.000000	1.408347	3792.562988
0.000000	1.408584	3789.395508
0.000000	1.408821	3787.003418
0.000000	1.409058	3786.612061
0.000000	1.409296	3787.060059
0.000000	1.409533	3787.522217
0.000000	1.409770	3788.457275
0.000000	1.410007	3789.132813
0.000000	1.410244	3787.866943
0.000000	1.410482	3787.079102
0.000000	1.410719	3787.410156
0.000000	1.410956	3788.620850
0.000000	1.411193	3790.733398
0.000000	1.411430	3792.691406
0.000000	1.411667	3794.185059
0.000000	1.411905	3795.495117
0.000000	1.412142	3795.956543
0.000000	1.412379	3795.074463
0.000000	1.412616	3793.692383
0.000000	1.412853	3792.083008
0.000000	1.413091	3790.974121
0.000000	1.413328	3791.741211
0.000000	1.413565	3793.278564
0.000000	1.413802	3795.292969
0.000000	1.414039	3797.752441
0.000000	1.414276	3800.659424
0.000000	1.414513	3803.453369
0.000000	1.414751	3804.549316
0.000000	1.414988	3804.937744
0.000000	1.415225	3804.895752
0.000000	1.415462	3804.658447
0.000000	1.415699	3803.790039
0.000000	1.415937	3803.112305
0.000000	1.416174	3803.382324
0.000000	1.416411	3803.401123
0.000000	1.416648	3804.590576
0.000000	1.416885	3805.465088
0.000000	1.417122	3805.913818
0.000000	1.417360	3806.546143
0.000000	1.417597	3808.551514
0.000000	1.417834	3811.571777
0.000000	1.418071	3814.011475
0.000000	1.418308	3813.232178
0.000000	1.418545	3810.209229
0.000000	1.418783	3806.784424
0.000000	1.419020	3806.182129
0.000000	1.419257	3805.550049
0.000000	1.419494	3804.404053
0.000000	1.419731	3802.645996
0.000000	1.419969	3800.366455
0.000000	1.420206	3798.703613
0.000000	1.420443	3797.385254
0.000000	1.420680	3798.896973
0.000000	1.420917	3800.205811
0.000000	1.421154	3801.253906
0.000000	1.421392	3802.247559
0.000000	1.421629	3803.538574
0.000000	1.421866	3805.605713
0.000000	1.422103	3807.810059
0.000000	1.422340	3809.703613
0.000000	1.422578	3811.196533
0.000000	1.422815	3812.705322
0.000000	1.423052	3814.423584
0.000000	1.423289	3815.926758
0.000000	1.423526	3817.020264
0.000000	1.423763	3817.287842
0.000000	1.424001	3817.816895
0.000000	1.424238	3818.549805
0.000000	1.424475	3818.820313
0.000000	1.424712	3819.306885
0.000000	1.424949	3820.243164
0.000000	1.425186	3821.603027
0.000000	1.425424	3823.197266
0.000000	1.425661	3825.402344
0.000000	1.425898	3828.199463
0.000000	1.426135	3829.695313
0.000000	1.426372	3831.119873
0.000000	1.426610	3832.554443
0.000000	1.426847	3834.044434
0.000000	1.427084	3835.577393
0.000000	1.427321	3837.568359
0.000000	1.427558	3837.839111
0.000000	1.427795	3835.405762
0.000000	1.428033	3832.115723
0.000000	1.428270	3829.544922
0.000000	1.428507	3826.672852
0.000000	1.428744	3824.401855
0.000000	1.428981	3822.577637
0.000000	1.429218	3820.908691
0.000000	1.429456	3820.200684
0.000000	1.429693	3819.694336
0.000000	1.429930	3819.925781
0.000000	1.430167	3821.530762
0.000000	1.430404	3824.202637
0.000000	1.430641	3827.356689
0.000000	1.430879	3831.243164
0.000000	1.431116	3834.202637
0.000000	1.431353	3834.637451
0.000000	1.431590	3834.199951
0.000000	1.431827	3832.550537
0.000000	1.432065	3830.898438
0.000000	1.432302	3830.067871
0.000000	1.432539	3828.710205
0.000000	1.432776	3826.793701
0.000000	1.433013	3825.093506
0.000000	1.433250	3823.846191
0.000000	1.433488	3823.530518
0.000000	1.433725	3824.576416
0.000000	1.433962	3826.072266
0.000000	1.434199	3827.772461
0.000000	1.434436	3829.886963
0.000000	1.434673	3832.362061
0.000000	1.434911	3831.489258
0.000000	1.435148	3827.763428
0.000000	1.435385	3822.408203
0.000000	1.435622	3815.181396
0.000000	1.435859	3806.139404
0.000000	1.436097	3797.713135
0.000000	1.436334	3790.039551
0.000000	1.436571	3782.464355
0.000000	1.436808	3775.811035
0.000000	1.437045	3770.567627
0.000000	1.437282	3765.118652
0.000000	1.437519	3758.896973
0.000000	1.437757	3751.551758
0.000000	1.437994	3743.138672
0.000000	1.438231	3734.534180
0.000000	1.438468	3725.863281
0.000000	1.438705	3715.232666
0.000000	1.438943	3705.303223
0.000000	1.439180	3697.187988
0.000000	1.439417	3689.543457
0.000000	1.439654	3681.806152
0.000000	1.439891	3674.310059
0.000000	1.440128	3667.610596
0.000000	1.440366	3662.585693
0.000000	1.440603	3660.506836
0.000000	1.440840	3659.556885
0.000000	1.441077	3660.328857
0.000000	1.441314	3663.244141
0.000000	1.441552	3667.867188
0.000000	1.441789	3672.974854
0.000000	1.442026	3678.764404
0.000000	1.442263	3684.863281
0.000000	1.442500	3690.825684
0.000000	1.442737	3693.028076
0.000000	1.442975	3693.998535
0.000000	1.443212	3694.386475
0.000000	1.443449	3695.227051
0.000000	1.443686	3696.197510
0.000000	1.443923	3696.893555
0.000000	1.444160	3697.225098
0.000000	1.444398	3698.397949
0.000000	1.444635	3702.518799
0.000000	1.444872	3707.477051
0.000000	1.445109	3713.723389
0.000000	1.445346	3722.209717
0.000000	1.445584	3729.616943
0.000000	1.445821	3736.597412
0.000000	1.446058	3741.424561
0.000000	1.446295	3745.777344
0.000000	1.446532	3752.010498
0.000000	1.446769	3758.511475
0.000000	1.447006	3761.760498
0.000000	1.447244	3761.982910
0.000000	1.447481	3759.777344
0.000000	1.447718	3756.127686
0.000000	1.447955	3752.244873
0.000000	1.448192	3750.583740
0.000000	1.448430	3748.905029
0.000000	1.448667	3747.291748
0.000000	1.448904	3745.965576
0.000000	1.449141	3746.332764
0.000000	1.449378	3749.939209
0.000000	1.449615	3754.565918
0.000000	1.449853	3758.161621
0.000000	1.450090	3759.525146
0.000000	1.450327	3760.451416
0.000000	1.450564	3760.382324
0.000000	1.450801	3758.526123
0.000000	1.451039	3755.133789
0.000000	1.451276	3752.870117
0.000000	1.451513	3754.300537
0.000000	1.451750	3757.155273
0.000000	1.451987	3760.727051
0.000000	1.452224	3764.327881
0.000000	1.452462	3768.329590
0.000000	1.452699	3773.123291
0.000000	1.452936	3777.380859
0.000000	1.453173	3782.635742
0.000000	1.453410	3788.587158
0.000000	1.453647	3795.778809
0.000000	1.453885	3802.825195
0.000000	1.454122	3807.396729
0.000000	1.454359	3808.671875
0.000000	1.454596	3809.091797
0.000000	1.454833	3810.970215
0.000000	1.455070	3813.609863
0.000000	1.455308	3816.291016
0.000000	1.455545	3818.691650
0.000000	1.455782	3819.007324
0.000000	1.456019	3818.990723
0.000000	1.456256	3818.599609
0.000000	1.456493	3818.435791
0.000000	1.456731	3819.739502
0.000000	1.456968	3820.198242
0.000000	1.457205	3820.930176
0.000000	1.457442	3821.628418
0.000000	1.457679	3822.913330
0.000000	1.457917	3825.492920
0.000000	1.458154	3826.600830
0.000000	1.458391	3826.922852
0.000000	1.458628	3827.389404
0.000000	1.458865	3827.312256
0.000000	1.459103	3827.121338
0.000000	1.459340	3827.543701
0.000000	1.459577	3828.940430
0.000000	1.459814	3830.631836
0.000000	1.460051	3832.328125
0.000000	1.460288	3833.818359
0.000000	1.460526	3835.123535
0.000000	1.460763	3835.673340
0.000000	1.461000	3835.904541
0.000000	1.461237	3835.837402
0.000000	1.461474	3836.629150
0.000000	1.461712	3837.154297
0.000000	1.461949	3838.188477
0.000000	1.462186	3838.952148
0.000000	1.462423	3840.226318
0.000000	1.462660	3841.845947
0.000000	1.462897	3843.871094
0.000000	1.463134	3845.626953
0.000000	1.463372	3848.134521
0.000000	1.463609	3850.978271
0.000000	1.463846	3854.168701
0.000000	1.464083	3857.538086
0.000000	1.464320	3861.198486
0.000000	1.464558	3864.434570
0.000000	1.464795	3867.514648
0.000000	1.465032	3868.584473
0.000000	1.465269	3868.431641
0.000000	1.465506	3865.771729
0.000000	1.465743	3861.364746
0.000000	1.465981	3855.426270
0.000000	1.466218	3848.406738
0.000000	1.466455	3842.894531
0.000000	1.466692	3838.685547
0.000000	1.466929	3832.867676
0.000000	1.467166	3824.750488
0.000000	1.467404	3816.338135
0.000000	1.467641	3808.368652
0.000000	1.467878	3801.765625
0.000000	1.468115	3796.618164
0.000000	1.468352	3791.031006
0.000000	1.468590	3786.114990
0.000000	1.468827	3784.392334
0.000000	1.469064	3783.603760
0.000000	1.469301	3783.963135
0.000000	1.469538	3785.501221
0.000000	1.469775	3788.297119
0.000000	1.470013	3790.660889
0.000000	1.470250	3793.044678
0.000000	1.470487	3795.607910
0.000000	1.470724	3798.306641
0.000000	1.470961	3801.487305
0.000000	1.471199	3804.909180
0.000000	1.471436	3808.815186
0.000000	1.471673	3812.854492
0.000000	1.471910	3816.798828
0.000000	1.472147	3820.565674
0.000000	1.472384	3824.826660
0.000000	1.472621	3830.137207
0.000000	1.472859	3836.748535
0.000000	1.473096	3842.371826
0.000000	1.473333	3847.288818
0.000000	1.473570	3851.954346
0.000000	1.473807	3856.500977
0.000000	1.474045	3860.965576
0.000000	1.474282	3863.962891
0.000000	1.474519	3866.836914
0.000000	1.474756	3869.605713
0.000000	1.474993	3873.042725
0.000000	1.475230	3877.309082
0.000000	1.475468	3882.857422
0.000000	1.475705	3888.590576
0.000000	1.475942	3892.820557
0.000000	1.476179	3896.889160
0.000000	1.476416	3901.019775
0.000000	1.476653	3905.685547
0.000000	1.476891	3910.499268
0.000000	1.477128	3914.797119
0.000000	1.477365	3918.029541
0.000000	1.477602	3921.006592
0.000000	1.477839	3924.556152
0.000000	1.478076	3928.943604
0.000000	1.478314	3932.464355
0.000000	1.478551	3934.369873
0.000000	1.478788	3935.023926
0.000000	1.479025	3933.072510
0.000000	1.479262	3928.496094
0.000000	1.479500	3923.183594
0.000000	1.479737	3919.558350
0.000000	1.479974	3917.734619
0.000000	1.480211	3914.379150
0.000000	1.480448	3909.801025
0.000000	1.480685	3904.668701
0.000000	1.480923	3900.492920
0.000000	1.481160	3896.420410
0.000000	1.481397	3892.675049
0.000000	1.481634	3890.733398
0.000000	1.481871	3889.402832
0.000000	1.482108	3888.981201
0.000000	1.482346	3889.622559
0.000000	1.482583	3891.312988
0.000000	1.482820	3894.584961
0.000000	1.483057	3897.727051
0.000000	1.483294	3900.654785
0.000000	1.483532	3903.932373
0.000000	1.483769	3908.158691
0.000000	1.484006	3913.308838
0.000000	1.484243	3917.592773
0.000000	1.484480	3922.202637
0.000000	1.484717	3926.420898
0.000000	1.484954	3929.957275
0.000000	1.485192	3933.581299
0.000000	1.485429	3937.538818
0.000000	1.485666	3940.048096
0.000000	1.485903	3939.627930
0.000000	1.486140	3937.934570
0.000000	1.486378	3934.888184
0.000000	1.486615	3931.012451
0.000000	1.486852	3927.074951
0.000000	1.487089	3922.573730
0.000000	1.487326	3918.342285
0.000000	1.487563	3915.819580
0.000000	1.487801	3913.924805
0.000000	1.488038	3911.402588
0.000000	1.488275	3908.504883
0.000000	1.488512	3905.156982
0.000000	1.488749	3901.822266
0.000000	1.488987	3897.093262
0.000000	1.489224	3892.901855
0.000000	1.489461	3889.966309
0.000000	1.489698	3888.365967
0.000000	1.489935	3887.238037
0.000000	1.490173	3886.238525
0.000000	1.490410	3885.363037
0.000000	1.490647	3884.619629
0.000000	1.490884	3884.886963
0.000000	1.491121	3884.019287
0.000000	1.491358	3884.216309
0.000000	1.491596	3885.570068
0.000000	1.491833	3886.994385
0.000000	1.492070	3888.526367
0.000000	1.492307	3889.926514
0.000000	1.492544	3891.155762
0.000000	1.492781	3891.893311
0.000000	1.493019	3891.901855
0.000000	1.493256	3891.046387
0.000000	1.493493	3889.197266
0.000000	1.493730	3886.259033
0.000000	1.493967	3882.084229
0.000000	1.494205	3876.513916
0.000000	1.494442	3869.899902
0.000000	1.494679	3863.730225
0.000000	1.494916	3858.518799
0.000000	1.495153	3854.408936
0.000000	1.495390	3851.226807
0.000000	1.495627	3849.900879
0.000000	1.495865	3849.403320
0.000000	1.496102	3849.365234
0.000000	1.496339	3849.065674
0.000000	1.496576	3847.486084
0.000000	1.496813	3844.235107
0.000000	1.497051	3840.852783
0.000000	1.497288	3838.764648
0.000000	1.497525	3834.795410
0.000000	1.497762	3830.099365
0.000000	1.497999	3825.001709
0.000000	1.498236	3821.579102
0.000000	1.498474	3818.381104
0.000000	1.498711	3814.803711
0.000000	1.498948	3811.208740
0.000000	1.499185	3807.407715
0.000000	1.499422	3803.640381
0.000000	1.499660	3800.242676
0.000000	1.499897	3797.759277
0.000000	1.500134	3796.301758
0.000000	1.500371	3797.194336
0.000000	1.500608	3800.013672
0.000000	1.500845	3804.428223
0.000000	1.501083	3808.999756
0.000000	1.501320	3814.728760
0.000000	1.501557	3821.125244
0.000000	1.501794	3827.481201
0.000000	1.502031	3833.766602
0.000000	1.502268	3838.616943
0.000000	1.502506	3843.242432
0.000000	1.502743	3847.005615
0.000000	1.502980	3850.497070
0.000000	1.503217	3853.249268
0.000000	1.503454	3855.756348
0.000000	1.503691	3858.039063
0.000000	1.503929	3859.135254
0.000000	1.504166	3858.827393
0.000000	1.504403	3858.093262
0.000000	1.504640	3857.554932
0.000000	1.504877	3857.175049
0.000000	1.505114	3856.453613
0.000000	1.505352	3855.746338
0.000000	1.505589	3857.462646
0.000000	1.505826	3860.507813
0.000000	1.506063	3864.124512
0.000000	1.506300	3866.536621
0.000000	1.506538	3868.116943
0.000000	1.506775	3867.932373
0.000000	1.507012	3864.888184
0.000000	1.507249	3861.585205
0.000000	1.507486	3860.937988
0.000000	1.507723	3865.429932
0.000000	1.507961	3871.498779
0.000000	1.508198	3877.881104
0.000000	1.508435	3884.758057
0.000000	1.508672	3892.506104
0.000000	1.508909	3900.104736
0.000000	1.509147	3907.184326
0.000000	1.509384	3914.453125
0.000000	1.509621	3921.391113
0.000000	1.509858	3927.655029
0.000000	1.510095	3932.265869
0.000000	1.510332	3935.227539
0.000000	1.510569	3936.759521
0.000000	1.510807	3936.947998
0.000000	1.511044	3935.869385
0.000000	1.511281	3933.834717
0.000000	1.511518	3931.011963
0.000000	1.511755	3929.457764
0.000000	1.511993	3928.696289
0.000000	1.512230	3927.647461
0.000000	1.512467	3926.610596
0.000000	1.512704	3925.389893
0.000000	1.512941	3924.500000
0.000000	1.513178	3924.089111
0.000000	1.513416	3924.045898
0.000000	1.513653	3922.920166
0.000000	1.513890	3921.732178
0.000000	1.514127	3921.516846
0.000000	1.514364	3921.537842
0.000000	1.514601	3922.731934
0.000000	1.514839	3925.901123
0.000000	1.515076	3930.046143
0.000000	1.515313	3934.018066
0.000000	1.515550	3938.055908
0.000000	1.515787	3942.170410
0.000000	1.516025	3946.022949
0.000000	1.516262	3950.159912
0.000000	1.516499	3954.230225
0.000000	1.516736	3957.937012
0.000000	1.516973	3961.923096
0.000000	1.517210	3967.041504
0.000000	1.517448	3974.038818
0.000000	1.517685	3981.261230
0.000000	1.517922	3990.170410
0.000000	1.518159	3998.592529
0.000000	1.518396	4008.522705
0.000000	1.518634	4017.875488
0.000000	1.518871	4024.421631
0.000000	1.519108	4028.183594
0.000000	1.519345	4030.037109
0.000000	1.519582	4031.346191
0.000000	1.519819	4033.265869
0.000000	1.520056	4035.761475
0.000000	1.520294	4038.967529
0.000000	1.520531	4041.109619
0.000000	1.520768	4043.006348
0.000000	1.521005	4044.656982
0.000000	1.521242	4046.769043
0.000000	1.521480	4048.196777
0.000000	1.521717	4048.690430
0.000000	1.521954	4048.718262
0.000000	1.522191	4048.985107
0.000000	1.522428	4049.067871
0.000000	1.522666	4047.409180
0.000000	1.522903	4043.597656
0.000000	1.523140	4038.887207
0.000000	1.523377	4033.311279
0.000000	1.523614	4028.380615
0.000000	1.523851	4027.020996
0.000000	1.524089	4027.443359
0.000000	1.524326	4028.279297
0.000000	1.524563	4030.039795
0.000000	1.524800	4031.074707
0.000000	1.525037	4031.096436
0.000000	1.525274	4030.331543
0.000000	1.525512	4029.302490
0.000000	1.525749	4027.717773
0.000000	1.525986	4025.912109
0.000000	1.526223	4023.062500
0.000000	1.526460	4019.020264
0.000000	1.526697	4014.384766
0.000000	1.526935	4009.529541
0.000000	1.527172	4006.841309
0.000000	1.527409	4004.555664
0.000000	1.527646	4004.237305
0.000000	1.527883	4005.399658
0.000000	1.528121	4004.317627
0.000000	1.528358	4002.502930
0.000000	1.528595	4000.032471
0.000000	1.528832	3997.164307
0.000000	1.529069	3994.465088
0.000000	1.529306	3991.218262
0.000000	1.529544	3987.829102
0.000000	1.529781	3984.174072
0.000000	1.530018	3980.784180
0.000000	1.530255	3978.480225
0.000000	1.530492	3977.231201
0.000000	1.530729	3976.589355
0.000000	1.530967	3976.433838
0.000000	1.531204	3976.404785
0.000000	1.531441	3977.619141
0.000000	1.531678	3979.762451
0.000000	1.531915	3982.705078
0.000000	1.532153	3986.867432
0.000000	1.532390	3992.112061
0.000000	1.532627	3996.852783
0.000000	1.532864	4002.205322
0.000000	1.533101	4007.233154
0.000000	1.533338	4011.204102
0.000000	1.533575	4013.800293
0.000000	1.533813	4016.393799
0.000000	1.534050	4018.651367
0.000000	1.534287	4021.103760
0.000000	1.534524	4023.447510
0.000000	1.534761	4026.314697
0.000000	1.534999	4029.093994
0.000000	1.535236	4031.965088
0.000000	1.535473	4033.643799
0.000000	1.535710	4035.046875
0.000000	1.535947	4036.102051
0.000000	1.536184	4037.519531
0.000000	1.536422	4039.084473
0.000000	1.536659	4041.424805
0.000000	1.536896	4044.428223
0.000000	1.537133	4047.673340
0.000000	1.537370	4051.282959
0.000000	1.537608	4055.334229
0.000000	1.537845	4059.237793
0.000000	1.538082	4062.466553
0.000000	1.538319	4065.078369
0.000000	1.538556	4067.384766
0.000000	1.538793	4069.945557
0.000000	1.539031	4070.999756
0.000000	1.539268	4070.587891
0.000000	1.539505	4068.973145
0.000000	1.539742	4066.879150
0.000000	1.539979	4065.830322
0.000000	1.540216	4064.202881
0.000000	1.540454	4061.769775
0.000000	1.540691	4058.850586
0.000000	1.540928	4055.717773
0.000000	1.541165	4053.654785
0.000000	1.541402	4052.356201
0.000000	1.541640	4052.257813
0.000000	1.541877	4050.653076
0.000000	1.542114	4050.568604
0.000000	1.542351	4050.605713
0.000000	1.542588	4048.061279
0.000000	1.542825	4045.269775
0.000000	1.543062	4042.963623
0.000000	1.543300	4040.955566
0.000000	1.543537	4040.143799
0.000000	1.543774	4040.436279
0.000000	1.544011	4040.319580
0.000000	1.544248	4040.398926
0.000000	1.544486	4040.819824
0.000000	1.544723	4042.082275
0.000000	1.544960	4043.700195
0.000000	1.545197	4044.552734
0.000000	1.545434	4045.612793
0.000000	1.545671	4046.606445
0.000000	1.545909	4048.612305
0.000000	1.546146	4051.374268
0.000000	1.546383	4055.280029
0.000000	1.546620	4059.179688
0.000000	1.546857	4062.078125
0.000000	1.547095	4065.542969
0.000000	1.547332	4068.304688
0.000000	1.547569	4070.420654
0.000000	1.547806	4072.500000
0.000000	1.548043	4074.693604
0.000000	1.548280	4077.469727
0.000000	1.548518	4081.456543
0.000000	1.548755	4084.491699
0.000000	1.548992	4084.907471
0.000000	1.549229	4084.029541
0.000000	1.549466	4082.412842
0.000000	1.549703	4080.244385
0.000000	1.549941	4078.262939
0.000000	1.550178	4076.382080
0.000000	1.550415	4075.440186
0.000000	1.550652	4074.749268
0.000000	1.550889	4073.136475
0.000000	1.551127	4071.448486
0.000000	1.551364	4068.999756
0.000000	1.551601	4065.987793
0.000000	1.551838	4062.468018
0.000000	1.552075	4058.592041
0.000000	1.552312	4055.441895
0.000000	1.552549	4054.128662
0.000000	1.552787	4053.245361
0.000000	1.553024	4053.400635
0.000000	1.553261	4054.267578
0.000000	1.553498	4054.451660
0.000000	1.553735	4052.906982
0.000000	1.553973	4050.905762
0.000000	1.554210	4048.723877
0.000000	1.554447	4047.619385
0.000000	1.554684	4048.075195
0.000000	1.554921	4049.900146
0.000000	1.555158	4052.614746
0.000000	1.555396	4057.103516
0.000000	1.555633	4062.435059
0.000000	1.555870	4066.662354
0.000000	1.556107	4067.432373
0.000000	1.556344	4064.758545
0.000000	1.556582	4059.424316
0.000000	1.556819	4052.174316
0.000000	1.557056	4042.688965
0.000000	1.557293	4033.646729
0.000000	1.557530	4028.736084
0.000000	1.557768	4024.147705
0.000000	1.558005	4019.049561
0.000000	1.558242	4013.661865
0.000000	1.558479	4007.975830
0.000000	1.558716	4004.408936
0.000000	1.558953	4002.442871
0.000000	1.559190	3999.453125
0.000000	1.559428	3995.894531
0.000000	1.559665	3991.595459
0.000000	1.559902	3987.185303
0.000000	1.560139	3984.571777
0.000000	1.560376	3982.609619
0.000000	1.560614	3980.381348
0.000000	1.560851	3977.770996
0.000000	1.561088	3974.439697
0.000000	1.561325	3970.817871
0.000000	1.561562	3967.155762
0.000000	1.561799	3964.594482
0.000000	1.562037	3961.382813
0.000000	1.562274	3957.940918
0.000000	1.562511	3955.166260
0.000000	1.562748	3952.469238
0.000000	1.562985	3951.612061
0.000000	1.563222	3951.992920
0.000000	1.563460	3953.318604
0.000000	1.563697	3957.091064
0.000000	1.563934	3962.460938
0.000000	1.564171	3968.913330
0.000000	1.564408	3976.682861
0.000000	1.564646	3985.446289
0.000000	1.564883	3995.165283
0.000000	1.565120	4002.707764
0.000000	1.565357	4010.382813
0.000000	1.565594	4018.946289
0.000000	1.565831	4028.767578
0.000000	1.566069	4036.868164
0.000000	1.566306	4043.628418
0.000000	1.566543	4049.963623
0.000000	1.566780	4056.331543
0.000000	1.567017	4062.661377
0.000000	1.567255	4069.518799
0.000000	1.567492	4078.070068
0.000000	1.567729	4087.081055
0.000000	1.567966	4095.864502
0.000000	1.568203	4105.584473
0.000000	1.568440	4114.940430
0.000000	1.568677	4122.824219
0.000000	1.568915	4127.731934
0.000000	1.569152	4132.118164
0.000000	1.569389	4138.312988
0.000000	1.569626	4145.608398
0.000000	1.569863	4154.664063
0.000000	1.570101	4162.882324
0.000000	1.570338	4170.449219
0.000000	1.570575	4177.121094
0.000000	1.570812	4180.436523
0.000000	1.571049	4180.673828
0.000000	1.571286	4179.352539
0.000000	1.571524	4177.157715
0.000000	1.571761	4174.433594
0.000000	1.571998	4172.445313
0.000000	1.572235	4170.633789
0.000000	1.572472	4169.663574
0.000000	1.572709	4169.616699
0.000000	1.572947	4169.109863
0.000000	1.573184	4167.884277
0.000000	1.573421	4164.753906
0.000000	1.573658	4161.545410
0.000000	1.573895	4158.549805
0.000000	1.574133	4156.816895
0.000000	1.574370	4156.043457
0.000000	1.574607	4155.702637
0.000000	1.574844	4155.425781
0.000000	1.575081	4154.665527
0.000000	1.575318	4154.182617
0.000000	1.575556	4153.645508
0.000000	1.575793	4154.270508
0.000000	1.576030	4152.778320
0.000000	1.576267	4149.987305
0.000000	1.576504	4147.017090
0.000000	1.576741	4144.233398
0.000000	1.576979	4143.943848
0.000000	1.577216	4143.174316
0.000000	1.577453	4141.688965
0.000000	1.577690	4139.286621
0.000000	1.577927	4136.432617
0.000000	1.578164	4134.137207
0.000000	1.578402	4132.440430
0.000000	1.578639	4129.958496
0.000000	1.578876	4127.894043
0.000000	1.579113	4126.477539
0.000000	1.579350	4122.725586
0.000000	1.579588	4117.900879
0.000000	1.579825	4111.892578
0.000000	1.580062	4105.202148
0.000000	1.580299	4100.513672
0.000000	1.580536	4097.265625
0.000000	1.580773	4094.133545
0.000000	1.581011	4090.897217
0.000000	1.581248	4087.795898
0.000000	1.581485	4084.441162
0.000000	1.581722	4081.863281
0.000000	1.581959	4079.366699
0.000000	1.582196	4076.299316
0.000000	1.582434	4072.852051
0.000000	1.582671	4068.058350
0.000000	1.582908	4062.600342
0.000000	1.583145	4056.919678
0.000000	1.583382	4052.000732
0.000000	1.583619	4047.235352
0.000000	1.583857	4043.984131
0.000000	1.584094	4040.123047
0.000000	1.584331	4035.573730
0.000000	1.584568	4030.038086
0.000000	1.584805	4023.763672
0.000000	1.585043	4016.491943
0.000000	1.585280	4009.278320
0.000000	1.585517	4002.552246
0.000000	1.585754	3996.279785
0.000000	1.585991	3991.381104
0.000000	1.586228	3986.800537
0.000000	1.586466	3981.878418
0.000000	1.586703	3977.882813
0.000000	1.586940	3974.755859
0.000000	1.587177	3972.005615
0.000000	1.587414	3969.210938
0.000000	1.587651	3966.192139
0.000000	1.587889	3962.928711
0.000000	1.588126	3959.938477
0.000000	1.588363	3957.298340
0.000000	1.588600	3955.454590
0.000000	1.588837	3954.855469
0.000000	1.589075	3953.741455
0.000000	1.589312	3952.399414
0.000000	1.589549	3951.455322
0.000000	1.589786	3951.345459
0.000000	1.590023	3953.459473
0.000000	1.590261	3956.543457
0.000000	1.590497	3959.760010
0.000000	1.590735	3962.898682
0.000000	1.590972	3965.227295
0.000000	1.591209	3966.995850
0.000000	1.591446	3968.291016
0.000000	1.591683	3968.684082
0.000000	1.591921	3968.341064
0.000000	1.592158	3968.544434
0.000000	1.592395	3969.845947
0.000000	1.592632	3972.333984
0.000000	1.592869	3975.828125
0.000000	1.593107	3980.473877
0.000000	1.593344	3986.134033
0.000000	1.593581	3993.465088
0.000000	1.593818	4002.581787
0.000000	1.594055	4012.530273
0.000000	1.594292	4021.779541
0.000000	1.594530	4030.719727
0.000000	1.594767	4041.255371
0.000000	1.595004	4053.339600
0.000000	1.595241	4065.332275
0.000000	1.595478	4076.348633
0.000000	1.595716	4085.921631
0.000000	1.595953	4094.078369
0.000000	1.596190	4102.333984
0.000000	1.596427	4111.567871
0.000000	1.596664	4122.102051
0.000000	1.596901	4133.722168
0.000000	1.597139	4144.547363
0.000000	1.597376	4152.529785
0.000000	1.597613	4157.683105
0.000000	1.597850	4162.235352
0.000000	1.598087	4165.877441
0.000000	1.598324	4167.813477
0.000000	1.598562	4167.886719
0.000000	1.598799	4166.640137
0.000000	1.599036	4164.715332
0.000000	1.599273	4162.941406
0.000000	1.599510	4160.227051
0.000000	1.599748	4156.685059
0.000000	1.599985	4152.606934
0.000000	1.600222	4149.773438
0.000000	1.600459	4147.751953
0.000000	1.600696	4145.462402
0.000000	1.600933	4142.915039
0.000000	1.601170	4141.181152
0.000000	1.601408	4137.923828
0.000000	1.601645	4132.866211
0.000000	1.601882	4126.767090
0.000000	1.602119	4120.587402
0.000000	1.602356	4115.895020
0.000000	1.602594	4114.882813
0.000000	1.602831	4114.274414
0.000000	1.603068	4112.872559
0.000000	1.603305	4111.555664
0.000000	1.603542	4111.047363
0.000000	1.603779	4112.088379
0.000000	1.604017	4113.910645
0.000000	1.604254	4116.124023
0.000000	1.604491	4118.759766
0.000000	1.604728	4121.684570
0.000000	1.604965	4124.365234
0.000000	1.605203	4126.503906
0.000000	1.605440	4127.607422
0.000000	1.605677	4128.473145
0.000000	1.605914	4129.389160
0.000000	1.606151	4130.789551
0.000000	1.606388	4132.722168
0.000000	1.606626	4134.561523
0.000000	1.606863	4136.335449
0.000000	1.607100	4137.311523
0.000000	1.607337	4138.078125
0.000000	1.607574	4138.419434
0.000000	1.607811	4137.788574
0.000000	1.608049	4136.561035
0.000000	1.608286	4135.220703
0.000000	1.608523	4134.195313
0.000000	1.608760	4134.283203
0.000000	1.608997	4135.255859
0.000000	1.609234	4137.131836
0.000000	1.609472	4138.252930
0.000000	1.609709	4138.959473
0.000000	1.609946	4139.167480
0.000000	1.610183	4138.600586
0.000000	1.610420	4138.256348
0.000000	1.610657	4139.433594
0.000000	1.610895	4139.993164
0.000000	1.611132	4140.235840
0.000000	1.611369	4140.719727
0.000000	1.611606	4141.380859
0.000000	1.611843	4141.863281
0.000000	1.612081	4141.177734
0.000000	1.612318	4139.321777
0.000000	1.612555	4137.727051
0.000000	1.612792	4136.214355
0.000000	1.613029	4134.487793
0.000000	1.613266	4132.636719
0.000000	1.613504	4130.531250
0.000000	1.613741	4128.647461
0.000000	1.613978	4128.168945
0.000000	1.614215	4129.604980
0.000000	1.614452	4129.698242
0.000000	1.614690	4127.792480
0.000000	1.614927	4125.866211
0.000000	1.615164	4123.846680
0.000000	1.615401	4123.240234
0.000000	1.615638	4124.399902
0.000000	1.615875	4128.426758
0.000000	1.616112	4135.132324
0.000000	1.616350	4143.195313
0.000000	1.616587	4150.450195
0.000000	1.616824	4155.387695
0.000000	1.617061	4158.938965
0.000000	1.617298	4162.036621
0.000000	1.617536	4165.764160
0.000000	1.617773	4170.868164
0.000000	1.618010	4177.380371
0.000000	1.618247	4183.799316
0.000000	1.618484	4189.534180
0.000000	1.618721	4193.210449
0.000000	1.618959	4194.229492
0.000000	1.619196	4194.115234
0.000000	1.619433	4193.039551
0.000000	1.619670	4192.026855
0.000000	1.619907	4192.324707
0.000000	1.620144	4192.877441
0.000000	1.620382	4193.654785
0.000000	1.620619	4194.739746
0.000000	1.620856	4196.795898
0.000000	1.621093	4199.453125
0.000000	1.621330	4202.938965
0.000000	1.621568	4207.602051
0.000000	1.621805	4211.839844
0.000000	1.622042	4213.341309
0.000000	1.622279	4214.133789
0.000000	1.622516	4214.567871
0.000000	1.622754	4213.587891
0.000000	1.622991	4212.730469
0.000000	1.623228	4213.357910
0.000000	1.623465	4218.064453
0.000000	1.623702	4224.431152
0.000000	1.623939	4231.633789
0.000000	1.624177	4239.498047
0.000000	1.624414	4246.852051
0.000000	1.624651	4254.000000
0.000000	1.624888	4258.811035
0.000000	1.625125	4262.085938
0.000000	1.625362	4264.545898
0.000000	1.625600	4266.285156
0.000000	1.625837	4266.479004
0.000000	1.626074	4266.903809
0.000000	1.626311	4266.268066
0.000000	1.626548	4265.094727
0.000000	1.626785	4263.504883
0.000000	1.627023	4261.793457
0.000000	1.627260	4260.906738
0.000000	1.627497	4259.982910
0.000000	1.627734	4260.543457
0.000000	1.627971	4261.435547
0.000000	1.628209	4262.747559
0.000000	1.628446	4264.554688
0.000000	1.628683	4267.151855
0.000000	1.628920	4269.947754
0.000000	1.629157	4272.902344
0.000000	1.629394	4276.061035
0.000000	1.629632	4279.425293
0.000000	1.629869	4282.944336
0.000000	1.630106	4286.528809
0.000000	1.630343	4287.528320
0.000000	1.630580	4287.717773
0.000000	1.630817	4287.881836
0.000000	1.631055	4288.180664
0.000000	1.631292	4288.689941
0.000000	1.631529	4290.093262
0.000000	1.631766	4292.187012
0.000000	1.632003	4294.669434
0.000000	1.632240	4299.107910
0.000000	1.632478	4302.038574
0.000000	1.632715	4303.681152
0.000000	1.632952	4305.273926
0.000000	1.633189	4307.230957
0.000000	1.633426	4310.614746
0.000000	1.633664	4315.369629
0.000000	1.633901	4320.944824
0.000000	1.634138	4326.161621
0.000000	1.634375	4331.555664
0.000000	1.634612	4336.787109
0.000000	1.634849	4341.847168
0.000000	1.635087	4344.564941
0.000000	1.635324	4346.247070
0.000000	1.635561	4347.318359
0.000000	1.635798	4348.782227
0.000000	1.636035	4351.535156
0.000000	1.636272	4354.911133
0.000000	1.636510	4358.672852
0.000000	1.636747	4361.976074
0.000000	1.636984	4363.061523
0.000000	1.637221	4361.308105
0.000000	1.637458	4359.195801
0.000000	1.637696	4357.823730
0.000000	1.637933	4357.083496
0.000000	1.638170	4355.449219
0.000000	1.638407	4354.489746
0.000000	1.638644	4353.013672
0.000000	1.638881	4350.514648
0.000000	1.639118	4348.011719
0.000000	1.639356	4345.777832
0.000000	1.639593	4343.760742
0.000000	1.639830	4342.048340
0.000000	1.640067	4342.319336
0.000000	1.640304	4343.315430
0.000000	1.640542	4344.874023
0.000000	1.640779	4346.803223
0.000000	1.641016	4349.145020
0.000000	1.641253	4351.947754
0.000000	1.641490	4355.500977
0.000000	1.641727	4359.699219
0.000000	1.641965	4364.237793
0.000000	1.642202	4368.462891
0.000000	1.642439	4373.062012
0.000000	1.642676	4377.539551
0.000000	1.642913	4381.286133
0.000000	1.643151	4380.508789
0.000000	1.643388	4377.599609
0.000000	1.643625	4373.512695
0.000000	1.643862	4367.969727
0.000000	1.644099	4363.275879
0.000000	1.644336	4360.506836
0.000000	1.644574	4359.317383
0.000000	1.644811	4358.948730
0.000000	1.645048	4358.382813
0.000000	1.645285	4357.878906
0.000000	1.645522	4357.225586
0.000000	1.645759	4357.069336
0.000000	1.645997	4358.192383
0.000000	1.646234	4359.762207
0.000000	1.646471	4361.366211
0.000000	1.646708	4362.595215
0.000000	1.646945	4363.812988
0.000000	1.647183	4364.830566
0.000000	1.647420	4366.430664
0.000000	1.647657	4369.231934
0.000000	1.647894	4372.498535
0.000000	1.648131	4376.884277
0.000000	1.648368	4377.926758
0.000000	1.648605	4376.287109
0.000000	1.648843	4372.961914
0.000000	1.649080	4368.278320
0.000000	1.649317	4362.430176
0.000000	1.649554	4357.153320
0.000000	1.649791	4351.084473
0.000000	1.650029	4343.679199
0.000000	1.650266	4336.420898
0.000000	1.650503	4328.726074
0.000000	1.650740	4321.013672
0.000000	1.650977	4315.950684
0.000000	1.651214	4311.587891
0.000000	1.651452	4308.127930
0.000000	1.651689	4305.624023
0.000000	1.651926	4304.464844
0.000000	1.652163	4303.673828
0.000000	1.652400	4303.568359
0.000000	1.652638	4304.351074
0.000000	1.652875	4305.816895
0.000000	1.653112	4309.376465
0.000000	1.653349	4313.289063
0.000000	1.653586	4315.373535
0.000000	1.653823	4317.273926
0.000000	1.654061	4318.412598
0.000000	1.654298	4317.615723
0.000000	1.654535	4314.892090
0.000000	1.654772	4311.658203
0.000000	1.655009	4307.818359
0.000000	1.655246	4304.222168
0.000000	1.655484	4301.558105
0.000000	1.655721	4299.792480
0.000000	1.655958	4299.324219
0.000000	1.656195	4299.267090
0.000000	1.656432	4299.959473
0.000000	1.656670	4301.169434
0.000000	1.656907	4303.142578
0.000000	1.657144	4305.751953
0.000000	1.657381	4308.137207
0.000000	1.657618	4307.177734
0.000000	1.657855	4304.429199
0.000000	1.658092	4300.509277
0.000000	1.658330	4295.833008
0.000000	1.658567	4290.657227
0.000000	1.658804	4287.926758
0.000000	1.659041	4285.791016
0.000000	1.659278	4282.781250
0.000000	1.659516	4277.121582
0.000000	1.659753	4270.398438
0.000000	1.659990	4263.181641
0.000000	1.660227	4257.220215
0.000000	1.660464	4252.464844
0.000000	1.660702	4247.314941
0.000000	1.660939	4242.036621
0.000000	1.661176	4236.312500
0.000000	1.661413	4230.550293
0.000000	1.661650	4226.855469
0.000000	1.661887	4222.408691
0.000000	1.662125	4218.111328
0.000000	1.662362	4213.195801
0.000000	1.662599	4206.913574
0.000000	1.662836	4199.847168
0.000000	1.663073	4192.277344
0.000000	1.663311	4185.856445
0.000000	1.663548	4181.379395
0.000000	1.663785	4177.925293
0.000000	1.664022	4175.956543
0.000000	1.664259	4176.145508
0.000000	1.664496	4177.500977
0.000000	1.664733	4180.605469
0.000000	1.664971	4184.142090
0.000000	1.665208	4188.515625
0.000000	1.665445	4194.110840
0.000000	1.665682	4199.691895
0.000000	1.665919	4204.458984
0.000000	1.666157	4208.994629
0.000000	1.666394	4214.091797
0.000000	1.666631	4219.500488
0.000000	1.666868	4225.217285
0.000000	1.667105	4230.793457
0.000000	1.667342	4235.824219
0.000000	1.667580	4241.068848
0.000000	1.667817	4247.456543
0.000000	1.668054	4255.610352
0.000000	1.668291	4265.615234
0.000000	1.668528	4275.379883
0.000000	1.668765	4282.611328
0.000000	1.669003	4288.780762
0.000000	1.669240	4292.257813
0.000000	1.669477	4294.946289
0.000000	1.669714	4297.291016
0.000000	1.669951	4299.489258
0.000000	1.670189	4302.299316
0.000000	1.670426	4305.423828
0.000000	1.670663	4309.502930
0.000000	1.670900	4315.130859
0.000000	1.671137	4321.210938
0.000000	1.671374	4328.202637
0.000000	1.671612	4335.038086
0.000000	1.671849	4341.178223
0.000000	1.672086	4346.814453
0.000000	1.672323	4351.802734
0.000000	1.672560	4356.852051
0.000000	1.672798	4362.059570
0.000000	1.673035	4367.114746
0.000000	1.673272	4370.593750
0.000000	1.673509	4372.212402
0.000000	1.673746	4372.204590
0.000000	1.673983	4371.792480
0.000000	1.674220	4372.486816
0.000000	1.674458	4376.408203
0.000000	1.674695	4379.201660
0.000000	1.674932	4380.765625
0.000000	1.675169	4377.698242
0.000000	1.675406	4371.306641
0.000000	1.675644	4363.017578
0.000000	1.675881	4352.845215
0.000000	1.676118	4344.894531
0.000000	1.676355	4337.959473
0.000000	1.676592	4329.994629
0.000000	1.676829	4322.335938
0.000000	1.677067	4316.766602
0.000000	1.677304	4314.302246
0.000000	1.677541	4312.504395
0.000000	1.677778	4311.275391
0.000000	1.678015	4310.606445
0.000000	1.678252	4310.103516
0.000000	1.678490	4309.968750
0.000000	1.678727	4310.528320
0.000000	1.678964	4312.207031
0.000000	1.679201	4314.041016
0.000000	1.679438	4314.757813
0.000000	1.679676	4315.172852
0.000000	1.679913	4315.357910
0.000000	1.680150	4315.680664
0.000000	1.680387	4315.942383
0.000000	1.680624	4316.440430
0.000000	1.680861	4317.357422
0.000000	1.681099	4318.489258
0.000000	1.681336	4319.839355
0.000000	1.681573	4321.637695
0.000000	1.681810	4322.634766
0.000000	1.682047	4323.135254
0.000000	1.682284	4323.835938
0.000000	1.682522	4324.921875
0.000000	1.682759	4326.233887
0.000000	1.682996	4327.981445
0.000000	1.683233	4326.520508
0.000000	1.683470	4323.402832
0.000000	1.683707	4318.472168
0.000000	1.683945	4312.465332
0.000000	1.684182	4307.273926
0.000000	1.684419	4301.259766
0.000000	1.684656	4296.306641
0.000000	1.684893	4292.426270
0.000000	1.685131	4289.810547
0.000000	1.685368	4288.334961
0.000000	1.685605	4287.312500
0.000000	1.685842	4287.590332
0.000000	1.686079	4288.695313
0.000000	1.686316	4289.765625
0.000000	1.686554	4291.662598
0.000000	1.686791	4294.929199
0.000000	1.687028	4299.700195
0.000000	1.687265	4307.092773
0.000000	1.687502	4314.193848
0.000000	1.687739	4320.099609
0.000000	1.687977	4325.775879
0.000000	1.688214	4331.951660
0.000000	1.688451	4336.153320
0.000000	1.688688	4340.962891
0.000000	1.688925	4346.615234
0.000000	1.689162	4353.611816
0.000000	1.689400	4360.971191
0.000000	1.689637	4369.703613
0.000000	1.689874	4379.433105
0.000000	1.690111	4389.770508
0.000000	1.690348	4400.937012
0.000000	1.690586	4411.969238
0.000000	1.690823	4421.089355
0.000000	1.691060	4429.073730
0.000000	1.691297	4436.934570
0.000000	1.691534	4444.269043
0.000000	1.691772	4450.276367
0.000000	1.692009	4455.729004
0.000000	1.692246	4460.585938
0.000000	1.692483	4463.834473
0.000000	1.692720	4465.454102
0.000000	1.692957	4466.007813
0.000000	1.693195	4466.275879
0.000000	1.693432	4466.711914
0.000000	1.693669	4466.649902
0.000000	1.693906	4466.213379
0.000000	1.694143	4465.257324
0.000000	1.694380	4464.215820
0.000000	1.694618	4462.302734
0.000000	1.694855	4460.557617
0.000000	1.695092	4457.556152
0.000000	1.695329	4453.640625
0.000000	1.695566	4449.321289
0.000000	1.695804	4447.174316
0.000000	1.696041	4447.010742
0.000000	1.696278	4447.607422
0.000000	1.696515	4450.843750
0.000000	1.696752	4454.229980
0.000000	1.696989	4455.326172
0.000000	1.697226	4456.451172
0.000000	1.697464	4457.674316
0.000000	1.697701	4459.215820
0.000000	1.697938	4460.211914
0.000000	1.698175	4460.996582
0.000000	1.698412	4463.000000
0.000000	1.698650	4466.022461
0.000000	1.698887	4466.175293
0.000000	1.699124	4465.778320
0.000000	1.699361	4464.971680
0.000000	1.699598	4462.676758
0.000000	1.699835	4459.297363
0.000000	1.700073	4454.516602
0.000000	1.700310	4448.398438
0.000000	1.700547	4441.539063
0.000000	1.700784	4436.142090
0.000000	1.701021	4432.774414
0.000000	1.701259	4430.062988
0.000000	1.701496	4428.539551
0.000000	1.701733	4427.553223
0.000000	1.701970	4427.189453
0.000000	1.702207	4426.624023
0.000000	1.702444	4426.704590
0.000000	1.702682	4425.763672
0.000000	1.702919	4423.717285
0.000000	1.703156	4422.037598
0.000000	1.703393	4422.134766
0.000000	1.703630	4422.782227
0.000000	1.703867	4422.694336
0.000000	1.704105	4422.212891
0.000000	1.704342	4420.258789
0.000000	1.704579	4416.785156
0.000000	1.704816	4412.507813
0.000000	1.705053	4407.198730
0.000000	1.705291	4403.877930
0.000000	1.705528	4402.940918
0.000000	1.705765	4400.602539
0.000000	1.706002	4398.007813
0.000000	1.706239	4395.511230
0.000000	1.706476	4393.933105
0.000000	1.706713	4392.100586
0.000000	1.706951	4389.738281
0.000000	1.707188	4386.479492
0.000000	1.707425	4382.400879
0.000000	1.707662	4378.070313
0.000000	1.707899	4374.792480
0.000000	1.708137	4372.255371
0.000000	1.708374	4370.012695
0.000000	1.708611	4368.935059
0.000000	1.708848	4369.110352
0.000000	1.709085	4370.827637
0.000000	1.709322	4374.656250
0.000000	1.709560	4378.395996
0.000000	1.709797	4378.701172
0.000000	1.710034	4376.070313
0.000000	1.710271	4372.458496
0.000000	1.710508	4368.089355
0.000000	1.710746	4364.343750
0.000000	1.710983	4364.046387
0.000000	1.711220	4365.711426
0.000000	1.711457	4369.412109
0.000000	1.711694	4372.242188
0.000000	1.711931	4374.415039
0.000000	1.712169	4377.254395
0.000000	1.712406	4380.479980
0.000000	1.712643	4384.548340
0.000000	1.712880	4387.765137
0.000000	1.713117	4387.270508
0.000000	1.713354	4385.655273
0.000000	1.713592	4383.251953
0.000000	1.713829	4380.767578
0.000000	1.714066	4378.404785
0.000000	1.714303	4375.555664
0.000000	1.714540	4372.954590
0.000000	1.714777	4373.169434
0.000000	1.715015	4373.818848
0.000000	1.715252	4374.590332
0.000000	1.715489	4374.239258
0.000000	1.715726	4373.426758
0.000000	1.715963	4372.861328
0.000000	1.716200	4371.558594
0.000000	1.716438	4370.717285
0.000000	1.716675	4367.845703
0.000000	1.716912	4364.012695
0.000000	1.717149	4360.120605
0.000000	1.717386	4358.025879
0.000000	1.717624	4357.286621
0.000000	1.717861	4356.609375
0.000000	1.718098	4356.690918
0.000000	1.718335	4357.022949
0.000000	1.718572	4358.051270
0.000000	1.718809	4359.395508
0.000000	1.719047	4361.275391
0.000000	1.719284	4364.162109
0.000000	1.719521	4367.636230
0.000000	1.719758	4372.404785
0.000000	1.719995	4377.753906
0.000000	1.720233	4382.841309
0.000000	1.720470	4386.155762
0.000000	1.720707	4388.760254
0.000000	1.720944	4390.869141
0.000000	1.721181	4392.877930
0.000000	1.721418	4393.895508
0.000000	1.721655	4394.520996
0.000000	1.721893	4394.584961
0.000000	1.722130	4395.529785
0.000000	1.722367	4396.867188
0.000000	1.722604	4397.650391
0.000000	1.722841	4398.320801
0.000000	1.723079	4399.420410
0.000000	1.723316	4400.589844
0.000000	1.723553	4401.279785
0.000000	1.723790	4399.702637
0.000000	1.724027	4396.300293
0.000000	1.724265	4392.870605
0.000000	1.724502	4391.535645
0.000000	1.724739	4389.610840
0.000000	1.724976	4385.817871
0.000000	1.725213	4380.862793
0.000000	1.725450	4374.857422
0.000000	1.725688	4368.492676
0.000000	1.725925	4363.628906
0.000000	1.726162	4358.479492
0.000000	1.726399	4352.962891
0.000000	1.726636	4347.478027
0.000000	1.726873	4343.270508
0.000000	1.727111	4338.401367
0.000000	1.727348	4333.057129
0.000000	1.727585	4327.275879
0.000000	1.727822	4320.954590
0.000000	1.728059	4316.162109
0.000000	1.728297	4312.732422
0.000000	1.728534	4310.296387
0.000000	1.728771	4308.384277
0.000000	1.729008	4308.504395
0.000000	1.729245	4309.534180
0.000000	1.729482	4309.953613
0.000000	1.729720	4308.806641
0.000000	1.729957	4307.650391
0.000000	1.730194	4306.480469
0.000000	1.730431	4306.788086
0.000000	1.730668	4306.311035
0.000000	1.730905	4305.513672
0.000000	1.731143	4304.926758
0.000000	1.731380	4305.228516
0.000000	1.731617	4307.218262
0.000000	1.731854	4307.653320
0.000000	1.732091	4307.393555
0.000000	1.732328	4307.846191
0.000000	1.732566	4308.929688
0.000000	1.732803	4312.463379
0.000000	1.733040	4319.440918
0.000000	1.733277	4324.162109
0.000000	1.733514	4328.305664
0.000000	1.733752	4332.800781
0.000000	1.733989	4337.247070
0.000000	1.734226	4339.422363
0.000000	1.734463	4339.504395
0.000000	1.734700	4339.396973
0.000000	1.734937	4338.920410
0.000000	1.735175	4340.515137
0.000000	1.735412	4344.799805
0.000000	1.735649	4349.513672
0.000000	1.735886	4354.333008
0.000000	1.736123	4359.816406
0.000000	1.736360	4363.673828
0.000000	1.736598	4367.107422
0.000000	1.736835	4369.511230
0.000000	1.737072	4371.212891
0.000000	1.737309	4373.145508
0.000000	1.737546	4375.590332
0.000000	1.737783	4379.188965
0.000000	1.738021	4383.327637
0.000000	1.738258	4386.816406
0.000000	1.738495	4390.238281
0.000000	1.738732	4393.945313
0.000000	1.738969	4398.860352
0.000000	1.739207	4404.023926
0.000000	1.739444	4407.173340
0.000000	1.739681	4409.104492
0.000000	1.739918	4410.786133
0.000000	1.740155	4412.312500
0.000000	1.740392	4415.000000
0.000000	1.740630	4418.547363
0.000000	1.740867	4422.277344
0.000000	1.741104	4424.554688
0.000000	1.741341	4425.160156
0.000000	1.741578	4425.397949
0.000000	1.741815	4425.902344
0.000000	1.742053	4425.816895
0.000000	1.742290	4425.199219
0.000000	1.742527	4422.670410
0.000000	1.742764	4418.973633
0.000000	1.743001	4414.276855
0.000000	1.743239	4408.599609
0.000000	1.743476	4404.824707
0.000000	1.743713	4403.071777
0.000000	1.743950	4400.138672
0.000000	1.744187	4396.104004
0.000000	1.744424	4391.622559
0.000000	1.744661	4387.787109
0.000000	1.744899	4385.931152
0.000000	1.745136	4384.616211
0.000000	1.745373	4382.835938
0.000000	1.745610	4379.040527
0.000000	1.745847	4374.514648
0.000000	1.746085	4371.310059
0.000000	1.746322	4368.277832
0.000000	1.746559	4363.882813
0.000000	1.746796	4357.265137
0.000000	1.747033	4352.445801
0.000000	1.747270	4351.722168
0.000000	1.747508	4351.688477
0.000000	1.747745	4351.975586
0.000000	1.747982	4350.412109
0.000000	1.748219	4347.385742
0.000000	1.748456	4342.148926
0.000000	1.748694	4336.358887
0.000000	1.748931	4331.189453
0.000000	1.749168	4329.488770
0.000000	1.749405	4328.832520
0.000000	1.749642	4328.869629
0.000000	1.749879	4329.164063
0.000000	1.750117	4329.949707
0.000000	1.750354	4331.190918
0.000000	1.750591	4332.572754
0.000000	1.750828	4334.739258
0.000000	1.751065	4335.923340
0.000000	1.751302	4337.041992
0.000000	1.751540	4338.171387
0.000000	1.751777	4340.432129
0.000000	1.752014	4343.171875
0.000000	1.752251	4346.678711
0.000000	1.752488	4351.224121
0.000000	1.752726	4356.286621
0.000000	1.752963	4362.951172
0.000000	1.753200	4369.790527
0.000000	1.753437	4375.984375
0.000000	1.753674	4382.298340
0.000000	1.753911	4386.791016
0.000000	1.754148	4390.876465
0.000000	1.754386	4395.551758
0.000000	1.754623	4401.025391
0.000000	1.754860	4407.353027
0.000000	1.755097	4415.124512
0.000000	1.755334	4424.242676
0.000000	1.755572	4431.715332
0.000000	1.755809	4438.152832
0.000000	1.756046	4445.062988
0.000000	1.756283	4452.839844
0.000000	1.756520	4461.489258
0.000000	1.756757	4471.541992
0.000000	1.756995	4480.738770
0.000000	1.757232	4490.323242
0.000000	1.757469	4500.441895
0.000000	1.757706	4508.871094
0.000000	1.757943	4514.566895
0.000000	1.758181	4519.661621
0.000000	1.758418	4524.876953
0.000000	1.758655	4530.073242
0.000000	1.758892	4534.894531
0.000000	1.759129	4538.265137
0.000000	1.759367	4541.202637
0.000000	1.759604	4542.766602
0.000000	1.759841	4542.222656
0.000000	1.760078	4538.417480
0.000000	1.760315	4532.284668
0.000000	1.760552	4524.329102
0.000000	1.760790	4516.814941
0.000000	1.761027	4512.809570
0.000000	1.761264	4506.288574
0.000000	1.761501	4496.398438
0.000000	1.761738	4483.225098
0.000000	1.761975	4467.341309
0.000000	1.762213	4449.711426
0.000000	1.762450	4434.662598
0.000000	1.762687	4425.091797
0.000000	1.762924	4419.172363
0.000000	1.763161	4415.378418
0.000000	1.763398	4411.422363
0.000000	1.763636	4406.116699
0.000000	1.763873	4401.992676
0.000000	1.764110	4398.674316
0.000000	1.764347	4397.066406
0.000000	1.764584	4399.352539
0.000000	1.764821	4399.435547
0.000000	1.765059	4398.414063
0.000000	1.765296	4397.461914
0.000000	1.765533	4396.292480
0.000000	1.765770	4395.508301
0.000000	1.766007	4394.771484
0.000000	1.766245	4394.198730
0.000000	1.766482	4394.235352
0.000000	1.766719	4394.660645
0.000000	1.766956	4394.327148
0.000000	1.767193	4392.433105
0.000000	1.767430	4390.105957
0.000000	1.767668	4387.075195
0.000000	1.767905	4383.926758
0.000000	1.768142	4381.739258
0.000000	1.768379	4381.149414
0.000000	1.768616	4382.723145
0.000000	1.768854	4386.147949
0.000000	1.769091	4390.555664
0.000000	1.769328	4393.587891
0.000000	1.769565	4395.985840
0.000000	1.769802	4398.343262
0.000000	1.770039	4401.167480
0.000000	1.770276	4404.709473
0.000000	1.770514	4407.228516
0.000000	1.770751	4408.897461
0.000000	1.770988	4409.372559
0.000000	1.771225	4409.492188
0.000000	1.771462	4409.708008
0.000000	1.771700	4410.255859
0.000000	1.771937	4412.211914
0.000000	1.772174	4413.459961
0.000000	1.772411	4414.238770
0.000000	1.772648	4414.735840
0.000000	1.772885	4416.035645
0.000000	1.773123	4418.270508
0.000000	1.773360	4421.139648
0.000000	1.773597	4423.899414
0.000000	1.773834	4426.605469
0.000000	1.774071	4429.306641
0.000000	1.774308	4432.169434
0.000000	1.774546	4434.254395
0.000000	1.774783	4436.191406
0.000000	1.775020	4438.291504
0.000000	1.775257	4440.267578
0.000000	1.775494	4441.338379
0.000000	1.775732	4441.964844
0.000000	1.775969	4442.678223
0.000000	1.776206	4444.041992
0.000000	1.776443	4445.391602
0.000000	1.776680	4446.626465
0.000000	1.776917	4447.763672
0.000000	1.777155	4448.820801
0.000000	1.777392	4450.654785
0.000000	1.777629	4452.150879
0.000000	1.777866	4453.326172
0.000000	1.778103	4454.308105
0.000000	1.778341	4454.972168
0.000000	1.778578	4455.441406
0.000000	1.778815	4454.790527
0.000000	1.779052	4453.387207
0.000000	1.779289	4451.632813
0.000000	1.779526	4450.052246
0.000000	1.779763	4449.834473
0.000000	1.780001	4452.255859
0.000000	1.780238	4455.272949
0.000000	1.780475	4459.279297
0.000000	1.780712	4463.865234
0.000000	1.780949	4466.511230
0.000000	1.781187	4466.570801
0.000000	1.781424	4466.798340
0.000000	1.781661	4469.698242
0.000000	1.781898	4474.960938
0.000000	1.782135	4479.615234
0.000000	1.782372	4485.088379
0.000000	1.782610	4491.049316
0.000000	1.782847	4496.545898
0.000000	1.783084	4498.836426
0.000000	1.783321	4499.704102
0.000000	1.783558	4499.792969
0.000000	1.783795	4498.854004
0.000000	1.784033	4497.511230
0.000000	1.784270	4495.080566
0.000000	1.784507	4491.841309
0.000000	1.784744	4487.499512
0.000000	1.784981	4482.277344
0.000000	1.785219	4476.092773
0.000000	1.785456	4470.990723
0.000000	1.785693	4464.950684
0.000000	1.785930	4458.096680
0.000000	1.786167	4451.002441
0.000000	1.786404	4446.491699
0.000000	1.786642	4442.997070
0.000000	1.786879	4439.867676
0.000000	1.787116	4436.650391
0.000000	1.787353	4433.533203
0.000000	1.787590	4430.053223
0.000000	1.787827	4427.758789
0.000000	1.788065	4427.521973
0.000000	1.788302	4428.909180
0.000000	1.788539	4431.551270
0.000000	1.788776	4434.554199
0.000000	1.789013	4436.041992
0.000000	1.789250	4437.253418
0.000000	1.789488	4438.290527
0.000000	1.789725	4437.804688
0.000000	1.789962	4436.176270
0.000000	1.790199	4433.905273
0.000000	1.790436	4431.346680
0.000000	1.790674	4428.441895
0.000000	1.790911	4425.069824
0.000000	1.791148	4422.398926
0.000000	1.791385	4419.361328
0.000000	1.791622	4416.824219
0.000000	1.791860	4416.660156
0.000000	1.792097	4417.751953
0.000000	1.792334	4419.269531
0.000000	1.792571	4420.746582
0.000000	1.792808	4422.762207
0.000000	1.793045	4424.564941
0.000000	1.793282	4425.160156
0.000000	1.793520	4424.962402
0.000000	1.793757	4424.747070
0.000000	1.793994	4425.697266
0.000000	1.794231	4427.590820
0.000000	1.794468	4430.519043
0.000000	1.794706	4432.350098
0.000000	1.794943	4431.083984
0.000000	1.795180	4428.464355
0.000000	1.795417	4424.541504
0.000000	1.795654	4420.255859
0.000000	1.795891	4415.230957
0.000000	1.796129	4411.832031
0.000000	1.796366	4410.161133
0.000000	1.796603	4408.734375
0.000000	1.796840	4407.521484
0.000000	1.797077	4406.469238
0.000000	1.797315	4406.120117
0.000000	1.797552	4406.406738
0.000000	1.797789	4406.990234
0.000000	1.798026	4407.645020
0.000000	1.798263	4408.403809
0.000000	1.798500	4409.806641
0.000000	1.798738	4411.537598
0.000000	1.798975	4414.321289
0.000000	1.799212	4417.985352
0.000000	1.799449	4420.812500
0.000000	1.799686	4422.868652
0.000000	1.799923	4423.571777
0.000000	1.800161	4425.092773
0.000000	1.800398	4426.891602
0.000000	1.800635	4429.205566
0.000000	1.800872	4431.375488
0.000000	1.801109	4432.684570
0.000000	1.801347	4433.761230
0.000000	1.801584	4434.689453
0.000000	1.801821	4434.850586
0.000000	1.802058	4434.610840
0.000000	1.802295	4433.988770
0.000000	1.802532	4433.311035
0.000000	1.802769	4435.366211
0.000000	1.803007	4437.601074
0.000000	1.803244	4434.565918
0.000000	1.803481	4428.672363
0.000000	1.803718	4421.602051
0.000000	1.803955	4414.517090
0.000000	1.804193	4411.084473
0.000000	1.804430	4409.431152
0.000000	1.804667	4408.804199
0.000000	1.804904	4410.037598
0.000000	1.805141	4414.963867
0.000000	1.805378	4419.900879
0.000000	1.805616	4424.317871
0.000000	1.805853	4429.754395
0.000000	1.806090	4435.702637
0.000000	1.806327	4441.199707
0.000000	1.806564	4446.805176
0.000000	1.806802	4452.223633
0.000000	1.807039	4456.405273
0.000000	1.807276	4458.439453
0.000000	1.807513	4459.714355
0.000000	1.807750	4459.956055
0.000000	1.807987	4459.798828
0.000000	1.808225	4459.804688
0.000000	1.808462	4460.395996
0.000000	1.808699	4460.591309
0.000000	1.808936	4459.818848
0.000000	1.809173	4458.123535
0.000000	1.809410	4455.859863
0.000000	1.809648	4453.817871
0.000000	1.809885	4451.247070
0.000000	1.810122	4449.074219
0.000000	1.810359	4446.753418
0.000000	1.810596	4444.975098
0.000000	1.810834	4443.736328
0.000000	1.811071	4442.190918
0.000000	1.811308	4438.340820
0.000000	1.811545	4432.458008
0.000000	1.811782	4425.206055
0.000000	1.812019	4417.393555
0.000000	1.812256	4412.344727
0.000000	1.812494	4409.702637
0.000000	1.812731	4408.807129
0.000000	1.812968	4409.167480
0.000000	1.813205	4410.712891
0.000000	1.813442	4413.201660
0.000000	1.813680	4417.699707
0.000000	1.813917	4419.088867
0.000000	1.814154	4418.485352
0.000000	1.814391	4417.412598
0.000000	1.814628	4415.779785
0.000000	1.814865	4414.809570
0.000000	1.815103	4414.824707
0.000000	1.815340	4415.134766
0.000000	1.815577	4416.073730
0.000000	1.815814	4417.450684
0.000000	1.816051	4418.777344
0.000000	1.816289	4419.895508
0.000000	1.816526	4420.884766
0.000000	1.816763	4422.067383
0.000000	1.817000	4423.381836
0.000000	1.817237	4424.596191
0.000000	1.817474	4426.668945
0.000000	1.817712	4426.424316
0.000000	1.817949	4425.294434
0.000000	1.818186	4423.563477
0.000000	1.818423	4421.715820
0.000000	1.818660	4421.478027
0.000000	1.818897	4423.080078
0.000000	1.819135	4423.434570
0.000000	1.819372	4422.117188
0.000000	1.819609	4420.619141
0.000000	1.819846	4418.722656
0.000000	1.820083	4417.930176
0.000000	1.820320	4417.091309
0.000000	1.820558	4415.845703
0.000000	1.820795	4414.343262
0.000000	1.821032	4413.150391
0.000000	1.821269	4412.132813
0.000000	1.821506	4411.507813
0.000000	1.821743	4411.708984
0.000000	1.821981	4412.394531
0.000000	1.822218	4413.147461
0.000000	1.822455	4413.523926
0.000000	1.822692	4413.588379
0.000000	1.822929	4413.356445
0.000000	1.823167	4413.045410
0.000000	1.823404	4413.548340
0.000000	1.823641	4414.939941
0.000000	1.823878	4417.480957
0.000000	1.824115	4421.104004
0.000000	1.824353	4423.914063
0.000000	1.824590	4427.052734
0.000000	1.824827	4430.429688
0.000000	1.825064	4433.130859
0.000000	1.825301	4433.930176
0.000000	1.825538	4433.203613
0.000000	1.825776	4431.318359
0.000000	1.826013	4428.386719
0.000000	1.826250	4424.005859
0.000000	1.826487	4419.699219
0.000000	1.826724	4414.557129
0.000000	1.826962	4409.273438
0.000000	1.827199	4405.588379
0.000000	1.827436	4402.087891
0.000000	1.827673	4399.211426
0.000000	1.827910	4397.406738
0.000000	1.828147	4396.024414
0.000000	1.828384	4395.501465
0.000000	1.828622	4395.710938
0.000000	1.828859	4397.272461
0.000000	1.829096	4400.562500
0.000000	1.829333	4405.021484
0.000000	1.829570	4411.155762
0.000000	1.829808	4418.589844
0.000000	1.830045	4426.389648
0.000000	1.830282	4432.633301
0.000000	1.830519	4437.705566
0.000000	1.830756	4440.839355
0.000000	1.830993	4441.716797
0.000000	1.831231	4442.467773
0.000000	1.831468	4444.462402
0.000000	1.831705	4450.031250
0.000000	1.831942	4456.698242
0.000000	1.832179	4463.712402
0.000000	1.832416	4470.784180
0.000000	1.832654	4474.178711
0.000000	1.832891	4475.928223
0.000000	1.833128	4477.882324
0.000000	1.833365	4479.830566
0.000000	1.833602	4483.352051
0.000000	1.833840	4488.250488
0.000000	1.834077	4492.559082
0.000000	1.834314	4494.405273
0.000000	1.834551	4495.466309
0.000000	1.834788	4495.518555
0.000000	1.835025	4495.026367
0.000000	1.835263	4493.953125
0.000000	1.835500	4493.067383
0.000000	1.835737	4492.474609
0.000000	1.835974	4493.250977
0.000000	1.836211	4494.009766
0.000000	1.836448	4495.445313
0.000000	1.836686	4497.494141
0.000000	1.836923	4500.015137
0.000000	1.837160	4502.310059
0.000000	1.837397	4504.361328
0.000000	1.837634	4505.786133
0.000000	1.837871	4506.931641
0.000000	1.838109	4507.669434
0.000000	1.838346	4508.086426
0.000000	1.838583	4508.123047
0.000000	1.838820	4507.200684
0.000000	1.839057	4505.223145
0.000000	1.839295	4501.666504
0.000000	1.839532	4496.712891
0.000000	1.839769	4491.179199
0.000000	1.840006	4486.145020
0.000000	1.840243	4482.043945
0.000000	1.840480	4477.981445
0.000000	1.840718	4474.750977
0.000000	1.840955	4473.054199
0.000000	1.841192	4472.577637
0.000000	1.841429	4473.396973
0.000000	1.841666	4475.627930
0.000000	1.841903	4478.814453
0.000000	1.842141	4483.397461
0.000000	1.842378	4485.637695
0.000000	1.842615	4487.573242
0.000000	1.842852	4492.599609
0.000000	1.843089	4498.593262
0.000000	1.843326	4503.895508
0.000000	1.843564	4506.275879
0.000000	1.843801	4507.587402
0.000000	1.844038	4508.213867
0.000000	1.844275	4508.663086
0.000000	1.844512	4508.089355
0.000000	1.844750	4508.393066
0.000000	1.844987	4509.139160
0.000000	1.845224	4511.180176
0.000000	1.845461	4513.974121
0.000000	1.845698	4516.851074
0.000000	1.845935	4520.500977
0.000000	1.846173	4525.080078
0.000000	1.846410	4529.351074
0.000000	1.846647	4531.457520
0.000000	1.846884	4532.945801
0.000000	1.847121	4534.861816
0.000000	1.847358	4537.228516
0.000000	1.847596	4542.194824
0.000000	1.847833	4548.969238
0.000000	1.848070	4557.681152
0.000000	1.848307	4562.164063
0.000000	1.848544	4563.787598
0.000000	1.848782	4564.484863
0.000000	1.849019	4564.229980
0.000000	1.849256	4563.810059
0.000000	1.849493	4564.546387
0.000000	1.849730	4564.790039
0.000000	1.849967	4564.563477
0.000000	1.850204	4563.962402
0.000000	1.850442	4563.050781
0.000000	1.850679	4559.573730
0.000000	1.850916	4554.713379
0.000000	1.851153	4548.992188
0.000000	1.851390	4544.131348
0.000000	1.851628	4539.833008
0.000000	1.851865	4534.626953
0.000000	1.852102	4530.152832
0.000000	1.852339	4525.533203
0.000000	1.852576	4521.168457
0.000000	1.852813	4517.110352
0.000000	1.853051	4512.441895
0.000000	1.853288	4507.232422
0.000000	1.853525	4502.961426
0.000000	1.853762	4500.423340
0.000000	1.853999	4499.137207
0.000000	1.854237	4496.938477
0.000000	1.854474	4494.790039
0.000000	1.854711	4492.782715
0.000000	1.854948	4492.008789
0.000000	1.855185	4492.094238
0.000000	1.855422	4493.047363
0.000000	1.855660	4494.422363
0.000000	1.855897	4495.687012
0.000000	1.856134	4496.280273
0.000000	1.856371	4496.049316
0.000000	1.856608	4495.569824
0.000000	1.856845	4494.598633
0.000000	1.857083	4493.991699
0.000000	1.857320	4494.119629
0.000000	1.857557	4497.572266
0.000000	1.857794	4502.149902
0.000000	1.858031	4508.218262
0.000000	1.858269	4514.827148
0.000000	1.858506	4522.481934
0.000000	1.858743	4529.549805
0.000000	1.858980	4536.735352
0.000000	1.859217	4543.038086
0.000000	1.859455	4549.475098
0.000000	1.859692	4555.000000
0.000000	1.859929	4559.490234
0.000000	1.860166	4561.150391
0.000000	1.860403	4561.404785
0.000000	1.860640	4560.746582
0.000000	1.860877	4559.725586
0.000000	1.861115	4557.942871
0.000000	1.861352	4554.994629
0.000000	1.861589	4550.768066
0.000000	1.861826	4545.720215
0.000000	1.862063	4540.893555
0.000000	1.862301	4536.780273
0.000000	1.862538	4533.363281
0.000000	1.862775	4529.342285
0.000000	1.863012	4526.012207
0.000000	1.863249	4523.431152
0.000000	1.863486	4521.780273
0.000000	1.863724	4520.403320
0.000000	1.863961	4516.499023
0.000000	1.864198	4511.309570
0.000000	1.864435	4505.349121
0.000000	1.864672	4499.784180
0.000000	1.864910	4496.884766
0.000000	1.865147	4493.108398
0.000000	1.865384	4490.156738
0.000000	1.865621	4489.706543
0.000000	1.865858	4490.833496
0.000000	1.866095	4492.328613
0.000000	1.866332	4495.193359
0.000000	1.866570	4499.069824
0.000000	1.866807	4503.645020
0.000000	1.867044	4507.472656
0.000000	1.867281	4511.166992
0.000000	1.867518	4515.533691
0.000000	1.867756	4520.401367
0.000000	1.867993	4525.882813
0.000000	1.868230	4530.672363
0.000000	1.868467	4535.469727
0.000000	1.868704	4538.712402
0.000000	1.868941	4539.740723
0.000000	1.869179	4539.770996
0.000000	1.869416	4540.952637
0.000000	1.869653	4543.201172
0.000000	1.869890	4546.461914
0.000000	1.870127	4550.083496
0.000000	1.870364	4553.066895
0.000000	1.870602	4556.303223
0.000000	1.870839	4559.849121
0.000000	1.871076	4562.397461
0.000000	1.871313	4564.580078
0.000000	1.871550	4566.751465
0.000000	1.871788	4568.580078
0.000000	1.872025	4570.596680
0.000000	1.872262	4573.107910
0.000000	1.872499	4575.776367
0.000000	1.872736	4578.689453
0.000000	1.872973	4581.046875
0.000000	1.873211	4583.236328
0.000000	1.873448	4584.828613
0.000000	1.873685	4586.274414
0.000000	1.873922	4587.114258
0.000000	1.874159	4588.265137
0.000000	1.874397	4589.730957
0.000000	1.874634	4591.626465
0.000000	1.874871	4593.808594
0.000000	1.875108	4596.474121
0.000000	1.875345	4599.930176
0.000000	1.875582	4603.133301
0.000000	1.875819	4606.114258
0.000000	1.876057	4609.678223
0.000000	1.876294	4614.041504
0.000000	1.876531	4618.865723
0.000000	1.876768	4624.438965
0.000000	1.877005	4629.977539
0.000000	1.877243	4635.685059
0.000000	1.877480	4638.812500
0.000000	1.877717	4640.500977
0.000000	1.877954	4641.346680
0.000000	1.878191	4641.563477
0.000000	1.878428	4641.772461
0.000000	1.878666	4642.487305
0.000000	1.878903	4642.111328
0.000000	1.879140	4641.175293
0.000000	1.879377	4639.650879
0.000000	1.879614	4637.533691
0.000000	1.879851	4635.458984
0.000000	1.880089	4632.749512
0.000000	1.880326	4629.927734
0.000000	1.880563	4627.286621
0.000000	1.880800	4625.464844
0.000000	1.881037	4623.492676
0.000000	1.881275	4620.369141
0.000000	1.881512	4616.625000
0.000000	1.881749	4612.693359
0.000000	1.881986	4610.195801
0.000000	1.882223	4609.558105
0.000000	1.882460	4610.101074
0.000000	1.882698	4611.078613
0.000000	1.882935	4612.561035
0.000000	1.883172	4613.304688
0.000000	1.883409	4613.945313
0.000000	1.883646	4612.383789
0.000000	1.883884	4609.403809
0.000000	1.884121	4605.799316
0.000000	1.884358	4602.199707
0.000000	1.884595	4600.569824
0.000000	1.884832	4599.486816
0.000000	1.885069	4600.783691
0.000000	1.885306	4603.758789
0.000000	1.885544	4606.753906
0.000000	1.885781	4609.422363
0.000000	1.886018	4611.051758
0.000000	1.886255	4611.839844
0.000000	1.886492	4612.466797
0.000000	1.886730	4613.214355
0.000000	1.886967	4614.380859
0.000000	1.887204	4616.709473
0.000000	1.887441	4618.663086
0.000000	1.887678	4620.267090
0.000000	1.887915	4620.666016
0.000000	1.888153	4620.090820
0.000000	1.888390	4618.236816
0.000000	1.888627	4615.244141
0.000000	1.888864	4611.606934
0.000000	1.889101	4608.164551
0.000000	1.889338	4604.593750
0.000000	1.889576	4601.291992
0.000000	1.889813	4598.286621
0.000000	1.890050	4595.561523
0.000000	1.890287	4593.902832
0.000000	1.890524	4591.739746
0.000000	1.890762	4589.378418
0.000000	1.890999	4586.688477
0.000000	1.891236	4584.073242
0.000000	1.891473	4581.625977
0.000000	1.891710	4579.828125
0.000000	1.891947	4578.675781
0.000000	1.892185	4577.993164
0.000000	1.892422	4578.026855
0.000000	1.892659	4577.615234
0.000000	1.892896	4577.089355
0.000000	1.893133	4576.892578
0.000000	1.893371	4577.082520
0.000000	1.893608	4574.290039
0.000000	1.893845	4570.639160
0.000000	1.894082	4566.182129
0.000000	1.894319	4562.887207
0.000000	1.894556	4561.461914
0.000000	1.894794	4559.283203
0.000000	1.895031	4556.592285
0.000000	1.895268	4553.267578
0.000000	1.895505	4552.441406
0.000000	1.895742	4554.493164
0.000000	1.895979	4557.294922
0.000000	1.896217	4560.933105
0.000000	1.896454	4565.659668
0.000000	1.896691	4568.615234
0.000000	1.896928	4571.745605
0.000000	1.897165	4574.933594
0.000000	1.897403	4578.171875
0.000000	1.897640	4581.081055
0.000000	1.897877	4582.782715
0.000000	1.898114	4584.846191
0.000000	1.898351	4586.471191
0.000000	1.898588	4587.438965
0.000000	1.898825	4587.578125
0.000000	1.899063	4587.157227
0.000000	1.899300	4586.168945
0.000000	1.899537	4586.122559
0.000000	1.899774	4587.351074
0.000000	1.900011	4588.527832
0.000000	1.900249	4590.064941
0.000000	1.900486	4592.262695
0.000000	1.900723	4594.080078
0.000000	1.900960	4595.933594
0.000000	1.901197	4598.185547
0.000000	1.901434	4601.716309
0.000000	1.901672	4606.303711
0.000000	1.901909	4611.163574
0.000000	1.902146	4616.549805
0.000000	1.902383	4622.825195
0.000000	1.902620	4628.369141
0.000000	1.902858	4634.421387
0.000000	1.903095	4640.542969
0.000000	1.903332	4647.433594
0.000000	1.903569	4653.417969
0.000000	1.903806	4657.929688
0.000000	1.904043	4661.749023
0.000000	1.904281	4664.738281
0.000000	1.904518	4666.666992
0.000000	1.904755	4666.534180
0.000000	1.904992	4664.931641
0.000000	1.905229	4662.542969
0.000000	1.905466	4660.577148
0.000000	1.905704	4661.538574
0.000000	1.905941	4663.640137
0.000000	1.906178	4665.501465
0.000000	1.906415	4668.226563
0.000000	1.906652	4672.207520
0.000000	1.906890	4677.302246
0.000000	1.907127	4681.962402
0.000000	1.907364	4687.275391
0.000000	1.907601	4693.766602
0.000000	1.907838	4701.071289
0.000000	1.908075	4707.643066
0.000000	1.908312	4714.417480
0.000000	1.908550	4721.974121
0.000000	1.908787	4729.123535
0.000000	1.909024	4735.313477
0.000000	1.909261	4739.749512
0.000000	1.909498	4742.653809
0.000000	1.909736	4744.938477
0.000000	1.909973	4746.450195
0.000000	1.910210	4747.221680
0.000000	1.910447	4747.221680
0.000000	1.910684	4745.385742
0.000000	1.910921	4741.243164
0.000000	1.911159	4734.791992
0.000000	1.911396	4725.842773
0.000000	1.911633	4714.890137
0.000000	1.911870	4705.915527
0.000000	1.912107	4698.519531
0.000000	1.912345	4690.437500
0.000000	1.912582	4681.332031
0.000000	1.912819	4674.133789
0.000000	1.913056	4669.436035
0.000000	1.913293	4662.743164
0.000000	1.913530	4654.816895
0.000000	1.913768	4646.033203
0.000000	1.914005	4636.585449
0.000000	1.914242	4626.835449
0.000000	1.914479	4616.828125
0.000000	1.914716	4604.708008
0.000000	1.914953	4592.951660
0.000000	1.915191	4581.688477
0.000000	1.915428	4570.128906
0.000000	1.915665	4559.246094
0.000000	1.915902	4550.596680
0.000000	1.916139	4543.674316
0.000000	1.916376	4537.851074
0.000000	1.916614	4535.434570
0.000000	1.916851	4534.148926
0.000000	1.917088	4533.205078
0.000000	1.917325	4532.754883
0.000000	1.917562	4532.747559
0.000000	1.917799	4533.301758
0.000000	1.918037	4534.345703
0.000000	1.918274	4536.196777
0.000000	1.918511	4538.923828
0.000000	1.918748	4543.138184
0.000000	1.918985	4548.011719
0.000000	1.919223	4553.555176
0.000000	1.919460	4557.778809
0.000000	1.919697	4559.290527
0.000000	1.919934	4560.499023
0.000000	1.920171	4561.726563
0.000000	1.920408	4564.067383
0.000000	1.920646	4567.769531
0.000000	1.920883	4570.577148
0.000000	1.921120	4572.854492
0.000000	1.921357	4575.186035
0.000000	1.921594	4577.974609
0.000000	1.921832	4581.615234
0.000000	1.922069	4586.311523
0.000000	1.922306	4592.141602
0.000000	1.922543	4598.069336
0.000000	1.922780	4602.214844
0.000000	1.923018	4605.869141
0.000000	1.923254	4607.206055
0.000000	1.923492	4608.034180
0.000000	1.923729	4609.157715
0.000000	1.923966	4612.287109
0.000000	1.924203	4616.052246
0.000000	1.924440	4620.133789
0.000000	1.924678	4624.010254
0.000000	1.924915	4627.599609
0.000000	1.925152	4631.053711
0.000000	1.925389	4634.656250
0.000000	1.925626	4637.603516
0.000000	1.925864	4639.940918
0.000000	1.926101	4642.363281
0.000000	1.926338	4644.247070
0.000000	1.926575	4646.744141
0.000000	1.926812	4649.033691
0.000000	1.927049	4650.811523
0.000000	1.927287	4651.519531
0.000000	1.927524	4650.528320
0.000000	1.927761	4648.794434
0.000000	1.927998	4646.606934
0.000000	1.928235	4644.611816
0.000000	1.928472	4644.262207
0.000000	1.928710	4646.399902
0.000000	1.928947	4648.214355
0.000000	1.929184	4650.475586
0.000000	1.929421	4653.556152
0.000000	1.929658	4657.472168
0.000000	1.929896	4661.846191
0.000000	1.930133	4665.807617
0.000000	1.930370	4666.724121
0.000000	1.930607	4665.675293
0.000000	1.930844	4663.394043
0.000000	1.931081	4660.930176
0.000000	1.931319	4658.728516
0.000000	1.931556	4657.142090
0.000000	1.931793	4655.640625
0.000000	1.932030	4655.074707
0.000000	1.932267	4655.132324
0.000000	1.932505	4654.757324
0.000000	1.932742	4653.149414
0.000000	1.932979	4651.420410
0.000000	1.933216	4649.861328
0.000000	1.933453	4647.046875
0.000000	1.933690	4642.304688
0.000000	1.933927	4636.223145
0.000000	1.934165	4629.251953
0.000000	1.934402	4623.833008
0.000000	1.934639	4620.671875
0.000000	1.934876	4618.159180
0.000000	1.935113	4616.919922
0.000000	1.935351	4617.464355
0.000000	1.935588	4617.720215
0.000000	1.935825	4616.442871
0.000000	1.936062	4614.612305
0.000000	1.936299	4612.380859
0.000000	1.936536	4610.113770
0.000000	1.936774	4608.630859
0.000000	1.937011	4605.521973
0.000000	1.937248	4603.852539
0.000000	1.937485	4604.877930
0.000000	1.937722	4606.862793
0.000000	1.937959	4606.974609
0.000000	1.938197	4607.145020
0.000000	1.938434	4610.831055
0.000000	1.938671	4615.655273
0.000000	1.938908	4620.817871
0.000000	1.939145	4627.349609
0.000000	1.939383	4634.980469
0.000000	1.939620	4643.664063
0.000000	1.939857	4648.886719
0.000000	1.940094	4652.317871
0.000000	1.940331	4655.425293
0.000000	1.940568	4658.728027
0.000000	1.940806	4662.272461
0.000000	1.941043	4666.545898
0.000000	1.941280	4670.757324
0.000000	1.941517	4673.676758
0.000000	1.941754	4675.058594
0.000000	1.941991	4675.871582
0.000000	1.942229	4676.853516
0.000000	1.942466	4678.674316
0.000000	1.942703	4680.649414
0.000000	1.942940	4682.745117
0.000000	1.943177	4685.856934
0.000000	1.943414	4690.474121
0.000000	1.943652	4693.112793
0.000000	1.943889	4694.601563
0.000000	1.944126	4695.688965
0.000000	1.944363	4697.328125
0.000000	1.944600	4701.799805
0.000000	1.944838	4705.675293
0.000000	1.945075	4708.444336
0.000000	1.945312	4710.446777
0.000000	1.945549	4710.982910
0.000000	1.945786	4710.876465
0.000000	1.946023	4710.348633
0.000000	1.946261	4708.859375
0.000000	1.946498	4707.539063
0.000000	1.946735	4706.536133
0.000000	1.946972	4706.872070
0.000000	1.947209	4708.214844
0.000000	1.947446	4710.123047
0.000000	1.947684	4712.652344
0.000000	1.947921	4715.628418
0.000000	1.948158	4720.221191
0.000000	1.948395	4724.217773
0.000000	1.948632	4724.917480
0.000000	1.948869	4724.680664
0.000000	1.949107	4724.054199
0.000000	1.949344	4722.692871
0.000000	1.949581	4722.099609
0.000000	1.949818	4721.344727
0.000000	1.950055	4720.594238
0.000000	1.950293	4718.847168
0.000000	1.950530	4716.859375
0.000000	1.950767	4713.342285
0.000000	1.951004	4708.490234
0.000000	1.951241	4702.277832
0.000000	1.951478	4695.069336
0.000000	1.951716	4687.843750
0.000000	1.951953	4682.727051
0.000000	1.952190	4679.337402
0.000000	1.952427	4675.711914
0.000000	1.952664	4671.504395
0.000000	1.952901	4666.799805
0.000000	1.953139	4659.857910
0.000000	1.953376	4651.896484
0.000000	1.953613	4642.353516
0.000000	1.953850	4633.572754
0.000000	1.954087	4625.730469
0.000000	1.954325	4616.335938
0.000000	1.954562	4606.085938
0.000000	1.954799	4598.171875
0.000000	1.955036	4592.109863
0.000000	1.955273	4586.910156
0.000000	1.955510	4584.506348
0.000000	1.955747	4582.991699
0.000000	1.955985	4581.986328
0.000000	1.956222	4581.205566
0.000000	1.956459	4580.744141
0.000000	1.956696	4580.845703
0.000000	1.956933	4581.880371
0.000000	1.957171	4583.686523
0.000000	1.957408	4585.393066
0.000000	1.957645	4587.968750
0.000000	1.957882	4589.284180
0.000000	1.958119	4590.037598
0.000000	1.958356	4588.323242
0.000000	1.958594	4585.088867
0.000000	1.958831	4580.731445
0.000000	1.959068	4575.496094
0.000000	1.959305	4571.610840
0.000000	1.959542	4568.140625
0.000000	1.959780	4562.930664
0.000000	1.960017	4556.009277
0.000000	1.960254	4547.822266
0.000000	1.960491	4539.982910
0.000000	1.960728	4534.388672
0.000000	1.960966	4529.567871
0.000000	1.961203	4525.792480
0.000000	1.961440	4524.560059
0.000000	1.961677	4524.914551
0.000000	1.961914	4526.389648
0.000000	1.962151	4529.801270
0.000000	1.962389	4535.199707
0.000000	1.962626	4542.049316
0.000000	1.962863	4549.106445
0.000000	1.963100	4557.629395
0.000000	1.963337	4567.692383
0.000000	1.963574	4577.268066
0.000000	1.963812	4585.655273
0.000000	1.964049	4595.803711
0.000000	1.964286	4606.779785
0.000000	1.964523	4619.024414
0.000000	1.964760	4632.689941
0.000000	1.964997	4646.498535
0.000000	1.965235	4659.312012
0.000000	1.965472	4671.655273
0.000000	1.965709	4684.772461
0.000000	1.965946	4697.252930
0.000000	1.966183	4709.427246
0.000000	1.966420	4720.058594
0.000000	1.966658	4726.492188
0.000000	1.966895	4728.583008
0.000000	1.967132	4728.442871
0.000000	1.967369	4726.208496
0.000000	1.967606	4722.459961
0.000000	1.967844	4719.526367
0.000000	1.968081	4718.004883
0.000000	1.968318	4716.461914
0.000000	1.968555	4714.924316
0.000000	1.968792	4714.243652
0.000000	1.969029	4714.746094
0.000000	1.969267	4715.076172
0.000000	1.969504	4716.072754
0.000000	1.969741	4717.805176
0.000000	1.969978	4719.405762
0.000000	1.970215	4719.931152
0.000000	1.970453	4720.518555
0.000000	1.970690	4719.841797
0.000000	1.970927	4718.437988
0.000000	1.971164	4716.603516
0.000000	1.971401	4715.434082
0.000000	1.971638	4715.686523
0.000000	1.971875	4715.495117
0.000000	1.972113	4715.197266
0.000000	1.972350	4715.146973
0.000000	1.972587	4714.852051
0.000000	1.972824	4714.670898
0.000000	1.973061	4714.146973
0.000000	1.973299	4713.570313
0.000000	1.973536	4713.379883
0.000000	1.973773	4713.998535
0.000000	1.974010	4715.166504
0.000000	1.974247	4716.392090
0.000000	1.974484	4716.853027
0.000000	1.974722	4716.056641
0.000000	1.974959	4714.394531
0.000000	1.975196	4711.472168
0.000000	1.975433	4708.265137
0.000000	1.975670	4704.814941
0.000000	1.975907	4700.276367
0.000000	1.976145	4696.212402
0.000000	1.976382	4690.089355
0.000000	1.976619	4682.270508
0.000000	1.976856	4672.908203
0.000000	1.977093	4664.835938
0.000000	1.977331	4658.417480
0.000000	1.977568	4650.738281
0.000000	1.977805	4642.162109
0.000000	1.978042	4634.928711
0.000000	1.978279	4627.989746
0.000000	1.978516	4620.137207
0.000000	1.978754	4612.149902
0.000000	1.978991	4603.844727
0.000000	1.979228	4594.549316
0.000000	1.979465	4584.023926
0.000000	1.979702	4571.949707
0.000000	1.979940	4559.561035
0.000000	1.980177	4548.562012
0.000000	1.980414	4538.928223
0.000000	1.980651	4533.369629
0.000000	1.980888	4530.218750
0.000000	1.981125	4527.252930
0.000000	1.981362	4524.981445
0.000000	1.981600	4523.267578
0.000000	1.981837	4521.428223
0.000000	1.982074	4519.723145
0.000000	1.982311	4518.201172
0.000000	1.982548	4515.977539
0.000000	1.982786	4512.466797
0.000000	1.983023	4508.298340
0.000000	1.983260	4506.070313
0.000000	1.983497	4504.920898
0.000000	1.983734	4504.867188
0.000000	1.983971	4503.834473
0.000000	1.984209	4502.796387
0.000000	1.984446	4503.602051
0.000000	1.984683	4505.970703
0.000000	1.984920	4509.545898
0.000000	1.985157	4514.377441
0.000000	1.985394	4520.792969
0.000000	1.985632	4529.119629
0.000000	1.985869	4535.850098
0.000000	1.986106	4542.856934
0.000000	1.986343	4549.916504
0.000000	1.986580	4555.175781
0.000000	1.986818	4558.593750
0.000000	1.987055	4558.084961
0.000000	1.987292	4553.350098
0.000000	1.987529	4545.945801
0.000000	1.987766	4536.411621
0.000000	1.988003	4525.527832
0.000000	1.988241	4514.422852
0.000000	1.988478	4502.331055
0.000000	1.988715	4492.366699
0.000000	1.988952	4484.008301
0.000000	1.989189	4479.459473
0.000000	1.989427	4476.497559
0.000000	1.989664	4475.641113
0.000000	1.989901	4477.977051
0.000000	1.990138	4483.148926
0.000000	1.990375	4490.838379
0.000000	1.990612	4500.148926
0.000000	1.990849	4511.558105
0.000000	1.991087	4523.322266
0.000000	1.991324	4533.543457
0.000000	1.991561	4542.273926
0.000000	1.991798	4550.332520
0.000000	1.992035	4556.142578
0.000000	1.992273	4561.887207
0.000000	1.992510	4568.350586
0.000000	1.992747	4574.513184
0.000000	1.992984	4580.175293
0.000000	1.993221	4586.035645
0.000000	1.993459	4592.250000
0.000000	1.993696	4597.782227
0.000000	1.993933	4603.798340
0.000000	1.994170	4611.514160
0.000000	1.994407	4620.741699
0.000000	1.994644	4630.518066
0.000000	1.994882	4641.187988
0.000000	1.995119	4649.855469
0.000000	1.995356	4657.689941
0.000000	1.995593	4665.502930
0.000000	1.995830	4673.672852
0.000000	1.996067	4680.643555
0.000000	1.996305	4686.081055
0.000000	1.996542	4691.955566
0.000000	1.996779	4698.042480
0.000000	1.997016	4704.328125
0.000000	1.997253	4710.885254
0.000000	1.997490	4717.361816
0.000000	1.997728	4723.805664
0.000000	1.997965	4730.435059
0.000000	1.998202	4736.544922
0.000000	1.998439	4741.989258
0.000000	1.998676	4744.966797
0.000000	1.998914	4746.096191
0.000000	1.999151	4747.089844
0.000000	1.999388	4749.219238
0.000000	1.999625	4751.565918
0.000000	1.999862	4754.898438
0.000000	2.000099	4760.592773
0.000000	2.000336	4766.540039
0.000000	2.000574	4769.645996
0.000000	2.000811	4769.671875
0.000000	2.001048	4768.730469
0.000000	2.001285	4767.889648
0.000000	2.001522	4765.924805
0.000000	2.001760	4762.673340
0.000000	2.001997	4758.525391
0.000000	2.002234	4752.868652
0.000000	2.002471	4745.666016
0.000000	2.002708	4738.831055
0.000000	2.002945	4733.779785
0.000000	2.003183	4728.611328
0.000000	2.003420	4723.625488
0.000000	2.003657	4720.243652
0.000000	2.003894	4716.983887
0.000000	2.004131	4713.523926
0.000000	2.004369	4711.042480
0.000000	2.004606	4711.007813
0.000000	2.004843	4712.390625
0.000000	2.005080	4714.242188
0.000000	2.005317	4716.372070
0.000000	2.005554	4719.293457
0.000000	2.005792	4722.169922
0.000000	2.006029	4724.487305
0.000000	2.006266	4726.836914
0.000000	2.006503	4729.598633
0.000000	2.006740	4732.154297
0.000000	2.006978	4734.080078
0.000000	2.007215	4735.319824
0.000000	2.007452	4735.870117
0.000000	2.007689	4735.818848
0.000000	2.007926	4735.632324
0.000000	2.008163	4735.093750
0.000000	2.008401	4734.637695
0.000000	2.008638	4735.840332
0.000000	2.008875	4741.097656
0.000000	2.009112	4748.940918
0.000000	2.009349	4759.288574
0.000000	2.009587	4771.411133
0.000000	2.009824	4784.389160
0.000000	2.010061	4799.116699
0.000000	2.010298	4811.466797
0.000000	2.010535	4818.663086
0.000000	2.010772	4823.164063
0.000000	2.011009	4826.896973
0.000000	2.011247	4830.215820
0.000000	2.011484	4834.411621
0.000000	2.011721	4838.721191
0.000000	2.011958	4842.897461
0.000000	2.012195	4847.380859
0.000000	2.012433	4851.982422
0.000000	2.012670	4855.030762
0.000000	2.012907	4858.144531
0.000000	2.013144	4861.342285
0.000000	2.013381	4865.831055
0.000000	2.013618	4872.153320
0.000000	2.013855	4876.685059
0.000000	2.014093	4880.627441
0.000000	2.014330	4884.533203
0.000000	2.014567	4887.264648
0.000000	2.014804	4889.629395
0.000000	2.015041	4890.945801
0.000000	2.015279	4891.317383
0.000000	2.015516	4891.674805
0.000000	2.015753	4891.798828
0.000000	2.015990	4893.279297
0.000000	2.016227	4895.121582
0.000000	2.016464	4896.434570
0.000000	2.016702	4897.851074
0.000000	2.016939	4898.676758
0.000000	2.017176	4898.445801
0.000000	2.017413	4897.824219
0.000000	2.017650	4897.158203
0.000000	2.017888	4896.407715
0.000000	2.018125	4896.316895
0.000000	2.018362	4895.254395
0.000000	2.018599	4893.099609
0.000000	2.018836	4889.334473
0.000000	2.019073	4884.324219
0.000000	2.019310	4878.527344
0.000000	2.019548	4872.586426
0.000000	2.019785	4869.928223
0.000000	2.020022	4870.315430
0.000000	2.020259	4870.909180
0.000000	2.020496	4872.227539
0.000000	2.020734	4874.435547
0.000000	2.020971	4875.619629
0.000000	2.021208	4875.842773
0.000000	2.021445	4874.033691
0.000000	2.021682	4871.200684
0.000000	2.021919	4867.349121
0.000000	2.022157	4862.871582
0.000000	2.022394	4859.737305
0.000000	2.022631	4859.352051
0.000000	2.022868	4858.147949
0.000000	2.023105	4857.357422
0.000000	2.023343	4856.439941
0.000000	2.023580	4855.798828
0.000000	2.023817	4856.218262
0.000000	2.024054	4857.257813
0.000000	2.024291	4858.443848
0.000000	2.024528	4858.834961
0.000000	2.024766	4859.629883
0.000000	2.025003	4861.413086
0.000000	2.025240	4864.176758
0.000000	2.025477	4869.689941
0.000000	2.025714	4875.890137
0.000000	2.025951	4881.769531
0.000000	2.026189	4887.654785
0.000000	2.026426	4894.168945
0.000000	2.026663	4901.818359
0.000000	2.026900	4909.074219
0.000000	2.027137	4916.920410
0.000000	2.027375	4925.986816
0.000000	2.027612	4932.700684
0.000000	2.027849	4938.674805
0.000000	2.028086	4939.577637
0.000000	2.028323	4937.168457
0.000000	2.028560	4933.065430
0.000000	2.028798	4927.887695
0.000000	2.029035	4926.477051
0.000000	2.029272	4925.614258
0.000000	2.029509	4925.968262
0.000000	2.029746	4928.141113
0.000000	2.029984	4931.395020
0.000000	2.030221	4935.562988
0.000000	2.030458	4940.880859
0.000000	2.030695	4945.348633
0.000000	2.030932	4949.987305
0.000000	2.031169	4955.452148
0.000000	2.031407	4961.844727
0.000000	2.031644	4967.920898
0.000000	2.031881	4975.449707
0.000000	2.032118	4984.025879
0.000000	2.032355	4993.858398
0.000000	2.032593	5003.495605
0.000000	2.032830	5012.514160
0.000000	2.033067	5020.183105
0.000000	2.033304	5027.932617
0.000000	2.033541	5036.218262
0.000000	2.033778	5045.364258
0.000000	2.034015	5056.237793
0.000000	2.034253	5066.312012
0.000000	2.034490	5074.600586
0.000000	2.034727	5082.425781
0.000000	2.034964	5090.041016
0.000000	2.035201	5096.642090
0.000000	2.035439	5102.301758
0.000000	2.035676	5107.331055
0.000000	2.035913	5108.445801
0.000000	2.036150	5104.906250
0.000000	2.036387	5100.591309
0.000000	2.036624	5097.910645
0.000000	2.036862	5096.983887
0.000000	2.037099	5096.867188
0.000000	2.037336	5097.209473
0.000000	2.037573	5096.950195
0.000000	2.037810	5095.822754
0.000000	2.038048	5092.761719
0.000000	2.038285	5087.075684
0.000000	2.038522	5078.944336
0.000000	2.038759	5069.007324
0.000000	2.038996	5058.473633
0.000000	2.039233	5049.055176
0.000000	2.039470	5038.833008
0.000000	2.039708	5029.675293
0.000000	2.039945	5021.143066
0.000000	2.040182	5012.203613
0.000000	2.040419	5002.499023
0.000000	2.040656	4992.681641
0.000000	2.040894	4983.208008
0.000000	2.041131	4974.276367
0.000000	2.041368	4965.755371
0.000000	2.041605	4957.382813
0.000000	2.041842	4948.874023
0.000000	2.042079	4939.101074
0.000000	2.042316	4927.743652
0.000000	2.042554	4914.467285
0.000000	2.042791	4898.050293
0.000000	2.043028	4879.632813
0.000000	2.043265	4862.799805
0.000000	2.043502	4848.590332
0.000000	2.043740	4837.760742
0.000000	2.043977	4828.847656
0.000000	2.044214	4822.120117
0.000000	2.044451	4817.841797
0.000000	2.044688	4814.437012
0.000000	2.044925	4812.020020
0.000000	2.045163	4810.810059
0.000000	2.045400	4811.003906
0.000000	2.045637	4811.422363
0.000000	2.045874	4812.300293
0.000000	2.046111	4813.527344
0.000000	2.046349	4815.352051
0.000000	2.046586	4817.277832
0.000000	2.046823	4818.651855
0.000000	2.047060	4820.036621
0.000000	2.047297	4821.307617
0.000000	2.047534	4821.997559
0.000000	2.047772	4822.054199
0.000000	2.048009	4821.647461
0.000000	2.048246	4821.661621
0.000000	2.048483	4822.209961
0.000000	2.048720	4823.521973
0.000000	2.048957	4826.023438
0.000000	2.049195	4830.163574
0.000000	2.049432	4834.296875
0.000000	2.049669	4837.941895
0.000000	2.049906	4840.932617
0.000000	2.050143	4843.353516
0.000000	2.050380	4844.116699
0.000000	2.050618	4844.402344
0.000000	2.050855	4843.849121
0.000000	2.051092	4842.431641
0.000000	2.051329	4841.079102
0.000000	2.051566	4841.644531
0.000000	2.051804	4843.767578
0.000000	2.052041	4845.593262
0.000000	2.052278	4846.965332
0.000000	2.052515	4848.459473
0.000000	2.052752	4850.287598
0.000000	2.052989	4852.742676
0.000000	2.053227	4855.099609
0.000000	2.053464	4856.231934
0.000000	2.053701	4856.640625
0.000000	2.053938	4856.845703
0.000000	2.054175	4857.112793
0.000000	2.054413	4857.773438
0.000000	2.054650	4859.178223
0.000000	2.054887	4862.614746
0.000000	2.055124	4866.840820
0.000000	2.055361	4870.548340
0.000000	2.055598	4874.394043
0.000000	2.055836	4878.048340
0.000000	2.056073	4880.283203
0.000000	2.056310	4882.296387
0.000000	2.056547	4883.164551
0.000000	2.056784	4882.809570
0.000000	2.057022	4881.678711
0.000000	2.057259	4879.635254
0.000000	2.057496	4877.382813
0.000000	2.057733	4874.658203
0.000000	2.057970	4870.955566
0.000000	2.058208	4863.890625
0.000000	2.058444	4854.994629
0.000000	2.058682	4847.049316
0.000000	2.058919	4843.076660
0.000000	2.059156	4839.409180
0.000000	2.059393	4835.471191
0.000000	2.059630	4832.096680
0.000000	2.059868	4828.915527
0.000000	2.060105	4824.947754
0.000000	2.060342	4820.851074
0.000000	2.060579	4816.431641
0.000000	2.060816	4813.616211
0.000000	2.061054	4813.863770
0.000000	2.061291	4815.322266
0.000000	2.061528	4815.167969
0.000000	2.061765	4814.986328
0.000000	2.062002	4814.748535
0.000000	2.062239	4814.295898
0.000000	2.062476	4813.229980
0.000000	2.062714	4812.156250
0.000000	2.062951	4810.524414
0.000000	2.063188	4807.575195
0.000000	2.063425	4804.075195
0.000000	2.063662	4802.475586
0.000000	2.063900	4801.601563
0.000000	2.064137	4800.158691
0.000000	2.064374	4798.419434
0.000000	2.064611	4796.622070
0.000000	2.064848	4795.566406
0.000000	2.065085	4795.362305
0.000000	2.065323	4796.573242
0.000000	2.065560	4798.592285
0.000000	2.065797	4801.535645
0.000000	2.066034	4805.902832
0.000000	2.066271	4808.803711
0.000000	2.066509	4810.392578
0.000000	2.066746	4811.383789
0.000000	2.066983	4811.329102
0.000000	2.067220	4812.835449
0.000000	2.067457	4813.093750
0.000000	2.067694	4811.081543
0.000000	2.067931	4806.962402
0.000000	2.068169	4802.297852
0.000000	2.068406	4800.737793
0.000000	2.068643	4801.386719
0.000000	2.068880	4804.449219
0.000000	2.069117	4809.893555
0.000000	2.069355	4816.916992
0.000000	2.069592	4823.970215
0.000000	2.069829	4829.361328
0.000000	2.070066	4831.561035
0.000000	2.070303	4833.396484
0.000000	2.070540	4835.470703
0.000000	2.070778	4837.916016
0.000000	2.071015	4841.423340
0.000000	2.071252	4846.102539
0.000000	2.071489	4853.105469
0.000000	2.071726	4861.554199
0.000000	2.071964	4869.683594
0.000000	2.072201	4878.937988
0.000000	2.072438	4888.488281
0.000000	2.072675	4897.934082
0.000000	2.072912	4908.560547
0.000000	2.073149	4919.557129
0.000000	2.073387	4930.588867
0.000000	2.073624	4941.841309
0.000000	2.073861	4951.858398
0.000000	2.074098	4959.257813
0.000000	2.074335	4965.169434
0.000000	2.074572	4970.532227
0.000000	2.074810	4975.042969
0.000000	2.075047	4978.433594
0.000000	2.075284	4981.339355
0.000000	2.075521	4983.962402
0.000000	2.075758	4986.379883
0.000000	2.075995	4988.633789
0.000000	2.076233	4990.596191
0.000000	2.076470	4992.935059
0.000000	2.076707	4993.844238
0.000000	2.076944	4993.884766
0.000000	2.077181	4993.314941
0.000000	2.077419	4991.932617
0.000000	2.077656	4989.298828
0.000000	2.077893	4987.063477
0.000000	2.078130	4984.973633
0.000000	2.078367	4981.638672
0.000000	2.078604	4977.014160
0.000000	2.078842	4971.295898
0.000000	2.079079	4966.015625
0.000000	2.079316	4962.541992
0.000000	2.079553	4959.274902
0.000000	2.079790	4956.786133
0.000000	2.080028	4954.642090
0.000000	2.080265	4952.238281
0.000000	2.080502	4949.827148
0.000000	2.080739	4947.364746
0.000000	2.080976	4945.842285
0.000000	2.081213	4945.223633
0.000000	2.081450	4944.858398
0.000000	2.081688	4945.541016
0.000000	2.081925	4948.308594
0.000000	2.082162	4952.296387
0.000000	2.082399	4956.612305
0.000000	2.082636	4960.396973
0.000000	2.082874	4965.087402
0.000000	2.083111	4968.987793
0.000000	2.083348	4973.151855
0.000000	2.083585	4977.840332
0.000000	2.083822	4980.870117
0.000000	2.084059	4983.690430
0.000000	2.084297	4986.517090
0.000000	2.084534	4989.560059
0.000000	2.084771	4992.877930
0.000000	2.085008	4994.906250
0.000000	2.085245	4996.246094
0.000000	2.085483	4997.101563
0.000000	2.085720	4997.856934
0.000000	2.085957	4998.342285
0.000000	2.086194	4998.661621
0.000000	2.086431	4999.449707
0.000000	2.086668	5000.756348
0.000000	2.086905	5002.604004
0.000000	2.087143	5004.849121
0.000000	2.087380	5007.785645
0.000000	2.087617	5011.294922
0.000000	2.087854	5014.338867
0.000000	2.088091	5017.290527
0.000000	2.088329	5020.052246
0.000000	2.088566	5022.876465
0.000000	2.088803	5025.148438
0.000000	2.089040	5026.705078
0.000000	2.089277	5028.481445
0.000000	2.089514	5028.746094
0.000000	2.089751	5028.412598
0.000000	2.089989	5027.512207
0.000000	2.090226	5025.390625
0.000000	2.090463	5022.298340
0.000000	2.090700	5019.922852
0.000000	2.090937	5017.584961
0.000000	2.091175	5014.932617
0.000000	2.091412	5013.327148
0.000000	2.091649	5011.851563
0.000000	2.091886	5010.518066
0.000000	2.092123	5009.479004
0.000000	2.092360	5009.502930
0.000000	2.092598	5010.611328
0.000000	2.092835	5012.242188
0.000000	2.093072	5014.949707
0.000000	2.093309	5016.890137
0.000000	2.093546	5018.295410
0.000000	2.093784	5019.768555
0.000000	2.094021	5020.938965
0.000000	2.094258	5020.330078
0.000000	2.094495	5018.343262
0.000000	2.094732	5015.309570
0.000000	2.094970	5011.459473
0.000000	2.095207	5008.460938
0.000000	2.095444	5007.414063
0.000000	2.095681	5005.904785
0.000000	2.095918	5004.252930
0.000000	2.096155	5003.237305
0.000000	2.096393	5001.893066
0.000000	2.096630	4999.444336
0.000000	2.096867	4995.774902
0.000000	2.097104	4991.629395
0.000000	2.097341	4987.415039
0.000000	2.097578	4984.726074
0.000000	2.097816	4982.642578
0.000000	2.098053	4981.262207
0.000000	2.098290	4980.769043
0.000000	2.098527	4981.770020
0.000000	2.098764	4983.820801
0.000000	2.099001	4985.143555
0.000000	2.099239	4986.700195
0.000000	2.099476	4988.543945
0.000000	2.099713	4989.882813
0.000000	2.099950	4991.141602
0.000000	2.100187	4992.544922
0.000000	2.100425	4994.926270
0.000000	2.100662	4997.516602
0.000000	2.100899	4999.241211
0.000000	2.101136	4999.888184
0.000000	2.101373	4999.932617
0.000000	2.101610	5001.143555
0.000000	2.101848	5002.869141
0.000000	2.102085	5004.945313
0.000000	2.102322	5006.397461
0.000000	2.102559	5006.804688
0.000000	2.102796	5006.615723
0.000000	2.103034	5005.849609
0.000000	2.103271	5004.925781
0.000000	2.103508	5003.205566
0.000000	2.103745	5000.921875
0.000000	2.103982	4998.241211
0.000000	2.104219	4995.964844
0.000000	2.104457	4994.040527
0.000000	2.104694	4992.347168
0.000000	2.104931	4989.601074
0.000000	2.105168	4986.156738
0.000000	2.105405	4982.991211
0.000000	2.105643	4979.604004
0.000000	2.105880	4975.187988
0.000000	2.106117	4969.305176
0.000000	2.106354	4961.733398
0.000000	2.106591	4954.354492
0.000000	2.106828	4946.546875
0.000000	2.107065	4939.202637
0.000000	2.107303	4931.703125
0.000000	2.107540	4927.672852
0.000000	2.107777	4924.384277
0.000000	2.108014	4922.006348
0.000000	2.108251	4919.521484
0.000000	2.108489	4917.039063
0.000000	2.108726	4914.899902
0.000000	2.108963	4913.074707
0.000000	2.109200	4909.825684
0.000000	2.109437	4905.858887
0.000000	2.109674	4901.629883
0.000000	2.109911	4897.501953
0.000000	2.110149	4894.779297
0.000000	2.110386	4891.519043
0.000000	2.110623	4887.214844
0.000000	2.110860	4881.874023
0.000000	2.111097	4874.512207
0.000000	2.111335	4865.628906
0.000000	2.111572	4856.663574
0.000000	2.111809	4850.658691
0.000000	2.112046	4844.565430
0.000000	2.112283	4839.491211
0.000000	2.112520	4836.014160
0.000000	2.112758	4832.285156
0.000000	2.112995	4828.044922
0.000000	2.113232	4823.204102
0.000000	2.113469	4818.011230
0.000000	2.113706	4813.067383
0.000000	2.113944	4809.058594
0.000000	2.114181	4806.444824
0.000000	2.114418	4804.778809
0.000000	2.114655	4804.001465
0.000000	2.114892	4803.240723
0.000000	2.115129	4802.769531
0.000000	2.115366	4802.250977
0.000000	2.115604	4802.085938
0.000000	2.115841	4802.012695
0.000000	2.116078	4800.756348
0.000000	2.116315	4799.724609
0.000000	2.116552	4799.659180
0.000000	2.116790	4801.945801
0.000000	2.117027	4807.028320
0.000000	2.117264	4814.013184
0.000000	2.117501	4821.715332
0.000000	2.117738	4829.111328
0.000000	2.117975	4833.522949
0.000000	2.118213	4836.103027
0.000000	2.118450	4838.267090
0.000000	2.118687	4839.915527
0.000000	2.118924	4842.373535
0.000000	2.119161	4844.726563
0.000000	2.119399	4847.375488
0.000000	2.119636	4850.376953
0.000000	2.119873	4854.253906
0.000000	2.120110	4858.764648
0.000000	2.120347	4863.469238
0.000000	2.120584	4868.717773
0.000000	2.120822	4873.610840
0.000000	2.121059	4878.901855
0.000000	2.121296	4884.505859
0.000000	2.121533	4889.456543
0.000000	2.121770	4892.896484
0.000000	2.122008	4896.329102
0.000000	2.122245	4900.126465
0.000000	2.122482	4905.981934
0.000000	2.122719	4909.347656
0.000000	2.122956	4911.667969
0.000000	2.123193	4913.884766
0.000000	2.123431	4916.459473
0.000000	2.123668	4919.660156
0.000000	2.123905	4924.724609
0.000000	2.124142	4931.139160
0.000000	2.124379	4937.893555
0.000000	2.124616	4944.497070
0.000000	2.124854	4951.663574
0.000000	2.125091	4958.912109
0.000000	2.125328	4967.318848
0.000000	2.125565	4975.283203
0.000000	2.125802	4983.444336
0.000000	2.126040	4991.851563
0.000000	2.126277	4999.779785
0.000000	2.126514	5007.412598
0.000000	2.126751	5016.125488
0.000000	2.126988	5022.752930
0.000000	2.127225	5028.046387
0.000000	2.127463	5031.552246
0.000000	2.127700	5034.000977
0.000000	2.127937	5036.361816
0.000000	2.128174	5038.452637
0.000000	2.128411	5040.088867
0.000000	2.128649	5041.599121
0.000000	2.128886	5042.626953
0.000000	2.129123	5043.327637
0.000000	2.129360	5044.742676
0.000000	2.129597	5046.691406
0.000000	2.129834	5050.594727
0.000000	2.130071	5054.110840
0.000000	2.130309	5057.023926
0.000000	2.130546	5059.717285
0.000000	2.130783	5060.652832
0.000000	2.131020	5060.512207
0.000000	2.131257	5060.355469
0.000000	2.131495	5060.230957
0.000000	2.131732	5060.564941
0.000000	2.131969	5060.094238
0.000000	2.132206	5059.376465
0.000000	2.132443	5058.564453
0.000000	2.132680	5059.556152
0.000000	2.132918	5060.860352
0.000000	2.133155	5062.339844
0.000000	2.133392	5064.218750
0.000000	2.133629	5066.585449
0.000000	2.133866	5070.716309
0.000000	2.134104	5075.287598
0.000000	2.134341	5079.609863
0.000000	2.134578	5082.759766
0.000000	2.134815	5086.443848
0.000000	2.135052	5090.166992
0.000000	2.135289	5095.604492
0.000000	2.135526	5102.111328
0.000000	2.135764	5109.041992
0.000000	2.136001	5114.836426
0.000000	2.136238	5119.748047
0.000000	2.136475	5124.706543
0.000000	2.136712	5130.770020
0.000000	2.136950	5137.434082
0.000000	2.137187	5144.366211
0.000000	2.137424	5147.929688
0.000000	2.137661	5149.528320
0.000000	2.137898	5149.066406
0.000000	2.138135	5146.585938
0.000000	2.138372	5142.655762
0.000000	2.138610	5138.853027
0.000000	2.138847	5135.035156
0.000000	2.139084	5130.315918
0.000000	2.139321	5125.262207
0.000000	2.139558	5122.427246
0.000000	2.139796	5120.100586
0.000000	2.140033	5117.397949
0.000000	2.140270	5114.046875
0.000000	2.140507	5110.941895
0.000000	2.140744	5109.053223
0.000000	2.140981	5109.457031
0.000000	2.141219	5111.174316
0.000000	2.141456	5112.681641
0.000000	2.141693	5113.810059
0.000000	2.141930	5114.890137
0.000000	2.142167	5115.547363
0.000000	2.142405	5117.006348
0.000000	2.142642	5117.491211
0.000000	2.142879	5116.777344
0.000000	2.143116	5116.671875
0.000000	2.143353	5117.108398
0.000000	2.143590	5117.357422
0.000000	2.143828	5117.865234
0.000000	2.144065	5117.515625
0.000000	2.144302	5116.660156
0.000000	2.144539	5115.979004
0.000000	2.144776	5115.101074
0.000000	2.145014	5115.818848
0.000000	2.145251	5116.594238
0.000000	2.145488	5117.532715
0.000000	2.145725	5117.675781
0.000000	2.145962	5117.441895
0.000000	2.146199	5116.289551
0.000000	2.146437	5112.620117
0.000000	2.146674	5107.643066
0.000000	2.146911	5101.491699
0.000000	2.147148	5095.082520
0.000000	2.147385	5091.897949
0.000000	2.147622	5089.354492
0.000000	2.147860	5088.658691
0.000000	2.148097	5088.394531
0.000000	2.148334	5088.474121
0.000000	2.148571	5088.778320
0.000000	2.148808	5089.535156
0.000000	2.149045	5090.588379
0.000000	2.149283	5092.355957
0.000000	2.149520	5094.859863
0.000000	2.149757	5096.117676
0.000000	2.149994	5096.653320
0.000000	2.150231	5096.698242
0.000000	2.150469	5096.989746
0.000000	2.150706	5097.636230
0.000000	2.150943	5096.725586
0.000000	2.151180	5094.463379
0.000000	2.151417	5090.875977
0.000000	2.151654	5087.142090
0.000000	2.151892	5082.072754
0.000000	2.152129	5075.580078
0.000000	2.152366	5068.043945
0.000000	2.152603	5059.586914
0.000000	2.152840	5053.573242
0.000000	2.153078	5046.974121
0.000000	2.153315	5039.784668
0.000000	2.153552	5032.431641
0.000000	2.153789	5026.983398
0.000000	2.154026	5022.219727
0.000000	2.154263	5017.982422
0.000000	2.154500	5014.623535
0.000000	2.154738	5012.271973
0.000000	2.154975	5008.496094
0.000000	2.155212	5004.286621
0.000000	2.155449	4998.886719
0.000000	2.155686	4992.320801
0.000000	2.155924	4984.743164
0.000000	2.156161	4976.825684
0.000000	2.156398	4968.647949
0.000000	2.156635	4960.121582
0.000000	2.156872	4954.594727
0.000000	2.157109	4949.914551
0.000000	2.157346	4945.248535
0.000000	2.157584	4941.591309
0.000000	2.157821	4937.825195
0.000000	2.158058	4933.019531
0.000000	2.158295	4926.321777
0.000000	2.158532	4919.253418
0.000000	2.158770	4913.827637
0.000000	2.159007	4909.025391
0.000000	2.159244	4906.857422
0.000000	2.159481	4906.678711
0.000000	2.159718	4907.838867
0.000000	2.159956	4909.938477
0.000000	2.160193	4914.059570
0.000000	2.160430	4920.071777
0.000000	2.160667	4927.642578
0.000000	2.160904	4934.932617
0.000000	2.161141	4939.154297
0.000000	2.161379	4942.713867
0.000000	2.161616	4944.877930
0.000000	2.161853	4946.946289
0.000000	2.162090	4949.568848
0.000000	2.162327	4953.588379
0.000000	2.162565	4957.786621
0.000000	2.162802	4959.963867
0.000000	2.163039	4959.765625
0.000000	2.163276	4958.637207
0.000000	2.163513	4957.069336
0.000000	2.163750	4955.686523
0.000000	2.163987	4956.500000
0.000000	2.164225	4961.207520
0.000000	2.164462	4966.285156
0.000000	2.164699	4971.792969
0.000000	2.164936	4975.102539
0.000000	2.165173	4977.291016
0.000000	2.165411	4979.695801
0.000000	2.165648	4982.359375
0.000000	2.165885	4987.433594
0.000000	2.166122	4996.188477
0.000000	2.166359	5006.286621
0.000000	2.166596	5014.392578
0.000000	2.166834	5021.101074
0.000000	2.167071	5028.850586
0.000000	2.167308	5037.598145
0.000000	2.167545	5046.713867
0.000000	2.167782	5054.260742
0.000000	2.168020	5060.446289
0.000000	2.168257	5066.038086
0.000000	2.168494	5071.476074
0.000000	2.168731	5076.443848
0.000000	2.168968	5080.695313
0.000000	2.169205	5082.259766
0.000000	2.169443	5080.876953
0.000000	2.169680	5080.059570
0.000000	2.169917	5079.400391
0.000000	2.170154	5077.007324
0.000000	2.170391	5072.357422
0.000000	2.170629	5066.459961
0.000000	2.170866	5058.884277
0.000000	2.171103	5050.295898
0.000000	2.171340	5039.946289
0.000000	2.171577	5028.909180
0.000000	2.171814	5021.669922
0.000000	2.172052	5016.011719
0.000000	2.172289	5011.238281
0.000000	2.172526	5006.023438
0.000000	2.172763	5000.204102
0.000000	2.173000	4994.409180
0.000000	2.173237	4988.872559
0.000000	2.173475	4985.352539
0.000000	2.173712	4983.108398
0.000000	2.173949	4980.385254
0.000000	2.174186	4977.875977
0.000000	2.174423	4977.833008
0.000000	2.174660	4979.816406
0.000000	2.174898	4983.895508
0.000000	2.175135	4989.065918
0.000000	2.175372	4994.595215
0.000000	2.175609	4998.808105
0.000000	2.175846	4999.449707
0.000000	2.176084	4999.217773
0.000000	2.176321	4998.850586
0.000000	2.176558	4999.229004
0.000000	2.176795	5001.632813
0.000000	2.177032	5005.548828
0.000000	2.177269	5009.763184
0.000000	2.177506	5013.850098
0.000000	2.177744	5017.165039
0.000000	2.177981	5019.023438
0.000000	2.178218	5020.365234
0.000000	2.178455	5020.063477
0.000000	2.178692	5019.038086
0.000000	2.178930	5017.307129
0.000000	2.179167	5015.757324
0.000000	2.179404	5016.125488
0.000000	2.179641	5017.509277
0.000000	2.179878	5020.243652
0.000000	2.180115	5023.868164
0.000000	2.180353	5029.025391
0.000000	2.180590	5036.505371
0.000000	2.180827	5044.635254
0.000000	2.181064	5051.208984
0.000000	2.181301	5056.418457
0.000000	2.181539	5062.386230
0.000000	2.181776	5068.259277
0.000000	2.182013	5073.825684
0.000000	2.182250	5079.697266
0.000000	2.182487	5083.809570
0.000000	2.182724	5084.944824
0.000000	2.182961	5085.806641
0.000000	2.183199	5086.621094
0.000000	2.183436	5087.603027
0.000000	2.183673	5089.151855
0.000000	2.183910	5089.746582
0.000000	2.184147	5090.553223
0.000000	2.184385	5090.061523
0.000000	2.184622	5087.087402
0.000000	2.184859	5083.578613
0.000000	2.185096	5079.226074
0.000000	2.185333	5075.350586
0.000000	2.185570	5072.130859
0.000000	2.185807	5068.274414
0.000000	2.186045	5063.698730
0.000000	2.186282	5060.093750
0.000000	2.186519	5058.220215
0.000000	2.186756	5057.525879
0.000000	2.186993	5057.180176
0.000000	2.187231	5056.601563
0.000000	2.187468	5056.381348
0.000000	2.187705	5055.661621
0.000000	2.187942	5054.562988
0.000000	2.188179	5052.926270
0.000000	2.188416	5050.562988
0.000000	2.188654	5049.094727
0.000000	2.188891	5049.397949
0.000000	2.189128	5050.275391
0.000000	2.189365	5051.571777
0.000000	2.189602	5054.142090
0.000000	2.189840	5057.778809
0.000000	2.190077	5062.594238
0.000000	2.190314	5069.124512
0.000000	2.190551	5077.557617
0.000000	2.190788	5088.052246
0.000000	2.191025	5097.449707
0.000000	2.191263	5104.911133
0.000000	2.191500	5112.280273
0.000000	2.191737	5119.749512
0.000000	2.191974	5127.187012
0.000000	2.192211	5135.075195
0.000000	2.192449	5143.276367
0.000000	2.192686	5151.602051
0.000000	2.192923	5159.208008
0.000000	2.193160	5166.082520
0.000000	2.193397	5172.378906
0.000000	2.193635	5178.174316
0.000000	2.193872	5184.432617
0.000000	2.194109	5190.187012
0.000000	2.194346	5195.390137
0.000000	2.194583	5200.358398
0.000000	2.194820	5205.389648
0.000000	2.195058	5210.123535
0.000000	2.195295	5214.131348
0.000000	2.195532	5217.083008
0.000000	2.195769	5218.551270
0.000000	2.196006	5218.788086
0.000000	2.196243	5218.146973
0.000000	2.196481	5217.913086
0.000000	2.196718	5217.221191
0.000000	2.196955	5216.981445
0.000000	2.197192	5216.037598
0.000000	2.197429	5215.248047
0.000000	2.197666	5213.905762
0.000000	2.197904	5212.240234
0.000000	2.198141	5210.966309
0.000000	2.198378	5209.441895
0.000000	2.198615	5207.817383
0.000000	2.198852	5205.635742
0.000000	2.199090	5202.330566
0.000000	2.199327	5197.636230
0.000000	2.199564	5193.821777
0.000000	2.199801	5191.432129
0.000000	2.200038	5188.297852
0.000000	2.200275	5185.124023
0.000000	2.200513	5183.108887
0.000000	2.200750	5181.231445
0.000000	2.200987	5179.955078
0.000000	2.201224	5180.795410
0.000000	2.201461	5184.660645
0.000000	2.201699	5190.127930
0.000000	2.201936	5197.502930
0.000000	2.202173	5205.974609
0.000000	2.202410	5214.331543
0.000000	2.202647	5222.004883
0.000000	2.202884	5229.401855
0.000000	2.203121	5236.363281
0.000000	2.203359	5242.871094
0.000000	2.203596	5248.940430
0.000000	2.203833	5252.678223
0.000000	2.204070	5256.130371
0.000000	2.204307	5259.912109
0.000000	2.204545	5263.181152
0.000000	2.204782	5265.176270
0.000000	2.205019	5267.228516
0.000000	2.205256	5269.890137
0.000000	2.205493	5271.642578
0.000000	2.205730	5272.667480
0.000000	2.205967	5274.477539
0.000000	2.206205	5276.375977
0.000000	2.206442	5278.876953
0.000000	2.206679	5282.871582
0.000000	2.206916	5289.309570
0.000000	2.207153	5295.827637
0.000000	2.207391	5303.138184
0.000000	2.207628	5310.199219
0.000000	2.207865	5316.142578
0.000000	2.208102	5322.196777
0.000000	2.208339	5326.776855
0.000000	2.208576	5331.020508
0.000000	2.208814	5335.363281
0.000000	2.209051	5340.307129
0.000000	2.209288	5345.637207
0.000000	2.209525	5350.490234
0.000000	2.209762	5356.268555
0.000000	2.210000	5364.235352
0.000000	2.210237	5371.399902
0.000000	2.210474	5376.667969
0.000000	2.210711	5381.676270
0.000000	2.210948	5386.729004
0.000000	2.211185	5391.662598
0.000000	2.211422	5395.585938
0.000000	2.211660	5399.679199
0.000000	2.211897	5403.463379
0.000000	2.212134	5406.893066
0.000000	2.212371	5411.231934
0.000000	2.212608	5414.672363
0.000000	2.212846	5417.149902
0.000000	2.213083	5417.443359
0.000000	2.213320	5417.572266
0.000000	2.213557	5418.105469
0.000000	2.213794	5418.605469
0.000000	2.214031	5418.780762
0.000000	2.214269	5419.115723
0.000000	2.214506	5418.940918
0.000000	2.214743	5416.791992
0.000000	2.214980	5413.051270
0.000000	2.215217	5408.120117
0.000000	2.215455	5402.277344
0.000000	2.215692	5397.108887
0.000000	2.215929	5392.184082
0.000000	2.216166	5387.137695
0.000000	2.216403	5382.314941
0.000000	2.216640	5377.084961
0.000000	2.216878	5371.410645
0.000000	2.217115	5367.575684
0.000000	2.217352	5364.089355
0.000000	2.217589	5359.667480
0.000000	2.217826	5355.279785
0.000000	2.218064	5351.178711
0.000000	2.218301	5346.584473
0.000000	2.218538	5341.125488
0.000000	2.218775	5334.290039
0.000000	2.219012	5326.304688
0.000000	2.219249	5318.055176
0.000000	2.219487	5307.910645
0.000000	2.219724	5296.182129
0.000000	2.219961	5284.140137
0.000000	2.220198	5270.450684
0.000000	2.220435	5256.562500
0.000000	2.220672	5242.895996
0.000000	2.220910	5228.754395
0.000000	2.221147	5214.172363
0.000000	2.221384	5198.545898
0.000000	2.221621	5181.894043
0.000000	2.221858	5165.512695
0.000000	2.222095	5152.665039
0.000000	2.222333	5143.446289
0.000000	2.222570	5135.130859
0.000000	2.222807	5128.009766
0.000000	2.223044	5121.801758
0.000000	2.223281	5116.637695
0.000000	2.223519	5111.177734
0.000000	2.223756	5105.096191
0.000000	2.223993	5098.964844
0.000000	2.224230	5093.793457
0.000000	2.224467	5091.569336
0.000000	2.224705	5090.637207
0.000000	2.224941	5092.598633
0.000000	2.225179	5096.545410
0.000000	2.225416	5101.877930
0.000000	2.225653	5106.547852
0.000000	2.225890	5111.003906
0.000000	2.226127	5116.723633
0.000000	2.226365	5123.704590
0.000000	2.226602	5130.467285
0.000000	2.226839	5136.742188
0.000000	2.227076	5142.755859
0.000000	2.227313	5145.906250
0.000000	2.227551	5146.541504
0.000000	2.227788	5146.705078
0.000000	2.228025	5148.024902
0.000000	2.228262	5153.583984
0.000000	2.228499	5161.181152
0.000000	2.228736	5169.776855
0.000000	2.228974	5179.608887
0.000000	2.229211	5190.893555
0.000000	2.229448	5203.415527
0.000000	2.229685	5215.176270
0.000000	2.229922	5225.955566
0.000000	2.230160	5233.438965
0.000000	2.230397	5239.330078
0.000000	2.230634	5243.777344
0.000000	2.230871	5247.091309
0.000000	2.231108	5247.460449
0.000000	2.231345	5245.010254
0.000000	2.231582	5240.398438
0.000000	2.231820	5234.830566
0.000000	2.232057	5228.781250
0.000000	2.232294	5226.349121
0.000000	2.232531	5226.853027
0.000000	2.232768	5228.251465
0.000000	2.233006	5230.445801
0.000000	2.233243	5234.080078
0.000000	2.233480	5236.340332
0.000000	2.233717	5233.579102
0.000000	2.233954	5229.153320
0.000000	2.234191	5223.480957
0.000000	2.234428	5216.974609
0.000000	2.234666	5213.371094
0.000000	2.234903	5212.565430
0.000000	2.235140	5212.143066
0.000000	2.235377	5212.607422
0.000000	2.235614	5212.557617
0.000000	2.235852	5211.966797
0.000000	2.236089	5211.445801
0.000000	2.236326	5211.420410
0.000000	2.236563	5210.780273
0.000000	2.236800	5209.561523
0.000000	2.237037	5208.792480
0.000000	2.237275	5208.896484
0.000000	2.237512	5210.444336
0.000000	2.237749	5213.848145
0.000000	2.237986	5218.559570
0.000000	2.238223	5225.224609
0.000000	2.238461	5231.102539
0.000000	2.238698	5237.733887
0.000000	2.238935	5243.354980
0.000000	2.239172	5248.914551
0.000000	2.239409	5255.505371
0.000000	2.239646	5263.309082
0.000000	2.239884	5272.102051
0.000000	2.240121	5281.830078
0.000000	2.240358	5291.747070
0.000000	2.240595	5302.356934
0.000000	2.240832	5313.145020
0.000000	2.241070	5323.159180
0.000000	2.241307	5332.279785
0.000000	2.241544	5340.806152
0.000000	2.241781	5348.856934
0.000000	2.242018	5356.587402
0.000000	2.242255	5363.438477
0.000000	2.242493	5369.943848
0.000000	2.242730	5376.291992
0.000000	2.242967	5382.654297
0.000000	2.243204	5388.459473
0.000000	2.243441	5392.169922
0.000000	2.243679	5395.484375
0.000000	2.243916	5398.443359
0.000000	2.244153	5402.582520
0.000000	2.244390	5407.479004
0.000000	2.244627	5412.442871
0.000000	2.244864	5417.735840
0.000000	2.245101	5422.904785
0.000000	2.245339	5427.256836
0.000000	2.245576	5428.581543
0.000000	2.245813	5429.095215
0.000000	2.246050	5429.168945
0.000000	2.246287	5427.355469
0.000000	2.246525	5424.176758
0.000000	2.246762	5420.760742
0.000000	2.246999	5419.246582
0.000000	2.247236	5422.136230
0.000000	2.247473	5425.375977
0.000000	2.247710	5429.466309
0.000000	2.247948	5433.865234
0.000000	2.248185	5438.423340
0.000000	2.248422	5440.911133
0.000000	2.248659	5438.939453
0.000000	2.248896	5433.955566
0.000000	2.249134	5427.159668
0.000000	2.249371	5419.270508
0.000000	2.249608	5414.799805
0.000000	2.249845	5409.435059
0.000000	2.250082	5402.669434
0.000000	2.250319	5394.704102
0.000000	2.250556	5388.056641
0.000000	2.250794	5384.116211
0.000000	2.251031	5380.640137
0.000000	2.251268	5378.117188
0.000000	2.251505	5376.634766
0.000000	2.251742	5375.240234
0.000000	2.251980	5374.266113
0.000000	2.252217	5373.564941
0.000000	2.252454	5372.858887
0.000000	2.252691	5373.580566
0.000000	2.252928	5374.259766
0.000000	2.253165	5373.982910
0.000000	2.253402	5373.961914
0.000000	2.253640	5374.791504
0.000000	2.253877	5376.359375
0.000000	2.254114	5378.284180
0.000000	2.254351	5380.395020
0.000000	2.254588	5383.465820
0.000000	2.254826	5387.133301
0.000000	2.255063	5391.414551
0.000000	2.255300	5395.402344
0.000000	2.255537	5398.987305
0.000000	2.255774	5400.749512
0.000000	2.256011	5401.140625
0.000000	2.256249	5401.455566
0.000000	2.256486	5403.526855
0.000000	2.256723	5405.720215
0.000000	2.256960	5406.733887
0.000000	2.257197	5405.149414
0.000000	2.257435	5402.605469
0.000000	2.257672	5399.270508
0.000000	2.257909	5396.271973
0.000000	2.258146	5397.354004
0.000000	2.258383	5398.045898
0.000000	2.258621	5398.580078
0.000000	2.258858	5398.837891
0.000000	2.259095	5399.554688
0.000000	2.259332	5401.232910
0.000000	2.259569	5402.389160
0.000000	2.259806	5403.668457
0.000000	2.260043	5404.904785
0.000000	2.260281	5406.178711
0.000000	2.260518	5407.471191
0.000000	2.260755	5408.421875
0.000000	2.260992	5409.432617
0.000000	2.261229	5410.588379
0.000000	2.261467	5412.344238
0.000000	2.261704	5414.524414
0.000000	2.261941	5417.122070
0.000000	2.262178	5420.168457
0.000000	2.262415	5422.882813
0.000000	2.262652	5424.156738
0.000000	2.262890	5424.811523
0.000000	2.263127	5424.631836
0.000000	2.263364	5423.412109
0.000000	2.263601	5420.979492
0.000000	2.263838	5417.822266
0.000000	2.264076	5413.278809
0.000000	2.264313	5408.432617
0.000000	2.264550	5403.851563
0.000000	2.264787	5398.425781
0.000000	2.265024	5392.385742
0.000000	2.265261	5385.792480
0.000000	2.265499	5380.930176
0.000000	2.265736	5377.652344
0.000000	2.265973	5374.312988
0.000000	2.266210	5370.594238
0.000000	2.266447	5366.296875
0.000000	2.266685	5362.101563
0.000000	2.266922	5357.760742
0.000000	2.267159	5353.997070
0.000000	2.267396	5349.957031
0.000000	2.267633	5345.702637
0.000000	2.267870	5341.281738
0.000000	2.268108	5337.063965
0.000000	2.268345	5332.515137
0.000000	2.268582	5327.395508
0.000000	2.268819	5320.604004
0.000000	2.269056	5312.181152
0.000000	2.269293	5302.430664
0.000000	2.269531	5293.021973
0.000000	2.269768	5283.922363
0.000000	2.270005	5273.757324
0.000000	2.270242	5265.402344
0.000000	2.270479	5257.998535
0.000000	2.270716	5250.383301
0.000000	2.270954	5242.716309
0.000000	2.271191	5235.320801
0.000000	2.271428	5228.315918
0.000000	2.271665	5219.937988
0.000000	2.271902	5209.891113
0.000000	2.272140	5197.347168
0.000000	2.272377	5183.304688
0.000000	2.272614	5168.789063
0.000000	2.272851	5160.195313
0.000000	2.273088	5154.652832
0.000000	2.273325	5149.356445
0.000000	2.273562	5142.548828
0.000000	2.273800	5134.875488
0.000000	2.274037	5127.573242
0.000000	2.274274	5123.625977
0.000000	2.274511	5122.638672
0.000000	2.274748	5123.772949
0.000000	2.274986	5126.377930
0.000000	2.275223	5130.064941
0.000000	2.275460	5133.565918
0.000000	2.275697	5136.737305
0.000000	2.275934	5141.250488
0.000000	2.276171	5147.398926
0.000000	2.276409	5156.007813
0.000000	2.276646	5164.971191
0.000000	2.276883	5174.910156
0.000000	2.277120	5183.961914
0.000000	2.277357	5192.039063
0.000000	2.277595	5198.911621
0.000000	2.277832	5205.453125
0.000000	2.278069	5211.822266
0.000000	2.278306	5218.113281
0.000000	2.278543	5225.039063
0.000000	2.278780	5233.032715
0.000000	2.279017	5242.301270
0.000000	2.279255	5250.007324
0.000000	2.279492	5255.402832
0.000000	2.279729	5261.017578
0.000000	2.279966	5266.246582
0.000000	2.280203	5271.203125
0.000000	2.280441	5275.643555
0.000000	2.280678	5280.774414
0.000000	2.280915	5285.971680
0.000000	2.281152	5289.676270
0.000000	2.281389	5292.977051
0.000000	2.281626	5295.695801
0.000000	2.281864	5298.013672
0.000000	2.282101	5299.983398
0.000000	2.282338	5301.757324
0.000000	2.282575	5302.846680
0.000000	2.282812	5302.733398
0.000000	2.283049	5301.643555
0.000000	2.283287	5300.114746
0.000000	2.283524	5297.653809
0.000000	2.283761	5294.306641
0.000000	2.283998	5291.429199
0.000000	2.284235	5288.645996
0.000000	2.284472	5285.587891
0.000000	2.284710	5283.748047
0.000000	2.284947	5284.426758
0.000000	2.285184	5284.856934
0.000000	2.285421	5285.796387
0.000000	2.285658	5287.559082
0.000000	2.285896	5291.148438
0.000000	2.286133	5297.234375
0.000000	2.286370	5304.367676
0.000000	2.286607	5308.834473
0.000000	2.286844	5312.201172
0.000000	2.287081	5316.062500
0.000000	2.287319	5319.716309
0.000000	2.287556	5322.957520
0.000000	2.287793	5324.425293
0.000000	2.288030	5324.074219
0.000000	2.288267	5321.723145
0.000000	2.288505	5317.579102
0.000000	2.288742	5311.794434
0.000000	2.288979	5304.943848
0.000000	2.289216	5299.687988
0.000000	2.289453	5294.844727
0.000000	2.289690	5291.507324
0.000000	2.289928	5289.446777
0.000000	2.290165	5286.440430
0.000000	2.290402	5282.825195
0.000000	2.290639	5279.004883
0.000000	2.290876	5274.716797
0.000000	2.291114	5269.630371
0.000000	2.291351	5265.674316
0.000000	2.291588	5262.646484
0.000000	2.291825	5259.895508
0.000000	2.292062	5257.172852
0.000000	2.292300	5255.043457
0.000000	2.292536	5252.227539
0.000000	2.292774	5249.969727
0.000000	2.293011	5246.795898
0.000000	2.293248	5243.206055
0.000000	2.293485	5239.598145
0.000000	2.293722	5237.203613
0.000000	2.293960	5236.219727
0.000000	2.294197	5236.448242
0.000000	2.294434	5238.131348
0.000000	2.294671	5240.628906
0.000000	2.294908	5244.238770
0.000000	2.295146	5248.786621
0.000000	2.295383	5255.921875
0.000000	2.295620	5263.023438
0.000000	2.295857	5271.349121
0.000000	2.296094	5281.528320
0.000000	2.296331	5292.433105
0.000000	2.296569	5303.647949
0.000000	2.296806	5314.429199
0.000000	2.297043	5324.740234
0.000000	2.297280	5329.172852
0.000000	2.297517	5329.597168
0.000000	2.297755	5327.662109
0.000000	2.297992	5324.415527
0.000000	2.298229	5321.112793
0.000000	2.298466	5321.629883
0.000000	2.298703	5322.562500
0.000000	2.298940	5323.445801
0.000000	2.299177	5323.607422
0.000000	2.299415	5321.888672
0.000000	2.299652	5319.783691
0.000000	2.299889	5317.620605
0.000000	2.300126	5317.003418
0.000000	2.300363	5317.578125
0.000000	2.300601	5320.189941
0.000000	2.300838	5323.375488
0.000000	2.301075	5325.541992
0.000000	2.301312	5326.335938
0.000000	2.301549	5326.906738
0.000000	2.301786	5328.214355
0.000000	2.302023	5331.151367
0.000000	2.302261	5336.539063
0.000000	2.302498	5342.573730
0.000000	2.302735	5349.250000
0.000000	2.302972	5355.315918
0.000000	2.303209	5358.788574
0.000000	2.303447	5360.488770
0.000000	2.303684	5360.670898
0.000000	2.303921	5359.364746
0.000000	2.304158	5356.740723
0.000000	2.304395	5352.877930
0.000000	2.304632	5349.343262
0.000000	2.304870	5346.989258
0.000000	2.305107	5344.869141
0.000000	2.305344	5342.366699
0.000000	2.305581	5341.295410
0.000000	2.305818	5343.940430
0.000000	2.306056	5347.528320
0.000000	2.306293	5351.264160
0.000000	2.306530	5354.722168
0.000000	2.306767	5357.829590
0.000000	2.307004	5358.285156
0.000000	2.307241	5358.319336
0.000000	2.307479	5358.398926
0.000000	2.307716	5359.117676
0.000000	2.307953	5362.551758
0.000000	2.308190	5367.639648
0.000000	2.308427	5374.618652
0.000000	2.308664	5382.165527
0.000000	2.308902	5387.910156
0.000000	2.309139	5390.292480
0.000000	2.309376	5392.062500
0.000000	2.309613	5393.330078
0.000000	2.309850	5394.166016
0.000000	2.310087	5396.267578
0.000000	2.310325	5398.404297
0.000000	2.310562	5400.285645
0.000000	2.310799	5402.258301
0.000000	2.311036	5403.124512
0.000000	2.311273	5403.176758
0.000000	2.311511	5401.877441
0.000000	2.311748	5398.612793
0.000000	2.311985	5393.378418
0.000000	2.312222	5387.453613
0.000000	2.312459	5380.590332
0.000000	2.312696	5376.027832
0.000000	2.312934	5372.934570
0.000000	2.313171	5369.359863
0.000000	2.313408	5365.960449
0.000000	2.313645	5363.330078
0.000000	2.313882	5361.577637
0.000000	2.314120	5361.973633
0.000000	2.314357	5363.761719
0.000000	2.314594	5365.421387
0.000000	2.314831	5366.443359
0.000000	2.315068	5367.930664
0.000000	2.315305	5369.356934
0.000000	2.315543	5371.056152
0.000000	2.315780	5373.176758
0.000000	2.316017	5375.068848
0.000000	2.316254	5377.619629
0.000000	2.316491	5381.137207
0.000000	2.316729	5385.705078
0.000000	2.316966	5392.178223
0.000000	2.317203	5401.114746
0.000000	2.317440	5413.926758
0.000000	2.317677	5431.436523
0.000000	2.317914	5452.429688
0.000000	2.318151	5478.634766
0.000000	2.318389	5509.323730
0.000000	2.318626	5543.800293
0.000000	2.318863	5573.206055
0.000000	2.319100	5593.200195
0.000000	2.319337	5601.722656
0.000000	2.319575	5597.134766
0.000000	2.319812	5578.410156
0.000000	2.320049	5549.594727
0.000000	2.320286	5515.651855
0.000000	2.320523	5482.297852
0.000000	2.320760	5458.589844
0.000000	2.320997	5446.298340
0.000000	2.321235	5434.923340
0.000000	2.321472	5424.024414
0.000000	2.321709	5413.775879
0.000000	2.321946	5404.113281
0.000000	2.322183	5394.558105
0.000000	2.322421	5385.489258
0.000000	2.322658	5378.439941
0.000000	2.322895	5371.432129
0.000000	2.323132	5365.448730
0.000000	2.323369	5359.318359
0.000000	2.323606	5353.051758
0.000000	2.323844	5347.304688
0.000000	2.324081	5341.666504
0.000000	2.324318	5336.441895
0.000000	2.324555	5330.373047
0.000000	2.324792	5323.916016
0.000000	2.325030	5319.085449
0.000000	2.325267	5314.189453
0.000000	2.325504	5308.945801
0.000000	2.325741	5303.749512
0.000000	2.325978	5300.042969
0.000000	2.326216	5298.569336
0.000000	2.326452	5297.438477
0.000000	2.326690	5296.836426
0.000000	2.326927	5296.953613
0.000000	2.327164	5297.722656
0.000000	2.327401	5299.156738
0.000000	2.327638	5301.707520
0.000000	2.327876	5304.799805
0.000000	2.328113	5308.280273
0.000000	2.328350	5309.557617
0.000000	2.328587	5310.449219
0.000000	2.328824	5311.861816
0.000000	2.329062	5314.861328
0.000000	2.329299	5318.158203
0.000000	2.329536	5321.328125
0.000000	2.329773	5323.202148
0.000000	2.330010	5325.187012
0.000000	2.330247	5327.805176
0.000000	2.330485	5330.465820
0.000000	2.330722	5333.374023
0.000000	2.330959	5335.498047
0.000000	2.331196	5337.716797
0.000000	2.331433	5339.833008
0.000000	2.331670	5341.117188
0.000000	2.331908	5342.261230
0.000000	2.332145	5342.625977
0.000000	2.332382	5342.156250
0.000000	2.332619	5341.696777
0.000000	2.332856	5339.249512
0.000000	2.333093	5335.683105
0.000000	2.333331	5331.824219
0.000000	2.333568	5328.863770
0.000000	2.333805	5328.256348
0.000000	2.334042	5329.287598
0.000000	2.334279	5330.174316
0.000000	2.334517	5330.191895
0.000000	2.334754	5331.263184
0.000000	2.334991	5332.784180
0.000000	2.335228	5331.894043
0.000000	2.335465	5330.860840
0.000000	2.335702	5329.359375
0.000000	2.335940	5327.972168
0.000000	2.336177	5328.195801
0.000000	2.336414	5328.240234
0.000000	2.336651	5328.647949
0.000000	2.336888	5329.469238
0.000000	2.337126	5330.201660
0.000000	2.337363	5331.091797
0.000000	2.337600	5331.925781
0.000000	2.337837	5332.979492
0.000000	2.338074	5333.229004
0.000000	2.338311	5330.145020
0.000000	2.338549	5323.224121
0.000000	2.338786	5314.662598
0.000000	2.339023	5307.045898
0.000000	2.339260	5301.328125
0.000000	2.339497	5294.696289
0.000000	2.339735	5286.871582
0.000000	2.339972	5278.141113
0.000000	2.340209	5268.204590
0.000000	2.340446	5260.565430
0.000000	2.340683	5253.060547
0.000000	2.340920	5246.661621
0.000000	2.341157	5243.784668
0.000000	2.341395	5243.223145
0.000000	2.341632	5244.600098
0.000000	2.341869	5248.308594
0.000000	2.342106	5254.655762
0.000000	2.342343	5264.765625
0.000000	2.342581	5277.012695
0.000000	2.342818	5287.684570
0.000000	2.343055	5299.027832
0.000000	2.343292	5311.332520
0.000000	2.343529	5321.668945
0.000000	2.343766	5331.034668
0.000000	2.344004	5339.998535
0.000000	2.344241	5348.579590
0.000000	2.344478	5355.950684
0.000000	2.344715	5360.457031
0.000000	2.344952	5359.362305
0.000000	2.345190	5355.590332
0.000000	2.345427	5349.152832
0.000000	2.345664	5340.850098
0.000000	2.345901	5334.208984
0.000000	2.346138	5326.520508
0.000000	2.346375	5317.027832
0.000000	2.346612	5306.754883
0.000000	2.346850	5299.658203
0.000000	2.347087	5292.693359
0.000000	2.347324	5286.416992
0.000000	2.347561	5280.820801
0.000000	2.347798	5276.379883
0.000000	2.348036	5274.637207
0.000000	2.348273	5274.113281
0.000000	2.348510	5276.762695
0.000000	2.348747	5279.187500
0.000000	2.348984	5280.582031
0.000000	2.349221	5281.056152
0.000000	2.349458	5280.975098
0.000000	2.349696	5281.931641
0.000000	2.349933	5284.274902
0.000000	2.350170	5285.911133
0.000000	2.350407	5287.887207
0.000000	2.350644	5290.510742
0.000000	2.350882	5294.727051
0.000000	2.351119	5300.022461
0.000000	2.351356	5305.441406
0.000000	2.351593	5312.041992
0.000000	2.351830	5320.375000
0.000000	2.352067	5328.674805
0.000000	2.352305	5337.446289
0.000000	2.352542	5346.037598
0.000000	2.352779	5354.323730
0.000000	2.353016	5359.722168
0.000000	2.353253	5363.672363
0.000000	2.353491	5367.183594
0.000000	2.353728	5370.125000
0.000000	2.353965	5372.158691
0.000000	2.354202	5373.015625
0.000000	2.354439	5371.941406
0.000000	2.354676	5370.523438
0.000000	2.354914	5370.887695
0.000000	2.355151	5373.597656
0.000000	2.355388	5377.125488
0.000000	2.355625	5381.453613
0.000000	2.355862	5385.865723
0.000000	2.356100	5390.412109
0.000000	2.356337	5394.860840
0.000000	2.356574	5400.038086
0.000000	2.356811	5405.169922
0.000000	2.357048	5408.580078
0.000000	2.357285	5411.415527
0.000000	2.357523	5413.865723
0.000000	2.357760	5416.054199
0.000000	2.357997	5418.253906
0.000000	2.358234	5420.251465
0.000000	2.358471	5422.409180
0.000000	2.358708	5425.675293
0.000000	2.358946	5427.181152
0.000000	2.359183	5427.754395
0.000000	2.359420	5427.854492
0.000000	2.359657	5428.121582
0.000000	2.359894	5428.846680
0.000000	2.360132	5429.316895
0.000000	2.360369	5429.498047
0.000000	2.360606	5429.366699
0.000000	2.360843	5429.157715
0.000000	2.361080	5428.399902
0.000000	2.361317	5427.364258
0.000000	2.361555	5426.969238
0.000000	2.361792	5427.057617
0.000000	2.362029	5427.191895
0.000000	2.362266	5427.051758
0.000000	2.362503	5426.846680
0.000000	2.362741	5427.094238
0.000000	2.362978	5428.118652
0.000000	2.363215	5430.114258
0.000000	2.363452	5433.353027
0.000000	2.363689	5437.910156
0.000000	2.363926	5442.426270
0.000000	2.364164	5446.540039
0.000000	2.364401	5450.976563
0.000000	2.364638	5455.121582
0.000000	2.364875	5459.633301
0.000000	2.365112	5463.791992
0.000000	2.365350	5466.432129
0.000000	2.365587	5467.827637
0.000000	2.365824	5468.574707
0.000000	2.366061	5467.647949
0.000000	2.366298	5464.949707
0.000000	2.366535	5461.503906
0.000000	2.366772	5457.378418
0.000000	2.367010	5454.856445
0.000000	2.367247	5453.279297
0.000000	2.367484	5451.427734
0.000000	2.367721	5449.287109
0.000000	2.367958	5446.211426
0.000000	2.368196	5441.822266
0.000000	2.368433	5436.209473
0.000000	2.368670	5429.858887
0.000000	2.368907	5425.710449
0.000000	2.369144	5422.778320
0.000000	2.369381	5419.485352
0.000000	2.369618	5416.883789
0.000000	2.369856	5415.940918
0.000000	2.370093	5416.215332
0.000000	2.370330	5417.727051
0.000000	2.370567	5419.892578
0.000000	2.370804	5421.664551
0.000000	2.371042	5422.342773
0.000000	2.371279	5422.280762
0.000000	2.371516	5422.577637
0.000000	2.371753	5422.735352
0.000000	2.371990	5424.099609
0.000000	2.372227	5427.072266
0.000000	2.372465	5429.173340
0.000000	2.372702	5431.581543
0.000000	2.372939	5434.517090
0.000000	2.373176	5437.745117
0.000000	2.373413	5441.027832
0.000000	2.373651	5444.153809
0.000000	2.373888	5444.914551
0.000000	2.374125	5443.561035
0.000000	2.374362	5440.547852
0.000000	2.374599	5436.650391
0.000000	2.374836	5432.545898
0.000000	2.375073	5430.187012
0.000000	2.375311	5428.457520
0.000000	2.375548	5426.687988
0.000000	2.375785	5424.627930
0.000000	2.376022	5421.911133
0.000000	2.376259	5419.205566
0.000000	2.376497	5416.675781
0.000000	2.376734	5414.683105
0.000000	2.376971	5413.042480
0.000000	2.377208	5414.144043
0.000000	2.377445	5416.612305
0.000000	2.377682	5420.616211
0.000000	2.377920	5424.917480
0.000000	2.378157	5430.025391
0.000000	2.378394	5435.840820
0.000000	2.378631	5443.185547
0.000000	2.378868	5451.250977
0.000000	2.379106	5458.391602
0.000000	2.379343	5465.474121
0.000000	2.379580	5472.084961
0.000000	2.379817	5479.142578
0.000000	2.380054	5485.267578
0.000000	2.380291	5490.868164
0.000000	2.380529	5495.559082
0.000000	2.380766	5499.236816
0.000000	2.381003	5502.475586
0.000000	2.381240	5506.291016
0.000000	2.381477	5509.300781
0.000000	2.381714	5511.921387
0.000000	2.381952	5514.498047
0.000000	2.382189	5517.858887
0.000000	2.382426	5521.548828
0.000000	2.382663	5525.574219
0.000000	2.382900	5528.232422
0.000000	2.383137	5530.626465
0.000000	2.383375	5531.941406
0.000000	2.383612	5530.886230
0.000000	2.383849	5526.900879
0.000000	2.384086	5521.609375
0.000000	2.384323	5517.745605
0.000000	2.384561	5514.854980
0.000000	2.384798	5512.731445
0.000000	2.385035	5510.801270
0.000000	2.385272	5509.948730
0.000000	2.385509	5509.755371
0.000000	2.385746	5507.731934
0.000000	2.385984	5504.870117
0.000000	2.386221	5501.564453
0.000000	2.386458	5497.555664
0.000000	2.386695	5494.087891
0.000000	2.386932	5490.619629
0.000000	2.387170	5487.657227
0.000000	2.387407	5484.465332
0.000000	2.387644	5480.256348
0.000000	2.387881	5476.067871
0.000000	2.388118	5472.116211
0.000000	2.388355	5467.481445
0.000000	2.388592	5463.003418
0.000000	2.388830	5457.444824
0.000000	2.389067	5451.211914
0.000000	2.389304	5444.739746
0.000000	2.389541	5436.035645
0.000000	2.389778	5426.632813
0.000000	2.390016	5416.969238
0.000000	2.390253	5405.913086
0.000000	2.390490	5394.879883
0.000000	2.390727	5383.279297
0.000000	2.390964	5371.113281
0.000000	2.391201	5358.429199
0.000000	2.391439	5344.854492
0.000000	2.391676	5331.795898
0.000000	2.391913	5319.059082
0.000000	2.392150	5308.044434
0.000000	2.392387	5297.856934
0.000000	2.392625	5288.031250
0.000000	2.392862	5279.935547
0.000000	2.393099	5273.405762
0.000000	2.393336	5268.615723
0.000000	2.393573	5265.136230
0.000000	2.393811	5262.790039
0.000000	2.394047	5262.532715
0.000000	2.394285	5265.705566
0.000000	2.394522	5270.288086
0.000000	2.394759	5276.866211
0.000000	2.394996	5285.944824
0.000000	2.395233	5297.410156
0.000000	2.395471	5307.235840
0.000000	2.395708	5316.168457
0.000000	2.395945	5325.865723
0.000000	2.396182	5335.410156
0.000000	2.396419	5345.917480
0.000000	2.396657	5356.905762
0.000000	2.396894	5367.907715
0.000000	2.397131	5377.529785
0.000000	2.397368	5386.182129
0.000000	2.397605	5393.144043
0.000000	2.397842	5398.618164
0.000000	2.398079	5403.772949
0.000000	2.398317	5409.133301
0.000000	2.398554	5414.370605
0.000000	2.398791	5419.503418
0.000000	2.399028	5422.861816
0.000000	2.399265	5425.863281
0.000000	2.399503	5429.460449
0.000000	2.399740	5434.156738
0.000000	2.399977	5440.044922
0.000000	2.400214	5446.279785
0.000000	2.400451	5452.287109
0.000000	2.400688	5459.041016
0.000000	2.400926	5466.412109
0.000000	2.401163	5473.600098
0.000000	2.401400	5480.364258
0.000000	2.401637	5486.966309
0.000000	2.401874	5493.821289
0.000000	2.402112	5499.658203
0.000000	2.402349	5505.631836
0.000000	2.402586	5511.881836
0.000000	2.402823	5518.544922
0.000000	2.403060	5523.552734
0.000000	2.403297	5528.946777
0.000000	2.403535	5534.645508
0.000000	2.403772	5540.951172
0.000000	2.404009	5547.199707
0.000000	2.404246	5552.848145
0.000000	2.404483	5556.588379
0.000000	2.404721	5557.779785
0.000000	2.404958	5557.665527
0.000000	2.405195	5556.488770
0.000000	2.405432	5556.062012
0.000000	2.405669	5557.995117
0.000000	2.405906	5560.742676
0.000000	2.406144	5561.945313
0.000000	2.406381	5562.216309
0.000000	2.406618	5562.273926
0.000000	2.406855	5562.422363
0.000000	2.407092	5562.860352
0.000000	2.407329	5563.783203
0.000000	2.407567	5564.625977
0.000000	2.407804	5565.999512
0.000000	2.408041	5567.291016
0.000000	2.408278	5568.324219
0.000000	2.408515	5568.541016
0.000000	2.408752	5569.061523
0.000000	2.408990	5569.772949
0.000000	2.409227	5570.336914
0.000000	2.409464	5569.840820
0.000000	2.409701	5567.464355
0.000000	2.409938	5563.067383
0.000000	2.410176	5557.270996
0.000000	2.410413	5550.132324
0.000000	2.410650	5543.278809
0.000000	2.410887	5538.908203
0.000000	2.411124	5533.820801
0.000000	2.411361	5527.820801
0.000000	2.411599	5521.630371
0.000000	2.411836	5515.440430
0.000000	2.412073	5512.018066
0.000000	2.412310	5508.770508
0.000000	2.412547	5505.730957
0.000000	2.412785	5502.578125
0.000000	2.413022	5499.850098
0.000000	2.413259	5498.224609
0.000000	2.413496	5497.243652
0.000000	2.413733	5496.479004
0.000000	2.413970	5495.681152
0.000000	2.414207	5494.937500
0.000000	2.414445	5493.489258
0.000000	2.414682	5491.323242
0.000000	2.414919	5488.634277
0.000000	2.415156	5485.822266
0.000000	2.415393	5483.219727
0.000000	2.415631	5481.290039
0.000000	2.415868	5479.967773
0.000000	2.416105	5478.374512
0.000000	2.416342	5476.773926
0.000000	2.416579	5474.693848
0.000000	2.416816	5471.904297
0.000000	2.417053	5469.092285
0.000000	2.417291	5465.586914
0.000000	2.417528	5462.018066
0.000000	2.417765	5458.413086
0.000000	2.418002	5456.817871
0.000000	2.418239	5457.123535
0.000000	2.418477	5458.971191
0.000000	2.418714	5460.882324
0.000000	2.418951	5463.786621
0.000000	2.419188	5467.548828
0.000000	2.419425	5471.250488
0.000000	2.419662	5474.541504
0.000000	2.419900	5477.500488
0.000000	2.420137	5475.973633
0.000000	2.420374	5471.882813
0.000000	2.420611	5466.586914
0.000000	2.420848	5460.369629
0.000000	2.421086	5456.921875
0.000000	2.421323	5455.454102
0.000000	2.421560	5454.062988
0.000000	2.421797	5452.579102
0.000000	2.422034	5450.883301
0.000000	2.422271	5448.828125
0.000000	2.422508	5445.678711
0.000000	2.422746	5441.741211
0.000000	2.422983	5437.563477
0.000000	2.423220	5433.042480
0.000000	2.423457	5430.393066
0.000000	2.423694	5429.372559
0.000000	2.423932	5428.593262
0.000000	2.424169	5426.317871
0.000000	2.424406	5422.312500
0.000000	2.424643	5417.750488
0.000000	2.424880	5414.009277
0.000000	2.425117	5413.534668
0.000000	2.425355	5414.114258
0.000000	2.425592	5415.029297
0.000000	2.425829	5416.704102
0.000000	2.426066	5419.018555
0.000000	2.426303	5422.247559
0.000000	2.426541	5426.569824
0.000000	2.426778	5429.633789
0.000000	2.427015	5430.595215
0.000000	2.427252	5431.018066
0.000000	2.427489	5430.649414
0.000000	2.427727	5429.486816
0.000000	2.427964	5429.477539
0.000000	2.428201	5429.160645
0.000000	2.428438	5426.134766
0.000000	2.428675	5421.473633
0.000000	2.428912	5415.772949
0.000000	2.429150	5409.319824
0.000000	2.429387	5405.556152
0.000000	2.429624	5404.205078
0.000000	2.429861	5403.836914
0.000000	2.430098	5402.893066
0.000000	2.430335	5402.256348
0.000000	2.430573	5402.438477
0.000000	2.430810	5404.128418
0.000000	2.431047	5409.349121
0.000000	2.431284	5416.146484
0.000000	2.431521	5422.709473
0.000000	2.431758	5430.905762
0.000000	2.431996	5439.669434
0.000000	2.432233	5448.271973
0.000000	2.432470	5457.589355
0.000000	2.432707	5465.879395
0.000000	2.432944	5472.636230
0.000000	2.433182	5478.245605
0.000000	2.433419	5480.885254
0.000000	2.433656	5481.760742
0.000000	2.433893	5481.701660
0.000000	2.434130	5481.067871
0.000000	2.434367	5480.887695
0.000000	2.434605	5481.119141
0.000000	2.434842	5481.068848
0.000000	2.435079	5480.873535
0.000000	2.435316	5480.349609
0.000000	2.435553	5480.458984
0.000000	2.435791	5481.860352
0.000000	2.436028	5484.591797
0.000000	2.436265	5487.770996
0.000000	2.436502	5492.250488
0.000000	2.436739	5497.597656
0.000000	2.436976	5504.081543
0.000000	2.437213	5510.736816
0.000000	2.437451	5517.187012
0.000000	2.437688	5521.059082
0.000000	2.437925	5523.402344
0.000000	2.438162	5524.859375
0.000000	2.438399	5525.345703
0.000000	2.438637	5525.230957
0.000000	2.438874	5524.352051
0.000000	2.439111	5524.411621
0.000000	2.439348	5524.834961
0.000000	2.439585	5525.225586
0.000000	2.439822	5524.443359
0.000000	2.440060	5523.920898
0.000000	2.440297	5523.453613
0.000000	2.440534	5524.474121
0.000000	2.440771	5526.259766
0.000000	2.441008	5529.611328
0.000000	2.441246	5530.729980
0.000000	2.441483	5528.541016
0.000000	2.441720	5525.847168
0.000000	2.441957	5522.338867
0.000000	2.442194	5521.574219
0.000000	2.442431	5521.948730
0.000000	2.442668	5521.920410
0.000000	2.442906	5522.176270
0.000000	2.443143	5523.276855
0.000000	2.443380	5525.963379
0.000000	2.443617	5528.316895
0.000000	2.443854	5529.514648
0.000000	2.444092	5530.105469
0.000000	2.444329	5530.498047
0.000000	2.444566	5530.564941
0.000000	2.444803	5530.835449
0.000000	2.445040	5531.156250
0.000000	2.445277	5531.748535
0.000000	2.445514	5533.213867
0.000000	2.445752	5534.565918
0.000000	2.445989	5536.478027
0.000000	2.446226	5538.420898
0.000000	2.446463	5540.911621
0.000000	2.446700	5543.705566
0.000000	2.446938	5547.330566
0.000000	2.447175	5550.911621
0.000000	2.447412	5553.873047
0.000000	2.447649	5555.543945
0.000000	2.447886	5555.593262
0.000000	2.448123	5554.922363
0.000000	2.448361	5555.651855
0.000000	2.448598	5558.823730
0.000000	2.448835	5561.926758
0.000000	2.449072	5564.326660
0.000000	2.449309	5565.031738
0.000000	2.449547	5565.314941
0.000000	2.449784	5565.355469
0.000000	2.450021	5566.561523
0.000000	2.450258	5567.980957
0.000000	2.450495	5569.844238
0.000000	2.450732	5571.681152
0.000000	2.450970	5571.135742
0.000000	2.451207	5568.929199
0.000000	2.451444	5565.537598
0.000000	2.451681	5561.657227
0.000000	2.451918	5558.167480
0.000000	2.452156	5557.268555
0.000000	2.452393	5558.486328
0.000000	2.452630	5561.176270
0.000000	2.452867	5564.912598
0.000000	2.453104	5569.167969
0.000000	2.453341	5574.807129
0.000000	2.453579	5580.833496
0.000000	2.453816	5587.377441
0.000000	2.454053	5594.051270
0.000000	2.454290	5600.295410
0.000000	2.454527	5606.488281
0.000000	2.454765	5612.875000
0.000000	2.455002	5619.069336
0.000000	2.455239	5622.485352
0.000000	2.455476	5624.866211
0.000000	2.455713	5626.758301
0.000000	2.455950	5628.253906
0.000000	2.456187	5630.401367
0.000000	2.456425	5633.949707
0.000000	2.456662	5638.987793
0.000000	2.456899	5645.954102
0.000000	2.457136	5653.288086
0.000000	2.457373	5660.200684
0.000000	2.457611	5666.412598
0.000000	2.457848	5672.704102
0.000000	2.458085	5678.756836
0.000000	2.458322	5682.525879
0.000000	2.458559	5683.951172
0.000000	2.458797	5684.501953
0.000000	2.459034	5684.485840
0.000000	2.459271	5685.484863
0.000000	2.459508	5686.667969
0.000000	2.459745	5687.113281
0.000000	2.459982	5686.976563
0.000000	2.460220	5686.830078
0.000000	2.460457	5687.041016
0.000000	2.460694	5687.613281
0.000000	2.460931	5688.291504
0.000000	2.461168	5690.021973
0.000000	2.461406	5691.446777
0.000000	2.461643	5693.108398
0.000000	2.461880	5695.348145
0.000000	2.462117	5698.496094
0.000000	2.462354	5701.730957
0.000000	2.462591	5705.357910
0.000000	2.462828	5709.375000
0.000000	2.463066	5713.574219
0.000000	2.463303	5716.824707
0.000000	2.463540	5718.335938
0.000000	2.463777	5718.253906
0.000000	2.464014	5717.610352
0.000000	2.464252	5716.845215
0.000000	2.464489	5716.217773
0.000000	2.464726	5715.875488
0.000000	2.464963	5715.703125
0.000000	2.465200	5715.537598
0.000000	2.465437	5716.388672
0.000000	2.465674	5716.919434
0.000000	2.465912	5716.934570
0.000000	2.466149	5716.508301
0.000000	2.466386	5716.134766
0.000000	2.466623	5715.498535
0.000000	2.466860	5715.252441
0.000000	2.467098	5715.552734
0.000000	2.467335	5716.109863
0.000000	2.467572	5716.781250
0.000000	2.467809	5716.252441
0.000000	2.468046	5714.627930
0.000000	2.468283	5711.957520
0.000000	2.468521	5708.860352
0.000000	2.468758	5704.578613
0.000000	2.468995	5699.498047
0.000000	2.469232	5693.954590
0.000000	2.469469	5690.118164
0.000000	2.469707	5686.465332
0.000000	2.469944	5682.391113
0.000000	2.470181	5677.246582
0.000000	2.470418	5670.428711
0.000000	2.470655	5662.671387
0.000000	2.470892	5654.998535
0.000000	2.471129	5648.527832
0.000000	2.471367	5643.025879
0.000000	2.471604	5638.509277
0.000000	2.471841	5634.514160
0.000000	2.472078	5630.590820
0.000000	2.472315	5626.243652
0.000000	2.472553	5620.998047
0.000000	2.472790	5614.953613
0.000000	2.473027	5608.948242
0.000000	2.473264	5604.293945
0.000000	2.473501	5600.743164
0.000000	2.473738	5597.849609
0.000000	2.473976	5596.925781
0.000000	2.474213	5594.982910
0.000000	2.474450	5593.184082
0.000000	2.474687	5591.549805
0.000000	2.474924	5590.813477
0.000000	2.475162	5591.666992
0.000000	2.475399	5591.791504
0.000000	2.475636	5591.325684
0.000000	2.475873	5590.126465
0.000000	2.476110	5587.658691
0.000000	2.476347	5584.834473
0.000000	2.476585	5583.286621
0.000000	2.476822	5583.198242
0.000000	2.477059	5583.904785
0.000000	2.477296	5584.143066
0.000000	2.477533	5585.067383
0.000000	2.477771	5583.672852
0.000000	2.478008	5582.140625
0.000000	2.478245	5581.430664
0.000000	2.478482	5584.853516
0.000000	2.478719	5589.395508
0.000000	2.478956	5594.454590
0.000000	2.479194	5600.053223
0.000000	2.479431	5605.287598
0.000000	2.479668	5608.720703
0.000000	2.479905	5607.655762
0.000000	2.480142	5603.655273
0.000000	2.480379	5597.393066
0.000000	2.480617	5589.410156
0.000000	2.480854	5580.542480
0.000000	2.481091	5572.722656
0.000000	2.481328	5564.652832
0.000000	2.481565	5555.104492
0.000000	2.481802	5545.453125
0.000000	2.482040	5537.081543
0.000000	2.482277	5530.658691
0.000000	2.482514	5525.433105
0.000000	2.482751	5521.134277
0.000000	2.482988	5518.282715
0.000000	2.483226	5516.146973
0.000000	2.483463	5514.296387
0.000000	2.483700	5513.011719
0.000000	2.483937	5512.670410
0.000000	2.484174	5513.815918
0.000000	2.484411	5515.764648
0.000000	2.484648	5517.315918
0.000000	2.484886	5516.720215
0.000000	2.485123	5514.248535
0.000000	2.485360	5510.646973
0.000000	2.485597	5506.396973
0.000000	2.485834	5502.625488
0.000000	2.486072	5501.904785
0.000000	2.486309	5501.580078
0.000000	2.486546	5501.892578
0.000000	2.486783	5502.874512
0.000000	2.487020	5505.054688
0.000000	2.487257	5508.816406
0.000000	2.487495	5514.073730
0.000000	2.487732	5521.790527
0.000000	2.487969	5531.669434
0.000000	2.488206	5538.827148
0.000000	2.488443	5543.392578
0.000000	2.488681	5547.702637
0.000000	2.488918	5552.286621
0.000000	2.489155	5556.905273
0.000000	2.489392	5561.955078
0.000000	2.489629	5568.442383
0.000000	2.489866	5575.482910
0.000000	2.490103	5582.772461
0.000000	2.490341	5589.796387
0.000000	2.490578	5596.094238
0.000000	2.490815	5601.315430
0.000000	2.491052	5605.493164
0.000000	2.491289	5609.556641
0.000000	2.491527	5613.133789
0.000000	2.491764	5615.454590
0.000000	2.492001	5616.602539
0.000000	2.492238	5616.819824
0.000000	2.492475	5616.501953
0.000000	2.492712	5615.685059
0.000000	2.492950	5613.913574
0.000000	2.493187	5611.242188
0.000000	2.493424	5607.325195
0.000000	2.493661	5602.542480
0.000000	2.493898	5598.029297
0.000000	2.494135	5594.902344
0.000000	2.494373	5592.078613
0.000000	2.494610	5591.766113
0.000000	2.494847	5593.043945
0.000000	2.495084	5594.389648
0.000000	2.495321	5594.978027
0.000000	2.495559	5595.417480
0.000000	2.495796	5594.911621
0.000000	2.496033	5593.789551
0.000000	2.496270	5592.343262
0.000000	2.496507	5590.425781
0.000000	2.496744	5588.864746
0.000000	2.496982	5588.235352
0.000000	2.497219	5586.601074
0.000000	2.497456	5583.387207
0.000000	2.497693	5579.526855
0.000000	2.497930	5574.949707
0.000000	2.498168	5570.229004
0.000000	2.498405	5564.528320
0.000000	2.498642	5559.228027
0.000000	2.498879	5553.240234
0.000000	2.499116	5547.310059
0.000000	2.499353	5541.530273
0.000000	2.499591	5537.349121
0.000000	2.499828	5533.165527
0.000000	2.500065	5530.435059
0.000000	2.500302	5528.282227
0.000000	2.500539	5526.325195
0.000000	2.500777	5524.248535
0.000000	2.501014	5522.811035
0.000000	2.501251	5521.438477
0.000000	2.501488	5519.171875
0.000000	2.501725	5516.663086
0.000000	2.501962	5514.050781
0.000000	2.502200	5511.384277
0.000000	2.502437	5509.437500
0.000000	2.502674	5508.338379
0.000000	2.502911	5507.020020
0.000000	2.503148	5505.182129
0.000000	2.503386	5503.156738
0.000000	2.503623	5498.800293
0.000000	2.503860	5493.832520
0.000000	2.504097	5488.607910
0.000000	2.504334	5486.702148
0.000000	2.504571	5485.836914
0.000000	2.504808	5485.417480
0.000000	2.505046	5484.756836
0.000000	2.505283	5482.894043
0.000000	2.505520	5480.971191
0.000000	2.505757	5479.623047
0.000000	2.505994	5478.163574
0.000000	2.506232	5477.589355
0.000000	2.506469	5477.704590
0.000000	2.506706	5476.826172
0.000000	2.506943	5475.461426
0.000000	2.507180	5475.320801
0.000000	2.507417	5475.968750
0.000000	2.507655	5477.244141
0.000000	2.507892	5479.151855
0.000000	2.508129	5481.741699
0.000000	2.508366	5484.017578
0.000000	2.508603	5484.931152
0.000000	2.508841	5485.416992
0.000000	2.509078	5485.916992
0.000000	2.509315	5486.084473
0.000000	2.509552	5486.832031
0.000000	2.509789	5487.072266
0.000000	2.510026	5487.426758
0.000000	2.510263	5488.327637
0.000000	2.510501	5490.562500
0.000000	2.510738	5494.737305
0.000000	2.510975	5499.280762
0.000000	2.511212	5502.017578
0.000000	2.511449	5504.812012
0.000000	2.511687	5507.742188
0.000000	2.511924	5511.519531
0.000000	2.512161	5516.363770
0.000000	2.512398	5523.039063
0.000000	2.512635	5528.213867
0.000000	2.512872	5533.078613
0.000000	2.513109	5537.718750
0.000000	2.513347	5542.732910
0.000000	2.513584	5547.981934
0.000000	2.513821	5553.876953
0.000000	2.514058	5559.556152
0.000000	2.514295	5564.333008
0.000000	2.514533	5567.167969
0.000000	2.514770	5569.779785
0.000000	2.515007	5572.572754
0.000000	2.515244	5575.135742
0.000000	2.515481	5577.436035
0.000000	2.515718	5579.844727
0.000000	2.515956	5582.884277
0.000000	2.516193	5586.212402
0.000000	2.516430	5590.270508
0.000000	2.516667	5594.459473
0.000000	2.516904	5599.167969
0.000000	2.517142	5603.973633
0.000000	2.517379	5607.015137
0.000000	2.517616	5608.807617
0.000000	2.517853	5610.189453
0.000000	2.518090	5610.838867
0.000000	2.518327	5609.977539
0.000000	2.518565	5607.038574
0.000000	2.518802	5603.066895
0.000000	2.519039	5599.904785
0.000000	2.519276	5598.754883
0.000000	2.519513	5597.246582
0.000000	2.519750	5596.057129
0.000000	2.519988	5595.777832
0.000000	2.520225	5596.978516
0.000000	2.520462	5598.944824
0.000000	2.520699	5601.334473
0.000000	2.520936	5603.847656
0.000000	2.521173	5606.707520
0.000000	2.521411	5609.443848
0.000000	2.521648	5612.323242
0.000000	2.521885	5615.425293
0.000000	2.522122	5614.288574
0.000000	2.522359	5610.810059
0.000000	2.522597	5606.138672
0.000000	2.522834	5600.415527
0.000000	2.523071	5596.449219
0.000000	2.523308	5593.329590
0.000000	2.523545	5590.006836
0.000000	2.523782	5586.937988
0.000000	2.524020	5583.728027
0.000000	2.524257	5580.208496
0.000000	2.524494	5577.313965
0.000000	2.524731	5574.896484
0.000000	2.524968	5572.999512
0.000000	2.525206	5573.102539
0.000000	2.525443	5570.826172
0.000000	2.525680	5568.298340
0.000000	2.525917	5566.528809
0.000000	2.526154	5565.496094
0.000000	2.526392	5566.619141
0.000000	2.526629	5568.854980
0.000000	2.526866	5570.804199
0.000000	2.527103	5572.981934
0.000000	2.527340	5575.717285
0.000000	2.527577	5579.332031
0.000000	2.527815	5584.575684
0.000000	2.528052	5590.018066
0.000000	2.528289	5595.892090
0.000000	2.528526	5600.915527
0.000000	2.528763	5603.764648
0.000000	2.529000	5605.261230
0.000000	2.529238	5606.521973
0.000000	2.529475	5607.683105
0.000000	2.529712	5608.686035
0.000000	2.529949	5609.265625
0.000000	2.530186	5609.564941
0.000000	2.530423	5610.017578
0.000000	2.530661	5611.804199
0.000000	2.530898	5615.467773
0.000000	2.531135	5618.274414
0.000000	2.531372	5621.027344
0.000000	2.531609	5624.125000
0.000000	2.531847	5627.642090
0.000000	2.532084	5631.205566
0.000000	2.532321	5635.946777
0.000000	2.532558	5641.364746
0.000000	2.532795	5647.194824
0.000000	2.533032	5654.635742
0.000000	2.533269	5663.771484
0.000000	2.533507	5674.546387
0.000000	2.533744	5685.762207
0.000000	2.533981	5697.269531
0.000000	2.534218	5707.745605
0.000000	2.534455	5717.296387
0.000000	2.534693	5726.114258
0.000000	2.534930	5732.674316
0.000000	2.535167	5738.732422
0.000000	2.535404	5745.155762
0.000000	2.535641	5751.773926
0.000000	2.535878	5759.609863
0.000000	2.536116	5767.212891
0.000000	2.536353	5775.210938
0.000000	2.536590	5783.848633
0.000000	2.536827	5791.498047
0.000000	2.537064	5799.056641
0.000000	2.537302	5806.904785
0.000000	2.537539	5814.373535
0.000000	2.537776	5820.928711
0.000000	2.538013	5828.861816
0.000000	2.538250	5838.760254
0.000000	2.538487	5847.843262
0.000000	2.538724	5856.972656
0.000000	2.538962	5865.240723
0.000000	2.539199	5872.269043
0.000000	2.539436	5874.921875
0.000000	2.539673	5875.308594
0.000000	2.539910	5874.434082
0.000000	2.540148	5873.502441
0.000000	2.540385	5875.154785
0.000000	2.540622	5876.046875
0.000000	2.540859	5876.399414
0.000000	2.541096	5876.904297
0.000000	2.541333	5877.702148
0.000000	2.541571	5880.381836
0.000000	2.541808	5881.775391
0.000000	2.542045	5881.093262
0.000000	2.542282	5877.642090
0.000000	2.542519	5872.743164
0.000000	2.542756	5866.738770
0.000000	2.542994	5861.919434
0.000000	2.543231	5859.294434
0.000000	2.543468	5856.223145
0.000000	2.543705	5852.199219
0.000000	2.543942	5848.174316
0.000000	2.544179	5843.663086
0.000000	2.544417	5840.084961
0.000000	2.544654	5836.051758
0.000000	2.544891	5832.163086
0.000000	2.545128	5826.872559
0.000000	2.545365	5820.624512
0.000000	2.545603	5813.905273
0.000000	2.545840	5807.577148
0.000000	2.546077	5804.162109
0.000000	2.546314	5801.182617
0.000000	2.546551	5798.663574
0.000000	2.546788	5796.359375
0.000000	2.547026	5795.930664
0.000000	2.547263	5796.796387
0.000000	2.547500	5796.996582
0.000000	2.547737	5796.774414
0.000000	2.547974	5796.399902
0.000000	2.548212	5795.679199
0.000000	2.548449	5794.322266
0.000000	2.548686	5792.345215
0.000000	2.548923	5789.374512
0.000000	2.549160	5785.874512
0.000000	2.549397	5783.766602
0.000000	2.549635	5781.862305
0.000000	2.549872	5781.935059
0.000000	2.550109	5782.947266
0.000000	2.550346	5783.136230
0.000000	2.550583	5783.630859
0.000000	2.550821	5785.037598
0.000000	2.551058	5787.460938
0.000000	2.551295	5790.691895
0.000000	2.551532	5794.290527
0.000000	2.551769	5797.842285
0.000000	2.552006	5801.947266
0.000000	2.552243	5804.130859
0.000000	2.552481	5805.648438
0.000000	2.552718	5805.342285
0.000000	2.552955	5804.694336
0.000000	2.553192	5803.768066
0.000000	2.553429	5802.568848
0.000000	2.553667	5801.274902
0.000000	2.553904	5800.949219
0.000000	2.554141	5801.317871
0.000000	2.554378	5802.393555
0.000000	2.554615	5803.888184
0.000000	2.554852	5805.959961
0.000000	2.555090	5807.045410
0.000000	2.555327	5808.615723
0.000000	2.555564	5810.760254
0.000000	2.555801	5814.636719
0.000000	2.556038	5818.072266
0.000000	2.556276	5821.713867
0.000000	2.556513	5824.794434
0.000000	2.556750	5828.129395
0.000000	2.556987	5831.476563
0.000000	2.557224	5835.163574
0.000000	2.557462	5839.474609
0.000000	2.557698	5843.396973
0.000000	2.557936	5846.917480
0.000000	2.558173	5847.809082
0.000000	2.558410	5848.214355
0.000000	2.558647	5847.714844
0.000000	2.558884	5847.323730
0.000000	2.559122	5845.006836
0.000000	2.559359	5840.380371
0.000000	2.559596	5834.245117
0.000000	2.559833	5828.003418
0.000000	2.560070	5820.927734
0.000000	2.560308	5813.014648
0.000000	2.560544	5803.479004
0.000000	2.560782	5793.948242
0.000000	2.561019	5784.503418
0.000000	2.561256	5775.018066
0.000000	2.561493	5767.688965
0.000000	2.561730	5762.503418
0.000000	2.561968	5758.055176
0.000000	2.562205	5753.633301
0.000000	2.562442	5750.312500
0.000000	2.562679	5746.645020
0.000000	2.562916	5742.737305
0.000000	2.563154	5738.631348
0.000000	2.563391	5736.443359
0.000000	2.563628	5736.164551
0.000000	2.563865	5735.863770
0.000000	2.564102	5734.379883
0.000000	2.564339	5730.034180
0.000000	2.564577	5723.791992
0.000000	2.564814	5716.848145
0.000000	2.565051	5709.603027
0.000000	2.565288	5702.456543
0.000000	2.565525	5695.072266
0.000000	2.565763	5686.358398
0.000000	2.566000	5680.081055
0.000000	2.566237	5677.586426
0.000000	2.566474	5675.809570
0.000000	2.566711	5675.696777
0.000000	2.566948	5677.784180
0.000000	2.567185	5681.042480
0.000000	2.567423	5685.431152
0.000000	2.567660	5688.810547
0.000000	2.567897	5691.689453
0.000000	2.568134	5696.329102
0.000000	2.568371	5703.457031
0.000000	2.568609	5711.075195
0.000000	2.568846	5716.601563
0.000000	2.569083	5718.025879
0.000000	2.569320	5715.610352
0.000000	2.569557	5710.148438
0.000000	2.569794	5701.899902
0.000000	2.570032	5691.915039
0.000000	2.570269	5680.686035
0.000000	2.570506	5670.123047
0.000000	2.570743	5662.633789
0.000000	2.570980	5655.469727
0.000000	2.571218	5650.534668
0.000000	2.571455	5647.358887
0.000000	2.571692	5644.902344
0.000000	2.571929	5643.528320
0.000000	2.572166	5643.978027
0.000000	2.572403	5643.703613
0.000000	2.572641	5642.459961
0.000000	2.572878	5640.068359
0.000000	2.573115	5636.819336
0.000000	2.573352	5633.484375
0.000000	2.573589	5630.316406
0.000000	2.573827	5626.750000
0.000000	2.574064	5623.209473
0.000000	2.574301	5620.181641
0.000000	2.574538	5617.591797
0.000000	2.574775	5614.542969
0.000000	2.575012	5612.251465
0.000000	2.575250	5611.413086
0.000000	2.575487	5611.358398
0.000000	2.575724	5614.864746
0.000000	2.575961	5619.543457
0.000000	2.576198	5624.273926
0.000000	2.576436	5627.698242
0.000000	2.576673	5632.226563
0.000000	2.576910	5637.895996
0.000000	2.577147	5646.434570
0.000000	2.577384	5657.440918
0.000000	2.577621	5668.349609
0.000000	2.577858	5679.917480
0.000000	2.578096	5691.495605
0.000000	2.578333	5702.545898
0.000000	2.578570	5713.424316
0.000000	2.578807	5722.890137
0.000000	2.579044	5728.505859
0.000000	2.579282	5732.017578
0.000000	2.579519	5734.420410
0.000000	2.579756	5736.443359
0.000000	2.579993	5739.055176
0.000000	2.580230	5744.229492
0.000000	2.580467	5749.727051
0.000000	2.580704	5754.805664
0.000000	2.580942	5760.854492
0.000000	2.581179	5766.943359
0.000000	2.581416	5773.388184
0.000000	2.581653	5780.014160
0.000000	2.581890	5786.147949
0.000000	2.582128	5791.746094
0.000000	2.582365	5797.559082
0.000000	2.582602	5803.526855
0.000000	2.582839	5810.155273
0.000000	2.583076	5817.386230
0.000000	2.583313	5824.665039
0.000000	2.583551	5831.437988
0.000000	2.583788	5835.263672
0.000000	2.584025	5838.100098
0.000000	2.584262	5839.539551
0.000000	2.584499	5840.100586
0.000000	2.584737	5839.663574
0.000000	2.584974	5838.399902
0.000000	2.585211	5838.222168
0.000000	2.585448	5838.250000
0.000000	2.585685	5836.519531
0.000000	2.585922	5834.321289
0.000000	2.586159	5832.073730
0.000000	2.586397	5829.598633
0.000000	2.586634	5827.430664
0.000000	2.586871	5825.241699
0.000000	2.587108	5822.906738
0.000000	2.587345	5820.174316
0.000000	2.587583	5817.671387
0.000000	2.587820	5814.984375
0.000000	2.588057	5811.611328
0.000000	2.588294	5808.931152
0.000000	2.588531	5807.173340
0.000000	2.588768	5806.395508
0.000000	2.589006	5808.401367
0.000000	2.589243	5809.070801
0.000000	2.589480	5808.867188
0.000000	2.589717	5809.233398
0.000000	2.589954	5810.005371
0.000000	2.590192	5811.494141
0.000000	2.590429	5813.510254
0.000000	2.590666	5815.555664
0.000000	2.590903	5817.789063
0.000000	2.591140	5820.539063
0.000000	2.591377	5824.041016
0.000000	2.591615	5824.769531
0.000000	2.591852	5823.621582
0.000000	2.592089	5821.541504
0.000000	2.592326	5818.254883
0.000000	2.592563	5813.683594
0.000000	2.592800	5808.577148
0.000000	2.593038	5803.300781
0.000000	2.593275	5797.169434
0.000000	2.593512	5791.935547
0.000000	2.593749	5787.056152
0.000000	2.593986	5781.494141
0.000000	2.594223	5776.413574
0.000000	2.594461	5773.788086
0.000000	2.594698	5768.681152
0.000000	2.594935	5761.136230
0.000000	2.595172	5751.936523
0.000000	2.595409	5742.016113
0.000000	2.595647	5734.330566
0.000000	2.595884	5728.626953
0.000000	2.596121	5724.736816
0.000000	2.596358	5721.341309
0.000000	2.596595	5718.171875
0.000000	2.596833	5716.099121
0.000000	2.597070	5713.750977
0.000000	2.597307	5709.797363
0.000000	2.597544	5705.384766
0.000000	2.597781	5702.041504
0.000000	2.598018	5697.848633
0.000000	2.598256	5693.331543
0.000000	2.598493	5689.290527
0.000000	2.598730	5685.304199
0.000000	2.598967	5682.568848
0.000000	2.599204	5682.415527
0.000000	2.599442	5683.134766
0.000000	2.599679	5686.803223
0.000000	2.599916	5690.990234
0.000000	2.600153	5693.282227
0.000000	2.600390	5693.443359
0.000000	2.600627	5693.211914
0.000000	2.600864	5693.731934
0.000000	2.601102	5695.391602
0.000000	2.601339	5695.522949
0.000000	2.601576	5694.096680
0.000000	2.601813	5691.830566
0.000000	2.602050	5687.650391
0.000000	2.602288	5681.347168
0.000000	2.602525	5672.826660
0.000000	2.602762	5662.371582
0.000000	2.602999	5652.096680
0.000000	2.603236	5640.663086
0.000000	2.603473	5629.580078
0.000000	2.603711	5618.794922
0.000000	2.603948	5607.228516
0.000000	2.604185	5593.443848
0.000000	2.604422	5577.700195
0.000000	2.604659	5563.264648
0.000000	2.604897	5552.820801
0.000000	2.605134	5543.608398
0.000000	2.605371	5534.455078
0.000000	2.605608	5525.535156
0.000000	2.605845	5517.640137
0.000000	2.606082	5510.860352
0.000000	2.606319	5506.226563
0.000000	2.606557	5504.928711
0.000000	2.606794	5507.562500
0.000000	2.607031	5513.249023
0.000000	2.607268	5520.894531
0.000000	2.607505	5529.492188
0.000000	2.607743	5536.656738
0.000000	2.607980	5541.928711
0.000000	2.608217	5546.270996
0.000000	2.608454	5549.218750
0.000000	2.608691	5552.725586
0.000000	2.608928	5556.796387
0.000000	2.609165	5562.840820
0.000000	2.609403	5571.185547
0.000000	2.609640	5581.291016
0.000000	2.609877	5593.032715
0.000000	2.610114	5605.501465
0.000000	2.610351	5617.375488
0.000000	2.610589	5629.916504
0.000000	2.610826	5642.330566
0.000000	2.611063	5652.686523
0.000000	2.611300	5661.052734
0.000000	2.611537	5669.140137
0.000000	2.611774	5677.600586
0.000000	2.612012	5686.500000
0.000000	2.612249	5694.893555
0.000000	2.612486	5703.011230
0.000000	2.612723	5710.002441
0.000000	2.612960	5718.053711
0.000000	2.613198	5726.226074
0.000000	2.613435	5733.471680
0.000000	2.613672	5739.554688
0.000000	2.613909	5745.959473
0.000000	2.614146	5752.605957
0.000000	2.614383	5758.353516
0.000000	2.614621	5763.087891
0.000000	2.614858	5765.616699
0.000000	2.615095	5767.337402
0.000000	2.615332	5768.782227
0.000000	2.615569	5770.260254
0.000000	2.615806	5769.898438
0.000000	2.616044	5768.278809
0.000000	2.616281	5766.145020
0.000000	2.616518	5763.746582
0.000000	2.616755	5763.695313
0.000000	2.616992	5763.850098
0.000000	2.617229	5764.202148
0.000000	2.617467	5765.666504
0.000000	2.617704	5767.161621
0.000000	2.617941	5769.221680
0.000000	2.618178	5769.946777
0.000000	2.618415	5770.716797
0.000000	2.618653	5771.447754
0.000000	2.618890	5772.922852
0.000000	2.619127	5774.712891
0.000000	2.619364	5776.441895
0.000000	2.619601	5778.525879
0.000000	2.619838	5780.595703
0.000000	2.620076	5782.189453
0.000000	2.620313	5782.650879
0.000000	2.620550	5781.644043
0.000000	2.620787	5779.683105
0.000000	2.621024	5776.444824
0.000000	2.621262	5771.229004
0.000000	2.621499	5763.846191
0.000000	2.621736	5755.042480
0.000000	2.621973	5745.180176
0.000000	2.622210	5732.731445
0.000000	2.622447	5718.395996
0.000000	2.622685	5705.546875
0.000000	2.622922	5692.245605
0.000000	2.623159	5677.488770
0.000000	2.623396	5661.361328
0.000000	2.623633	5645.137695
0.000000	2.623871	5628.503418
0.000000	2.624108	5611.325684
0.000000	2.624345	5594.685059
0.000000	2.624582	5580.174316
0.000000	2.624819	5567.415527
0.000000	2.625057	5555.084473
0.000000	2.625293	5546.690430
0.000000	2.625531	5541.402832
0.000000	2.625768	5540.026367
0.000000	2.626005	5543.076660
0.000000	2.626242	5550.574707
0.000000	2.626479	5562.578613
0.000000	2.626717	5577.939453
0.000000	2.626954	5595.497070
0.000000	2.627191	5615.253906
0.000000	2.627428	5636.387695
0.000000	2.627665	5657.629395
0.000000	2.627903	5677.942383
0.000000	2.628139	5698.301758
0.000000	2.628377	5718.933105
0.000000	2.628614	5740.419434
0.000000	2.628851	5760.362305
0.000000	2.629088	5780.258301
0.000000	2.629325	5797.110352
0.000000	2.629563	5812.929199
0.000000	2.629800	5826.265625
0.000000	2.630037	5838.042969
0.000000	2.630274	5847.517090
0.000000	2.630511	5852.139160
0.000000	2.630749	5854.339355
0.000000	2.630986	5854.287598
0.000000	2.631223	5852.166016
0.000000	2.631460	5848.748535
0.000000	2.631697	5846.098145
0.000000	2.631934	5842.858398
0.000000	2.632172	5839.608887
0.000000	2.632409	5835.093750
0.000000	2.632646	5829.751953
0.000000	2.632883	5823.524414
0.000000	2.633120	5816.928711
0.000000	2.633358	5812.515137
0.000000	2.633595	5811.038574
0.000000	2.633832	5809.473145
0.000000	2.634069	5807.583496
0.000000	2.634306	5806.574219
0.000000	2.634543	5807.166016
0.000000	2.634780	5809.983398
0.000000	2.635018	5814.239258
0.000000	2.635255	5820.561523
0.000000	2.635492	5828.787109
0.000000	2.635729	5838.255371
0.000000	2.635966	5848.451660
0.000000	2.636204	5856.567383
0.000000	2.636441	5859.942871
0.000000	2.636678	5856.795898
0.000000	2.636915	5859.398438
0.000000	2.637152	5864.117188
0.000000	2.637389	5869.172852
0.000000	2.637627	5874.277344
0.000000	2.637864	5875.785156
0.000000	2.638101	5875.648926
0.000000	2.638338	5876.695313
0.000000	2.638575	5876.533691
0.000000	2.638813	5877.498047
0.000000	2.639050	5878.767090
0.000000	2.639287	5879.494629
0.000000	2.639524	5881.395508
0.000000	2.639761	5885.580566
0.000000	2.639998	5890.924805
0.000000	2.640236	5896.398926
0.000000	2.640473	5901.382324
0.000000	2.640710	5906.617676
0.000000	2.640947	5908.460449
0.000000	2.641184	5907.320801
0.000000	2.641421	5904.792969
0.000000	2.641659	5901.930664
0.000000	2.641896	5899.365234
0.000000	2.642133	5898.647461
0.000000	2.642370	5900.208008
0.000000	2.642607	5902.614258
0.000000	2.642844	5905.338379
0.000000	2.643082	5908.503418
0.000000	2.643319	5912.569336
0.000000	2.643556	5915.293945
0.000000	2.643793	5918.166992
0.000000	2.644030	5921.792480
0.000000	2.644268	5926.874023
0.000000	2.644505	5932.228027
0.000000	2.644742	5935.369629
0.000000	2.644979	5937.854004
0.000000	2.645216	5940.074219
0.000000	2.645453	5942.828125
0.000000	2.645691	5946.761719
0.000000	2.645928	5951.191895
0.000000	2.646165	5955.405762
0.000000	2.646402	5956.662109
0.000000	2.646639	5956.730469
0.000000	2.646877	5956.239258
0.000000	2.647114	5954.795898
0.000000	2.647351	5952.885742
0.000000	2.647588	5951.757324
0.000000	2.647825	5950.096680
0.000000	2.648062	5947.483887
0.000000	2.648299	5944.268066
0.000000	2.648537	5940.263184
0.000000	2.648774	5936.685547
0.000000	2.649011	5933.595703
0.000000	2.649248	5930.166504
0.000000	2.649485	5926.969727
0.000000	2.649723	5926.259277
0.000000	2.649960	5926.204102
0.000000	2.650197	5923.095703
0.000000	2.650434	5919.435059
0.000000	2.650671	5915.551270
0.000000	2.650908	5912.594238
0.000000	2.651146	5911.277832
0.000000	2.651383	5910.075684
0.000000	2.651620	5908.931641
0.000000	2.651857	5908.968750
0.000000	2.652094	5909.416992
0.000000	2.652332	5909.597168
0.000000	2.652569	5909.953613
0.000000	2.652806	5909.330566
0.000000	2.653043	5906.450684
0.000000	2.653280	5901.871582
0.000000	2.653517	5896.626465
0.000000	2.653754	5891.692871
0.000000	2.653992	5888.381348
0.000000	2.654229	5886.303711
0.000000	2.654466	5884.980957
0.000000	2.654703	5884.739258
0.000000	2.654940	5884.195801
0.000000	2.655178	5884.148438
0.000000	2.655415	5886.438965
0.000000	2.655652	5890.708008
0.000000	2.655889	5896.087891
0.000000	2.656126	5902.071777
0.000000	2.656363	5908.572266
0.000000	2.656600	5914.841797
0.000000	2.656838	5921.061523
0.000000	2.657075	5928.858887
0.000000	2.657312	5936.192383
0.000000	2.657549	5941.408691
0.000000	2.657786	5944.996582
0.000000	2.658024	5948.116211
0.000000	2.658261	5951.937500
0.000000	2.658498	5956.079102
0.000000	2.658735	5959.845215
0.000000	2.658972	5964.077637
0.000000	2.659209	5968.273926
0.000000	2.659447	5970.782227
0.000000	2.659684	5973.597168
0.000000	2.659921	5976.249023
0.000000	2.660158	5978.953125
0.000000	2.660395	5981.299316
0.000000	2.660633	5983.211426
0.000000	2.660870	5984.980469
0.000000	2.661107	5986.057129
0.000000	2.661344	5986.504883
0.000000	2.661581	5986.548828
0.000000	2.661819	5986.567383
0.000000	2.662056	5986.209473
0.000000	2.662293	5986.062500
0.000000	2.662530	5985.958984
0.000000	2.662767	5985.308105
0.000000	2.663004	5983.729492
0.000000	2.663242	5980.990723
0.000000	2.663479	5977.665039
0.000000	2.663716	5975.037109
0.000000	2.663953	5971.909180
0.000000	2.664190	5968.306641
0.000000	2.664427	5964.941895
0.000000	2.664665	5962.826660
0.000000	2.664902	5962.819824
0.000000	2.665139	5963.963379
0.000000	2.665376	5964.518555
0.000000	2.665613	5965.101563
0.000000	2.665850	5965.647949
0.000000	2.666088	5966.852539
0.000000	2.666325	5967.641602
0.000000	2.666562	5968.060547
0.000000	2.666799	5969.343750
0.000000	2.667036	5971.455078
0.000000	2.667274	5975.164063
0.000000	2.667511	5979.706543
0.000000	2.667748	5984.660645
0.000000	2.667985	5989.129883
0.000000	2.668222	5993.226074
0.000000	2.668459	5997.765625
0.000000	2.668697	6001.718262
0.000000	2.668934	6002.801270
0.000000	2.669171	6002.336914
0.000000	2.669408	6001.033203
0.000000	2.669645	5999.498535
0.000000	2.669883	5999.390137
0.000000	2.670120	5998.853516
0.000000	2.670357	5998.609375
0.000000	2.670594	5998.652832
0.000000	2.670831	5998.420898
0.000000	2.671068	5998.715332
0.000000	2.671306	5999.278320
0.000000	2.671543	5999.958984
0.000000	2.671780	5999.547852
0.000000	2.672017	5995.607910
0.000000	2.672254	5990.472656
0.000000	2.672492	5983.764648
0.000000	2.672729	5976.387695
0.000000	2.672966	5972.354492
0.000000	2.673203	5970.522949
0.000000	2.673440	5969.067871
0.000000	2.673677	5967.990723
0.000000	2.673914	5968.002930
0.000000	2.674152	5969.639648
0.000000	2.674389	5974.277344
0.000000	2.674626	5979.467773
0.000000	2.674863	5983.145996
0.000000	2.675100	5984.570313
0.000000	2.675338	5986.077148
0.000000	2.675575	5987.399902
0.000000	2.675812	5988.791992
0.000000	2.676049	5990.653320
0.000000	2.676286	5992.758789
0.000000	2.676523	5994.210449
0.000000	2.676760	5995.625000
0.000000	2.676998	5997.116211
0.000000	2.677235	5998.131836
0.000000	2.677472	5997.583008
0.000000	2.677709	5995.364258
0.000000	2.677946	5992.673340
0.000000	2.678184	5988.841797
0.000000	2.678421	5985.144043
0.000000	2.678658	5980.575684
0.000000	2.678895	5975.556641
0.000000	2.679132	5970.441895
0.000000	2.679369	5963.207520
0.000000	2.679607	5954.807129
0.000000	2.679844	5947.582031
0.000000	2.680081	5942.108398
0.000000	2.680318	5938.708008
0.000000	2.680555	5934.847656
0.000000	2.680793	5930.251953
0.000000	2.681030	5925.151367
0.000000	2.681267	5919.346191
0.000000	2.681504	5914.035156
0.000000	2.681741	5908.425293
0.000000	2.681978	5903.678711
0.000000	2.682215	5898.835938
0.000000	2.682453	5893.783203
0.000000	2.682690	5889.061035
0.000000	2.682927	5885.972168
0.000000	2.683164	5885.419922
0.000000	2.683401	5884.770508
0.000000	2.683639	5882.923340
0.000000	2.683876	5880.625977
0.000000	2.684113	5879.935547
0.000000	2.684350	5881.002930
0.000000	2.684587	5880.134277
0.000000	2.684824	5877.968750
0.000000	2.685062	5876.194336
0.000000	2.685299	5876.750977
0.000000	2.685536	5879.254395
0.000000	2.685773	5881.366211
0.000000	2.686010	5883.229004
0.000000	2.686248	5885.450195
0.000000	2.686485	5888.598633
0.000000	2.686722	5893.643555
0.000000	2.686959	5900.191895
0.000000	2.687196	5907.632324
0.000000	2.687433	5915.769531
0.000000	2.687671	5924.747559
0.000000	2.687908	5934.462891
0.000000	2.688145	5944.930664
0.000000	2.688382	5955.209473
0.000000	2.688619	5966.812012
0.000000	2.688857	5978.632324
0.000000	2.689094	5991.541992
0.000000	2.689331	6004.857910
0.000000	2.689568	6019.114258
0.000000	2.689805	6032.493164
0.000000	2.690042	6045.513184
0.000000	2.690280	6054.968750
0.000000	2.690517	6056.570313
0.000000	2.690754	6052.731934
0.000000	2.690991	6044.559570
0.000000	2.691228	6032.966309
0.000000	2.691465	6019.192871
0.000000	2.691703	6008.080078
0.000000	2.691940	6001.785645
0.000000	2.692177	5998.778809
0.000000	2.692414	5996.133789
0.000000	2.692651	5992.001465
0.000000	2.692888	5987.915039
0.000000	2.693126	5985.023926
0.000000	2.693363	5985.056152
0.000000	2.693600	5986.187500
0.000000	2.693837	5986.683594
0.000000	2.694074	5986.854004
0.000000	2.694312	5986.629395
0.000000	2.694549	5984.368652
0.000000	2.694786	5979.728027
0.000000	2.695023	5973.577637
0.000000	2.695260	5966.696777
0.000000	2.695498	5959.824219
0.000000	2.695735	5956.235840
0.000000	2.695972	5954.458008
0.000000	2.696209	5953.018066
0.000000	2.696446	5952.485352
0.000000	2.696683	5952.272949
0.000000	2.696920	5952.298828
0.000000	2.697158	5952.660645
0.000000	2.697395	5954.249023
0.000000	2.697632	5953.516113
0.000000	2.697869	5951.575684
0.000000	2.698106	5949.209961
0.000000	2.698344	5946.313965
0.000000	2.698581	5943.432617
0.000000	2.698818	5939.350586
0.000000	2.699055	5934.727539
0.000000	2.699292	5929.615234
0.000000	2.699529	5924.727539
0.000000	2.699767	5922.607910
0.000000	2.700004	5920.709473
0.000000	2.700241	5918.758301
0.000000	2.700478	5916.355469
0.000000	2.700715	5912.768555
0.000000	2.700953	5907.596191
0.000000	2.701190	5900.979980
0.000000	2.701427	5892.594727
0.000000	2.701664	5882.781738
0.000000	2.701901	5871.512207
0.000000	2.702138	5862.146484
0.000000	2.702375	5853.003418
0.000000	2.702613	5846.722656
0.000000	2.702850	5842.517090
0.000000	2.703087	5840.823242
0.000000	2.703324	5840.648438
0.000000	2.703561	5841.987305
0.000000	2.703799	5842.769043
0.000000	2.704036	5841.721191
0.000000	2.704273	5840.396973
0.000000	2.704510	5839.252441
0.000000	2.704747	5838.872070
0.000000	2.704984	5839.896484
0.000000	2.705221	5844.283691
0.000000	2.705459	5849.259766
0.000000	2.705696	5853.403809
0.000000	2.705933	5857.935547
0.000000	2.706170	5863.030273
0.000000	2.706407	5869.208496
0.000000	2.706645	5874.529785
0.000000	2.706882	5878.723633
0.000000	2.707119	5882.955078
0.000000	2.707356	5888.374512
0.000000	2.707593	5893.336426
0.000000	2.707830	5899.044434
0.000000	2.708068	5904.534180
0.000000	2.708305	5909.755371
0.000000	2.708542	5914.901367
0.000000	2.708779	5920.408691
0.000000	2.709016	5925.974609
0.000000	2.709254	5930.787109
0.000000	2.709491	5934.289063
0.000000	2.709728	5938.314941
0.000000	2.709965	5942.603516
0.000000	2.710202	5947.228027
0.000000	2.710439	5951.989258
0.000000	2.710677	5956.386230
0.000000	2.710914	5961.069336
0.000000	2.711151	5965.521484
0.000000	2.711388	5969.345703
0.000000	2.711625	5972.912598
0.000000	2.711863	5975.482910
0.000000	2.712100	5974.030762
0.000000	2.712337	5970.178711
0.000000	2.712574	5965.053223
0.000000	2.712811	5960.844727
0.000000	2.713048	5959.938477
0.000000	2.713286	5959.604980
0.000000	2.713523	5959.137207
0.000000	2.713760	5957.980469
0.000000	2.713997	5956.409180
0.000000	2.714234	5954.490234
0.000000	2.714471	5952.816895
0.000000	2.714709	5951.182129
0.000000	2.714946	5949.159668
0.000000	2.715183	5947.221191
0.000000	2.715420	5945.535156
0.000000	2.715657	5945.381348
0.000000	2.715894	5946.812988
0.000000	2.716132	5948.214355
0.000000	2.716369	5949.364258
0.000000	2.716606	5950.583984
0.000000	2.716843	5952.988281
0.000000	2.717080	5956.490723
0.000000	2.717318	5961.408691
0.000000	2.717555	5966.376953
0.000000	2.717792	5971.730469
0.000000	2.718029	5978.015137
0.000000	2.718266	5982.201172
0.000000	2.718503	5985.353516
0.000000	2.718741	5988.575195
0.000000	2.718978	5991.476563
0.000000	2.719215	5994.164551
0.000000	2.719452	5996.535645
0.000000	2.719689	5998.982910
0.000000	2.719927	6001.422852
0.000000	2.720164	6003.739258
0.000000	2.720401	6006.273438
0.000000	2.720638	6008.365234
0.000000	2.720875	6010.285645
0.000000	2.721112	6011.703613
0.000000	2.721349	6011.794434
0.000000	2.721587	6012.067383
0.000000	2.721824	6012.394043
0.000000	2.722061	6012.618652
0.000000	2.722298	6011.724609
0.000000	2.722535	6010.165527
0.000000	2.722773	6008.221191
0.000000	2.723010	6007.168457
0.000000	2.723247	6006.197754
0.000000	2.723484	6005.125000
0.000000	2.723721	6003.486328
0.000000	2.723958	6000.931152
0.000000	2.724195	5997.639160
0.000000	2.724433	5994.226563
0.000000	2.724670	5990.635742
0.000000	2.724907	5986.812500
0.000000	2.725144	5984.516602
0.000000	2.725381	5981.344238
0.000000	2.725619	5977.914063
0.000000	2.725856	5974.249023
0.000000	2.726093	5970.107422
0.000000	2.726330	5965.365723
0.000000	2.726567	5960.307129
0.000000	2.726804	5954.696777
0.000000	2.727042	5948.161621
0.000000	2.727279	5940.828125
0.000000	2.727516	5934.663574
0.000000	2.727753	5932.440918
0.000000	2.727990	5931.351563
0.000000	2.728228	5931.957520
0.000000	2.728465	5932.193359
0.000000	2.728702	5932.003418
0.000000	2.728939	5932.293945
0.000000	2.729176	5933.232910
0.000000	2.729414	5935.626465
0.000000	2.729650	5939.648438
0.000000	2.729888	5945.468262
0.000000	2.730125	5952.490723
0.000000	2.730362	5958.248535
0.000000	2.730599	5963.708008
0.000000	2.730836	5967.372559
0.000000	2.731074	5969.982422
0.000000	2.731311	5972.553711
0.000000	2.731548	5975.953613
0.000000	2.731785	5978.272949
0.000000	2.732022	5980.503418
0.000000	2.732260	5982.514648
0.000000	2.732497	5984.568359
0.000000	2.732734	5987.057617
0.000000	2.732971	5991.819336
0.000000	2.733208	5996.738281
0.000000	2.733445	5999.912598
0.000000	2.733683	6002.978027
0.000000	2.733920	6006.847168
0.000000	2.734157	6012.449219
0.000000	2.734394	6016.886719
0.000000	2.734631	6020.812012
0.000000	2.734869	6025.200684
0.000000	2.735106	6030.065918
0.000000	2.735343	6036.330078
0.000000	2.735580	6041.557129
0.000000	2.735817	6044.775391
0.000000	2.736054	6047.009277
0.000000	2.736292	6051.077148
0.000000	2.736529	6053.955566
0.000000	2.736766	6055.007324
0.000000	2.737003	6055.471191
0.000000	2.737240	6054.870117
0.000000	2.737478	6052.652344
0.000000	2.737715	6049.945801
0.000000	2.737952	6047.032227
0.000000	2.738189	6044.969238
0.000000	2.738426	6042.748535
0.000000	2.738663	6040.620117
0.000000	2.738901	6040.144043
0.000000	2.739138	6039.169922
0.000000	2.739375	6038.079590
0.000000	2.739612	6036.792480
0.000000	2.739849	6035.127441
0.000000	2.740086	6032.842285
0.000000	2.740324	6030.145996
0.000000	2.740561	6028.319824
0.000000	2.740798	6027.483398
0.000000	2.741035	6027.939941
0.000000	2.741272	6029.047363
0.000000	2.741509	6030.652344
0.000000	2.741747	6032.290039
0.000000	2.741984	6034.317871
0.000000	2.742221	6034.576660
0.000000	2.742458	6034.732422
0.000000	2.742695	6035.306152
0.000000	2.742933	6036.518066
0.000000	2.743170	6039.189453
0.000000	2.743407	6043.228027
0.000000	2.743644	6048.278809
0.000000	2.743881	6053.365234
0.000000	2.744118	6057.535156
0.000000	2.744355	6060.556641
0.000000	2.744593	6063.111816
0.000000	2.744830	6065.839355
0.000000	2.745067	6068.806152
0.000000	2.745304	6071.250488
0.000000	2.745541	6072.347168
0.000000	2.745779	6073.619629
0.000000	2.746016	6075.489746
0.000000	2.746253	6078.881348
0.000000	2.746490	6084.316406
0.000000	2.746727	6093.251953
0.000000	2.746964	6105.268066
0.000000	2.747202	6118.349609
0.000000	2.747439	6133.187500
0.000000	2.747676	6149.943848
0.000000	2.747913	6165.013184
0.000000	2.748150	6171.818359
0.000000	2.748388	6171.061523
0.000000	2.748625	6165.080078
0.000000	2.748862	6154.020020
0.000000	2.749099	6137.963379
0.000000	2.749336	6118.040039
0.000000	2.749573	6098.067383
0.000000	2.749810	6081.645508
0.000000	2.750048	6073.700684
0.000000	2.750285	6068.348145
0.000000	2.750522	6060.064453
0.000000	2.750759	6050.645020
0.000000	2.750996	6040.164063
0.000000	2.751234	6029.830566
0.000000	2.751471	6022.004395
0.000000	2.751708	6015.964844
0.000000	2.751945	6010.783203
0.000000	2.752182	6006.940430
0.000000	2.752419	6005.762695
0.000000	2.752657	6005.839355
0.000000	2.752894	6006.223145
0.000000	2.753131	6007.622559
0.000000	2.753368	6009.772949
0.000000	2.753605	6012.964844
0.000000	2.753842	6017.449707
0.000000	2.754080	6021.111328
0.000000	2.754317	6023.487305
0.000000	2.754554	6026.272949
0.000000	2.754791	6029.320801
0.000000	2.755028	6032.815430
0.000000	2.755265	6035.692871
0.000000	2.755503	6038.551270
0.000000	2.755740	6041.040039
0.000000	2.755977	6042.436035
0.000000	2.756214	6043.259766
0.000000	2.756451	6043.737793
0.000000	2.756689	6044.864258
0.000000	2.756926	6045.584473
0.000000	2.757163	6045.667480
0.000000	2.757400	6045.665039
0.000000	2.757637	6045.210938
0.000000	2.757874	6046.385742
0.000000	2.758112	6047.749512
0.000000	2.758349	6049.431152
0.000000	2.758586	6051.154785
0.000000	2.758823	6053.343262
0.000000	2.759060	6054.478027
0.000000	2.759298	6055.361328
0.000000	2.759535	6056.305664
0.000000	2.759772	6057.804688
0.000000	2.760009	6059.021484
0.000000	2.760246	6061.003906
0.000000	2.760484	6065.478027
0.000000	2.760721	6070.730957
0.000000	2.760958	6072.485840
0.000000	2.761195	6072.824707
0.000000	2.761432	6072.821777
0.000000	2.761669	6071.439941
0.000000	2.761907	6068.771973
0.000000	2.762144	6065.145020
0.000000	2.762381	6061.121582
0.000000	2.762618	6057.101563
0.000000	2.762855	6052.423828
0.000000	2.763092	6049.228516
0.000000	2.763330	6046.631348
0.000000	2.763567	6043.626953
0.000000	2.763804	6040.726563
0.000000	2.764041	6038.314453
0.000000	2.764278	6036.600586
0.000000	2.764515	6034.261719
0.000000	2.764753	6031.490723
0.000000	2.764990	6027.912598
0.000000	2.765227	6024.305176
0.000000	2.765464	6019.966309
0.000000	2.765701	6015.107422
0.000000	2.765939	6010.530273
0.000000	2.766176	6007.092285
0.000000	2.766413	6005.493164
0.000000	2.766650	6004.612793
0.000000	2.766887	6003.903809
0.000000	2.767124	6002.631348
0.000000	2.767362	6000.674316
0.000000	2.767599	5998.231934
0.000000	2.767836	5996.585938
0.000000	2.768073	5996.034668
0.000000	2.768310	5994.622559
0.000000	2.768548	5994.493652
0.000000	2.768785	5996.325684
0.000000	2.769022	6000.072266
0.000000	2.769259	6007.012207
0.000000	2.769496	6018.294922
0.000000	2.769733	6032.980957
0.000000	2.769970	6051.035645
0.000000	2.770208	6074.310547
0.000000	2.770445	6102.798340
0.000000	2.770682	6135.664551
0.000000	2.770919	6167.147461
0.000000	2.771156	6188.258789
0.000000	2.771394	6198.541992
0.000000	2.771631	6199.675781
0.000000	2.771868	6191.191406
0.000000	2.772105	6173.588379
0.000000	2.772342	6148.240234
0.000000	2.772579	6121.264648
0.000000	2.772816	6097.228027
0.000000	2.773054	6079.168945
0.000000	2.773291	6071.058594
0.000000	2.773528	6065.215332
0.000000	2.773765	6062.406738
0.000000	2.774002	6061.833984
0.000000	2.774240	6061.631348
0.000000	2.774477	6063.473633
0.000000	2.774714	6067.341309
0.000000	2.774951	6072.960938
0.000000	2.775188	6080.630859
0.000000	2.775425	6088.179688
0.000000	2.775663	6094.987305
0.000000	2.775900	6097.667969
0.000000	2.776137	6099.526367
0.000000	2.776374	6100.804688
0.000000	2.776611	6101.376465
0.000000	2.776848	6101.937012
0.000000	2.777086	6102.528320
0.000000	2.777323	6103.078613
0.000000	2.777560	6104.471191
0.000000	2.777797	6106.709961
0.000000	2.778034	6108.858887
0.000000	2.778271	6110.269531
0.000000	2.778509	6111.748535
0.000000	2.778746	6113.532715
0.000000	2.778983	6115.100098
0.000000	2.779220	6116.738281
0.000000	2.779457	6117.995117
0.000000	2.779695	6119.000977
0.000000	2.779932	6119.660156
0.000000	2.780169	6119.531738
0.000000	2.780406	6118.830078
0.000000	2.780643	6117.349609
0.000000	2.780880	6116.269043
0.000000	2.781118	6116.551270
0.000000	2.781355	6117.027832
0.000000	2.781592	6116.647949
0.000000	2.781829	6115.419922
0.000000	2.782066	6114.250000
0.000000	2.782304	6113.114746
0.000000	2.782541	6111.628906
0.000000	2.782778	6109.673340
0.000000	2.783015	6107.681641
0.000000	2.783252	6105.438965
0.000000	2.783489	6104.005371
0.000000	2.783726	6103.041992
0.000000	2.783964	6104.027344
0.000000	2.784201	6106.993164
0.000000	2.784438	6109.827148
0.000000	2.784675	6111.687012
0.000000	2.784912	6115.428711
0.000000	2.785150	6122.972168
0.000000	2.785387	6131.903320
0.000000	2.785624	6140.954102
0.000000	2.785861	6148.620605
0.000000	2.786098	6153.291504
0.000000	2.786335	6157.751465
0.000000	2.786573	6162.314453
0.000000	2.786810	6167.149414
0.000000	2.787047	6171.974609
0.000000	2.787284	6176.500488
0.000000	2.787521	6178.612793
0.000000	2.787759	6178.178223
0.000000	2.787996	6176.104492
0.000000	2.788233	6172.041992
0.000000	2.788470	6165.322754
0.000000	2.788707	6156.717285
0.000000	2.788944	6147.285156
0.000000	2.789182	6135.672363
0.000000	2.789419	6121.836426
0.000000	2.789656	6109.459473
0.000000	2.789893	6099.719727
0.000000	2.790130	6089.590332
0.000000	2.790368	6079.816406
0.000000	2.790605	6072.809570
0.000000	2.790842	6066.727051
0.000000	2.791079	6062.961914
0.000000	2.791316	6061.120117
0.000000	2.791553	6061.224121
0.000000	2.791791	6062.416016
0.000000	2.792027	6064.340820
0.000000	2.792265	6063.614258
0.000000	2.792502	6061.559570
0.000000	2.792739	6060.394531
0.000000	2.792977	6061.975586
0.000000	2.793213	6066.969238
0.000000	2.793451	6072.506836
0.000000	2.793688	6076.679688
0.000000	2.793925	6078.299316
0.000000	2.794163	6079.020508
0.000000	2.794399	6079.897949
0.000000	2.794636	6082.480469
0.000000	2.794874	6085.669434
0.000000	2.795111	6089.622559
0.000000	2.795348	6093.861328
0.000000	2.795585	6099.191895
0.000000	2.795822	6105.164551
0.000000	2.796060	6110.494141
0.000000	2.796297	6116.492676
0.000000	2.796534	6122.891113
0.000000	2.796771	6129.345215
0.000000	2.797008	6133.170898
0.000000	2.797246	6135.865723
0.000000	2.797483	6138.670410
0.000000	2.797720	6141.863770
0.000000	2.797957	6145.410645
0.000000	2.798194	6149.179688
0.000000	2.798431	6153.418457
0.000000	2.798669	6158.726074
0.000000	2.798906	6165.511719
0.000000	2.799143	6174.533691
0.000000	2.799380	6182.729004
0.000000	2.799617	6189.645508
0.000000	2.799855	6195.845215
0.000000	2.800092	6201.247070
0.000000	2.800329	6205.950684
0.000000	2.800566	6210.606934
0.000000	2.800803	6214.451660
0.000000	2.801040	6218.061035
0.000000	2.801278	6221.559570
0.000000	2.801515	6225.061523
0.000000	2.801752	6227.811035
0.000000	2.801989	6229.996094
0.000000	2.802226	6232.186035
0.000000	2.802464	6233.842773
0.000000	2.802701	6235.105957
0.000000	2.802938	6236.085449
0.000000	2.803175	6236.131348
0.000000	2.803412	6235.178711
0.000000	2.803649	6233.211914
0.000000	2.803886	6230.048828
0.000000	2.804124	6226.209961
0.000000	2.804361	6221.712402
0.000000	2.804598	6217.592285
0.000000	2.804835	6215.017578
0.000000	2.805072	6212.380859
0.000000	2.805310	6210.333984
0.000000	2.805547	6207.880859
0.000000	2.805784	6203.094238
0.000000	2.806021	6197.469238
0.000000	2.806258	6192.285156
0.000000	2.806495	6186.431152
0.000000	2.806733	6179.484863
0.000000	2.806970	6172.395020
0.000000	2.807207	6165.534668
0.000000	2.807444	6158.630859
0.000000	2.807681	6150.489258
0.000000	2.807919	6141.208496
0.000000	2.808156	6132.622559
0.000000	2.808393	6123.061523
0.000000	2.808630	6111.386230
0.000000	2.808867	6099.676270
0.000000	2.809104	6087.106934
0.000000	2.809342	6074.092285
0.000000	2.809579	6061.996582
0.000000	2.809816	6048.503418
0.000000	2.810053	6034.486328
0.000000	2.810290	6023.913574
0.000000	2.810528	6014.739746
0.000000	2.810765	6005.568359
0.000000	2.811002	5999.290039
0.000000	2.811239	5995.599609
0.000000	2.811476	5991.776367
0.000000	2.811713	5987.729004
0.000000	2.811951	5984.139160
0.000000	2.812187	5979.822266
0.000000	2.812425	5975.230957
0.000000	2.812662	5971.570313
0.000000	2.812899	5970.025391
0.000000	2.813136	5968.260254
0.000000	2.813373	5967.518555
0.000000	2.813611	5967.762695
0.000000	2.813848	5969.631348
0.000000	2.814085	5972.949219
0.000000	2.814322	5977.039063
0.000000	2.814559	5981.593262
0.000000	2.814796	5984.175781
0.000000	2.815034	5986.719238
0.000000	2.815271	5989.596191
0.000000	2.815508	5991.973145
0.000000	2.815745	5993.373047
0.000000	2.815982	5994.943359
0.000000	2.816220	5996.934570
0.000000	2.816457	5998.259277
0.000000	2.816694	5998.917969
0.000000	2.816931	5998.960449
0.000000	2.817168	5999.295410
0.000000	2.817405	6001.756348
0.000000	2.817643	6003.516602
0.000000	2.817880	6004.653320
0.000000	2.818117	6004.244141
0.000000	2.818354	6001.164551
0.000000	2.818591	5994.229980
0.000000	2.818829	5986.096680
0.000000	2.819066	5980.286621
0.000000	2.819303	5976.228027
0.000000	2.819540	5973.016602
0.000000	2.819777	5971.991699
0.000000	2.820014	5972.269531
0.000000	2.820252	5975.394531
0.000000	2.820489	5980.029785
0.000000	2.820726	5985.760254
0.000000	2.820963	5991.847656
0.000000	2.821200	5999.447754
0.000000	2.821438	6008.111816
0.000000	2.821675	6016.435059
0.000000	2.821912	6025.374512
0.000000	2.822149	6034.090820
0.000000	2.822386	6041.607422
0.000000	2.822623	6048.353516
0.000000	2.822860	6054.543945
0.000000	2.823098	6061.120605
0.000000	2.823335	6068.149414
0.000000	2.823572	6075.464844
0.000000	2.823809	6083.862793
0.000000	2.824046	6093.250488
0.000000	2.824284	6103.541016
0.000000	2.824521	6113.557617
0.000000	2.824758	6123.838867
0.000000	2.824995	6133.926270
0.000000	2.825232	6142.106445
0.000000	2.825469	6149.603027
0.000000	2.825707	6156.557129
0.000000	2.825944	6163.412598
0.000000	2.826181	6170.058594
0.000000	2.826418	6175.680664
0.000000	2.826655	6181.075195
0.000000	2.826892	6186.858398
0.000000	2.827130	6193.257813
0.000000	2.827367	6200.295898
0.000000	2.827604	6207.770508
0.000000	2.827841	6213.689941
0.000000	2.828078	6218.218262
0.000000	2.828315	6222.370117
0.000000	2.828553	6226.424805
0.000000	2.828790	6230.344238
0.000000	2.829027	6234.482422
0.000000	2.829264	6239.212891
0.000000	2.829501	6243.919922
0.000000	2.829739	6248.788086
0.000000	2.829976	6254.342285
0.000000	2.830213	6260.198242
0.000000	2.830450	6265.500000
0.000000	2.830687	6270.757324
0.000000	2.830925	6275.213379
0.000000	2.831161	6278.259277
0.000000	2.831399	6280.348633
0.000000	2.831636	6280.979492
0.000000	2.831873	6278.697754
0.000000	2.832110	6274.821777
0.000000	2.832347	6268.815918
0.000000	2.832585	6261.504883
0.000000	2.832822	6255.105469
0.000000	2.833059	6249.507324
0.000000	2.833296	6243.706543
0.000000	2.833533	6237.520020
0.000000	2.833771	6233.345215
0.000000	2.834008	6230.546387
0.000000	2.834245	6229.187012
0.000000	2.834482	6228.862305
0.000000	2.834719	6227.984375
0.000000	2.834956	6227.240723
0.000000	2.835194	6227.026855
0.000000	2.835431	6227.878418
0.000000	2.835668	6229.954590
0.000000	2.835905	6231.536133
0.000000	2.836142	6233.292969
0.000000	2.836380	6235.468750
0.000000	2.836617	6237.837402
0.000000	2.836854	6240.534180
0.000000	2.837091	6243.819336
0.000000	2.837328	6247.206543
0.000000	2.837565	6250.777344
0.000000	2.837803	6254.227539
0.000000	2.838040	6257.581543
0.000000	2.838277	6261.320313
0.000000	2.838514	6264.548340
0.000000	2.838751	6267.281738
0.000000	2.838989	6267.822754
0.000000	2.839226	6267.743164
0.000000	2.839463	6267.096680
0.000000	2.839700	6265.254883
0.000000	2.839937	6263.953125
0.000000	2.840174	6259.314453
0.000000	2.840412	6251.903809
0.000000	2.840648	6241.809570
0.000000	2.840886	6229.850586
0.000000	2.841123	6219.035156
0.000000	2.841360	6209.369141
0.000000	2.841598	6199.827637
0.000000	2.841834	6191.014160
0.000000	2.842072	6183.626465
0.000000	2.842309	6177.903809
0.000000	2.842546	6173.220215
0.000000	2.842783	6168.825195
0.000000	2.843020	6164.425293
0.000000	2.843257	6159.543945
0.000000	2.843495	6154.292969
0.000000	2.843732	6149.997559
0.000000	2.843969	6149.253418
0.000000	2.844206	6149.807129
0.000000	2.844443	6150.811035
0.000000	2.844681	6151.621582
0.000000	2.844918	6152.242676
0.000000	2.845155	6152.068359
0.000000	2.845392	6149.083496
0.000000	2.845629	6145.067871
0.000000	2.845866	6140.863770
0.000000	2.846104	6136.854492
0.000000	2.846341	6134.946289
0.000000	2.846578	6134.498535
0.000000	2.846815	6134.263672
0.000000	2.847052	6134.136230
0.000000	2.847290	6135.240723
0.000000	2.847527	6136.512207
0.000000	2.847764	6139.966797
0.000000	2.848001	6144.180176
0.000000	2.848238	6149.272949
0.000000	2.848475	6152.386230
0.000000	2.848713	6155.361816
0.000000	2.848950	6159.070801
0.000000	2.849187	6162.302246
0.000000	2.849424	6165.479492
0.000000	2.849661	6168.069824
0.000000	2.849899	6169.789063
0.000000	2.850136	6169.558594
0.000000	2.850373	6168.819336
0.000000	2.850610	6169.400391
0.000000	2.850847	6170.605957
0.000000	2.851084	6170.808105
0.000000	2.851321	6170.674316
0.000000	2.851559	6171.099609
0.000000	2.851796	6173.054199
0.000000	2.852033	6175.113770
0.000000	2.852270	6177.940430
0.000000	2.852507	6182.090332
0.000000	2.852745	6188.079590
0.000000	2.852982	6196.531738
0.000000	2.853219	6207.678223
0.000000	2.853456	6221.420410
0.000000	2.853693	6236.343750
0.000000	2.853930	6252.721680
0.000000	2.854168	6268.288086
0.000000	2.854405	6277.545898
0.000000	2.854642	6273.007813
0.000000	2.854879	6258.145508
0.000000	2.855116	6256.515625
0.000000	2.855354	6251.330078
0.000000	2.855591	6250.688477
0.000000	2.855828	6251.838379
0.000000	2.856065	6253.974121
0.000000	2.856302	6257.655273
0.000000	2.856539	6263.745117
0.000000	2.856777	6271.666504
0.000000	2.857014	6278.169434
0.000000	2.857251	6282.912109
0.000000	2.857488	6286.896973
0.000000	2.857725	6290.563965
0.000000	2.857963	6292.985352
0.000000	2.858200	6295.717285
0.000000	2.858437	6298.927246
0.000000	2.858674	6303.213379
0.000000	2.858911	6306.303223
0.000000	2.859149	6307.790039
0.000000	2.859386	6308.936035
0.000000	2.859622	6309.907227
0.000000	2.859860	6310.661621
0.000000	2.860097	6311.543945
0.000000	2.860334	6313.395020
0.000000	2.860572	6315.081055
0.000000	2.860808	6316.477051
0.000000	2.861046	6318.290527
0.000000	2.861283	6319.875000
0.000000	2.861520	6321.744629
0.000000	2.861757	6323.078613
0.000000	2.861994	6323.778320
0.000000	2.862231	6323.437500
0.000000	2.862469	6322.558594
0.000000	2.862706	6322.050293
0.000000	2.862943	6323.265137
0.000000	2.863180	6324.614746
0.000000	2.863417	6324.166504
0.000000	2.863655	6322.468262
0.000000	2.863892	6318.219727
0.000000	2.864129	6311.938965
0.000000	2.864366	6303.881348
0.000000	2.864603	6296.809570
0.000000	2.864841	6291.082031
0.000000	2.865078	6284.824707
0.000000	2.865315	6279.506836
0.000000	2.865552	6274.449707
0.000000	2.865789	6270.729004
0.000000	2.866026	6268.531250
0.000000	2.866264	6266.833984
0.000000	2.866501	6266.226563
0.000000	2.866738	6265.118652
0.000000	2.866975	6263.523926
0.000000	2.867212	6262.453613
0.000000	2.867450	6262.071289
0.000000	2.867687	6264.121094
0.000000	2.867924	6268.439453
0.000000	2.868161	6273.987793
0.000000	2.868398	6280.191406
0.000000	2.868635	6285.204102
0.000000	2.868873	6287.968262
0.000000	2.869110	6287.559570
0.000000	2.869347	6285.999512
0.000000	2.869584	6283.698730
0.000000	2.869821	6281.481445
0.000000	2.870059	6282.324707
0.000000	2.870296	6284.537109
0.000000	2.870533	6287.854004
0.000000	2.870770	6290.739746
0.000000	2.871007	6293.342773
0.000000	2.871244	6294.819336
0.000000	2.871481	6295.905762
0.000000	2.871719	6296.441406
0.000000	2.871956	6295.946289
0.000000	2.872193	6294.499023
0.000000	2.872430	6293.135742
0.000000	2.872667	6292.372070
0.000000	2.872905	6291.891113
0.000000	2.873142	6291.615234
0.000000	2.873379	6291.375977
0.000000	2.873616	6292.180664
0.000000	2.873853	6294.322266
0.000000	2.874090	6298.243652
0.000000	2.874328	6303.891113
0.000000	2.874565	6312.733398
0.000000	2.874802	6326.132813
0.000000	2.875039	6346.107910
0.000000	2.875276	6375.291504
0.000000	2.875513	6413.351563
0.000000	2.875751	6462.463867
0.000000	2.875988	6522.240723
0.000000	2.876225	6586.372070
0.000000	2.876462	6652.312988
0.000000	2.876699	6713.636230
0.000000	2.876936	6768.358887
0.000000	2.877174	6815.218750
0.000000	2.877411	6851.206055
0.000000	2.877648	6874.749023
0.000000	2.877885	6885.002930
0.000000	2.878122	6881.928223
0.000000	2.878360	6864.712402
0.000000	2.878597	6831.737793
0.000000	2.878834	6782.421387
0.000000	2.879071	6719.975098
0.000000	2.879308	6648.506836
0.000000	2.879545	6574.539063
0.000000	2.879782	6510.796387
0.000000	2.880020	6467.141113
0.000000	2.880257	6441.994629
0.000000	2.880494	6420.739258
0.000000	2.880731	6403.083496
0.000000	2.880968	6389.198730
0.000000	2.881206	6378.286621
0.000000	2.881443	6368.801758
0.000000	2.881680	6361.987793
0.000000	2.881917	6356.758301
0.000000	2.882154	6352.763184
0.000000	2.882391	6350.299805
0.000000	2.882629	6348.822754
0.000000	2.882866	6347.002441
0.000000	2.883103	6345.169434
0.000000	2.883340	6343.199219
0.000000	2.883577	6341.236328
0.000000	2.883815	6337.307617
0.000000	2.884052	6331.261230
0.000000	2.884289	6324.437500
0.000000	2.884526	6318.322266
0.000000	2.884763	6316.118164
0.000000	2.885000	6314.919434
0.000000	2.885238	6315.218262
0.000000	2.885475	6316.935547
0.000000	2.885712	6318.639160
0.000000	2.885949	6321.675781
0.000000	2.886186	6325.505371
0.000000	2.886424	6328.467773
0.000000	2.886661	6330.765137
0.000000	2.886898	6331.801270
0.000000	2.887135	6331.056152
0.000000	2.887372	6329.490234
0.000000	2.887609	6327.146484
0.000000	2.887847	6324.666016
0.000000	2.888084	6323.628418
0.000000	2.888321	6322.831543
0.000000	2.888558	6322.436035
0.000000	2.888795	6322.702148
0.000000	2.889033	6323.608398
0.000000	2.889269	6324.716309
0.000000	2.889507	6326.160645
0.000000	2.889744	6327.837891
0.000000	2.889981	6329.786621
0.000000	2.890218	6331.958984
0.000000	2.890455	6334.597656
0.000000	2.890692	6337.866699
0.000000	2.890930	6342.061523
0.000000	2.891167	6347.326660
0.000000	2.891404	6353.854004
0.000000	2.891641	6361.612305
0.000000	2.891878	6369.240234
0.000000	2.892116	6375.530273
0.000000	2.892353	6381.243652
0.000000	2.892590	6387.121582
0.000000	2.892827	6393.097656
0.000000	2.893064	6398.374023
0.000000	2.893301	6403.734863
0.000000	2.893539	6408.314941
0.000000	2.893776	6413.319824
0.000000	2.894013	6417.692383
0.000000	2.894250	6421.926758
0.000000	2.894487	6426.789551
0.000000	2.894725	6431.694336
0.000000	2.894962	6435.991699
0.000000	2.895199	6440.477051
0.000000	2.895436	6444.630859
0.000000	2.895673	6448.028320
0.000000	2.895911	6451.462891
0.000000	2.896148	6454.755859
0.000000	2.896385	6457.906250
0.000000	2.896622	6460.350098
0.000000	2.896859	6462.186523
0.000000	2.897096	6462.765137
0.000000	2.897334	6461.317383
0.000000	2.897571	6458.127441
0.000000	2.897808	6453.490723
0.000000	2.898045	6447.928711
0.000000	2.898282	6443.478027
0.000000	2.898520	6439.125488
0.000000	2.898757	6433.592285
0.000000	2.898994	6427.004395
0.000000	2.899231	6418.927734
0.000000	2.899468	6410.562500
0.000000	2.899705	6402.476074
0.000000	2.899942	6394.412598
0.000000	2.900180	6385.404297
0.000000	2.900417	6375.752930
0.000000	2.900654	6368.429688
0.000000	2.900891	6361.604980
0.000000	2.901128	6355.241211
0.000000	2.901366	6350.956543
0.000000	2.901603	6347.610840
0.000000	2.901840	6344.868164
0.000000	2.902077	6341.832031
0.000000	2.902314	6337.720703
0.000000	2.902551	6332.927734
0.000000	2.902789	6327.854004
0.000000	2.903026	6323.954102
0.000000	2.903263	6321.842773
0.000000	2.903500	6320.208008
0.000000	2.903737	6318.096191
0.000000	2.903975	6315.157715
0.000000	2.904212	6311.981934
0.000000	2.904449	6308.317383
0.000000	2.904686	6305.216309
0.000000	2.904923	6304.669922
0.000000	2.905160	6304.877441
0.000000	2.905398	6305.948730
0.000000	2.905635	6307.462891
0.000000	2.905872	6310.031250
0.000000	2.906109	6312.524902
0.000000	2.906346	6315.692383
0.000000	2.906584	6319.072754
0.000000	2.906821	6321.441406
0.000000	2.907058	6324.138184
0.000000	2.907295	6326.644531
0.000000	2.907532	6329.048828
0.000000	2.907769	6331.838379
0.000000	2.908007	6334.315430
0.000000	2.908243	6336.878906
0.000000	2.908481	6339.854004
0.000000	2.908718	6342.715332
0.000000	2.908955	6345.630371
0.000000	2.909193	6349.822754
0.000000	2.909429	6354.731934
0.000000	2.909667	6358.900879
0.000000	2.909904	6361.615723
0.000000	2.910141	6363.027344
0.000000	2.910378	6362.639648
0.000000	2.910615	6361.501465
0.000000	2.910852	6359.673828
0.000000	2.911090	6356.879883
0.000000	2.911327	6353.565430
0.000000	2.911564	6350.533691
0.000000	2.911801	6346.342285
0.000000	2.912038	6341.154785
0.000000	2.912276	6334.668945
0.000000	2.912513	6326.993164
0.000000	2.912750	6317.596680
0.000000	2.912987	6307.276855
0.000000	2.913224	6297.096680
0.000000	2.913461	6287.955078
0.000000	2.913699	6279.647461
0.000000	2.913936	6271.666504
0.000000	2.914173	6263.937500
0.000000	2.914410	6256.487305
0.000000	2.914647	6249.667969
0.000000	2.914885	6244.622559
0.000000	2.915122	6239.957520
0.000000	2.915359	6235.346680
0.000000	2.915596	6229.223145
0.000000	2.915833	6222.151367
0.000000	2.916070	6213.671387
0.000000	2.916308	6207.029785
0.000000	2.916545	6201.152832
0.000000	2.916782	6195.768066
0.000000	2.917019	6192.057617
0.000000	2.917256	6191.913086
0.000000	2.917494	6192.604980
0.000000	2.917731	6192.884277
0.000000	2.917968	6193.057129
0.000000	2.918205	6193.962402
0.000000	2.918442	6197.665039
0.000000	2.918679	6200.439453
0.000000	2.918916	6203.370117
0.000000	2.919154	6206.284668
0.000000	2.919391	6207.581055
0.000000	2.919628	6208.643066
0.000000	2.919865	6210.045410
0.000000	2.920102	6212.425293
0.000000	2.920340	6215.335938
0.000000	2.920577	6218.296875
0.000000	2.920814	6222.290527
0.000000	2.921051	6227.370117
0.000000	2.921288	6232.479004
0.000000	2.921525	6237.893555
0.000000	2.921763	6244.541504
0.000000	2.922000	6252.609863
0.000000	2.922237	6262.543945
0.000000	2.922474	6274.164063
0.000000	2.922711	6285.322266
0.000000	2.922949	6294.758301
0.000000	2.923186	6302.650879
0.000000	2.923423	6311.068359
0.000000	2.923660	6320.386230
0.000000	2.923897	6331.290527
0.000000	2.924134	6341.778809
0.000000	2.924372	6352.070313
0.000000	2.924609	6362.531738
0.000000	2.924846	6370.499512
0.000000	2.925083	6376.876953
0.000000	2.925320	6380.015137
0.000000	2.925557	6380.931152
0.000000	2.925795	6380.140625
0.000000	2.926032	6378.185547
0.000000	2.926269	6376.426758
0.000000	2.926506	6375.768555
0.000000	2.926743	6373.524902
0.000000	2.926980	6370.688965
0.000000	2.927217	6366.891602
0.000000	2.927455	6362.526367
0.000000	2.927692	6359.855957
0.000000	2.927929	6358.572754
0.000000	2.928166	6356.499512
0.000000	2.928403	6354.010254
0.000000	2.928641	6351.266602
0.000000	2.928878	6348.694336
0.000000	2.929115	6345.156250
0.000000	2.929352	6340.611328
0.000000	2.929589	6336.544434
0.000000	2.929826	6334.981934
0.000000	2.930064	6331.442871
0.000000	2.930301	6327.251465
0.000000	2.930538	6322.536621
0.000000	2.930775	6318.217285
0.000000	2.931012	6315.991699
0.000000	2.931250	6312.439453
0.000000	2.931487	6308.301758
0.000000	2.931724	6304.320313
0.000000	2.931961	6301.634277
0.000000	2.932198	6301.336426
0.000000	2.932436	6300.842773
0.000000	2.932673	6300.064941
0.000000	2.932910	6297.958496
0.000000	2.933147	6294.762695
0.000000	2.933384	6291.107910
0.000000	2.933621	6288.723633
0.000000	2.933859	6287.323242
0.000000	2.934096	6286.302246
0.000000	2.934333	6285.232422
0.000000	2.934570	6284.991699
0.000000	2.934807	6285.364746
0.000000	2.935045	6285.362305
0.000000	2.935282	6285.216309
0.000000	2.935519	6285.248535
0.000000	2.935756	6285.739746
0.000000	2.935993	6286.895508
0.000000	2.936230	6289.649414
0.000000	2.936468	6293.287598
0.000000	2.936705	6297.539063
0.000000	2.936942	6302.834473
0.000000	2.937179	6308.986816
0.000000	2.937416	6312.397949
0.000000	2.937654	6313.570801
0.000000	2.937890	6312.886719
0.000000	2.938128	6311.206543
0.000000	2.938365	6310.066406
0.000000	2.938602	6310.619629
0.000000	2.938839	6311.676758
0.000000	2.939076	6312.784180
0.000000	2.939313	6314.173340
0.000000	2.939551	6316.167480
0.000000	2.939788	6318.424316
0.000000	2.940025	6321.362305
0.000000	2.940262	6323.996094
0.000000	2.940499	6326.358398
0.000000	2.940737	6328.134766
0.000000	2.940974	6328.451660
0.000000	2.941211	6327.748047
0.000000	2.941448	6326.134277
0.000000	2.941685	6327.599609
0.000000	2.941922	6329.135742
0.000000	2.942160	6330.690430
0.000000	2.942397	6332.318848
0.000000	2.942634	6334.542969
0.000000	2.942871	6337.730957
0.000000	2.943108	6340.611816
0.000000	2.943346	6342.710938
0.000000	2.943583	6344.828613
0.000000	2.943820	6347.256836
0.000000	2.944057	6349.376465
0.000000	2.944294	6351.814453
0.000000	2.944531	6355.111816
0.000000	2.944769	6359.257813
0.000000	2.945006	6364.816406
0.000000	2.945243	6371.681641
0.000000	2.945480	6376.619141
0.000000	2.945717	6379.064941
0.000000	2.945955	6378.730469
0.000000	2.946192	6376.791992
0.000000	2.946429	6373.734375
0.000000	2.946666	6372.066895
0.000000	2.946903	6371.262207
0.000000	2.947140	6371.457520
0.000000	2.947377	6373.093750
0.000000	2.947615	6375.417969
0.000000	2.947852	6378.628418
0.000000	2.948089	6382.447266
0.000000	2.948326	6386.834961
0.000000	2.948563	6390.809082
0.000000	2.948801	6393.448730
0.000000	2.949038	6395.220215
0.000000	2.949275	6395.749512
0.000000	2.949512	6395.755859
0.000000	2.949749	6395.733887
0.000000	2.949986	6396.740723
0.000000	2.950224	6398.270020
0.000000	2.950461	6400.353516
0.000000	2.950698	6402.973633
0.000000	2.950935	6405.804688
0.000000	2.951172	6409.186035
0.000000	2.951410	6412.559570
0.000000	2.951647	6416.284668
0.000000	2.951884	6418.640625
0.000000	2.952121	6420.071777
0.000000	2.952358	6421.467773
0.000000	2.952595	6423.875000
0.000000	2.952833	6426.119141
0.000000	2.953070	6426.460449
0.000000	2.953307	6425.742676
0.000000	2.953544	6424.590820
0.000000	2.953781	6423.343750
0.000000	2.954019	6423.342773
0.000000	2.954256	6423.730469
0.000000	2.954493	6423.075684
0.000000	2.954730	6422.123535
0.000000	2.954967	6421.947266
0.000000	2.955204	6422.308594
0.000000	2.955442	6422.813477
0.000000	2.955678	6423.179199
0.000000	2.955916	6424.852539
0.000000	2.956153	6427.020020
0.000000	2.956390	6429.321289
0.000000	2.956628	6432.031250
0.000000	2.956864	6435.818359
0.000000	2.957102	6441.090332
0.000000	2.957339	6447.673828
0.000000	2.957576	6455.016602
0.000000	2.957814	6463.059570
0.000000	2.958050	6469.382324
0.000000	2.958287	6474.353027
0.000000	2.958525	6479.479004
0.000000	2.958762	6485.160645
0.000000	2.958999	6490.924805
0.000000	2.959236	6496.817383
0.000000	2.959473	6502.294922
0.000000	2.959711	6507.404297
0.000000	2.959948	6512.089844
0.000000	2.960185	6514.629883
0.000000	2.960422	6513.405273
0.000000	2.960659	6508.772461
0.000000	2.960896	6502.586914
0.000000	2.961134	6496.834473
0.000000	2.961371	6491.538086
0.000000	2.961608	6484.870605
0.000000	2.961845	6477.666016
0.000000	2.962082	6472.564453
0.000000	2.962320	6467.606934
0.000000	2.962557	6462.401855
0.000000	2.962794	6458.245117
0.000000	2.963031	6456.918457
0.000000	2.963268	6455.614746
0.000000	2.963506	6453.904297
0.000000	2.963743	6452.249023
0.000000	2.963980	6451.049805
0.000000	2.964217	6450.117676
0.000000	2.964454	6449.955078
0.000000	2.964691	6451.744629
0.000000	2.964929	6453.043945
0.000000	2.965166	6453.458984
0.000000	2.965403	6452.536133
0.000000	2.965640	6450.546875
0.000000	2.965877	6448.537598
0.000000	2.966115	6447.325195
0.000000	2.966352	6447.166016
0.000000	2.966589	6447.676270
0.000000	2.966826	6449.013672
0.000000	2.967063	6451.154785
0.000000	2.967300	6453.873047
0.000000	2.967537	6457.475586
0.000000	2.967775	6460.026367
0.000000	2.968012	6462.584473
0.000000	2.968249	6464.948730
0.000000	2.968486	6466.683594
0.000000	2.968723	6468.946289
0.000000	2.968961	6471.582031
0.000000	2.969198	6473.781250
0.000000	2.969435	6475.196777
0.000000	2.969672	6476.017090
0.000000	2.969909	6476.749023
0.000000	2.970146	6477.092773
0.000000	2.970384	6477.584473
0.000000	2.970621	6479.320313
0.000000	2.970858	6480.589355
0.000000	2.971095	6481.166504
0.000000	2.971332	6481.461426
0.000000	2.971570	6478.677246
0.000000	2.971807	6472.946777
0.000000	2.972044	6464.777344
0.000000	2.972281	6454.341309
0.000000	2.972518	6444.724609
0.000000	2.972755	6436.763184
0.000000	2.972993	6429.410645
0.000000	2.973230	6421.727051
0.000000	2.973467	6415.486816
0.000000	2.973704	6411.087402
0.000000	2.973941	6406.223145
0.000000	2.974178	6400.774414
0.000000	2.974416	6395.171875
0.000000	2.974653	6389.212402
0.000000	2.974890	6383.750000
0.000000	2.975127	6378.999023
0.000000	2.975364	6376.162598
0.000000	2.975601	6374.239746
0.000000	2.975838	6372.856934
0.000000	2.976076	6371.959961
0.000000	2.976313	6372.182129
0.000000	2.976550	6372.631348
0.000000	2.976787	6373.873047
0.000000	2.977024	6375.429199
0.000000	2.977262	6376.851563
0.000000	2.977499	6374.497559
0.000000	2.977736	6371.091309
0.000000	2.977973	6367.684570
0.000000	2.978210	6365.656738
0.000000	2.978447	6361.657715
0.000000	2.978685	6357.403809
0.000000	2.978922	6352.850098
0.000000	2.979159	6348.991699
0.000000	2.979396	6346.640625
0.000000	2.979633	6344.632813
0.000000	2.979871	6344.263672
0.000000	2.980108	6344.833984
0.000000	2.980345	6346.459473
0.000000	2.980582	6347.790039
0.000000	2.980819	6349.041992
0.000000	2.981056	6350.269531
0.000000	2.981294	6351.498047
0.000000	2.981531	6349.234375
0.000000	2.981768	6345.152832
0.000000	2.982005	6340.852539
0.000000	2.982242	6336.617188
0.000000	2.982480	6333.949219
0.000000	2.982717	6330.894531
0.000000	2.982954	6328.029785
0.000000	2.983191	6324.837891
0.000000	2.983428	6320.794434
0.000000	2.983665	6315.311523
0.000000	2.983903	6310.106934
0.000000	2.984140	6307.404297
0.000000	2.984377	6304.812500
0.000000	2.984614	6302.241699
0.000000	2.984851	6300.721680
0.000000	2.985089	6301.422363
0.000000	2.985326	6302.541992
0.000000	2.985563	6303.882324
0.000000	2.985800	6305.402832
0.000000	2.986037	6307.970215
0.000000	2.986274	6312.019043
0.000000	2.986511	6318.086426
0.000000	2.986749	6323.850098
0.000000	2.986986	6330.650879
0.000000	2.987223	6338.377930
0.000000	2.987460	6347.297852
0.000000	2.987697	6357.317383
0.000000	2.987934	6366.148926
0.000000	2.988172	6371.906250
0.000000	2.988409	6377.539551
0.000000	2.988646	6382.911133
0.000000	2.988883	6386.527344
0.000000	2.989120	6389.914063
0.000000	2.989357	6393.062988
0.000000	2.989595	6394.814453
0.000000	2.989832	6396.295410
0.000000	2.990069	6394.948242
0.000000	2.990306	6392.302246
0.000000	2.990543	6388.805176
0.000000	2.990781	6384.930176
0.000000	2.991018	6383.905273
0.000000	2.991255	6384.816895
0.000000	2.991492	6386.512695
0.000000	2.991729	6388.284180
0.000000	2.991966	6389.221680
0.000000	2.992204	6390.591797
0.000000	2.992441	6392.358887
0.000000	2.992678	6394.199707
0.000000	2.992915	6396.968262
0.000000	2.993152	6398.227539
0.000000	2.993390	6398.415527
0.000000	2.993627	6398.452148
0.000000	2.993864	6398.468262
0.000000	2.994101	6399.190918
0.000000	2.994338	6400.458984
0.000000	2.994576	6399.848145
0.000000	2.994812	6398.675781
0.000000	2.995050	6397.060547
0.000000	2.995287	6395.056641
0.000000	2.995524	6393.742188
0.000000	2.995761	6392.036621
0.000000	2.995998	6391.125977
0.000000	2.996236	6390.753906
0.000000	2.996473	6390.358887
0.000000	2.996710	6390.317383
0.000000	2.996947	6390.177246
0.000000	2.997184	6389.493164
0.000000	2.997422	6389.699707
0.000000	2.997659	6390.733887
0.000000	2.997896	6392.769531
0.000000	2.998133	6394.879395
0.000000	2.998370	6397.691895
0.000000	2.998607	6401.466309
0.000000	2.998845	6406.237793
0.000000	2.999082	6413.216797
0.000000	2.999319	6420.016602
0.000000	2.999556	6424.376953
0.000000	2.999793	6427.418945
0.000000	3.000031	6426.659180
0.000000	3.000268	6424.974609
0.000000	3.000505	6421.623535
0.000000	3.000742	6418.485840
0.000000	3.000979	6416.310547
0.000000	3.001216	6413.617676
0.000000	3.001454	6410.832520
0.000000	3.001691	6405.930664
0.000000	3.001928	6400.297363
0.000000	3.002165	6396.169434
0.000000	3.002402	6395.758789
0.000000	3.002640	6398.484375
0.000000	3.002877	6402.735352
0.000000	3.003114	6408.102539
0.000000	3.003351	6413.195313
0.000000	3.003588	6417.526367
0.000000	3.003825	6422.129395
0.000000	3.004063	6427.421387
0.000000	3.004299	6431.937988
0.000000	3.004537	6437.194336
0.000000	3.004774	6442.419922
0.000000	3.005011	6448.692871
0.000000	3.005249	6456.889648
0.000000	3.005485	6467.328125
0.000000	3.005723	6478.344727
0.000000	3.005960	6488.706055
0.000000	3.006197	6499.178223
0.000000	3.006434	6510.281250
0.000000	3.006671	6520.409668
0.000000	3.006908	6529.954590
0.000000	3.007146	6539.125977
0.000000	3.007383	6545.892090
0.000000	3.007620	6550.998535
0.000000	3.007857	6556.036621
0.000000	3.008094	6561.661133
0.000000	3.008332	6569.145020
0.000000	3.008569	6576.749512
0.000000	3.008806	6584.966309
0.000000	3.009043	6593.804688
0.000000	3.009280	6602.148926
0.000000	3.009517	6609.603516
0.000000	3.009755	6613.437012
0.000000	3.009992	6616.305664
0.000000	3.010229	6618.152344
0.000000	3.010466	6619.187988
0.000000	3.010703	6619.162109
0.000000	3.010941	6617.721680
0.000000	3.011178	6614.923340
0.000000	3.011415	6611.271484
0.000000	3.011652	6606.983398
0.000000	3.011889	6602.689941
0.000000	3.012126	6598.201172
0.000000	3.012364	6594.155762
0.000000	3.012601	6589.588867
0.000000	3.012838	6586.132813
0.000000	3.013075	6582.462402
0.000000	3.013312	6578.437012
0.000000	3.013550	6573.863281
0.000000	3.013787	6568.888672
0.000000	3.014024	6563.084473
0.000000	3.014261	6555.245605
0.000000	3.014498	6546.136719
0.000000	3.014735	6536.262695
0.000000	3.014972	6529.562500
0.000000	3.015210	6523.946289
0.000000	3.015447	6520.874512
0.000000	3.015684	6517.211914
0.000000	3.015921	6514.159668
0.000000	3.016158	6511.020996
0.000000	3.016396	6508.782715
0.000000	3.016633	6507.114746
0.000000	3.016870	6505.891113
0.000000	3.017107	6506.316406
0.000000	3.017344	6505.095215
0.000000	3.017581	6503.870117
0.000000	3.017819	6503.216309
0.000000	3.018056	6504.580078
0.000000	3.018293	6506.077637
0.000000	3.018530	6507.270020
0.000000	3.018767	6508.556152
0.000000	3.019005	6510.106934
0.000000	3.019242	6511.715820
0.000000	3.019479	6512.679688
0.000000	3.019716	6513.159180
0.000000	3.019953	6513.742188
0.000000	3.020190	6514.210449
0.000000	3.020428	6514.833984
0.000000	3.020665	6515.770996
0.000000	3.020902	6516.680176
0.000000	3.021139	6517.317871
0.000000	3.021376	6518.049805
0.000000	3.021614	6519.127441
0.000000	3.021851	6519.937988
0.000000	3.022088	6520.692871
0.000000	3.022325	6521.746094
0.000000	3.022562	6522.489258
0.000000	3.022799	6522.917480
0.000000	3.023037	6523.293457
0.000000	3.023273	6523.521973
0.000000	3.023511	6524.802246
0.000000	3.023748	6526.208008
0.000000	3.023985	6527.407227
0.000000	3.024222	6527.051758
0.000000	3.024459	6525.644531
0.000000	3.024697	6522.256348
0.000000	3.024934	6518.161133
0.000000	3.025171	6515.302734
0.000000	3.025408	6513.497559
0.000000	3.025645	6512.472656
0.000000	3.025882	6512.107422
0.000000	3.026120	6511.719727
0.000000	3.026357	6511.294922
0.000000	3.026594	6510.680664
0.000000	3.026831	6511.662598
0.000000	3.027068	6511.770508
0.000000	3.027306	6510.998047
0.000000	3.027543	6510.151367
0.000000	3.027780	6509.631348
0.000000	3.028017	6509.748047
0.000000	3.028254	6509.724609
0.000000	3.028491	6510.131348
0.000000	3.028729	6510.016602
0.000000	3.028966	6510.279785
0.000000	3.029203	6511.884277
0.000000	3.029440	6517.113770
0.000000	3.029677	6521.586426
0.000000	3.029915	6524.837891
0.000000	3.030152	6529.167480
0.000000	3.030389	6534.553223
0.000000	3.030626	6541.683105
0.000000	3.030863	6547.766113
0.000000	3.031101	6554.992188
0.000000	3.031338	6563.293457
0.000000	3.031575	6574.090332
0.000000	3.031812	6588.770508
0.000000	3.032049	6609.890625
0.000000	3.032286	6638.831055
0.000000	3.032524	6678.719727
0.000000	3.032761	6729.092285
0.000000	3.032998	6788.767090
0.000000	3.033235	6846.927246
0.000000	3.033472	6894.185547
0.000000	3.033710	6927.130859
0.000000	3.033947	6942.721191
0.000000	3.034184	6940.110352
0.000000	3.034421	6922.313965
0.000000	3.034658	6891.980469
0.000000	3.034895	6851.838867
0.000000	3.035132	6805.573242
0.000000	3.035370	6757.579102
0.000000	3.035607	6715.063965
0.000000	3.035844	6688.430664
0.000000	3.036081	6676.908691
0.000000	3.036318	6668.649414
0.000000	3.036555	6659.791016
0.000000	3.036793	6652.372070
0.000000	3.037030	6646.200195
0.000000	3.037267	6642.095215
0.000000	3.037504	6639.875000
0.000000	3.037741	6640.362305
0.000000	3.037978	6642.073730
0.000000	3.038216	6645.374512
0.000000	3.038453	6649.973633
0.000000	3.038690	6655.837402
0.000000	3.038927	6661.745117
0.000000	3.039164	6665.925781
0.000000	3.039402	6668.110840
0.000000	3.039639	6669.901855
0.000000	3.039876	6671.470215
0.000000	3.040113	6673.251953
0.000000	3.040350	6675.791992
0.000000	3.040587	6677.658203
0.000000	3.040825	6677.151367
0.000000	3.041062	6676.214355
0.000000	3.041299	6674.713379
0.000000	3.041536	6673.576172
0.000000	3.041773	6675.968750
0.000000	3.042011	6678.648926
0.000000	3.042248	6681.828125
0.000000	3.042485	6686.079102
0.000000	3.042722	6690.136719
0.000000	3.042959	6692.485352
0.000000	3.043196	6692.117188
0.000000	3.043433	6690.629883
0.000000	3.043671	6688.291504
0.000000	3.043908	6685.384766
0.000000	3.044145	6683.987305
0.000000	3.044382	6684.259766
0.000000	3.044619	6684.301758
0.000000	3.044857	6684.774414
0.000000	3.045094	6684.901855
0.000000	3.045331	6684.854004
0.000000	3.045568	6685.156738
0.000000	3.045805	6686.019531
0.000000	3.046042	6688.704102
0.000000	3.046280	6692.086426
0.000000	3.046517	6690.913574
0.000000	3.046754	6686.564941
0.000000	3.046991	6680.294434
0.000000	3.047228	6671.837402
0.000000	3.047466	6661.769531
0.000000	3.047703	6652.087891
0.000000	3.047940	6646.339844
0.000000	3.048177	6642.969727
0.000000	3.048414	6638.238281
0.000000	3.048651	6632.334473
0.000000	3.048889	6625.754883
0.000000	3.049126	6618.583008
0.000000	3.049363	6612.775391
0.000000	3.049600	6607.048828
0.000000	3.049837	6600.909668
0.000000	3.050075	6593.660156
0.000000	3.050312	6586.627930
0.000000	3.050549	6582.224121
0.000000	3.050786	6577.635254
0.000000	3.051023	6572.832520
0.000000	3.051260	6569.789551
0.000000	3.051498	6567.492676
0.000000	3.051734	6565.836426
0.000000	3.051972	6564.723145
0.000000	3.052209	6564.797852
0.000000	3.052446	6565.620605
0.000000	3.052684	6569.512695
0.000000	3.052920	6573.293457
0.000000	3.053158	6576.534180
0.000000	3.053395	6580.657227
0.000000	3.053632	6585.637207
0.000000	3.053869	6593.033691
0.000000	3.054106	6599.517090
0.000000	3.054343	6602.869141
0.000000	3.054581	6605.993652
0.000000	3.054818	6607.570313
0.000000	3.055055	6607.349609
0.000000	3.055292	6605.039063
0.000000	3.055529	6601.794434
0.000000	3.055767	6596.957031
0.000000	3.056004	6590.541504
0.000000	3.056241	6584.747070
0.000000	3.056478	6578.344238
0.000000	3.056715	6571.155273
0.000000	3.056952	6565.100586
0.000000	3.057190	6559.309082
0.000000	3.057427	6554.248535
0.000000	3.057664	6549.342285
0.000000	3.057901	6544.787109
0.000000	3.058138	6539.433105
0.000000	3.058376	6533.616699
0.000000	3.058613	6527.431152
0.000000	3.058850	6521.305664
0.000000	3.059087	6515.481445
0.000000	3.059324	6513.821777
0.000000	3.059561	6513.284668
0.000000	3.059799	6511.107422
0.000000	3.060036	6507.856934
0.000000	3.060273	6504.735840
0.000000	3.060510	6501.014160
0.000000	3.060747	6496.775879
0.000000	3.060985	6492.960938
0.000000	3.061222	6490.476074
0.000000	3.061459	6490.094727
0.000000	3.061696	6492.497070
0.000000	3.061933	6493.962891
0.000000	3.062171	6493.904297
0.000000	3.062407	6495.008789
0.000000	3.062645	6497.406250
0.000000	3.062882	6501.759766
0.000000	3.063119	6505.469238
0.000000	3.063356	6508.836426
0.000000	3.063593	6512.314941
0.000000	3.063831	6515.742676
0.000000	3.064068	6518.558105
0.000000	3.064305	6521.041504
0.000000	3.064542	6522.787109
0.000000	3.064779	6523.195313
0.000000	3.065017	6522.612793
0.000000	3.065254	6521.634277
0.000000	3.065491	6522.025879
0.000000	3.065728	6523.481445
0.000000	3.065965	6524.583984
0.000000	3.066202	6525.627441
0.000000	3.066440	6526.528320
0.000000	3.066677	6527.440430
0.000000	3.066914	6526.837402
0.000000	3.067151	6525.917969
0.000000	3.067388	6525.054199
0.000000	3.067626	6524.795410
0.000000	3.067863	6526.065918
0.000000	3.068100	6527.798828
0.000000	3.068337	6529.794922
0.000000	3.068574	6531.578125
0.000000	3.068811	6533.996094
0.000000	3.069049	6536.692871
0.000000	3.069286	6539.887695
0.000000	3.069523	6542.331055
0.000000	3.069760	6544.951660
0.000000	3.069997	6548.012207
0.000000	3.070235	6551.290527
0.000000	3.070472	6555.163574
0.000000	3.070709	6558.318848
0.000000	3.070946	6561.394531
0.000000	3.071183	6565.114258
0.000000	3.071420	6569.621094
0.000000	3.071658	6575.497559
0.000000	3.071894	6580.443848
0.000000	3.072132	6585.913086
0.000000	3.072369	6592.000488
0.000000	3.072606	6598.437012
0.000000	3.072843	6603.877930
0.000000	3.073080	6605.243164
0.000000	3.073318	6605.277344
0.000000	3.073555	6604.839355
0.000000	3.073792	6604.036133
0.000000	3.074029	6604.699219
0.000000	3.074266	6605.481445
0.000000	3.074503	6604.415039
0.000000	3.074741	6602.296875
0.000000	3.074978	6601.595703
0.000000	3.075215	6601.389648
0.000000	3.075452	6599.412109
0.000000	3.075689	6596.879883
0.000000	3.075927	6593.905273
0.000000	3.076164	6591.365234
0.000000	3.076401	6588.829102
0.000000	3.076638	6585.853516
0.000000	3.076875	6582.264160
0.000000	3.077112	6578.799805
0.000000	3.077350	6577.107910
0.000000	3.077587	6575.788574
0.000000	3.077824	6574.299805
0.000000	3.078061	6573.298340
0.000000	3.078298	6572.967773
0.000000	3.078536	6574.443359
0.000000	3.078773	6574.087891
0.000000	3.079010	6573.659180
0.000000	3.079247	6573.845215
0.000000	3.079484	6575.948730
0.000000	3.079721	6578.164551
0.000000	3.079959	6580.006836
0.000000	3.080196	6581.954590
0.000000	3.080433	6582.937988
0.000000	3.080670	6583.858887
0.000000	3.080907	6584.495117
0.000000	3.081145	6585.512207
0.000000	3.081382	6587.016113
0.000000	3.081619	6588.990723
0.000000	3.081856	6591.054688
0.000000	3.082093	6593.307617
0.000000	3.082330	6596.102051
0.000000	3.082567	6599.762695
0.000000	3.082805	6604.042969
0.000000	3.083042	6608.440918
0.000000	3.083279	6613.060547
0.000000	3.083516	6617.204590
0.000000	3.083753	6619.776855
0.000000	3.083991	6618.532715
0.000000	3.084228	6616.399902
0.000000	3.084465	6615.282715
0.000000	3.084702	6614.742676
0.000000	3.084939	6615.132324
0.000000	3.085176	6615.653809
0.000000	3.085414	6616.395508
0.000000	3.085651	6616.903320
0.000000	3.085888	6618.486328
0.000000	3.086125	6620.107910
0.000000	3.086362	6621.733398
0.000000	3.086599	6622.242188
0.000000	3.086837	6620.308105
0.000000	3.087074	6618.242188
0.000000	3.087311	6618.735352
0.000000	3.087548	6619.047363
0.000000	3.087785	6619.819336
0.000000	3.088022	6620.031250
0.000000	3.088260	6617.251953
0.000000	3.088497	6612.767090
0.000000	3.088734	6607.029297
0.000000	3.088971	6600.310547
0.000000	3.089208	6593.373047
0.000000	3.089446	6589.952637
0.000000	3.089683	6587.267578
0.000000	3.089920	6584.648926
0.000000	3.090157	6580.933594
0.000000	3.090394	6576.000977
0.000000	3.090631	6570.510254
0.000000	3.090868	6564.225098
0.000000	3.091106	6557.327637
0.000000	3.091343	6550.447754
0.000000	3.091580	6542.951660
0.000000	3.091817	6535.708008
0.000000	3.092054	6528.687500
0.000000	3.092292	6521.989258
0.000000	3.092529	6517.657715
0.000000	3.092766	6513.209961
0.000000	3.093003	6508.931641
0.000000	3.093240	6504.878906
0.000000	3.093477	6502.926270
0.000000	3.093715	6500.925293
0.000000	3.093952	6498.196289
0.000000	3.094189	6495.687500
0.000000	3.094426	6493.821777
0.000000	3.094663	6492.778809
0.000000	3.094901	6491.840820
0.000000	3.095138	6491.318848
0.000000	3.095375	6490.905762
0.000000	3.095612	6491.149414
0.000000	3.095849	6490.984863
0.000000	3.096087	6490.091797
0.000000	3.096324	6487.922363
0.000000	3.096561	6488.460449
0.000000	3.096798	6493.945801
0.000000	3.097035	6504.082031
0.000000	3.097272	6516.818359
0.000000	3.097510	6530.547852
0.000000	3.097747	6545.392578
0.000000	3.097984	6559.219727
0.000000	3.098221	6566.592285
0.000000	3.098458	6561.858887
0.000000	3.098696	6545.941895
0.000000	3.098933	6525.549805
0.000000	3.099170	6518.341797
0.000000	3.099407	6507.966309
0.000000	3.099644	6503.588379
0.000000	3.099881	6499.275879
0.000000	3.100119	6495.579590
0.000000	3.100355	6492.417969
0.000000	3.100593	6490.547363
0.000000	3.100830	6490.135254
0.000000	3.101067	6491.943848
0.000000	3.101305	6495.858398
0.000000	3.101541	6500.946777
0.000000	3.101779	6507.405762
0.000000	3.102016	6515.124512
0.000000	3.102253	6523.999512
0.000000	3.102490	6533.541992
0.000000	3.102727	6543.831055
0.000000	3.102964	6552.262207
0.000000	3.103202	6559.165527
0.000000	3.103439	6562.773438
0.000000	3.103676	6564.951172
0.000000	3.103913	6565.478027
0.000000	3.104150	6564.859863
0.000000	3.104388	6563.005371
0.000000	3.104625	6559.678711
0.000000	3.104862	6556.681152
0.000000	3.105099	6554.538086
0.000000	3.105336	6553.218262
0.000000	3.105573	6551.477539
0.000000	3.105811	6549.563477
0.000000	3.106048	6547.733398
0.000000	3.106285	6545.412598
0.000000	3.106522	6543.030273
0.000000	3.106759	6540.729004
0.000000	3.106997	6539.304199
0.000000	3.107234	6538.590332
0.000000	3.107471	6538.489746
0.000000	3.107708	6540.918945
0.000000	3.107945	6542.995605
0.000000	3.108182	6544.008789
0.000000	3.108420	6545.145508
0.000000	3.108657	6546.865723
0.000000	3.108894	6549.922363
0.000000	3.109131	6553.745117
0.000000	3.109368	6557.850098
0.000000	3.109606	6562.482422
0.000000	3.109843	6568.250000
0.000000	3.110080	6574.837402
0.000000	3.110317	6582.494141
0.000000	3.110554	6590.433105
0.000000	3.110791	6598.021973
0.000000	3.111028	6604.023438
0.000000	3.111266	6605.731445
0.000000	3.111503	6604.613281
0.000000	3.111740	6601.415527
0.000000	3.111977	6597.279297
0.000000	3.112214	6593.408691
0.000000	3.112452	6592.769043
0.000000	3.112689	6591.925781
0.000000	3.112926	6590.711426
0.000000	3.113163	6589.423828
0.000000	3.113400	6588.605469
0.000000	3.113637	6587.811035
0.000000	3.113875	6586.548828
0.000000	3.114112	6585.387695
0.000000	3.114349	6584.623535
0.000000	3.114586	6584.579102
0.000000	3.114823	6584.495605
0.000000	3.115061	6581.458008
0.000000	3.115298	6576.591309
0.000000	3.115535	6570.552246
0.000000	3.115772	6562.980957
0.000000	3.116009	6556.710449
0.000000	3.116246	6551.913574
0.000000	3.116484	6548.197266
0.000000	3.116721	6545.550781
0.000000	3.116958	6542.902832
0.000000	3.117195	6540.801758
0.000000	3.117432	6539.766602
0.000000	3.117670	6538.906250
0.000000	3.117907	6538.443359
0.000000	3.118144	6537.837402
0.000000	3.118381	6536.523926
0.000000	3.118618	6533.970703
0.000000	3.118855	6530.947754
0.000000	3.119093	6527.731445
0.000000	3.119329	6525.010742
0.000000	3.119567	6523.733887
0.000000	3.119804	6521.405273
0.000000	3.120041	6518.859375
0.000000	3.120279	6516.294434
0.000000	3.120515	6514.680664
0.000000	3.120753	6513.549316
0.000000	3.120990	6512.143555
0.000000	3.121227	6511.503418
0.000000	3.121464	6511.561035
0.000000	3.121701	6512.630859
0.000000	3.121938	6513.448242
0.000000	3.122176	6513.479980
0.000000	3.122413	6512.790039
0.000000	3.122650	6510.288086
0.000000	3.122887	6506.688965
0.000000	3.123124	6502.170898
0.000000	3.123362	6497.919922
0.000000	3.123599	6495.256836
0.000000	3.123836	6493.601563
0.000000	3.124073	6492.203125
0.000000	3.124310	6492.243164
0.000000	3.124547	6494.659180
0.000000	3.124785	6497.960938
0.000000	3.125022	6502.890137
0.000000	3.125259	6508.469727
0.000000	3.125496	6514.507324
0.000000	3.125733	6520.692871
0.000000	3.125971	6523.100098
0.000000	3.126208	6523.971680
0.000000	3.126445	6523.813477
0.000000	3.126682	6522.566895
0.000000	3.126919	6521.402832
0.000000	3.127156	6516.527832
0.000000	3.127394	6509.620117
0.000000	3.127631	6500.416016
0.000000	3.127868	6490.854004
0.000000	3.128105	6482.996094
0.000000	3.128342	6474.012695
0.000000	3.128580	6464.835449
0.000000	3.128817	6455.497559
0.000000	3.129054	6445.957520
0.000000	3.129291	6436.242676
0.000000	3.129528	6427.687012
0.000000	3.129766	6421.094238
0.000000	3.130002	6415.539063
0.000000	3.130240	6413.177246
0.000000	3.130477	6411.619629
0.000000	3.130714	6410.848633
0.000000	3.130951	6411.664063
0.000000	3.131188	6413.965332
0.000000	3.131426	6417.795898
0.000000	3.131663	6420.923340
0.000000	3.131900	6423.741699
0.000000	3.132137	6426.749512
0.000000	3.132374	6429.791016
0.000000	3.132612	6432.975098
0.000000	3.132849	6436.643066
0.000000	3.133086	6440.708496
0.000000	3.133323	6445.447266
0.000000	3.133560	6449.671875
0.000000	3.133797	6452.086914
0.000000	3.134035	6451.423828
0.000000	3.134272	6449.019531
0.000000	3.134509	6445.393555
0.000000	3.134746	6441.380859
0.000000	3.134983	6439.423340
0.000000	3.135220	6437.763672
0.000000	3.135458	6437.100098
0.000000	3.135695	6437.532227
0.000000	3.135932	6438.995605
0.000000	3.136169	6441.614746
0.000000	3.136406	6445.690918
0.000000	3.136643	6451.315918
0.000000	3.136881	6458.221680
0.000000	3.137118	6464.199707
0.000000	3.137355	6470.369141
0.000000	3.137592	6477.320313
0.000000	3.137829	6483.961426
0.000000	3.138067	6488.840820
0.000000	3.138304	6494.010742
0.000000	3.138541	6500.352051
0.000000	3.138778	6507.171387
0.000000	3.139015	6514.549805
0.000000	3.139252	6522.512695
0.000000	3.139489	6530.999512
0.000000	3.139727	6538.501465
0.000000	3.139964	6545.959961
0.000000	3.140201	6553.573730
0.000000	3.140438	6558.922363
0.000000	3.140675	6562.474121
0.000000	3.140913	6564.487793
0.000000	3.141150	6565.365723
0.000000	3.141387	6565.647461
0.000000	3.141624	6565.257324
0.000000	3.141861	6564.922363
0.000000	3.142098	6566.163574
0.000000	3.142336	6567.584961
0.000000	3.142573	6569.523438
0.000000	3.142810	6572.310059
0.000000	3.143047	6575.759277
0.000000	3.143284	6580.473633
0.000000	3.143522	6585.770996
0.000000	3.143759	6591.107422
0.000000	3.143996	6597.096680
0.000000	3.144233	6603.365723
0.000000	3.144470	6609.268555
0.000000	3.144707	6613.324707
0.000000	3.144945	6617.038086
0.000000	3.145182	6621.297852
0.000000	3.145419	6626.090820
0.000000	3.145656	6631.605957
0.000000	3.145893	6637.114258
0.000000	3.146131	6640.738281
0.000000	3.146368	6639.807129
0.000000	3.146605	6636.172852
0.000000	3.146842	6630.688477
0.000000	3.147079	6623.816895
0.000000	3.147316	6617.494141
0.000000	3.147554	6612.380859
0.000000	3.147791	6607.838867
0.000000	3.148028	6601.649414
0.000000	3.148265	6594.707520
0.000000	3.148502	6587.524902
0.000000	3.148740	6582.605957
0.000000	3.148976	6578.460938
0.000000	3.149214	6573.492676
0.000000	3.149451	6568.444824
0.000000	3.149688	6563.588379
0.000000	3.149925	6560.714844
0.000000	3.150162	6560.630859
0.000000	3.150399	6562.515137
0.000000	3.150637	6564.469238
0.000000	3.150874	6566.642090
0.000000	3.151111	6568.115723
0.000000	3.151348	6568.639648
0.000000	3.151585	6569.460938
0.000000	3.151823	6570.789063
0.000000	3.152060	6573.781250
0.000000	3.152297	6578.316406
0.000000	3.152534	6583.994141
0.000000	3.152771	6591.938477
0.000000	3.153008	6601.482910
0.000000	3.153246	6611.383301
0.000000	3.153483	6622.111328
0.000000	3.153720	6633.938477
0.000000	3.153957	6645.552246
0.000000	3.154194	6654.833984
0.000000	3.154432	6657.474609
0.000000	3.154669	6655.892090
0.000000	3.154906	6652.757324
0.000000	3.155143	6648.387207
0.000000	3.155380	6645.508789
0.000000	3.155617	6645.979004
0.000000	3.155855	6648.447754
0.000000	3.156092	6653.076172
0.000000	3.156329	6658.594238
0.000000	3.156566	6662.215820
0.000000	3.156803	6665.015137
0.000000	3.157041	6667.981445
0.000000	3.157278	6672.290039
0.000000	3.157515	6678.833496
0.000000	3.157752	6685.567383
0.000000	3.157989	6690.753906
0.000000	3.158226	6694.714844
0.000000	3.158463	6697.904297
0.000000	3.158701	6700.896973
0.000000	3.158938	6703.761230
0.000000	3.159175	6706.610840
0.000000	3.159412	6709.458984
0.000000	3.159649	6713.022461
0.000000	3.159887	6717.714355
0.000000	3.160124	6723.708496
0.000000	3.160361	6727.533691
0.000000	3.160598	6730.290039
0.000000	3.160835	6731.850098
0.000000	3.161072	6733.156738
0.000000	3.161310	6735.422363
0.000000	3.161547	6740.965332
0.000000	3.161784	6748.684570
0.000000	3.162021	6759.700684
0.000000	3.162258	6775.521484
0.000000	3.162496	6796.961426
0.000000	3.162733	6823.788574
0.000000	3.162970	6860.526367
0.000000	3.163207	6908.498535
0.000000	3.163444	6963.563477
0.000000	3.163682	7014.794434
0.000000	3.163919	7058.502441
0.000000	3.164156	7092.181641
0.000000	3.164393	7113.125000
0.000000	3.164630	7119.824707
0.000000	3.164867	7110.646484
0.000000	3.165105	7085.873535
0.000000	3.165342	7048.428711
0.000000	3.165579	7001.107910
0.000000	3.165816	6948.878906
0.000000	3.166053	6897.993164
0.000000	3.166291	6856.518555
0.000000	3.166528	6833.166016
0.000000	3.166764	6816.109375
0.000000	3.167002	6803.711914
0.000000	3.167239	6793.701660
0.000000	3.167476	6785.941895
0.000000	3.167714	6780.475586
0.000000	3.167950	6776.384766
0.000000	3.168188	6773.289551
0.000000	3.168425	6770.954102
0.000000	3.168662	6767.988281
0.000000	3.168900	6764.542480
0.000000	3.169136	6761.419922
0.000000	3.169374	6757.709473
0.000000	3.169611	6755.072754
0.000000	3.169848	6753.853027
0.000000	3.170085	6752.072266
0.000000	3.170322	6748.945801
0.000000	3.170559	6746.127930
0.000000	3.170797	6742.448242
0.000000	3.171034	6735.923340
0.000000	3.171271	6727.648926
0.000000	3.171508	6719.363281
0.000000	3.171745	6714.771484
0.000000	3.171983	6711.941895
0.000000	3.172220	6708.880859
0.000000	3.172457	6706.115234
0.000000	3.172694	6703.444824
0.000000	3.172931	6699.455078
0.000000	3.173168	6695.208496
0.000000	3.173406	6690.670898
0.000000	3.173643	6687.647461
0.000000	3.173880	6686.443359
0.000000	3.174117	6685.470215
0.000000	3.174354	6683.927734
0.000000	3.174592	6679.515137
0.000000	3.174829	6673.903320
0.000000	3.175066	6667.190430
0.000000	3.175303	6660.242676
0.000000	3.175540	6654.922363
0.000000	3.175777	6649.272949
0.000000	3.176015	6645.789063
0.000000	3.176252	6643.150391
0.000000	3.176489	6640.686523
0.000000	3.176726	6640.922363
0.000000	3.176963	6642.431152
[truncated: 4,979,761 more chars]
