# Supplementary material for: Conductivity and radio frequency performance data for silver nanoparticle inks deposited via aerosol jet deposition and processed under varying conditions
Source: Data Brief. 2020 Sep 24;33:106331. doi: 10.1016/j.dib.2020.106331 (PMC7560714; doi:10.1016/j.dib.2020.106331)
Supplement: Supplementary file 3 [file mmc3.zip › Sintering Study/Clariant Ink/Profilometry Data/CLA_15.ASC]

Wyko ASCII Data File Format 2	1	1
X Size	10
Y Size	18001
Block Name	Type	Length	Value
Wavelength	7	4	1.185746
Aspect	7	4	0.000339
Pixel_size	7	4	0.700000
RAW_DATA	3	720040	
0.000000	0.000000	-55.475834
0.000000	0.000237	-54.496380
0.000000	0.000474	-54.523426
0.000000	0.000712	-53.756920
0.000000	0.000949	-53.911789
0.000000	0.001186	-53.632732
0.000000	0.001423	-53.039558
0.000000	0.001660	-53.388496
0.000000	0.001897	-53.896690
0.000000	0.002135	-53.945240
0.000000	0.002372	-53.849113
0.000000	0.002609	-53.544155
0.000000	0.002846	-53.633827
0.000000	0.003083	-52.774323
0.000000	0.003320	-52.529991
0.000000	0.003558	-52.101845
0.000000	0.003795	-51.390480
0.000000	0.004032	-51.409580
0.000000	0.004269	-50.754639
0.000000	0.004506	-51.254589
0.000000	0.004744	-51.481331
0.000000	0.004981	-51.624100
0.000000	0.005218	-51.517658
0.000000	0.005455	-51.363129
0.000000	0.005692	-51.376431
0.000000	0.005929	-50.805645
0.000000	0.006167	-50.604061
0.000000	0.006404	-49.951393
0.000000	0.006641	-49.115215
0.000000	0.006878	-49.255379
0.000000	0.007115	-48.130711
0.000000	0.007352	-48.540428
0.000000	0.007590	-50.301373
0.000000	0.007827	-49.703297
0.000000	0.008064	-49.652531
0.000000	0.008301	-49.202515
0.000000	0.008538	-49.205265
0.000000	0.008775	-48.838547
0.000000	0.009013	-49.078129
0.000000	0.009250	-49.094204
0.000000	0.009487	-49.110432
0.000000	0.009724	-49.242699
0.000000	0.009961	-48.633125
0.000000	0.010199	-49.219807
0.000000	0.010436	-48.726631
0.000000	0.010673	-48.698944
0.000000	0.010910	-48.927509
0.000000	0.011147	-48.561459
0.000000	0.011384	-49.045612
0.000000	0.011622	-48.448219
0.000000	0.011859	-48.916981
0.000000	0.012096	-48.765083
0.000000	0.012333	-48.788242
0.000000	0.012570	-48.361885
0.000000	0.012807	-47.950386
0.000000	0.013045	-47.566845
0.000000	0.013282	-46.864178
0.000000	0.013519	-46.716824
0.000000	0.013756	-46.072964
0.000000	0.013993	-46.157940
0.000000	0.014231	-45.790344
0.000000	0.014468	-45.808033
0.000000	0.014705	-45.979645
0.000000	0.014942	-45.438400
0.000000	0.015179	-45.867870
0.000000	0.015416	-45.102623
0.000000	0.015654	-45.789120
0.000000	0.015891	-45.417164
0.000000	0.016128	-45.038834
0.000000	0.016365	-45.656006
0.000000	0.016602	-44.977097
0.000000	0.016839	-45.999535
0.000000	0.017077	-45.342579
0.000000	0.017314	-45.477196
0.000000	0.017551	-45.692760
0.000000	0.017788	-45.103180
0.000000	0.018025	-45.259800
0.000000	0.018262	-44.121197
0.000000	0.018500	-43.990997
0.000000	0.018737	-43.607212
0.000000	0.018974	-43.223076
0.000000	0.019211	-43.714020
0.000000	0.019448	-43.026749
0.000000	0.019686	-43.434418
0.000000	0.019923	-43.146156
0.000000	0.020160	-43.103104
0.000000	0.020397	-43.200710
0.000000	0.020634	-42.833759
0.000000	0.020871	-42.971912
0.000000	0.021109	-42.904846
0.000000	0.021346	-43.463779
0.000000	0.021583	-43.414696
0.000000	0.021820	-43.306282
0.000000	0.022057	-42.996880
0.000000	0.022294	-42.593376
0.000000	0.022532	-42.461250
0.000000	0.022769	-41.757015
0.000000	0.023006	-41.817734
0.000000	0.023243	-40.857826
0.000000	0.023480	-40.581085
0.000000	0.023718	-40.203037
0.000000	0.023955	-40.230221
0.000000	0.024192	-40.194401
0.000000	0.024429	-40.201488
0.000000	0.024666	-40.598045
0.000000	0.024903	-40.018269
0.000000	0.025141	-40.360603
0.000000	0.025378	-39.692356
0.000000	0.025615	-39.679333
0.000000	0.025852	-39.257336
0.000000	0.026089	-38.784145
0.000000	0.026326	-38.889347
0.000000	0.026564	-38.253685
0.000000	0.026801	-38.317146
0.000000	0.027038	-38.003941
0.000000	0.027275	-38.135273
0.000000	0.027512	-37.606388
0.000000	0.027750	-37.113205
0.000000	0.027987	-36.547249
0.000000	0.028224	-36.532265
0.000000	0.028461	-35.752132
0.000000	0.028698	-35.418659
0.000000	0.028935	-35.214306
0.000000	0.029173	-34.792641
0.000000	0.029410	-35.016994
0.000000	0.029647	-34.693169
0.000000	0.029884	-35.021149
0.000000	0.030121	-34.923855
0.000000	0.030358	-34.988544
0.000000	0.030596	-34.979023
0.000000	0.030833	-35.133507
0.000000	0.031070	-35.568672
0.000000	0.031307	-35.654591
0.000000	0.031544	-35.593285
0.000000	0.031781	-35.608665
0.000000	0.032019	-35.445236
0.000000	0.032256	-35.328293
0.000000	0.032493	-35.128807
0.000000	0.032730	-34.471485
0.000000	0.032967	-34.449516
0.000000	0.033205	-33.750633
0.000000	0.033442	-33.581150
0.000000	0.033679	-33.123913
0.000000	0.033916	-32.259811
0.000000	0.034153	-32.472507
0.000000	0.034390	-31.979380
0.000000	0.034628	-32.092232
0.000000	0.034865	-31.734983
0.000000	0.035102	-31.501810
0.000000	0.035339	-31.658825
0.000000	0.035576	-31.006641
0.000000	0.035813	-31.488976
0.000000	0.036051	-31.076942
0.000000	0.036288	-31.919525
0.000000	0.036525	-31.948795
0.000000	0.036762	-31.929590
0.000000	0.036999	-31.948202
0.000000	0.037237	-31.243711
0.000000	0.037474	-31.130302
0.000000	0.037711	-30.053474
0.000000	0.037948	-29.959108
0.000000	0.038185	-29.205610
0.000000	0.038422	-29.010941
0.000000	0.038660	-28.442225
0.000000	0.038897	-27.986666
0.000000	0.039134	-28.271400
0.000000	0.039371	-27.961493
0.000000	0.039608	-27.990263
0.000000	0.039845	-26.903238
0.000000	0.040083	-27.376036
0.000000	0.040320	-26.317236
0.000000	0.040557	-26.992035
0.000000	0.040794	-26.794964
0.000000	0.041031	-27.019449
0.000000	0.041269	-27.303053
0.000000	0.041506	-27.244667
0.000000	0.041743	-27.891855
0.000000	0.041980	-27.140593
0.000000	0.042217	-27.588833
0.000000	0.042454	-26.321636
0.000000	0.042692	-26.069574
0.000000	0.042929	-25.289381
0.000000	0.043166	-24.441893
0.000000	0.043403	-23.909712
0.000000	0.043640	-22.390755
0.000000	0.043877	-22.239120
0.000000	0.044115	-20.532944
0.000000	0.044352	-20.238260
0.000000	0.044589	-19.054638
0.000000	0.044826	-22.480339
0.000000	0.045063	-22.402693
0.000000	0.045300	-21.977186
0.000000	0.045538	-22.168493
0.000000	0.045775	-22.019657
0.000000	0.046012	-22.360302
0.000000	0.046249	-22.331900
0.000000	0.046486	-22.861900
0.000000	0.046724	-22.335173
0.000000	0.046961	-22.384508
0.000000	0.047198	-21.546335
0.000000	0.047435	-21.007496
0.000000	0.047672	-20.444883
0.000000	0.047909	-19.290012
0.000000	0.048147	-18.941372
0.000000	0.048384	-17.552521
0.000000	0.048621	-17.722712
0.000000	0.048858	-19.662561
0.000000	0.049095	-19.320488
0.000000	0.049332	-19.231894
0.000000	0.049570	-19.047821
0.000000	0.049807	-19.260057
0.000000	0.050044	-19.149063
0.000000	0.050281	-19.548510
0.000000	0.050518	-19.843189
0.000000	0.050756	-19.985195
0.000000	0.050993	-19.686560
0.000000	0.051230	-19.766581
0.000000	0.051467	-19.006872
0.000000	0.051704	-18.608025
0.000000	0.051941	-18.249548
0.000000	0.052179	-17.592087
0.000000	0.052416	-17.515255
0.000000	0.052653	-17.090017
0.000000	0.052890	-16.927988
0.000000	0.053127	-17.046278
0.000000	0.053364	-16.946278
0.000000	0.053602	-16.954525
0.000000	0.053839	-17.040310
0.000000	0.054076	-16.189047
0.000000	0.054313	-16.184219
0.000000	0.054550	-15.216972
0.000000	0.054787	-14.713018
0.000000	0.055025	-14.337428
0.000000	0.055262	-13.001011
0.000000	0.055499	-13.153867
0.000000	0.055736	-12.210430
0.000000	0.055973	-11.525300
0.000000	0.056211	-11.073158
0.000000	0.056448	-9.461683
0.000000	0.056685	-13.904190
0.000000	0.056922	-13.262810
0.000000	0.057159	-13.417364
0.000000	0.057396	-13.045567
0.000000	0.057634	-12.730145
0.000000	0.057871	-13.217919
0.000000	0.058108	-12.454466
0.000000	0.058345	-12.966120
0.000000	0.058582	-12.490804
0.000000	0.058819	-12.216311
0.000000	0.059057	-12.543916
0.000000	0.059294	-12.033062
0.000000	0.059531	-12.493361
0.000000	0.059768	-11.890978
0.000000	0.060005	-12.267273
0.000000	0.060243	-12.195020
0.000000	0.060480	-12.367357
0.000000	0.060717	-12.648672
0.000000	0.060954	-12.153466
0.000000	0.061191	-12.183489
0.000000	0.061428	-11.657616
0.000000	0.061666	-11.533698
0.000000	0.061903	-11.103719
0.000000	0.062140	-10.487843
0.000000	0.062377	-10.557426
0.000000	0.062614	-10.000091
0.000000	0.062851	-9.891969
0.000000	0.063089	-9.399363
0.000000	0.063326	-9.606543
0.000000	0.063563	-8.944556
0.000000	0.063800	-8.605335
0.000000	0.064037	-8.503557
0.000000	0.064275	-8.048459
0.000000	0.064512	-8.220181
0.000000	0.064749	-7.829806
0.000000	0.064986	-8.081805
0.000000	0.065223	-8.021085
0.000000	0.065460	-8.107229
0.000000	0.065698	-8.451530
0.000000	0.065935	-8.179350
0.000000	0.066172	-7.984612
0.000000	0.066409	-8.116279
0.000000	0.066646	-7.600126
0.000000	0.066883	-7.633948
0.000000	0.067121	-7.386534
0.000000	0.067358	-6.963438
0.000000	0.067595	-7.218119
0.000000	0.067832	-6.210810
0.000000	0.068069	-6.218618
0.000000	0.068306	-5.943323
0.000000	0.068544	-5.722982
0.000000	0.068781	-5.188623
0.000000	0.069018	-4.464495
0.000000	0.069255	-4.314686
0.000000	0.069492	-3.573020
0.000000	0.069730	-3.595852
0.000000	0.069967	-3.581799
0.000000	0.070204	-3.645930
0.000000	0.070441	-4.386876
0.000000	0.070678	-3.837826
0.000000	0.070915	-4.255603
0.000000	0.071153	-4.088994
0.000000	0.071390	-3.797477
0.000000	0.071627	-4.123526
0.000000	0.071864	-4.106387
0.000000	0.072101	-4.442336
0.000000	0.072338	-4.137782
0.000000	0.072576	-4.362941
0.000000	0.072813	-3.768066
0.000000	0.073050	-3.524852
0.000000	0.073287	-2.909475
0.000000	0.073524	-2.271644
0.000000	0.073762	-1.866704
0.000000	0.073999	-0.860622
0.000000	0.074236	-0.484338
0.000000	0.074473	0.661465
0.000000	0.074710	0.841800
0.000000	0.074947	1.190925
0.000000	0.075185	1.446219
0.000000	0.075422	1.216688
0.000000	0.075659	0.735367
0.000000	0.075896	0.761490
0.000000	0.076133	0.123435
0.000000	0.076370	0.171963
0.000000	0.076608	0.345660
0.000000	0.076845	0.030485
0.000000	0.077082	0.185417
0.000000	0.077319	0.097152
0.000000	0.077556	-0.241935
0.000000	0.077794	-0.204712
0.000000	0.078031	-0.478861
0.000000	0.078268	0.056935
0.000000	0.078505	-0.010619
0.000000	0.078742	0.653422
0.000000	0.078979	1.104852
0.000000	0.079217	1.683584
0.000000	0.079454	2.979393
0.000000	0.079691	2.887774
0.000000	0.079928	3.520655
0.000000	0.080165	3.671266
0.000000	0.080402	4.643757
0.000000	0.080640	4.001757
0.000000	0.080877	4.133250
0.000000	0.081114	4.243746
0.000000	0.081351	4.455800
0.000000	0.081588	4.643859
0.000000	0.081825	4.549769
0.000000	0.082063	4.524820
0.000000	0.082300	4.208432
0.000000	0.082537	4.333324
0.000000	0.082774	3.948482
0.000000	0.083011	3.905424
0.000000	0.083249	3.997709
0.000000	0.083486	3.513756
0.000000	0.083723	4.174298
0.000000	0.083960	3.720068
0.000000	0.084197	4.690447
0.000000	0.084434	4.581773
0.000000	0.084672	5.424850
0.000000	0.084909	6.031646
0.000000	0.085146	6.002401
0.000000	0.085383	7.388206
0.000000	0.085620	7.283564
0.000000	0.085857	8.292583
0.000000	0.086095	8.489739
0.000000	0.086332	8.680193
0.000000	0.086569	9.482369
0.000000	0.086806	9.321774
0.000000	0.087043	9.504050
0.000000	0.087281	10.047402
0.000000	0.087518	9.712202
0.000000	0.087755	10.754279
0.000000	0.087992	10.488141
0.000000	0.088229	10.779153
0.000000	0.088466	8.367816
0.000000	0.088704	8.145667
0.000000	0.088941	8.368274
0.000000	0.089178	8.357854
0.000000	0.089415	8.983464
0.000000	0.089652	9.658363
0.000000	0.089889	10.113045
0.000000	0.090127	10.440313
0.000000	0.090364	11.116436
0.000000	0.090601	11.657279
0.000000	0.090838	12.174841
0.000000	0.091075	13.047828
0.000000	0.091312	13.332869
0.000000	0.091550	14.273053
0.000000	0.091787	15.335383
0.000000	0.092024	16.558619
0.000000	0.092261	18.339148
0.000000	0.092498	19.595505
0.000000	0.092736	21.882538
0.000000	0.092973	24.348820
0.000000	0.093210	25.839169
0.000000	0.093447	27.161985
0.000000	0.093684	29.103407
0.000000	0.093921	31.036261
0.000000	0.094159	33.184872
0.000000	0.094396	36.175838
0.000000	0.094633	39.552391
0.000000	0.094870	43.676228
0.000000	0.095107	48.664539
0.000000	0.095344	54.508236
0.000000	0.095582	60.985790
0.000000	0.095819	68.208664
0.000000	0.096056	75.345001
0.000000	0.096293	84.397957
0.000000	0.096530	96.428429
0.000000	0.096768	112.285500
0.000000	0.097005	132.163040
0.000000	0.097242	154.957581
0.000000	0.097479	181.644180
0.000000	0.097716	204.825806
0.000000	0.097953	219.660934
0.000000	0.098191	230.569855
0.000000	0.098428	242.433838
0.000000	0.098665	254.385147
0.000000	0.098902	266.455444
0.000000	0.099139	278.688049
0.000000	0.099376	291.315430
0.000000	0.099614	304.634003
0.000000	0.099851	315.775726
0.000000	0.100088	320.274200
0.000000	0.100325	321.117706
0.000000	0.100562	321.598358
0.000000	0.100800	324.035431
0.000000	0.101037	333.949951
0.000000	0.101274	345.981445
0.000000	0.101511	353.106628
0.000000	0.101748	355.665802
0.000000	0.101985	356.922852
0.000000	0.102223	360.002563
0.000000	0.102460	368.369202
0.000000	0.102697	379.387543
0.000000	0.102934	394.605438
0.000000	0.103171	410.371857
0.000000	0.103408	425.219543
0.000000	0.103646	444.711548
0.000000	0.103883	470.330017
0.000000	0.104120	502.863983
0.000000	0.104357	543.463623
0.000000	0.104594	587.324585
0.000000	0.104831	625.043579
0.000000	0.105069	659.146179
0.000000	0.105306	694.113647
0.000000	0.105543	734.820984
0.000000	0.105780	783.982849
0.000000	0.106017	845.005859
0.000000	0.106255	915.039612
0.000000	0.106492	985.530579
0.000000	0.106729	1055.602051
0.000000	0.106966	1124.759399
0.000000	0.107203	1192.016113
0.000000	0.107440	1256.919189
0.000000	0.107678	1319.844604
0.000000	0.107915	1380.403442
0.000000	0.108152	1438.223755
0.000000	0.108389	1492.210327
0.000000	0.108626	1542.012573
0.000000	0.108863	1586.868286
0.000000	0.109101	1626.961182
0.000000	0.109338	1663.701416
0.000000	0.109575	1696.287231
0.000000	0.109812	1724.526855
0.000000	0.110049	1748.641968
0.000000	0.110287	1769.635742
0.000000	0.110524	1786.471313
0.000000	0.110761	1799.051514
0.000000	0.110998	1808.905640
0.000000	0.111235	1816.040161
0.000000	0.111472	1818.253906
0.000000	0.111710	1816.893677
0.000000	0.111947	1812.627197
0.000000	0.112184	1807.296875
0.000000	0.112421	1799.604370
0.000000	0.112658	1790.229980
0.000000	0.112895	1778.145020
0.000000	0.113133	1763.734253
0.000000	0.113370	1748.610962
0.000000	0.113607	1732.536743
0.000000	0.113844	1713.083618
0.000000	0.114081	1691.041748
0.000000	0.114318	1668.549072
0.000000	0.114556	1642.871704
0.000000	0.114793	1615.458130
0.000000	0.115030	1586.071777
0.000000	0.115267	1556.846558
0.000000	0.115504	1528.988159
0.000000	0.115742	1503.684814
0.000000	0.115979	1479.549316
0.000000	0.116216	1455.923462
0.000000	0.116453	1433.810547
0.000000	0.116690	1412.024658
0.000000	0.116927	1390.205933
0.000000	0.117165	1367.378174
0.000000	0.117402	1343.505005
0.000000	0.117639	1317.658936
0.000000	0.117876	1292.664551
0.000000	0.118113	1270.735718
0.000000	0.118350	1250.541138
0.000000	0.118588	1232.350830
0.000000	0.118825	1215.136963
0.000000	0.119062	1199.788696
0.000000	0.119299	1183.905762
0.000000	0.119536	1165.875610
0.000000	0.119774	1145.050781
0.000000	0.120011	1122.248291
0.000000	0.120248	1095.439453
0.000000	0.120485	1063.750732
0.000000	0.120722	1028.582031
0.000000	0.120959	989.126038
0.000000	0.121197	948.915161
0.000000	0.121434	909.229126
0.000000	0.121671	864.444397
0.000000	0.121908	813.910706
0.000000	0.122145	761.263855
0.000000	0.122382	705.376770
0.000000	0.122620	645.688965
0.000000	0.122857	584.478455
0.000000	0.123094	518.506897
0.000000	0.123331	452.262787
0.000000	0.123568	389.699677
0.000000	0.123806	334.044098
0.000000	0.124043	283.220764
0.000000	0.124280	241.631882
0.000000	0.124517	208.155075
0.000000	0.124754	185.908554
0.000000	0.124991	168.565842
0.000000	0.125229	155.448181
0.000000	0.125466	146.186890
0.000000	0.125703	141.199432
0.000000	0.125940	140.890610
0.000000	0.126177	145.120987
0.000000	0.126414	153.965347
0.000000	0.126652	167.848679
0.000000	0.126889	186.294113
0.000000	0.127126	207.133942
0.000000	0.127363	228.857239
0.000000	0.127600	249.833755
0.000000	0.127837	264.885651
0.000000	0.128075	272.293854
0.000000	0.128312	269.869934
0.000000	0.128549	261.040100
0.000000	0.128786	246.820663
0.000000	0.129023	225.451019
0.000000	0.129261	199.215103
0.000000	0.129498	172.951019
0.000000	0.129735	151.470886
0.000000	0.129972	135.563385
0.000000	0.130209	126.565353
0.000000	0.130446	119.460175
0.000000	0.130684	114.290329
0.000000	0.130921	110.238541
0.000000	0.131158	107.653328
0.000000	0.131395	106.573586
0.000000	0.131632	107.931885
0.000000	0.131869	111.193527
0.000000	0.132107	116.766624
0.000000	0.132344	124.470047
0.000000	0.132581	133.786484
0.000000	0.132818	143.973969
0.000000	0.133055	149.047562
0.000000	0.133293	148.679535
0.000000	0.133530	144.214294
0.000000	0.133767	136.202301
0.000000	0.134004	125.776497
0.000000	0.134241	117.595612
0.000000	0.134478	114.301781
0.000000	0.134716	111.742455
0.000000	0.134953	109.248810
0.000000	0.135190	107.239677
0.000000	0.135427	105.211174
0.000000	0.135664	102.950134
0.000000	0.135901	100.466400
0.000000	0.136139	98.262817
0.000000	0.136376	95.757744
0.000000	0.136613	92.964096
0.000000	0.136850	89.802917
0.000000	0.137087	85.983688
0.000000	0.137324	82.105469
0.000000	0.137562	78.453468
0.000000	0.137799	74.956779
0.000000	0.138036	71.295197
0.000000	0.138273	67.520370
0.000000	0.138510	63.960613
0.000000	0.138748	60.852692
0.000000	0.138985	57.952286
0.000000	0.139222	55.853600
0.000000	0.139459	54.171047
0.000000	0.139696	53.077454
0.000000	0.139933	52.229416
0.000000	0.140171	51.850967
0.000000	0.140408	51.418064
0.000000	0.140645	51.232105
0.000000	0.140882	50.754677
0.000000	0.141119	50.054455
0.000000	0.141356	49.844471
0.000000	0.141594	49.283569
0.000000	0.141831	48.974583
0.000000	0.142068	48.703350
0.000000	0.142305	48.491081
0.000000	0.142542	48.482349
0.000000	0.142780	48.573143
0.000000	0.143017	48.885418
0.000000	0.143254	49.530075
0.000000	0.143491	49.384377
0.000000	0.143728	49.744568
0.000000	0.143965	49.772038
0.000000	0.144203	49.818802
0.000000	0.144440	50.264233
0.000000	0.144677	50.271320
0.000000	0.144914	50.562714
0.000000	0.145151	50.915127
0.000000	0.145388	51.205536
0.000000	0.145626	51.913059
0.000000	0.145863	51.813034
0.000000	0.146100	52.453873
0.000000	0.146337	52.388809
0.000000	0.146574	52.919769
0.000000	0.146812	53.075806
0.000000	0.147049	52.938568
0.000000	0.147286	53.220966
0.000000	0.147523	52.825882
0.000000	0.147760	53.066658
0.000000	0.147997	52.383160
0.000000	0.148235	52.105587
0.000000	0.148472	51.927887
0.000000	0.148709	51.522606
0.000000	0.148946	51.900005
0.000000	0.149183	51.650990
0.000000	0.149420	52.240868
0.000000	0.149658	52.620567
0.000000	0.149895	53.150803
0.000000	0.150132	53.722973
0.000000	0.150369	54.340431
0.000000	0.150606	55.363075
0.000000	0.150843	55.917202
0.000000	0.151081	57.280109
0.000000	0.151318	57.701561
0.000000	0.151555	58.662884
0.000000	0.151792	59.033463
0.000000	0.152029	57.295471
0.000000	0.152267	57.708416
0.000000	0.152504	57.724216
0.000000	0.152741	58.055393
0.000000	0.152978	57.732975
0.000000	0.153215	57.352043
0.000000	0.153452	57.552708
0.000000	0.153690	57.029907
0.000000	0.153927	57.120888
0.000000	0.154164	57.260010
0.000000	0.154401	57.325954
0.000000	0.154638	57.682064
0.000000	0.154875	57.481293
0.000000	0.155113	58.055355
0.000000	0.155350	57.732315
0.000000	0.155587	58.326401
0.000000	0.155824	58.911137
0.000000	0.156061	58.987560
0.000000	0.156299	59.886368
0.000000	0.156536	60.167995
0.000000	0.156773	60.892918
0.000000	0.157010	61.450554
0.000000	0.157247	61.922997
0.000000	0.157484	62.516388
0.000000	0.157722	62.947693
0.000000	0.157959	62.679787
0.000000	0.158196	63.138184
0.000000	0.158433	62.145596
0.000000	0.158670	62.358185
0.000000	0.158907	61.783669
0.000000	0.159145	61.522194
0.000000	0.159382	61.388584
0.000000	0.159619	61.296822
0.000000	0.159856	61.758270
0.000000	0.160093	61.695435
0.000000	0.160331	61.944382
0.000000	0.160568	62.403419
0.000000	0.160805	62.343086
0.000000	0.161042	62.971088
0.000000	0.161279	63.334988
0.000000	0.161516	63.773232
0.000000	0.161754	64.637421
0.000000	0.161991	64.442307
0.000000	0.162228	65.204498
0.000000	0.162465	65.230652
0.000000	0.162702	65.686485
0.000000	0.162939	65.231041
0.000000	0.163177	65.301704
0.000000	0.163414	65.329247
0.000000	0.163651	65.078384
0.000000	0.163888	65.051224
0.000000	0.164125	64.793877
0.000000	0.164362	65.174210
0.000000	0.164600	65.364265
0.000000	0.164837	65.465393
0.000000	0.165074	65.714401
0.000000	0.165311	65.505066
0.000000	0.165548	66.054916
0.000000	0.165786	65.938622
0.000000	0.166023	66.125023
0.000000	0.166260	66.779724
0.000000	0.166497	66.952087
0.000000	0.166734	67.849869
0.000000	0.166971	68.145340
0.000000	0.167209	69.008667
0.000000	0.167446	70.053993
0.000000	0.167683	70.121521
0.000000	0.167920	70.969406
0.000000	0.168157	70.169632
0.000000	0.168394	70.008743
0.000000	0.168632	70.209068
0.000000	0.168869	70.567932
0.000000	0.169106	70.728218
0.000000	0.169343	71.407616
0.000000	0.169580	71.376244
0.000000	0.169818	71.554634
0.000000	0.170055	71.687866
0.000000	0.170292	71.507858
0.000000	0.170529	71.975456
0.000000	0.170766	70.552147
0.000000	0.171003	70.517548
0.000000	0.171241	70.528465
0.000000	0.171478	70.971870
0.000000	0.171715	70.887039
0.000000	0.171952	71.229858
0.000000	0.172189	71.525406
0.000000	0.172426	71.877235
0.000000	0.172664	71.906525
0.000000	0.172901	72.331573
0.000000	0.173138	72.435471
0.000000	0.173375	72.820923
0.000000	0.173612	72.654800
0.000000	0.173849	73.401031
0.000000	0.174087	73.876175
0.000000	0.174324	74.293091
0.000000	0.174561	74.755417
0.000000	0.174798	74.875626
0.000000	0.175035	75.472870
0.000000	0.175273	75.554482
0.000000	0.175510	76.409767
0.000000	0.175747	75.470825
0.000000	0.175984	74.760880
0.000000	0.176221	74.967674
0.000000	0.176458	74.813705
0.000000	0.176696	75.154396
0.000000	0.176933	74.802139
0.000000	0.177170	74.978584
0.000000	0.177407	75.004951
0.000000	0.177644	75.383934
0.000000	0.177881	75.891541
0.000000	0.178119	76.516197
0.000000	0.178356	77.231567
0.000000	0.178593	77.636269
0.000000	0.178830	77.935410
0.000000	0.179067	77.994865
0.000000	0.179305	78.422424
0.000000	0.179542	78.624023
0.000000	0.179779	78.709854
0.000000	0.180016	79.530701
0.000000	0.180253	79.257362
0.000000	0.180490	79.661629
0.000000	0.180728	79.294754
0.000000	0.180965	79.829781
0.000000	0.181202	79.950188
0.000000	0.181439	78.779930
0.000000	0.181676	78.652710
0.000000	0.181913	78.823563
0.000000	0.182151	79.082146
0.000000	0.182388	79.313286
0.000000	0.182625	79.875435
0.000000	0.182862	80.147888
0.000000	0.183099	80.338943
0.000000	0.183337	81.165245
0.000000	0.183574	80.551186
0.000000	0.183811	80.892036
0.000000	0.184048	81.022285
0.000000	0.184285	81.655045
0.000000	0.184522	81.562286
0.000000	0.184760	81.916908
0.000000	0.184997	81.870438
0.000000	0.185234	81.646797
0.000000	0.185471	81.626190
0.000000	0.185708	81.109238
0.000000	0.185945	81.698341
0.000000	0.186183	81.247543
0.000000	0.186420	82.039703
0.000000	0.186657	82.036201
0.000000	0.186894	82.283676
0.000000	0.187131	82.059792
0.000000	0.187368	82.459305
0.000000	0.187606	82.177376
0.000000	0.187843	82.674194
0.000000	0.188080	83.020332
0.000000	0.188317	83.332626
0.000000	0.188554	83.984474
0.000000	0.188792	84.257683
0.000000	0.189029	84.997002
0.000000	0.189266	85.364525
0.000000	0.189503	86.067711
0.000000	0.189740	86.972992
0.000000	0.189977	87.422607
0.000000	0.190215	88.196869
0.000000	0.190452	88.153015
0.000000	0.190689	88.323654
0.000000	0.190926	87.368370
0.000000	0.191163	87.230957
0.000000	0.191400	86.766006
0.000000	0.191638	86.722206
0.000000	0.191875	86.284325
0.000000	0.192112	86.434151
0.000000	0.192349	85.863487
0.000000	0.192586	86.028061
0.000000	0.192824	85.753944
0.000000	0.193061	86.382477
0.000000	0.193298	85.760620
0.000000	0.193535	86.193703
0.000000	0.193772	86.419724
0.000000	0.194009	87.174904
0.000000	0.194247	87.984085
0.000000	0.194484	88.450256
0.000000	0.194721	89.871559
0.000000	0.194958	90.032631
0.000000	0.195195	90.923012
0.000000	0.195432	90.724464
0.000000	0.195670	91.108467
0.000000	0.195907	91.502907
0.000000	0.196144	92.020805
0.000000	0.196381	92.157860
0.000000	0.196618	92.370605
0.000000	0.196856	92.894089
0.000000	0.197093	92.619614
0.000000	0.197330	91.886421
0.000000	0.197567	91.821938
0.000000	0.197804	92.119835
0.000000	0.198041	92.427902
0.000000	0.198279	92.253494
0.000000	0.198516	91.357063
0.000000	0.198753	92.095520
0.000000	0.198990	92.485695
0.000000	0.199227	92.870682
0.000000	0.199464	93.129562
0.000000	0.199702	94.113129
0.000000	0.199939	94.116386
0.000000	0.200176	95.035751
0.000000	0.200413	95.538292
0.000000	0.200650	96.788025
0.000000	0.200887	95.964355
0.000000	0.201125	96.300331
0.000000	0.201362	96.661812
0.000000	0.201599	96.683777
0.000000	0.201836	97.816147
0.000000	0.202073	97.253754
0.000000	0.202311	97.955132
0.000000	0.202548	98.231834
0.000000	0.202785	98.015892
0.000000	0.203022	96.666756
0.000000	0.203259	96.629402
0.000000	0.203496	96.160553
0.000000	0.203734	96.354652
0.000000	0.203971	95.660690
0.000000	0.204208	94.807243
0.000000	0.204445	94.708130
0.000000	0.204682	94.943199
0.000000	0.204919	95.158081
0.000000	0.205157	95.462074
0.000000	0.205394	95.482529
0.000000	0.205631	95.581169
0.000000	0.205868	96.151306
0.000000	0.206105	96.378922
0.000000	0.206343	97.022133
0.000000	0.206580	97.661232
0.000000	0.206817	98.711349
0.000000	0.207054	100.339905
0.000000	0.207291	101.691170
0.000000	0.207528	103.540764
0.000000	0.207766	105.541229
0.000000	0.208003	106.663521
0.000000	0.208240	108.652542
0.000000	0.208477	107.717873
0.000000	0.208714	105.287682
0.000000	0.208951	103.995987
0.000000	0.209189	102.934151
0.000000	0.209426	102.819443
0.000000	0.209663	102.029907
0.000000	0.209900	101.676628
0.000000	0.210137	100.842842
0.000000	0.210374	100.777908
0.000000	0.210612	100.209213
0.000000	0.210849	100.498589
0.000000	0.211086	100.729408
0.000000	0.211323	100.781166
0.000000	0.211560	101.996536
0.000000	0.211798	102.313217
0.000000	0.212035	103.609001
0.000000	0.212272	103.678467
0.000000	0.212509	104.393814
0.000000	0.212746	104.782967
0.000000	0.212983	105.289116
0.000000	0.213221	105.888100
0.000000	0.213458	105.575897
0.000000	0.213695	106.394936
0.000000	0.213932	105.338394
0.000000	0.214169	105.421173
0.000000	0.214406	105.514587
0.000000	0.214644	105.986923
0.000000	0.214881	106.101318
0.000000	0.215118	106.433815
0.000000	0.215355	105.517250
0.000000	0.215592	106.017799
0.000000	0.215830	105.569344
0.000000	0.216067	105.854156
0.000000	0.216304	106.058945
0.000000	0.216541	105.809357
0.000000	0.216778	106.444786
0.000000	0.217015	106.413857
0.000000	0.217253	106.426155
0.000000	0.217490	106.629211
0.000000	0.217727	107.285744
0.000000	0.217964	107.420311
0.000000	0.218201	108.334656
0.000000	0.218438	108.434647
0.000000	0.218676	108.873558
0.000000	0.218913	108.665710
0.000000	0.219150	108.752586
0.000000	0.219387	108.900314
0.000000	0.219624	108.491104
0.000000	0.219862	108.491386
0.000000	0.220099	108.326828
0.000000	0.220336	108.013855
0.000000	0.220573	107.955696
0.000000	0.220810	107.719597
0.000000	0.221047	108.196266
0.000000	0.221285	108.330467
0.000000	0.221522	109.197418
0.000000	0.221759	109.562592
0.000000	0.221996	110.444458
0.000000	0.222233	110.699883
0.000000	0.222470	111.112862
0.000000	0.222708	109.730423
0.000000	0.222945	109.363647
0.000000	0.223182	110.027016
0.000000	0.223419	110.200943
0.000000	0.223656	110.849739
0.000000	0.223893	111.378952
0.000000	0.224131	111.764252
0.000000	0.224368	112.592690
0.000000	0.224605	112.507637
0.000000	0.224842	113.654991
0.000000	0.225079	113.369217
0.000000	0.225317	114.025215
0.000000	0.225554	114.079140
0.000000	0.225791	113.879440
0.000000	0.226028	114.669395
0.000000	0.226265	114.536095
0.000000	0.226502	115.146736
0.000000	0.226740	115.049507
0.000000	0.226977	115.897469
0.000000	0.227214	115.606827
0.000000	0.227451	116.542763
0.000000	0.227688	115.069481
0.000000	0.227925	114.190155
0.000000	0.228163	114.396027
0.000000	0.228400	114.548126
0.000000	0.228637	115.010384
0.000000	0.228874	114.926132
0.000000	0.229111	115.243202
0.000000	0.229349	115.361687
0.000000	0.229586	115.265572
0.000000	0.229823	115.562370
0.000000	0.230060	115.653549
0.000000	0.230297	116.007408
0.000000	0.230534	116.249496
0.000000	0.230772	116.107704
0.000000	0.231009	116.413750
0.000000	0.231246	115.954781
0.000000	0.231483	116.293221
0.000000	0.231720	115.878815
0.000000	0.231957	115.916229
0.000000	0.232195	115.594765
0.000000	0.232432	115.782822
0.000000	0.232669	115.790146
0.000000	0.232906	115.988998
0.000000	0.233143	116.518875
0.000000	0.233380	116.652115
0.000000	0.233618	116.978485
0.000000	0.233855	117.381027
0.000000	0.234092	118.092438
0.000000	0.234329	117.999908
0.000000	0.234566	118.896896
0.000000	0.234804	118.857208
0.000000	0.235041	118.939728
0.000000	0.235278	119.292938
0.000000	0.235515	119.565300
0.000000	0.235752	120.232758
0.000000	0.235989	120.307373
0.000000	0.236227	120.719704
0.000000	0.236464	120.731873
0.000000	0.236701	120.680702
0.000000	0.236938	120.445450
0.000000	0.237175	120.522446
0.000000	0.237412	120.450661
0.000000	0.237650	120.365097
0.000000	0.237887	120.053986
0.000000	0.238124	120.286736
0.000000	0.238361	120.385735
0.000000	0.238598	121.094482
0.000000	0.238836	121.574348
0.000000	0.239073	122.036072
0.000000	0.239310	122.822800
0.000000	0.239547	123.058479
0.000000	0.239784	123.796951
0.000000	0.240021	123.574738
0.000000	0.240259	123.945305
0.000000	0.240496	124.454842
0.000000	0.240733	124.362808
0.000000	0.240970	124.985565
0.000000	0.241207	124.869362
0.000000	0.241444	125.185951
0.000000	0.241682	125.202118
0.000000	0.241919	125.008842
0.000000	0.242156	125.088974
0.000000	0.242393	124.122231
0.000000	0.242630	124.192223
0.000000	0.242868	123.680038
0.000000	0.243105	124.064178
0.000000	0.243342	124.176216
0.000000	0.243579	124.366142
0.000000	0.243816	124.877068
0.000000	0.244053	125.095108
0.000000	0.244291	125.245903
0.000000	0.244528	125.586731
0.000000	0.244765	125.782021
0.000000	0.245002	126.100601
0.000000	0.245239	127.063805
0.000000	0.245476	127.590889
0.000000	0.245714	128.858170
0.000000	0.245951	129.618835
0.000000	0.246188	130.395340
0.000000	0.246425	131.257431
0.000000	0.246662	130.944229
0.000000	0.246900	130.276901
0.000000	0.247137	130.530594
0.000000	0.247374	131.054535
0.000000	0.247611	131.378494
0.000000	0.247848	132.476654
0.000000	0.248085	131.194473
0.000000	0.248323	131.629898
0.000000	0.248560	132.778183
0.000000	0.248797	133.251129
0.000000	0.249034	134.528458
0.000000	0.249271	134.490646
0.000000	0.249508	131.846130
0.000000	0.249746	132.360199
0.000000	0.249983	132.224869
0.000000	0.250220	133.258347
0.000000	0.250457	133.046509
0.000000	0.250694	133.473221
0.000000	0.250931	133.815048
0.000000	0.251169	133.786041
0.000000	0.251406	133.957092
0.000000	0.251643	133.707504
0.000000	0.251880	133.748306
0.000000	0.252117	133.240936
0.000000	0.252355	133.038620
0.000000	0.252592	132.815018
0.000000	0.252829	132.953964
0.000000	0.253066	132.744492
0.000000	0.253303	132.551575
0.000000	0.253540	133.013077
0.000000	0.253778	132.824875
0.000000	0.254015	133.087296
0.000000	0.254252	133.123459
0.000000	0.254489	133.685806
0.000000	0.254726	134.797104
0.000000	0.254963	135.328949
0.000000	0.255201	136.657623
0.000000	0.255438	137.020660
0.000000	0.255675	137.651947
0.000000	0.255912	136.453796
0.000000	0.256149	136.567764
0.000000	0.256387	136.394287
0.000000	0.256624	136.442780
0.000000	0.256861	136.387802
0.000000	0.257098	136.490982
0.000000	0.257335	137.009308
0.000000	0.257572	137.081635
0.000000	0.257810	137.641525
0.000000	0.258047	137.339340
0.000000	0.258284	137.238068
0.000000	0.258521	137.248901
0.000000	0.258758	137.032043
0.000000	0.258995	137.460861
0.000000	0.259233	137.350159
0.000000	0.259470	137.903549
0.000000	0.259707	138.405502
0.000000	0.259944	138.459747
0.000000	0.260181	138.773453
0.000000	0.260418	138.870926
0.000000	0.260656	139.118362
0.000000	0.260893	139.170166
0.000000	0.261130	139.767105
0.000000	0.261367	139.829163
0.000000	0.261604	140.543549
0.000000	0.261842	140.925766
0.000000	0.262079	141.032730
0.000000	0.262316	142.035049
0.000000	0.262553	140.983719
0.000000	0.262790	140.367142
0.000000	0.263027	140.264160
0.000000	0.263265	139.999817
0.000000	0.263502	139.602020
0.000000	0.263739	139.722244
0.000000	0.263976	139.680115
0.000000	0.264213	139.855011
0.000000	0.264450	140.511520
0.000000	0.264688	140.555817
0.000000	0.264925	141.175278
0.000000	0.265162	141.646835
0.000000	0.265399	141.939728
0.000000	0.265636	142.522003
0.000000	0.265874	142.657288
0.000000	0.266111	143.298218
0.000000	0.266348	143.114319
0.000000	0.266585	143.909271
0.000000	0.266822	143.883377
0.000000	0.267059	144.212936
0.000000	0.267297	144.538803
0.000000	0.267534	144.593491
0.000000	0.267771	145.081528
0.000000	0.268008	144.534393
0.000000	0.268245	144.507660
0.000000	0.268482	144.318420
0.000000	0.268720	143.986984
0.000000	0.268957	144.281128
0.000000	0.269194	144.030884
0.000000	0.269431	144.460953
0.000000	0.269668	144.634766
0.000000	0.269906	145.147400
0.000000	0.270143	145.751480
0.000000	0.270380	146.051575
0.000000	0.270617	146.500809
0.000000	0.270854	146.603516
0.000000	0.271091	146.714478
0.000000	0.271329	147.095474
0.000000	0.271566	147.278320
0.000000	0.271803	147.505615
0.000000	0.272040	148.148392
0.000000	0.272277	148.469711
0.000000	0.272514	149.039917
0.000000	0.272752	149.110550
0.000000	0.272989	149.018341
0.000000	0.273226	149.139740
0.000000	0.273463	149.135208
0.000000	0.273700	149.261765
0.000000	0.273937	149.418015
0.000000	0.274175	149.734375
0.000000	0.274412	150.094101
0.000000	0.274649	150.251816
0.000000	0.274886	150.579254
0.000000	0.275123	150.624466
0.000000	0.275361	151.401733
0.000000	0.275598	151.393921
0.000000	0.275835	152.440750
0.000000	0.276072	153.606644
0.000000	0.276309	154.822220
0.000000	0.276546	156.703827
0.000000	0.276784	157.040985
0.000000	0.277021	158.579529
0.000000	0.277258	154.817856
0.000000	0.277495	154.808685
0.000000	0.277732	153.965805
0.000000	0.277969	153.913635
0.000000	0.278207	153.650665
0.000000	0.278444	153.577087
0.000000	0.278681	153.973969
0.000000	0.278918	154.000900
0.000000	0.279155	154.604034
0.000000	0.279393	154.799088
0.000000	0.279630	154.902985
0.000000	0.279867	155.262726
0.000000	0.280104	155.017242
0.000000	0.280341	155.486694
0.000000	0.280578	155.112305
0.000000	0.280816	155.460190
0.000000	0.281053	155.719360
0.000000	0.281290	155.521088
0.000000	0.281527	155.966599
0.000000	0.281764	155.747894
0.000000	0.282001	156.675034
0.000000	0.282239	156.817413
0.000000	0.282476	157.210114
0.000000	0.282713	157.479980
0.000000	0.282950	157.242325
0.000000	0.283187	157.468399
0.000000	0.283424	157.462631
0.000000	0.283662	157.475937
0.000000	0.283899	157.774536
0.000000	0.284136	158.255142
0.000000	0.284373	158.551071
0.000000	0.284610	158.774216
0.000000	0.284848	159.053802
0.000000	0.285085	159.283279
0.000000	0.285322	159.959641
0.000000	0.285559	159.991928
0.000000	0.285796	160.927643
0.000000	0.286033	161.540756
0.000000	0.286271	161.999176
0.000000	0.286508	161.764191
0.000000	0.286745	162.023407
0.000000	0.286982	160.977493
0.000000	0.287219	161.068100
0.000000	0.287456	160.925217
0.000000	0.287694	161.167236
0.000000	0.287931	161.566666
0.000000	0.288168	161.132965
0.000000	0.288405	162.030106
0.000000	0.288642	161.239014
0.000000	0.288880	161.504654
0.000000	0.289117	161.301849
0.000000	0.289354	161.472961
0.000000	0.289591	161.675018
0.000000	0.289828	161.542603
0.000000	0.290065	162.052338
0.000000	0.290303	161.648178
0.000000	0.290540	162.267670
0.000000	0.290777	162.619492
0.000000	0.291014	162.683441
0.000000	0.291251	163.552155
0.000000	0.291488	163.652710
0.000000	0.291726	164.278625
0.000000	0.291963	164.576614
0.000000	0.292200	164.993500
0.000000	0.292437	165.141693
0.000000	0.292674	165.111954
0.000000	0.292911	165.501434
0.000000	0.293149	164.974060
0.000000	0.293386	165.097473
0.000000	0.293623	164.583252
0.000000	0.293860	164.540894
0.000000	0.294097	164.783417
0.000000	0.294335	164.848160
0.000000	0.294572	165.229721
0.000000	0.294809	165.219086
0.000000	0.295046	165.795181
0.000000	0.295283	166.380768
0.000000	0.295520	166.603256
0.000000	0.295758	167.304443
0.000000	0.295995	168.122101
0.000000	0.296232	168.892792
0.000000	0.296469	169.312881
0.000000	0.296706	169.928467
0.000000	0.296943	169.846481
0.000000	0.297181	169.751068
0.000000	0.297418	169.407883
0.000000	0.297655	169.079956
0.000000	0.297892	168.808853
0.000000	0.298129	168.513107
0.000000	0.298367	168.710419
0.000000	0.298604	168.691681
0.000000	0.298841	168.680710
0.000000	0.299078	169.032715
0.000000	0.299315	168.641647
0.000000	0.299552	168.701111
0.000000	0.299790	168.150848
0.000000	0.300027	168.103638
0.000000	0.300264	168.377182
0.000000	0.300501	168.389740
0.000000	0.300738	169.241959
0.000000	0.300975	169.247772
0.000000	0.301213	170.321030
0.000000	0.301450	170.292374
0.000000	0.301687	170.823441
0.000000	0.301924	171.576950
0.000000	0.302161	171.684479
0.000000	0.302399	172.934128
0.000000	0.302636	173.126831
0.000000	0.302873	174.004593
0.000000	0.303110	173.485321
0.000000	0.303347	173.714508
0.000000	0.303584	173.405334
0.000000	0.303822	173.661011
0.000000	0.304059	173.303940
0.000000	0.304296	173.547668
0.000000	0.304533	173.928360
0.000000	0.304770	173.688416
0.000000	0.305007	174.739899
0.000000	0.305245	173.805573
0.000000	0.305482	172.901230
0.000000	0.305719	173.092087
0.000000	0.305956	173.250565
0.000000	0.306193	173.515991
0.000000	0.306430	174.151642
0.000000	0.306668	174.438782
0.000000	0.306905	174.974533
0.000000	0.307142	175.523911
0.000000	0.307379	176.072296
0.000000	0.307616	177.203064
0.000000	0.307854	177.417923
0.000000	0.308091	178.462814
0.000000	0.308328	178.365723
0.000000	0.308565	178.392563
0.000000	0.308802	178.185150
0.000000	0.309039	177.746216
0.000000	0.309277	178.070847
0.000000	0.309514	177.612411
0.000000	0.309751	177.458496
0.000000	0.309988	177.170334
0.000000	0.310225	176.901810
0.000000	0.310462	177.547684
0.000000	0.310700	177.076080
0.000000	0.310937	177.656250
0.000000	0.311174	178.113892
0.000000	0.311411	178.294098
0.000000	0.311648	179.264893
0.000000	0.311886	179.189011
0.000000	0.312123	179.716064
0.000000	0.312360	179.283615
0.000000	0.312597	179.705139
0.000000	0.312834	180.176682
0.000000	0.313071	180.442810
0.000000	0.313309	180.729843
0.000000	0.313546	180.909500
0.000000	0.313783	181.214264
0.000000	0.314020	181.514297
0.000000	0.314257	181.301926
0.000000	0.314494	181.526764
0.000000	0.314732	181.581650
0.000000	0.314969	181.190994
0.000000	0.315206	181.553116
0.000000	0.315443	181.221695
0.000000	0.315680	180.055298
0.000000	0.315917	179.679749
0.000000	0.316155	179.711853
0.000000	0.316392	179.838547
0.000000	0.316629	180.085831
0.000000	0.316866	180.351349
0.000000	0.317103	180.766403
0.000000	0.317341	181.335022
0.000000	0.317578	182.167770
0.000000	0.317815	182.873871
0.000000	0.318052	183.410278
0.000000	0.318289	183.866348
0.000000	0.318526	184.100357
0.000000	0.318764	184.705597
0.000000	0.319001	184.945801
0.000000	0.319238	185.396408
0.000000	0.319475	185.558517
0.000000	0.319712	185.529114
0.000000	0.319950	185.305267
0.000000	0.320187	185.386017
0.000000	0.320424	185.186996
0.000000	0.320661	185.321564
0.000000	0.320898	184.958954
0.000000	0.321135	185.194397
0.000000	0.321373	185.084091
0.000000	0.321610	185.351364
0.000000	0.321847	185.163345
0.000000	0.322084	185.130585
0.000000	0.322321	185.533417
0.000000	0.322558	185.668869
0.000000	0.322796	186.022873
0.000000	0.323033	186.607574
0.000000	0.323270	187.047592
0.000000	0.323507	187.798126
0.000000	0.323744	188.223175
0.000000	0.323981	188.397430
0.000000	0.324219	188.664581
0.000000	0.324456	188.535767
0.000000	0.324693	188.857925
0.000000	0.324930	188.797394
0.000000	0.325167	188.949188
0.000000	0.325405	189.076569
0.000000	0.325642	188.924942
0.000000	0.325879	189.093597
0.000000	0.326116	188.984619
0.000000	0.326353	188.717026
0.000000	0.326590	188.436996
0.000000	0.326828	188.428864
0.000000	0.327065	188.735168
0.000000	0.327302	188.769363
0.000000	0.327539	189.383148
0.000000	0.327776	189.737076
0.000000	0.328013	190.169754
0.000000	0.328251	190.428436
0.000000	0.328488	190.865112
0.000000	0.328725	191.478302
0.000000	0.328962	191.646317
0.000000	0.329199	191.833572
0.000000	0.329437	192.410843
0.000000	0.329674	192.647919
0.000000	0.329911	193.127563
0.000000	0.330148	193.237854
0.000000	0.330385	193.084488
0.000000	0.330622	193.651718
0.000000	0.330860	193.502747
0.000000	0.331097	193.586655
0.000000	0.331334	194.285721
0.000000	0.331571	193.768219
0.000000	0.331808	194.424438
0.000000	0.332045	194.218826
0.000000	0.332283	193.968063
0.000000	0.332520	194.311615
0.000000	0.332757	193.706573
0.000000	0.332994	193.987595
0.000000	0.333231	194.371155
0.000000	0.333468	194.862473
0.000000	0.333706	195.211823
0.000000	0.333943	195.646164
0.000000	0.334180	196.399109
0.000000	0.334417	196.601624
0.000000	0.334654	196.949646
0.000000	0.334892	197.202026
0.000000	0.335129	197.593079
0.000000	0.335366	197.993546
0.000000	0.335603	198.138397
0.000000	0.335840	198.611237
0.000000	0.336077	198.183655
0.000000	0.336315	198.529877
0.000000	0.336552	198.216904
0.000000	0.336789	198.076508
0.000000	0.337026	198.132813
0.000000	0.337263	197.424316
0.000000	0.337500	197.779327
0.000000	0.337738	197.787491
0.000000	0.337975	197.434174
0.000000	0.338212	197.710861
0.000000	0.338449	197.203262
0.000000	0.338686	197.626968
0.000000	0.338924	198.189682
0.000000	0.339161	198.520294
0.000000	0.339398	199.331863
0.000000	0.339635	199.644073
0.000000	0.339872	200.269669
0.000000	0.340109	200.833832
0.000000	0.340347	201.060287
0.000000	0.340584	201.650101
0.000000	0.340821	201.741837
0.000000	0.341058	202.278091
0.000000	0.341295	201.922546
0.000000	0.341532	202.115173
0.000000	0.341770	202.163864
0.000000	0.342007	201.949539
0.000000	0.342244	202.459869
0.000000	0.342481	202.264328
0.000000	0.342718	202.446655
0.000000	0.342955	202.680328
0.000000	0.343193	202.495300
0.000000	0.343430	203.368988
0.000000	0.343667	203.393005
0.000000	0.343904	204.118774
0.000000	0.344141	204.957016
0.000000	0.344379	205.146637
0.000000	0.344616	205.867767
0.000000	0.344853	206.149124
0.000000	0.345090	206.687561
0.000000	0.345327	206.988510
0.000000	0.345564	207.268539
0.000000	0.345802	207.513947
0.000000	0.346039	207.588531
0.000000	0.346276	207.600906
0.000000	0.346513	207.548645
0.000000	0.346750	207.554779
0.000000	0.346987	207.015823
0.000000	0.347225	207.395599
0.000000	0.347462	206.904251
0.000000	0.347699	206.981796
0.000000	0.347936	206.691025
0.000000	0.348173	206.396957
0.000000	0.348411	206.730652
0.000000	0.348648	206.614304
0.000000	0.348885	206.877670
0.000000	0.349122	206.678162
0.000000	0.349359	206.737411
0.000000	0.349596	206.716782
0.000000	0.349834	206.872665
0.000000	0.350071	207.223724
0.000000	0.350308	207.409897
0.000000	0.350545	207.908691
0.000000	0.350782	208.230911
0.000000	0.351019	208.595459
0.000000	0.351257	208.866501
0.000000	0.351494	209.026764
0.000000	0.351731	209.431107
0.000000	0.351968	209.468796
0.000000	0.352205	209.614120
0.000000	0.352443	209.763199
0.000000	0.352680	209.934219
0.000000	0.352917	210.030151
0.000000	0.353154	210.077209
0.000000	0.353391	210.954193
0.000000	0.353628	211.093948
0.000000	0.353866	212.026810
0.000000	0.354103	212.638107
0.000000	0.354340	212.729294
0.000000	0.354577	213.468826
0.000000	0.354814	212.539993
0.000000	0.355051	211.986557
0.000000	0.355289	212.144745
0.000000	0.355526	212.348724
0.000000	0.355763	212.733200
0.000000	0.356000	213.060028
0.000000	0.356237	213.076736
0.000000	0.356474	213.386032
0.000000	0.356712	213.633560
0.000000	0.356949	214.172989
0.000000	0.357186	214.384766
0.000000	0.357423	214.603622
0.000000	0.357660	214.819794
0.000000	0.357898	214.778397
0.000000	0.358135	215.198792
0.000000	0.358372	215.112854
0.000000	0.358609	215.110443
0.000000	0.358846	215.090866
0.000000	0.359083	214.953522
0.000000	0.359321	215.089081
0.000000	0.359558	215.284607
0.000000	0.359795	215.424301
0.000000	0.360032	216.232391
0.000000	0.360269	216.236191
0.000000	0.360506	216.597168
0.000000	0.360744	216.705750
0.000000	0.360981	216.544647
0.000000	0.361218	216.853058
0.000000	0.361455	216.201813
0.000000	0.361692	217.031235
0.000000	0.361930	216.845734
0.000000	0.362167	217.552246
0.000000	0.362404	217.707108
0.000000	0.362641	217.995560
0.000000	0.362878	218.164719
0.000000	0.363115	218.443497
0.000000	0.363353	218.345306
0.000000	0.363590	218.116364
0.000000	0.363827	218.398972
0.000000	0.364064	218.624954
0.000000	0.364301	218.919418
0.000000	0.364538	219.649826
0.000000	0.364776	219.712997
0.000000	0.365013	220.046844
0.000000	0.365250	220.537018
0.000000	0.365487	220.565109
0.000000	0.365724	221.090591
0.000000	0.365961	220.917648
0.000000	0.366199	221.507492
0.000000	0.366436	221.821579
0.000000	0.366673	222.004333
0.000000	0.366910	223.085556
0.000000	0.367147	223.306778
0.000000	0.367385	224.617599
0.000000	0.367622	225.827667
0.000000	0.367859	227.579163
0.000000	0.368096	228.649933
0.000000	0.368333	230.435303
0.000000	0.368570	231.454468
0.000000	0.368808	227.658417
0.000000	0.369045	226.306976
0.000000	0.369282	225.497177
0.000000	0.369519	225.836273
0.000000	0.369756	225.323898
0.000000	0.369993	225.039764
0.000000	0.370231	224.771713
0.000000	0.370468	224.530792
0.000000	0.370705	224.448883
0.000000	0.370942	224.173141
0.000000	0.371179	224.198990
0.000000	0.371417	224.063995
0.000000	0.371654	224.504456
0.000000	0.371891	224.802475
0.000000	0.372128	224.930237
0.000000	0.372365	225.477463
0.000000	0.372602	225.706009
0.000000	0.372840	225.830246
0.000000	0.373077	226.094360
0.000000	0.373314	225.904175
0.000000	0.373551	226.487198
0.000000	0.373788	226.539047
0.000000	0.374025	227.253784
0.000000	0.374263	227.656189
0.000000	0.374500	227.935211
0.000000	0.374737	228.417450
0.000000	0.374974	228.098923
0.000000	0.375211	228.041901
0.000000	0.375449	227.667206
0.000000	0.375686	227.363098
0.000000	0.375923	227.423508
0.000000	0.376160	227.285583
0.000000	0.376397	227.455566
0.000000	0.376634	228.080688
0.000000	0.376872	228.185089
0.000000	0.377109	228.710480
0.000000	0.377346	228.807861
0.000000	0.377583	229.188446
0.000000	0.377820	229.256439
0.000000	0.378057	229.617706
0.000000	0.378295	230.166107
0.000000	0.378532	230.405991
0.000000	0.378769	231.043182
0.000000	0.379006	231.216614
0.000000	0.379243	231.621857
0.000000	0.379481	231.647339
0.000000	0.379718	231.766342
0.000000	0.379955	231.871780
0.000000	0.380192	231.729904
0.000000	0.380429	232.324738
0.000000	0.380666	232.094193
0.000000	0.380904	232.469452
0.000000	0.381141	232.740295
0.000000	0.381378	232.643127
0.000000	0.381615	233.022156
0.000000	0.381852	232.682037
0.000000	0.382089	232.841370
0.000000	0.382327	233.067841
0.000000	0.382564	233.265030
0.000000	0.382801	234.063187
0.000000	0.383038	234.140305
0.000000	0.383275	234.926956
0.000000	0.383512	235.693939
0.000000	0.383750	236.016571
0.000000	0.383987	237.414490
0.000000	0.384224	237.298462
0.000000	0.384461	235.947998
0.000000	0.384698	236.437653
0.000000	0.384936	236.197617
0.000000	0.385173	236.672668
0.000000	0.385410	236.548813
0.000000	0.385647	236.775024
0.000000	0.385884	236.754318
0.000000	0.386121	236.475723
0.000000	0.386359	236.677078
0.000000	0.386596	236.651901
0.000000	0.386833	236.759750
0.000000	0.387070	236.768448
0.000000	0.387307	236.682617
0.000000	0.387544	237.123398
0.000000	0.387782	237.134521
0.000000	0.388019	237.553558
0.000000	0.388256	237.664490
0.000000	0.388493	237.699387
0.000000	0.388730	238.395676
0.000000	0.388968	238.297379
0.000000	0.389205	239.189285
0.000000	0.389442	239.129501
0.000000	0.389679	239.159027
0.000000	0.389916	239.657944
0.000000	0.390153	239.303741
0.000000	0.390391	239.435394
0.000000	0.390628	239.265320
0.000000	0.390865	240.292084
0.000000	0.391102	240.256622
0.000000	0.391339	241.323486
0.000000	0.391576	241.939651
0.000000	0.391814	242.289474
0.000000	0.392051	243.664688
0.000000	0.392288	243.702942
0.000000	0.392525	244.843399
0.000000	0.392762	244.995575
0.000000	0.393000	242.630051
0.000000	0.393237	242.520721
0.000000	0.393474	242.666092
0.000000	0.393711	243.097565
0.000000	0.393948	243.091232
0.000000	0.394185	243.239716
0.000000	0.394423	243.187103
0.000000	0.394660	243.295486
0.000000	0.394897	243.693817
0.000000	0.395134	243.645615
0.000000	0.395371	244.101089
0.000000	0.395608	244.092331
0.000000	0.395846	244.204941
0.000000	0.396083	244.205673
0.000000	0.396320	244.463211
0.000000	0.396557	244.499954
0.000000	0.396794	244.794128
0.000000	0.397031	244.740021
0.000000	0.397269	245.297028
0.000000	0.397506	245.010742
0.000000	0.397743	245.190002
0.000000	0.397980	245.372726
0.000000	0.398217	244.943008
0.000000	0.398455	245.597733
0.000000	0.398692	245.415894
0.000000	0.398929	245.450378
0.000000	0.399166	245.594910
0.000000	0.399403	245.247284
0.000000	0.399640	245.634018
0.000000	0.399878	245.220291
0.000000	0.400115	245.596115
0.000000	0.400352	245.968521
0.000000	0.400589	246.096481
0.000000	0.400826	247.315720
0.000000	0.401063	247.436584
0.000000	0.401301	248.457413
0.000000	0.401538	248.672729
0.000000	0.401775	248.513565
0.000000	0.402012	249.319870
0.000000	0.402249	249.286957
0.000000	0.402487	249.590378
0.000000	0.402724	249.997284
0.000000	0.402961	249.762482
0.000000	0.403198	249.838364
0.000000	0.403435	249.999680
0.000000	0.403672	249.999710
0.000000	0.403910	249.711548
0.000000	0.404147	249.755875
0.000000	0.404384	249.437866
0.000000	0.404621	249.628403
0.000000	0.404858	249.639282
0.000000	0.405095	249.963623
0.000000	0.405333	250.125595
0.000000	0.405570	250.594711
0.000000	0.405807	250.990601
0.000000	0.406044	251.396515
0.000000	0.406281	251.417068
0.000000	0.406518	251.153015
0.000000	0.406756	251.227814
0.000000	0.406993	251.071182
0.000000	0.407230	251.432129
0.000000	0.407467	251.611221
0.000000	0.407704	251.968994
0.000000	0.407942	252.389862
0.000000	0.408179	252.503845
0.000000	0.408416	252.913879
0.000000	0.408653	253.147629
0.000000	0.408890	253.442322
0.000000	0.409127	254.285568
0.000000	0.409365	254.326889
0.000000	0.409602	255.098114
0.000000	0.409839	255.012573
0.000000	0.410076	254.991776
0.000000	0.410313	255.770386
0.000000	0.410550	255.157074
0.000000	0.410788	254.814224
0.000000	0.411025	255.040833
0.000000	0.411262	254.779343
0.000000	0.411499	254.641815
0.000000	0.411736	255.150024
0.000000	0.411974	254.864426
0.000000	0.412211	255.344681
0.000000	0.412448	255.273727
0.000000	0.412685	255.715210
0.000000	0.412922	256.061920
0.000000	0.413159	256.042389
0.000000	0.413397	256.012024
0.000000	0.413634	255.997604
0.000000	0.413871	256.036285
0.000000	0.414108	256.289337
0.000000	0.414345	256.909698
0.000000	0.414582	257.537994
0.000000	0.414820	258.387299
0.000000	0.415057	258.807434
0.000000	0.415294	259.103210
0.000000	0.415531	259.607391
0.000000	0.415768	259.567902
0.000000	0.416005	259.322845
0.000000	0.416243	259.253906
0.000000	0.416480	259.272461
0.000000	0.416717	259.401184
0.000000	0.416954	259.169830
0.000000	0.417191	259.562012
0.000000	0.417429	259.389587
0.000000	0.417666	259.735077
0.000000	0.417903	260.010559
0.000000	0.418140	260.080811
0.000000	0.418377	260.549530
0.000000	0.418614	260.333344
0.000000	0.418852	260.886200
0.000000	0.419089	260.908295
0.000000	0.419326	261.364014
0.000000	0.419563	262.033020
0.000000	0.419800	262.177368
0.000000	0.420037	263.239136
0.000000	0.420275	263.165466
0.000000	0.420512	263.989990
0.000000	0.420749	263.925293
0.000000	0.420986	264.774536
0.000000	0.421223	265.464142
0.000000	0.421461	265.940704
0.000000	0.421698	266.757263
0.000000	0.421935	266.644379
0.000000	0.422172	266.624420
0.000000	0.422409	266.446655
0.000000	0.422646	265.742798
0.000000	0.422884	265.264496
0.000000	0.423121	264.711700
0.000000	0.423358	264.261169
0.000000	0.423595	264.579926
0.000000	0.423832	264.250977
0.000000	0.424069	264.724518
0.000000	0.424307	264.930817
0.000000	0.424544	264.964966
0.000000	0.424781	265.553558
0.000000	0.425018	265.370117
0.000000	0.425255	265.739624
0.000000	0.425492	266.215424
0.000000	0.425730	266.680511
0.000000	0.425967	267.375763
0.000000	0.426204	267.688049
0.000000	0.426441	268.812988
0.000000	0.426678	269.042755
0.000000	0.426916	269.534241
0.000000	0.427153	270.155243
0.000000	0.427390	270.014099
0.000000	0.427627	271.003510
0.000000	0.427864	270.554993
0.000000	0.428101	270.904694
0.000000	0.428339	269.403412
0.000000	0.428576	269.089386
0.000000	0.428813	268.621826
0.000000	0.429050	269.015381
0.000000	0.429287	268.489563
0.000000	0.429524	268.981232
0.000000	0.429762	268.831604
0.000000	0.429999	268.994110
0.000000	0.430236	269.368683
0.000000	0.430473	269.590454
0.000000	0.430710	269.890228
0.000000	0.430948	270.508575
0.000000	0.431185	270.583374
0.000000	0.431422	271.058014
0.000000	0.431659	271.569092
0.000000	0.431896	271.480682
0.000000	0.432133	272.103027
0.000000	0.432371	271.983948
0.000000	0.432608	272.185577
0.000000	0.432845	272.240631
0.000000	0.433082	271.909912
0.000000	0.433319	272.308807
0.000000	0.433556	272.142761
0.000000	0.433794	272.626068
0.000000	0.434031	272.691803
0.000000	0.434268	273.051727
0.000000	0.434505	273.708252
0.000000	0.434742	273.543762
0.000000	0.434979	274.102631
0.000000	0.435217	274.185425
0.000000	0.435454	274.136078
0.000000	0.435691	274.460052
0.000000	0.435928	274.091461
0.000000	0.436165	274.617157
0.000000	0.436403	275.101440
0.000000	0.436640	275.634247
0.000000	0.436877	276.181030
0.000000	0.437114	275.974945
0.000000	0.437351	275.961487
0.000000	0.437588	275.924866
0.000000	0.437826	275.761993
0.000000	0.438063	276.346008
0.000000	0.438300	276.242004
0.000000	0.438537	276.645966
0.000000	0.438774	276.730652
0.000000	0.439011	276.857208
0.000000	0.439249	277.412354
0.000000	0.439486	277.320801
0.000000	0.439723	278.037231
0.000000	0.439960	278.129700
0.000000	0.440197	279.270142
0.000000	0.440435	279.628113
0.000000	0.440672	279.977783
0.000000	0.440909	280.535217
0.000000	0.441146	280.057617
0.000000	0.441383	280.218323
0.000000	0.441620	280.083588
0.000000	0.441858	280.142487
0.000000	0.442095	279.933350
0.000000	0.442332	279.960083
0.000000	0.442569	280.015503
0.000000	0.442806	279.998962
0.000000	0.443043	280.415588
0.000000	0.443281	280.553101
0.000000	0.443518	281.249603
0.000000	0.443755	281.164093
0.000000	0.443992	281.838593
0.000000	0.444229	281.940369
0.000000	0.444467	282.523163
0.000000	0.444704	282.247314
0.000000	0.444941	282.673035
0.000000	0.445178	282.256317
0.000000	0.445415	282.576813
0.000000	0.445652	282.830353
0.000000	0.445890	283.253723
0.000000	0.446127	283.718292
0.000000	0.446364	283.839478
0.000000	0.446601	283.964294
0.000000	0.446838	283.857422
0.000000	0.447075	284.382050
0.000000	0.447313	284.589783
0.000000	0.447550	284.709473
0.000000	0.447787	285.234863
0.000000	0.448024	285.200531
0.000000	0.448261	285.801727
0.000000	0.448498	285.947693
0.000000	0.448736	286.202881
0.000000	0.448973	286.669098
0.000000	0.449210	286.466431
0.000000	0.449447	286.536530
0.000000	0.449684	285.806580
0.000000	0.449922	285.633606
0.000000	0.450159	285.726837
0.000000	0.450396	285.634644
0.000000	0.450633	286.100555
0.000000	0.450870	286.410156
0.000000	0.451107	286.536438
0.000000	0.451345	287.312286
0.000000	0.451582	286.903412
0.000000	0.451819	287.458557
0.000000	0.452056	287.312439
0.000000	0.452293	287.542755
0.000000	0.452531	287.692780
0.000000	0.452768	288.010040
0.000000	0.453005	288.377747
0.000000	0.453242	288.662750
0.000000	0.453479	289.089691
0.000000	0.453716	289.155212
0.000000	0.453954	289.321716
0.000000	0.454191	289.468079
0.000000	0.454428	289.346954
0.000000	0.454665	289.567383
0.000000	0.454902	289.294037
0.000000	0.455139	289.615692
0.000000	0.455377	289.578339
0.000000	0.455614	289.524689
0.000000	0.455851	290.064240
0.000000	0.456088	289.495758
0.000000	0.456325	289.620605
0.000000	0.456562	289.276367
0.000000	0.456800	289.452789
0.000000	0.457037	289.589294
0.000000	0.457274	290.064392
0.000000	0.457511	290.405334
0.000000	0.457748	290.847382
0.000000	0.457986	291.391296
0.000000	0.458223	291.909241
0.000000	0.458460	292.266479
0.000000	0.458697	292.815308
0.000000	0.458934	293.549103
0.000000	0.459171	293.957184
0.000000	0.459409	294.490326
0.000000	0.459646	294.647247
0.000000	0.459883	294.894165
0.000000	0.460120	294.746887
0.000000	0.460357	295.172729
0.000000	0.460594	295.452606
0.000000	0.460832	295.312653
0.000000	0.461069	295.343201
0.000000	0.461306	295.071167
0.000000	0.461543	295.117310
0.000000	0.461780	294.548676
0.000000	0.462018	294.612061
0.000000	0.462255	294.890167
0.000000	0.462492	295.040741
0.000000	0.462729	295.796387
0.000000	0.462966	296.306458
0.000000	0.463203	296.894318
0.000000	0.463441	297.047668
0.000000	0.463678	297.471069
0.000000	0.463915	297.683563
0.000000	0.464152	298.164734
0.000000	0.464389	298.437042
0.000000	0.464626	298.616669
0.000000	0.464864	299.198700
0.000000	0.465101	299.217102
0.000000	0.465338	299.985474
0.000000	0.465575	300.041962
0.000000	0.465812	300.424835
0.000000	0.466049	300.875793
0.000000	0.466287	300.753021
0.000000	0.466524	299.666626
0.000000	0.466761	299.836670
0.000000	0.466998	299.899384
0.000000	0.467235	299.509888
0.000000	0.467473	300.162628
0.000000	0.467710	299.847076
0.000000	0.467947	300.496460
0.000000	0.468184	301.292297
0.000000	0.468421	301.581207
0.000000	0.468658	303.007660
0.000000	0.468896	302.987579
0.000000	0.469133	302.286224
0.000000	0.469370	302.509827
0.000000	0.469607	302.876251
0.000000	0.469844	303.027130
0.000000	0.470081	303.443787
0.000000	0.470319	303.397827
0.000000	0.470556	303.963776
0.000000	0.470793	303.926575
0.000000	0.471030	304.222107
0.000000	0.471267	304.246155
0.000000	0.471505	303.988770
0.000000	0.471742	303.954285
0.000000	0.471979	303.574890
0.000000	0.472216	304.462891
0.000000	0.472453	304.354767
0.000000	0.472690	305.047394
0.000000	0.472928	304.751373
0.000000	0.473165	305.643127
0.000000	0.473402	306.302826
0.000000	0.473639	306.563751
0.000000	0.473876	307.730072
0.000000	0.474113	307.593475
0.000000	0.474351	308.635681
0.000000	0.474588	307.944489
0.000000	0.474825	308.381927
0.000000	0.475062	308.422607
0.000000	0.475299	308.545105
0.000000	0.475536	308.295166
0.000000	0.475774	308.450592
0.000000	0.476011	308.615265
0.000000	0.476248	309.237122
0.000000	0.476485	310.047729
0.000000	0.476722	311.369751
0.000000	0.476960	313.281708
0.000000	0.477197	315.477814
0.000000	0.477434	318.729828
0.000000	0.477671	321.010101
0.000000	0.477908	322.548767
0.000000	0.478145	326.792816
0.000000	0.478383	331.950348
0.000000	0.478620	335.996094
0.000000	0.478857	339.370850
0.000000	0.479094	342.214966
0.000000	0.479331	343.018402
0.000000	0.479568	343.251221
0.000000	0.479806	344.165192
0.000000	0.480043	345.095734
0.000000	0.480280	345.443817
0.000000	0.480517	345.695892
0.000000	0.480754	345.761719
0.000000	0.480992	345.559692
0.000000	0.481229	345.404388
0.000000	0.481466	345.548370
0.000000	0.481703	345.952789
0.000000	0.481940	347.048126
0.000000	0.482177	349.056244
0.000000	0.482415	352.975525
0.000000	0.482652	359.358459
0.000000	0.482889	369.184906
0.000000	0.483126	383.129333
0.000000	0.483363	401.610870
0.000000	0.483600	424.851563
0.000000	0.483838	452.126678
0.000000	0.484075	477.558258
0.000000	0.484312	497.611298
0.000000	0.484549	512.255005
0.000000	0.484786	521.821228
0.000000	0.485024	523.886230
0.000000	0.485261	519.662231
0.000000	0.485498	509.267212
0.000000	0.485735	492.492432
0.000000	0.485972	469.624908
0.000000	0.486209	444.049744
0.000000	0.486447	420.335419
0.000000	0.486684	402.409973
0.000000	0.486921	393.120972
0.000000	0.487158	385.627289
0.000000	0.487395	378.712738
0.000000	0.487632	372.803436
0.000000	0.487870	367.925690
0.000000	0.488107	364.359985
0.000000	0.488344	362.231628
0.000000	0.488581	361.460754
0.000000	0.488818	362.707031
0.000000	0.489056	366.737671
0.000000	0.489293	374.928833
0.000000	0.489530	388.709412
0.000000	0.489767	409.951599
0.000000	0.490004	440.145752
0.000000	0.490241	479.104858
0.000000	0.490479	527.230774
0.000000	0.490716	581.290039
0.000000	0.490953	625.577271
0.000000	0.491190	656.867981
0.000000	0.491427	673.586548
0.000000	0.491664	675.965637
0.000000	0.491902	665.375427
0.000000	0.492139	642.198059
0.000000	0.492376	607.507385
0.000000	0.492613	564.372009
0.000000	0.492850	519.710999
0.000000	0.493087	478.812439
0.000000	0.493325	448.539612
0.000000	0.493562	432.512238
0.000000	0.493799	419.372040
0.000000	0.494036	408.329742
0.000000	0.494273	399.937195
0.000000	0.494511	394.173004
0.000000	0.494748	391.691437
0.000000	0.494985	392.135223
0.000000	0.495222	395.524841
0.000000	0.495459	401.616241
0.000000	0.495696	410.331940
0.000000	0.495934	419.930786
0.000000	0.496171	428.262604
0.000000	0.496408	434.288727
0.000000	0.496645	438.034729
0.000000	0.496882	440.541412
0.000000	0.497119	442.824249
0.000000	0.497357	446.051331
0.000000	0.497594	452.075348
0.000000	0.497831	458.155121
0.000000	0.498068	461.842407
0.000000	0.498305	458.960815
0.000000	0.498543	451.483154
0.000000	0.498780	440.164063
0.000000	0.499017	426.589142
0.000000	0.499254	411.585175
0.000000	0.499491	400.680603
0.000000	0.499728	397.361847
0.000000	0.499966	399.776581
0.000000	0.500203	405.274292
0.000000	0.500440	414.712799
0.000000	0.500677	427.938873
0.000000	0.500914	444.441895
0.000000	0.501151	460.249329
0.000000	0.501389	470.513550
0.000000	0.501626	476.473907
0.000000	0.501863	480.718536
0.000000	0.502100	483.433105
0.000000	0.502337	485.828125
0.000000	0.502574	488.349335
0.000000	0.502812	491.883606
0.000000	0.503049	494.561310
0.000000	0.503286	495.419586
0.000000	0.503523	494.271423
0.000000	0.503760	492.607147
0.000000	0.503998	491.595398
0.000000	0.504235	492.211029
0.000000	0.504472	498.343811
0.000000	0.504709	512.180176
0.000000	0.504946	530.734863
0.000000	0.505183	552.793152
0.000000	0.505421	575.795532
0.000000	0.505658	594.260254
0.000000	0.505895	607.232300
0.000000	0.506132	616.171143
0.000000	0.506369	622.148193
0.000000	0.506606	623.121155
0.000000	0.506844	620.249939
0.000000	0.507081	614.286987
0.000000	0.507318	606.727478
0.000000	0.507555	599.023010
0.000000	0.507792	594.545471
0.000000	0.508030	592.521118
0.000000	0.508267	591.713074
0.000000	0.508504	592.885193
0.000000	0.508741	596.958862
0.000000	0.508978	606.381104
0.000000	0.509215	621.967712
0.000000	0.509453	640.824646
0.000000	0.509690	653.917786
0.000000	0.509927	659.492920
0.000000	0.510164	657.322144
0.000000	0.510401	649.000427
0.000000	0.510638	637.071045
0.000000	0.510876	622.567688
0.000000	0.511113	610.298401
0.000000	0.511350	605.756836
0.000000	0.511587	606.818359
0.000000	0.511824	603.926514
0.000000	0.512061	598.449341
0.000000	0.512299	590.629272
0.000000	0.512536	580.349121
0.000000	0.512773	566.155823
0.000000	0.513010	549.270813
0.000000	0.513247	530.426636
0.000000	0.513485	514.118347
0.000000	0.513722	504.672302
0.000000	0.513959	498.428650
0.000000	0.514196	493.060333
0.000000	0.514433	488.206726
0.000000	0.514670	484.310181
0.000000	0.514908	481.668060
0.000000	0.515145	480.997131
0.000000	0.515382	480.590790
0.000000	0.515619	480.650726
0.000000	0.515856	482.201874
0.000000	0.516093	481.416718
0.000000	0.516331	480.131775
0.000000	0.516568	476.589417
0.000000	0.516805	473.561310
0.000000	0.517042	472.648224
0.000000	0.517279	478.338715
0.000000	0.517517	491.645660
0.000000	0.517754	511.721680
0.000000	0.517991	536.740234
0.000000	0.518228	566.942261
0.000000	0.518465	604.883545
0.000000	0.518702	651.836365
0.000000	0.518940	701.600464
0.000000	0.519177	752.105774
0.000000	0.519414	801.591370
0.000000	0.519651	846.022461
0.000000	0.519888	879.483582
0.000000	0.520125	900.867249
0.000000	0.520363	909.498657
0.000000	0.520600	906.422119
0.000000	0.520837	893.118469
0.000000	0.521074	869.631592
0.000000	0.521311	837.155212
0.000000	0.521549	800.649902
0.000000	0.521786	765.197327
0.000000	0.522023	737.158569
0.000000	0.522260	719.353516
0.000000	0.522497	705.971252
0.000000	0.522734	696.780640
0.000000	0.522972	695.821228
0.000000	0.523209	700.917236
0.000000	0.523446	712.404541
0.000000	0.523683	730.358154
0.000000	0.523920	754.746826
0.000000	0.524157	777.870117
0.000000	0.524395	799.964294
0.000000	0.524632	822.565918
0.000000	0.524869	848.387329
0.000000	0.525106	879.520081
0.000000	0.525343	916.119751
0.000000	0.525580	957.372009
0.000000	0.525818	995.163452
0.000000	0.526055	1020.643127
0.000000	0.526292	1034.043213
0.000000	0.526529	1037.513306
0.000000	0.526766	1030.903198
0.000000	0.527004	1015.132202
0.000000	0.527241	990.843079
0.000000	0.527478	961.664978
0.000000	0.527715	932.227539
0.000000	0.527952	907.734070
0.000000	0.528189	895.013794
0.000000	0.528427	900.440247
0.000000	0.528664	918.597778
0.000000	0.528901	932.555481
0.000000	0.529138	941.816040
0.000000	0.529375	945.408630
0.000000	0.529612	942.164490
0.000000	0.529850	933.075745
0.000000	0.530087	919.099915
0.000000	0.530324	902.141296
0.000000	0.530561	885.566528
0.000000	0.530798	872.978394
0.000000	0.531035	868.297424
0.000000	0.531273	867.911804
0.000000	0.531510	870.642944
0.000000	0.531747	877.051208
0.000000	0.531984	886.317871
0.000000	0.532221	891.379761
0.000000	0.532459	891.392334
0.000000	0.532696	887.796448
0.000000	0.532933	880.680176
0.000000	0.533170	870.220276
0.000000	0.533407	856.008118
0.000000	0.533644	839.501648
0.000000	0.533882	823.170715
0.000000	0.534119	808.854370
0.000000	0.534356	796.760498
0.000000	0.534593	788.178955
0.000000	0.534830	782.020447
0.000000	0.535067	776.601990
0.000000	0.535305	768.493530
0.000000	0.535542	758.489929
0.000000	0.535779	747.300171
0.000000	0.536016	737.826172
0.000000	0.536253	733.849304
0.000000	0.536491	734.037415
0.000000	0.536728	737.123352
0.000000	0.536965	742.823303
0.000000	0.537202	750.452698
0.000000	0.537439	760.535522
0.000000	0.537676	772.788208
0.000000	0.537914	784.140991
0.000000	0.538151	795.930359
0.000000	0.538388	809.547119
0.000000	0.538625	824.588806
0.000000	0.538862	839.974548
0.000000	0.539099	854.261963
0.000000	0.539337	863.736511
0.000000	0.539574	870.145081
0.000000	0.539811	876.587097
0.000000	0.540048	884.208008
0.000000	0.540285	894.882385
0.000000	0.540523	907.837158
0.000000	0.540760	923.335938
0.000000	0.540997	941.206482
0.000000	0.541234	959.651001
0.000000	0.541471	980.593262
0.000000	0.541708	1007.098022
0.000000	0.541946	1039.959717
0.000000	0.542183	1079.194946
0.000000	0.542420	1123.198364
0.000000	0.542657	1159.800903
0.000000	0.542894	1185.465698
0.000000	0.543131	1199.280762
0.000000	0.543369	1201.364502
0.000000	0.543606	1194.028320
0.000000	0.543843	1176.679810
0.000000	0.544080	1149.011963
0.000000	0.544317	1112.412109
0.000000	0.544555	1072.355103
0.000000	0.544792	1032.996948
0.000000	0.545029	1000.652832
0.000000	0.545266	980.750977
0.000000	0.545503	968.257507
0.000000	0.545740	957.546631
0.000000	0.545978	947.943726
0.000000	0.546215	939.453186
0.000000	0.546452	932.403625
0.000000	0.546689	926.416199
0.000000	0.546926	922.745300
0.000000	0.547163	920.684387
0.000000	0.547401	919.344482
0.000000	0.547638	918.452087
0.000000	0.547875	919.491455
0.000000	0.548112	923.722534
0.000000	0.548349	932.626770
0.000000	0.548586	944.610962
0.000000	0.548824	960.020935
0.000000	0.549061	975.179688
0.000000	0.549298	989.571411
0.000000	0.549535	1005.812622
0.000000	0.549772	1024.112671
0.000000	0.550010	1044.307007
0.000000	0.550247	1066.130249
0.000000	0.550484	1086.411743
0.000000	0.550721	1100.619751
0.000000	0.550958	1108.902100
0.000000	0.551195	1113.551636
0.000000	0.551433	1114.779419
0.000000	0.551670	1113.497803
0.000000	0.551907	1111.280518
0.000000	0.552144	1110.249268
0.000000	0.552381	1110.597900
0.000000	0.552619	1111.033325
0.000000	0.552856	1112.054321
0.000000	0.553093	1113.128174
0.000000	0.553330	1114.012695
0.000000	0.553567	1114.794312
0.000000	0.553804	1116.376587
0.000000	0.554042	1120.088623
0.000000	0.554279	1123.115601
0.000000	0.554516	1124.898071
0.000000	0.554753	1125.288574
0.000000	0.554990	1124.374390
0.000000	0.555227	1122.860107
0.000000	0.555465	1121.803955
0.000000	0.555702	1120.718140
0.000000	0.555939	1120.161743
0.000000	0.556176	1120.192261
0.000000	0.556413	1121.208008
0.000000	0.556650	1119.482788
0.000000	0.556888	1116.802734
0.000000	0.557125	1115.225098
0.000000	0.557362	1117.037720
0.000000	0.557599	1122.756714
0.000000	0.557836	1127.688354
0.000000	0.558074	1131.923706
0.000000	0.558311	1137.638916
0.000000	0.558548	1144.592529
0.000000	0.558785	1153.393188
0.000000	0.559022	1163.068848
0.000000	0.559259	1174.407471
0.000000	0.559497	1187.655884
0.000000	0.559734	1201.923340
0.000000	0.559971	1218.163452
0.000000	0.560208	1233.971558
0.000000	0.560445	1247.794556
0.000000	0.560682	1257.897949
0.000000	0.560920	1266.142944
0.000000	0.561157	1272.872925
0.000000	0.561394	1276.561646
0.000000	0.561631	1277.966187
0.000000	0.561868	1277.213501
0.000000	0.562105	1274.378784
0.000000	0.562343	1270.082520
0.000000	0.562580	1266.180664
0.000000	0.562817	1264.205933
0.000000	0.563054	1263.738647
0.000000	0.563291	1263.156006
0.000000	0.563529	1261.652344
0.000000	0.563766	1259.289795
0.000000	0.564003	1256.385376
0.000000	0.564240	1253.181152
0.000000	0.564477	1251.042847
0.000000	0.564714	1250.933716
0.000000	0.564952	1253.241089
0.000000	0.565189	1257.494385
0.000000	0.565426	1263.356689
0.000000	0.565663	1270.002563
0.000000	0.565900	1272.863159
0.000000	0.566137	1271.534302
0.000000	0.566375	1266.497192
0.000000	0.566612	1257.875366
0.000000	0.566849	1245.596191
0.000000	0.567086	1229.932129
0.000000	0.567323	1212.146118
0.000000	0.567560	1194.341675
0.000000	0.567798	1178.725952
0.000000	0.568035	1165.707397
0.000000	0.568272	1155.660767
0.000000	0.568509	1146.821167
0.000000	0.568746	1139.786255
0.000000	0.568984	1135.353394
0.000000	0.569221	1131.597046
0.000000	0.569458	1129.097900
0.000000	0.569695	1128.533936
0.000000	0.569932	1130.636108
0.000000	0.570169	1136.123047
0.000000	0.570407	1143.316895
0.000000	0.570644	1152.467773
0.000000	0.570881	1164.028198
0.000000	0.571118	1177.415771
0.000000	0.571355	1191.356567
0.000000	0.571593	1205.884399
0.000000	0.571830	1221.447388
0.000000	0.572067	1238.151611
0.000000	0.572304	1255.822510
0.000000	0.572541	1274.451294
0.000000	0.572778	1293.448853
0.000000	0.573016	1311.631592
0.000000	0.573253	1328.719727
0.000000	0.573490	1345.418213
0.000000	0.573727	1360.760986
0.000000	0.573964	1373.296631
0.000000	0.574201	1384.817017
0.000000	0.574439	1395.822632
0.000000	0.574676	1405.276123
0.000000	0.574913	1414.107666
0.000000	0.575150	1421.995605
0.000000	0.575387	1429.251099
0.000000	0.575624	1436.101440
0.000000	0.575862	1443.016602
0.000000	0.576099	1449.947388
0.000000	0.576336	1457.257080
0.000000	0.576573	1464.507568
0.000000	0.576810	1469.476563
0.000000	0.577048	1474.050049
0.000000	0.577285	1478.284058
0.000000	0.577522	1481.861450
0.000000	0.577759	1484.821777
0.000000	0.577996	1487.096802
0.000000	0.578233	1488.750000
0.000000	0.578471	1489.609009
0.000000	0.578708	1489.983032
0.000000	0.578945	1490.174438
0.000000	0.579182	1489.719849
0.000000	0.579419	1488.592407
0.000000	0.579656	1486.150024
0.000000	0.579894	1482.617554
0.000000	0.580131	1477.929810
0.000000	0.580368	1472.826904
0.000000	0.580605	1467.404785
0.000000	0.580842	1461.805664
0.000000	0.581080	1456.218628
0.000000	0.581317	1451.238892
0.000000	0.581554	1446.513184
0.000000	0.581791	1442.890381
0.000000	0.582028	1440.363892
0.000000	0.582265	1438.375244
0.000000	0.582503	1437.761963
0.000000	0.582740	1437.628662
0.000000	0.582977	1438.224854
0.000000	0.583214	1438.823486
0.000000	0.583451	1439.905884
0.000000	0.583688	1441.260132
0.000000	0.583926	1443.282227
0.000000	0.584163	1446.005737
0.000000	0.584400	1449.560791
0.000000	0.584637	1452.963745
0.000000	0.584874	1456.324097
0.000000	0.585111	1460.687622
0.000000	0.585349	1464.144165
0.000000	0.585586	1468.458130
0.000000	0.585823	1475.028442
0.000000	0.586060	1483.517456
0.000000	0.586297	1492.707153
0.000000	0.586535	1502.823975
0.000000	0.586772	1513.664185
0.000000	0.587009	1524.207886
0.000000	0.587246	1534.337036
0.000000	0.587483	1544.532593
0.000000	0.587720	1554.288208
0.000000	0.587958	1563.050903
0.000000	0.588195	1570.620605
0.000000	0.588432	1576.821167
0.000000	0.588669	1581.505981
0.000000	0.588906	1584.920166
0.000000	0.589143	1586.957153
0.000000	0.589381	1588.095825
0.000000	0.589618	1587.814453
0.000000	0.589855	1585.298706
0.000000	0.590092	1580.357422
0.000000	0.590329	1573.386353
0.000000	0.590567	1564.434692
0.000000	0.590804	1554.050659
0.000000	0.591041	1543.526733
0.000000	0.591278	1532.541748
0.000000	0.591515	1521.865845
0.000000	0.591752	1511.662598
0.000000	0.591990	1502.523926
0.000000	0.592227	1493.145386
0.000000	0.592464	1484.193970
0.000000	0.592701	1475.365234
0.000000	0.592938	1466.696289
0.000000	0.593175	1458.483887
0.000000	0.593413	1450.205566
0.000000	0.593650	1442.339966
0.000000	0.593887	1434.819458
0.000000	0.594124	1428.810303
0.000000	0.594361	1423.647705
0.000000	0.594599	1419.536255
0.000000	0.594836	1416.117310
0.000000	0.595073	1413.791992
0.000000	0.595310	1410.957764
0.000000	0.595547	1407.178833
0.000000	0.595784	1402.951050
0.000000	0.596022	1398.766235
0.000000	0.596259	1394.829590
0.000000	0.596496	1392.112061
0.000000	0.596733	1389.641357
0.000000	0.596970	1387.352295
0.000000	0.597207	1385.284180
0.000000	0.597445	1383.568604
0.000000	0.597682	1382.897461
0.000000	0.597919	1381.950073
0.000000	0.598156	1380.773315
0.000000	0.598393	1378.333862
0.000000	0.598630	1375.341187
0.000000	0.598868	1371.529541
0.000000	0.599105	1367.685547
0.000000	0.599342	1364.810059
0.000000	0.599579	1362.477539
0.000000	0.599816	1359.868164
0.000000	0.600054	1357.500854
0.000000	0.600291	1356.178223
0.000000	0.600528	1356.563599
0.000000	0.600765	1357.157959
0.000000	0.601002	1358.392822
0.000000	0.601239	1359.560669
0.000000	0.601477	1360.869385
0.000000	0.601714	1361.928955
0.000000	0.601951	1362.254883
0.000000	0.602188	1361.935059
0.000000	0.602425	1361.188232
0.000000	0.602662	1361.205811
0.000000	0.602900	1363.379150
0.000000	0.603137	1366.025391
0.000000	0.603374	1369.512329
0.000000	0.603611	1374.282959
0.000000	0.603848	1379.478027
0.000000	0.604086	1384.853882
0.000000	0.604323	1389.990356
0.000000	0.604560	1394.676514
0.000000	0.604797	1398.818115
0.000000	0.605034	1402.573120
0.000000	0.605271	1405.874512
0.000000	0.605509	1408.062744
0.000000	0.605746	1409.246460
0.000000	0.605983	1409.749146
0.000000	0.606220	1409.866821
0.000000	0.606457	1409.969360
0.000000	0.606694	1410.235229
0.000000	0.606932	1410.742554
0.000000	0.607169	1412.057739
0.000000	0.607406	1414.369751
0.000000	0.607643	1417.084717
0.000000	0.607880	1420.035034
0.000000	0.608117	1423.522583
0.000000	0.608355	1427.721802
0.000000	0.608592	1432.415405
0.000000	0.608829	1437.229004
0.000000	0.609066	1442.131226
0.000000	0.609303	1447.329834
0.000000	0.609541	1452.653564
0.000000	0.609778	1458.383057
0.000000	0.610015	1463.920044
0.000000	0.610252	1468.997803
0.000000	0.610489	1473.125122
0.000000	0.610726	1476.958008
0.000000	0.610964	1480.509766
0.000000	0.611201	1484.202637
0.000000	0.611438	1488.127808
0.000000	0.611675	1491.886475
0.000000	0.611912	1496.274658
0.000000	0.612149	1500.858887
0.000000	0.612387	1505.983765
0.000000	0.612624	1510.729492
0.000000	0.612861	1514.722290
0.000000	0.613098	1518.814941
0.000000	0.613335	1522.318115
0.000000	0.613573	1525.514771
0.000000	0.613810	1527.889526
0.000000	0.614047	1530.064697
0.000000	0.614284	1532.368164
0.000000	0.614521	1535.272461
0.000000	0.614758	1538.269287
0.000000	0.614996	1541.297729
0.000000	0.615233	1544.406494
0.000000	0.615470	1547.994629
0.000000	0.615707	1551.577271
0.000000	0.615944	1555.823242
0.000000	0.616181	1559.172119
0.000000	0.616419	1562.303467
0.000000	0.616656	1565.078857
0.000000	0.616893	1567.241333
0.000000	0.617130	1568.562866
0.000000	0.617367	1569.119629
0.000000	0.617604	1569.311035
0.000000	0.617842	1569.725586
0.000000	0.618079	1570.365356
0.000000	0.618316	1571.562256
0.000000	0.618553	1572.745117
0.000000	0.618790	1573.994385
0.000000	0.619028	1575.104858
0.000000	0.619265	1575.711304
0.000000	0.619502	1575.677490
0.000000	0.619739	1574.648071
0.000000	0.619976	1573.646362
0.000000	0.620213	1572.056763
0.000000	0.620451	1570.606567
0.000000	0.620688	1568.728760
0.000000	0.620925	1566.098145
0.000000	0.621162	1563.759521
0.000000	0.621399	1562.428589
0.000000	0.621636	1561.073364
0.000000	0.621874	1559.551636
0.000000	0.622111	1557.958374
0.000000	0.622348	1555.914307
0.000000	0.622585	1553.785278
0.000000	0.622822	1552.100098
0.000000	0.623060	1550.428711
0.000000	0.623297	1549.173340
0.000000	0.623534	1547.647583
0.000000	0.623771	1546.241089
0.000000	0.624008	1545.365967
0.000000	0.624245	1545.063843
0.000000	0.624483	1544.740845
0.000000	0.624720	1544.028564
0.000000	0.624957	1543.314209
0.000000	0.625194	1543.025146
0.000000	0.625431	1543.465942
0.000000	0.625668	1544.531738
0.000000	0.625906	1545.683716
0.000000	0.626143	1546.081787
0.000000	0.626380	1546.329834
0.000000	0.626617	1546.215210
0.000000	0.626854	1545.878784
0.000000	0.627092	1545.213745
0.000000	0.627329	1544.459595
0.000000	0.627566	1542.870728
0.000000	0.627803	1540.165039
0.000000	0.628040	1536.814453
0.000000	0.628277	1532.588379
0.000000	0.628515	1527.596069
0.000000	0.628752	1522.645386
0.000000	0.628989	1516.301270
0.000000	0.629226	1508.743042
0.000000	0.629463	1499.818237
0.000000	0.629700	1488.092041
0.000000	0.629938	1474.418091
0.000000	0.630175	1459.475708
0.000000	0.630412	1446.006958
0.000000	0.630649	1432.538574
0.000000	0.630886	1419.546631
0.000000	0.631123	1405.205444
0.000000	0.631361	1390.156494
0.000000	0.631598	1375.588867
0.000000	0.631835	1362.348999
0.000000	0.632072	1351.576416
0.000000	0.632309	1342.916016
0.000000	0.632547	1336.245850
0.000000	0.632784	1332.050903
0.000000	0.633021	1329.111328
0.000000	0.633258	1326.916748
0.000000	0.633495	1325.639893
0.000000	0.633732	1324.842651
0.000000	0.633970	1324.689453
0.000000	0.634207	1324.883789
0.000000	0.634444	1325.997681
0.000000	0.634681	1327.298828
0.000000	0.634918	1329.149658
0.000000	0.635155	1331.226929
0.000000	0.635393	1333.585815
0.000000	0.635630	1337.154663
0.000000	0.635867	1341.397339
0.000000	0.636104	1346.189941
0.000000	0.636341	1351.240967
0.000000	0.636579	1356.220825
0.000000	0.636816	1361.268311
0.000000	0.637053	1366.281860
0.000000	0.637290	1370.664429
0.000000	0.637527	1375.036011
0.000000	0.637764	1379.566528
0.000000	0.638002	1383.452759
0.000000	0.638239	1386.870850
0.000000	0.638476	1389.944458
0.000000	0.638713	1392.739746
0.000000	0.638950	1395.618774
0.000000	0.639187	1399.224365
0.000000	0.639425	1403.831421
0.000000	0.639662	1408.806274
0.000000	0.639899	1413.677246
0.000000	0.640136	1418.530396
0.000000	0.640373	1423.653442
0.000000	0.640611	1429.258423
0.000000	0.640848	1434.223022
0.000000	0.641085	1437.775635
0.000000	0.641322	1440.185547
0.000000	0.641559	1440.635986
0.000000	0.641796	1438.325317
0.000000	0.642034	1434.003784
0.000000	0.642271	1427.353027
0.000000	0.642508	1419.733643
0.000000	0.642745	1411.279419
0.000000	0.642982	1402.030762
0.000000	0.643219	1391.588379
0.000000	0.643457	1380.240845
0.000000	0.643694	1368.656982
0.000000	0.643931	1356.658691
0.000000	0.644168	1346.577759
0.000000	0.644405	1339.584106
0.000000	0.644642	1334.168701
0.000000	0.644880	1329.841919
0.000000	0.645117	1326.515991
0.000000	0.645354	1324.673706
0.000000	0.645591	1323.930420
0.000000	0.645828	1323.999268
0.000000	0.646066	1325.219116
0.000000	0.646303	1326.872803
0.000000	0.646540	1330.196411
0.000000	0.646777	1335.228516
0.000000	0.647014	1341.668335
0.000000	0.647251	1349.334961
0.000000	0.647489	1357.079224
0.000000	0.647726	1364.746704
0.000000	0.647963	1372.166992
0.000000	0.648200	1377.958374
0.000000	0.648437	1383.446777
0.000000	0.648674	1388.494873
0.000000	0.648912	1393.117310
0.000000	0.649149	1397.003052
0.000000	0.649386	1400.245117
0.000000	0.649623	1403.109253
0.000000	0.649860	1406.260376
0.000000	0.650097	1409.389526
0.000000	0.650335	1412.503052
0.000000	0.650572	1415.333008
0.000000	0.650809	1417.582764
0.000000	0.651046	1419.804565
0.000000	0.651283	1421.718994
0.000000	0.651521	1422.917114
0.000000	0.651758	1423.861572
0.000000	0.651995	1425.060547
0.000000	0.652232	1425.692505
0.000000	0.652469	1426.248169
0.000000	0.652706	1426.989868
0.000000	0.652944	1427.545776
0.000000	0.653181	1428.600586
0.000000	0.653418	1428.891479
0.000000	0.653655	1428.604980
0.000000	0.653892	1427.907471
0.000000	0.654130	1427.071289
0.000000	0.654367	1426.580078
0.000000	0.654604	1427.326050
0.000000	0.654841	1429.804321
0.000000	0.655078	1433.649170
0.000000	0.655315	1437.949341
0.000000	0.655553	1442.012451
0.000000	0.655790	1445.453979
0.000000	0.656027	1447.668579
0.000000	0.656264	1449.101318
0.000000	0.656501	1449.833496
0.000000	0.656738	1450.631958
0.000000	0.656976	1452.179932
0.000000	0.657213	1454.140991
0.000000	0.657450	1455.829224
0.000000	0.657687	1457.705200
0.000000	0.657924	1457.672607
0.000000	0.658162	1456.690308
0.000000	0.658399	1455.158203
0.000000	0.658636	1453.586914
0.000000	0.658873	1452.432983
0.000000	0.659110	1452.894287
0.000000	0.659347	1453.934082
0.000000	0.659585	1455.487427
0.000000	0.659822	1456.711304
0.000000	0.660059	1458.073853
0.000000	0.660296	1459.593506
0.000000	0.660533	1461.424561
0.000000	0.660770	1463.737183
0.000000	0.661008	1466.344238
0.000000	0.661245	1468.930664
0.000000	0.661482	1472.158936
0.000000	0.661719	1476.094604
0.000000	0.661956	1480.278687
0.000000	0.662193	1484.695679
0.000000	0.662431	1489.686279
0.000000	0.662668	1494.004883
0.000000	0.662905	1498.338501
0.000000	0.663142	1503.325195
0.000000	0.663379	1508.663330
0.000000	0.663617	1513.940552
0.000000	0.663854	1519.522217
0.000000	0.664091	1525.607666
0.000000	0.664328	1532.428223
0.000000	0.664565	1540.792725
0.000000	0.664802	1550.294312
0.000000	0.665040	1560.889160
0.000000	0.665277	1571.897095
0.000000	0.665514	1582.124023
0.000000	0.665751	1588.257080
0.000000	0.665988	1591.132935
0.000000	0.666225	1589.109863
0.000000	0.666463	1583.681030
0.000000	0.666700	1576.908691
0.000000	0.666937	1572.244019
0.000000	0.667174	1569.196167
0.000000	0.667411	1566.453003
0.000000	0.667648	1564.928223
0.000000	0.667886	1563.458008
0.000000	0.668123	1561.443970
0.000000	0.668360	1558.483276
0.000000	0.668597	1554.569458
0.000000	0.668834	1550.018799
0.000000	0.669072	1545.838989
0.000000	0.669309	1541.990845
0.000000	0.669546	1537.917358
0.000000	0.669783	1534.245850
0.000000	0.670020	1530.755615
0.000000	0.670257	1527.079468
0.000000	0.670495	1522.978638
0.000000	0.670732	1518.256592
0.000000	0.670969	1514.103271
0.000000	0.671206	1510.521729
0.000000	0.671443	1508.527222
0.000000	0.671681	1506.588501
0.000000	0.671918	1503.354370
0.000000	0.672155	1499.585571
0.000000	0.672392	1494.471313
0.000000	0.672629	1488.267822
0.000000	0.672866	1480.539063
0.000000	0.673104	1470.893066
0.000000	0.673341	1459.522705
0.000000	0.673578	1447.620972
0.000000	0.673815	1434.950195
0.000000	0.674052	1421.484009
0.000000	0.674289	1407.668335
0.000000	0.674527	1394.887573
0.000000	0.674764	1384.911133
0.000000	0.675001	1376.117065
0.000000	0.675238	1367.755859
0.000000	0.675475	1359.709473
0.000000	0.675712	1351.949707
0.000000	0.675950	1344.447144
0.000000	0.676187	1336.948486
0.000000	0.676424	1329.846313
0.000000	0.676661	1323.470947
0.000000	0.676898	1317.333862
0.000000	0.677136	1312.053589
0.000000	0.677373	1307.921387
0.000000	0.677610	1304.497925
0.000000	0.677847	1302.315308
0.000000	0.678084	1301.228638
0.000000	0.678321	1300.783325
0.000000	0.678559	1301.601563
0.000000	0.678796	1304.456787
0.000000	0.679033	1310.836304
0.000000	0.679270	1320.182739
0.000000	0.679507	1332.674927
0.000000	0.679744	1349.082153
0.000000	0.679982	1368.974854
0.000000	0.680219	1391.342163
0.000000	0.680456	1413.846191
0.000000	0.680693	1436.149780
0.000000	0.680930	1456.276123
0.000000	0.681167	1473.060913
0.000000	0.681405	1487.023682
0.000000	0.681642	1497.425781
0.000000	0.681879	1501.071289
0.000000	0.682116	1499.487183
0.000000	0.682353	1493.813965
0.000000	0.682591	1484.713013
0.000000	0.682828	1475.570557
0.000000	0.683065	1465.615112
0.000000	0.683302	1455.538208
0.000000	0.683539	1445.844604
0.000000	0.683776	1436.687256
0.000000	0.684014	1428.917480
0.000000	0.684251	1423.558960
0.000000	0.684488	1420.373779
0.000000	0.684725	1418.621460
0.000000	0.684962	1417.682495
0.000000	0.685199	1416.893799
0.000000	0.685437	1415.042480
0.000000	0.685674	1411.465576
0.000000	0.685911	1406.937378
0.000000	0.686148	1402.169678
0.000000	0.686385	1398.483154
0.000000	0.686623	1396.730591
0.000000	0.686860	1398.462158
0.000000	0.687097	1404.196045
0.000000	0.687334	1411.923706
0.000000	0.687571	1419.143921
0.000000	0.687808	1424.855225
0.000000	0.688046	1429.630859
0.000000	0.688283	1433.137939
0.000000	0.688520	1435.440308
0.000000	0.688757	1436.764526
0.000000	0.688994	1436.634399
0.000000	0.689231	1434.711914
0.000000	0.689469	1430.969604
0.000000	0.689706	1425.500488
0.000000	0.689943	1418.311768
0.000000	0.690180	1409.952515
0.000000	0.690417	1401.277100
0.000000	0.690655	1394.975342
0.000000	0.690892	1389.394531
0.000000	0.691129	1384.914795
0.000000	0.691366	1382.452637
0.000000	0.691603	1381.225586
0.000000	0.691840	1381.003662
0.000000	0.692078	1380.960327
0.000000	0.692315	1380.197021
0.000000	0.692552	1379.644653
0.000000	0.692789	1378.845093
0.000000	0.693026	1378.332764
0.000000	0.693263	1377.966309
0.000000	0.693501	1377.390503
0.000000	0.693738	1376.540894
0.000000	0.693975	1376.275757
0.000000	0.694212	1376.536499
0.000000	0.694449	1378.216064
0.000000	0.694687	1380.333374
0.000000	0.694924	1382.880737
0.000000	0.695161	1386.150024
0.000000	0.695398	1390.013794
0.000000	0.695635	1392.963013
0.000000	0.695872	1394.107056
0.000000	0.696110	1394.883667
0.000000	0.696347	1395.943115
0.000000	0.696584	1398.487427
0.000000	0.696821	1403.708984
0.000000	0.697058	1407.823486
0.000000	0.697295	1411.496948
0.000000	0.697533	1416.071899
0.000000	0.697770	1421.680786
0.000000	0.698007	1426.906860
0.000000	0.698244	1432.195557
0.000000	0.698481	1436.545898
0.000000	0.698718	1440.536133
0.000000	0.698956	1444.203247
0.000000	0.699193	1447.613770
0.000000	0.699430	1450.620850
0.000000	0.699667	1453.347778
0.000000	0.699904	1456.199585
0.000000	0.700141	1458.878174
0.000000	0.700379	1461.820190
0.000000	0.700616	1464.630371
0.000000	0.700853	1467.876465
0.000000	0.701090	1471.643799
0.000000	0.701327	1475.482910
0.000000	0.701565	1479.486328
0.000000	0.701802	1483.449707
0.000000	0.702039	1487.828979
0.000000	0.702276	1491.683350
0.000000	0.702513	1493.880371
0.000000	0.702750	1494.889038
0.000000	0.702988	1495.167480
0.000000	0.703225	1494.292358
0.000000	0.703462	1493.127930
0.000000	0.703699	1491.657715
0.000000	0.703936	1490.010986
0.000000	0.704174	1488.811523
0.000000	0.704411	1487.930542
0.000000	0.704648	1487.408691
0.000000	0.704885	1486.858276
0.000000	0.705122	1486.087036
0.000000	0.705359	1484.422241
0.000000	0.705597	1482.333252
0.000000	0.705834	1480.029541
0.000000	0.706071	1478.521851
0.000000	0.706308	1477.520996
0.000000	0.706545	1477.174316
0.000000	0.706782	1477.816528
0.000000	0.707020	1479.091553
0.000000	0.707257	1480.174561
0.000000	0.707494	1481.639282
0.000000	0.707731	1481.883545
0.000000	0.707968	1480.769287
0.000000	0.708205	1479.733765
0.000000	0.708443	1479.707642
0.000000	0.708680	1480.138794
0.000000	0.708917	1480.005371
0.000000	0.709154	1479.418335
0.000000	0.709391	1478.697388
0.000000	0.709629	1477.629150
0.000000	0.709866	1475.829590
0.000000	0.710103	1472.316772
0.000000	0.710340	1467.054810
0.000000	0.710577	1460.090576
0.000000	0.710814	1452.428833
0.000000	0.711052	1447.602051
0.000000	0.711289	1444.634277
0.000000	0.711526	1443.030396
0.000000	0.711763	1442.712280
0.000000	0.712000	1443.669312
0.000000	0.712237	1446.786133
0.000000	0.712475	1453.322266
0.000000	0.712712	1460.449829
0.000000	0.712949	1467.636108
0.000000	0.713186	1474.171143
0.000000	0.713423	1480.315063
0.000000	0.713661	1485.644043
0.000000	0.713898	1490.370483
0.000000	0.714135	1494.631104
0.000000	0.714372	1497.975708
0.000000	0.714609	1500.571411
0.000000	0.714846	1502.136108
0.000000	0.715084	1502.538208
0.000000	0.715321	1501.938599
0.000000	0.715558	1500.672852
0.000000	0.715795	1499.107910
0.000000	0.716032	1497.248901
0.000000	0.716269	1494.836182
0.000000	0.716507	1491.841431
0.000000	0.716744	1488.133667
0.000000	0.716981	1483.979858
0.000000	0.717218	1479.088867
0.000000	0.717455	1475.276245
0.000000	0.717692	1471.124146
0.000000	0.717930	1467.227051
0.000000	0.718167	1464.218140
0.000000	0.718404	1460.534180
0.000000	0.718641	1457.727539
0.000000	0.718878	1455.802246
0.000000	0.719115	1455.166016
0.000000	0.719353	1454.439209
0.000000	0.719590	1452.877319
0.000000	0.719827	1451.209961
0.000000	0.720064	1449.500488
0.000000	0.720301	1447.461792
0.000000	0.720539	1445.660889
0.000000	0.720776	1443.822144
0.000000	0.721013	1441.752563
0.000000	0.721250	1439.477905
0.000000	0.721487	1436.766235
0.000000	0.721724	1433.373901
0.000000	0.721962	1429.308594
0.000000	0.722199	1424.847778
0.000000	0.722436	1419.561401
0.000000	0.722673	1413.875000
0.000000	0.722910	1408.241333
0.000000	0.723148	1401.894409
0.000000	0.723385	1395.140259
0.000000	0.723622	1387.343262
0.000000	0.723859	1379.100586
0.000000	0.724096	1371.425049
0.000000	0.724333	1363.385376
0.000000	0.724571	1355.088867
0.000000	0.724808	1346.172241
0.000000	0.725045	1337.639160
0.000000	0.725282	1329.101196
0.000000	0.725519	1319.948608
0.000000	0.725756	1310.725708
0.000000	0.725994	1303.035645
0.000000	0.726231	1296.671997
0.000000	0.726468	1291.439209
0.000000	0.726705	1287.521484
0.000000	0.726942	1283.556885
0.000000	0.727179	1279.453491
0.000000	0.727417	1275.290649
0.000000	0.727654	1271.100952
0.000000	0.727891	1267.482056
0.000000	0.728128	1264.980103
0.000000	0.728365	1263.429321
0.000000	0.728603	1263.124756
0.000000	0.728840	1263.734253
0.000000	0.729077	1265.013672
0.000000	0.729314	1267.322754
0.000000	0.729551	1270.548706
0.000000	0.729788	1274.566406
0.000000	0.730026	1279.478638
0.000000	0.730263	1285.725464
0.000000	0.730500	1292.958374
0.000000	0.730737	1301.214478
0.000000	0.730974	1309.476685
0.000000	0.731211	1316.778564
0.000000	0.731449	1323.623047
0.000000	0.731686	1330.347412
0.000000	0.731923	1336.845703
0.000000	0.732160	1342.794922
0.000000	0.732397	1348.640503
0.000000	0.732635	1354.159668
0.000000	0.732872	1359.161865
0.000000	0.733109	1364.838379
0.000000	0.733346	1370.960938
0.000000	0.733583	1377.011597
0.000000	0.733820	1384.141602
0.000000	0.734058	1391.060303
0.000000	0.734295	1397.616821
0.000000	0.734532	1404.769653
0.000000	0.734769	1412.287231
0.000000	0.735006	1419.671387
0.000000	0.735243	1426.675903
0.000000	0.735481	1433.223755
0.000000	0.735718	1440.752808
0.000000	0.735955	1449.149170
0.000000	0.736192	1458.213013
0.000000	0.736429	1467.166260
0.000000	0.736667	1476.248901
0.000000	0.736904	1485.196777
0.000000	0.737141	1493.364746
0.000000	0.737378	1500.252808
0.000000	0.737615	1507.020752
0.000000	0.737852	1514.076782
0.000000	0.738090	1520.861328
0.000000	0.738327	1527.873779
0.000000	0.738564	1534.863770
0.000000	0.738801	1542.008179
0.000000	0.739038	1548.837524
0.000000	0.739275	1554.854126
0.000000	0.739513	1559.467407
0.000000	0.739750	1563.749512
0.000000	0.739987	1567.913574
0.000000	0.740224	1572.444458
0.000000	0.740461	1577.940552
0.000000	0.740698	1583.233276
0.000000	0.740936	1588.501831
0.000000	0.741173	1593.149170
0.000000	0.741410	1597.737183
0.000000	0.741647	1601.961182
0.000000	0.741884	1605.367676
0.000000	0.742122	1606.675171
0.000000	0.742359	1607.123291
0.000000	0.742596	1607.274902
0.000000	0.742833	1607.166504
0.000000	0.743070	1608.075439
0.000000	0.743307	1609.445801
0.000000	0.743545	1610.980957
0.000000	0.743782	1612.676025
0.000000	0.744019	1614.233398
0.000000	0.744256	1615.442383
0.000000	0.744493	1615.849609
0.000000	0.744730	1616.124146
0.000000	0.744968	1616.020752
0.000000	0.745205	1616.160522
0.000000	0.745442	1616.705322
0.000000	0.745679	1616.705078
0.000000	0.745916	1616.400879
0.000000	0.746154	1615.941406
0.000000	0.746391	1616.571777
0.000000	0.746628	1617.208740
0.000000	0.746865	1617.292114
0.000000	0.747102	1617.000122
0.000000	0.747339	1616.206787
0.000000	0.747577	1615.573853
0.000000	0.747814	1614.726929
0.000000	0.748051	1614.633789
0.000000	0.748288	1615.782104
0.000000	0.748525	1617.251221
0.000000	0.748762	1618.265625
0.000000	0.749000	1619.240723
0.000000	0.749237	1620.130981
0.000000	0.749474	1620.892212
0.000000	0.749711	1621.847290
0.000000	0.749948	1622.712036
0.000000	0.750185	1623.305054
0.000000	0.750423	1623.689087
0.000000	0.750660	1623.574219
0.000000	0.750897	1623.776123
0.000000	0.751134	1623.430908
0.000000	0.751371	1622.865112
0.000000	0.751609	1622.065796
0.000000	0.751846	1621.384766
0.000000	0.752083	1620.559448
0.000000	0.752320	1619.421509
0.000000	0.752557	1617.795166
0.000000	0.752794	1616.123779
0.000000	0.753032	1614.025635
0.000000	0.753269	1611.614868
0.000000	0.753506	1609.049683
0.000000	0.753743	1606.658936
0.000000	0.753980	1604.453247
0.000000	0.754218	1602.356201
0.000000	0.754455	1600.690552
0.000000	0.754692	1600.294189
0.000000	0.754929	1600.894287
0.000000	0.755166	1602.367432
0.000000	0.755403	1604.978394
0.000000	0.755641	1607.666138
0.000000	0.755878	1610.334839
0.000000	0.756115	1612.713989
0.000000	0.756352	1614.751709
0.000000	0.756589	1614.715088
0.000000	0.756826	1613.490601
0.000000	0.757064	1611.786499
0.000000	0.757301	1609.333374
0.000000	0.757538	1608.102783
0.000000	0.757775	1607.545654
0.000000	0.758012	1606.882935
0.000000	0.758249	1606.236938
0.000000	0.758487	1605.343994
0.000000	0.758724	1604.156860
0.000000	0.758961	1602.735718
0.000000	0.759198	1601.127075
0.000000	0.759435	1599.969116
0.000000	0.759672	1598.070313
0.000000	0.759910	1595.449341
0.000000	0.760147	1591.990601
0.000000	0.760384	1587.713013
0.000000	0.760621	1583.506226
0.000000	0.760858	1581.707764
0.000000	0.761096	1581.858521
0.000000	0.761333	1583.929565
0.000000	0.761570	1586.030640
0.000000	0.761807	1587.828491
0.000000	0.762044	1590.060669
0.000000	0.762281	1592.596069
0.000000	0.762519	1595.227661
0.000000	0.762756	1597.683472
0.000000	0.762993	1599.050537
0.000000	0.763230	1599.169067
0.000000	0.763467	1597.629883
0.000000	0.763704	1595.019531
0.000000	0.763942	1591.838623
0.000000	0.764179	1589.639526
0.000000	0.764416	1589.846313
0.000000	0.764653	1590.085083
0.000000	0.764890	1588.840332
0.000000	0.765128	1586.722046
0.000000	0.765365	1583.894897
0.000000	0.765602	1580.533569
0.000000	0.765839	1576.588013
0.000000	0.766076	1570.950562
0.000000	0.766313	1564.662598
0.000000	0.766551	1557.846313
0.000000	0.766788	1550.374146
0.000000	0.767025	1543.670776
0.000000	0.767262	1537.876221
0.000000	0.767499	1535.358765
0.000000	0.767736	1533.612061
0.000000	0.767974	1532.178467
0.000000	0.768211	1530.058228
0.000000	0.768448	1526.518311
0.000000	0.768685	1522.283203
0.000000	0.768922	1519.946777
0.000000	0.769159	1519.513306
0.000000	0.769397	1518.817871
0.000000	0.769634	1518.882690
0.000000	0.769871	1519.794312
0.000000	0.770108	1521.612183
0.000000	0.770345	1523.520020
0.000000	0.770583	1525.174072
0.000000	0.770820	1527.730957
0.000000	0.771057	1531.177246
0.000000	0.771294	1535.698730
0.000000	0.771531	1540.822021
0.000000	0.771769	1546.015381
0.000000	0.772006	1551.218506
0.000000	0.772243	1556.278931
0.000000	0.772480	1561.687378
0.000000	0.772717	1567.484741
0.000000	0.772954	1573.818970
0.000000	0.773192	1580.193359
0.000000	0.773429	1587.016846
0.000000	0.773666	1594.037231
0.000000	0.773903	1600.431030
0.000000	0.774140	1605.925171
0.000000	0.774377	1610.259766
0.000000	0.774615	1613.344238
0.000000	0.774852	1615.532349
0.000000	0.775089	1617.024292
0.000000	0.775326	1618.087769
0.000000	0.775563	1618.793945
0.000000	0.775800	1619.355835
0.000000	0.776038	1620.110474
0.000000	0.776275	1620.762573
0.000000	0.776512	1621.818970
0.000000	0.776749	1622.539551
0.000000	0.776986	1622.619995
0.000000	0.777223	1622.498779
0.000000	0.777461	1622.168701
0.000000	0.777698	1621.643555
0.000000	0.777935	1620.842896
0.000000	0.778172	1620.443481
0.000000	0.778409	1620.175171
0.000000	0.778647	1620.105347
0.000000	0.778884	1620.035278
0.000000	0.779121	1620.572754
0.000000	0.779358	1621.296753
0.000000	0.779595	1621.678711
0.000000	0.779832	1621.350952
0.000000	0.780070	1620.149292
0.000000	0.780307	1617.789673
0.000000	0.780544	1614.271484
0.000000	0.780781	1608.952881
0.000000	0.781018	1602.404175
0.000000	0.781255	1595.486206
0.000000	0.781493	1589.308105
0.000000	0.781730	1583.452881
0.000000	0.781967	1578.089233
0.000000	0.782204	1574.112793
0.000000	0.782441	1570.692139
0.000000	0.782679	1568.739624
0.000000	0.782916	1567.313477
0.000000	0.783153	1566.358398
0.000000	0.783390	1566.036255
0.000000	0.783627	1567.454712
0.000000	0.783864	1568.881348
0.000000	0.784102	1569.825195
0.000000	0.784339	1570.922363
0.000000	0.784576	1572.024170
0.000000	0.784813	1573.614380
0.000000	0.785050	1575.352295
0.000000	0.785287	1577.249634
0.000000	0.785525	1579.435181
0.000000	0.785762	1581.770630
0.000000	0.785999	1584.431763
0.000000	0.786236	1586.931519
0.000000	0.786473	1589.201294
0.000000	0.786711	1590.656738
0.000000	0.786948	1590.944214
0.000000	0.787185	1589.865479
0.000000	0.787422	1588.128052
0.000000	0.787659	1585.881714
0.000000	0.787896	1583.147583
0.000000	0.788134	1579.932373
0.000000	0.788371	1575.758057
0.000000	0.788608	1569.815674
0.000000	0.788845	1562.730225
0.000000	0.789082	1555.648193
0.000000	0.789319	1548.960693
0.000000	0.789557	1543.297485
0.000000	0.789794	1538.865356
0.000000	0.790031	1534.417847
0.000000	0.790268	1530.534790
0.000000	0.790505	1526.191162
0.000000	0.790743	1521.550171
0.000000	0.790980	1516.601929
0.000000	0.791217	1511.787476
0.000000	0.791454	1507.283203
0.000000	0.791691	1503.216309
0.000000	0.791928	1500.614624
0.000000	0.792166	1499.910522
0.000000	0.792403	1500.483521
0.000000	0.792640	1502.077271
0.000000	0.792877	1504.463135
0.000000	0.793114	1507.448486
0.000000	0.793351	1510.644897
0.000000	0.793589	1514.459351
0.000000	0.793826	1517.571777
0.000000	0.794063	1519.118530
0.000000	0.794300	1520.738525
0.000000	0.794537	1521.875610
0.000000	0.794774	1522.588135
0.000000	0.795012	1523.460571
0.000000	0.795249	1524.012695
0.000000	0.795486	1524.128052
0.000000	0.795723	1523.722900
0.000000	0.795960	1523.728516
0.000000	0.796197	1524.139404
0.000000	0.796435	1524.801392
0.000000	0.796672	1525.652954
0.000000	0.796909	1526.487183
0.000000	0.797146	1527.557251
0.000000	0.797383	1528.724609
0.000000	0.797621	1530.281128
0.000000	0.797858	1531.732056
0.000000	0.798095	1532.387329
0.000000	0.798332	1532.009399
0.000000	0.798569	1530.743896
0.000000	0.798806	1528.649658
0.000000	0.799044	1525.691284
0.000000	0.799281	1521.619507
0.000000	0.799518	1517.202026
0.000000	0.799755	1511.697754
0.000000	0.799992	1505.264282
0.000000	0.800230	1498.783447
0.000000	0.800467	1492.402710
0.000000	0.800704	1486.702393
0.000000	0.800941	1482.323486
0.000000	0.801178	1479.193970
0.000000	0.801415	1477.329590
0.000000	0.801653	1477.428711
0.000000	0.801890	1479.505737
0.000000	0.802127	1483.187012
0.000000	0.802364	1487.820435
0.000000	0.802601	1492.987183
0.000000	0.802838	1498.066284
0.000000	0.803076	1502.642090
0.000000	0.803313	1506.557251
0.000000	0.803550	1509.704346
0.000000	0.803787	1512.520508
0.000000	0.804024	1515.136719
0.000000	0.804261	1516.974976
0.000000	0.804499	1518.316284
0.000000	0.804736	1519.111206
0.000000	0.804973	1519.676636
0.000000	0.805210	1519.954590
0.000000	0.805447	1519.604126
0.000000	0.805685	1518.613892
0.000000	0.805922	1517.088135
0.000000	0.806159	1514.411133
0.000000	0.806396	1510.480591
0.000000	0.806633	1505.648560
0.000000	0.806870	1501.106812
0.000000	0.807108	1496.678711
0.000000	0.807345	1491.722412
0.000000	0.807582	1486.968628
0.000000	0.807819	1483.941650
0.000000	0.808056	1482.578857
0.000000	0.808293	1481.976074
0.000000	0.808531	1481.498291
0.000000	0.808768	1481.699829
0.000000	0.809005	1482.785034
0.000000	0.809242	1484.812500
0.000000	0.809479	1487.439697
0.000000	0.809717	1490.775879
0.000000	0.809954	1493.823364
0.000000	0.810191	1497.147339
0.000000	0.810428	1500.856689
0.000000	0.810665	1505.159302
0.000000	0.810902	1510.344604
0.000000	0.811140	1515.437622
0.000000	0.811377	1518.444824
0.000000	0.811614	1521.434692
0.000000	0.811851	1524.456909
0.000000	0.812088	1527.833008
0.000000	0.812325	1532.023193
0.000000	0.812563	1535.901001
0.000000	0.812800	1540.140747
0.000000	0.813037	1544.743042
0.000000	0.813274	1549.972656
0.000000	0.813511	1555.265503
0.000000	0.813748	1561.520508
0.000000	0.813986	1569.051392
0.000000	0.814223	1577.874512
0.000000	0.814460	1587.557007
0.000000	0.814697	1597.458984
0.000000	0.814934	1607.375854
0.000000	0.815172	1617.338867
0.000000	0.815409	1627.747803
0.000000	0.815646	1638.390381
0.000000	0.815883	1648.416504
0.000000	0.816120	1658.180664
0.000000	0.816357	1667.954468
0.000000	0.816595	1677.161377
0.000000	0.816832	1685.809937
0.000000	0.817069	1694.272461
0.000000	0.817306	1702.418091
0.000000	0.817543	1710.318115
0.000000	0.817780	1717.048706
0.000000	0.818018	1721.927856
0.000000	0.818255	1725.566528
0.000000	0.818492	1728.813110
0.000000	0.818729	1731.842041
0.000000	0.818966	1735.295044
0.000000	0.819204	1738.310303
0.000000	0.819441	1740.437256
0.000000	0.819678	1741.711304
0.000000	0.819915	1742.339111
0.000000	0.820152	1742.467285
0.000000	0.820389	1742.054565
0.000000	0.820627	1741.834717
0.000000	0.820864	1742.335205
0.000000	0.821101	1743.457153
0.000000	0.821338	1744.685913
0.000000	0.821575	1745.717407
0.000000	0.821812	1746.986938
0.000000	0.822050	1748.591675
0.000000	0.822287	1750.985229
0.000000	0.822524	1754.110229
0.000000	0.822761	1757.610596
0.000000	0.822998	1760.961426
0.000000	0.823236	1763.986084
0.000000	0.823473	1767.259644
0.000000	0.823710	1771.021606
0.000000	0.823947	1775.014893
0.000000	0.824184	1778.472290
0.000000	0.824421	1781.590942
0.000000	0.824659	1784.962524
0.000000	0.824896	1788.687500
0.000000	0.825133	1792.933105
0.000000	0.825370	1796.467529
0.000000	0.825607	1798.614502
0.000000	0.825844	1800.082153
0.000000	0.826082	1801.307129
0.000000	0.826319	1802.161865
0.000000	0.826556	1802.773682
0.000000	0.826793	1803.401978
0.000000	0.827030	1803.567261
0.000000	0.827267	1803.244141
0.000000	0.827505	1803.738770
0.000000	0.827742	1803.672119
0.000000	0.827979	1802.561768
0.000000	0.828216	1800.564087
0.000000	0.828453	1798.025513
0.000000	0.828691	1796.199341
0.000000	0.828928	1794.172729
0.000000	0.829165	1791.712036
0.000000	0.829402	1788.842407
0.000000	0.829639	1786.233032
0.000000	0.829876	1783.979736
0.000000	0.830114	1781.809570
0.000000	0.830351	1779.691528
0.000000	0.830588	1777.855225
0.000000	0.830825	1776.663696
0.000000	0.831062	1775.727173
0.000000	0.831299	1775.688232
0.000000	0.831537	1776.524902
0.000000	0.831774	1776.895630
0.000000	0.832011	1776.836548
0.000000	0.832248	1775.921875
0.000000	0.832485	1774.380859
0.000000	0.832722	1772.531860
0.000000	0.832960	1770.043701
0.000000	0.833197	1767.976318
0.000000	0.833434	1765.977173
0.000000	0.833671	1764.738281
0.000000	0.833908	1763.673828
0.000000	0.834146	1762.812256
0.000000	0.834383	1762.722900
0.000000	0.834620	1760.409546
0.000000	0.834857	1756.756470
0.000000	0.835094	1752.011841
0.000000	0.835331	1747.070679
0.000000	0.835569	1743.799194
0.000000	0.835806	1742.014893
0.000000	0.836043	1740.922363
0.000000	0.836280	1740.337891
0.000000	0.836517	1739.531616
0.000000	0.836754	1739.076782
0.000000	0.836992	1738.591064
0.000000	0.837229	1738.040894
0.000000	0.837466	1738.007446
0.000000	0.837703	1738.465088
0.000000	0.837940	1738.375977
0.000000	0.838178	1738.254761
0.000000	0.838415	1737.804321
0.000000	0.838652	1737.100098
0.000000	0.838889	1736.487549
0.000000	0.839126	1735.841309
0.000000	0.839363	1735.025513
0.000000	0.839601	1734.019165
0.000000	0.839838	1732.919312
0.000000	0.840075	1731.695679
0.000000	0.840312	1730.675659
0.000000	0.840549	1729.585693
0.000000	0.840786	1727.432373
0.000000	0.841024	1724.979614
0.000000	0.841261	1722.021118
0.000000	0.841498	1721.218506
0.000000	0.841735	1721.276489
0.000000	0.841972	1721.625244
0.000000	0.842210	1722.734131
0.000000	0.842447	1724.416626
0.000000	0.842684	1726.742554
0.000000	0.842921	1729.786743
0.000000	0.843158	1733.019775
0.000000	0.843395	1734.851685
0.000000	0.843633	1734.308472
0.000000	0.843870	1731.549805
0.000000	0.844107	1728.189209
0.000000	0.844344	1725.673584
0.000000	0.844581	1725.133423
0.000000	0.844818	1724.938232
0.000000	0.845056	1724.385620
0.000000	0.845293	1723.684082
0.000000	0.845530	1722.896973
0.000000	0.845767	1721.802979
0.000000	0.846004	1721.111694
0.000000	0.846241	1719.692871
0.000000	0.846479	1717.359863
0.000000	0.846716	1713.513794
0.000000	0.846953	1708.755127
0.000000	0.847190	1703.818359
0.000000	0.847427	1700.839966
0.000000	0.847665	1698.038696
0.000000	0.847902	1694.919556
0.000000	0.848139	1692.025513
0.000000	0.848376	1689.031494
0.000000	0.848613	1685.094727
0.000000	0.848850	1680.733765
0.000000	0.849088	1675.588135
0.000000	0.849325	1670.096802
0.000000	0.849562	1665.998047
0.000000	0.849799	1662.015259
0.000000	0.850036	1658.723389
0.000000	0.850273	1655.946045
0.000000	0.850511	1652.965820
0.000000	0.850748	1650.621460
0.000000	0.850985	1648.085083
0.000000	0.851222	1645.262695
0.000000	0.851459	1642.733398
0.000000	0.851697	1640.646118
0.000000	0.851934	1639.868774
0.000000	0.852171	1640.121704
0.000000	0.852408	1641.119263
0.000000	0.852645	1641.864136
0.000000	0.852882	1642.393677
0.000000	0.853120	1641.194458
0.000000	0.853357	1639.115356
0.000000	0.853594	1637.635864
0.000000	0.853831	1637.204712
0.000000	0.854068	1636.517578
0.000000	0.854305	1635.285034
0.000000	0.854543	1634.197388
0.000000	0.854780	1632.869629
0.000000	0.855017	1631.257080
0.000000	0.855254	1629.681519
0.000000	0.855491	1627.734619
0.000000	0.855729	1625.228027
0.000000	0.855966	1622.703857
0.000000	0.856203	1620.102051
0.000000	0.856440	1616.975098
0.000000	0.856677	1613.238525
0.000000	0.856914	1608.856689
0.000000	0.857152	1604.229126
0.000000	0.857389	1598.858887
0.000000	0.857626	1593.998169
0.000000	0.857863	1590.223877
0.000000	0.858100	1587.706543
0.000000	0.858337	1585.685791
0.000000	0.858575	1582.971802
0.000000	0.858812	1580.338379
0.000000	0.859049	1578.060425
0.000000	0.859286	1577.204468
0.000000	0.859523	1577.288940
0.000000	0.859761	1578.394409
0.000000	0.859998	1580.813110
0.000000	0.860235	1584.418213
0.000000	0.860472	1589.121216
0.000000	0.860709	1594.513794
0.000000	0.860946	1599.761230
0.000000	0.861184	1604.735840
0.000000	0.861421	1610.197510
0.000000	0.861658	1615.605469
0.000000	0.861895	1621.376953
0.000000	0.862132	1627.334473
0.000000	0.862369	1632.675415
0.000000	0.862607	1637.682983
0.000000	0.862844	1643.398438
0.000000	0.863081	1648.166992
0.000000	0.863318	1652.902710
0.000000	0.863555	1657.389282
0.000000	0.863792	1660.677246
0.000000	0.864030	1662.663818
0.000000	0.864267	1662.566406
0.000000	0.864504	1659.671387
0.000000	0.864741	1654.140259
0.000000	0.864978	1645.262695
0.000000	0.865215	1633.553711
0.000000	0.865453	1618.760864
0.000000	0.865690	1603.139282
0.000000	0.865927	1586.480835
0.000000	0.866164	1568.890259
0.000000	0.866401	1551.286987
0.000000	0.866639	1535.268066
0.000000	0.866876	1521.098999
0.000000	0.867113	1507.742920
0.000000	0.867350	1494.210083
0.000000	0.867587	1481.344849
0.000000	0.867824	1473.216431
0.000000	0.868062	1466.440308
0.000000	0.868299	1460.747437
0.000000	0.868536	1455.923096
0.000000	0.868773	1452.676392
0.000000	0.869010	1450.461914
0.000000	0.869247	1448.295654
0.000000	0.869485	1446.269043
0.000000	0.869722	1444.281616
0.000000	0.869959	1442.397583
0.000000	0.870196	1440.718506
0.000000	0.870433	1440.336060
0.000000	0.870671	1440.021729
0.000000	0.870908	1439.443604
0.000000	0.871145	1438.403198
0.000000	0.871382	1437.840332
0.000000	0.871619	1437.176758
0.000000	0.871856	1436.463501
0.000000	0.872094	1436.189087
0.000000	0.872331	1436.067627
0.000000	0.872568	1436.953613
0.000000	0.872805	1439.268311
0.000000	0.873042	1442.929321
0.000000	0.873279	1448.411865
0.000000	0.873517	1454.681641
0.000000	0.873754	1462.211792
0.000000	0.873991	1470.492798
0.000000	0.874228	1479.697021
0.000000	0.874465	1490.208374
0.000000	0.874703	1501.494141
0.000000	0.874940	1513.163086
0.000000	0.875177	1525.125122
0.000000	0.875414	1537.018921
0.000000	0.875651	1546.899048
0.000000	0.875888	1556.509644
0.000000	0.876126	1565.795776
0.000000	0.876363	1574.947388
0.000000	0.876600	1584.117188
0.000000	0.876837	1593.372192
0.000000	0.877074	1602.179688
0.000000	0.877312	1609.046997
0.000000	0.877549	1612.684937
0.000000	0.877786	1614.817139
0.000000	0.878023	1615.530151
0.000000	0.878260	1615.115601
0.000000	0.878497	1613.094971
0.000000	0.878735	1610.516602
0.000000	0.878972	1607.914673
0.000000	0.879209	1605.120239
0.000000	0.879446	1602.577515
0.000000	0.879683	1599.902222
0.000000	0.879920	1596.826416
0.000000	0.880158	1594.177734
0.000000	0.880395	1593.859985
0.000000	0.880632	1595.236816
0.000000	0.880869	1596.233643
0.000000	0.881106	1596.353516
0.000000	0.881343	1593.949951
0.000000	0.881581	1591.663940
0.000000	0.881818	1590.087158
0.000000	0.882055	1589.277954
0.000000	0.882292	1589.916382
0.000000	0.882529	1591.924194
0.000000	0.882766	1595.241577
0.000000	0.883004	1599.566162
0.000000	0.883241	1604.596069
0.000000	0.883478	1610.308228
0.000000	0.883715	1614.450806
0.000000	0.883952	1618.303345
0.000000	0.884190	1622.213867
0.000000	0.884427	1626.366699
0.000000	0.884664	1630.995239
0.000000	0.884901	1636.233765
0.000000	0.885138	1642.578003
0.000000	0.885375	1649.406006
0.000000	0.885613	1656.163940
0.000000	0.885850	1663.745117
0.000000	0.886087	1671.591431
0.000000	0.886324	1680.295532
0.000000	0.886561	1688.692871
0.000000	0.886799	1697.456421
0.000000	0.887036	1706.239136
0.000000	0.887273	1714.610474
0.000000	0.887510	1721.013550
0.000000	0.887747	1725.273193
0.000000	0.887984	1728.609009
0.000000	0.888222	1731.463013
0.000000	0.888459	1734.384766
0.000000	0.888696	1737.731934
0.000000	0.888933	1741.476929
0.000000	0.889170	1745.995605
0.000000	0.889407	1751.187012
0.000000	0.889645	1756.929077
0.000000	0.889882	1761.888184
0.000000	0.890119	1764.302246
0.000000	0.890356	1764.793701
0.000000	0.890593	1766.261353
0.000000	0.890830	1767.504883
0.000000	0.891068	1768.390991
0.000000	0.891305	1768.952026
0.000000	0.891542	1770.345947
0.000000	0.891779	1772.993286
0.000000	0.892016	1776.109741
0.000000	0.892254	1779.255371
0.000000	0.892491	1782.028198
0.000000	0.892728	1784.113403
0.000000	0.892965	1785.451294
0.000000	0.893202	1785.911011
0.000000	0.893439	1785.668457
0.000000	0.893677	1785.332642
0.000000	0.893914	1785.436646
0.000000	0.894151	1784.923706
0.000000	0.894388	1784.518555
0.000000	0.894625	1783.871948
0.000000	0.894862	1783.218506
0.000000	0.895100	1782.187622
0.000000	0.895337	1780.891357
0.000000	0.895574	1779.590210
0.000000	0.895811	1778.321167
0.000000	0.896048	1776.883179
0.000000	0.896286	1775.685791
0.000000	0.896523	1774.297974
0.000000	0.896760	1773.978271
0.000000	0.896997	1773.196533
0.000000	0.897234	1772.311646
0.000000	0.897471	1771.730347
0.000000	0.897709	1771.397949
0.000000	0.897946	1771.379639
0.000000	0.898183	1771.496460
0.000000	0.898420	1772.165771
0.000000	0.898657	1773.186035
0.000000	0.898894	1774.676025
0.000000	0.899132	1776.234009
0.000000	0.899369	1777.421997
0.000000	0.899606	1778.779541
0.000000	0.899843	1780.159302
0.000000	0.900080	1781.071777
0.000000	0.900317	1781.924927
0.000000	0.900555	1782.956421
0.000000	0.900792	1784.555664
0.000000	0.901029	1787.342529
0.000000	0.901266	1791.022339
0.000000	0.901503	1794.699707
0.000000	0.901740	1798.362793
0.000000	0.901978	1801.125610
0.000000	0.902215	1803.920654
0.000000	0.902452	1806.033569
0.000000	0.902689	1807.730591
0.000000	0.902926	1809.216797
0.000000	0.903164	1810.254883
0.000000	0.903401	1811.374146
0.000000	0.903638	1812.301514
0.000000	0.903875	1813.875732
0.000000	0.904112	1815.628052
0.000000	0.904349	1817.431763
0.000000	0.904587	1819.894409
0.000000	0.904824	1823.137817
0.000000	0.905061	1826.867432
0.000000	0.905298	1831.084961
0.000000	0.905535	1835.247192
0.000000	0.905773	1839.722412
0.000000	0.906010	1843.754883
0.000000	0.906247	1847.517456
0.000000	0.906484	1850.589233
0.000000	0.906721	1852.688965
0.000000	0.906958	1854.200073
0.000000	0.907196	1855.092651
0.000000	0.907433	1855.862183
0.000000	0.907670	1856.420044
0.000000	0.907907	1857.506714
0.000000	0.908144	1858.009644
0.000000	0.908381	1858.210571
0.000000	0.908619	1857.797363
0.000000	0.908856	1856.707764
0.000000	0.909093	1855.029053
0.000000	0.909330	1852.990234
0.000000	0.909567	1851.061401
0.000000	0.909804	1849.561035
0.000000	0.910042	1848.022461
0.000000	0.910279	1844.349365
0.000000	0.910516	1839.635498
0.000000	0.910753	1834.059570
0.000000	0.910990	1829.005127
0.000000	0.911228	1825.208740
0.000000	0.911465	1821.801025
0.000000	0.911702	1818.448975
0.000000	0.911939	1815.777100
0.000000	0.912176	1814.169067
0.000000	0.912413	1813.118530
0.000000	0.912651	1812.187134
0.000000	0.912888	1811.532471
0.000000	0.913125	1811.448242
0.000000	0.913362	1812.348389
0.000000	0.913599	1813.645630
0.000000	0.913836	1815.062256
0.000000	0.914074	1816.544800
0.000000	0.914311	1818.150635
0.000000	0.914548	1819.669434
0.000000	0.914785	1821.209351
0.000000	0.915022	1822.830688
0.000000	0.915260	1824.047363
0.000000	0.915497	1823.593628
0.000000	0.915734	1821.672852
0.000000	0.915971	1818.600952
0.000000	0.916208	1814.318848
0.000000	0.916445	1810.327393
0.000000	0.916683	1805.916138
0.000000	0.916920	1800.745605
0.000000	0.917157	1795.622437
0.000000	0.917394	1792.755249
0.000000	0.917631	1789.843506
0.000000	0.917868	1787.249268
0.000000	0.918106	1784.863159
0.000000	0.918343	1783.532959
0.000000	0.918580	1782.979370
0.000000	0.918817	1782.815063
0.000000	0.919054	1783.403687
0.000000	0.919291	1783.814941
0.000000	0.919529	1783.404907
0.000000	0.919766	1781.670654
0.000000	0.920003	1778.571167
0.000000	0.920240	1775.312134
0.000000	0.920477	1772.034912
0.000000	0.920715	1768.572388
0.000000	0.920952	1766.237305
0.000000	0.921189	1765.726563
0.000000	0.921426	1765.181274
0.000000	0.921663	1764.888794
0.000000	0.921900	1764.369019
0.000000	0.922138	1763.100098
0.000000	0.922375	1761.541870
0.000000	0.922612	1759.477539
0.000000	0.922849	1757.456177
0.000000	0.923086	1754.744873
0.000000	0.923323	1751.611206
0.000000	0.923561	1749.124023
0.000000	0.923798	1746.687256
0.000000	0.924035	1744.759888
0.000000	0.924272	1743.303467
0.000000	0.924509	1741.991821
0.000000	0.924747	1740.703369
0.000000	0.924984	1739.795166
0.000000	0.925221	1738.779175
0.000000	0.925458	1737.527100
0.000000	0.925695	1736.428955
0.000000	0.925932	1735.662231
0.000000	0.926170	1735.153442
0.000000	0.926407	1735.282837
0.000000	0.926644	1735.543091
0.000000	0.926881	1735.980591
0.000000	0.927118	1735.783203
0.000000	0.927355	1735.123901
0.000000	0.927593	1734.007690
0.000000	0.927830	1733.352661
0.000000	0.928067	1733.025146
0.000000	0.928304	1733.216797
0.000000	0.928541	1734.308716
0.000000	0.928779	1734.887573
0.000000	0.929016	1734.992432
0.000000	0.929253	1734.487061
0.000000	0.929490	1733.288452
0.000000	0.929727	1731.016846
0.000000	0.929964	1727.639771
0.000000	0.930202	1720.993652
0.000000	0.930439	1712.448730
0.000000	0.930676	1701.851929
0.000000	0.930913	1691.341064
0.000000	0.931150	1682.407837
0.000000	0.931387	1675.722656
0.000000	0.931625	1669.428345
0.000000	0.931862	1664.564819
0.000000	0.932099	1661.282104
0.000000	0.932336	1658.882080
0.000000	0.932573	1657.759155
0.000000	0.932810	1657.143921
0.000000	0.933048	1657.292725
0.000000	0.933285	1657.133911
0.000000	0.933522	1655.861938
0.000000	0.933759	1654.843140
0.000000	0.933996	1655.821167
0.000000	0.934234	1657.867310
0.000000	0.934471	1660.406250
0.000000	0.934708	1663.141235
0.000000	0.934945	1665.834473
0.000000	0.935182	1669.175537
0.000000	0.935419	1672.000488
0.000000	0.935657	1673.583496
0.000000	0.935894	1674.348999
0.000000	0.936131	1674.478638
0.000000	0.936368	1674.385498
0.000000	0.936605	1674.708618
0.000000	0.936843	1675.432739
0.000000	0.937080	1676.325317
0.000000	0.937317	1677.887817
0.000000	0.937554	1680.970459
0.000000	0.937791	1686.337158
0.000000	0.938028	1692.766968
0.000000	0.938266	1698.116577
0.000000	0.938503	1701.990234
0.000000	0.938740	1705.655151
0.000000	0.938977	1709.626099
0.000000	0.939214	1713.444580
0.000000	0.939451	1716.729858
0.000000	0.939689	1719.687988
0.000000	0.939926	1721.790039
0.000000	0.940163	1722.856812
0.000000	0.940400	1723.342041
0.000000	0.940637	1723.013550
0.000000	0.940874	1721.786499
0.000000	0.941112	1719.381958
0.000000	0.941349	1716.061401
0.000000	0.941586	1713.728271
0.000000	0.941823	1711.146484
0.000000	0.942060	1708.324829
0.000000	0.942297	1705.403076
0.000000	0.942535	1701.704590
0.000000	0.942772	1697.951416
0.000000	0.943009	1694.134521
0.000000	0.943246	1691.296021
0.000000	0.943483	1690.176514
0.000000	0.943721	1690.516724
0.000000	0.943958	1692.825439
0.000000	0.944195	1696.075684
0.000000	0.944432	1700.232666
0.000000	0.944669	1705.100708
0.000000	0.944906	1710.800049
0.000000	0.945144	1717.756104
0.000000	0.945381	1724.840820
0.000000	0.945618	1731.648804
0.000000	0.945855	1738.942749
0.000000	0.946092	1745.416992
0.000000	0.946329	1748.666870
0.000000	0.946567	1750.794678
0.000000	0.946804	1752.601440
0.000000	0.947041	1754.515381
0.000000	0.947278	1757.961914
0.000000	0.947515	1762.256958
0.000000	0.947753	1766.086548
0.000000	0.947990	1770.118652
0.000000	0.948227	1772.962646
0.000000	0.948464	1775.270996
0.000000	0.948701	1778.239746
0.000000	0.948938	1781.229004
0.000000	0.949176	1784.104980
0.000000	0.949413	1786.181274
0.000000	0.949650	1787.206299
0.000000	0.949887	1787.179199
0.000000	0.950124	1785.896484
0.000000	0.950361	1783.340454
0.000000	0.950599	1779.837646
0.000000	0.950836	1775.712769
0.000000	0.951073	1771.647705
0.000000	0.951310	1768.057251
0.000000	0.951547	1764.432983
0.000000	0.951784	1761.858276
0.000000	0.952022	1761.426880
0.000000	0.952259	1762.304932
0.000000	0.952496	1764.434937
0.000000	0.952733	1767.607788
0.000000	0.952970	1769.646973
0.000000	0.953208	1771.684692
0.000000	0.953445	1772.364380
0.000000	0.953682	1772.424927
0.000000	0.953919	1772.257813
0.000000	0.954156	1771.270264
0.000000	0.954393	1769.937500
0.000000	0.954631	1768.488159
0.000000	0.954868	1768.296875
0.000000	0.955105	1770.969482
0.000000	0.955342	1773.710938
0.000000	0.955579	1776.651611
0.000000	0.955817	1779.150391
0.000000	0.956054	1780.903809
0.000000	0.956291	1782.250000
0.000000	0.956528	1783.345703
0.000000	0.956765	1784.267822
0.000000	0.957002	1785.121948
0.000000	0.957240	1785.788208
0.000000	0.957477	1786.274780
0.000000	0.957714	1786.961792
0.000000	0.957951	1787.743774
0.000000	0.958188	1787.878174
0.000000	0.958425	1788.184692
0.000000	0.958663	1788.654053
0.000000	0.958900	1788.643677
0.000000	0.959137	1788.718994
0.000000	0.959374	1788.406494
0.000000	0.959611	1787.766235
0.000000	0.959848	1787.084595
0.000000	0.960086	1787.004883
0.000000	0.960323	1788.379272
0.000000	0.960560	1791.225708
0.000000	0.960797	1795.477905
0.000000	0.961034	1801.530518
0.000000	0.961271	1808.832031
0.000000	0.961509	1816.773804
0.000000	0.961746	1824.578491
0.000000	0.961983	1830.019287
0.000000	0.962220	1830.514893
0.000000	0.962457	1827.023926
0.000000	0.962695	1820.645020
0.000000	0.962932	1811.399048
0.000000	0.963169	1799.775391
0.000000	0.963406	1786.842773
0.000000	0.963643	1777.692993
0.000000	0.963880	1772.519653
0.000000	0.964118	1768.548096
0.000000	0.964355	1765.499146
0.000000	0.964592	1763.954590
0.000000	0.964829	1763.554688
0.000000	0.965066	1764.310669
0.000000	0.965304	1765.790283
0.000000	0.965541	1767.619995
0.000000	0.965778	1769.404785
0.000000	0.966015	1771.003784
0.000000	0.966252	1772.795898
0.000000	0.966489	1774.703491
0.000000	0.966727	1776.640259
0.000000	0.966964	1778.872070
0.000000	0.967201	1780.312622
0.000000	0.967438	1781.553589
0.000000	0.967675	1782.137695
0.000000	0.967912	1782.348267
0.000000	0.968150	1782.023193
0.000000	0.968387	1781.753784
0.000000	0.968624	1781.435669
0.000000	0.968861	1780.598877
0.000000	0.969098	1779.395508
0.000000	0.969335	1778.385254
0.000000	0.969573	1777.664673
0.000000	0.969810	1777.306641
0.000000	0.970047	1777.225952
0.000000	0.970284	1777.047241
0.000000	0.970521	1776.718140
0.000000	0.970758	1776.410034
0.000000	0.970996	1775.667847
0.000000	0.971233	1774.744507
0.000000	0.971470	1773.421997
0.000000	0.971707	1771.742310
0.000000	0.971944	1769.187256
0.000000	0.972182	1766.030640
0.000000	0.972419	1762.884888
0.000000	0.972656	1761.035278
0.000000	0.972893	1760.064819
0.000000	0.973130	1758.487915
0.000000	0.973368	1757.301147
0.000000	0.973605	1757.388672
0.000000	0.973842	1757.988403
0.000000	0.974079	1757.741089
0.000000	0.974316	1756.465942
0.000000	0.974553	1754.280762
0.000000	0.974791	1752.454224
0.000000	0.975028	1751.551392
0.000000	0.975265	1749.757935
0.000000	0.975502	1746.749390
0.000000	0.975739	1742.972290
0.000000	0.975976	1738.082397
0.000000	0.976214	1732.495117
0.000000	0.976451	1727.277466
0.000000	0.976688	1721.681396
0.000000	0.976925	1715.157227
0.000000	0.977162	1707.797607
0.000000	0.977399	1699.915039
0.000000	0.977637	1692.178223
0.000000	0.977874	1684.140625
0.000000	0.978111	1677.724976
0.000000	0.978348	1672.727539
0.000000	0.978585	1668.741821
0.000000	0.978822	1666.986206
0.000000	0.979060	1666.426147
0.000000	0.979297	1666.501953
0.000000	0.979534	1666.844360
0.000000	0.979771	1667.684204
0.000000	0.980008	1669.629639
0.000000	0.980246	1672.304321
0.000000	0.980483	1675.767334
0.000000	0.980720	1678.594971
0.000000	0.980957	1681.294067
0.000000	0.981194	1684.446289
0.000000	0.981431	1688.183716
0.000000	0.981669	1692.149414
0.000000	0.981906	1695.739136
0.000000	0.982143	1699.712646
0.000000	0.982380	1703.790405
0.000000	0.982617	1708.781738
0.000000	0.982854	1714.147461
0.000000	0.983092	1719.755737
0.000000	0.983329	1726.027710
0.000000	0.983566	1732.482788
0.000000	0.983803	1737.962769
0.000000	0.984040	1742.266479
0.000000	0.984278	1746.232666
0.000000	0.984515	1750.166626
0.000000	0.984752	1753.654175
0.000000	0.984989	1756.631958
0.000000	0.985226	1759.532593
0.000000	0.985463	1761.944702
0.000000	0.985701	1763.683350
0.000000	0.985938	1764.942749
0.000000	0.986175	1765.824951
0.000000	0.986412	1766.453613
0.000000	0.986649	1767.219849
0.000000	0.986886	1767.445923
0.000000	0.987124	1767.197388
0.000000	0.987361	1767.206421
0.000000	0.987598	1767.756714
0.000000	0.987835	1769.223511
0.000000	0.988072	1770.821289
0.000000	0.988310	1773.013306
0.000000	0.988547	1775.504028
0.000000	0.988784	1777.596558
0.000000	0.989021	1778.236694
0.000000	0.989258	1778.256592
0.000000	0.989495	1779.202393
0.000000	0.989733	1782.141113
0.000000	0.989970	1785.339722
0.000000	0.990207	1786.880127
0.000000	0.990444	1787.723511
0.000000	0.990681	1787.842041
0.000000	0.990918	1787.152344
0.000000	0.991156	1786.026855
0.000000	0.991393	1784.699219
0.000000	0.991630	1783.238281
0.000000	0.991867	1782.854736
0.000000	0.992104	1783.800781
0.000000	0.992342	1785.267700
0.000000	0.992579	1787.063110
0.000000	0.992816	1789.535400
0.000000	0.993053	1792.243774
0.000000	0.993290	1794.548828
0.000000	0.993527	1796.139526
0.000000	0.993765	1797.569336
0.000000	0.994002	1798.454224
0.000000	0.994239	1798.658936
0.000000	0.994476	1798.327759
0.000000	0.994713	1797.410400
0.000000	0.994950	1796.141357
0.000000	0.995188	1794.678345
0.000000	0.995425	1793.085449
0.000000	0.995662	1791.685669
0.000000	0.995899	1790.078613
0.000000	0.996136	1788.572754
0.000000	0.996373	1787.713257
0.000000	0.996611	1786.910522
0.000000	0.996848	1785.739624
0.000000	0.997085	1784.836548
0.000000	0.997322	1783.623779
0.000000	0.997559	1781.507202
0.000000	0.997797	1778.914063
0.000000	0.998034	1775.882813
0.000000	0.998271	1772.642334
0.000000	0.998508	1770.322876
0.000000	0.998745	1768.847412
0.000000	0.998982	1768.059937
0.000000	0.999220	1767.127563
0.000000	0.999457	1766.640991
0.000000	0.999694	1765.897461
0.000000	0.999931	1764.713013
0.000000	1.000168	1763.723877
0.000000	1.000405	1763.652222
0.000000	1.000643	1766.085083
0.000000	1.000880	1769.378540
0.000000	1.001117	1773.539673
0.000000	1.001354	1777.781372
0.000000	1.001591	1781.749756
0.000000	1.001829	1785.334106
0.000000	1.002066	1789.654663
0.000000	1.002303	1794.128540
0.000000	1.002540	1798.698120
0.000000	1.002777	1802.163574
0.000000	1.003014	1804.628906
0.000000	1.003252	1806.248657
0.000000	1.003489	1807.103638
0.000000	1.003726	1806.952881
0.000000	1.003963	1805.965820
0.000000	1.004200	1804.376343
0.000000	1.004437	1802.719360
0.000000	1.004675	1800.598755
0.000000	1.004912	1798.242188
0.000000	1.005149	1795.796875
0.000000	1.005386	1794.166260
0.000000	1.005623	1793.172241
0.000000	1.005860	1792.230713
0.000000	1.006098	1792.076782
0.000000	1.006335	1792.246460
0.000000	1.006572	1792.849487
0.000000	1.006809	1794.341553
0.000000	1.007046	1797.008545
0.000000	1.007284	1799.946167
0.000000	1.007521	1802.862427
0.000000	1.007758	1805.168823
0.000000	1.007995	1806.982910
0.000000	1.008232	1807.838501
0.000000	1.008469	1807.663330
0.000000	1.008707	1807.183105
0.000000	1.008944	1805.860107
0.000000	1.009181	1804.165161
0.000000	1.009418	1801.911377
0.000000	1.009655	1799.808472
0.000000	1.009892	1798.009644
0.000000	1.010130	1796.059937
0.000000	1.010367	1794.463501
0.000000	1.010604	1794.091675
0.000000	1.010841	1794.068359
0.000000	1.011078	1793.903198
0.000000	1.011316	1794.041138
0.000000	1.011553	1794.315918
0.000000	1.011790	1794.418701
0.000000	1.012027	1794.411133
0.000000	1.012264	1794.029419
0.000000	1.012501	1793.540527
0.000000	1.012739	1793.270508
0.000000	1.012976	1793.454224
0.000000	1.013213	1794.565552
0.000000	1.013450	1795.955200
0.000000	1.013687	1797.769775
0.000000	1.013924	1800.024780
0.000000	1.014162	1801.376099
0.000000	1.014399	1803.127075
0.000000	1.014636	1805.385986
0.000000	1.014873	1808.039063
0.000000	1.015110	1811.211182
0.000000	1.015347	1813.332397
0.000000	1.015585	1812.631958
0.000000	1.015822	1810.215088
0.000000	1.016059	1806.436890
0.000000	1.016296	1801.450195
0.000000	1.016533	1795.782593
0.000000	1.016770	1792.128174
0.000000	1.017008	1788.951050
0.000000	1.017245	1785.294556
0.000000	1.017482	1781.868042
0.000000	1.017719	1779.169067
0.000000	1.017956	1776.595215
0.000000	1.018194	1774.129517
0.000000	1.018431	1772.511963
0.000000	1.018668	1771.900513
0.000000	1.018905	1771.818848
0.000000	1.019142	1772.111450
0.000000	1.019379	1773.322876
0.000000	1.019617	1775.338623
0.000000	1.019854	1777.932007
0.000000	1.020091	1780.754028
0.000000	1.020328	1782.250122
0.000000	1.020565	1782.860229
0.000000	1.020803	1781.973145
0.000000	1.021040	1779.624268
0.000000	1.021277	1775.830322
0.000000	1.021514	1770.481201
0.000000	1.021751	1763.952637
0.000000	1.021988	1757.098267
0.000000	1.022226	1751.317993
0.000000	1.022463	1745.305298
0.000000	1.022700	1738.962891
0.000000	1.022937	1733.118896
0.000000	1.023174	1726.126343
0.000000	1.023412	1718.202148
0.000000	1.023649	1709.718750
0.000000	1.023886	1701.436279
0.000000	1.024123	1692.295898
0.000000	1.024360	1681.582642
0.000000	1.024597	1670.844360
0.000000	1.024835	1659.564453
0.000000	1.025072	1647.868652
0.000000	1.025309	1636.560181
0.000000	1.025546	1626.372925
0.000000	1.025783	1616.815186
0.000000	1.026020	1607.702026
0.000000	1.026258	1599.190918
0.000000	1.026495	1591.791382
0.000000	1.026732	1584.894653
0.000000	1.026969	1579.427368
0.000000	1.027206	1573.882813
0.000000	1.027443	1568.662231
0.000000	1.027681	1563.869995
0.000000	1.027918	1561.117798
0.000000	1.028155	1558.887939
0.000000	1.028392	1557.059326
0.000000	1.028629	1556.395508
0.000000	1.028866	1556.826050
0.000000	1.029104	1559.076782
0.000000	1.029341	1562.826538
0.000000	1.029578	1566.650635
0.000000	1.029815	1569.874878
0.000000	1.030052	1573.285034
0.000000	1.030290	1577.348511
0.000000	1.030527	1581.197876
0.000000	1.030764	1583.717529
0.000000	1.031001	1585.804443
0.000000	1.031238	1587.751221
0.000000	1.031475	1590.250244
0.000000	1.031713	1594.212036
0.000000	1.031950	1598.009033
0.000000	1.032187	1601.181641
0.000000	1.032424	1603.213135
0.000000	1.032661	1604.303955
0.000000	1.032899	1604.208130
0.000000	1.033136	1603.098511
0.000000	1.033373	1600.635254
0.000000	1.033610	1596.948730
0.000000	1.033847	1593.032837
0.000000	1.034084	1589.628906
0.000000	1.034322	1587.022339
0.000000	1.034559	1585.348633
0.000000	1.034796	1584.208862
0.000000	1.035033	1583.400024
0.000000	1.035270	1582.948853
0.000000	1.035507	1583.371948
0.000000	1.035745	1585.548340
0.000000	1.035982	1588.005127
0.000000	1.036219	1590.761475
0.000000	1.036456	1594.210693
0.000000	1.036693	1598.502808
0.000000	1.036930	1603.390259
0.000000	1.037168	1608.091187
0.000000	1.037405	1613.250488
0.000000	1.037642	1618.547974
0.000000	1.037879	1623.994141
0.000000	1.038116	1628.980957
0.000000	1.038353	1633.752930
0.000000	1.038591	1637.625977
0.000000	1.038828	1641.531738
0.000000	1.039065	1645.615723
0.000000	1.039302	1649.649292
0.000000	1.039539	1653.372559
0.000000	1.039777	1657.228882
0.000000	1.040014	1661.644409
0.000000	1.040251	1664.811157
0.000000	1.040488	1667.183105
0.000000	1.040725	1668.929688
0.000000	1.040962	1670.524536
0.000000	1.041200	1672.252319
0.000000	1.041437	1673.452271
0.000000	1.041674	1674.450684
0.000000	1.041911	1675.622437
0.000000	1.042148	1677.597900
0.000000	1.042385	1680.738647
0.000000	1.042623	1683.754517
0.000000	1.042860	1686.737183
0.000000	1.043097	1689.182251
0.000000	1.043334	1691.806274
0.000000	1.043571	1694.855957
0.000000	1.043809	1698.401123
0.000000	1.044046	1701.938965
0.000000	1.044283	1705.120605
0.000000	1.044520	1706.463135
0.000000	1.044757	1707.175415
0.000000	1.044994	1706.405151
0.000000	1.045232	1705.071533
0.000000	1.045469	1703.242676
0.000000	1.045706	1701.405273
0.000000	1.045943	1699.834229
0.000000	1.046180	1698.912231
0.000000	1.046417	1698.253052
0.000000	1.046655	1697.782471
0.000000	1.046892	1696.439209
0.000000	1.047129	1695.482300
0.000000	1.047366	1694.785400
0.000000	1.047603	1694.939819
0.000000	1.047840	1695.550659
0.000000	1.048078	1696.533569
0.000000	1.048315	1697.898315
0.000000	1.048552	1699.025635
0.000000	1.048789	1700.376587
0.000000	1.049026	1702.074829
0.000000	1.049264	1704.006104
0.000000	1.049501	1705.944580
0.000000	1.049738	1708.064819
0.000000	1.049975	1710.113281
0.000000	1.050212	1712.734619
0.000000	1.050449	1716.495239
0.000000	1.050687	1721.442505
0.000000	1.050924	1727.281006
0.000000	1.051161	1733.590820
0.000000	1.051398	1740.452148
0.000000	1.051635	1747.150269
0.000000	1.051872	1752.449951
0.000000	1.052110	1756.145874
0.000000	1.052347	1759.533203
0.000000	1.052584	1762.978027
0.000000	1.052821	1767.144165
0.000000	1.053058	1772.569946
0.000000	1.053295	1778.130127
0.000000	1.053533	1784.153076
0.000000	1.053770	1790.300903
0.000000	1.054007	1795.315063
0.000000	1.054244	1799.982056
0.000000	1.054481	1803.939819
0.000000	1.054719	1807.212036
0.000000	1.054956	1810.223877
0.000000	1.055193	1812.926880
0.000000	1.055430	1815.599365
0.000000	1.055667	1817.738159
0.000000	1.055905	1819.254517
0.000000	1.056142	1819.184692
0.000000	1.056379	1817.916504
0.000000	1.056616	1815.335938
0.000000	1.056853	1811.316650
0.000000	1.057090	1807.206055
0.000000	1.057328	1803.152832
0.000000	1.057565	1800.075317
0.000000	1.057802	1797.684326
0.000000	1.058039	1795.740723
0.000000	1.058276	1795.272339
0.000000	1.058513	1796.017334
0.000000	1.058751	1797.212524
0.000000	1.058988	1797.510620
0.000000	1.059225	1797.370117
0.000000	1.059462	1797.209473
0.000000	1.059699	1797.256592
0.000000	1.059937	1797.643066
0.000000	1.060174	1798.142456
0.000000	1.060411	1798.405640
0.000000	1.060648	1798.578491
0.000000	1.060885	1799.555908
0.000000	1.061122	1800.397583
0.000000	1.061360	1801.668457
0.000000	1.061597	1803.064819
0.000000	1.061834	1804.484863
0.000000	1.062071	1804.611938
0.000000	1.062308	1804.235962
0.000000	1.062545	1803.793457
0.000000	1.062783	1803.797852
0.000000	1.063020	1804.669312
0.000000	1.063257	1806.068237
0.000000	1.063494	1807.818115
0.000000	1.063731	1810.271484
0.000000	1.063968	1813.094727
0.000000	1.064206	1815.858032
0.000000	1.064443	1816.983887
0.000000	1.064680	1816.847534
0.000000	1.064917	1816.798462
0.000000	1.065154	1816.089478
0.000000	1.065391	1815.073242
0.000000	1.065629	1813.901001
0.000000	1.065866	1812.605103
0.000000	1.066103	1811.439819
0.000000	1.066340	1810.018677
0.000000	1.066577	1808.640137
0.000000	1.066815	1806.624634
0.000000	1.067052	1803.537354
0.000000	1.067289	1799.988281
0.000000	1.067526	1796.577759
0.000000	1.067763	1793.616577
0.000000	1.068000	1791.203857
0.000000	1.068238	1789.195801
0.000000	1.068475	1788.275024
0.000000	1.068712	1788.466064
0.000000	1.068949	1789.425293
0.000000	1.069186	1790.415894
0.000000	1.069424	1791.541016
0.000000	1.069661	1792.460205
0.000000	1.069898	1791.436035
0.000000	1.070135	1788.192749
0.000000	1.070372	1783.685303
0.000000	1.070609	1777.795776
0.000000	1.070847	1770.709351
0.000000	1.071084	1765.333496
0.000000	1.071321	1759.481812
0.000000	1.071558	1751.439697
0.000000	1.071795	1741.621094
0.000000	1.072032	1730.275879
0.000000	1.072270	1719.530151
0.000000	1.072507	1712.003174
0.000000	1.072744	1705.037354
0.000000	1.072981	1698.318604
0.000000	1.073218	1691.861816
0.000000	1.073455	1686.389038
0.000000	1.073693	1681.975464
0.000000	1.073930	1678.364258
0.000000	1.074167	1675.338989
0.000000	1.074404	1671.185303
0.000000	1.074641	1666.879639
0.000000	1.074878	1662.204346
0.000000	1.075116	1658.121460
0.000000	1.075353	1655.072754
0.000000	1.075590	1652.527710
0.000000	1.075827	1651.491821
0.000000	1.076064	1651.229736
0.000000	1.076302	1651.381348
0.000000	1.076539	1652.374878
0.000000	1.076776	1652.902100
0.000000	1.077013	1653.439697
0.000000	1.077250	1653.790039
0.000000	1.077487	1654.030151
0.000000	1.077725	1653.912231
0.000000	1.077962	1654.426025
0.000000	1.078199	1655.602783
0.000000	1.078436	1656.921875
0.000000	1.078673	1657.674438
0.000000	1.078910	1657.979614
0.000000	1.079148	1657.989258
0.000000	1.079385	1657.888916
0.000000	1.079622	1656.803833
0.000000	1.079859	1655.963257
0.000000	1.080096	1655.225342
0.000000	1.080334	1654.577759
0.000000	1.080571	1654.141479
0.000000	1.080808	1654.407837
0.000000	1.081045	1655.126587
0.000000	1.081282	1656.370972
0.000000	1.081519	1658.197388
0.000000	1.081757	1660.044800
0.000000	1.081994	1661.842529
0.000000	1.082231	1663.926514
0.000000	1.082468	1666.789795
0.000000	1.082705	1671.407837
0.000000	1.082942	1676.390015
0.000000	1.083180	1681.696045
0.000000	1.083417	1686.789307
0.000000	1.083654	1692.111694
0.000000	1.083891	1697.538574
0.000000	1.084128	1702.954224
0.000000	1.084365	1709.101318
0.000000	1.084603	1715.866699
0.000000	1.084840	1722.342773
0.000000	1.085077	1728.779419
0.000000	1.085314	1734.937988
0.000000	1.085551	1741.050537
0.000000	1.085788	1746.380005
0.000000	1.086026	1750.554688
0.000000	1.086263	1754.961548
0.000000	1.086500	1759.238037
0.000000	1.086737	1762.764893
0.000000	1.086974	1766.032104
0.000000	1.087212	1769.088257
0.000000	1.087449	1772.468872
0.000000	1.087686	1776.082397
0.000000	1.087923	1779.415405
0.000000	1.088160	1783.007446
0.000000	1.088398	1785.580566
0.000000	1.088635	1787.557617
0.000000	1.088872	1789.335205
0.000000	1.089109	1791.009888
0.000000	1.089346	1793.071411
0.000000	1.089583	1795.888550
0.000000	1.089821	1799.539673
0.000000	1.090058	1803.295776
0.000000	1.090295	1806.476929
0.000000	1.090532	1809.243408
0.000000	1.090769	1812.037842
0.000000	1.091006	1814.840210
0.000000	1.091244	1817.865234
0.000000	1.091481	1820.337280
0.000000	1.091718	1822.663696
0.000000	1.091955	1824.894287
0.000000	1.092192	1826.936646
0.000000	1.092430	1828.561646
0.000000	1.092667	1829.184692
0.000000	1.092904	1829.120605
0.000000	1.093141	1828.783569
0.000000	1.093378	1828.546021
0.000000	1.093615	1828.458008
0.000000	1.093853	1829.178467
0.000000	1.094090	1830.487793
0.000000	1.094327	1832.687622
0.000000	1.094564	1834.780884
0.000000	1.094801	1836.893188
0.000000	1.095038	1838.524170
0.000000	1.095276	1839.648804
0.000000	1.095513	1839.909058
0.000000	1.095750	1839.956055
0.000000	1.095987	1840.250488
0.000000	1.096224	1840.156860
0.000000	1.096461	1839.493896
0.000000	1.096699	1838.575439
0.000000	1.096936	1837.488403
0.000000	1.097173	1836.073242
0.000000	1.097410	1834.165894
0.000000	1.097647	1831.612061
0.000000	1.097885	1828.889648
0.000000	1.098122	1826.508789
0.000000	1.098359	1823.643799
0.000000	1.098596	1820.669189
0.000000	1.098833	1817.396729
0.000000	1.099070	1814.035034
0.000000	1.099308	1811.204834
0.000000	1.099545	1809.074463
0.000000	1.099782	1807.198242
0.000000	1.100019	1805.972290
0.000000	1.100256	1805.568726
0.000000	1.100493	1806.030884
0.000000	1.100731	1807.135742
0.000000	1.100968	1809.358154
0.000000	1.101205	1812.287598
0.000000	1.101442	1815.798218
0.000000	1.101679	1819.815552
0.000000	1.101916	1824.311279
0.000000	1.102154	1828.942261
0.000000	1.102391	1832.211670
0.000000	1.102628	1834.195557
0.000000	1.102865	1835.805298
0.000000	1.103102	1836.721558
0.000000	1.103340	1836.921875
0.000000	1.103577	1836.822632
0.000000	1.103814	1837.026978
0.000000	1.104051	1837.427979
0.000000	1.104288	1838.377563
0.000000	1.104525	1839.223145
0.000000	1.104763	1840.474121
0.000000	1.105000	1841.406006
0.000000	1.105237	1842.336182
0.000000	1.105474	1843.568481
0.000000	1.105711	1844.515259
0.000000	1.105948	1844.777832
0.000000	1.106186	1844.686646
0.000000	1.106423	1844.005493
0.000000	1.106660	1842.296387
0.000000	1.106897	1839.806396
0.000000	1.107134	1837.254639
0.000000	1.107372	1835.192749
0.000000	1.107609	1834.301636
0.000000	1.107846	1833.874146
0.000000	1.108083	1833.220825
0.000000	1.108320	1833.172974
0.000000	1.108557	1833.075439
0.000000	1.108795	1832.679199
0.000000	1.109032	1832.067261
0.000000	1.109269	1830.828003
0.000000	1.109506	1829.040039
0.000000	1.109743	1826.466797
0.000000	1.109980	1822.934570
0.000000	1.110218	1818.844849
0.000000	1.110455	1815.058960
0.000000	1.110692	1811.883667
0.000000	1.110929	1809.370483
0.000000	1.111166	1807.174194
0.000000	1.111403	1805.294312
0.000000	1.111641	1803.991211
0.000000	1.111878	1802.946289
0.000000	1.112115	1802.459961
0.000000	1.112352	1802.964966
0.000000	1.112589	1804.727783
0.000000	1.112827	1808.399780
0.000000	1.113064	1813.531738
0.000000	1.113301	1817.097656
0.000000	1.113538	1818.691040
0.000000	1.113775	1820.269897
0.000000	1.114012	1821.916626
0.000000	1.114250	1824.245361
0.000000	1.114487	1828.367676
0.000000	1.114724	1832.661011
0.000000	1.114961	1836.583862
0.000000	1.115198	1840.292114
0.000000	1.115435	1844.174805
0.000000	1.115673	1847.979248
0.000000	1.115910	1851.387451
0.000000	1.116147	1854.034058
0.000000	1.116384	1855.781006
0.000000	1.116621	1855.780396
0.000000	1.116859	1854.688477
0.000000	1.117096	1853.021851
0.000000	1.117333	1850.384277
0.000000	1.117570	1847.019531
0.000000	1.117807	1843.718750
0.000000	1.118044	1839.853760
0.000000	1.118282	1835.636841
0.000000	1.118519	1831.419678
0.000000	1.118756	1827.531006
0.000000	1.118993	1824.100220
0.000000	1.119230	1820.520264
0.000000	1.119467	1816.280273
0.000000	1.119705	1810.770630
0.000000	1.119942	1803.713379
0.000000	1.120179	1794.764282
0.000000	1.120416	1783.710205
0.000000	1.120653	1770.661865
0.000000	1.120890	1756.332764
0.000000	1.121128	1743.962646
0.000000	1.121365	1733.135132
0.000000	1.121602	1723.297607
0.000000	1.121839	1714.733276
0.000000	1.122076	1707.854980
0.000000	1.122313	1701.857300
0.000000	1.122551	1695.828613
0.000000	1.122788	1688.980225
0.000000	1.123025	1681.723511
0.000000	1.123262	1674.756714
0.000000	1.123499	1671.209595
0.000000	1.123737	1669.380615
0.000000	1.123974	1668.976318
0.000000	1.124211	1669.161011
0.000000	1.124448	1670.043457
0.000000	1.124685	1672.240601
0.000000	1.124923	1675.514526
0.000000	1.125160	1680.913330
0.000000	1.125397	1688.104858
0.000000	1.125634	1695.088501
0.000000	1.125871	1700.934326
0.000000	1.126108	1707.523804
0.000000	1.126346	1716.070190
0.000000	1.126583	1725.996338
0.000000	1.126820	1737.753784
0.000000	1.127057	1750.520264
0.000000	1.127294	1764.457275
0.000000	1.127531	1778.910767
0.000000	1.127769	1794.934326
0.000000	1.128006	1810.812866
0.000000	1.128243	1825.164429
0.000000	1.128480	1838.894653
0.000000	1.128717	1851.396851
0.000000	1.128955	1861.958618
0.000000	1.129192	1871.388672
0.000000	1.129429	1880.110962
0.000000	1.129666	1887.375610
0.000000	1.129903	1893.423828
0.000000	1.130140	1898.195801
0.000000	1.130378	1902.278442
0.000000	1.130615	1905.554932
0.000000	1.130852	1908.738037
0.000000	1.131089	1911.548828
0.000000	1.131326	1912.804810
0.000000	1.131563	1913.266724
0.000000	1.131801	1912.814209
0.000000	1.132038	1911.627197
0.000000	1.132275	1910.072632
0.000000	1.132512	1909.168823
0.000000	1.132749	1908.841919
0.000000	1.132986	1908.949219
0.000000	1.133224	1908.928955
0.000000	1.133461	1908.311646
0.000000	1.133698	1907.744995
0.000000	1.133935	1907.807007
0.000000	1.134172	1908.105103
0.000000	1.134409	1909.059326
0.000000	1.134647	1910.217651
0.000000	1.134884	1911.569458
0.000000	1.135121	1912.966919
0.000000	1.135358	1914.130371
0.000000	1.135595	1915.632935
0.000000	1.135833	1916.970337
0.000000	1.136070	1918.228394
0.000000	1.136307	1919.630981
0.000000	1.136544	1921.171265
0.000000	1.136781	1922.357422
0.000000	1.137018	1923.316650
0.000000	1.137256	1924.584717
0.000000	1.137493	1926.241577
0.000000	1.137730	1927.993286
0.000000	1.137967	1930.502563
0.000000	1.138204	1932.599854
0.000000	1.138441	1934.884644
0.000000	1.138679	1937.962036
0.000000	1.138916	1941.414673
0.000000	1.139153	1944.004517
0.000000	1.139390	1946.023071
0.000000	1.139627	1947.921875
0.000000	1.139865	1948.962524
0.000000	1.140102	1949.149292
0.000000	1.140339	1948.554199
0.000000	1.140576	1947.677856
0.000000	1.140813	1947.186523
0.000000	1.141050	1946.768555
0.000000	1.141288	1945.935913
0.000000	1.141525	1945.020630
0.000000	1.141762	1943.626709
0.000000	1.141999	1942.199097
0.000000	1.142236	1939.985718
0.000000	1.142473	1937.570435
0.000000	1.142711	1935.462158
0.000000	1.142948	1932.954102
0.000000	1.143185	1930.403564
0.000000	1.143422	1927.690308
0.000000	1.143659	1925.039307
0.000000	1.143896	1922.047485
0.000000	1.144134	1918.761963
0.000000	1.144371	1915.463501
0.000000	1.144608	1911.571289
0.000000	1.144845	1906.977173
0.000000	1.145082	1901.609863
0.000000	1.145320	1896.061035
0.000000	1.145557	1890.008423
0.000000	1.145794	1884.003174
0.000000	1.146031	1878.269531
0.000000	1.146268	1872.664307
0.000000	1.146505	1867.397583
0.000000	1.146743	1862.319824
0.000000	1.146980	1857.166138
0.000000	1.147217	1852.190186
0.000000	1.147454	1848.680786
0.000000	1.147691	1845.539795
0.000000	1.147928	1843.346069
0.000000	1.148166	1841.745728
0.000000	1.148403	1842.200806
0.000000	1.148640	1844.581543
0.000000	1.148877	1847.906738
0.000000	1.149114	1851.810669
0.000000	1.149352	1856.602051
0.000000	1.149589	1862.063110
0.000000	1.149826	1867.300049
0.000000	1.150063	1872.337036
0.000000	1.150300	1877.562134
0.000000	1.150537	1882.628906
0.000000	1.150775	1886.441406
0.000000	1.151012	1888.775513
0.000000	1.151249	1890.479614
0.000000	1.151486	1892.020386
0.000000	1.151723	1893.415283
0.000000	1.151960	1894.682983
0.000000	1.152198	1895.477295
0.000000	1.152435	1895.822998
0.000000	1.152672	1896.265503
0.000000	1.152909	1896.532837
0.000000	1.153146	1897.086914
0.000000	1.153383	1898.044434
0.000000	1.153621	1899.022705
0.000000	1.153858	1900.467285
0.000000	1.154095	1902.327393
0.000000	1.154332	1904.746460
0.000000	1.154569	1907.203857
0.000000	1.154807	1909.598022
0.000000	1.155044	1911.790649
0.000000	1.155281	1913.490967
0.000000	1.155518	1914.509155
0.000000	1.155755	1914.779419
0.000000	1.155993	1914.499634
0.000000	1.156230	1913.298218
0.000000	1.156467	1911.338867
0.000000	1.156704	1908.763306
0.000000	1.156941	1905.459961
0.000000	1.157178	1902.283691
0.000000	1.157416	1899.956543
0.000000	1.157653	1899.226318
0.000000	1.157890	1900.044434
0.000000	1.158127	1901.960571
0.000000	1.158364	1904.576538
0.000000	1.158601	1907.796509
0.000000	1.158839	1911.126953
0.000000	1.159076	1912.623413
0.000000	1.159313	1911.667969
0.000000	1.159550	1908.794800
0.000000	1.159787	1904.429199
0.000000	1.160024	1899.222168
0.000000	1.160262	1894.726440
0.000000	1.160499	1893.182495
0.000000	1.160736	1892.014282
0.000000	1.160973	1891.096436
0.000000	1.161210	1890.609619
0.000000	1.161448	1890.808105
0.000000	1.161685	1891.044922
0.000000	1.161922	1890.990356
0.000000	1.162159	1890.933960
0.000000	1.162396	1890.713989
0.000000	1.162633	1890.421997
0.000000	1.162871	1890.275635
0.000000	1.163108	1890.350342
0.000000	1.163345	1890.677124
0.000000	1.163582	1890.880493
0.000000	1.163819	1889.592896
0.000000	1.164056	1887.433105
0.000000	1.164294	1884.675293
0.000000	1.164531	1881.564819
0.000000	1.164768	1880.466797
0.000000	1.165005	1879.484863
0.000000	1.165242	1878.864258
0.000000	1.165480	1878.069458
0.000000	1.165717	1877.111694
0.000000	1.165954	1875.626587
0.000000	1.166191	1873.748535
0.000000	1.166428	1871.306885
0.000000	1.166665	1868.446045
0.000000	1.166903	1865.401733
0.000000	1.167140	1862.969482
0.000000	1.167377	1861.489624
0.000000	1.167614	1860.887695
0.000000	1.167851	1860.749512
0.000000	1.168088	1861.773193
0.000000	1.168326	1862.388184
0.000000	1.168563	1862.383545
0.000000	1.168800	1861.453125
0.000000	1.169037	1859.959473
0.000000	1.169274	1858.232422
0.000000	1.169511	1856.546265
0.000000	1.169749	1854.852173
0.000000	1.169986	1853.490479
0.000000	1.170223	1852.341919
0.000000	1.170460	1851.417969
0.000000	1.170697	1850.869751
0.000000	1.170934	1851.104858
0.000000	1.171172	1852.280273
0.000000	1.171409	1854.014160
0.000000	1.171646	1856.453979
0.000000	1.171883	1859.183960
0.000000	1.172120	1862.295044
0.000000	1.172358	1865.433838
0.000000	1.172595	1867.807739
0.000000	1.172832	1868.721802
0.000000	1.173069	1867.656860
0.000000	1.173306	1865.665161
0.000000	1.173543	1862.717651
0.000000	1.173781	1861.029175
0.000000	1.174018	1859.203857
0.000000	1.174255	1855.749878
0.000000	1.174492	1851.375000
0.000000	1.174729	1846.392578
0.000000	1.174967	1842.353760
0.000000	1.175204	1839.447510
0.000000	1.175441	1837.016357
0.000000	1.175678	1832.858032
0.000000	1.175915	1826.001709
0.000000	1.176152	1818.705200
0.000000	1.176390	1812.833496
0.000000	1.176627	1809.530518
0.000000	1.176864	1806.367188
0.000000	1.177101	1803.340942
0.000000	1.177338	1800.610718
0.000000	1.177575	1796.338867
0.000000	1.177813	1790.512695
0.000000	1.178050	1783.651489
0.000000	1.178287	1775.734009
0.000000	1.178524	1769.204590
0.000000	1.178761	1763.710815
0.000000	1.178998	1760.057495
0.000000	1.179236	1757.169189
0.000000	1.179473	1754.952881
0.000000	1.179710	1753.386108
0.000000	1.179947	1752.017944
0.000000	1.180184	1752.626709
0.000000	1.180421	1753.255615
0.000000	1.180659	1753.931274
0.000000	1.180896	1752.654663
0.000000	1.181133	1749.908813
0.000000	1.181370	1745.990601
0.000000	1.181607	1740.617554
0.000000	1.181845	1733.295410
0.000000	1.182082	1723.620728
0.000000	1.182319	1711.971802
0.000000	1.182556	1699.213379
0.000000	1.182793	1685.601929
0.000000	1.183030	1673.167480
0.000000	1.183268	1662.384888
0.000000	1.183505	1653.339233
0.000000	1.183742	1648.700928
0.000000	1.183979	1645.893921
0.000000	1.184216	1644.597900
0.000000	1.184453	1644.266113
0.000000	1.184691	1645.151978
0.000000	1.184928	1646.915405
0.000000	1.185165	1649.119751
0.000000	1.185402	1652.853394
0.000000	1.185639	1658.079224
0.000000	1.185877	1664.896851
0.000000	1.186114	1673.657227
0.000000	1.186351	1683.603271
0.000000	1.186588	1695.023804
0.000000	1.186825	1708.426270
0.000000	1.187062	1723.879883
0.000000	1.187300	1740.226440
0.000000	1.187537	1756.275879
0.000000	1.187774	1772.328735
0.000000	1.188011	1789.505859
0.000000	1.188248	1805.705200
0.000000	1.188486	1820.299072
0.000000	1.188723	1832.231934
0.000000	1.188960	1841.903809
0.000000	1.189197	1851.474121
0.000000	1.189434	1860.422852
0.000000	1.189671	1868.677124
0.000000	1.189909	1875.909302
0.000000	1.190146	1882.034668
0.000000	1.190383	1886.880249
0.000000	1.190620	1890.935669
0.000000	1.190857	1894.765015
0.000000	1.191094	1898.127197
0.000000	1.191332	1901.281494
0.000000	1.191569	1904.999146
0.000000	1.191806	1908.711182
0.000000	1.192043	1912.762085
0.000000	1.192280	1917.466431
0.000000	1.192517	1922.227295
0.000000	1.192755	1926.614746
0.000000	1.192992	1930.896484
0.000000	1.193229	1935.093872
0.000000	1.193466	1938.601318
0.000000	1.193703	1941.530396
0.000000	1.193941	1944.143433
0.000000	1.194178	1946.605957
0.000000	1.194415	1948.121338
0.000000	1.194652	1948.872192
0.000000	1.194889	1949.334839
0.000000	1.195126	1949.641968
0.000000	1.195364	1950.385986
0.000000	1.195601	1950.533813
0.000000	1.195838	1950.322388
0.000000	1.196075	1948.915283
0.000000	1.196312	1946.364868
0.000000	1.196549	1943.692871
0.000000	1.196787	1941.310425
0.000000	1.197024	1938.581543
0.000000	1.197261	1936.579956
0.000000	1.197498	1935.905151
0.000000	1.197735	1936.210449
0.000000	1.197973	1937.486450
0.000000	1.198210	1938.871948
0.000000	1.198447	1938.680786
0.000000	1.198684	1937.661377
0.000000	1.198921	1936.205078
0.000000	1.199158	1934.789795
0.000000	1.199396	1933.095947
0.000000	1.199633	1931.670044
0.000000	1.199870	1930.468384
0.000000	1.200107	1929.539551
0.000000	1.200344	1929.022095
0.000000	1.200581	1928.170410
0.000000	1.200819	1926.938110
0.000000	1.201056	1925.420410
0.000000	1.201293	1923.851440
0.000000	1.201530	1922.826904
0.000000	1.201767	1921.936890
0.000000	1.202004	1920.333252
0.000000	1.202242	1918.227417
0.000000	1.202479	1915.496338
0.000000	1.202716	1912.169800
0.000000	1.202953	1907.963623
0.000000	1.203190	1903.749023
0.000000	1.203428	1899.381470
0.000000	1.203665	1894.981445
0.000000	1.203902	1891.428833
0.000000	1.204139	1887.911987
0.000000	1.204376	1884.664307
0.000000	1.204613	1882.031006
0.000000	1.204851	1880.191162
0.000000	1.205088	1878.633545
0.000000	1.205325	1876.872437
0.000000	1.205562	1875.099731
0.000000	1.205799	1872.777588
0.000000	1.206036	1869.512695
0.000000	1.206274	1865.248047
0.000000	1.206511	1860.920288
0.000000	1.206748	1856.633301
0.000000	1.206985	1853.158813
0.000000	1.207222	1851.408447
0.000000	1.207459	1851.501831
0.000000	1.207697	1852.456421
0.000000	1.207934	1853.294556
0.000000	1.208171	1853.868042
0.000000	1.208408	1854.452026
0.000000	1.208645	1855.996582
0.000000	1.208883	1858.996704
0.000000	1.209120	1863.167603
0.000000	1.209357	1867.284180
0.000000	1.209594	1871.390015
0.000000	1.209831	1875.656494
0.000000	1.210068	1880.494019
0.000000	1.210306	1885.439941
0.000000	1.210543	1889.988770
0.000000	1.210780	1893.630249
0.000000	1.211017	1897.102661
0.000000	1.211254	1900.348755
0.000000	1.211491	1903.308960
0.000000	1.211729	1906.162842
0.000000	1.211966	1908.843018
0.000000	1.212203	1910.786499
0.000000	1.212440	1912.168091
0.000000	1.212677	1912.846558
0.000000	1.212915	1913.324585
0.000000	1.213152	1913.892578
0.000000	1.213389	1914.700439
0.000000	1.213626	1915.486938
0.000000	1.213863	1916.060303
0.000000	1.214100	1915.963501
0.000000	1.214338	1914.868408
0.000000	1.214575	1913.223633
0.000000	1.214812	1911.536377
0.000000	1.215049	1910.202148
0.000000	1.215286	1908.841675
0.000000	1.215523	1906.996948
0.000000	1.215761	1904.892822
0.000000	1.215998	1902.024170
0.000000	1.216235	1898.145386
0.000000	1.216472	1892.969971
0.000000	1.216709	1887.057495
0.000000	1.216946	1881.710571
0.000000	1.217184	1878.067383
0.000000	1.217421	1874.687988
0.000000	1.217658	1871.737549
0.000000	1.217895	1869.367554
0.000000	1.218132	1867.934448
0.000000	1.218370	1867.239258
0.000000	1.218607	1866.856201
0.000000	1.218844	1867.113892
0.000000	1.219081	1866.450562
0.000000	1.219318	1864.819214
0.000000	1.219555	1862.352295
0.000000	1.219793	1859.506836
0.000000	1.220030	1855.490112
0.000000	1.220267	1851.044067
0.000000	1.220504	1846.060181
0.000000	1.220741	1842.068970
0.000000	1.220978	1838.689331
0.000000	1.221216	1836.309448
0.000000	1.221453	1834.524048
0.000000	1.221690	1832.362427
0.000000	1.221927	1830.037964
0.000000	1.222164	1827.561035
0.000000	1.222402	1825.820679
0.000000	1.222639	1824.260132
0.000000	1.222876	1823.123901
0.000000	1.223113	1822.392700
0.000000	1.223350	1821.399414
0.000000	1.223588	1820.176392
0.000000	1.223825	1818.649414
0.000000	1.224062	1817.006714
0.000000	1.224299	1815.221558
0.000000	1.224536	1813.295776
0.000000	1.224773	1812.010132
0.000000	1.225011	1810.024536
0.000000	1.225248	1808.111084
0.000000	1.225485	1806.569092
0.000000	1.225722	1807.107056
0.000000	1.225959	1809.994263
0.000000	1.226196	1813.926270
0.000000	1.226434	1818.919922
0.000000	1.226671	1825.417969
0.000000	1.226908	1832.937500
0.000000	1.227145	1840.890991
0.000000	1.227382	1848.739746
0.000000	1.227619	1856.151245
0.000000	1.227857	1864.371948
0.000000	1.228094	1872.839600
0.000000	1.228331	1879.365845
0.000000	1.228568	1884.950317
0.000000	1.228805	1889.672729
0.000000	1.229042	1894.438599
0.000000	1.229280	1899.607910
0.000000	1.229517	1905.880737
0.000000	1.229754	1911.943848
0.000000	1.229991	1917.600952
0.000000	1.230228	1922.784424
0.000000	1.230466	1927.715942
0.000000	1.230703	1931.832031
0.000000	1.230940	1936.208008
0.000000	1.231177	1941.014526
0.000000	1.231414	1946.993774
0.000000	1.231651	1953.827881
0.000000	1.231889	1961.164917
0.000000	1.232126	1967.789429
0.000000	1.232363	1972.152832
0.000000	1.232600	1976.130981
0.000000	1.232837	1979.415771
0.000000	1.233074	1980.985352
0.000000	1.233312	1981.572388
0.000000	1.233549	1981.778198
0.000000	1.233786	1981.528076
0.000000	1.234023	1981.361328
0.000000	1.234260	1980.851685
0.000000	1.234498	1979.792603
0.000000	1.234735	1978.355957
0.000000	1.234972	1977.351685
0.000000	1.235209	1976.145996
0.000000	1.235446	1974.921143
0.000000	1.235683	1973.983398
0.000000	1.235921	1973.497925
0.000000	1.236158	1972.974854
0.000000	1.236395	1972.229614
0.000000	1.236632	1971.172852
0.000000	1.236869	1969.950317
0.000000	1.237106	1968.842163
0.000000	1.237344	1967.060059
0.000000	1.237581	1964.101440
0.000000	1.237818	1961.039185
0.000000	1.238055	1957.994019
0.000000	1.238292	1956.962769
0.000000	1.238529	1957.270874
0.000000	1.238767	1958.221436
0.000000	1.239004	1959.862427
0.000000	1.239241	1962.426147
0.000000	1.239478	1964.386108
0.000000	1.239715	1966.600830
0.000000	1.239952	1968.771118
0.000000	1.240190	1970.851318
0.000000	1.240427	1973.190674
0.000000	1.240664	1975.557861
0.000000	1.240901	1978.453369
0.000000	1.241138	1981.294556
0.000000	1.241376	1984.333252
0.000000	1.241613	1987.599976
0.000000	1.241850	1990.520264
0.000000	1.242087	1994.218262
0.000000	1.242324	1998.006226
0.000000	1.242561	2001.853149
0.000000	1.242799	2006.301636
0.000000	1.243036	2011.011597
0.000000	1.243273	2014.871338
0.000000	1.243510	2017.027588
0.000000	1.243747	2019.294189
0.000000	1.243984	2021.447144
0.000000	1.244222	2024.360107
0.000000	1.244459	2028.386108
0.000000	1.244696	2032.883545
0.000000	1.244933	2036.890137
0.000000	1.245170	2040.013062
0.000000	1.245408	2042.639404
0.000000	1.245645	2042.731323
0.000000	1.245882	2039.045288
0.000000	1.246119	2033.521362
0.000000	1.246356	2026.751465
0.000000	1.246593	2020.747437
0.000000	1.246831	2018.612671
0.000000	1.247068	2016.815674
0.000000	1.247305	2015.335327
0.000000	1.247542	2014.365723
0.000000	1.247779	2014.313721
0.000000	1.248016	2015.898315
0.000000	1.248254	2018.049072
0.000000	1.248491	2020.301147
0.000000	1.248728	2023.122192
0.000000	1.248965	2025.032593
0.000000	1.249202	2026.606689
0.000000	1.249439	2028.380127
0.000000	1.249677	2029.952271
0.000000	1.249914	2031.648560
0.000000	1.250151	2033.199829
0.000000	1.250388	2034.690063
0.000000	1.250625	2036.205933
0.000000	1.250863	2037.218750
0.000000	1.251100	2037.669434
0.000000	1.251337	2038.235596
0.000000	1.251574	2038.978027
0.000000	1.251811	2039.284790
0.000000	1.252048	2038.721313
0.000000	1.252286	2037.078735
0.000000	1.252523	2034.538208
0.000000	1.252760	2031.090820
0.000000	1.252997	2026.664917
0.000000	1.253234	2021.630127
0.000000	1.253471	2015.958496
0.000000	1.253709	2010.174805
0.000000	1.253946	2004.860840
0.000000	1.254183	2000.606567
0.000000	1.254420	1996.865723
0.000000	1.254657	1993.377075
0.000000	1.254895	1990.080322
0.000000	1.255132	1986.887085
0.000000	1.255369	1984.655273
0.000000	1.255606	1982.508789
0.000000	1.255843	1980.098511
0.000000	1.256080	1977.791626
0.000000	1.256318	1974.634766
0.000000	1.256555	1971.390869
0.000000	1.256792	1967.813843
0.000000	1.257029	1964.438477
0.000000	1.257266	1960.904907
0.000000	1.257504	1957.635132
0.000000	1.257741	1955.127197
0.000000	1.257978	1954.161987
0.000000	1.258215	1954.173706
0.000000	1.258452	1955.624146
0.000000	1.258689	1957.954956
0.000000	1.258927	1961.368042
0.000000	1.259164	1965.871948
0.000000	1.259401	1971.254639
0.000000	1.259638	1976.718750
0.000000	1.259875	1981.270508
0.000000	1.260112	1985.497192
0.000000	1.260350	1989.087646
0.000000	1.260587	1992.147339
0.000000	1.260824	1994.497437
0.000000	1.261061	1996.884155
0.000000	1.261298	1999.027832
0.000000	1.261536	2001.255249
0.000000	1.261773	2004.366211
0.000000	1.262010	2007.758667
0.000000	1.262247	2011.072144
0.000000	1.262484	2013.876587
0.000000	1.262721	2014.867554
0.000000	1.262959	2015.336426
0.000000	1.263196	2015.131958
0.000000	1.263433	2014.531250
0.000000	1.263670	2013.758911
0.000000	1.263907	2013.319336
0.000000	1.264144	2013.229980
0.000000	1.264382	2014.068359
0.000000	1.264619	2015.018555
0.000000	1.264856	2015.429810
0.000000	1.265093	2015.623413
0.000000	1.265330	2015.611572
0.000000	1.265567	2015.691162
0.000000	1.265805	2015.951050
0.000000	1.266042	2016.721680
0.000000	1.266279	2018.424316
0.000000	1.266516	2020.188354
0.000000	1.266753	2021.883423
0.000000	1.266991	2023.199585
0.000000	1.267228	2023.540405
0.000000	1.267465	2023.394409
0.000000	1.267702	2022.072021
0.000000	1.267939	2019.512085
0.000000	1.268176	2016.087891
0.000000	1.268414	2011.993896
0.000000	1.268651	2007.328491
0.000000	1.268888	2002.802246
0.000000	1.269125	1997.781250
0.000000	1.269362	1991.958618
0.000000	1.269599	1984.927490
0.000000	1.269837	1977.061035
0.000000	1.270074	1969.159912
0.000000	1.270311	1961.301636
0.000000	1.270548	1954.710815
0.000000	1.270785	1947.852295
0.000000	1.271023	1939.426758
0.000000	1.271260	1929.866821
0.000000	1.271497	1919.036255
0.000000	1.271734	1906.721558
0.000000	1.271971	1896.182373
0.000000	1.272208	1887.813354
0.000000	1.272446	1880.496582
0.000000	1.272683	1874.615479
0.000000	1.272920	1870.414063
0.000000	1.273157	1868.074707
0.000000	1.273394	1867.066650
0.000000	1.273631	1868.057129
0.000000	1.273869	1870.608032
0.000000	1.274106	1873.488159
0.000000	1.274343	1875.441040
0.000000	1.274580	1876.012939
0.000000	1.274817	1875.890381
0.000000	1.275054	1874.868164
0.000000	1.275292	1872.794678
0.000000	1.275529	1869.248169
0.000000	1.275766	1864.430664
0.000000	1.276003	1858.733032
0.000000	1.276240	1853.947510
0.000000	1.276477	1849.817993
0.000000	1.276715	1846.941650
0.000000	1.276952	1846.258667
0.000000	1.277189	1847.504150
0.000000	1.277426	1850.569092
0.000000	1.277663	1854.403076
0.000000	1.277901	1858.605957
0.000000	1.278138	1861.565796
0.000000	1.278375	1863.187866
0.000000	1.278612	1863.435791
0.000000	1.278849	1862.954590
0.000000	1.279086	1861.497314
0.000000	1.279324	1858.265991
0.000000	1.279561	1854.145020
0.000000	1.279798	1849.338501
0.000000	1.280035	1843.568848
0.000000	1.280272	1838.256104
0.000000	1.280509	1834.323242
0.000000	1.280747	1831.827393
0.000000	1.280984	1831.091553
0.000000	1.281221	1831.590576
0.000000	1.281458	1832.784424
0.000000	1.281695	1834.165527
0.000000	1.281933	1835.919800
0.000000	1.282170	1838.242676
0.000000	1.282407	1840.363403
0.000000	1.282644	1842.857056
0.000000	1.282881	1845.753906
0.000000	1.283118	1849.603760
0.000000	1.283356	1853.165405
0.000000	1.283593	1857.025146
0.000000	1.283830	1861.837280
0.000000	1.284067	1867.889893
0.000000	1.284304	1875.399780
0.000000	1.284541	1883.747070
0.000000	1.284779	1892.318481
0.000000	1.285016	1899.345093
0.000000	1.285253	1906.342407
0.000000	1.285490	1913.471924
0.000000	1.285727	1920.771118
0.000000	1.285964	1927.649414
0.000000	1.286202	1934.104370
0.000000	1.286439	1940.033325
0.000000	1.286676	1945.357422
0.000000	1.286913	1950.397705
0.000000	1.287150	1954.902832
0.000000	1.287387	1959.362793
0.000000	1.287625	1963.799805
0.000000	1.287862	1967.974365
0.000000	1.288099	1972.236328
0.000000	1.288336	1976.329590
0.000000	1.288573	1979.500854
0.000000	1.288811	1982.599854
0.000000	1.289048	1985.937866
0.000000	1.289285	1989.347168
0.000000	1.289522	1992.761230
0.000000	1.289759	1996.211548
0.000000	1.289997	1999.937500
0.000000	1.290234	2004.254517
0.000000	1.290471	2008.693481
0.000000	1.290708	2011.277710
0.000000	1.290945	2013.218994
0.000000	1.291182	2014.803955
0.000000	1.291420	2016.408936
0.000000	1.291657	2018.831055
0.000000	1.291894	2022.016968
0.000000	1.292131	2025.958130
0.000000	1.292368	2030.427002
0.000000	1.292605	2034.843018
0.000000	1.292843	2038.888916
0.000000	1.293080	2042.305542
0.000000	1.293317	2044.667725
0.000000	1.293554	2045.896851
0.000000	1.293791	2046.178101
0.000000	1.294029	2044.650513
0.000000	1.294266	2042.109497
0.000000	1.294503	2037.930298
0.000000	1.294740	2032.594849
0.000000	1.294977	2026.754028
0.000000	1.295214	2022.742676
0.000000	1.295452	2020.344971
0.000000	1.295689	2019.158325
0.000000	1.295926	2018.230469
0.000000	1.296163	2017.071289
0.000000	1.296400	2015.374512
0.000000	1.296637	2012.955200
0.000000	1.296875	2009.672119
0.000000	1.297112	2005.815430
0.000000	1.297349	2002.482422
0.000000	1.297586	1999.236816
0.000000	1.297823	1995.495728
0.000000	1.298060	1991.532227
0.000000	1.298298	1987.653076
0.000000	1.298535	1984.654541
0.000000	1.298772	1981.476929
0.000000	1.299009	1978.193237
0.000000	1.299246	1974.498657
0.000000	1.299484	1971.415161
0.000000	1.299721	1967.548584
0.000000	1.299958	1963.183716
0.000000	1.300195	1958.325928
0.000000	1.300432	1953.054199
0.000000	1.300669	1949.096069
0.000000	1.300907	1945.047119
0.000000	1.301144	1941.586060
0.000000	1.301381	1938.731323
0.000000	1.301618	1936.370972
0.000000	1.301855	1934.125732
0.000000	1.302092	1929.904907
0.000000	1.302330	1924.229980
0.000000	1.302567	1916.879395
0.000000	1.302804	1907.501587
0.000000	1.303041	1896.754028
0.000000	1.303278	1885.240845
0.000000	1.303516	1873.948730
0.000000	1.303753	1863.461182
0.000000	1.303990	1854.492676
0.000000	1.304227	1845.416138
0.000000	1.304464	1837.097168
0.000000	1.304701	1829.951660
0.000000	1.304939	1823.746216
0.000000	1.305176	1819.119629
0.000000	1.305413	1816.467407
0.000000	1.305650	1814.297241
0.000000	1.305887	1811.286133
0.000000	1.306124	1807.395508
0.000000	1.306362	1802.183716
0.000000	1.306599	1795.473022
0.000000	1.306836	1788.150757
0.000000	1.307073	1780.734253
0.000000	1.307310	1774.027832
0.000000	1.307547	1770.512939
0.000000	1.307785	1769.381592
0.000000	1.308022	1769.270752
0.000000	1.308259	1770.870728
0.000000	1.308496	1773.846558
0.000000	1.308733	1778.257690
0.000000	1.308971	1783.006104
0.000000	1.309208	1788.764893
0.000000	1.309445	1795.496094
0.000000	1.309682	1802.406372
0.000000	1.309919	1809.531372
0.000000	1.310156	1817.050903
0.000000	1.310394	1825.151978
0.000000	1.310631	1833.644531
0.000000	1.310868	1842.072388
0.000000	1.311105	1849.734741
0.000000	1.311342	1857.796875
0.000000	1.311579	1865.805908
0.000000	1.311817	1873.804199
0.000000	1.312054	1882.227051
0.000000	1.312291	1890.901855
0.000000	1.312528	1900.086426
0.000000	1.312765	1909.839722
0.000000	1.313002	1919.615723
0.000000	1.313240	1928.372437
0.000000	1.313477	1935.827393
0.000000	1.313714	1941.560303
0.000000	1.313951	1945.644409
0.000000	1.314188	1947.704712
0.000000	1.314426	1947.891724
0.000000	1.314663	1946.547241
0.000000	1.314900	1943.109253
0.000000	1.315137	1937.935669
0.000000	1.315374	1931.023560
0.000000	1.315611	1923.225220
0.000000	1.315849	1915.534912
0.000000	1.316086	1907.586060
0.000000	1.316323	1899.790039
0.000000	1.316560	1892.870972
0.000000	1.316797	1888.185059
0.000000	1.317034	1885.819458
0.000000	1.317272	1884.726929
0.000000	1.317509	1884.787842
0.000000	1.317746	1886.149170
0.000000	1.317983	1888.023193
0.000000	1.318220	1890.278076
0.000000	1.318458	1892.413330
0.000000	1.318695	1894.559082
0.000000	1.318932	1896.784058
0.000000	1.319169	1899.328369
0.000000	1.319406	1902.221436
0.000000	1.319643	1905.739014
0.000000	1.319881	1909.655396
0.000000	1.320118	1913.580566
0.000000	1.320355	1917.576172
0.000000	1.320592	1921.567627
0.000000	1.320829	1925.583130
0.000000	1.321066	1929.399658
0.000000	1.321304	1932.677124
0.000000	1.321541	1935.234863
0.000000	1.321778	1937.696411
0.000000	1.322015	1940.411011
0.000000	1.322252	1943.288940
0.000000	1.322490	1946.624756
0.000000	1.322727	1950.848877
0.000000	1.322964	1955.882080
0.000000	1.323201	1961.946777
0.000000	1.323438	1967.980225
0.000000	1.323675	1974.298584
0.000000	1.323913	1981.206665
0.000000	1.324150	1988.862427
0.000000	1.324387	1994.836426
0.000000	1.324624	2000.452515
0.000000	1.324861	2006.312378
0.000000	1.325098	2012.427612
0.000000	1.325336	2018.765625
0.000000	1.325573	2025.229248
0.000000	1.325810	2031.413208
0.000000	1.326047	2036.256104
0.000000	1.326284	2040.159912
0.000000	1.326522	2043.007690
0.000000	1.326759	2045.364258
0.000000	1.326996	2047.144775
0.000000	1.327233	2049.031250
0.000000	1.327470	2051.125977
0.000000	1.327707	2053.261475
0.000000	1.327945	2055.231445
0.000000	1.328182	2057.165771
0.000000	1.328419	2058.934326
0.000000	1.328656	2060.745850
0.000000	1.328893	2062.305176
0.000000	1.329130	2063.282227
0.000000	1.329368	2063.936035
0.000000	1.329605	2064.028076
0.000000	1.329842	2064.135742
0.000000	1.330079	2063.229004
0.000000	1.330316	2061.327881
0.000000	1.330554	2058.254395
0.000000	1.330791	2053.904541
0.000000	1.331028	2048.529297
0.000000	1.331265	2042.749878
0.000000	1.331502	2036.804321
0.000000	1.331739	2032.555420
0.000000	1.331977	2029.061279
0.000000	1.332214	2025.849365
0.000000	1.332451	2022.850220
0.000000	1.332688	2020.671631
0.000000	1.332925	2018.415405
0.000000	1.333162	2015.724731
0.000000	1.333400	2012.859985
0.000000	1.333637	2009.515259
0.000000	1.333874	2006.023315
0.000000	1.334111	2002.638062
0.000000	1.334348	1999.625488
0.000000	1.334585	1996.506836
0.000000	1.334823	1993.256958
0.000000	1.335060	1990.214966
0.000000	1.335297	1986.746216
0.000000	1.335534	1982.682495
0.000000	1.335771	1978.726563
0.000000	1.336008	1975.358765
0.000000	1.336246	1971.447876
0.000000	1.336483	1967.154175
0.000000	1.336720	1962.431519
0.000000	1.336957	1957.514526
0.000000	1.337194	1952.437500
0.000000	1.337432	1946.771240
0.000000	1.337669	1941.802490
0.000000	1.337906	1937.625854
0.000000	1.338143	1933.791504
0.000000	1.338380	1929.565552
0.000000	1.338617	1924.968262
0.000000	1.338855	1920.118896
0.000000	1.339092	1915.728516
0.000000	1.339329	1912.346680
0.000000	1.339566	1911.503418
0.000000	1.339803	1912.477905
0.000000	1.340041	1913.528809
0.000000	1.340278	1915.241333
0.000000	1.340515	1917.604370
0.000000	1.340752	1920.348877
0.000000	1.340989	1923.567871
0.000000	1.341226	1926.889893
0.000000	1.341464	1930.572266
0.000000	1.341701	1934.913696
0.000000	1.341938	1939.986938
0.000000	1.342175	1945.859863
0.000000	1.342412	1951.979858
0.000000	1.342649	1958.507324
0.000000	1.342887	1964.875977
0.000000	1.343124	1972.438721
0.000000	1.343361	1981.185425
0.000000	1.343598	1990.121582
0.000000	1.343835	1997.758179
0.000000	1.344072	2005.116577
0.000000	1.344310	2010.843140
0.000000	1.344547	2015.659790
0.000000	1.344784	2019.897949
0.000000	1.345021	2022.834106
0.000000	1.345258	2025.216553
0.000000	1.345495	2027.228882
0.000000	1.345733	2028.553833
0.000000	1.345970	2029.093506
0.000000	1.346207	2028.517578
0.000000	1.346444	2026.892944
0.000000	1.346681	2024.842407
0.000000	1.346919	2022.568848
0.000000	1.347156	2019.813477
0.000000	1.347393	2016.927124
0.000000	1.347630	2014.502808
0.000000	1.347867	2012.724243
0.000000	1.348104	2011.077759
0.000000	1.348342	2008.721436
0.000000	1.348579	2005.279419
0.000000	1.348816	2001.292480
0.000000	1.349053	1996.678711
0.000000	1.349290	1992.412720
0.000000	1.349527	1989.309326
0.000000	1.349765	1985.884033
0.000000	1.350002	1983.162964
0.000000	1.350239	1981.601563
0.000000	1.350476	1981.486450
0.000000	1.350713	1981.683594
0.000000	1.350951	1982.428101
0.000000	1.351188	1983.097412
0.000000	1.351425	1984.276611
0.000000	1.351662	1985.609497
0.000000	1.351899	1987.341187
0.000000	1.352136	1989.478760
0.000000	1.352374	1991.760376
0.000000	1.352611	1994.492676
0.000000	1.352848	1997.458496
0.000000	1.353085	2000.014282
0.000000	1.353322	2001.839722
0.000000	1.353559	2002.742676
0.000000	1.353797	2003.292358
0.000000	1.354034	2003.251953
0.000000	1.354271	2002.517700
0.000000	1.354508	2000.775269
0.000000	1.354745	1998.727173
0.000000	1.354982	1996.527710
0.000000	1.355220	1993.978760
0.000000	1.355457	1991.126953
0.000000	1.355694	1988.397583
0.000000	1.355931	1985.490967
0.000000	1.356168	1982.814087
0.000000	1.356406	1980.162720
0.000000	1.356643	1977.433838
0.000000	1.356880	1974.535400
0.000000	1.357117	1972.024902
0.000000	1.357354	1969.554688
0.000000	1.357592	1967.194336
0.000000	1.357829	1965.334351
0.000000	1.358066	1964.904785
0.000000	1.358303	1966.699707
0.000000	1.358540	1970.422241
0.000000	1.358777	1974.604004
0.000000	1.359015	1979.052734
0.000000	1.359252	1983.491943
0.000000	1.359489	1987.588623
0.000000	1.359726	1990.269165
0.000000	1.359963	1991.233154
0.000000	1.360200	1991.656494
0.000000	1.360438	1991.657959
0.000000	1.360675	1991.561279
0.000000	1.360912	1991.394653
0.000000	1.361149	1991.468384
0.000000	1.361386	1992.113403
0.000000	1.361623	1993.519165
0.000000	1.361861	1995.939941
0.000000	1.362098	1998.577026
0.000000	1.362335	2001.634155
0.000000	1.362572	2004.551147
0.000000	1.362809	2006.971924
0.000000	1.363047	2009.396973
0.000000	1.363284	2011.498657
0.000000	1.363521	2013.667480
0.000000	1.363758	2015.446289
0.000000	1.363995	2016.722534
0.000000	1.364232	2017.395752
0.000000	1.364470	2017.754272
0.000000	1.364707	2017.510498
0.000000	1.364944	2017.003296
0.000000	1.365181	2016.000122
0.000000	1.365418	2015.013672
0.000000	1.365655	2013.852905
0.000000	1.365893	2012.685425
0.000000	1.366130	2011.691650
0.000000	1.366367	2010.944336
0.000000	1.366604	2010.051636
0.000000	1.366841	2008.900757
0.000000	1.367079	2008.541382
0.000000	1.367316	2008.742798
0.000000	1.367553	2010.338135
0.000000	1.367790	2014.244873
0.000000	1.368027	2018.843994
0.000000	1.368264	2023.224243
0.000000	1.368502	2026.819580
0.000000	1.368739	2030.932739
0.000000	1.368976	2036.074219
0.000000	1.369213	2042.219360
0.000000	1.369450	2048.402832
0.000000	1.369687	2054.067383
0.000000	1.369925	2058.409912
0.000000	1.370162	2062.127686
0.000000	1.370399	2065.998047
0.000000	1.370636	2069.842529
0.000000	1.370873	2073.562988
0.000000	1.371110	2076.427734
0.000000	1.371348	2078.309326
0.000000	1.371585	2079.256836
0.000000	1.371822	2079.872803
0.000000	1.372059	2080.329346
0.000000	1.372296	2081.047119
0.000000	1.372534	2081.458008
0.000000	1.372771	2081.802002
0.000000	1.373008	2081.950439
0.000000	1.373245	2082.127930
0.000000	1.373482	2081.469238
0.000000	1.373719	2080.203857
0.000000	1.373957	2079.347168
0.000000	1.374194	2079.214111
0.000000	1.374431	2078.866699
0.000000	1.374668	2078.300049
0.000000	1.374905	2077.181152
0.000000	1.375142	2076.928711
0.000000	1.375380	2076.228760
0.000000	1.375617	2075.926270
0.000000	1.375854	2077.267578
0.000000	1.376091	2079.264648
0.000000	1.376328	2081.404541
0.000000	1.376566	2083.227539
0.000000	1.376803	2085.213623
0.000000	1.377040	2086.983398
0.000000	1.377277	2088.364014
0.000000	1.377514	2088.807861
0.000000	1.377751	2089.113525
0.000000	1.377989	2088.172852
0.000000	1.378226	2086.821533
0.000000	1.378463	2084.749756
0.000000	1.378700	2082.280518
0.000000	1.378937	2079.183105
0.000000	1.379174	2075.629395
0.000000	1.379412	2071.722412
0.000000	1.379649	2067.959473
0.000000	1.379886	2065.453369
0.000000	1.380123	2063.210205
0.000000	1.380360	2060.746094
0.000000	1.380597	2057.933105
0.000000	1.380835	2054.933594
0.000000	1.381072	2052.474121
0.000000	1.381309	2050.503174
0.000000	1.381546	2048.992920
0.000000	1.381783	2048.531006
0.000000	1.382020	2049.182373
0.000000	1.382258	2051.007568
0.000000	1.382495	2054.623535
0.000000	1.382732	2058.013184
0.000000	1.382969	2059.794678
0.000000	1.383206	2058.788818
0.000000	1.383444	2055.858887
0.000000	1.383681	2051.458252
0.000000	1.383918	2045.831055
0.000000	1.384155	2039.108276
0.000000	1.384392	2031.648682
0.000000	1.384629	2024.625122
0.000000	1.384867	2017.912842
0.000000	1.385104	2011.221802
0.000000	1.385341	2004.962036
0.000000	1.385578	1998.931274
0.000000	1.385815	1993.155762
0.000000	1.386052	1987.920410
0.000000	1.386290	1983.658447
0.000000	1.386527	1980.089844
0.000000	1.386764	1976.681396
0.000000	1.387001	1974.965942
0.000000	1.387238	1975.135010
0.000000	1.387476	1975.781860
0.000000	1.387713	1976.908936
0.000000	1.387950	1978.788208
0.000000	1.388187	1981.111206
0.000000	1.388424	1981.175903
0.000000	1.388662	1979.685425
0.000000	1.388898	1976.705322
0.000000	1.389136	1973.098877
0.000000	1.389373	1969.666382
0.000000	1.389610	1967.186279
0.000000	1.389847	1965.839233
0.000000	1.390084	1964.875000
0.000000	1.390322	1964.762329
0.000000	1.390559	1965.994507
0.000000	1.390796	1967.232178
0.000000	1.391033	1967.735596
0.000000	1.391270	1967.016602
0.000000	1.391508	1965.056274
0.000000	1.391745	1962.367920
0.000000	1.391982	1960.485718
0.000000	1.392219	1959.225708
0.000000	1.392456	1959.471802
0.000000	1.392693	1960.956665
0.000000	1.392931	1963.640259
0.000000	1.393168	1966.260376
0.000000	1.393405	1968.909546
0.000000	1.393642	1971.195313
0.000000	1.393879	1972.872803
0.000000	1.394117	1974.377075
0.000000	1.394354	1975.746338
0.000000	1.394591	1977.059448
0.000000	1.394828	1979.249023
0.000000	1.395065	1982.831299
0.000000	1.395302	1986.109375
0.000000	1.395540	1989.277832
0.000000	1.395777	1990.780884
0.000000	1.396014	1990.136230
0.000000	1.396251	1988.193481
0.000000	1.396488	1985.601318
0.000000	1.396725	1982.393433
0.000000	1.396963	1978.312866
0.000000	1.397200	1974.626953
0.000000	1.397437	1971.567017
0.000000	1.397674	1968.708740
0.000000	1.397911	1966.521362
0.000000	1.398148	1964.430664
0.000000	1.398386	1962.117920
0.000000	1.398623	1959.804565
0.000000	1.398860	1957.559326
0.000000	1.399097	1954.227661
0.000000	1.399334	1949.304932
0.000000	1.399571	1943.180664
0.000000	1.399809	1937.064331
0.000000	1.400046	1932.576538
0.000000	1.400283	1930.293701
0.000000	1.400520	1928.877075
0.000000	1.400757	1929.402100
0.000000	1.400995	1931.051758
0.000000	1.401232	1933.120972
0.000000	1.401469	1935.935547
0.000000	1.401706	1938.713623
0.000000	1.401943	1942.223389
0.000000	1.402180	1945.536621
0.000000	1.402418	1949.616699
0.000000	1.402655	1953.955933
0.000000	1.402892	1957.723755
0.000000	1.403129	1959.925537
0.000000	1.403366	1961.653198
0.000000	1.403604	1963.098877
0.000000	1.403841	1963.235474
0.000000	1.404078	1962.487549
0.000000	1.404315	1960.732910
0.000000	1.404552	1958.380493
0.000000	1.404789	1955.296265
0.000000	1.405026	1951.403687
0.000000	1.405264	1946.949219
0.000000	1.405501	1942.752197
0.000000	1.405738	1938.832153
0.000000	1.405975	1936.402466
0.000000	1.406212	1934.437500
0.000000	1.406450	1933.487671
0.000000	1.406687	1933.085449
0.000000	1.406924	1932.229980
0.000000	1.407161	1930.310791
0.000000	1.407398	1928.657837
0.000000	1.407635	1928.259766
0.000000	1.407873	1930.263916
0.000000	1.408110	1933.455688
0.000000	1.408347	1937.104248
0.000000	1.408584	1941.411499
0.000000	1.408821	1946.584839
0.000000	1.409058	1952.940308
0.000000	1.409296	1960.639771
0.000000	1.409533	1968.209839
0.000000	1.409770	1976.065552
0.000000	1.410007	1984.411499
0.000000	1.410244	1993.446411
0.000000	1.410482	2002.852661
0.000000	1.410719	2011.534424
0.000000	1.410956	2020.436157
0.000000	1.411193	2029.317627
0.000000	1.411430	2037.412109
0.000000	1.411667	2044.899048
0.000000	1.411905	2052.215332
0.000000	1.412142	2058.696777
0.000000	1.412379	2064.132568
0.000000	1.412616	2068.327637
0.000000	1.412853	2071.606934
0.000000	1.413091	2073.981445
0.000000	1.413328	2075.499756
0.000000	1.413565	2076.136230
0.000000	1.413802	2076.285889
0.000000	1.414039	2075.796387
0.000000	1.414276	2074.912842
0.000000	1.414513	2074.274902
0.000000	1.414751	2074.757324
0.000000	1.414988	2075.224365
0.000000	1.415225	2075.646729
0.000000	1.415462	2075.735596
0.000000	1.415699	2075.214600
0.000000	1.415937	2074.347900
0.000000	1.416174	2073.726074
0.000000	1.416411	2073.509766
0.000000	1.416648	2073.740723
0.000000	1.416885	2075.528564
0.000000	1.417122	2077.739014
0.000000	1.417360	2080.083740
0.000000	1.417597	2082.102539
0.000000	1.417834	2084.163330
0.000000	1.418071	2086.034180
0.000000	1.418308	2087.594727
0.000000	1.418545	2088.610107
0.000000	1.418783	2089.225830
0.000000	1.419020	2089.366455
0.000000	1.419257	2089.571289
0.000000	1.419494	2089.530518
0.000000	1.419731	2088.779541
0.000000	1.419969	2087.085938
0.000000	1.420206	2084.592529
0.000000	1.420443	2081.941650
0.000000	1.420680	2079.028564
0.000000	1.420917	2075.684082
0.000000	1.421154	2070.844482
0.000000	1.421392	2064.414063
0.000000	1.421629	2056.634521
0.000000	1.421866	2048.236328
0.000000	1.422103	2038.976563
0.000000	1.422340	2029.796997
0.000000	1.422578	2021.876709
0.000000	1.422815	2014.020996
0.000000	1.423052	2007.348022
0.000000	1.423289	2001.472534
0.000000	1.423526	1997.832886
0.000000	1.423763	1997.624634
0.000000	1.424001	1998.889282
0.000000	1.424238	2001.307861
0.000000	1.424475	2006.092529
0.000000	1.424712	2012.352905
0.000000	1.424949	2018.848633
0.000000	1.425186	2026.604736
0.000000	1.425424	2035.079102
0.000000	1.425661	2044.019775
0.000000	1.425898	2054.091064
0.000000	1.426135	2064.572021
0.000000	1.426372	2073.819092
0.000000	1.426610	2081.419434
0.000000	1.426847	2088.203125
0.000000	1.427084	2094.925781
0.000000	1.427321	2101.821289
0.000000	1.427558	2109.607666
0.000000	1.427795	2117.965332
0.000000	1.428033	2126.316895
0.000000	1.428270	2134.204102
0.000000	1.428507	2141.585693
0.000000	1.428744	2146.454346
0.000000	1.428981	2149.739990
0.000000	1.429218	2152.525391
0.000000	1.429456	2154.636230
0.000000	1.429693	2156.020020
0.000000	1.429930	2156.749268
0.000000	1.430167	2156.894287
0.000000	1.430404	2156.150879
0.000000	1.430641	2154.443115
0.000000	1.430879	2152.307861
0.000000	1.431116	2149.069092
0.000000	1.431353	2145.720459
0.000000	1.431590	2141.066895
0.000000	1.431827	2135.308594
0.000000	1.432065	2128.776367
0.000000	1.432302	2121.431885
0.000000	1.432539	2113.226807
0.000000	1.432776	2103.402100
0.000000	1.433013	2091.742920
0.000000	1.433250	2078.407471
0.000000	1.433488	2065.280762
0.000000	1.433725	2054.243408
0.000000	1.433962	2042.407227
0.000000	1.434199	2031.263062
0.000000	1.434436	2019.816772
0.000000	1.434673	2009.368652
0.000000	1.434911	1999.801147
0.000000	1.435148	1991.797119
0.000000	1.435385	1984.155029
0.000000	1.435622	1976.899414
0.000000	1.435859	1971.101929
0.000000	1.436097	1965.823120
0.000000	1.436334	1959.878174
0.000000	1.436571	1953.264526
0.000000	1.436808	1946.293457
0.000000	1.437045	1938.757935
0.000000	1.437282	1930.047607
0.000000	1.437519	1921.230103
0.000000	1.437757	1914.707520
0.000000	1.437994	1909.010620
0.000000	1.438231	1903.032471
0.000000	1.438468	1897.241455
0.000000	1.438705	1891.575195
0.000000	1.438943	1887.850342
0.000000	1.439180	1885.382080
0.000000	1.439417	1883.798950
0.000000	1.439654	1883.345581
0.000000	1.439891	1885.161255
0.000000	1.440128	1887.731445
0.000000	1.440366	1892.042114
0.000000	1.440603	1898.243286
0.000000	1.440840	1907.130371
0.000000	1.441077	1918.156128
0.000000	1.441314	1929.614624
0.000000	1.441552	1941.494629
0.000000	1.441789	1952.811157
0.000000	1.442026	1963.687256
0.000000	1.442263	1973.827881
0.000000	1.442500	1984.923340
0.000000	1.442737	1996.494507
0.000000	1.442975	2007.961304
0.000000	1.443212	2017.710449
0.000000	1.443449	2025.835815
0.000000	1.443686	2033.040039
0.000000	1.443923	2039.651489
0.000000	1.444160	2045.931641
0.000000	1.444398	2052.405518
0.000000	1.444635	2058.865234
0.000000	1.444872	2064.463867
0.000000	1.445109	2069.697754
0.000000	1.445346	2074.653076
0.000000	1.445584	2079.588379
0.000000	1.445821	2084.928955
0.000000	1.446058	2090.865723
0.000000	1.446295	2097.789063
0.000000	1.446532	2105.152344
0.000000	1.446769	2113.373779
0.000000	1.447006	2121.311279
0.000000	1.447244	2128.559326
0.000000	1.447481	2134.084961
0.000000	1.447718	2138.592041
0.000000	1.447955	2142.410156
0.000000	1.448192	2145.702881
0.000000	1.448430	2147.974121
0.000000	1.448667	2149.894775
0.000000	1.448904	2151.758789
0.000000	1.449141	2153.796387
0.000000	1.449378	2156.381348
0.000000	1.449615	2159.988525
0.000000	1.449853	2164.773926
0.000000	1.450090	2170.400391
0.000000	1.450327	2175.781250
0.000000	1.450564	2180.695557
0.000000	1.450801	2184.904297
0.000000	1.451039	2188.177979
0.000000	1.451276	2190.566895
0.000000	1.451513	2192.416992
0.000000	1.451750	2193.508789
0.000000	1.451987	2194.247559
0.000000	1.452224	2194.574951
0.000000	1.452462	2194.063721
0.000000	1.452699	2192.534912
0.000000	1.452936	2190.450195
0.000000	1.453173	2188.920654
0.000000	1.453410	2186.629883
0.000000	1.453647	2183.541504
0.000000	1.453885	2180.381104
0.000000	1.454122	2176.439697
0.000000	1.454359	2173.048340
0.000000	1.454596	2169.592773
0.000000	1.454833	2165.367188
0.000000	1.455070	2160.222168
0.000000	1.455308	2154.973145
0.000000	1.455545	2148.600830
0.000000	1.455782	2141.371338
0.000000	1.456019	2133.088623
0.000000	1.456256	2123.220947
0.000000	1.456493	2112.895264
0.000000	1.456731	2101.065430
0.000000	1.456968	2088.366211
0.000000	1.457205	2076.461670
0.000000	1.457442	2065.434570
0.000000	1.457679	2055.236572
0.000000	1.457917	2047.236572
0.000000	1.458154	2041.511841
0.000000	1.458391	2036.744629
0.000000	1.458628	2032.416992
0.000000	1.458865	2028.309326
0.000000	1.459103	2024.185425
0.000000	1.459340	2020.307495
0.000000	1.459577	2016.726685
0.000000	1.459814	2012.779663
0.000000	1.460051	2009.522583
0.000000	1.460288	2006.727661
0.000000	1.460526	2003.425537
0.000000	1.460763	1999.996460
0.000000	1.461000	1997.134644
0.000000	1.461237	1995.205322
0.000000	1.461474	1993.948608
0.000000	1.461712	1992.818237
0.000000	1.461949	1991.973389
0.000000	1.462186	1991.326416
0.000000	1.462423	1991.122192
0.000000	1.462660	1992.044189
0.000000	1.462897	1992.993530
0.000000	1.463134	1993.368530
0.000000	1.463372	1992.551636
0.000000	1.463609	1990.337036
0.000000	1.463846	1987.474243
0.000000	1.464083	1984.585815
0.000000	1.464320	1982.238892
0.000000	1.464558	1979.570679
0.000000	1.464795	1976.457153
0.000000	1.465032	1973.582153
0.000000	1.465269	1971.835815
0.000000	1.465506	1971.288330
0.000000	1.465743	1971.612793
0.000000	1.465981	1973.293213
0.000000	1.466218	1976.423828
0.000000	1.466455	1981.038940
0.000000	1.466692	1986.378174
0.000000	1.466929	1991.737183
0.000000	1.467166	1998.339355
0.000000	1.467404	2006.443237
0.000000	1.467641	2015.132202
0.000000	1.467878	2023.645752
0.000000	1.468115	2032.064087
0.000000	1.468352	2039.050781
0.000000	1.468590	2046.839478
0.000000	1.468827	2055.336182
0.000000	1.469064	2064.516357
0.000000	1.469301	2072.851318
0.000000	1.469538	2079.994141
0.000000	1.469775	2087.487793
0.000000	1.470013	2095.238037
0.000000	1.470250	2103.715576
0.000000	1.470487	2112.135742
0.000000	1.470724	2118.928467
0.000000	1.470961	2124.722412
0.000000	1.471199	2131.340088
0.000000	1.471436	2138.078613
0.000000	1.471673	2144.740234
0.000000	1.471910	2151.434326
0.000000	1.472147	2155.918457
0.000000	1.472384	2160.060547
0.000000	1.472621	2163.658447
0.000000	1.472859	2166.635010
0.000000	1.473096	2168.817871
0.000000	1.473333	2170.318359
0.000000	1.473570	2171.670654
0.000000	1.473807	2172.604248
0.000000	1.474045	2173.711670
0.000000	1.474282	2175.359863
0.000000	1.474519	2176.786865
0.000000	1.474756	2178.380127
0.000000	1.474993	2180.248047
0.000000	1.475230	2181.815918
0.000000	1.475468	2183.641602
0.000000	1.475705	2184.419434
0.000000	1.475942	2183.897461
0.000000	1.476179	2182.270020
0.000000	1.476416	2179.739990
0.000000	1.476653	2176.526611
0.000000	1.476891	2173.215088
0.000000	1.477128	2170.835938
0.000000	1.477365	2169.684082
0.000000	1.477602	2169.932129
0.000000	1.477839	2170.850830
0.000000	1.478076	2171.769043
0.000000	1.478314	2172.025879
0.000000	1.478551	2170.204346
0.000000	1.478788	2167.260010
0.000000	1.479025	2163.098145
0.000000	1.479262	2158.452881
0.000000	1.479500	2155.234863
0.000000	1.479737	2151.583252
0.000000	1.479974	2147.581299
0.000000	1.480211	2142.948730
0.000000	1.480448	2138.145752
0.000000	1.480685	2133.314941
0.000000	1.480923	2127.540771
0.000000	1.481160	2121.664795
0.000000	1.481397	2116.646484
0.000000	1.481634	2112.896484
0.000000	1.481871	2109.598389
0.000000	1.482108	2107.232666
0.000000	1.482346	2106.395752
0.000000	1.482583	2106.650391
0.000000	1.482820	2108.419434
0.000000	1.483057	2110.694824
0.000000	1.483294	2113.088623
0.000000	1.483532	2115.184326
0.000000	1.483769	2116.942871
0.000000	1.484006	2118.741211
0.000000	1.484243	2120.402100
0.000000	1.484480	2121.774658
0.000000	1.484717	2123.466797
0.000000	1.484954	2125.377441
0.000000	1.485192	2127.368896
0.000000	1.485429	2129.265137
0.000000	1.485666	2130.977051
0.000000	1.485903	2132.519287
0.000000	1.486140	2133.542480
0.000000	1.486378	2133.594727
0.000000	1.486615	2133.380615
0.000000	1.486852	2132.970215
0.000000	1.487089	2132.475586
0.000000	1.487326	2132.638184
0.000000	1.487563	2133.092041
0.000000	1.487801	2134.609131
0.000000	1.488038	2136.191650
0.000000	1.488275	2137.224365
0.000000	1.488512	2137.316650
0.000000	1.488749	2137.212158
0.000000	1.488987	2136.505859
0.000000	1.489224	2135.910889
0.000000	1.489461	2135.082520
0.000000	1.489698	2134.269531
0.000000	1.489935	2133.717529
0.000000	1.490173	2132.921143
0.000000	1.490410	2131.588867
0.000000	1.490647	2129.812012
0.000000	1.490884	2128.101563
0.000000	1.491121	2126.917969
0.000000	1.491358	2125.208496
0.000000	1.491596	2123.820801
0.000000	1.491833	2123.273926
0.000000	1.492070	2124.669189
0.000000	1.492307	2128.040283
0.000000	1.492544	2134.062988
0.000000	1.492781	2142.784180
0.000000	1.493019	2153.666260
0.000000	1.493256	2165.209229
0.000000	1.493493	2176.951416
0.000000	1.493730	2187.163818
0.000000	1.493967	2196.802002
0.000000	1.494205	2206.462158
0.000000	1.494442	2214.724854
0.000000	1.494679	2222.972900
0.000000	1.494916	2230.704834
0.000000	1.495153	2237.729248
0.000000	1.495390	2243.934814
0.000000	1.495627	2249.055420
0.000000	1.495865	2252.810303
0.000000	1.496102	2254.827148
0.000000	1.496339	2254.693115
0.000000	1.496576	2253.343018
0.000000	1.496813	2251.259033
0.000000	1.497051	2249.368164
0.000000	1.497288	2247.763916
0.000000	1.497525	2246.714844
0.000000	1.497762	2245.546631
0.000000	1.497999	2244.081055
0.000000	1.498236	2241.956543
0.000000	1.498474	2239.381348
0.000000	1.498711	2235.828613
0.000000	1.498948	2230.887695
0.000000	1.499185	2225.769531
0.000000	1.499422	2219.925537
0.000000	1.499660	2213.534912
0.000000	1.499897	2205.848877
0.000000	1.500134	2198.232666
0.000000	1.500371	2189.710938
0.000000	1.500608	2181.748535
0.000000	1.500845	2174.409668
0.000000	1.501083	2167.354492
0.000000	1.501320	2160.203857
0.000000	1.501557	2153.294189
0.000000	1.501794	2147.096191
0.000000	1.502031	2141.460449
0.000000	1.502268	2136.448242
0.000000	1.502506	2131.625732
0.000000	1.502743	2126.441162
0.000000	1.502980	2121.603516
0.000000	1.503217	2118.259766
0.000000	1.503454	2116.475586
0.000000	1.503691	2114.663086
0.000000	1.503929	2113.101807
0.000000	1.504166	2112.806152
0.000000	1.504403	2113.166260
0.000000	1.504640	2114.183838
0.000000	1.504877	2115.664795
0.000000	1.505114	2115.538574
0.000000	1.505352	2114.282715
0.000000	1.505589	2112.142822
0.000000	1.505826	2109.806152
0.000000	1.506063	2108.096924
0.000000	1.506300	2106.786621
0.000000	1.506538	2104.639648
0.000000	1.506775	2101.144775
0.000000	1.507012	2095.297363
0.000000	1.507249	2087.512207
0.000000	1.507486	2077.667480
0.000000	1.507723	2065.955811
0.000000	1.507961	2054.473633
0.000000	1.508198	2045.108643
0.000000	1.508435	2036.324829
0.000000	1.508672	2028.146484
0.000000	1.508909	2020.558105
0.000000	1.509147	2013.875366
0.000000	1.509384	2007.539673
0.000000	1.509621	2002.425049
0.000000	1.509858	1998.330811
0.000000	1.510095	1995.278442
0.000000	1.510332	1992.565674
0.000000	1.510569	1990.722778
0.000000	1.510807	1990.454346
0.000000	1.511044	1991.976563
0.000000	1.511281	1994.951904
0.000000	1.511518	1999.069946
0.000000	1.511755	2003.449829
0.000000	1.511993	2008.726685
0.000000	1.512230	2014.788574
0.000000	1.512467	2020.982178
0.000000	1.512704	2026.136353
0.000000	1.512941	2031.302734
0.000000	1.513178	2036.548828
0.000000	1.513416	2041.129150
0.000000	1.513653	2045.901367
0.000000	1.513890	2051.151855
0.000000	1.514127	2057.109619
0.000000	1.514364	2062.802002
0.000000	1.514601	2068.220703
0.000000	1.514839	2072.443115
0.000000	1.515076	2074.995117
0.000000	1.515313	2076.064941
0.000000	1.515550	2075.710938
0.000000	1.515787	2073.989258
0.000000	1.516025	2071.441895
0.000000	1.516262	2068.591064
0.000000	1.516499	2066.728271
0.000000	1.516736	2065.175293
0.000000	1.516973	2063.378174
0.000000	1.517210	2061.569580
0.000000	1.517448	2059.361816
0.000000	1.517685	2056.851074
0.000000	1.517922	2053.945068
0.000000	1.518159	2050.621826
0.000000	1.518396	2047.682617
0.000000	1.518634	2046.268066
0.000000	1.518871	2045.609985
0.000000	1.519108	2046.247192
0.000000	1.519345	2048.246826
0.000000	1.519582	2051.404053
0.000000	1.519819	2056.074951
0.000000	1.520056	2062.925049
0.000000	1.520294	2070.939209
0.000000	1.520531	2080.055664
0.000000	1.520768	2089.781982
0.000000	1.521005	2098.852051
0.000000	1.521242	2107.836914
0.000000	1.521480	2116.919189
0.000000	1.521717	2126.580078
0.000000	1.521954	2136.970459
0.000000	1.522191	2147.872803
0.000000	1.522428	2158.080566
0.000000	1.522666	2168.698730
0.000000	1.522903	2180.281250
0.000000	1.523140	2192.008789
0.000000	1.523377	2204.072510
0.000000	1.523614	2216.261230
0.000000	1.523851	2228.679199
0.000000	1.524089	2240.308838
0.000000	1.524326	2250.111816
0.000000	1.524563	2260.142334
0.000000	1.524800	2269.874512
0.000000	1.525037	2279.577148
0.000000	1.525274	2288.998779
0.000000	1.525512	2296.976318
0.000000	1.525749	2303.646484
0.000000	1.525986	2309.665039
0.000000	1.526223	2315.094971
0.000000	1.526460	2318.631348
0.000000	1.526697	2320.891846
0.000000	1.526935	2321.948730
0.000000	1.527172	2321.772217
0.000000	1.527409	2320.229492
0.000000	1.527646	2317.450684
0.000000	1.527883	2313.477295
0.000000	1.528121	2308.500977
0.000000	1.528358	2302.999756
0.000000	1.528595	2297.134521
0.000000	1.528832	2289.646484
0.000000	1.529069	2281.020996
0.000000	1.529306	2272.210205
0.000000	1.529544	2266.015625
0.000000	1.529781	2261.379883
0.000000	1.530018	2255.763428
0.000000	1.530255	2248.791504
0.000000	1.530492	2240.166748
0.000000	1.530729	2230.839111
0.000000	1.530967	2222.323730
0.000000	1.531204	2213.479004
0.000000	1.531441	2205.029053
0.000000	1.531678	2199.977295
0.000000	1.531915	2196.698242
0.000000	1.532153	2194.449219
0.000000	1.532390	2193.356201
0.000000	1.532627	2193.372070
0.000000	1.532864	2194.401611
0.000000	1.533101	2196.078125
0.000000	1.533338	2198.029541
0.000000	1.533575	2200.765869
0.000000	1.533813	2204.237549
0.000000	1.534050	2208.395996
0.000000	1.534287	2213.664551
0.000000	1.534524	2220.188965
0.000000	1.534761	2227.190430
0.000000	1.534999	2234.051025
0.000000	1.535236	2240.495117
0.000000	1.535473	2246.626709
0.000000	1.535710	2252.814941
0.000000	1.535947	2259.305908
0.000000	1.536184	2265.698975
0.000000	1.536422	2270.561523
0.000000	1.536659	2274.503662
0.000000	1.536896	2278.079102
0.000000	1.537133	2280.766846
0.000000	1.537370	2282.283203
0.000000	1.537608	2282.626709
0.000000	1.537845	2282.227295
0.000000	1.538082	2281.343506
0.000000	1.538319	2279.915039
0.000000	1.538556	2278.151123
0.000000	1.538793	2276.159668
0.000000	1.539031	2274.645996
0.000000	1.539268	2273.060791
0.000000	1.539505	2271.739258
0.000000	1.539742	2270.727051
0.000000	1.539979	2268.076172
0.000000	1.540216	2264.381348
0.000000	1.540454	2260.127441
0.000000	1.540691	2256.505371
0.000000	1.540928	2252.692383
0.000000	1.541165	2249.664063
0.000000	1.541402	2246.586426
0.000000	1.541640	2244.398193
0.000000	1.541877	2242.085449
0.000000	1.542114	2240.274170
0.000000	1.542351	2238.618164
0.000000	1.542588	2237.343750
0.000000	1.542825	2235.691650
0.000000	1.543062	2234.097168
0.000000	1.543300	2232.652588
0.000000	1.543537	2231.439453
0.000000	1.543774	2229.905273
0.000000	1.544011	2227.832520
0.000000	1.544248	2225.494873
0.000000	1.544486	2223.551514
0.000000	1.544723	2221.336914
0.000000	1.544960	2217.936035
0.000000	1.545197	2213.588379
0.000000	1.545434	2209.261963
0.000000	1.545671	2206.245850
0.000000	1.545909	2204.224854
0.000000	1.546146	2202.021484
0.000000	1.546383	2200.045654
0.000000	1.546620	2198.304443
0.000000	1.546857	2196.642334
0.000000	1.547095	2192.830811
0.000000	1.547332	2188.100586
0.000000	1.547569	2182.917969
0.000000	1.547806	2178.956787
0.000000	1.548043	2176.602783
0.000000	1.548280	2174.457275
0.000000	1.548518	2172.715820
0.000000	1.548755	2171.555420
0.000000	1.548992	2170.885498
0.000000	1.549229	2170.221191
0.000000	1.549466	2169.427246
0.000000	1.549703	2168.743652
0.000000	1.549941	2168.650879
0.000000	1.550178	2169.586914
0.000000	1.550415	2170.197754
0.000000	1.550652	2169.998047
0.000000	1.550889	2168.876221
0.000000	1.551127	2167.029541
0.000000	1.551364	2164.020020
0.000000	1.551601	2160.352539
0.000000	1.551838	2156.520508
0.000000	1.552075	2154.284912
0.000000	1.552312	2152.598145
0.000000	1.552549	2150.649658
0.000000	1.552787	2148.677734
0.000000	1.553024	2146.702637
0.000000	1.553261	2145.139160
0.000000	1.553498	2142.983398
0.000000	1.553735	2140.843262
0.000000	1.553973	2140.143555
0.000000	1.554210	2141.127930
0.000000	1.554447	2143.009521
0.000000	1.554684	2145.436523
0.000000	1.554921	2147.711426
0.000000	1.555158	2150.886963
0.000000	1.555396	2156.208496
0.000000	1.555633	2164.032959
0.000000	1.555870	2172.378906
0.000000	1.556107	2181.638428
0.000000	1.556344	2191.903564
0.000000	1.556582	2201.596924
0.000000	1.556819	2210.037842
0.000000	1.557056	2218.646240
0.000000	1.557293	2226.720215
0.000000	1.557530	2233.772705
0.000000	1.557768	2239.819336
0.000000	1.558005	2245.157227
0.000000	1.558242	2249.739258
0.000000	1.558479	2252.895752
0.000000	1.558716	2254.908447
0.000000	1.558953	2256.435303
0.000000	1.559190	2256.786621
0.000000	1.559428	2255.364990
0.000000	1.559665	2252.107422
0.000000	1.559902	2246.941406
0.000000	1.560139	2240.404541
0.000000	1.560376	2234.980713
0.000000	1.560614	2229.317871
0.000000	1.560851	2223.661621
0.000000	1.561088	2218.126465
0.000000	1.561325	2212.083984
0.000000	1.561562	2205.881592
0.000000	1.561799	2200.166992
0.000000	1.562037	2195.261963
0.000000	1.562274	2190.390137
0.000000	1.562511	2186.570068
0.000000	1.562748	2184.093262
0.000000	1.562985	2182.069824
0.000000	1.563222	2180.712891
0.000000	1.563460	2179.566650
0.000000	1.563697	2178.716553
0.000000	1.563934	2177.254883
0.000000	1.564171	2174.885986
0.000000	1.564408	2172.005859
0.000000	1.564646	2168.389893
0.000000	1.564883	2166.081787
0.000000	1.565120	2163.912354
0.000000	1.565357	2162.471191
0.000000	1.565594	2161.017822
0.000000	1.565831	2160.119873
0.000000	1.566069	2159.509766
0.000000	1.566306	2159.378906
0.000000	1.566543	2160.020020
0.000000	1.566780	2160.949707
0.000000	1.567017	2161.976807
0.000000	1.567255	2163.477295
0.000000	1.567492	2164.344727
0.000000	1.567729	2164.909180
0.000000	1.567966	2164.601807
0.000000	1.568203	2164.270752
0.000000	1.568440	2163.550293
0.000000	1.568677	2163.241455
0.000000	1.568915	2163.856934
0.000000	1.569152	2166.030273
0.000000	1.569389	2169.611816
0.000000	1.569626	2173.865234
0.000000	1.569863	2178.462646
0.000000	1.570101	2183.179688
0.000000	1.570338	2188.656250
0.000000	1.570575	2194.703125
0.000000	1.570812	2201.470215
0.000000	1.571049	2208.720459
0.000000	1.571286	2216.781006
0.000000	1.571524	2224.602051
0.000000	1.571761	2232.039307
0.000000	1.571998	2239.665527
0.000000	1.572235	2247.061523
0.000000	1.572472	2254.479736
0.000000	1.572709	2260.443115
0.000000	1.572947	2264.553223
0.000000	1.573184	2267.970947
0.000000	1.573421	2270.527832
0.000000	1.573658	2272.602539
0.000000	1.573895	2274.524170
0.000000	1.574133	2275.936279
0.000000	1.574370	2277.472900
0.000000	1.574607	2279.672607
0.000000	1.574844	2282.434326
0.000000	1.575081	2285.462891
0.000000	1.575318	2288.270996
0.000000	1.575556	2291.050781
0.000000	1.575793	2294.215576
0.000000	1.576030	2296.801025
0.000000	1.576267	2298.880859
0.000000	1.576504	2300.419922
0.000000	1.576741	2301.279785
0.000000	1.576979	2301.354736
0.000000	1.577216	2300.835693
0.000000	1.577453	2299.980957
0.000000	1.577690	2298.737305
0.000000	1.577927	2297.204590
0.000000	1.578164	2296.721191
0.000000	1.578402	2296.676025
0.000000	1.578639	2296.000244
0.000000	1.578876	2295.403076
0.000000	1.579113	2295.253174
0.000000	1.579350	2295.293457
0.000000	1.579588	2294.266113
0.000000	1.579825	2293.112061
0.000000	1.580062	2292.376221
0.000000	1.580299	2292.021729
0.000000	1.580536	2291.635010
0.000000	1.580773	2291.403564
0.000000	1.581011	2291.896484
0.000000	1.581248	2292.588623
0.000000	1.581485	2293.771729
0.000000	1.581722	2295.125732
0.000000	1.581959	2296.427002
0.000000	1.582196	2298.286377
0.000000	1.582434	2300.809814
0.000000	1.582671	2303.302490
0.000000	1.582908	2305.602539
0.000000	1.583145	2307.159424
0.000000	1.583382	2307.784668
0.000000	1.583619	2307.574951
0.000000	1.583857	2307.660156
0.000000	1.584094	2307.035645
0.000000	1.584331	2305.544434
0.000000	1.584568	2303.467773
0.000000	1.584805	2301.775146
0.000000	1.585043	2300.633301
0.000000	1.585280	2299.446289
0.000000	1.585517	2298.655518
0.000000	1.585754	2298.543457
0.000000	1.585991	2298.460938
0.000000	1.586228	2298.519287
0.000000	1.586466	2297.705078
0.000000	1.586703	2295.974365
0.000000	1.586940	2293.372803
0.000000	1.587177	2290.659668
0.000000	1.587414	2287.593994
0.000000	1.587651	2285.296631
0.000000	1.587889	2284.164795
0.000000	1.588126	2283.286377
0.000000	1.588363	2282.478271
0.000000	1.588600	2281.383301
0.000000	1.588837	2279.992188
0.000000	1.589075	2277.231934
0.000000	1.589312	2274.033447
0.000000	1.589549	2271.579834
0.000000	1.589786	2269.165283
0.000000	1.590023	2267.029297
0.000000	1.590261	2265.294922
0.000000	1.590497	2264.548584
0.000000	1.590735	2264.487549
0.000000	1.590972	2264.013672
0.000000	1.591209	2263.584473
0.000000	1.591446	2263.106445
0.000000	1.591683	2262.755127
0.000000	1.591921	2263.219971
0.000000	1.592158	2264.581055
0.000000	1.592395	2266.135498
0.000000	1.592632	2267.733398
0.000000	1.592869	2269.585449
0.000000	1.593107	2271.056396
0.000000	1.593344	2272.722412
0.000000	1.593581	2274.823242
0.000000	1.593818	2277.093750
0.000000	1.594055	2278.986084
0.000000	1.594292	2280.775635
0.000000	1.594530	2282.372803
0.000000	1.594767	2283.783691
0.000000	1.595004	2284.996826
0.000000	1.595241	2285.260010
0.000000	1.595478	2284.680908
0.000000	1.595716	2283.312500
0.000000	1.595953	2281.391113
0.000000	1.596190	2279.688477
0.000000	1.596427	2277.775391
0.000000	1.596664	2275.906738
0.000000	1.596901	2273.949951
0.000000	1.597139	2271.739502
0.000000	1.597376	2269.106689
0.000000	1.597613	2265.915771
0.000000	1.597850	2262.099121
0.000000	1.598087	2257.916992
0.000000	1.598324	2254.805664
0.000000	1.598562	2253.385010
0.000000	1.598799	2252.612061
0.000000	1.599036	2252.047852
0.000000	1.599273	2251.562256
0.000000	1.599510	2251.363281
0.000000	1.599748	2252.255371
0.000000	1.599985	2252.466064
0.000000	1.600222	2251.748779
0.000000	1.600459	2251.133301
0.000000	1.600696	2250.610352
0.000000	1.600933	2250.864258
0.000000	1.601170	2250.947021
0.000000	1.601408	2250.302002
0.000000	1.601645	2248.717773
0.000000	1.601882	2245.761230
0.000000	1.602119	2242.012939
0.000000	1.602356	2237.626221
0.000000	1.602594	2233.384521
0.000000	1.602831	2228.998291
0.000000	1.603068	2223.085449
0.000000	1.603305	2215.546875
0.000000	1.603542	2207.554199
0.000000	1.603779	2200.813477
0.000000	1.604017	2196.480469
0.000000	1.604254	2193.195557
0.000000	1.604491	2190.653809
0.000000	1.604728	2189.216064
0.000000	1.604965	2187.990723
0.000000	1.605203	2187.385742
0.000000	1.605440	2187.719482
0.000000	1.605677	2188.592285
0.000000	1.605914	2190.452148
0.000000	1.606151	2192.662598
0.000000	1.606388	2195.892090
0.000000	1.606626	2200.180176
0.000000	1.606863	2204.992676
0.000000	1.607100	2210.551270
0.000000	1.607337	2216.533203
0.000000	1.607574	2220.003418
0.000000	1.607811	2222.396973
0.000000	1.608049	2225.316406
0.000000	1.608286	2228.707520
0.000000	1.608523	2231.109619
0.000000	1.608760	2233.199463
0.000000	1.608997	2233.760254
0.000000	1.609234	2233.424805
0.000000	1.609472	2232.444336
0.000000	1.609709	2231.485107
0.000000	1.609946	2230.741455
0.000000	1.610183	2230.488037
0.000000	1.610420	2229.488770
0.000000	1.610657	2227.922119
0.000000	1.610895	2225.779541
0.000000	1.611132	2223.363037
0.000000	1.611369	2221.050049
0.000000	1.611606	2218.786133
0.000000	1.611843	2217.875488
0.000000	1.612081	2217.924072
0.000000	1.612318	2218.571777
0.000000	1.612555	2219.274658
0.000000	1.612792	2220.793457
0.000000	1.613029	2222.918457
0.000000	1.613266	2225.281250
0.000000	1.613504	2227.625488
0.000000	1.613741	2229.960938
0.000000	1.613978	2232.942871
0.000000	1.614215	2236.393311
0.000000	1.614452	2240.458984
0.000000	1.614690	2244.994141
0.000000	1.614927	2249.660400
0.000000	1.615164	2254.053467
0.000000	1.615401	2257.968750
0.000000	1.615638	2261.061279
0.000000	1.615875	2263.098877
0.000000	1.616112	2264.583008
0.000000	1.616350	2265.049072
0.000000	1.616587	2264.616211
0.000000	1.616824	2263.429199
0.000000	1.617061	2260.220947
0.000000	1.617298	2255.024170
0.000000	1.617536	2248.914551
0.000000	1.617773	2242.658691
0.000000	1.618010	2237.709229
0.000000	1.618247	2234.410889
0.000000	1.618484	2232.001953
0.000000	1.618721	2229.571533
0.000000	1.618959	2227.104248
0.000000	1.619196	2224.347656
0.000000	1.619433	2221.681885
0.000000	1.619670	2219.292969
0.000000	1.619907	2217.510254
0.000000	1.620144	2216.907715
0.000000	1.620382	2216.085449
0.000000	1.620619	2215.646729
0.000000	1.620856	2215.362305
0.000000	1.621093	2215.579346
0.000000	1.621330	2216.007080
0.000000	1.621568	2216.663818
0.000000	1.621805	2216.679688
0.000000	1.622042	2216.252930
0.000000	1.622279	2215.260742
0.000000	1.622516	2213.987793
0.000000	1.622754	2212.173584
0.000000	1.622991	2209.976563
0.000000	1.623228	2207.746338
0.000000	1.623465	2206.001221
0.000000	1.623702	2205.019287
0.000000	1.623939	2204.787598
0.000000	1.624177	2204.610352
0.000000	1.624414	2204.694092
0.000000	1.624651	2204.492188
0.000000	1.624888	2204.158936
0.000000	1.625125	2203.610596
0.000000	1.625362	2202.750732
0.000000	1.625600	2201.709717
0.000000	1.625837	2200.352783
0.000000	1.626074	2198.510010
0.000000	1.626311	2195.998779
0.000000	1.626548	2192.531494
0.000000	1.626785	2187.635010
0.000000	1.627023	2181.418945
0.000000	1.627260	2175.336426
0.000000	1.627497	2170.086670
0.000000	1.627734	2165.249268
0.000000	1.627971	2161.173584
0.000000	1.628209	2156.686035
0.000000	1.628446	2152.112061
0.000000	1.628683	2147.529541
0.000000	1.628920	2142.745117
0.000000	1.629157	2137.781006
0.000000	1.629394	2132.651611
0.000000	1.629632	2126.643311
0.000000	1.629869	2120.158447
0.000000	1.630106	2113.069092
0.000000	1.630343	2106.158691
0.000000	1.630580	2099.054688
0.000000	1.630817	2091.750977
0.000000	1.631055	2085.837891
0.000000	1.631292	2080.587158
0.000000	1.631529	2074.801270
0.000000	1.631766	2069.312012
0.000000	1.632003	2064.030273
0.000000	1.632240	2058.636963
0.000000	1.632478	2053.324463
0.000000	1.632715	2048.203857
0.000000	1.632952	2044.122192
0.000000	1.633189	2041.052490
0.000000	1.633426	2039.495972
0.000000	1.633664	2036.733521
0.000000	1.633901	2033.903687
0.000000	1.634138	2030.619385
0.000000	1.634375	2027.830688
0.000000	1.634612	2026.250488
0.000000	1.634849	2026.853882
0.000000	1.635087	2029.917603
0.000000	1.635324	2034.050415
0.000000	1.635561	2039.196411
0.000000	1.635798	2044.418457
0.000000	1.636035	2048.183838
0.000000	1.636272	2050.435303
0.000000	1.636510	2050.674316
0.000000	1.636747	2050.189209
0.000000	1.636984	2049.650635
0.000000	1.637221	2050.461670
0.000000	1.637458	2052.854248
0.000000	1.637696	2056.385254
0.000000	1.637933	2060.158203
0.000000	1.638170	2064.440186
0.000000	1.638407	2070.231201
0.000000	1.638644	2076.801514
0.000000	1.638881	2084.294922
0.000000	1.639118	2092.180420
0.000000	1.639356	2099.594238
0.000000	1.639593	2107.677734
0.000000	1.639830	2117.446289
0.000000	1.640067	2124.992920
0.000000	1.640304	2130.007568
0.000000	1.640542	2134.245850
0.000000	1.640779	2138.741699
0.000000	1.641016	2144.260498
0.000000	1.641253	2151.299072
0.000000	1.641490	2159.376953
0.000000	1.641727	2167.947510
0.000000	1.641965	2176.178223
0.000000	1.642202	2182.391846
0.000000	1.642439	2187.676025
0.000000	1.642676	2192.847656
0.000000	1.642913	2195.725830
0.000000	1.643151	2197.197021
0.000000	1.643388	2197.594482
0.000000	1.643625	2196.873047
0.000000	1.643862	2197.118652
0.000000	1.644099	2198.259033
0.000000	1.644336	2198.643311
0.000000	1.644574	2198.467041
0.000000	1.644811	2197.827148
0.000000	1.645048	2196.844727
0.000000	1.645285	2195.918213
0.000000	1.645522	2194.748291
0.000000	1.645759	2193.167480
0.000000	1.645997	2192.002197
0.000000	1.646234	2191.477539
0.000000	1.646471	2192.115479
0.000000	1.646708	2192.151611
0.000000	1.646945	2191.283203
0.000000	1.647183	2190.065674
0.000000	1.647420	2188.968994
0.000000	1.647657	2186.655762
0.000000	1.647894	2183.382080
0.000000	1.648131	2179.394775
0.000000	1.648368	2175.273926
0.000000	1.648605	2172.135986
0.000000	1.648843	2169.132080
0.000000	1.649080	2166.276123
0.000000	1.649317	2163.638184
0.000000	1.649554	2160.617920
0.000000	1.649791	2156.936768
0.000000	1.650029	2152.472900
0.000000	1.650266	2147.196533
0.000000	1.650503	2141.212158
0.000000	1.650740	2135.503906
0.000000	1.650977	2131.552002
0.000000	1.651214	2128.437256
0.000000	1.651452	2127.460938
0.000000	1.651689	2128.274414
0.000000	1.651926	2129.865234
0.000000	1.652163	2132.158936
0.000000	1.652400	2135.236816
0.000000	1.652638	2137.656006
0.000000	1.652875	2139.273438
0.000000	1.653112	2140.271484
0.000000	1.653349	2141.304443
0.000000	1.653586	2141.906738
0.000000	1.653823	2142.641846
0.000000	1.654061	2144.269287
0.000000	1.654298	2146.229004
0.000000	1.654535	2148.644287
0.000000	1.654772	2151.730225
0.000000	1.655009	2155.644531
0.000000	1.655246	2159.850342
0.000000	1.655484	2163.963379
0.000000	1.655721	2167.557129
0.000000	1.655958	2170.701172
0.000000	1.656195	2172.914551
0.000000	1.656432	2174.395020
0.000000	1.656670	2176.044678
0.000000	1.656907	2177.732422
0.000000	1.657144	2180.151611
0.000000	1.657381	2183.829346
0.000000	1.657618	2186.630127
0.000000	1.657855	2188.477295
0.000000	1.658092	2189.913818
0.000000	1.658330	2190.769043
0.000000	1.658567	2190.858154
0.000000	1.658804	2190.005371
0.000000	1.659041	2188.315186
0.000000	1.659278	2185.715576
0.000000	1.659516	2181.964844
0.000000	1.659753	2177.635986
0.000000	1.659990	2174.001221
0.000000	1.660227	2171.031982
0.000000	1.660464	2168.281250
0.000000	1.660702	2165.743896
0.000000	1.660939	2163.283447
0.000000	1.661176	2161.496826
0.000000	1.661413	2160.022949
0.000000	1.661650	2158.970215
0.000000	1.661887	2158.698486
0.000000	1.662125	2159.074463
0.000000	1.662362	2160.171387
0.000000	1.662599	2161.783691
0.000000	1.662836	2164.024170
0.000000	1.663073	2166.239502
0.000000	1.663311	2168.951416
0.000000	1.663548	2171.343018
0.000000	1.663785	2173.538574
0.000000	1.664022	2175.312500
0.000000	1.664259	2177.405762
0.000000	1.664496	2179.082031
0.000000	1.664733	2179.760010
0.000000	1.664971	2180.138672
0.000000	1.665208	2179.173828
0.000000	1.665445	2177.693359
0.000000	1.665682	2173.624512
0.000000	1.665919	2166.863281
0.000000	1.666157	2158.244873
0.000000	1.666394	2147.995850
0.000000	1.666631	2138.121094
0.000000	1.666868	2128.719482
0.000000	1.667105	2120.385010
0.000000	1.667342	2113.937256
0.000000	1.667580	2108.909424
0.000000	1.667817	2104.963379
0.000000	1.668054	2101.572021
0.000000	1.668291	2099.152832
0.000000	1.668528	2098.006592
0.000000	1.668765	2098.891357
0.000000	1.669003	2100.679443
0.000000	1.669240	2102.866455
0.000000	1.669477	2106.505859
0.000000	1.669714	2110.476318
0.000000	1.669951	2113.983398
0.000000	1.670189	2118.103516
0.000000	1.670426	2122.895752
0.000000	1.670663	2128.151367
0.000000	1.670900	2134.448486
0.000000	1.671137	2141.305664
0.000000	1.671374	2148.594482
0.000000	1.671612	2154.511963
0.000000	1.671849	2158.060059
0.000000	1.672086	2160.408447
0.000000	1.672323	2162.041260
0.000000	1.672560	2163.150146
0.000000	1.672798	2163.703125
0.000000	1.673035	2164.017090
0.000000	1.673272	2163.770508
0.000000	1.673509	2163.081787
0.000000	1.673746	2161.090332
0.000000	1.673983	2157.564453
0.000000	1.674220	2152.986572
0.000000	1.674458	2147.973633
0.000000	1.674695	2142.880127
0.000000	1.674932	2140.314209
0.000000	1.675169	2137.811035
0.000000	1.675406	2134.988281
0.000000	1.675644	2132.869141
0.000000	1.675881	2131.936279
0.000000	1.676118	2133.851074
0.000000	1.676355	2138.212402
0.000000	1.676592	2143.035400
0.000000	1.676829	2147.957275
0.000000	1.677067	2152.438965
0.000000	1.677304	2155.443848
0.000000	1.677541	2158.288330
0.000000	1.677778	2160.931152
0.000000	1.678015	2163.345703
0.000000	1.678252	2164.547363
0.000000	1.678490	2165.281738
0.000000	1.678727	2165.655518
0.000000	1.678964	2165.695313
0.000000	1.679201	2165.340820
0.000000	1.679438	2164.925781
0.000000	1.679676	2165.045898
0.000000	1.679913	2165.304199
0.000000	1.680150	2165.723633
0.000000	1.680387	2166.527344
0.000000	1.680624	2167.046143
0.000000	1.680861	2166.689209
0.000000	1.681099	2165.973633
0.000000	1.681336	2164.978516
0.000000	1.681573	2163.909668
0.000000	1.681810	2162.965576
0.000000	1.682047	2161.589600
0.000000	1.682284	2159.683594
0.000000	1.682522	2156.925781
0.000000	1.682759	2154.007324
0.000000	1.682996	2150.344238
0.000000	1.683233	2146.340576
0.000000	1.683470	2143.291748
0.000000	1.683707	2139.687988
0.000000	1.683945	2136.850342
0.000000	1.684182	2133.927979
0.000000	1.684419	2130.155762
0.000000	1.684656	2125.926758
0.000000	1.684893	2121.415039
0.000000	1.685131	2118.026367
0.000000	1.685368	2115.941162
0.000000	1.685605	2115.699951
0.000000	1.685842	2116.684814
0.000000	1.686079	2119.956299
0.000000	1.686316	2125.565918
0.000000	1.686554	2132.466309
0.000000	1.686791	2137.551758
0.000000	1.687028	2140.886963
0.000000	1.687265	2143.148926
0.000000	1.687502	2144.426025
0.000000	1.687739	2144.675537
0.000000	1.687977	2143.968750
0.000000	1.688214	2143.346191
0.000000	1.688451	2142.857666
0.000000	1.688688	2142.334961
0.000000	1.688925	2141.622314
0.000000	1.689162	2142.147461
0.000000	1.689400	2143.985352
0.000000	1.689637	2146.480469
0.000000	1.689874	2149.100098
0.000000	1.690111	2150.887939
0.000000	1.690348	2152.829102
0.000000	1.690586	2154.393066
0.000000	1.690823	2155.910400
0.000000	1.691060	2158.003906
0.000000	1.691297	2159.991211
0.000000	1.691534	2161.683838
0.000000	1.691772	2164.058105
0.000000	1.692009	2166.593506
0.000000	1.692246	2170.013184
0.000000	1.692483	2174.728516
0.000000	1.692720	2181.021729
0.000000	1.692957	2188.270264
0.000000	1.693195	2196.988281
0.000000	1.693432	2207.512939
0.000000	1.693669	2218.016602
0.000000	1.693906	2229.114014
0.000000	1.694143	2240.695313
0.000000	1.694380	2252.485352
0.000000	1.694618	2263.561523
0.000000	1.694855	2274.679443
0.000000	1.695092	2285.768311
0.000000	1.695329	2295.761230
0.000000	1.695566	2305.169922
0.000000	1.695804	2313.734375
0.000000	1.696041	2321.129639
0.000000	1.696278	2327.583496
0.000000	1.696515	2334.114990
0.000000	1.696752	2341.009521
0.000000	1.696989	2348.444580
0.000000	1.697226	2355.604736
0.000000	1.697464	2361.063232
0.000000	1.697701	2363.860596
0.000000	1.697938	2364.626465
0.000000	1.698175	2364.697266
0.000000	1.698412	2363.879639
0.000000	1.698650	2363.505371
0.000000	1.698887	2364.823242
0.000000	1.699124	2366.071289
0.000000	1.699361	2367.495117
0.000000	1.699598	2368.781738
0.000000	1.699835	2369.656982
0.000000	1.700073	2369.434082
0.000000	1.700310	2368.138184
0.000000	1.700547	2366.195068
0.000000	1.700784	2363.333252
0.000000	1.701021	2360.023926
0.000000	1.701259	2355.928467
0.000000	1.701496	2350.615479
0.000000	1.701733	2343.964844
0.000000	1.701970	2336.683594
0.000000	1.702207	2330.537842
0.000000	1.702444	2324.993896
0.000000	1.702682	2319.895996
0.000000	1.702919	2314.295166
0.000000	1.703156	2308.182129
0.000000	1.703393	2302.199219
0.000000	1.703630	2296.052979
0.000000	1.703867	2290.288086
0.000000	1.704105	2285.070801
0.000000	1.704342	2280.875244
0.000000	1.704579	2276.412354
0.000000	1.704816	2270.943115
0.000000	1.705053	2264.518311
0.000000	1.705291	2257.187256
0.000000	1.705528	2250.808350
0.000000	1.705765	2246.946289
0.000000	1.706002	2243.199219
0.000000	1.706239	2239.312256
0.000000	1.706476	2234.915527
0.000000	1.706713	2231.005127
0.000000	1.706951	2227.766357
0.000000	1.707188	2224.862793
0.000000	1.707425	2222.515625
0.000000	1.707662	2219.941406
0.000000	1.707899	2217.540283
0.000000	1.708137	2214.890625
0.000000	1.708374	2211.466797
0.000000	1.708611	2208.265625
0.000000	1.708848	2205.285645
0.000000	1.709085	2203.292480
0.000000	1.709322	2202.122070
0.000000	1.709560	2200.887451
0.000000	1.709797	2200.680420
0.000000	1.710034	2201.335693
0.000000	1.710271	2204.508545
0.000000	1.710508	2209.033447
0.000000	1.710746	2215.673584
0.000000	1.710983	2223.531006
0.000000	1.711220	2231.085205
0.000000	1.711457	2239.286865
0.000000	1.711694	2248.467529
0.000000	1.711931	2258.010742
0.000000	1.712169	2267.792725
0.000000	1.712406	2274.832275
0.000000	1.712643	2280.032715
0.000000	1.712880	2284.617676
0.000000	1.713117	2288.126709
0.000000	1.713354	2290.766846
0.000000	1.713592	2293.192383
0.000000	1.713829	2295.621826
0.000000	1.714066	2297.538086
0.000000	1.714303	2299.248535
0.000000	1.714540	2301.307617
0.000000	1.714777	2304.260498
0.000000	1.715015	2305.830811
0.000000	1.715252	2307.009277
0.000000	1.715489	2308.322754
0.000000	1.715726	2309.883057
0.000000	1.715963	2313.031982
0.000000	1.716200	2317.625000
0.000000	1.716438	2323.633057
0.000000	1.716675	2330.307373
0.000000	1.716912	2334.746338
0.000000	1.717149	2339.765625
0.000000	1.717386	2345.559570
0.000000	1.717624	2351.936768
0.000000	1.717861	2358.660645
0.000000	1.718098	2365.937500
0.000000	1.718335	2372.717041
0.000000	1.718572	2379.350342
0.000000	1.718809	2385.823242
0.000000	1.719047	2392.086914
0.000000	1.719284	2397.814697
0.000000	1.719521	2402.529053
0.000000	1.719758	2405.627686
0.000000	1.719995	2407.998535
0.000000	1.720233	2409.368652
0.000000	1.720470	2409.941650
0.000000	1.720707	2409.680664
0.000000	1.720944	2407.935547
0.000000	1.721181	2405.166016
0.000000	1.721418	2400.930420
0.000000	1.721655	2395.331787
0.000000	1.721893	2389.418701
0.000000	1.722130	2383.834473
0.000000	1.722367	2378.014893
0.000000	1.722604	2371.975098
0.000000	1.722841	2366.108643
0.000000	1.723079	2360.700195
0.000000	1.723316	2355.903809
0.000000	1.723553	2351.367188
0.000000	1.723790	2346.839355
0.000000	1.724027	2343.417969
0.000000	1.724265	2340.278320
0.000000	1.724502	2338.135742
0.000000	1.724739	2336.744141
0.000000	1.724976	2335.828613
0.000000	1.725213	2335.469971
0.000000	1.725450	2335.633545
0.000000	1.725688	2337.006592
0.000000	1.725925	2339.156494
0.000000	1.726162	2341.563721
0.000000	1.726399	2343.992676
0.000000	1.726636	2346.868408
0.000000	1.726873	2349.686768
0.000000	1.727111	2351.957520
0.000000	1.727348	2352.277588
0.000000	1.727585	2350.460205
0.000000	1.727822	2347.159424
0.000000	1.728059	2342.183350
0.000000	1.728297	2335.665527
0.000000	1.728534	2329.528809
0.000000	1.728771	2322.109131
0.000000	1.729008	2313.638184
0.000000	1.729245	2305.028320
0.000000	1.729482	2295.558594
0.000000	1.729720	2285.631104
0.000000	1.729957	2276.220703
0.000000	1.730194	2267.385254
0.000000	1.730431	2260.025635
0.000000	1.730668	2253.202881
0.000000	1.730905	2247.127930
0.000000	1.731143	2242.007324
0.000000	1.731380	2238.758545
0.000000	1.731617	2235.950439
0.000000	1.731854	2234.010742
0.000000	1.732091	2233.256836
0.000000	1.732328	2232.897949
0.000000	1.732566	2233.706543
0.000000	1.732803	2235.280029
0.000000	1.733040	2237.096680
0.000000	1.733277	2239.523193
0.000000	1.733514	2243.229004
0.000000	1.733752	2249.141602
0.000000	1.733989	2256.070801
0.000000	1.734226	2263.802490
0.000000	1.734463	2271.947021
0.000000	1.734700	2280.537842
0.000000	1.734937	2289.661621
0.000000	1.735175	2299.064941
0.000000	1.735412	2308.628906
0.000000	1.735649	2317.315430
0.000000	1.735886	2322.369629
0.000000	1.736123	2325.652100
0.000000	1.736360	2327.741211
0.000000	1.736598	2329.620361
0.000000	1.736835	2333.093750
0.000000	1.737072	2336.670898
0.000000	1.737309	2340.558838
0.000000	1.737546	2343.479980
0.000000	1.737783	2346.200195
0.000000	1.738021	2349.422363
0.000000	1.738258	2353.116455
0.000000	1.738495	2357.194092
0.000000	1.738732	2361.381104
0.000000	1.738969	2365.221191
0.000000	1.739207	2368.943848
0.000000	1.739444	2372.158691
0.000000	1.739681	2374.572266
0.000000	1.739918	2376.507568
0.000000	1.740155	2377.588867
0.000000	1.740392	2377.939697
0.000000	1.740630	2377.481689
0.000000	1.740867	2376.658447
0.000000	1.741104	2375.343262
0.000000	1.741341	2373.790527
0.000000	1.741578	2371.554443
0.000000	1.741815	2369.066162
0.000000	1.742053	2366.941406
0.000000	1.742290	2365.105225
0.000000	1.742527	2363.491943
0.000000	1.742764	2362.053955
0.000000	1.743001	2361.371094
0.000000	1.743239	2362.150879
0.000000	1.743476	2364.321289
0.000000	1.743713	2366.856445
0.000000	1.743950	2369.856689
0.000000	1.744187	2373.156006
0.000000	1.744424	2376.438232
0.000000	1.744661	2379.852295
0.000000	1.744899	2383.535400
0.000000	1.745136	2387.472900
0.000000	1.745373	2390.508301
0.000000	1.745610	2392.782227
0.000000	1.745847	2394.588867
0.000000	1.746085	2395.512695
0.000000	1.746322	2395.752441
0.000000	1.746559	2395.184082
0.000000	1.746796	2393.724854
0.000000	1.747033	2391.230469
0.000000	1.747270	2388.359131
0.000000	1.747508	2385.115234
0.000000	1.747745	2382.870605
0.000000	1.747982	2380.955566
0.000000	1.748219	2378.899902
0.000000	1.748456	2376.994141
0.000000	1.748694	2375.730469
0.000000	1.748931	2375.058838
0.000000	1.749168	2375.922852
0.000000	1.749405	2378.278809
0.000000	1.749642	2383.308838
0.000000	1.749879	2389.737061
0.000000	1.750117	2396.677734
0.000000	1.750354	2402.888184
0.000000	1.750591	2408.200684
0.000000	1.750828	2413.261230
0.000000	1.751065	2417.719727
0.000000	1.751302	2422.371826
0.000000	1.751540	2427.095947
0.000000	1.751777	2432.367676
0.000000	1.752014	2437.554688
0.000000	1.752251	2441.493652
0.000000	1.752488	2445.580566
0.000000	1.752726	2449.820557
0.000000	1.752963	2453.700439
0.000000	1.753200	2457.405273
0.000000	1.753437	2460.871582
0.000000	1.753674	2464.141113
0.000000	1.753911	2466.756348
0.000000	1.754148	2468.733154
0.000000	1.754386	2470.102295
0.000000	1.754623	2471.140137
0.000000	1.754860	2471.622314
0.000000	1.755097	2471.643311
0.000000	1.755334	2470.650146
0.000000	1.755572	2468.655518
0.000000	1.755809	2465.558838
0.000000	1.756046	2460.919922
0.000000	1.756283	2454.965576
0.000000	1.756520	2447.290771
0.000000	1.756757	2438.670410
0.000000	1.756995	2431.307617
0.000000	1.757232	2423.641846
0.000000	1.757469	2415.562012
0.000000	1.757706	2406.695557
0.000000	1.757943	2397.788086
0.000000	1.758181	2389.304199
0.000000	1.758418	2379.719727
0.000000	1.758655	2369.061768
0.000000	1.758892	2360.593994
0.000000	1.759129	2355.418457
0.000000	1.759367	2352.095947
0.000000	1.759604	2350.812012
0.000000	1.759841	2351.634766
0.000000	1.760078	2353.903564
0.000000	1.760315	2356.735596
0.000000	1.760552	2359.344482
0.000000	1.760790	2362.820313
0.000000	1.761027	2367.491943
0.000000	1.761264	2373.928467
0.000000	1.761501	2381.554688
0.000000	1.761738	2389.207764
0.000000	1.761975	2397.116943
0.000000	1.762213	2405.752197
0.000000	1.762450	2413.606201
0.000000	1.762687	2421.298340
0.000000	1.762924	2428.865723
0.000000	1.763161	2435.841064
0.000000	1.763398	2441.866211
0.000000	1.763636	2446.612061
0.000000	1.763873	2450.424072
0.000000	1.764110	2453.491943
0.000000	1.764347	2455.945068
0.000000	1.764584	2458.318115
0.000000	1.764821	2460.927490
0.000000	1.765059	2463.468018
0.000000	1.765296	2465.001709
0.000000	1.765533	2466.661133
0.000000	1.765770	2468.293213
0.000000	1.766007	2470.198975
0.000000	1.766245	2472.274170
0.000000	1.766482	2474.954346
0.000000	1.766719	2476.913818
0.000000	1.766956	2478.098633
0.000000	1.767193	2478.374268
0.000000	1.767430	2477.906982
0.000000	1.767668	2476.927490
0.000000	1.767905	2476.196533
0.000000	1.768142	2475.750488
0.000000	1.768379	2474.964600
0.000000	1.768616	2474.007568
0.000000	1.768854	2472.303955
0.000000	1.769091	2469.739990
0.000000	1.769328	2466.578613
0.000000	1.769565	2463.213135
0.000000	1.769802	2459.410156
0.000000	1.770039	2455.388672
0.000000	1.770276	2449.905762
0.000000	1.770514	2442.583984
0.000000	1.770751	2434.504639
0.000000	1.770988	2426.650391
0.000000	1.771225	2419.343018
0.000000	1.771462	2411.812256
0.000000	1.771700	2404.855225
0.000000	1.771937	2398.449707
0.000000	1.772174	2392.546387
0.000000	1.772411	2387.428467
0.000000	1.772648	2383.822021
0.000000	1.772885	2380.063232
0.000000	1.773123	2376.670166
0.000000	1.773360	2373.643555
0.000000	1.773597	2370.427979
0.000000	1.773834	2366.652100
0.000000	1.774071	2361.943604
0.000000	1.774308	2356.227783
0.000000	1.774546	2349.415527
0.000000	1.774783	2342.285156
0.000000	1.775020	2334.791504
0.000000	1.775257	2328.566406
0.000000	1.775494	2322.882080
0.000000	1.775732	2318.661865
0.000000	1.775969	2316.188721
0.000000	1.776206	2314.662109
0.000000	1.776443	2314.003906
0.000000	1.776680	2314.067627
0.000000	1.776917	2313.922607
0.000000	1.777155	2313.702881
0.000000	1.777392	2313.936768
0.000000	1.777629	2314.310059
0.000000	1.777866	2314.837402
0.000000	1.778103	2315.262695
0.000000	1.778341	2315.298096
0.000000	1.778578	2314.519043
0.000000	1.778815	2313.239014
0.000000	1.779052	2311.200684
0.000000	1.779289	2308.412109
0.000000	1.779526	2305.165039
0.000000	1.779763	2301.422119
0.000000	1.780001	2296.793945
0.000000	1.780238	2291.875488
0.000000	1.780475	2287.294189
0.000000	1.780712	2282.703369
0.000000	1.780949	2277.374268
0.000000	1.781187	2270.736084
0.000000	1.781424	2264.028320
0.000000	1.781661	2258.509033
0.000000	1.781898	2254.748535
0.000000	1.782135	2251.438232
0.000000	1.782372	2248.757568
0.000000	1.782610	2247.472412
0.000000	1.782847	2247.201660
0.000000	1.783084	2247.574219
0.000000	1.783321	2248.373535
0.000000	1.783558	2249.328857
0.000000	1.783795	2250.022949
0.000000	1.784033	2250.052246
0.000000	1.784270	2249.554688
0.000000	1.784507	2248.745361
0.000000	1.784744	2248.495605
0.000000	1.784981	2248.461426
0.000000	1.785219	2248.461426
0.000000	1.785456	2248.734863
0.000000	1.785693	2248.381592
0.000000	1.785930	2246.599365
0.000000	1.786167	2243.762939
0.000000	1.786404	2240.168213
0.000000	1.786642	2236.264404
0.000000	1.786879	2233.594971
0.000000	1.787116	2232.547119
0.000000	1.787353	2233.194580
0.000000	1.787590	2234.405273
0.000000	1.787827	2236.637695
0.000000	1.788065	2239.586914
0.000000	1.788302	2243.019775
0.000000	1.788539	2246.690186
0.000000	1.788776	2250.970947
0.000000	1.789013	2255.286133
0.000000	1.789250	2260.388672
0.000000	1.789488	2266.673828
0.000000	1.789725	2273.387207
0.000000	1.789962	2280.182861
0.000000	1.790199	2286.331543
0.000000	1.790436	2292.093994
0.000000	1.790674	2298.043701
0.000000	1.790911	2304.435059
0.000000	1.791148	2310.673584
0.000000	1.791385	2316.749512
0.000000	1.791622	2323.016357
0.000000	1.791860	2329.192383
0.000000	1.792097	2335.778809
0.000000	1.792334	2342.368896
0.000000	1.792571	2348.122070
0.000000	1.792808	2351.833740
0.000000	1.793045	2354.227539
0.000000	1.793282	2356.478027
0.000000	1.793520	2358.461426
0.000000	1.793757	2361.470703
0.000000	1.793994	2365.883545
0.000000	1.794231	2371.662354
0.000000	1.794468	2378.915283
0.000000	1.794706	2386.416992
0.000000	1.794943	2394.139648
0.000000	1.795180	2402.822021
0.000000	1.795417	2412.368164
0.000000	1.795654	2422.170654
0.000000	1.795891	2428.717041
0.000000	1.796129	2432.745850
0.000000	1.796366	2435.973633
0.000000	1.796603	2438.610107
0.000000	1.796840	2440.696533
0.000000	1.797077	2442.690674
0.000000	1.797315	2444.596924
0.000000	1.797552	2446.291016
0.000000	1.797789	2447.877197
0.000000	1.798026	2450.057861
0.000000	1.798263	2452.546875
0.000000	1.798500	2454.768066
0.000000	1.798738	2456.502441
0.000000	1.798975	2458.422852
0.000000	1.799212	2460.645020
0.000000	1.799449	2463.761719
0.000000	1.799686	2467.358643
0.000000	1.799923	2471.057373
0.000000	1.800161	2475.391357
0.000000	1.800398	2479.148926
0.000000	1.800635	2482.267578
0.000000	1.800872	2484.695068
0.000000	1.801109	2486.752197
0.000000	1.801347	2488.266846
0.000000	1.801584	2489.154785
0.000000	1.801821	2489.064453
0.000000	1.802058	2487.886719
0.000000	1.802295	2485.194336
0.000000	1.802532	2480.760498
0.000000	1.802769	2475.576660
0.000000	1.803007	2469.542725
0.000000	1.803244	2464.669678
0.000000	1.803481	2460.673584
0.000000	1.803718	2456.416992
0.000000	1.803955	2451.393799
0.000000	1.804193	2446.180664
0.000000	1.804430	2440.884766
0.000000	1.804667	2435.588623
0.000000	1.804904	2429.850098
0.000000	1.805141	2423.909180
0.000000	1.805378	2417.371826
0.000000	1.805616	2409.922363
0.000000	1.805853	2401.469482
0.000000	1.806090	2392.287842
0.000000	1.806327	2381.925781
0.000000	1.806564	2369.432617
0.000000	1.806802	2356.685547
0.000000	1.807039	2342.978760
0.000000	1.807276	2327.975342
0.000000	1.807513	2311.183838
0.000000	1.807750	2293.846191
0.000000	1.807987	2276.184082
0.000000	1.808225	2259.267090
0.000000	1.808462	2245.592041
0.000000	1.808699	2232.906982
0.000000	1.808936	2221.110596
0.000000	1.809173	2211.917480
0.000000	1.809410	2204.962891
0.000000	1.809648	2199.769531
0.000000	1.809885	2195.543457
0.000000	1.810122	2193.165771
0.000000	1.810359	2192.438721
0.000000	1.810596	2193.232422
0.000000	1.810834	2195.601563
0.000000	1.811071	2199.654053
0.000000	1.811308	2204.923828
0.000000	1.811545	2209.629150
0.000000	1.811782	2214.112061
0.000000	1.812019	2218.748779
0.000000	1.812256	2223.665771
0.000000	1.812494	2228.221680
0.000000	1.812731	2231.500000
0.000000	1.812968	2233.479004
0.000000	1.813205	2234.274902
0.000000	1.813442	2234.175293
0.000000	1.813680	2233.894531
0.000000	1.813917	2234.677979
0.000000	1.814154	2237.143311
0.000000	1.814391	2240.683594
0.000000	1.814628	2246.072266
0.000000	1.814865	2253.878418
0.000000	1.815103	2263.898193
0.000000	1.815340	2274.990967
0.000000	1.815577	2286.218506
0.000000	1.815814	2296.475098
0.000000	1.816051	2305.560791
0.000000	1.816289	2315.359863
0.000000	1.816526	2326.057617
0.000000	1.816763	2337.319824
0.000000	1.817000	2348.851318
0.000000	1.817237	2359.891846
0.000000	1.817474	2371.513184
0.000000	1.817712	2382.502197
0.000000	1.817949	2391.114746
0.000000	1.818186	2397.855713
0.000000	1.818423	2401.715820
0.000000	1.818660	2403.211182
0.000000	1.818897	2402.274902
0.000000	1.819135	2399.211914
0.000000	1.819372	2394.345459
0.000000	1.819609	2388.727051
0.000000	1.819846	2382.281738
0.000000	1.820083	2375.190430
0.000000	1.820320	2367.516357
0.000000	1.820558	2360.023926
0.000000	1.820795	2352.933838
0.000000	1.821032	2345.857422
0.000000	1.821269	2337.791260
0.000000	1.821506	2328.506104
0.000000	1.821743	2318.037842
0.000000	1.821981	2306.248535
0.000000	1.822218	2293.345703
0.000000	1.822455	2280.035889
0.000000	1.822692	2267.157227
0.000000	1.822929	2254.173340
0.000000	1.823167	2242.150146
0.000000	1.823404	2230.843994
0.000000	1.823641	2221.525146
0.000000	1.823878	2214.531982
0.000000	1.824115	2208.097900
0.000000	1.824353	2201.040771
0.000000	1.824590	2193.536621
0.000000	1.824827	2186.500977
0.000000	1.825064	2181.111084
0.000000	1.825301	2176.563477
0.000000	1.825538	2173.170410
0.000000	1.825776	2170.941162
0.000000	1.826013	2171.111816
0.000000	1.826250	2174.518555
0.000000	1.826487	2179.895264
0.000000	1.826724	2186.611816
0.000000	1.826962	2193.791504
0.000000	1.827199	2200.981445
0.000000	1.827436	2208.103516
0.000000	1.827673	2215.371582
0.000000	1.827910	2223.296387
0.000000	1.828147	2231.329590
0.000000	1.828384	2239.051514
0.000000	1.828622	2246.819824
0.000000	1.828859	2255.429688
0.000000	1.829096	2263.891357
0.000000	1.829333	2273.023193
0.000000	1.829570	2282.451660
0.000000	1.829808	2293.333984
0.000000	1.830045	2304.331787
0.000000	1.830282	2315.294922
0.000000	1.830519	2326.486328
0.000000	1.830756	2337.131836
0.000000	1.830993	2346.149902
0.000000	1.831231	2353.319092
0.000000	1.831468	2359.237305
0.000000	1.831705	2364.480469
0.000000	1.831942	2368.947021
0.000000	1.832179	2372.304199
0.000000	1.832416	2374.978516
0.000000	1.832654	2376.607178
0.000000	1.832891	2377.611816
0.000000	1.833128	2378.142578
0.000000	1.833365	2378.784180
0.000000	1.833602	2379.929932
0.000000	1.833840	2381.604492
0.000000	1.834077	2384.634766
0.000000	1.834314	2389.294434
0.000000	1.834551	2393.669678
0.000000	1.834788	2397.679688
0.000000	1.835025	2401.759033
0.000000	1.835263	2405.890137
0.000000	1.835500	2410.419189
0.000000	1.835737	2415.187500
0.000000	1.835974	2420.216553
0.000000	1.836211	2424.718750
0.000000	1.836448	2428.295166
0.000000	1.836686	2431.213623
0.000000	1.836923	2433.458008
0.000000	1.837160	2433.635010
0.000000	1.837397	2431.214111
0.000000	1.837634	2426.545898
0.000000	1.837871	2420.084961
0.000000	1.838109	2412.501465
0.000000	1.838346	2405.375732
0.000000	1.838583	2399.916260
0.000000	1.838820	2395.498535
0.000000	1.839057	2392.024170
0.000000	1.839295	2389.365967
0.000000	1.839532	2387.745117
0.000000	1.839769	2388.349609
0.000000	1.840006	2390.868408
0.000000	1.840243	2394.371826
0.000000	1.840480	2399.267090
0.000000	1.840718	2406.003174
0.000000	1.840955	2412.844971
0.000000	1.841192	2419.757324
0.000000	1.841429	2426.469238
0.000000	1.841666	2431.399414
0.000000	1.841903	2436.187012
0.000000	1.842141	2441.028320
0.000000	1.842378	2446.366455
0.000000	1.842615	2451.636963
0.000000	1.842852	2456.203125
0.000000	1.843089	2460.005615
0.000000	1.843326	2462.762451
0.000000	1.843564	2464.838623
0.000000	1.843801	2466.302490
0.000000	1.844038	2467.154785
0.000000	1.844275	2467.445801
0.000000	1.844512	2467.630127
0.000000	1.844750	2468.297119
0.000000	1.844987	2469.262451
0.000000	1.845224	2470.125000
0.000000	1.845461	2470.762695
0.000000	1.845698	2471.129150
0.000000	1.845935	2469.449219
0.000000	1.846173	2466.985352
0.000000	1.846410	2463.399170
0.000000	1.846647	2459.938477
0.000000	1.846884	2457.129395
0.000000	1.847121	2452.378662
0.000000	1.847358	2445.925049
0.000000	1.847596	2437.978027
0.000000	1.847833	2428.698975
0.000000	1.848070	2420.499756
0.000000	1.848307	2411.704834
0.000000	1.848544	2401.052979
0.000000	1.848782	2389.434570
0.000000	1.849019	2377.071533
0.000000	1.849256	2365.642334
0.000000	1.849493	2356.047852
0.000000	1.849730	2347.903564
0.000000	1.849967	2340.923828
0.000000	1.850204	2334.459229
0.000000	1.850442	2328.257813
0.000000	1.850679	2322.526123
0.000000	1.850916	2316.747803
0.000000	1.851153	2311.272461
0.000000	1.851390	2306.020508
0.000000	1.851628	2301.197754
0.000000	1.851865	2297.056885
0.000000	1.852102	2294.007080
0.000000	1.852339	2292.356934
0.000000	1.852576	2290.715576
0.000000	1.852813	2289.998779
0.000000	1.853051	2290.590576
0.000000	1.853288	2293.230957
0.000000	1.853525	2297.498535
0.000000	1.853762	2302.830811
0.000000	1.853999	2309.630859
0.000000	1.854237	2316.369873
0.000000	1.854474	2322.365234
0.000000	1.854711	2328.008545
0.000000	1.854948	2333.108398
0.000000	1.855185	2337.725830
0.000000	1.855422	2340.372070
0.000000	1.855660	2341.798828
0.000000	1.855897	2342.541016
0.000000	1.856134	2342.744873
0.000000	1.856371	2342.982178
0.000000	1.856608	2343.513672
0.000000	1.856845	2343.279785
0.000000	1.857083	2343.053223
0.000000	1.857320	2343.180664
0.000000	1.857557	2345.210693
0.000000	1.857794	2348.079590
0.000000	1.858031	2351.543701
0.000000	1.858269	2354.204590
0.000000	1.858506	2356.357422
0.000000	1.858743	2359.009277
0.000000	1.858980	2362.036377
0.000000	1.859217	2365.580322
0.000000	1.859455	2370.044189
0.000000	1.859692	2375.338623
0.000000	1.859929	2381.451904
0.000000	1.860166	2388.450439
0.000000	1.860403	2396.244873
0.000000	1.860640	2404.355469
0.000000	1.860877	2411.813232
0.000000	1.861115	2419.386963
0.000000	1.861352	2428.525635
0.000000	1.861589	2439.078369
0.000000	1.861826	2450.510986
0.000000	1.862063	2460.688721
0.000000	1.862301	2471.035400
0.000000	1.862538	2480.957275
0.000000	1.862775	2489.595459
0.000000	1.863012	2496.859131
0.000000	1.863249	2503.496582
0.000000	1.863486	2510.119141
0.000000	1.863724	2516.161133
0.000000	1.863961	2522.131348
0.000000	1.864198	2528.163574
0.000000	1.864435	2534.204346
0.000000	1.864672	2539.872559
0.000000	1.864910	2544.589600
0.000000	1.865147	2547.740967
0.000000	1.865384	2549.333740
0.000000	1.865621	2549.915527
0.000000	1.865858	2549.835449
0.000000	1.866095	2549.081787
0.000000	1.866332	2547.152344
0.000000	1.866570	2543.692383
0.000000	1.866807	2539.050293
0.000000	1.867044	2533.228760
0.000000	1.867281	2527.330566
0.000000	1.867518	2522.320557
0.000000	1.867756	2518.680664
0.000000	1.867993	2516.565674
0.000000	1.868230	2515.155518
0.000000	1.868467	2513.751221
0.000000	1.868704	2512.088379
0.000000	1.868941	2510.632813
0.000000	1.869179	2509.735840
0.000000	1.869416	2509.469238
0.000000	1.869653	2509.221924
0.000000	1.869890	2508.427734
0.000000	1.870127	2506.737549
0.000000	1.870364	2504.433105
0.000000	1.870602	2501.374756
0.000000	1.870839	2497.489502
0.000000	1.871076	2492.919922
0.000000	1.871313	2488.282227
0.000000	1.871550	2483.918213
0.000000	1.871788	2480.322510
0.000000	1.872025	2477.970703
0.000000	1.872262	2475.795166
0.000000	1.872499	2474.788086
0.000000	1.872736	2474.525635
0.000000	1.872973	2473.599609
0.000000	1.873211	2471.372070
0.000000	1.873448	2468.460693
0.000000	1.873685	2464.968506
0.000000	1.873922	2460.696045
0.000000	1.874159	2456.597412
0.000000	1.874397	2451.870361
0.000000	1.874634	2446.566406
0.000000	1.874871	2442.247803
0.000000	1.875108	2438.076172
0.000000	1.875345	2434.124756
0.000000	1.875582	2430.103760
0.000000	1.875819	2425.848633
0.000000	1.876057	2422.191895
0.000000	1.876294	2419.252197
0.000000	1.876531	2417.096680
0.000000	1.876768	2415.359131
0.000000	1.877005	2413.606201
0.000000	1.877243	2411.498779
0.000000	1.877480	2409.086426
0.000000	1.877717	2406.848633
0.000000	1.877954	2404.244873
0.000000	1.878191	2401.997803
0.000000	1.878428	2400.043457
0.000000	1.878666	2399.767822
0.000000	1.878903	2400.196289
0.000000	1.879140	2401.288574
0.000000	1.879377	2402.410156
0.000000	1.879614	2403.071777
0.000000	1.879851	2403.116699
0.000000	1.880089	2401.564941
0.000000	1.880326	2398.963379
0.000000	1.880563	2395.638916
0.000000	1.880800	2392.390137
0.000000	1.881037	2389.603027
0.000000	1.881275	2386.828613
0.000000	1.881512	2384.460938
0.000000	1.881749	2382.187988
0.000000	1.881986	2380.798096
0.000000	1.882223	2380.008789
0.000000	1.882460	2379.756348
0.000000	1.882698	2380.696045
0.000000	1.882935	2382.613037
0.000000	1.883172	2385.347168
0.000000	1.883409	2388.927246
0.000000	1.883646	2393.102295
0.000000	1.883884	2397.594727
0.000000	1.884121	2401.521484
0.000000	1.884358	2406.096924
0.000000	1.884595	2411.265625
0.000000	1.884832	2417.303955
0.000000	1.885069	2423.704834
0.000000	1.885306	2430.113770
0.000000	1.885544	2436.958740
0.000000	1.885781	2442.789307
0.000000	1.886018	2447.665527
0.000000	1.886255	2451.675537
0.000000	1.886492	2454.085205
0.000000	1.886730	2455.775146
0.000000	1.886967	2456.860840
0.000000	1.887204	2456.642822
0.000000	1.887441	2455.076416
0.000000	1.887678	2452.577637
0.000000	1.887915	2450.741211
0.000000	1.888153	2449.120361
0.000000	1.888390	2447.166992
0.000000	1.888627	2445.089844
0.000000	1.888864	2443.144043
0.000000	1.889101	2440.270752
0.000000	1.889338	2436.662354
0.000000	1.889576	2431.435059
0.000000	1.889813	2424.012939
0.000000	1.890050	2415.091064
0.000000	1.890287	2405.969482
0.000000	1.890524	2397.411133
0.000000	1.890762	2389.654297
0.000000	1.890999	2383.547607
0.000000	1.891236	2380.375244
0.000000	1.891473	2378.735352
0.000000	1.891710	2377.629639
0.000000	1.891947	2376.824707
0.000000	1.892185	2376.448730
0.000000	1.892422	2377.253662
0.000000	1.892659	2378.409424
0.000000	1.892896	2380.606445
0.000000	1.893133	2383.056885
0.000000	1.893371	2386.370605
0.000000	1.893608	2389.207764
0.000000	1.893845	2391.427246
0.000000	1.894082	2393.218750
0.000000	1.894319	2394.866455
0.000000	1.894556	2397.201416
0.000000	1.894794	2400.454834
0.000000	1.895031	2404.783691
0.000000	1.895268	2409.270996
0.000000	1.895505	2412.655029
0.000000	1.895742	2415.361084
0.000000	1.895979	2417.771484
0.000000	1.896217	2419.839355
0.000000	1.896454	2421.675293
0.000000	1.896691	2423.303955
0.000000	1.896928	2425.258545
0.000000	1.897165	2427.109131
0.000000	1.897403	2429.249756
0.000000	1.897640	2431.346191
0.000000	1.897877	2433.409424
0.000000	1.898114	2435.336182
0.000000	1.898351	2437.273926
0.000000	1.898588	2439.256592
0.000000	1.898825	2441.675049
0.000000	1.899063	2444.657471
0.000000	1.899300	2447.559814
0.000000	1.899537	2449.454834
0.000000	1.899774	2451.378174
0.000000	1.900011	2453.222168
0.000000	1.900249	2455.492432
0.000000	1.900486	2457.608643
0.000000	1.900723	2459.700928
0.000000	1.900960	2461.798828
0.000000	1.901197	2464.186523
0.000000	1.901434	2466.422363
0.000000	1.901672	2468.897461
0.000000	1.901909	2471.514404
0.000000	1.902146	2474.871338
0.000000	1.902383	2478.198486
0.000000	1.902620	2480.914063
0.000000	1.902858	2482.939453
0.000000	1.903095	2484.991943
0.000000	1.903332	2486.890381
0.000000	1.903569	2489.457275
0.000000	1.903806	2492.336426
0.000000	1.904043	2495.281738
0.000000	1.904281	2498.912842
0.000000	1.904518	2503.027344
0.000000	1.904755	2508.383545
0.000000	1.904992	2513.915771
0.000000	1.905229	2520.459473
0.000000	1.905466	2527.651611
0.000000	1.905704	2535.815186
0.000000	1.905941	2544.752197
0.000000	1.906178	2553.947266
0.000000	1.906415	2563.537354
0.000000	1.906652	2573.593262
0.000000	1.906890	2583.364502
0.000000	1.907127	2592.009033
0.000000	1.907364	2599.139648
0.000000	1.907601	2605.629639
0.000000	1.907838	2609.880859
0.000000	1.908075	2612.535889
0.000000	1.908312	2614.277100
0.000000	1.908550	2615.776123
0.000000	1.908787	2616.660645
0.000000	1.909024	2617.893311
0.000000	1.909261	2618.857422
0.000000	1.909498	2619.474854
0.000000	1.909736	2619.869873
0.000000	1.909973	2620.241943
0.000000	1.910210	2620.606689
0.000000	1.910447	2620.185791
0.000000	1.910684	2618.521484
0.000000	1.910921	2615.067871
0.000000	1.911159	2611.308594
0.000000	1.911396	2606.776367
0.000000	1.911633	2601.880859
0.000000	1.911870	2596.960449
0.000000	1.912107	2592.378418
0.000000	1.912345	2587.526855
0.000000	1.912582	2582.515137
0.000000	1.912819	2577.844482
0.000000	1.913056	2573.666748
0.000000	1.913293	2570.107910
0.000000	1.913530	2567.749023
0.000000	1.913768	2565.189697
0.000000	1.914005	2562.440674
0.000000	1.914242	2559.936768
0.000000	1.914479	2558.417236
0.000000	1.914716	2557.550293
0.000000	1.914953	2557.458740
0.000000	1.915191	2557.873291
0.000000	1.915428	2559.564209
0.000000	1.915665	2561.537109
0.000000	1.915902	2563.895752
0.000000	1.916139	2565.961426
0.000000	1.916376	2567.740967
0.000000	1.916614	2568.412842
0.000000	1.916851	2567.936279
0.000000	1.917088	2567.364502
0.000000	1.917325	2566.409424
0.000000	1.917562	2565.555420
0.000000	1.917799	2565.324951
0.000000	1.918037	2566.104248
0.000000	1.918274	2567.241943
0.000000	1.918511	2568.001465
0.000000	1.918748	2568.831543
0.000000	1.918985	2569.966553
0.000000	1.919223	2570.913086
0.000000	1.919460	2571.414795
0.000000	1.919697	2572.081543
0.000000	1.919934	2572.927734
0.000000	1.920171	2574.898438
0.000000	1.920408	2577.438477
0.000000	1.920646	2577.851074
0.000000	1.920883	2577.225342
0.000000	1.921120	2576.737305
0.000000	1.921357	2576.221680
0.000000	1.921594	2576.983887
0.000000	1.921832	2579.077637
0.000000	1.922069	2581.902100
0.000000	1.922306	2584.662842
0.000000	1.922543	2587.145752
0.000000	1.922780	2588.457520
0.000000	1.923018	2586.597656
0.000000	1.923254	2583.062012
0.000000	1.923492	2578.232910
0.000000	1.923729	2573.696289
0.000000	1.923966	2568.780762
0.000000	1.924203	2563.357422
0.000000	1.924440	2557.515869
0.000000	1.924678	2550.600830
0.000000	1.924915	2542.678711
0.000000	1.925152	2534.342529
0.000000	1.925389	2525.855957
0.000000	1.925626	2516.505127
0.000000	1.925864	2507.628662
0.000000	1.926101	2498.406982
0.000000	1.926338	2487.978271
0.000000	1.926575	2477.577881
0.000000	1.926812	2467.071045
0.000000	1.927049	2457.562500
0.000000	1.927287	2447.522705
0.000000	1.927524	2438.100586
0.000000	1.927761	2429.099121
0.000000	1.927998	2421.098145
0.000000	1.928235	2415.097900
0.000000	1.928472	2411.126953
0.000000	1.928710	2408.651123
0.000000	1.928947	2407.661133
0.000000	1.929184	2408.946045
0.000000	1.929421	2412.022949
0.000000	1.929658	2415.338867
0.000000	1.929896	2419.362549
0.000000	1.930133	2424.737061
0.000000	1.930370	2431.263428
0.000000	1.930607	2438.817871
0.000000	1.930844	2446.988770
0.000000	1.931081	2455.559814
0.000000	1.931319	2464.528564
0.000000	1.931556	2473.622803
0.000000	1.931793	2482.169434
0.000000	1.932030	2490.563965
0.000000	1.932267	2498.717773
0.000000	1.932505	2506.145020
0.000000	1.932742	2512.333496
0.000000	1.932979	2517.757324
0.000000	1.933216	2521.972656
0.000000	1.933453	2524.451904
0.000000	1.933690	2526.333984
0.000000	1.933927	2527.295166
0.000000	1.934165	2528.272705
0.000000	1.934402	2528.560303
0.000000	1.934639	2529.514160
0.000000	1.934876	2530.569824
0.000000	1.935113	2531.829346
0.000000	1.935351	2533.118896
0.000000	1.935588	2534.345703
0.000000	1.935825	2535.993164
0.000000	1.936062	2537.785156
0.000000	1.936299	2539.388916
0.000000	1.936536	2539.836914
0.000000	1.936774	2540.358643
0.000000	1.937011	2540.544189
0.000000	1.937248	2540.329346
0.000000	1.937485	2539.764893
0.000000	1.937722	2538.633057
0.000000	1.937959	2537.148193
0.000000	1.938197	2535.464600
0.000000	1.938434	2532.681885
0.000000	1.938671	2528.563965
0.000000	1.938908	2522.052734
0.000000	1.939145	2513.025391
0.000000	1.939383	2502.014404
0.000000	1.939620	2491.054688
0.000000	1.939857	2481.297119
0.000000	1.940094	2470.784424
0.000000	1.940331	2459.127441
0.000000	1.940568	2447.659668
0.000000	1.940806	2435.100830
0.000000	1.941043	2421.765869
0.000000	1.941280	2408.818359
0.000000	1.941517	2396.299072
0.000000	1.941754	2384.370850
0.000000	1.941991	2373.653564
0.000000	1.942229	2364.939209
0.000000	1.942466	2357.435547
0.000000	1.942703	2349.344971
0.000000	1.942940	2340.525146
0.000000	1.943177	2330.830566
0.000000	1.943414	2322.229736
0.000000	1.943652	2315.544922
0.000000	1.943889	2308.742432
0.000000	1.944126	2302.958496
0.000000	1.944363	2300.761963
0.000000	1.944600	2301.995361
0.000000	1.944838	2305.272461
0.000000	1.945075	2310.545166
0.000000	1.945312	2315.199219
0.000000	1.945549	2318.967041
0.000000	1.945786	2323.515137
0.000000	1.946023	2328.804932
0.000000	1.946261	2334.804688
0.000000	1.946498	2340.875732
0.000000	1.946735	2347.108154
0.000000	1.946972	2353.980713
0.000000	1.947209	2360.630615
0.000000	1.947446	2367.718750
0.000000	1.947684	2375.152100
0.000000	1.947921	2383.001709
0.000000	1.948158	2389.444580
0.000000	1.948395	2395.047363
0.000000	1.948632	2399.017822
0.000000	1.948869	2402.476563
0.000000	1.949107	2405.594482
0.000000	1.949344	2408.367920
0.000000	1.949581	2411.198486
0.000000	1.949818	2414.867920
0.000000	1.950055	2419.016602
0.000000	1.950293	2424.022705
0.000000	1.950530	2428.956787
0.000000	1.950767	2432.303955
0.000000	1.951004	2435.345215
0.000000	1.951241	2437.886963
0.000000	1.951478	2440.016602
0.000000	1.951716	2441.507080
0.000000	1.951953	2443.261719
0.000000	1.952190	2445.236328
0.000000	1.952427	2447.699707
0.000000	1.952664	2450.251465
0.000000	1.952901	2451.931885
0.000000	1.953139	2453.211426
0.000000	1.953376	2453.511719
0.000000	1.953613	2453.500977
0.000000	1.953850	2453.310303
0.000000	1.954087	2452.976563
0.000000	1.954325	2452.432861
0.000000	1.954562	2451.867920
0.000000	1.954799	2451.722412
0.000000	1.955036	2451.940186
0.000000	1.955273	2451.817139
0.000000	1.955510	2451.712891
0.000000	1.955747	2451.638672
0.000000	1.955985	2451.723145
0.000000	1.956222	2452.581299
0.000000	1.956459	2452.024902
0.000000	1.956696	2451.976318
0.000000	1.956933	2451.783203
0.000000	1.957171	2452.586182
0.000000	1.957408	2453.450439
0.000000	1.957645	2454.083252
0.000000	1.957882	2454.770996
0.000000	1.958119	2455.545654
0.000000	1.958356	2455.563232
0.000000	1.958594	2455.187744
0.000000	1.958831	2454.601563
0.000000	1.959068	2452.939941
0.000000	1.959305	2451.207764
0.000000	1.959542	2449.769287
0.000000	1.959780	2449.480957
0.000000	1.960017	2448.724609
0.000000	1.960254	2448.212158
0.000000	1.960491	2447.788574
0.000000	1.960728	2447.595947
0.000000	1.960966	2447.475586
0.000000	1.961203	2445.144531
0.000000	1.961440	2442.316650
0.000000	1.961677	2439.130859
0.000000	1.961914	2435.130859
0.000000	1.962151	2430.352295
0.000000	1.962389	2425.100098
0.000000	1.962626	2419.209717
0.000000	1.962863	2413.122559
0.000000	1.963100	2406.564941
0.000000	1.963337	2399.636475
0.000000	1.963574	2391.270996
0.000000	1.963812	2382.171875
0.000000	1.964049	2373.911133
0.000000	1.964286	2367.650391
0.000000	1.964523	2361.593994
0.000000	1.964760	2355.549805
0.000000	1.964997	2350.808350
0.000000	1.965235	2347.229248
0.000000	1.965472	2344.616699
0.000000	1.965709	2343.093262
0.000000	1.965946	2342.137451
0.000000	1.966183	2341.791504
0.000000	1.966420	2342.688477
0.000000	1.966658	2344.464355
0.000000	1.966895	2346.696045
0.000000	1.967132	2347.962158
0.000000	1.967369	2349.897949
0.000000	1.967606	2351.794678
0.000000	1.967844	2354.617188
0.000000	1.968081	2358.357910
0.000000	1.968318	2361.727783
0.000000	1.968555	2364.362061
0.000000	1.968792	2366.794678
0.000000	1.969029	2369.385254
0.000000	1.969267	2371.906738
0.000000	1.969504	2374.483643
0.000000	1.969741	2377.589600
0.000000	1.969978	2380.806641
0.000000	1.970215	2383.645020
0.000000	1.970453	2385.331543
0.000000	1.970690	2386.431152
0.000000	1.970927	2387.314453
0.000000	1.971164	2387.509521
0.000000	1.971401	2387.021729
0.000000	1.971638	2385.760498
0.000000	1.971875	2383.912109
0.000000	1.972113	2381.340088
0.000000	1.972350	2378.432617
0.000000	1.972587	2375.505859
0.000000	1.972824	2372.905273
0.000000	1.973061	2369.528076
0.000000	1.973299	2365.970947
0.000000	1.973536	2363.864502
0.000000	1.973773	2362.287354
0.000000	1.974010	2361.072021
0.000000	1.974247	2359.899658
0.000000	1.974484	2359.177979
0.000000	1.974722	2358.728271
0.000000	1.974959	2358.494141
0.000000	1.975196	2358.298828
0.000000	1.975433	2359.417480
0.000000	1.975670	2361.035645
0.000000	1.975907	2363.572510
0.000000	1.976145	2365.581543
0.000000	1.976382	2366.308594
0.000000	1.976619	2367.029297
0.000000	1.976856	2367.695068
0.000000	1.977093	2369.037842
0.000000	1.977331	2371.227783
0.000000	1.977568	2374.307373
0.000000	1.977805	2377.325684
0.000000	1.978042	2381.012939
0.000000	1.978279	2385.757080
0.000000	1.978516	2391.531250
0.000000	1.978754	2398.090820
0.000000	1.978991	2404.593506
0.000000	1.979228	2411.315430
0.000000	1.979465	2417.884521
0.000000	1.979702	2423.401367
0.000000	1.979940	2427.340088
0.000000	1.980177	2429.991211
0.000000	1.980414	2432.250244
0.000000	1.980651	2433.998535
0.000000	1.980888	2436.463135
0.000000	1.981125	2438.442139
0.000000	1.981362	2439.517578
0.000000	1.981600	2439.667236
0.000000	1.981837	2439.667236
0.000000	1.982074	2439.764648
0.000000	1.982311	2440.729736
0.000000	1.982548	2441.536621
0.000000	1.982786	2442.368408
0.000000	1.983023	2443.945557
0.000000	1.983260	2446.876465
0.000000	1.983497	2451.325195
0.000000	1.983734	2456.813232
0.000000	1.983971	2462.308350
0.000000	1.984209	2467.356934
0.000000	1.984446	2471.566162
0.000000	1.984683	2474.803223
0.000000	1.984920	2475.446533
0.000000	1.985157	2474.706055
0.000000	1.985394	2472.843750
0.000000	1.985632	2471.996338
0.000000	1.985869	2473.797607
0.000000	1.986106	2476.275391
0.000000	1.986343	2479.211914
0.000000	1.986580	2482.691650
0.000000	1.986818	2486.381104
0.000000	1.987055	2490.379883
0.000000	1.987292	2494.874512
0.000000	1.987529	2499.523438
0.000000	1.987766	2504.060303
0.000000	1.988003	2508.200684
0.000000	1.988241	2511.053955
0.000000	1.988478	2513.567871
0.000000	1.988715	2516.008545
0.000000	1.988952	2518.363281
0.000000	1.989189	2520.445801
0.000000	1.989427	2521.798340
0.000000	1.989664	2519.916504
0.000000	1.989901	2516.771484
0.000000	1.990138	2514.352539
0.000000	1.990375	2511.957764
0.000000	1.990612	2510.553467
0.000000	1.990849	2509.884521
0.000000	1.991087	2509.504150
0.000000	1.991324	2509.287598
0.000000	1.991561	2509.837891
0.000000	1.991798	2510.552490
0.000000	1.992035	2512.022949
0.000000	1.992273	2514.242188
0.000000	1.992510	2517.286865
0.000000	1.992747	2520.939941
0.000000	1.992984	2525.285889
0.000000	1.993221	2529.136719
0.000000	1.993459	2533.318115
0.000000	1.993696	2537.582764
0.000000	1.993933	2541.051514
0.000000	1.994170	2543.945557
0.000000	1.994407	2546.310547
0.000000	1.994644	2548.850586
0.000000	1.994882	2551.090820
0.000000	1.995119	2553.273438
0.000000	1.995356	2555.652100
0.000000	1.995593	2557.497803
0.000000	1.995830	2559.274170
0.000000	1.996067	2560.978027
0.000000	1.996305	2562.720703
0.000000	1.996542	2564.370117
0.000000	1.996779	2565.551270
0.000000	1.997016	2566.637939
0.000000	1.997253	2567.436279
0.000000	1.997490	2568.364014
0.000000	1.997728	2569.962402
0.000000	1.997965	2572.250732
0.000000	1.998202	2574.576904
0.000000	1.998439	2575.880371
0.000000	1.998676	2575.970215
0.000000	1.998914	2575.828857
0.000000	1.999151	2577.102295
0.000000	1.999388	2579.069824
0.000000	1.999625	2580.949951
0.000000	1.999862	2581.720459
0.000000	2.000099	2580.564941
0.000000	2.000336	2577.830811
0.000000	2.000574	2574.255127
0.000000	2.000811	2569.368164
0.000000	2.001048	2564.358398
0.000000	2.001285	2560.260986
0.000000	2.001522	2556.760498
0.000000	2.001760	2552.730469
0.000000	2.001997	2548.333740
0.000000	2.002234	2543.882080
0.000000	2.002471	2540.313721
0.000000	2.002708	2537.102783
0.000000	2.002945	2533.425293
0.000000	2.003183	2530.039063
0.000000	2.003420	2527.156006
0.000000	2.003657	2524.526611
0.000000	2.003894	2522.163818
0.000000	2.004131	2520.355225
0.000000	2.004369	2519.516602
0.000000	2.004606	2519.895508
0.000000	2.004843	2521.024902
0.000000	2.005080	2523.156494
0.000000	2.005317	2525.719971
0.000000	2.005554	2526.980469
0.000000	2.005792	2524.973145
0.000000	2.006029	2522.510742
0.000000	2.006266	2522.292480
0.000000	2.006503	2522.658691
0.000000	2.006740	2522.879639
0.000000	2.006978	2522.666016
0.000000	2.007215	2522.477051
0.000000	2.007452	2521.732178
0.000000	2.007689	2521.112793
0.000000	2.007926	2520.286865
0.000000	2.008163	2520.038330
0.000000	2.008401	2521.896729
0.000000	2.008638	2524.773926
0.000000	2.008875	2527.792480
0.000000	2.009112	2530.265381
0.000000	2.009349	2532.519775
0.000000	2.009587	2534.867432
0.000000	2.009824	2537.459229
0.000000	2.010061	2541.338623
0.000000	2.010298	2546.682373
0.000000	2.010535	2553.051514
0.000000	2.010772	2559.596680
0.000000	2.011009	2566.421143
0.000000	2.011247	2573.445313
0.000000	2.011484	2577.397949
0.000000	2.011721	2579.305908
0.000000	2.011958	2580.829590
0.000000	2.012195	2582.222168
0.000000	2.012433	2585.107910
0.000000	2.012670	2588.404297
0.000000	2.012907	2591.611572
0.000000	2.013144	2593.907227
0.000000	2.013381	2596.137451
0.000000	2.013618	2597.348877
0.000000	2.013855	2598.029785
0.000000	2.014093	2598.232422
0.000000	2.014330	2598.151367
0.000000	2.014567	2598.005127
0.000000	2.014804	2596.933594
0.000000	2.015041	2595.307373
0.000000	2.015279	2593.564941
0.000000	2.015516	2592.545654
0.000000	2.015753	2591.621826
0.000000	2.015990	2590.469482
0.000000	2.016227	2589.716309
0.000000	2.016464	2589.134033
0.000000	2.016702	2587.961670
0.000000	2.016939	2586.986572
0.000000	2.017176	2585.420410
0.000000	2.017413	2584.249023
0.000000	2.017650	2582.995117
0.000000	2.017888	2580.518799
0.000000	2.018125	2577.386719
0.000000	2.018362	2573.035400
0.000000	2.018599	2567.565674
0.000000	2.018836	2562.857666
0.000000	2.019073	2558.885498
0.000000	2.019310	2554.676025
0.000000	2.019548	2549.661865
0.000000	2.019785	2543.884277
0.000000	2.020022	2537.677246
0.000000	2.020259	2531.305176
0.000000	2.020496	2524.694336
0.000000	2.020734	2517.770508
0.000000	2.020971	2511.916992
0.000000	2.021208	2506.328125
0.000000	2.021445	2500.130371
0.000000	2.021682	2493.083740
0.000000	2.021919	2486.031494
0.000000	2.022157	2478.853516
0.000000	2.022394	2473.934814
0.000000	2.022631	2470.545166
0.000000	2.022868	2468.321289
0.000000	2.023105	2466.697021
0.000000	2.023343	2466.259277
0.000000	2.023580	2467.804688
0.000000	2.023817	2469.253662
0.000000	2.024054	2470.722900
0.000000	2.024291	2472.352295
0.000000	2.024528	2474.406982
0.000000	2.024766	2476.892578
0.000000	2.025003	2479.043945
0.000000	2.025240	2480.915527
0.000000	2.025477	2482.104736
0.000000	2.025714	2482.496094
0.000000	2.025951	2482.177734
0.000000	2.026189	2482.062744
0.000000	2.026426	2482.170898
0.000000	2.026663	2482.655762
0.000000	2.026900	2484.162842
0.000000	2.027137	2485.493896
0.000000	2.027375	2487.335938
0.000000	2.027612	2489.889404
0.000000	2.027849	2492.929199
0.000000	2.028086	2496.509033
0.000000	2.028323	2499.755615
0.000000	2.028560	2502.329590
0.000000	2.028798	2504.491699
0.000000	2.029035	2505.667725
0.000000	2.029272	2506.026367
0.000000	2.029509	2505.551025
0.000000	2.029746	2504.523193
0.000000	2.029984	2502.681152
0.000000	2.030221	2500.061523
0.000000	2.030458	2497.997803
0.000000	2.030695	2496.068604
0.000000	2.030932	2493.592041
0.000000	2.031169	2491.837402
0.000000	2.031407	2491.493164
0.000000	2.031644	2491.833740
0.000000	2.031881	2492.249268
0.000000	2.032118	2492.541748
0.000000	2.032355	2493.084961
0.000000	2.032593	2493.135254
0.000000	2.032830	2492.882568
0.000000	2.033067	2492.041992
0.000000	2.033304	2490.461182
0.000000	2.033541	2488.386230
0.000000	2.033778	2485.992188
0.000000	2.034015	2482.392578
0.000000	2.034253	2478.422119
0.000000	2.034490	2474.732910
0.000000	2.034727	2471.353516
0.000000	2.034964	2467.647949
0.000000	2.035201	2463.547119
0.000000	2.035439	2458.401367
0.000000	2.035676	2452.474365
0.000000	2.035913	2447.003174
0.000000	2.036150	2441.989014
0.000000	2.036387	2437.812744
0.000000	2.036624	2434.241943
0.000000	2.036862	2432.086426
0.000000	2.037099	2430.994385
0.000000	2.037336	2430.965576
0.000000	2.037573	2430.790527
0.000000	2.037810	2430.503906
0.000000	2.038048	2429.294189
0.000000	2.038285	2427.599121
0.000000	2.038522	2425.718506
0.000000	2.038759	2423.556641
0.000000	2.038996	2421.463867
0.000000	2.039233	2419.508301
0.000000	2.039470	2418.536133
0.000000	2.039708	2418.682129
0.000000	2.039945	2420.635010
0.000000	2.040182	2422.936279
0.000000	2.040419	2425.465576
0.000000	2.040656	2428.316406
0.000000	2.040894	2431.678955
0.000000	2.041131	2435.959229
0.000000	2.041368	2440.078369
0.000000	2.041605	2443.431641
0.000000	2.041842	2445.869141
0.000000	2.042079	2448.721924
0.000000	2.042316	2452.233643
0.000000	2.042554	2456.775391
0.000000	2.042791	2464.249512
0.000000	2.043028	2472.064697
0.000000	2.043265	2479.713379
0.000000	2.043502	2487.009277
0.000000	2.043740	2493.653076
0.000000	2.043977	2499.988770
0.000000	2.044214	2506.667969
0.000000	2.044451	2512.921875
0.000000	2.044688	2518.711670
0.000000	2.044925	2524.034668
0.000000	2.045163	2529.999023
0.000000	2.045400	2536.115234
0.000000	2.045637	2542.648193
0.000000	2.045874	2548.954102
0.000000	2.046111	2552.759766
0.000000	2.046349	2555.719482
0.000000	2.046586	2558.337158
0.000000	2.046823	2561.067139
0.000000	2.047060	2564.149170
0.000000	2.047297	2567.567139
0.000000	2.047534	2570.783936
0.000000	2.047772	2573.958740
0.000000	2.048009	2577.124023
0.000000	2.048246	2580.654541
0.000000	2.048483	2584.286865
0.000000	2.048720	2587.827393
0.000000	2.048957	2591.177490
0.000000	2.049195	2593.380859
0.000000	2.049432	2595.188965
0.000000	2.049669	2596.919922
0.000000	2.049906	2598.513184
0.000000	2.050143	2600.230713
0.000000	2.050380	2601.200195
0.000000	2.050618	2600.752686
0.000000	2.050855	2599.226318
0.000000	2.051092	2597.161133
0.000000	2.051329	2594.049805
0.000000	2.051566	2590.843994
0.000000	2.051804	2588.751709
0.000000	2.052041	2585.393799
0.000000	2.052278	2580.220947
0.000000	2.052515	2573.831055
0.000000	2.052752	2567.523926
0.000000	2.052989	2561.439209
0.000000	2.053227	2554.367676
0.000000	2.053464	2546.454102
0.000000	2.053701	2537.715820
0.000000	2.053938	2528.885986
0.000000	2.054175	2522.489746
0.000000	2.054413	2517.046387
0.000000	2.054650	2512.744629
0.000000	2.054887	2508.988525
0.000000	2.055124	2505.375732
0.000000	2.055361	2502.230469
0.000000	2.055598	2500.259277
0.000000	2.055836	2499.295166
0.000000	2.056073	2498.964600
0.000000	2.056310	2498.929688
0.000000	2.056547	2499.394531
0.000000	2.056784	2499.185059
0.000000	2.057022	2498.187012
0.000000	2.057259	2496.715820
0.000000	2.057496	2494.806396
0.000000	2.057733	2492.084717
0.000000	2.057970	2489.349854
0.000000	2.058208	2487.122559
0.000000	2.058444	2485.448242
0.000000	2.058682	2484.568604
0.000000	2.058919	2483.928711
0.000000	2.059156	2483.491455
0.000000	2.059393	2483.292969
0.000000	2.059630	2482.601318
0.000000	2.059868	2481.027100
0.000000	2.060105	2478.701416
0.000000	2.060342	2476.053467
0.000000	2.060579	2474.282715
0.000000	2.060816	2472.527588
0.000000	2.061054	2469.752930
0.000000	2.061291	2466.054688
0.000000	2.061528	2461.764160
0.000000	2.061765	2458.165039
0.000000	2.062002	2456.467285
0.000000	2.062239	2454.774414
0.000000	2.062476	2453.468262
0.000000	2.062714	2453.015137
0.000000	2.062951	2452.482666
0.000000	2.063188	2451.112793
0.000000	2.063425	2449.385986
0.000000	2.063662	2447.140625
0.000000	2.063900	2444.889404
0.000000	2.064137	2442.724609
0.000000	2.064374	2441.238037
0.000000	2.064611	2440.268066
0.000000	2.064848	2439.438477
0.000000	2.065085	2438.878418
0.000000	2.065323	2438.144287
0.000000	2.065560	2436.586670
0.000000	2.065797	2433.291260
0.000000	2.066034	2428.620361
0.000000	2.066271	2422.726074
0.000000	2.066509	2416.402588
0.000000	2.066746	2409.869629
0.000000	2.066983	2404.061523
0.000000	2.067220	2399.142334
0.000000	2.067457	2395.525146
0.000000	2.067694	2393.354004
0.000000	2.067931	2393.430664
0.000000	2.068169	2394.630371
0.000000	2.068406	2396.759766
0.000000	2.068643	2399.771973
0.000000	2.068880	2403.404053
0.000000	2.069117	2406.935303
0.000000	2.069355	2410.185303
0.000000	2.069592	2412.968018
0.000000	2.069829	2414.515625
0.000000	2.070066	2415.090820
0.000000	2.070303	2413.972412
0.000000	2.070540	2412.715332
0.000000	2.070778	2412.735107
0.000000	2.071015	2412.505859
0.000000	2.071252	2411.493164
0.000000	2.071489	2410.148926
0.000000	2.071726	2407.886963
0.000000	2.071964	2405.001709
0.000000	2.072201	2403.417236
0.000000	2.072438	2402.250977
0.000000	2.072675	2400.950928
0.000000	2.072912	2399.345459
0.000000	2.073149	2396.830322
0.000000	2.073387	2393.614502
0.000000	2.073624	2388.840820
0.000000	2.073861	2382.432373
0.000000	2.074098	2374.688232
0.000000	2.074335	2366.664795
0.000000	2.074572	2358.934814
0.000000	2.074810	2351.633057
0.000000	2.075047	2345.024414
0.000000	2.075284	2338.640137
0.000000	2.075521	2332.839111
0.000000	2.075758	2328.093750
0.000000	2.075995	2325.314209
0.000000	2.076233	2322.882568
0.000000	2.076470	2320.856934
0.000000	2.076707	2319.022461
0.000000	2.076944	2317.143555
0.000000	2.077181	2315.000732
0.000000	2.077419	2312.667236
0.000000	2.077656	2310.784424
0.000000	2.077893	2308.859131
0.000000	2.078130	2307.295898
0.000000	2.078367	2306.816162
0.000000	2.078604	2307.692139
0.000000	2.078842	2310.307617
0.000000	2.079079	2313.442627
0.000000	2.079316	2317.799805
0.000000	2.079553	2323.172852
0.000000	2.079790	2330.718018
0.000000	2.080028	2340.281738
0.000000	2.080265	2351.900146
0.000000	2.080502	2364.697021
0.000000	2.080739	2379.541992
0.000000	2.080976	2396.399170
0.000000	2.081213	2414.851807
0.000000	2.081450	2433.728027
0.000000	2.081688	2452.464355
0.000000	2.081925	2470.817383
0.000000	2.082162	2488.282227
0.000000	2.082399	2505.072510
0.000000	2.082636	2520.794922
0.000000	2.082874	2534.915039
0.000000	2.083111	2548.000000
0.000000	2.083348	2559.205322
0.000000	2.083585	2566.743652
0.000000	2.083822	2573.190430
0.000000	2.084059	2578.529541
0.000000	2.084297	2583.132324
0.000000	2.084534	2586.651123
0.000000	2.084771	2589.326172
0.000000	2.085008	2591.149414
0.000000	2.085245	2592.208496
0.000000	2.085483	2592.322510
0.000000	2.085720	2591.648926
0.000000	2.085957	2590.210938
0.000000	2.086194	2587.166016
0.000000	2.086431	2583.487549
0.000000	2.086668	2578.977051
0.000000	2.086905	2573.297607
0.000000	2.087143	2566.479004
0.000000	2.087380	2559.560059
0.000000	2.087617	2551.438965
0.000000	2.087854	2542.728516
0.000000	2.088091	2533.178467
0.000000	2.088329	2522.745605
0.000000	2.088566	2512.821533
0.000000	2.088803	2505.601074
0.000000	2.089040	2499.337158
0.000000	2.089277	2493.432617
0.000000	2.089514	2487.596436
0.000000	2.089751	2482.385986
0.000000	2.089989	2478.627686
0.000000	2.090226	2474.839844
0.000000	2.090463	2471.334717
0.000000	2.090700	2468.738770
0.000000	2.090937	2467.352783
0.000000	2.091175	2467.334229
0.000000	2.091412	2468.171143
0.000000	2.091649	2469.874756
0.000000	2.091886	2472.145752
0.000000	2.092123	2474.732910
0.000000	2.092360	2477.086426
0.000000	2.092598	2479.477539
0.000000	2.092835	2481.099121
0.000000	2.093072	2481.768066
0.000000	2.093309	2482.109863
0.000000	2.093546	2482.226074
0.000000	2.093784	2481.887207
0.000000	2.094021	2481.843506
0.000000	2.094258	2481.744873
0.000000	2.094495	2481.773926
0.000000	2.094732	2481.558838
0.000000	2.094970	2480.653564
0.000000	2.095207	2478.208496
0.000000	2.095444	2474.728760
0.000000	2.095681	2469.714600
0.000000	2.095918	2464.817383
0.000000	2.096155	2459.021729
0.000000	2.096393	2452.827148
0.000000	2.096630	2446.259033
0.000000	2.096867	2440.052490
0.000000	2.097104	2436.232666
0.000000	2.097341	2434.133057
0.000000	2.097578	2433.400879
0.000000	2.097816	2434.277100
0.000000	2.098053	2435.550049
0.000000	2.098290	2436.989746
0.000000	2.098527	2438.465576
0.000000	2.098764	2439.841797
0.000000	2.099001	2441.224365
0.000000	2.099239	2442.961914
0.000000	2.099476	2444.788086
0.000000	2.099713	2446.547119
0.000000	2.099950	2446.053711
0.000000	2.100187	2445.097900
0.000000	2.100425	2444.235840
0.000000	2.100662	2444.961182
0.000000	2.100899	2446.721680
0.000000	2.101136	2449.364258
0.000000	2.101373	2453.290771
0.000000	2.101610	2457.532227
0.000000	2.101848	2462.174072
0.000000	2.102085	2467.338379
0.000000	2.102322	2473.292480
0.000000	2.102559	2481.027588
0.000000	2.102796	2490.011230
0.000000	2.103034	2498.817871
0.000000	2.103271	2508.184326
0.000000	2.103508	2518.043945
0.000000	2.103745	2527.612793
0.000000	2.103982	2533.849609
0.000000	2.104219	2537.402344
0.000000	2.104457	2540.022949
0.000000	2.104694	2542.064697
0.000000	2.104931	2543.793945
0.000000	2.105168	2546.310059
0.000000	2.105405	2547.855957
0.000000	2.105643	2547.533936
0.000000	2.105880	2545.808350
0.000000	2.106117	2543.730469
0.000000	2.106354	2540.971924
0.000000	2.106591	2537.726807
0.000000	2.106828	2534.144287
0.000000	2.107065	2530.695313
0.000000	2.107303	2527.803223
0.000000	2.107540	2525.561768
0.000000	2.107777	2524.660156
0.000000	2.108014	2525.377441
0.000000	2.108251	2527.630615
0.000000	2.108489	2530.583496
0.000000	2.108726	2533.872314
0.000000	2.108963	2537.068604
0.000000	2.109200	2539.110107
0.000000	2.109437	2541.262207
0.000000	2.109674	2542.924072
0.000000	2.109911	2544.832031
0.000000	2.110149	2546.422852
0.000000	2.110386	2547.500977
0.000000	2.110623	2547.560059
0.000000	2.110860	2547.260010
0.000000	2.111097	2547.720459
0.000000	2.111335	2548.871338
0.000000	2.111572	2550.830811
0.000000	2.111809	2552.934082
0.000000	2.112046	2554.830811
0.000000	2.112283	2556.908936
0.000000	2.112520	2558.985352
0.000000	2.112758	2561.865967
0.000000	2.112995	2565.410156
0.000000	2.113232	2569.083984
0.000000	2.113469	2572.938965
0.000000	2.113706	2577.390869
0.000000	2.113944	2582.832275
0.000000	2.114181	2588.616943
0.000000	2.114418	2594.257813
0.000000	2.114655	2599.362793
0.000000	2.114892	2604.421143
0.000000	2.115129	2608.652832
0.000000	2.115366	2612.542480
0.000000	2.115604	2616.169922
0.000000	2.115841	2620.854248
0.000000	2.116078	2627.163086
0.000000	2.116315	2633.351074
0.000000	2.116552	2638.258301
0.000000	2.116790	2642.789063
0.000000	2.117027	2645.981201
0.000000	2.117264	2648.964355
0.000000	2.117501	2651.957764
0.000000	2.117738	2654.900635
0.000000	2.117975	2657.904785
0.000000	2.118213	2659.792480
0.000000	2.118450	2660.416748
0.000000	2.118687	2659.423828
0.000000	2.118924	2657.141602
0.000000	2.119161	2654.016846
0.000000	2.119399	2650.483398
0.000000	2.119636	2646.203613
0.000000	2.119873	2641.977783
0.000000	2.120110	2638.151855
0.000000	2.120347	2635.870117
0.000000	2.120584	2633.734131
0.000000	2.120822	2631.746826
0.000000	2.121059	2628.863281
0.000000	2.121296	2624.602295
0.000000	2.121533	2619.263672
0.000000	2.121770	2613.121582
0.000000	2.122008	2607.378906
0.000000	2.122245	2601.103271
0.000000	2.122482	2594.196533
0.000000	2.122719	2587.340332
0.000000	2.122956	2581.030029
0.000000	2.123193	2574.317383
0.000000	2.123431	2567.951660
0.000000	2.123668	2561.885010
0.000000	2.123905	2557.413330
0.000000	2.124142	2553.643555
0.000000	2.124379	2550.338135
0.000000	2.124616	2547.495117
0.000000	2.124854	2545.725098
0.000000	2.125091	2544.538330
0.000000	2.125328	2544.485107
0.000000	2.125565	2545.841064
0.000000	2.125802	2547.107422
0.000000	2.126040	2548.168701
0.000000	2.126277	2549.173340
0.000000	2.126514	2550.409424
0.000000	2.126751	2552.030518
0.000000	2.126988	2553.653809
0.000000	2.127225	2554.828857
0.000000	2.127463	2555.310547
0.000000	2.127700	2554.366943
0.000000	2.127937	2552.639404
0.000000	2.128174	2549.643555
0.000000	2.128411	2546.173584
0.000000	2.128649	2542.272461
0.000000	2.128886	2538.157715
0.000000	2.129123	2533.734619
0.000000	2.129360	2529.306885
0.000000	2.129597	2525.812256
0.000000	2.129834	2522.954590
0.000000	2.130071	2520.958252
0.000000	2.130309	2519.245605
0.000000	2.130546	2517.657471
0.000000	2.130783	2515.539063
0.000000	2.131020	2513.359375
0.000000	2.131257	2511.310303
0.000000	2.131495	2509.767578
0.000000	2.131732	2508.792236
0.000000	2.131969	2509.072998
0.000000	2.132206	2510.209229
0.000000	2.132443	2512.364502
0.000000	2.132680	2515.068604
0.000000	2.132918	2518.908447
0.000000	2.133155	2523.847412
0.000000	2.133392	2529.795410
0.000000	2.133629	2535.888184
0.000000	2.133866	2541.956299
0.000000	2.134104	2548.458008
0.000000	2.134341	2555.490479
0.000000	2.134578	2563.225342
0.000000	2.134815	2571.278076
0.000000	2.135052	2579.308594
0.000000	2.135289	2585.728760
0.000000	2.135526	2590.793213
0.000000	2.135764	2595.126953
0.000000	2.136001	2599.572510
0.000000	2.136238	2604.142334
0.000000	2.136475	2608.427734
0.000000	2.136712	2612.679932
0.000000	2.136950	2616.254883
0.000000	2.137187	2618.221436
0.000000	2.137424	2619.008545
0.000000	2.137661	2618.650391
0.000000	2.137898	2617.731445
0.000000	2.138135	2617.253174
0.000000	2.138372	2616.153809
0.000000	2.138610	2614.410889
0.000000	2.138847	2612.023682
0.000000	2.139084	2609.381592
0.000000	2.139321	2606.531982
0.000000	2.139558	2603.767090
0.000000	2.139796	2601.013184
0.000000	2.140033	2598.066650
0.000000	2.140270	2595.101318
0.000000	2.140507	2591.718018
0.000000	2.140744	2588.765381
0.000000	2.140981	2586.288574
0.000000	2.141219	2584.925781
0.000000	2.141456	2583.946777
0.000000	2.141693	2583.768799
0.000000	2.141930	2583.453125
0.000000	2.142167	2583.608643
0.000000	2.142405	2583.900635
0.000000	2.142642	2584.718262
0.000000	2.142879	2585.851074
0.000000	2.143116	2587.307617
0.000000	2.143353	2588.829834
0.000000	2.143590	2590.848633
0.000000	2.143828	2593.393311
0.000000	2.144065	2595.201660
0.000000	2.144302	2596.038574
0.000000	2.144539	2596.420166
0.000000	2.144776	2596.053955
0.000000	2.145014	2594.793945
0.000000	2.145251	2592.929199
0.000000	2.145488	2590.488281
0.000000	2.145725	2587.366211
0.000000	2.145962	2583.942383
0.000000	2.146199	2581.687500
0.000000	2.146437	2581.891357
0.000000	2.146674	2583.467529
0.000000	2.146911	2586.016846
0.000000	2.147148	2589.522461
0.000000	2.147385	2594.119141
0.000000	2.147622	2598.983154
0.000000	2.147860	2604.393799
0.000000	2.148097	2609.481689
0.000000	2.148334	2614.299805
0.000000	2.148571	2617.349854
0.000000	2.148808	2618.883301
0.000000	2.149045	2619.409180
0.000000	2.149283	2620.985107
0.000000	2.149520	2623.009766
0.000000	2.149757	2624.392334
0.000000	2.149994	2624.099365
0.000000	2.150231	2622.598389
0.000000	2.150469	2620.248047
0.000000	2.150706	2617.645752
0.000000	2.150943	2615.611328
0.000000	2.151180	2613.800537
0.000000	2.151417	2612.593262
0.000000	2.151654	2612.246338
0.000000	2.151892	2613.578613
0.000000	2.152129	2615.261719
0.000000	2.152366	2617.662354
0.000000	2.152603	2620.501465
0.000000	2.152840	2623.692871
0.000000	2.153078	2625.547119
0.000000	2.153315	2627.771484
0.000000	2.153552	2630.331299
0.000000	2.153789	2633.385254
0.000000	2.154026	2635.818604
0.000000	2.154263	2637.548096
0.000000	2.154500	2638.755859
0.000000	2.154738	2638.933350
0.000000	2.154975	2638.227295
0.000000	2.155212	2636.996094
0.000000	2.155449	2635.554443
0.000000	2.155686	2634.252686
0.000000	2.155924	2632.940918
0.000000	2.156161	2632.125732
0.000000	2.156398	2631.359131
0.000000	2.156635	2630.158691
0.000000	2.156872	2628.041260
0.000000	2.157109	2624.339111
0.000000	2.157346	2618.157959
0.000000	2.157584	2609.442627
0.000000	2.157821	2598.331055
0.000000	2.158058	2587.221680
0.000000	2.158295	2576.715820
0.000000	2.158532	2566.410156
0.000000	2.158770	2556.443848
0.000000	2.159007	2545.602295
0.000000	2.159244	2534.020264
0.000000	2.159481	2522.553711
0.000000	2.159718	2512.645508
0.000000	2.159956	2504.057373
0.000000	2.160193	2497.184082
0.000000	2.160430	2491.593750
0.000000	2.160667	2486.967041
0.000000	2.160904	2482.406494
0.000000	2.161141	2478.303223
0.000000	2.161379	2474.350830
0.000000	2.161616	2470.517822
0.000000	2.161853	2466.600586
0.000000	2.162090	2462.718506
0.000000	2.162327	2460.414795
0.000000	2.162565	2460.191895
0.000000	2.162802	2460.547852
0.000000	2.163039	2461.595947
0.000000	2.163276	2463.700684
0.000000	2.163513	2466.480225
0.000000	2.163750	2470.350098
0.000000	2.163987	2475.558838
0.000000	2.164225	2482.037109
0.000000	2.164462	2488.179932
0.000000	2.164699	2492.466309
0.000000	2.164936	2496.866699
0.000000	2.165173	2501.937744
0.000000	2.165411	2508.370361
0.000000	2.165648	2515.596436
0.000000	2.165885	2522.226807
0.000000	2.166122	2528.410400
0.000000	2.166359	2534.339355
0.000000	2.166596	2540.591064
0.000000	2.166834	2547.247070
0.000000	2.167071	2554.214355
0.000000	2.167308	2560.377930
0.000000	2.167545	2565.086426
0.000000	2.167782	2569.583252
0.000000	2.168020	2573.514648
0.000000	2.168257	2577.639404
0.000000	2.168494	2581.762207
0.000000	2.168731	2586.007324
0.000000	2.168968	2590.330566
0.000000	2.169205	2594.142822
0.000000	2.169443	2596.927734
0.000000	2.169680	2599.263916
0.000000	2.169917	2600.673096
0.000000	2.170154	2601.659180
0.000000	2.170391	2601.922852
0.000000	2.170629	2601.677979
0.000000	2.170866	2600.950928
0.000000	2.171103	2599.696289
0.000000	2.171340	2598.646729
0.000000	2.171577	2597.849365
0.000000	2.171814	2597.581299
0.000000	2.172052	2597.852051
0.000000	2.172289	2598.501953
0.000000	2.172526	2599.692139
0.000000	2.172763	2600.331299
0.000000	2.173000	2601.236084
0.000000	2.173237	2602.394775
0.000000	2.173475	2604.246826
0.000000	2.173712	2605.613037
0.000000	2.173949	2605.987305
0.000000	2.174186	2606.234131
0.000000	2.174423	2606.795898
0.000000	2.174660	2606.790527
0.000000	2.174898	2606.188965
0.000000	2.175135	2605.152832
0.000000	2.175372	2604.519775
0.000000	2.175609	2604.565918
0.000000	2.175846	2604.938965
0.000000	2.176084	2605.490723
0.000000	2.176321	2607.151855
0.000000	2.176558	2608.899902
0.000000	2.176795	2610.266846
0.000000	2.177032	2612.142090
0.000000	2.177269	2614.724854
0.000000	2.177506	2617.817383
0.000000	2.177744	2621.164551
0.000000	2.177981	2624.823730
0.000000	2.178218	2628.325195
0.000000	2.178455	2631.653076
0.000000	2.178692	2635.048096
0.000000	2.178930	2637.208008
0.000000	2.179167	2638.579834
0.000000	2.179404	2640.233154
0.000000	2.179641	2642.589111
0.000000	2.179878	2645.681641
0.000000	2.180115	2649.340332
0.000000	2.180353	2653.401367
0.000000	2.180590	2657.466064
0.000000	2.180827	2661.406982
0.000000	2.181064	2663.961670
0.000000	2.181301	2664.120850
0.000000	2.181539	2663.426758
0.000000	2.181776	2662.500488
0.000000	2.182013	2661.521729
0.000000	2.182250	2660.766602
0.000000	2.182487	2659.718994
0.000000	2.182724	2658.267578
0.000000	2.182961	2656.636475
0.000000	2.183199	2652.872559
0.000000	2.183436	2647.986328
0.000000	2.183673	2642.204590
0.000000	2.183910	2637.334473
0.000000	2.184147	2633.312744
0.000000	2.184385	2630.494141
0.000000	2.184622	2628.059570
0.000000	2.184859	2626.179932
0.000000	2.185096	2624.373047
0.000000	2.185333	2622.481689
0.000000	2.185570	2620.721924
0.000000	2.185807	2618.970703
0.000000	2.186045	2617.364990
0.000000	2.186282	2615.692871
0.000000	2.186519	2614.835693
0.000000	2.186756	2614.573730
0.000000	2.186993	2614.255859
0.000000	2.187231	2613.550537
0.000000	2.187468	2612.615479
0.000000	2.187705	2611.266846
0.000000	2.187942	2609.815918
0.000000	2.188179	2608.341553
0.000000	2.188416	2607.399414
0.000000	2.188654	2606.078369
0.000000	2.188891	2603.453369
0.000000	2.189128	2600.373291
0.000000	2.189365	2596.847412
0.000000	2.189602	2594.534668
0.000000	2.189840	2593.669189
0.000000	2.190077	2593.173584
0.000000	2.190314	2592.828125
0.000000	2.190551	2592.851807
0.000000	2.190788	2592.937012
0.000000	2.191025	2593.095459
0.000000	2.191263	2592.830322
0.000000	2.191500	2591.999512
0.000000	2.191737	2590.612305
0.000000	2.191974	2589.086914
0.000000	2.192211	2587.402100
0.000000	2.192449	2585.444824
0.000000	2.192686	2583.272461
0.000000	2.192923	2581.012695
0.000000	2.193160	2579.238281
0.000000	2.193397	2578.226074
0.000000	2.193635	2577.788818
0.000000	2.193872	2579.185303
0.000000	2.194109	2582.188477
0.000000	2.194346	2586.692627
0.000000	2.194583	2592.125244
0.000000	2.194820	2596.862061
0.000000	2.195058	2602.421875
0.000000	2.195295	2608.586914
0.000000	2.195532	2615.369629
0.000000	2.195769	2622.414063
0.000000	2.196006	2630.451416
0.000000	2.196243	2638.389404
0.000000	2.196481	2646.546631
0.000000	2.196718	2655.381348
0.000000	2.196955	2664.492432
0.000000	2.197192	2673.688965
0.000000	2.197429	2681.800537
0.000000	2.197666	2689.726563
0.000000	2.197904	2698.409668
0.000000	2.198141	2707.767578
0.000000	2.198378	2716.365234
0.000000	2.198615	2723.983887
0.000000	2.198852	2730.392090
0.000000	2.199090	2734.287842
0.000000	2.199327	2736.619629
0.000000	2.199564	2737.993652
0.000000	2.199801	2738.713867
0.000000	2.200038	2738.603271
0.000000	2.200275	2737.454346
0.000000	2.200513	2735.644287
0.000000	2.200750	2732.814697
0.000000	2.200987	2728.717529
0.000000	2.201224	2722.898682
0.000000	2.201461	2715.827637
0.000000	2.201699	2708.565430
0.000000	2.201936	2701.504150
0.000000	2.202173	2694.408447
0.000000	2.202410	2687.358398
0.000000	2.202647	2680.030273
0.000000	2.202884	2672.173096
0.000000	2.203121	2663.498535
0.000000	2.203359	2655.882568
0.000000	2.203596	2648.263428
0.000000	2.203833	2639.223389
0.000000	2.204070	2628.442871
0.000000	2.204307	2616.587402
0.000000	2.204545	2604.372559
0.000000	2.204782	2592.641602
0.000000	2.205019	2581.702393
0.000000	2.205256	2571.993408
0.000000	2.205493	2563.211670
0.000000	2.205730	2555.383545
0.000000	2.205967	2548.037109
0.000000	2.206205	2542.389893
0.000000	2.206442	2538.442871
0.000000	2.206679	2535.863281
0.000000	2.206916	2534.714600
0.000000	2.207153	2534.514160
0.000000	2.207391	2534.001953
0.000000	2.207628	2533.867432
0.000000	2.207865	2534.521973
0.000000	2.208102	2536.654541
0.000000	2.208339	2539.738770
0.000000	2.208576	2542.841309
0.000000	2.208814	2546.119141
0.000000	2.209051	2550.755371
0.000000	2.209288	2556.499512
0.000000	2.209525	2562.924072
0.000000	2.209762	2570.051025
0.000000	2.210000	2577.278564
0.000000	2.210237	2584.337891
0.000000	2.210474	2592.398926
0.000000	2.210711	2601.496094
0.000000	2.210948	2610.921631
0.000000	2.211185	2619.969482
0.000000	2.211422	2625.584473
0.000000	2.211660	2629.876465
0.000000	2.211897	2633.625977
0.000000	2.212134	2637.217773
0.000000	2.212371	2641.045898
0.000000	2.212608	2644.484131
0.000000	2.212846	2647.429688
0.000000	2.213083	2649.737061
0.000000	2.213320	2650.879150
0.000000	2.213557	2650.843018
0.000000	2.213794	2649.593506
0.000000	2.214031	2647.591064
0.000000	2.214269	2645.928955
0.000000	2.214506	2644.834229
0.000000	2.214743	2645.036377
0.000000	2.214980	2646.133301
0.000000	2.215217	2648.694092
0.000000	2.215455	2652.657959
0.000000	2.215692	2656.776855
0.000000	2.215929	2660.682373
0.000000	2.216166	2663.888184
0.000000	2.216403	2664.877930
0.000000	2.216640	2662.775146
0.000000	2.216878	2658.950195
0.000000	2.217115	2653.692627
0.000000	2.217352	2647.831299
0.000000	2.217589	2641.976563
0.000000	2.217826	2636.205322
0.000000	2.218064	2631.343506
0.000000	2.218301	2627.479004
0.000000	2.218538	2624.255371
0.000000	2.218775	2621.712891
0.000000	2.219012	2620.426758
0.000000	2.219249	2619.313965
0.000000	2.219487	2618.404541
0.000000	2.219724	2617.096924
0.000000	2.219961	2615.376709
0.000000	2.220198	2613.981445
0.000000	2.220435	2612.578125
0.000000	2.220672	2610.827881
0.000000	2.220910	2608.440430
0.000000	2.221147	2605.349609
0.000000	2.221384	2602.243896
0.000000	2.221621	2600.091553
0.000000	2.221858	2599.844238
0.000000	2.222095	2602.125000
0.000000	2.222333	2605.825439
0.000000	2.222570	2611.240234
0.000000	2.222807	2618.791992
0.000000	2.223044	2629.100586
0.000000	2.223281	2642.293457
0.000000	2.223519	2657.164307
0.000000	2.223756	2672.678467
0.000000	2.223993	2689.943604
0.000000	2.224230	2707.007568
0.000000	2.224467	2718.688965
0.000000	2.224705	2726.158447
0.000000	2.224941	2730.045166
0.000000	2.225179	2729.084473
0.000000	2.225416	2723.908447
0.000000	2.225653	2716.412842
0.000000	2.225890	2707.857178
0.000000	2.226127	2700.269043
0.000000	2.226365	2694.720215
0.000000	2.226602	2689.582764
0.000000	2.226839	2684.004395
0.000000	2.227076	2677.924561
0.000000	2.227313	2672.520752
0.000000	2.227551	2668.640381
0.000000	2.227788	2664.904541
0.000000	2.228025	2662.169922
0.000000	2.228262	2660.211670
0.000000	2.228499	2659.379150
0.000000	2.228736	2659.031738
0.000000	2.228974	2658.989746
0.000000	2.229211	2659.832275
0.000000	2.229448	2661.577881
0.000000	2.229685	2664.875244
0.000000	2.229922	2668.576172
0.000000	2.230160	2672.742188
0.000000	2.230397	2678.465088
0.000000	2.230634	2686.610840
0.000000	2.230871	2696.733643
0.000000	2.231108	2707.727295
0.000000	2.231345	2718.695801
0.000000	2.231582	2730.237549
0.000000	2.231820	2741.819824
0.000000	2.232057	2752.101807
0.000000	2.232294	2761.043213
0.000000	2.232531	2769.500732
0.000000	2.232768	2777.269531
0.000000	2.233006	2782.293457
0.000000	2.233243	2785.676514
0.000000	2.233480	2787.916016
0.000000	2.233717	2788.708008
0.000000	2.233954	2788.390381
0.000000	2.234191	2786.035400
0.000000	2.234428	2782.255615
0.000000	2.234666	2777.078369
0.000000	2.234903	2772.455322
0.000000	2.235140	2769.434570
0.000000	2.235377	2766.072266
0.000000	2.235614	2763.213867
0.000000	2.235852	2759.885010
0.000000	2.236089	2756.898682
0.000000	2.236326	2754.608154
0.000000	2.236563	2752.727051
0.000000	2.236800	2751.035645
0.000000	2.237037	2749.514648
0.000000	2.237275	2748.114746
0.000000	2.237512	2747.000244
0.000000	2.237749	2745.833008
0.000000	2.237986	2743.904297
0.000000	2.238223	2741.397217
0.000000	2.238461	2738.465088
0.000000	2.238698	2735.456543
0.000000	2.238935	2734.218018
0.000000	2.239172	2733.421631
0.000000	2.239409	2732.821289
0.000000	2.239646	2732.017334
0.000000	2.239884	2731.098633
0.000000	2.240121	2729.833740
0.000000	2.240358	2728.648193
0.000000	2.240595	2727.900391
0.000000	2.240832	2728.204590
0.000000	2.241070	2729.418457
0.000000	2.241307	2731.087891
0.000000	2.241544	2732.587402
0.000000	2.241781	2733.531494
0.000000	2.242018	2735.160645
0.000000	2.242255	2737.320557
0.000000	2.242493	2740.441406
0.000000	2.242730	2743.348389
0.000000	2.242967	2746.263428
0.000000	2.243204	2749.885010
0.000000	2.243441	2753.639648
0.000000	2.243679	2757.933594
0.000000	2.243916	2761.392334
0.000000	2.244153	2763.176025
0.000000	2.244390	2762.980469
0.000000	2.244627	2761.727539
0.000000	2.244864	2759.767822
0.000000	2.245101	2757.788818
0.000000	2.245339	2755.810303
0.000000	2.245576	2753.371338
0.000000	2.245813	2751.102295
0.000000	2.246050	2750.131836
0.000000	2.246287	2749.235107
0.000000	2.246525	2747.928223
0.000000	2.246762	2746.556396
0.000000	2.246999	2745.468994
0.000000	2.247236	2744.506592
0.000000	2.247473	2743.342773
0.000000	2.247710	2741.748535
0.000000	2.247948	2739.872314
0.000000	2.248185	2737.543213
0.000000	2.248422	2734.522949
0.000000	2.248659	2731.498291
0.000000	2.248896	2728.869873
0.000000	2.249134	2726.433350
0.000000	2.249371	2724.785645
0.000000	2.249608	2724.942871
0.000000	2.249845	2725.246826
0.000000	2.250082	2723.760986
0.000000	2.250319	2721.097168
0.000000	2.250556	2717.774414
0.000000	2.250794	2715.166260
0.000000	2.251031	2712.312256
0.000000	2.251268	2709.121338
0.000000	2.251505	2706.675049
0.000000	2.251742	2705.011230
0.000000	2.251980	2705.334229
0.000000	2.252217	2706.692383
0.000000	2.252454	2708.691162
0.000000	2.252691	2710.468506
0.000000	2.252928	2711.712891
0.000000	2.253165	2712.739746
0.000000	2.253402	2713.180420
0.000000	2.253640	2713.424316
0.000000	2.253877	2713.295654
0.000000	2.254114	2713.475098
0.000000	2.254351	2713.796875
0.000000	2.254588	2713.201172
0.000000	2.254826	2711.947510
0.000000	2.255063	2710.349121
0.000000	2.255300	2708.519043
0.000000	2.255537	2706.471191
0.000000	2.255774	2703.998047
0.000000	2.256011	2701.891846
0.000000	2.256249	2699.767578
0.000000	2.256486	2697.599121
0.000000	2.256723	2695.749756
0.000000	2.256960	2694.483643
0.000000	2.257197	2693.944092
0.000000	2.257435	2693.769531
0.000000	2.257672	2694.062988
0.000000	2.257909	2695.049561
0.000000	2.258146	2696.944824
0.000000	2.258383	2699.085205
0.000000	2.258621	2701.856445
0.000000	2.258858	2705.030029
0.000000	2.259095	2708.824707
0.000000	2.259332	2712.944336
0.000000	2.259569	2716.806396
0.000000	2.259806	2720.290527
0.000000	2.260043	2723.770752
0.000000	2.260281	2727.138916
0.000000	2.260518	2730.628418
0.000000	2.260755	2733.362061
0.000000	2.260992	2735.054932
0.000000	2.261229	2735.718262
0.000000	2.261467	2736.287842
0.000000	2.261704	2736.667969
0.000000	2.261941	2736.881592
0.000000	2.262178	2736.827148
0.000000	2.262415	2736.760986
0.000000	2.262652	2736.204590
0.000000	2.262890	2735.754150
0.000000	2.263127	2735.039307
0.000000	2.263364	2734.144531
0.000000	2.263601	2732.902832
0.000000	2.263838	2731.132813
0.000000	2.264076	2729.374023
0.000000	2.264313	2727.195313
0.000000	2.264550	2724.500732
0.000000	2.264787	2721.083496
0.000000	2.265024	2717.742676
0.000000	2.265261	2713.146484
0.000000	2.265499	2708.054688
0.000000	2.265736	2703.452393
0.000000	2.265973	2699.263916
0.000000	2.266210	2695.121338
0.000000	2.266447	2692.549316
0.000000	2.266685	2689.625488
0.000000	2.266922	2686.135742
0.000000	2.267159	2682.261475
0.000000	2.267396	2678.367920
0.000000	2.267633	2674.755127
0.000000	2.267870	2670.907227
0.000000	2.268108	2667.536621
0.000000	2.268345	2665.267578
0.000000	2.268582	2663.357666
0.000000	2.268819	2661.970459
0.000000	2.269056	2660.886719
0.000000	2.269293	2659.741943
0.000000	2.269531	2658.526123
0.000000	2.269768	2657.968262
0.000000	2.270005	2657.937744
0.000000	2.270242	2657.995117
0.000000	2.270479	2657.516602
0.000000	2.270716	2656.573730
0.000000	2.270954	2655.240967
0.000000	2.271191	2653.470459
0.000000	2.271428	2651.221436
0.000000	2.271665	2647.876221
0.000000	2.271902	2643.124268
0.000000	2.272140	2637.750000
0.000000	2.272377	2633.288574
0.000000	2.272614	2629.524170
0.000000	2.272851	2625.342529
0.000000	2.273088	2622.134033
0.000000	2.273325	2620.789063
0.000000	2.273562	2620.366455
0.000000	2.273800	2619.138428
0.000000	2.274037	2616.996338
0.000000	2.274274	2614.497070
0.000000	2.274511	2611.557617
0.000000	2.274748	2608.412109
0.000000	2.274986	2605.144287
0.000000	2.275223	2601.546387
0.000000	2.275460	2598.800781
0.000000	2.275697	2597.508057
0.000000	2.275934	2598.073486
0.000000	2.276171	2598.587646
0.000000	2.276409	2598.844727
0.000000	2.276646	2598.669922
0.000000	2.276883	2598.810059
0.000000	2.277120	2599.615479
0.000000	2.277357	2600.749756
0.000000	2.277595	2602.368408
0.000000	2.277832	2605.357666
0.000000	2.278069	2609.826416
0.000000	2.278306	2614.654541
0.000000	2.278543	2619.549316
0.000000	2.278780	2624.890625
0.000000	2.279017	2629.097412
0.000000	2.279255	2631.323486
0.000000	2.279492	2633.171875
0.000000	2.279729	2634.852295
0.000000	2.279966	2637.618652
0.000000	2.280203	2640.934082
0.000000	2.280441	2644.572021
0.000000	2.280678	2648.771729
0.000000	2.280915	2653.157227
0.000000	2.281152	2658.185547
0.000000	2.281389	2663.581055
0.000000	2.281626	2669.389404
0.000000	2.281864	2675.978516
0.000000	2.282101	2683.045166
0.000000	2.282338	2690.563965
0.000000	2.282575	2697.114990
0.000000	2.282812	2702.346436
0.000000	2.283049	2707.092285
0.000000	2.283287	2711.449219
0.000000	2.283524	2715.937988
0.000000	2.283761	2720.271484
0.000000	2.283998	2724.891113
0.000000	2.284235	2729.879150
0.000000	2.284472	2734.795410
0.000000	2.284710	2739.999756
0.000000	2.284947	2744.961914
0.000000	2.285184	2749.673828
0.000000	2.285421	2754.047852
0.000000	2.285658	2757.757080
0.000000	2.285896	2760.703369
0.000000	2.286133	2761.076904
0.000000	2.286370	2758.783447
0.000000	2.286607	2753.401611
0.000000	2.286844	2744.596191
0.000000	2.287081	2732.076660
0.000000	2.287319	2716.393555
0.000000	2.287556	2698.983887
0.000000	2.287793	2680.428223
0.000000	2.288030	2662.291992
0.000000	2.288267	2645.117188
0.000000	2.288505	2628.427490
0.000000	2.288742	2612.764648
0.000000	2.288979	2598.625000
0.000000	2.289216	2585.092285
0.000000	2.289453	2571.759766
0.000000	2.289690	2560.740967
0.000000	2.289928	2550.843262
0.000000	2.290165	2541.709961
0.000000	2.290402	2533.322998
0.000000	2.290639	2524.607910
0.000000	2.290876	2516.033691
0.000000	2.291114	2507.994141
0.000000	2.291351	2502.228027
0.000000	2.291588	2500.063232
0.000000	2.291825	2499.720459
0.000000	2.292062	2500.968506
0.000000	2.292300	2503.652100
0.000000	2.292536	2508.170166
0.000000	2.292774	2514.965088
0.000000	2.293011	2523.489502
0.000000	2.293248	2532.886719
0.000000	2.293485	2541.778809
0.000000	2.293722	2549.425537
0.000000	2.293960	2555.815430
0.000000	2.294197	2561.476318
0.000000	2.294434	2566.141113
0.000000	2.294671	2568.379639
0.000000	2.294908	2568.954346
0.000000	2.295146	2568.651611
0.000000	2.295383	2567.909424
0.000000	2.295620	2566.786133
0.000000	2.295857	2566.865479
0.000000	2.296094	2570.584473
0.000000	2.296331	2579.221191
0.000000	2.296569	2591.332520
0.000000	2.296806	2604.481934
0.000000	2.297043	2618.645752
0.000000	2.297280	2632.749512
0.000000	2.297517	2647.383545
0.000000	2.297755	2661.731445
0.000000	2.297992	2676.597900
0.000000	2.298229	2691.673096
0.000000	2.298466	2706.582031
0.000000	2.298703	2721.509766
0.000000	2.298940	2737.212158
0.000000	2.299177	2754.612305
0.000000	2.299415	2773.388428
0.000000	2.299652	2792.510498
0.000000	2.299889	2811.828125
0.000000	2.300126	2830.516846
0.000000	2.300363	2849.705566
0.000000	2.300601	2869.779297
0.000000	2.300838	2890.019531
0.000000	2.301075	2909.094238
0.000000	2.301312	2920.447510
0.000000	2.301549	2926.883301
0.000000	2.301786	2930.958252
0.000000	2.302023	2933.219727
0.000000	2.302261	2934.563232
0.000000	2.302498	2938.084473
0.000000	2.302735	2943.465820
0.000000	2.302972	2948.310547
0.000000	2.303209	2953.390381
0.000000	2.303447	2958.299072
0.000000	2.303684	2962.512695
0.000000	2.303921	2966.177490
0.000000	2.304158	2968.474121
0.000000	2.304395	2969.840332
0.000000	2.304632	2970.105225
0.000000	2.304870	2969.811768
0.000000	2.305107	2969.371094
0.000000	2.305344	2969.486084
0.000000	2.305581	2970.848633
0.000000	2.305818	2972.969482
0.000000	2.306056	2974.975098
0.000000	2.306293	2976.502441
0.000000	2.306530	2977.282471
0.000000	2.306767	2978.030762
0.000000	2.307004	2978.159424
0.000000	2.307241	2977.565430
0.000000	2.307479	2976.548584
0.000000	2.307716	2974.957520
0.000000	2.307953	2973.862793
0.000000	2.308190	2972.389893
0.000000	2.308427	2970.205322
0.000000	2.308664	2967.337402
0.000000	2.308902	2963.833496
0.000000	2.309139	2960.002930
0.000000	2.309376	2955.924316
0.000000	2.309613	2951.424072
0.000000	2.309850	2945.705078
0.000000	2.310087	2939.912842
0.000000	2.310325	2933.890625
0.000000	2.310562	2927.318359
0.000000	2.310799	2919.853516
0.000000	2.311036	2912.385254
0.000000	2.311273	2903.303711
0.000000	2.311511	2893.703613
0.000000	2.311748	2884.457520
0.000000	2.311985	2874.923340
0.000000	2.312222	2866.162109
0.000000	2.312459	2857.788086
0.000000	2.312696	2850.543457
0.000000	2.312934	2844.713623
0.000000	2.313171	2838.857422
0.000000	2.313408	2831.881836
0.000000	2.313645	2823.910889
0.000000	2.313882	2815.177979
0.000000	2.314120	2805.925049
0.000000	2.314357	2796.159912
0.000000	2.314594	2787.835449
0.000000	2.314831	2780.329590
0.000000	2.315068	2773.715088
0.000000	2.315305	2768.542969
0.000000	2.315543	2764.722168
0.000000	2.315780	2762.561035
0.000000	2.316017	2761.422119
0.000000	2.316254	2761.039795
0.000000	2.316491	2761.326172
0.000000	2.316729	2761.668945
0.000000	2.316966	2761.809326
0.000000	2.317203	2761.891846
0.000000	2.317440	2761.995605
0.000000	2.317677	2762.480957
0.000000	2.317914	2763.109863
0.000000	2.318151	2764.466797
0.000000	2.318389	2765.762207
0.000000	2.318626	2766.614502
0.000000	2.318863	2766.981201
0.000000	2.319100	2767.189941
0.000000	2.319337	2766.859131
0.000000	2.319575	2765.015625
0.000000	2.319812	2762.572266
0.000000	2.320049	2760.200684
0.000000	2.320286	2758.014160
0.000000	2.320523	2756.001709
0.000000	2.320760	2754.010498
0.000000	2.320997	2752.350586
0.000000	2.321235	2751.078857
0.000000	2.321472	2749.989258
0.000000	2.321709	2748.505615
0.000000	2.321946	2746.803711
0.000000	2.322183	2745.234619
0.000000	2.322421	2745.140381
0.000000	2.322658	2745.752441
0.000000	2.322895	2746.877441
0.000000	2.323132	2747.477783
0.000000	2.323369	2747.513916
0.000000	2.323606	2746.808838
0.000000	2.323844	2744.583008
0.000000	2.324081	2741.076172
0.000000	2.324318	2736.151611
0.000000	2.324555	2730.749023
0.000000	2.324792	2725.181152
0.000000	2.325030	2719.184082
0.000000	2.325267	2713.230713
0.000000	2.325504	2707.446533
0.000000	2.325741	2701.943848
0.000000	2.325978	2696.211670
0.000000	2.326216	2690.453613
0.000000	2.326452	2685.016602
0.000000	2.326690	2680.370361
0.000000	2.326927	2676.109619
0.000000	2.327164	2671.900635
0.000000	2.327401	2667.885254
0.000000	2.327638	2664.593750
0.000000	2.327876	2661.250732
0.000000	2.328113	2657.827393
0.000000	2.328350	2654.858643
0.000000	2.328587	2653.313721
0.000000	2.328824	2653.199219
0.000000	2.329062	2654.329346
0.000000	2.329299	2656.194092
0.000000	2.329536	2659.184082
0.000000	2.329773	2662.923584
0.000000	2.330010	2666.496582
0.000000	2.330247	2669.821289
0.000000	2.330485	2673.952393
0.000000	2.330722	2678.393311
0.000000	2.330959	2683.577393
0.000000	2.331196	2688.702393
0.000000	2.331433	2693.045410
0.000000	2.331670	2697.237305
0.000000	2.331908	2701.598877
0.000000	2.332145	2706.092529
0.000000	2.332382	2710.298584
0.000000	2.332619	2714.025635
0.000000	2.332856	2717.459229
0.000000	2.333093	2720.802979
0.000000	2.333331	2723.893066
0.000000	2.333568	2726.795410
0.000000	2.333805	2729.697510
0.000000	2.334042	2731.823975
0.000000	2.334279	2733.266357
0.000000	2.334517	2734.313965
0.000000	2.334754	2735.689209
0.000000	2.334991	2737.910400
0.000000	2.335228	2740.380615
0.000000	2.335465	2742.936279
0.000000	2.335702	2746.009521
0.000000	2.335940	2749.306152
0.000000	2.336177	2753.127441
0.000000	2.336414	2757.187256
0.000000	2.336651	2761.578613
0.000000	2.336888	2766.059814
0.000000	2.337126	2771.125488
0.000000	2.337363	2777.617188
0.000000	2.337600	2785.552490
0.000000	2.337837	2793.687012
0.000000	2.338074	2801.961426
0.000000	2.338311	2808.213379
0.000000	2.338549	2811.879639
0.000000	2.338786	2815.380127
0.000000	2.339023	2818.907227
0.000000	2.339260	2822.676025
0.000000	2.339497	2826.890137
0.000000	2.339735	2830.985840
0.000000	2.339972	2834.959229
0.000000	2.340209	2838.810303
0.000000	2.340446	2841.947266
0.000000	2.340683	2844.775391
0.000000	2.340920	2848.113770
0.000000	2.341157	2851.674316
0.000000	2.341395	2856.411377
0.000000	2.341632	2860.987305
0.000000	2.341869	2865.494385
0.000000	2.342106	2867.307373
0.000000	2.342343	2867.818359
0.000000	2.342581	2867.514160
0.000000	2.342818	2866.376709
0.000000	2.343055	2864.814941
0.000000	2.343292	2863.155029
0.000000	2.343529	2861.583984
0.000000	2.343766	2860.836426
0.000000	2.344004	2859.130859
0.000000	2.344241	2856.279541
0.000000	2.344478	2852.123779
0.000000	2.344715	2847.536865
0.000000	2.344952	2842.250732
0.000000	2.345190	2836.629395
0.000000	2.345427	2830.222900
0.000000	2.345664	2823.686523
0.000000	2.345901	2818.194580
0.000000	2.346138	2812.107910
0.000000	2.346375	2805.297363
0.000000	2.346612	2798.408691
0.000000	2.346850	2791.412354
0.000000	2.347087	2785.014648
0.000000	2.347324	2779.433350
0.000000	2.347561	2773.859863
0.000000	2.347798	2767.791016
0.000000	2.348036	2761.939453
0.000000	2.348273	2756.445801
0.000000	2.348510	2751.198975
0.000000	2.348747	2745.718018
0.000000	2.348984	2739.656738
0.000000	2.349221	2734.058350
0.000000	2.349458	2729.789795
0.000000	2.349696	2725.767334
0.000000	2.349933	2721.952148
0.000000	2.350170	2717.966064
0.000000	2.350407	2715.160645
0.000000	2.350644	2713.704834
0.000000	2.350882	2713.093750
0.000000	2.351119	2712.745605
0.000000	2.351356	2712.645264
0.000000	2.351593	2712.896240
0.000000	2.351830	2713.839111
0.000000	2.352067	2715.194824
0.000000	2.352305	2716.291748
0.000000	2.352542	2717.193604
0.000000	2.352779	2718.013916
0.000000	2.353016	2719.277100
0.000000	2.353253	2721.287842
0.000000	2.353491	2723.601318
0.000000	2.353728	2725.480957
0.000000	2.353965	2727.622070
0.000000	2.354202	2730.118652
0.000000	2.354439	2733.145996
0.000000	2.354676	2736.366699
0.000000	2.354914	2737.855225
0.000000	2.355151	2738.546143
0.000000	2.355388	2738.963623
0.000000	2.355625	2740.729736
0.000000	2.355862	2745.410889
0.000000	2.356100	2750.132813
0.000000	2.356337	2755.282959
0.000000	2.356574	2761.904297
0.000000	2.356811	2769.836182
0.000000	2.357048	2778.242676
0.000000	2.357285	2787.671143
0.000000	2.357523	2798.853760
0.000000	2.357760	2810.932617
0.000000	2.357997	2822.733398
0.000000	2.358234	2833.436279
0.000000	2.358471	2842.790039
0.000000	2.358708	2850.084961
0.000000	2.358946	2855.765381
0.000000	2.359183	2859.771729
0.000000	2.359420	2862.352783
0.000000	2.359657	2863.566650
0.000000	2.359894	2863.250000
0.000000	2.360132	2862.097656
0.000000	2.360369	2859.358887
0.000000	2.360606	2854.871338
0.000000	2.360843	2848.639404
0.000000	2.361080	2840.982422
0.000000	2.361317	2832.906494
0.000000	2.361555	2824.264648
0.000000	2.361792	2814.797852
0.000000	2.362029	2804.276123
0.000000	2.362266	2794.348145
0.000000	2.362503	2785.384277
0.000000	2.362741	2776.377197
0.000000	2.362978	2767.370850
0.000000	2.363215	2759.186768
0.000000	2.363452	2751.732666
0.000000	2.363689	2745.548096
0.000000	2.363926	2740.237061
0.000000	2.364164	2736.255859
0.000000	2.364401	2734.677734
0.000000	2.364638	2735.185791
0.000000	2.364875	2737.563721
0.000000	2.365112	2740.975586
0.000000	2.365350	2745.322021
0.000000	2.365587	2749.956055
0.000000	2.365824	2754.424805
0.000000	2.366061	2758.869873
0.000000	2.366298	2763.316895
0.000000	2.366535	2767.647949
0.000000	2.366772	2771.958740
0.000000	2.367010	2774.254883
0.000000	2.367247	2775.325439
0.000000	2.367484	2775.585449
0.000000	2.367721	2775.013428
0.000000	2.367958	2773.234619
0.000000	2.368196	2770.851807
0.000000	2.368433	2767.271973
0.000000	2.368670	2763.349609
0.000000	2.368907	2758.275146
0.000000	2.369144	2751.614746
0.000000	2.369381	2743.875977
0.000000	2.369618	2735.449951
0.000000	2.369856	2728.156250
0.000000	2.370093	2721.437500
0.000000	2.370330	2715.535156
0.000000	2.370567	2709.598145
0.000000	2.370804	2704.000732
0.000000	2.371042	2699.790039
0.000000	2.371279	2697.057861
0.000000	2.371516	2696.056885
0.000000	2.371753	2696.671875
0.000000	2.371990	2698.507813
0.000000	2.372227	2701.388916
0.000000	2.372465	2703.837402
0.000000	2.372702	2703.863770
0.000000	2.372939	2703.365234
0.000000	2.373176	2703.134521
0.000000	2.373413	2703.428955
0.000000	2.373651	2706.439941
0.000000	2.373888	2709.673096
0.000000	2.374125	2711.660156
0.000000	2.374362	2712.997314
0.000000	2.374599	2713.893066
0.000000	2.374836	2715.458008
0.000000	2.375073	2717.607422
0.000000	2.375311	2719.829834
0.000000	2.375548	2721.558838
0.000000	2.375785	2722.818115
0.000000	2.376022	2723.774170
0.000000	2.376259	2724.612549
0.000000	2.376497	2725.282959
0.000000	2.376734	2725.493164
0.000000	2.376971	2725.206787
0.000000	2.377208	2724.667236
0.000000	2.377445	2724.397949
0.000000	2.377682	2723.473145
0.000000	2.377920	2723.001953
0.000000	2.378157	2722.510498
0.000000	2.378394	2722.039551
0.000000	2.378631	2721.305176
0.000000	2.378868	2719.941162
0.000000	2.379106	2717.536621
0.000000	2.379343	2713.457275
0.000000	2.379580	2707.890137
0.000000	2.379817	2700.701172
0.000000	2.380054	2692.526123
0.000000	2.380291	2685.736816
0.000000	2.380529	2680.824707
0.000000	2.380766	2676.096924
0.000000	2.381003	2671.779053
0.000000	2.381240	2667.939209
0.000000	2.381477	2664.116211
0.000000	2.381714	2660.792236
0.000000	2.381952	2657.239746
0.000000	2.382189	2653.808105
0.000000	2.382426	2650.493652
0.000000	2.382663	2647.621338
0.000000	2.382900	2645.084717
0.000000	2.383137	2642.312256
0.000000	2.383375	2639.138428
0.000000	2.383612	2634.544922
0.000000	2.383849	2627.828125
0.000000	2.384086	2620.058105
0.000000	2.384323	2611.225586
0.000000	2.384561	2602.956299
0.000000	2.384798	2598.466553
0.000000	2.385035	2595.824951
0.000000	2.385272	2594.174072
0.000000	2.385509	2593.250977
0.000000	2.385746	2592.838867
0.000000	2.385984	2592.912598
0.000000	2.386221	2593.900391
0.000000	2.386458	2595.232422
0.000000	2.386695	2596.667236
0.000000	2.386932	2597.745117
0.000000	2.387170	2598.799316
0.000000	2.387407	2599.775879
0.000000	2.387644	2601.422607
0.000000	2.387881	2603.559570
0.000000	2.388118	2607.309570
0.000000	2.388355	2612.396484
0.000000	2.388592	2618.154785
0.000000	2.388830	2623.559814
0.000000	2.389067	2627.297119
0.000000	2.389304	2630.770508
0.000000	2.389541	2634.288330
0.000000	2.389778	2638.052734
0.000000	2.390016	2641.640625
0.000000	2.390253	2644.961426
0.000000	2.390490	2647.796631
0.000000	2.390727	2649.931152
0.000000	2.390964	2651.284180
0.000000	2.391201	2652.402344
0.000000	2.391439	2653.348145
0.000000	2.391676	2654.137695
0.000000	2.391913	2654.251221
0.000000	2.392150	2653.503906
0.000000	2.392387	2651.377197
0.000000	2.392625	2647.302246
0.000000	2.392862	2642.898193
0.000000	2.393099	2639.195313
0.000000	2.393336	2635.655029
0.000000	2.393573	2632.526123
0.000000	2.393811	2629.786133
0.000000	2.394047	2626.892334
0.000000	2.394285	2623.781006
0.000000	2.394522	2620.676514
0.000000	2.394759	2617.986572
0.000000	2.394996	2616.406494
0.000000	2.395233	2616.034424
0.000000	2.395471	2616.320068
0.000000	2.395708	2617.275391
0.000000	2.395945	2619.264160
0.000000	2.396182	2622.754639
0.000000	2.396419	2626.219971
0.000000	2.396657	2630.370605
0.000000	2.396894	2634.956299
0.000000	2.397131	2640.286133
0.000000	2.397368	2645.891602
0.000000	2.397605	2651.722168
0.000000	2.397842	2656.969727
0.000000	2.398079	2661.433350
0.000000	2.398317	2664.864014
0.000000	2.398554	2667.966064
0.000000	2.398791	2671.066895
0.000000	2.399028	2674.792725
0.000000	2.399265	2679.172363
0.000000	2.399503	2683.955078
0.000000	2.399740	2688.845947
0.000000	2.399977	2693.892334
0.000000	2.400214	2699.870850
0.000000	2.400451	2705.490479
0.000000	2.400688	2711.368652
0.000000	2.400926	2717.444336
0.000000	2.401163	2724.393799
0.000000	2.401400	2731.929199
0.000000	2.401637	2739.354736
0.000000	2.401874	2746.793213
0.000000	2.402112	2754.722656
0.000000	2.402349	2763.578369
0.000000	2.402586	2773.345459
0.000000	2.402823	2781.351807
0.000000	2.403060	2787.781738
0.000000	2.403297	2793.436523
0.000000	2.403535	2798.502930
0.000000	2.403772	2803.579834
0.000000	2.404009	2808.674316
0.000000	2.404246	2813.751709
0.000000	2.404483	2817.880127
0.000000	2.404721	2821.431641
0.000000	2.404958	2824.447754
0.000000	2.405195	2826.872803
0.000000	2.405432	2828.198730
0.000000	2.405669	2829.430176
0.000000	2.405906	2830.686768
0.000000	2.406144	2832.117920
0.000000	2.406381	2834.396484
0.000000	2.406618	2836.648682
0.000000	2.406855	2839.096924
0.000000	2.407092	2842.240967
0.000000	2.407329	2846.787354
0.000000	2.407567	2853.425049
0.000000	2.407804	2861.132324
0.000000	2.408041	2869.185303
0.000000	2.408278	2874.699219
0.000000	2.408515	2875.671631
0.000000	2.408752	2874.288330
0.000000	2.408990	2870.885010
0.000000	2.409227	2865.517090
0.000000	2.409464	2858.541504
0.000000	2.409701	2852.891846
0.000000	2.409938	2848.417725
0.000000	2.410176	2843.260254
0.000000	2.410413	2837.038086
0.000000	2.410650	2830.616943
0.000000	2.410887	2825.883789
0.000000	2.411124	2821.665527
0.000000	2.411361	2817.143311
0.000000	2.411599	2812.557129
0.000000	2.411836	2808.049561
0.000000	2.412073	2804.383057
0.000000	2.412310	2800.496094
0.000000	2.412547	2796.379639
0.000000	2.412785	2792.902100
0.000000	2.413022	2789.608887
0.000000	2.413259	2786.491455
0.000000	2.413496	2783.779785
0.000000	2.413733	2780.734131
0.000000	2.413970	2777.346924
0.000000	2.414207	2774.030518
0.000000	2.414445	2771.367432
0.000000	2.414682	2769.098633
0.000000	2.414919	2768.034912
0.000000	2.415156	2767.159424
0.000000	2.415393	2765.906982
0.000000	2.415631	2764.733887
0.000000	2.415868	2764.051758
0.000000	2.416105	2765.506348
0.000000	2.416342	2767.898193
0.000000	2.416579	2770.698975
0.000000	2.416816	2773.392578
0.000000	2.417053	2776.730469
0.000000	2.417291	2780.105713
0.000000	2.417528	2780.813721
0.000000	2.417765	2779.973145
0.000000	2.418002	2778.695068
0.000000	2.418239	2779.203857
0.000000	2.418477	2780.358154
0.000000	2.418714	2781.403320
0.000000	2.418951	2782.185059
0.000000	2.419188	2782.967529
0.000000	2.419425	2784.198242
0.000000	2.419662	2787.083740
0.000000	2.419900	2791.338867
0.000000	2.420137	2796.187012
0.000000	2.420374	2801.709473
0.000000	2.420611	2807.312500
0.000000	2.420848	2812.826416
0.000000	2.421086	2818.069580
0.000000	2.421323	2822.510986
0.000000	2.421560	2826.387207
0.000000	2.421797	2830.132080
0.000000	2.422034	2834.116455
0.000000	2.422271	2837.887451
0.000000	2.422508	2841.492188
0.000000	2.422746	2845.149658
0.000000	2.422983	2849.368408
0.000000	2.423220	2853.708496
0.000000	2.423457	2858.797363
0.000000	2.423694	2864.621582
0.000000	2.423932	2871.177246
0.000000	2.424169	2878.322510
0.000000	2.424406	2885.528809
0.000000	2.424643	2891.187988
0.000000	2.424880	2894.769287
0.000000	2.425117	2896.245605
0.000000	2.425355	2896.768066
0.000000	2.425592	2896.956787
0.000000	2.425829	2897.160156
0.000000	2.426066	2898.829590
0.000000	2.426303	2901.281494
0.000000	2.426541	2904.255127
0.000000	2.426778	2906.010986
0.000000	2.427015	2906.779541
0.000000	2.427252	2906.959473
0.000000	2.427489	2906.156738
0.000000	2.427727	2904.165527
0.000000	2.427964	2901.374268
0.000000	2.428201	2898.166992
0.000000	2.428438	2896.206543
0.000000	2.428675	2895.081543
0.000000	2.428912	2894.361084
0.000000	2.429150	2893.365723
0.000000	2.429387	2892.177734
0.000000	2.429624	2890.113037
0.000000	2.429861	2886.956543
0.000000	2.430098	2882.784424
0.000000	2.430335	2878.114258
0.000000	2.430573	2873.053955
0.000000	2.430810	2867.272705
0.000000	2.431047	2861.455322
0.000000	2.431284	2855.739258
0.000000	2.431521	2850.388184
0.000000	2.431758	2845.415283
0.000000	2.431996	2840.556885
0.000000	2.432233	2835.873779
0.000000	2.432470	2831.762451
0.000000	2.432707	2827.728027
0.000000	2.432944	2824.436768
0.000000	2.433182	2819.989502
0.000000	2.433419	2815.018555
0.000000	2.433656	2810.389648
0.000000	2.433893	2805.331543
0.000000	2.434130	2800.416016
0.000000	2.434367	2797.102051
0.000000	2.434605	2794.027588
0.000000	2.434842	2790.935547
0.000000	2.435079	2787.924561
0.000000	2.435316	2784.632324
0.000000	2.435553	2781.709961
0.000000	2.435791	2778.791748
0.000000	2.436028	2776.530762
0.000000	2.436265	2775.158691
0.000000	2.436502	2774.919922
0.000000	2.436739	2775.912842
0.000000	2.436976	2778.298584
0.000000	2.437213	2781.663574
0.000000	2.437451	2785.480713
0.000000	2.437688	2789.976807
0.000000	2.437925	2794.335449
0.000000	2.438162	2798.263916
0.000000	2.438399	2801.328369
0.000000	2.438637	2803.466797
0.000000	2.438874	2804.543213
0.000000	2.439111	2804.236084
0.000000	2.439348	2803.021240
0.000000	2.439585	2801.453613
0.000000	2.439822	2799.395752
0.000000	2.440060	2796.460449
0.000000	2.440297	2793.237061
0.000000	2.440534	2789.730225
0.000000	2.440771	2785.323975
0.000000	2.441008	2780.245361
0.000000	2.441246	2775.244141
0.000000	2.441483	2770.487549
0.000000	2.441720	2765.289307
0.000000	2.441957	2759.347412
0.000000	2.442194	2753.430420
0.000000	2.442431	2747.822998
0.000000	2.442668	2743.606201
0.000000	2.442906	2740.177490
0.000000	2.443143	2739.532715
0.000000	2.443380	2740.561035
0.000000	2.443617	2741.968506
0.000000	2.443854	2744.101563
0.000000	2.444092	2746.893555
0.000000	2.444329	2748.799561
0.000000	2.444566	2752.068359
0.000000	2.444803	2757.471924
0.000000	2.445040	2766.301270
0.000000	2.445277	2779.282227
0.000000	2.445514	2794.735352
0.000000	2.445752	2809.717529
0.000000	2.445989	2827.297119
0.000000	2.446226	2846.364014
0.000000	2.446463	2864.092041
0.000000	2.446700	2880.526367
0.000000	2.446938	2895.240234
0.000000	2.447175	2908.429932
0.000000	2.447412	2919.121094
0.000000	2.447649	2926.267334
0.000000	2.447886	2931.632324
0.000000	2.448123	2934.508789
0.000000	2.448361	2935.262207
0.000000	2.448598	2934.532227
0.000000	2.448835	2932.466064
0.000000	2.449072	2930.488525
0.000000	2.449309	2928.462891
0.000000	2.449547	2925.793945
0.000000	2.449784	2922.882324
0.000000	2.450021	2920.176514
0.000000	2.450258	2916.683594
0.000000	2.450495	2911.539307
0.000000	2.450732	2905.197754
0.000000	2.450970	2896.830078
0.000000	2.451207	2887.483398
0.000000	2.451444	2876.981934
0.000000	2.451681	2866.064453
0.000000	2.451918	2854.095703
0.000000	2.452156	2841.472656
0.000000	2.452393	2829.555420
0.000000	2.452630	2818.088867
0.000000	2.452867	2807.427979
0.000000	2.453104	2797.455566
0.000000	2.453341	2788.883057
0.000000	2.453579	2783.365479
0.000000	2.453816	2778.570068
0.000000	2.454053	2774.658203
0.000000	2.454290	2771.168457
0.000000	2.454527	2768.355225
0.000000	2.454765	2766.250977
0.000000	2.455002	2765.131836
0.000000	2.455239	2765.394531
0.000000	2.455476	2765.713379
0.000000	2.455713	2766.065674
0.000000	2.455950	2767.087891
0.000000	2.456187	2768.720703
0.000000	2.456425	2771.000488
0.000000	2.456662	2774.412109
0.000000	2.456899	2778.545654
0.000000	2.457136	2782.449219
0.000000	2.457373	2784.929199
0.000000	2.457611	2787.438477
0.000000	2.457848	2790.986328
0.000000	2.458085	2795.290283
0.000000	2.458322	2800.758057
0.000000	2.458559	2807.019531
0.000000	2.458797	2813.979248
0.000000	2.459034	2821.343994
0.000000	2.459271	2828.757080
0.000000	2.459508	2836.197021
0.000000	2.459745	2842.805664
0.000000	2.459982	2849.102295
0.000000	2.460220	2855.339844
0.000000	2.460457	2861.459473
0.000000	2.460694	2868.145996
0.000000	2.460931	2875.944336
0.000000	2.461168	2884.087891
0.000000	2.461406	2891.175293
0.000000	2.461643	2897.649902
0.000000	2.461880	2903.579102
0.000000	2.462117	2908.510742
0.000000	2.462354	2911.496826
0.000000	2.462591	2912.504639
0.000000	2.462828	2912.022461
0.000000	2.463066	2910.343994
0.000000	2.463303	2908.505615
0.000000	2.463540	2907.508789
0.000000	2.463777	2906.635010
0.000000	2.464014	2906.400635
0.000000	2.464252	2907.005615
0.000000	2.464489	2907.091797
0.000000	2.464726	2907.049561
0.000000	2.464963	2906.107666
0.000000	2.465200	2904.664307
0.000000	2.465437	2903.388428
0.000000	2.465674	2902.824463
0.000000	2.465912	2903.561768
0.000000	2.466149	2905.906738
0.000000	2.466386	2910.649414
0.000000	2.466623	2916.574951
0.000000	2.466860	2921.998779
0.000000	2.467098	2926.820068
0.000000	2.467335	2929.616211
0.000000	2.467572	2932.421387
0.000000	2.467809	2934.730713
0.000000	2.468046	2936.413086
0.000000	2.468283	2937.249756
0.000000	2.468521	2937.421875
0.000000	2.468758	2937.389160
0.000000	2.468995	2937.252441
0.000000	2.469232	2936.964111
0.000000	2.469469	2935.724609
0.000000	2.469707	2933.709229
0.000000	2.469944	2930.799805
0.000000	2.470181	2927.556885
0.000000	2.470418	2925.099854
0.000000	2.470655	2923.116211
0.000000	2.470892	2920.999756
0.000000	2.471129	2919.091064
0.000000	2.471367	2917.614258
0.000000	2.471604	2917.376709
0.000000	2.471841	2916.706055
0.000000	2.472078	2916.023193
0.000000	2.472315	2915.393799
0.000000	2.472553	2915.103760
0.000000	2.472790	2914.683350
0.000000	2.473027	2913.876709
0.000000	2.473264	2912.085205
0.000000	2.473501	2909.619141
0.000000	2.473738	2906.764160
0.000000	2.473976	2904.602539
0.000000	2.474213	2903.268799
0.000000	2.474450	2901.988281
0.000000	2.474687	2900.895020
0.000000	2.474924	2899.626709
0.000000	2.475162	2898.051514
0.000000	2.475399	2896.664551
0.000000	2.475636	2895.996338
0.000000	2.475873	2895.497070
0.000000	2.476110	2894.375000
0.000000	2.476347	2893.599121
0.000000	2.476585	2893.629395
0.000000	2.476822	2894.449219
0.000000	2.477059	2896.838867
0.000000	2.477296	2900.385010
0.000000	2.477533	2904.745361
0.000000	2.477771	2909.059326
0.000000	2.478008	2911.867920
0.000000	2.478245	2913.637451
0.000000	2.478482	2913.960205
0.000000	2.478719	2913.251709
0.000000	2.478956	2911.812012
0.000000	2.479194	2909.680420
0.000000	2.479431	2907.462402
0.000000	2.479668	2905.834229
0.000000	2.479905	2904.893799
0.000000	2.480142	2903.882813
0.000000	2.480379	2903.144287
0.000000	2.480617	2902.833008
0.000000	2.480854	2904.336426
0.000000	2.481091	2907.801758
0.000000	2.481328	2912.139160
0.000000	2.481565	2917.437256
0.000000	2.481802	2923.083008
0.000000	2.482040	2928.487793
0.000000	2.482277	2933.136230
0.000000	2.482514	2936.995850
0.000000	2.482751	2940.677979
0.000000	2.482988	2943.994141
0.000000	2.483226	2946.428711
0.000000	2.483463	2947.064697
0.000000	2.483700	2947.190430
0.000000	2.483937	2947.169678
0.000000	2.484174	2947.634766
0.000000	2.484411	2951.697754
0.000000	2.484648	2956.434326
0.000000	2.484886	2959.722656
0.000000	2.485123	2960.822998
0.000000	2.485360	2959.335449
0.000000	2.485597	2955.410400
0.000000	2.485834	2949.089111
0.000000	2.486072	2940.218750
0.000000	2.486309	2929.222168
0.000000	2.486546	2917.504395
0.000000	2.486783	2904.753906
0.000000	2.487020	2892.740234
0.000000	2.487257	2882.990967
0.000000	2.487495	2875.300781
0.000000	2.487732	2869.557861
0.000000	2.487969	2865.872070
0.000000	2.488206	2863.371826
0.000000	2.488443	2862.041016
0.000000	2.488681	2861.822998
0.000000	2.488918	2862.515869
0.000000	2.489155	2864.272949
0.000000	2.489392	2866.770020
0.000000	2.489629	2870.166016
0.000000	2.489866	2874.750977
0.000000	2.490103	2880.677979
0.000000	2.490341	2886.104980
0.000000	2.490578	2892.403076
0.000000	2.490815	2899.377441
0.000000	2.491052	2907.096191
0.000000	2.491289	2914.178467
0.000000	2.491527	2919.742188
0.000000	2.491764	2924.719971
0.000000	2.492001	2928.279297
0.000000	2.492238	2929.614502
0.000000	2.492475	2929.614990
0.000000	2.492712	2928.260498
0.000000	2.492950	2926.522949
0.000000	2.493187	2924.785889
0.000000	2.493424	2923.266846
0.000000	2.493661	2922.955811
0.000000	2.493898	2923.883057
0.000000	2.494135	2925.643555
0.000000	2.494373	2928.592285
0.000000	2.494610	2932.873535
0.000000	2.494847	2938.621582
0.000000	2.495084	2945.466553
0.000000	2.495321	2951.209717
0.000000	2.495559	2954.929688
0.000000	2.495796	2958.490967
0.000000	2.496033	2962.213379
0.000000	2.496270	2966.321289
0.000000	2.496507	2970.429199
0.000000	2.496744	2973.774170
0.000000	2.496982	2976.833252
0.000000	2.497219	2979.910156
0.000000	2.497456	2982.972412
0.000000	2.497693	2986.830322
0.000000	2.497930	2990.679932
0.000000	2.498168	2994.833252
0.000000	2.498405	2999.052979
0.000000	2.498642	3002.897949
0.000000	2.498879	3005.511963
0.000000	2.499116	3006.768555
0.000000	2.499353	3007.100342
0.000000	2.499591	3006.657715
0.000000	2.499828	3005.396484
0.000000	2.500065	3003.784668
0.000000	2.500302	3002.549316
0.000000	2.500539	3000.444092
0.000000	2.500777	2997.254150
0.000000	2.501014	2993.278564
0.000000	2.501251	2989.359863
0.000000	2.501488	2985.048584
0.000000	2.501725	2979.912109
0.000000	2.501962	2974.320068
0.000000	2.502200	2969.728027
0.000000	2.502437	2965.489258
0.000000	2.502674	2962.171143
0.000000	2.502911	2960.739746
0.000000	2.503148	2960.804199
0.000000	2.503386	2961.759521
0.000000	2.503623	2964.131592
0.000000	2.503860	2968.008545
0.000000	2.504097	2973.102539
0.000000	2.504334	2978.984131
0.000000	2.504571	2984.998535
0.000000	2.504808	2988.991455
0.000000	2.505046	2991.896240
0.000000	2.505283	2994.230225
0.000000	2.505520	2996.744873
0.000000	2.505757	2999.985840
0.000000	2.505994	3003.969482
0.000000	2.506232	3007.761719
0.000000	2.506469	3010.581543
0.000000	2.506706	3012.129639
0.000000	2.506943	3013.268799
0.000000	2.507180	3013.742188
0.000000	2.507417	3013.826904
0.000000	2.507655	3013.981201
0.000000	2.507892	3014.563232
0.000000	2.508129	3015.414551
0.000000	2.508366	3016.427246
0.000000	2.508603	3017.048096
0.000000	2.508841	3017.616943
0.000000	2.509078	3017.938965
0.000000	2.509315	3017.029297
0.000000	2.509552	3014.738525
0.000000	2.509789	3011.117188
0.000000	2.510026	3006.454102
0.000000	2.510263	3000.810303
0.000000	2.510501	2995.594727
0.000000	2.510738	2990.872559
0.000000	2.510975	2986.223389
0.000000	2.511212	2982.396484
0.000000	2.511449	2979.571777
0.000000	2.511687	2978.592773
0.000000	2.511924	2979.847168
0.000000	2.512161	2978.639648
0.000000	2.512398	2973.077637
0.000000	2.512635	2965.833496
0.000000	2.512872	2957.369385
0.000000	2.513109	2948.421143
0.000000	2.513347	2944.519531
0.000000	2.513584	2944.758301
0.000000	2.513821	2945.996094
0.000000	2.514058	2947.060547
0.000000	2.514295	2948.131348
0.000000	2.514533	2949.269287
0.000000	2.514770	2950.322754
0.000000	2.515007	2950.594482
0.000000	2.515244	2950.946289
0.000000	2.515481	2952.009766
0.000000	2.515718	2953.982666
0.000000	2.515956	2956.790039
0.000000	2.516193	2961.251953
0.000000	2.516430	2966.624023
0.000000	2.516667	2971.513916
0.000000	2.516904	2975.527832
0.000000	2.517142	2979.019775
0.000000	2.517379	2981.671631
0.000000	2.517616	2983.824951
0.000000	2.517853	2985.049072
0.000000	2.518090	2986.072510
0.000000	2.518327	2987.099365
0.000000	2.518565	2988.601563
0.000000	2.518802	2989.710205
0.000000	2.519039	2991.212158
0.000000	2.519276	2992.783203
0.000000	2.519513	2994.622803
0.000000	2.519750	2996.860596
0.000000	2.519988	2998.702393
0.000000	2.520225	2998.702148
0.000000	2.520462	2997.291016
0.000000	2.520699	2995.433350
0.000000	2.520936	2993.252930
0.000000	2.521173	2991.650391
0.000000	2.521411	2991.160645
0.000000	2.521648	2990.763428
0.000000	2.521885	2990.629883
0.000000	2.522122	2990.364746
0.000000	2.522359	2989.013672
0.000000	2.522597	2986.468750
0.000000	2.522834	2982.713135
0.000000	2.523071	2978.097900
0.000000	2.523308	2973.352295
0.000000	2.523545	2969.064453
0.000000	2.523782	2966.104492
0.000000	2.524020	2963.748047
0.000000	2.524257	2961.319824
0.000000	2.524494	2960.066406
0.000000	2.524731	2959.662354
0.000000	2.524968	2959.833740
0.000000	2.525206	2960.997314
0.000000	2.525443	2962.587158
0.000000	2.525680	2964.386230
0.000000	2.525917	2965.964844
0.000000	2.526154	2968.514648
0.000000	2.526392	2972.294678
0.000000	2.526629	2977.369629
0.000000	2.526866	2982.839600
0.000000	2.527103	2988.405273
0.000000	2.527340	2993.577881
0.000000	2.527577	2998.198730
0.000000	2.527815	3001.398926
0.000000	2.528052	3003.952637
0.000000	2.528289	3005.800049
0.000000	2.528526	3006.990479
0.000000	2.528763	3008.301514
0.000000	2.529000	3009.765381
0.000000	2.529238	3012.297607
0.000000	2.529475	3016.684814
0.000000	2.529712	3022.153564
0.000000	2.529949	3028.373535
0.000000	2.530186	3034.531982
0.000000	2.530423	3040.580566
0.000000	2.530661	3046.566406
0.000000	2.530898	3051.913818
0.000000	2.531135	3056.646729
0.000000	2.531372	3060.329102
0.000000	2.531609	3063.393311
0.000000	2.531847	3066.051270
0.000000	2.532084	3068.123047
0.000000	2.532321	3069.131592
0.000000	2.532558	3068.926514
0.000000	2.532795	3066.999268
0.000000	2.533032	3063.486572
0.000000	2.533269	3058.369873
0.000000	2.533507	3051.837402
0.000000	2.533744	3044.404785
0.000000	2.533981	3037.248047
0.000000	2.534218	3029.717529
0.000000	2.534455	3021.691650
0.000000	2.534693	3012.895508
0.000000	2.534930	3002.922607
0.000000	2.535167	2992.968994
0.000000	2.535404	2982.338135
0.000000	2.535641	2971.294922
0.000000	2.535878	2960.270752
0.000000	2.536116	2948.758057
0.000000	2.536353	2937.608887
0.000000	2.536590	2927.250977
0.000000	2.536827	2916.431152
0.000000	2.537064	2906.831299
0.000000	2.537302	2897.803223
0.000000	2.537539	2890.278809
0.000000	2.537776	2884.372559
0.000000	2.538013	2880.164551
0.000000	2.538250	2877.927002
0.000000	2.538487	2877.134033
0.000000	2.538724	2877.651123
0.000000	2.538962	2879.513184
0.000000	2.539199	2882.554688
0.000000	2.539436	2885.911621
0.000000	2.539673	2890.103271
0.000000	2.539910	2894.292725
0.000000	2.540148	2896.877197
0.000000	2.540385	2899.204346
0.000000	2.540622	2901.529053
0.000000	2.540859	2903.633057
0.000000	2.541096	2905.400635
0.000000	2.541333	2906.697021
0.000000	2.541571	2907.734131
0.000000	2.541808	2907.619629
0.000000	2.542045	2906.548584
0.000000	2.542282	2904.290527
0.000000	2.542519	2901.649170
0.000000	2.542756	2898.409180
0.000000	2.542994	2894.742920
0.000000	2.543231	2891.220459
0.000000	2.543468	2887.206299
0.000000	2.543705	2883.617188
0.000000	2.543942	2880.645508
0.000000	2.544179	2876.973633
0.000000	2.544417	2872.940674
0.000000	2.544654	2868.687988
0.000000	2.544891	2864.988037
0.000000	2.545128	2861.399414
0.000000	2.545365	2857.434326
0.000000	2.545603	2853.927979
0.000000	2.545840	2850.516357
0.000000	2.546077	2846.812256
0.000000	2.546314	2842.564697
0.000000	2.546551	2838.183594
0.000000	2.546788	2834.263672
0.000000	2.547026	2831.546875
0.000000	2.547263	2828.916748
0.000000	2.547500	2826.141846
0.000000	2.547737	2823.687988
0.000000	2.547974	2821.993896
0.000000	2.548212	2820.349365
0.000000	2.548449	2818.727295
0.000000	2.548686	2815.323486
0.000000	2.548923	2810.986084
0.000000	2.549160	2806.169189
0.000000	2.549397	2803.020996
0.000000	2.549635	2803.077881
0.000000	2.549872	2803.878418
0.000000	2.550109	2804.912598
0.000000	2.550346	2805.482422
0.000000	2.550583	2804.782227
0.000000	2.550821	2799.842285
0.000000	2.551058	2792.733887
0.000000	2.551295	2783.993408
0.000000	2.551532	2774.558594
0.000000	2.551769	2768.136963
0.000000	2.552006	2763.906250
0.000000	2.552243	2760.874023
0.000000	2.552481	2758.900146
0.000000	2.552718	2758.279053
0.000000	2.552955	2759.132080
0.000000	2.553192	2761.380859
0.000000	2.553429	2765.092285
0.000000	2.553667	2770.481689
0.000000	2.553904	2776.329346
0.000000	2.554141	2781.694824
0.000000	2.554378	2785.896240
0.000000	2.554615	2790.770020
0.000000	2.554852	2796.442627
0.000000	2.555090	2802.171143
0.000000	2.555327	2808.288330
0.000000	2.555564	2813.817383
0.000000	2.555801	2819.504395
0.000000	2.556038	2825.685547
0.000000	2.556276	2832.467529
0.000000	2.556513	2839.436279
0.000000	2.556750	2846.837402
0.000000	2.556987	2854.832764
0.000000	2.557224	2862.970459
0.000000	2.557462	2870.905762
0.000000	2.557698	2877.850586
0.000000	2.557936	2880.821045
0.000000	2.558173	2881.795166
0.000000	2.558410	2881.941650
0.000000	2.558647	2881.450684
0.000000	2.558884	2882.826416
0.000000	2.559122	2883.536621
0.000000	2.559359	2882.683105
0.000000	2.559596	2880.228271
0.000000	2.559833	2876.479492
0.000000	2.560070	2871.989014
0.000000	2.560308	2867.536133
0.000000	2.560544	2863.837891
0.000000	2.560782	2860.753174
0.000000	2.561019	2858.205566
0.000000	2.561256	2855.584229
0.000000	2.561493	2853.093506
0.000000	2.561730	2851.430176
0.000000	2.561968	2850.065674
0.000000	2.562205	2849.526367
0.000000	2.562442	2849.005859
0.000000	2.562679	2848.419189
0.000000	2.562916	2848.095947
0.000000	2.563154	2848.291992
0.000000	2.563391	2849.750977
0.000000	2.563628	2852.688477
0.000000	2.563865	2855.994873
0.000000	2.564102	2858.924561
0.000000	2.564339	2861.416504
0.000000	2.564577	2864.016846
0.000000	2.564814	2866.050049
0.000000	2.565051	2867.406738
0.000000	2.565288	2867.854492
0.000000	2.565525	2867.658936
0.000000	2.565763	2866.511719
0.000000	2.566000	2864.020020
0.000000	2.566237	2860.362061
0.000000	2.566474	2855.842773
0.000000	2.566711	2851.377686
0.000000	2.566948	2847.863770
0.000000	2.567185	2844.530762
0.000000	2.567423	2842.166260
0.000000	2.567660	2840.600830
0.000000	2.567897	2840.715576
0.000000	2.568134	2842.375977
0.000000	2.568371	2845.110596
0.000000	2.568609	2848.253174
0.000000	2.568846	2851.478271
0.000000	2.569083	2855.936768
0.000000	2.569320	2861.464355
0.000000	2.569557	2868.192627
0.000000	2.569794	2875.334717
0.000000	2.570032	2882.151855
0.000000	2.570269	2889.110352
0.000000	2.570506	2896.473389
0.000000	2.570743	2903.305908
0.000000	2.570980	2909.288818
0.000000	2.571218	2915.753174
0.000000	2.571455	2922.878662
0.000000	2.571692	2930.080078
0.000000	2.571929	2937.453857
0.000000	2.572166	2944.606201
0.000000	2.572403	2952.007324
0.000000	2.572641	2958.480469
0.000000	2.572878	2965.333496
0.000000	2.573115	2972.778564
0.000000	2.573352	2980.921387
0.000000	2.573589	2990.197510
0.000000	2.573827	3000.711914
0.000000	2.574064	3012.658203
0.000000	2.574301	3024.105469
0.000000	2.574538	3035.143799
0.000000	2.574775	3044.632324
0.000000	2.575012	3050.959717
0.000000	2.575250	3056.645508
0.000000	2.575487	3061.857178
0.000000	2.575724	3066.537354
0.000000	2.575961	3070.743652
0.000000	2.576198	3074.277832
0.000000	2.576436	3076.191650
0.000000	2.576673	3077.227539
0.000000	2.576910	3077.550781
0.000000	2.577147	3077.287842
0.000000	2.577384	3076.512695
0.000000	2.577621	3074.764160
0.000000	2.577858	3071.572510
0.000000	2.578096	3065.201416
0.000000	2.578333	3057.100342
0.000000	2.578570	3048.852539
0.000000	2.578807	3042.779053
0.000000	2.579044	3037.905518
0.000000	2.579282	3033.093994
0.000000	2.579519	3028.220703
0.000000	2.579756	3022.923340
0.000000	2.579993	3018.317139
0.000000	2.580230	3015.549561
0.000000	2.580467	3014.014893
0.000000	2.580704	3011.905029
0.000000	2.580942	3010.297607
0.000000	2.581179	3008.784912
0.000000	2.581416	3007.605957
0.000000	2.581653	3007.662109
0.000000	2.581890	3008.654297
0.000000	2.582128	3011.191162
0.000000	2.582365	3014.720947
0.000000	2.582602	3018.708008
0.000000	2.582839	3023.041748
0.000000	2.583076	3026.501953
0.000000	2.583313	3029.083252
0.000000	2.583551	3033.041260
0.000000	2.583788	3038.121826
0.000000	2.584025	3042.263184
0.000000	2.584262	3045.405029
0.000000	2.584499	3047.804199
0.000000	2.584737	3050.033447
0.000000	2.584974	3052.826416
0.000000	2.585211	3055.688721
0.000000	2.585448	3057.950195
0.000000	2.585685	3059.542969
0.000000	2.585922	3061.189697
0.000000	2.586159	3062.350342
0.000000	2.586397	3063.128906
0.000000	2.586634	3064.529297
0.000000	2.586871	3066.691406
0.000000	2.587108	3069.002441
0.000000	2.587345	3072.224365
0.000000	2.587583	3076.198242
0.000000	2.587820	3078.611328
0.000000	2.588057	3074.979980
0.000000	2.588294	3068.404785
0.000000	2.588531	3059.683594
0.000000	2.588768	3049.169434
0.000000	2.589006	3041.798096
0.000000	2.589243	3036.167969
0.000000	2.589480	3030.417480
0.000000	2.589717	3024.530518
0.000000	2.589954	3019.023682
0.000000	2.590192	3014.353760
0.000000	2.590429	3011.491455
0.000000	2.590666	3010.659668
0.000000	2.590903	3011.621094
0.000000	2.591140	3013.896729
0.000000	2.591377	3016.898926
0.000000	2.591615	3020.689209
0.000000	2.591852	3025.404297
0.000000	2.592089	3030.030762
0.000000	2.592326	3034.714844
0.000000	2.592563	3039.129150
0.000000	2.592800	3042.961914
0.000000	2.593038	3046.558594
0.000000	2.593275	3049.739502
0.000000	2.593512	3052.520020
0.000000	2.593749	3055.251221
0.000000	2.593986	3058.485352
0.000000	2.594223	3062.448486
0.000000	2.594461	3067.579590
0.000000	2.594698	3073.757080
0.000000	2.594935	3080.490234
0.000000	2.595172	3087.407227
0.000000	2.595409	3093.436768
0.000000	2.595647	3099.404053
0.000000	2.595884	3104.582520
0.000000	2.596121	3108.001465
0.000000	2.596358	3110.825928
0.000000	2.596595	3113.262451
0.000000	2.596833	3114.964355
0.000000	2.597070	3116.592041
0.000000	2.597307	3117.861816
0.000000	2.597544	3119.290283
0.000000	2.597781	3121.445557
0.000000	2.598018	3122.809814
0.000000	2.598256	3123.394287
0.000000	2.598493	3122.419434
0.000000	2.598730	3118.961426
0.000000	2.598967	3113.015381
0.000000	2.599204	3104.979980
0.000000	2.599442	3095.421631
0.000000	2.599679	3086.256348
0.000000	2.599916	3076.187744
0.000000	2.600153	3065.803223
0.000000	2.600390	3054.840576
0.000000	2.600627	3043.598877
0.000000	2.600864	3032.460693
0.000000	2.601102	3021.769043
0.000000	2.601339	3009.775391
0.000000	2.601576	2996.712158
0.000000	2.601813	2982.302246
0.000000	2.602050	2969.081787
0.000000	2.602288	2957.683838
0.000000	2.602525	2949.098633
0.000000	2.602762	2944.848633
0.000000	2.602999	2944.573486
0.000000	2.603236	2947.966309
0.000000	2.603473	2955.014404
0.000000	2.603711	2965.625244
0.000000	2.603948	2979.241211
0.000000	2.604185	2993.977539
0.000000	2.604422	3010.312012
0.000000	2.604659	3026.695068
0.000000	2.604897	3043.049561
0.000000	2.605134	3058.309814
0.000000	2.605371	3071.881348
0.000000	2.605608	3083.575928
0.000000	2.605845	3094.846436
0.000000	2.606082	3104.159180
0.000000	2.606319	3110.312012
0.000000	2.606557	3114.136963
0.000000	2.606794	3116.035156
0.000000	2.607031	3116.419922
0.000000	2.607268	3115.218262
0.000000	2.607505	3113.195557
0.000000	2.607743	3110.747070
0.000000	2.607980	3107.962891
0.000000	2.608217	3106.291748
0.000000	2.608454	3105.828613
0.000000	2.608691	3105.928711
0.000000	2.608928	3106.162354
0.000000	2.609165	3106.712891
0.000000	2.609403	3107.548828
0.000000	2.609640	3107.811279
0.000000	2.609877	3106.455078
0.000000	2.610114	3104.168701
0.000000	2.610351	3100.677979
0.000000	2.610589	3096.433838
0.000000	2.610826	3090.448242
0.000000	2.611063	3085.981201
0.000000	2.611300	3081.922363
0.000000	2.611537	3079.610107
0.000000	2.611774	3078.137207
0.000000	2.612012	3076.579834
0.000000	2.612249	3074.803467
0.000000	2.612486	3073.302490
0.000000	2.612723	3072.491943
0.000000	2.612960	3072.201172
0.000000	2.613198	3071.539551
0.000000	2.613435	3071.219238
0.000000	2.613672	3072.257080
0.000000	2.613909	3074.551270
0.000000	2.614146	3077.761719
0.000000	2.614383	3081.177246
0.000000	2.614621	3084.222900
0.000000	2.614858	3087.000000
0.000000	2.615095	3088.995850
0.000000	2.615332	3089.580322
0.000000	2.615569	3089.272217
0.000000	2.615806	3088.448486
0.000000	2.616044	3086.950928
0.000000	2.616281	3085.041016
0.000000	2.616518	3082.686035
0.000000	2.616755	3080.280518
0.000000	2.616992	3078.648682
0.000000	2.617229	3076.947998
0.000000	2.617467	3076.389893
0.000000	2.617704	3076.881104
0.000000	2.617941	3078.398438
0.000000	2.618178	3080.864746
0.000000	2.618415	3084.021973
0.000000	2.618653	3088.024170
0.000000	2.618890	3093.070801
0.000000	2.619127	3098.523438
0.000000	2.619364	3103.488281
0.000000	2.619601	3107.223633
0.000000	2.619838	3110.294434
0.000000	2.620076	3112.195068
0.000000	2.620313	3112.550781
0.000000	2.620550	3110.575684
0.000000	2.620787	3106.835449
0.000000	2.621024	3101.976074
0.000000	2.621262	3096.805176
0.000000	2.621499	3092.599609
0.000000	2.621736	3088.473389
0.000000	2.621973	3085.053223
0.000000	2.622210	3082.697754
0.000000	2.622447	3080.843018
0.000000	2.622685	3079.568848
0.000000	2.622922	3078.555908
0.000000	2.623159	3077.589844
0.000000	2.623396	3077.206787
0.000000	2.623633	3077.377930
0.000000	2.623871	3077.469971
0.000000	2.624108	3078.180664
0.000000	2.624345	3080.578125
0.000000	2.624582	3084.199951
0.000000	2.624819	3087.461426
0.000000	2.625057	3090.011719
0.000000	2.625293	3092.001953
0.000000	2.625531	3093.627197
0.000000	2.625768	3094.636963
0.000000	2.626005	3095.418457
0.000000	2.626242	3095.550781
0.000000	2.626479	3095.354248
0.000000	2.626717	3094.695068
0.000000	2.626954	3094.538330
0.000000	2.627191	3093.912842
0.000000	2.627428	3092.659180
0.000000	2.627665	3091.018555
0.000000	2.627903	3089.163330
0.000000	2.628139	3087.296387
0.000000	2.628377	3085.877930
0.000000	2.628614	3084.871582
0.000000	2.628851	3084.321045
0.000000	2.629088	3083.630615
0.000000	2.629325	3082.427246
0.000000	2.629563	3081.339844
0.000000	2.629800	3080.314697
0.000000	2.630037	3080.022461
0.000000	2.630274	3080.513428
0.000000	2.630511	3080.804688
0.000000	2.630749	3081.083008
0.000000	2.630986	3080.958984
0.000000	2.631223	3080.931396
0.000000	2.631460	3081.088867
0.000000	2.631697	3081.568604
0.000000	2.631934	3082.791260
0.000000	2.632172	3084.587158
0.000000	2.632409	3087.602295
0.000000	2.632646	3091.696045
0.000000	2.632883	3096.108887
0.000000	2.633120	3101.040039
0.000000	2.633358	3105.990723
0.000000	2.633595	3110.743408
0.000000	2.633832	3112.751709
0.000000	2.634069	3112.662598
0.000000	2.634306	3112.165527
0.000000	2.634543	3110.988525
0.000000	2.634780	3111.135986
0.000000	2.635018	3110.923828
0.000000	2.635255	3108.524902
0.000000	2.635492	3103.836670
0.000000	2.635729	3097.540039
0.000000	2.635966	3090.260498
0.000000	2.636204	3084.695801
0.000000	2.636441	3080.550049
0.000000	2.636678	3075.927246
0.000000	2.636915	3071.262451
0.000000	2.637152	3067.024902
0.000000	2.637389	3062.850830
0.000000	2.637627	3059.478027
0.000000	2.637864	3056.094727
0.000000	2.638101	3053.578125
0.000000	2.638338	3052.216309
0.000000	2.638575	3051.868896
0.000000	2.638813	3052.540283
0.000000	2.639050	3053.157715
0.000000	2.639287	3053.523926
0.000000	2.639524	3053.657471
0.000000	2.639761	3053.078125
0.000000	2.639998	3051.659668
0.000000	2.640236	3049.538574
0.000000	2.640473	3046.389893
0.000000	2.640710	3042.269043
0.000000	2.640947	3037.763672
0.000000	2.641184	3032.053223
0.000000	2.641421	3025.083740
0.000000	2.641659	3016.909668
0.000000	2.641896	3009.280273
0.000000	2.642133	3002.453369
0.000000	2.642370	2995.427979
0.000000	2.642607	2988.713867
0.000000	2.642844	2983.406250
0.000000	2.643082	2978.710938
0.000000	2.643319	2973.712402
0.000000	2.643556	2967.826416
0.000000	2.643793	2961.488281
0.000000	2.644030	2954.867432
0.000000	2.644268	2949.660400
0.000000	2.644505	2945.305908
0.000000	2.644742	2940.959473
0.000000	2.644979	2936.900146
0.000000	2.645216	2933.513184
0.000000	2.645453	2930.912842
0.000000	2.645691	2930.610840
0.000000	2.645928	2932.434570
0.000000	2.646165	2936.833252
0.000000	2.646402	2943.411133
0.000000	2.646639	2951.501709
0.000000	2.646877	2959.840820
0.000000	2.647114	2968.566650
0.000000	2.647351	2977.956543
0.000000	2.647588	2988.882080
0.000000	2.647825	2999.718994
0.000000	2.648062	3011.030518
0.000000	2.648299	3021.407715
0.000000	2.648537	3030.855225
0.000000	2.648774	3038.460693
0.000000	2.649011	3045.328125
0.000000	2.649248	3051.470215
0.000000	2.649485	3057.074707
0.000000	2.649723	3062.140381
0.000000	2.649960	3066.589600
0.000000	2.650197	3070.757324
0.000000	2.650434	3074.904541
0.000000	2.650671	3079.183105
0.000000	2.650908	3083.969482
0.000000	2.651146	3089.478271
0.000000	2.651383	3095.614258
0.000000	2.651620	3100.996826
0.000000	2.651857	3105.543457
0.000000	2.652094	3110.077881
0.000000	2.652332	3114.862549
0.000000	2.652569	3120.252441
0.000000	2.652806	3125.566162
0.000000	2.653043	3130.157227
0.000000	2.653280	3134.317383
0.000000	2.653517	3137.634521
0.000000	2.653754	3139.843506
0.000000	2.653992	3140.997314
0.000000	2.654229	3141.855469
0.000000	2.654466	3142.773193
0.000000	2.654703	3143.757324
0.000000	2.654940	3145.400879
0.000000	2.655178	3147.290039
0.000000	2.655415	3149.309814
0.000000	2.655652	3150.712158
0.000000	2.655889	3151.475586
0.000000	2.656126	3152.232178
0.000000	2.656363	3153.886230
0.000000	2.656600	3155.838867
0.000000	2.656838	3157.489990
0.000000	2.657075	3158.626953
0.000000	2.657312	3159.089844
0.000000	2.657549	3158.658447
0.000000	2.657786	3156.343506
0.000000	2.658024	3152.125732
0.000000	2.658261	3145.949463
0.000000	2.658498	3138.233887
0.000000	2.658735	3129.408691
0.000000	2.658972	3119.173340
0.000000	2.659209	3108.188721
0.000000	2.659447	3097.484863
0.000000	2.659684	3087.312012
0.000000	2.659921	3078.519287
0.000000	2.660158	3070.092285
0.000000	2.660395	3062.749268
0.000000	2.660633	3057.057617
0.000000	2.660870	3051.687988
0.000000	2.661107	3046.435059
0.000000	2.661344	3041.706299
0.000000	2.661581	3038.295654
0.000000	2.661819	3035.903809
0.000000	2.662056	3033.590576
0.000000	2.662293	3031.406250
0.000000	2.662530	3029.487793
0.000000	2.662767	3028.652588
0.000000	2.663004	3029.381836
0.000000	2.663242	3032.458008
0.000000	2.663479	3036.832764
0.000000	2.663716	3041.031006
0.000000	2.663953	3044.692383
0.000000	2.664190	3048.433105
0.000000	2.664427	3051.436768
0.000000	2.664665	3054.581787
0.000000	2.664902	3056.475342
0.000000	2.665139	3058.146240
0.000000	2.665376	3059.119141
0.000000	2.665613	3059.542725
0.000000	2.665850	3059.254150
0.000000	2.666088	3058.144287
0.000000	2.666325	3057.144043
0.000000	2.666562	3056.526855
0.000000	2.666799	3055.962158
0.000000	2.667036	3055.595215
0.000000	2.667274	3056.064453
0.000000	2.667511	3056.779297
0.000000	2.667748	3057.945068
0.000000	2.667985	3059.866943
0.000000	2.668222	3062.567383
0.000000	2.668459	3064.670410
0.000000	2.668697	3066.814697
0.000000	2.668934	3068.939697
0.000000	2.669171	3071.575195
0.000000	2.669408	3074.022461
0.000000	2.669645	3076.032715
0.000000	2.669883	3077.015137
0.000000	2.670120	3077.643311
0.000000	2.670357	3078.055664
0.000000	2.670594	3078.646484
0.000000	2.670831	3080.160156
0.000000	2.671068	3081.223877
0.000000	2.671306	3081.479492
0.000000	2.671543	3081.208984
0.000000	2.671780	3080.278076
0.000000	2.672017	3079.218750
0.000000	2.672254	3078.014404
0.000000	2.672492	3077.877930
0.000000	2.672729	3078.313721
0.000000	2.672966	3078.623291
0.000000	2.673203	3078.920654
0.000000	2.673440	3078.855957
0.000000	2.673677	3079.325684
0.000000	2.673914	3079.698730
0.000000	2.674152	3080.686523
0.000000	2.674389	3082.304443
0.000000	2.674626	3084.425537
0.000000	2.674863	3087.248779
0.000000	2.675100	3090.925781
0.000000	2.675338	3094.556396
0.000000	2.675575	3098.364502
0.000000	2.675812	3102.169678
0.000000	2.676049	3105.257080
0.000000	2.676286	3107.255859
0.000000	2.676523	3108.444580
0.000000	2.676760	3108.813477
0.000000	2.676998	3108.535889
0.000000	2.677235	3107.602051
0.000000	2.677472	3106.408691
0.000000	2.677709	3105.378906
0.000000	2.677946	3104.317139
0.000000	2.678184	3103.107910
0.000000	2.678421	3101.496094
0.000000	2.678658	3099.474854
0.000000	2.678895	3097.201904
0.000000	2.679132	3095.020508
0.000000	2.679369	3092.980225
0.000000	2.679607	3091.559570
0.000000	2.679844	3090.690918
0.000000	2.680081	3091.178711
0.000000	2.680318	3093.218750
0.000000	2.680555	3096.800049
0.000000	2.680793	3102.273193
0.000000	2.681030	3108.385742
0.000000	2.681267	3114.572510
0.000000	2.681504	3120.434082
0.000000	2.681741	3125.655029
0.000000	2.681978	3129.784424
0.000000	2.682215	3133.466553
0.000000	2.682453	3136.514893
0.000000	2.682690	3137.750977
0.000000	2.682927	3137.590332
0.000000	2.683164	3135.575684
0.000000	2.683401	3132.058594
0.000000	2.683639	3127.242188
0.000000	2.683876	3121.860107
0.000000	2.684113	3116.889893
0.000000	2.684350	3111.784424
0.000000	2.684587	3104.795654
0.000000	2.684824	3095.859131
0.000000	2.685062	3085.416992
0.000000	2.685299	3074.206299
0.000000	2.685536	3062.381836
0.000000	2.685773	3053.233887
0.000000	2.686010	3044.635010
0.000000	2.686248	3036.742676
0.000000	2.686485	3029.230713
0.000000	2.686722	3023.722656
0.000000	2.686959	3019.187500
0.000000	2.687196	3015.607910
0.000000	2.687433	3013.796631
0.000000	2.687671	3013.916992
0.000000	2.687908	3015.172363
0.000000	2.688145	3017.011475
0.000000	2.688382	3019.312744
0.000000	2.688619	3022.195557
0.000000	2.688857	3024.587402
0.000000	2.689094	3027.037842
0.000000	2.689331	3029.724609
0.000000	2.689568	3033.129883
0.000000	2.689805	3037.386963
0.000000	2.690042	3042.935791
0.000000	2.690280	3049.498779
0.000000	2.690517	3055.904541
0.000000	2.690754	3061.803955
0.000000	2.690991	3065.684082
0.000000	2.691228	3069.046631
0.000000	2.691465	3070.560791
0.000000	2.691703	3070.129883
0.000000	2.691940	3068.156982
0.000000	2.692177	3064.343018
0.000000	2.692414	3059.847900
0.000000	2.692651	3055.582031
0.000000	2.692888	3051.368896
0.000000	2.693126	3047.697754
0.000000	2.693363	3044.033203
0.000000	2.693600	3039.537842
0.000000	2.693837	3034.364502
0.000000	2.694074	3028.885742
0.000000	2.694312	3023.696777
0.000000	2.694549	3020.567383
0.000000	2.694786	3018.129639
0.000000	2.695023	3016.755371
0.000000	2.695260	3016.206299
0.000000	2.695498	3017.426514
0.000000	2.695735	3020.107178
0.000000	2.695972	3023.833252
0.000000	2.696209	3027.979004
0.000000	2.696446	3033.199707
0.000000	2.696683	3038.670654
0.000000	2.696920	3043.756836
0.000000	2.697158	3049.170166
0.000000	2.697395	3054.450439
0.000000	2.697632	3059.620361
0.000000	2.697869	3064.719971
0.000000	2.698106	3069.546631
0.000000	2.698344	3074.489014
0.000000	2.698581	3079.062500
0.000000	2.698818	3083.211426
0.000000	2.699055	3086.244141
0.000000	2.699292	3088.788330
0.000000	2.699529	3090.164307
0.000000	2.699767	3090.064941
0.000000	2.700004	3088.982666
0.000000	2.700241	3087.020508
0.000000	2.700478	3085.084473
0.000000	2.700715	3082.561768
0.000000	2.700953	3079.449707
0.000000	2.701190	3076.382813
0.000000	2.701427	3074.736328
0.000000	2.701664	3073.404785
0.000000	2.701901	3072.377441
0.000000	2.702138	3070.035645
0.000000	2.702375	3067.068848
0.000000	2.702613	3064.513428
0.000000	2.702850	3062.826660
0.000000	2.703087	3061.308838
0.000000	2.703324	3060.128662
0.000000	2.703561	3059.277344
0.000000	2.703799	3057.239990
0.000000	2.704036	3053.594727
0.000000	2.704273	3049.383789
0.000000	2.704510	3044.958008
0.000000	2.704747	3040.630127
0.000000	2.704984	3038.830322
0.000000	2.705221	3036.891113
0.000000	2.705459	3035.180908
0.000000	2.705696	3033.886230
0.000000	2.705933	3033.478027
0.000000	2.706170	3035.057861
0.000000	2.706407	3037.393311
0.000000	2.706645	3040.731445
0.000000	2.706882	3045.154297
0.000000	2.707119	3051.268799
0.000000	2.707356	3057.983887
0.000000	2.707593	3063.427490
0.000000	2.707830	3068.420654
0.000000	2.708068	3073.422363
0.000000	2.708305	3077.267334
0.000000	2.708542	3080.097900
0.000000	2.708779	3079.963135
0.000000	2.709016	3072.980957
0.000000	2.709254	3070.161621
0.000000	2.709491	3068.140381
0.000000	2.709728	3065.848389
0.000000	2.709965	3064.148438
0.000000	2.710202	3062.394043
0.000000	2.710439	3061.075439
0.000000	2.710677	3061.265137
0.000000	2.710914	3063.848633
0.000000	2.711151	3069.196777
0.000000	2.711388	3076.853760
0.000000	2.711625	3086.358643
0.000000	2.711863	3096.898193
0.000000	2.712100	3109.377441
0.000000	2.712337	3123.870605
0.000000	2.712574	3139.275879
0.000000	2.712811	3154.990234
0.000000	2.713048	3169.522705
0.000000	2.713286	3181.891602
0.000000	2.713523	3190.774414
0.000000	2.713760	3197.507568
0.000000	2.713997	3202.148438
0.000000	2.714234	3204.829346
0.000000	2.714471	3205.503418
0.000000	2.714709	3204.057373
0.000000	2.714946	3200.332031
0.000000	2.715183	3194.888184
0.000000	2.715420	3187.948730
0.000000	2.715657	3179.383057
0.000000	2.715894	3170.766113
0.000000	2.716132	3163.669434
0.000000	2.716369	3158.070801
0.000000	2.716606	3152.975098
0.000000	2.716843	3148.362305
0.000000	2.717080	3144.401855
0.000000	2.717318	3141.933838
0.000000	2.717555	3140.511719
0.000000	2.717792	3138.720703
0.000000	2.718029	3136.419678
0.000000	2.718266	3134.362061
0.000000	2.718503	3132.498535
0.000000	2.718741	3130.908447
0.000000	2.718978	3128.709717
0.000000	2.719215	3126.863525
0.000000	2.719452	3124.939697
0.000000	2.719689	3122.999268
0.000000	2.719927	3121.976318
0.000000	2.720164	3121.590576
0.000000	2.720401	3121.009033
0.000000	2.720638	3120.564941
0.000000	2.720875	3120.346680
0.000000	2.721112	3120.291748
0.000000	2.721349	3120.307617
0.000000	2.721587	3119.552490
0.000000	2.721824	3118.157227
0.000000	2.722061	3116.559326
0.000000	2.722298	3114.999756
0.000000	2.722535	3113.493408
0.000000	2.722773	3111.687500
0.000000	2.723010	3109.710938
0.000000	2.723247	3107.826660
0.000000	2.723484	3106.167969
0.000000	2.723721	3104.103760
0.000000	2.723958	3101.806641
0.000000	2.724195	3100.044922
0.000000	2.724433	3097.369141
0.000000	2.724670	3093.850586
0.000000	2.724907	3089.483154
0.000000	2.725144	3084.795654
0.000000	2.725381	3079.516846
0.000000	2.725619	3073.884033
0.000000	2.725856	3067.689209
0.000000	2.726093	3061.604736
0.000000	2.726330	3055.740723
0.000000	2.726567	3050.103516
0.000000	2.726804	3044.492920
0.000000	2.727042	3039.260254
0.000000	2.727279	3034.482666
0.000000	2.727516	3030.663574
0.000000	2.727753	3029.543701
0.000000	2.727990	3030.483643
0.000000	2.728228	3033.104248
0.000000	2.728465	3036.941895
0.000000	2.728702	3041.231934
0.000000	2.728939	3044.972900
0.000000	2.729176	3046.048584
0.000000	2.729414	3046.086182
0.000000	2.729650	3045.732422
0.000000	2.729888	3045.873779
0.000000	2.730125	3046.355957
0.000000	2.730362	3046.768311
0.000000	2.730599	3046.812012
0.000000	2.730836	3047.298340
0.000000	2.731074	3048.088379
0.000000	2.731311	3049.007813
0.000000	2.731548	3050.462158
0.000000	2.731785	3052.103516
0.000000	2.732022	3053.904785
0.000000	2.732260	3055.575928
0.000000	2.732497	3056.692383
0.000000	2.732734	3057.933838
0.000000	2.732971	3059.401611
0.000000	2.733208	3061.061523
0.000000	2.733445	3062.134521
0.000000	2.733683	3062.567627
0.000000	2.733920	3063.086182
0.000000	2.734157	3063.720215
0.000000	2.734394	3064.352295
0.000000	2.734631	3065.067871
0.000000	2.734869	3065.795410
0.000000	2.735106	3066.559082
0.000000	2.735343	3065.929199
0.000000	2.735580	3064.587646
0.000000	2.735817	3062.766846
0.000000	2.736054	3061.422607
0.000000	2.736292	3061.601074
0.000000	2.736529	3063.256592
0.000000	2.736766	3065.536621
0.000000	2.737003	3068.593994
0.000000	2.737240	3072.524902
0.000000	2.737478	3077.453369
0.000000	2.737715	3083.500244
0.000000	2.737952	3089.433350
0.000000	2.738189	3094.384277
0.000000	2.738426	3097.476074
0.000000	2.738663	3098.878418
0.000000	2.738901	3099.508545
0.000000	2.739138	3099.662109
0.000000	2.739375	3099.549805
0.000000	2.739612	3099.023926
0.000000	2.739849	3098.796631
0.000000	2.740086	3096.336914
0.000000	2.740324	3093.780518
0.000000	2.740561	3090.934082
0.000000	2.740798	3088.908447
0.000000	2.741035	3089.143311
0.000000	2.741272	3091.228516
0.000000	2.741509	3094.360596
0.000000	2.741747	3098.676514
0.000000	2.741984	3104.541016
0.000000	2.742221	3111.541992
0.000000	2.742458	3118.967285
0.000000	2.742695	3124.175049
0.000000	2.742933	3126.971680
0.000000	2.743170	3128.739990
0.000000	2.743407	3130.393799
0.000000	2.743644	3132.024170
0.000000	2.743881	3134.260986
0.000000	2.744118	3139.184082
0.000000	2.744355	3143.894043
0.000000	2.744593	3148.872070
0.000000	2.744830	3154.020264
0.000000	2.745067	3158.631348
0.000000	2.745304	3160.566650
0.000000	2.745541	3160.836670
0.000000	2.745779	3159.981201
0.000000	2.746016	3156.907715
0.000000	2.746253	3153.488770
0.000000	2.746490	3148.666260
0.000000	2.746727	3141.989746
0.000000	2.746964	3134.302246
0.000000	2.747202	3125.940430
0.000000	2.747439	3117.768066
0.000000	2.747676	3109.322754
0.000000	2.747913	3100.839355
0.000000	2.748150	3091.952393
0.000000	2.748388	3083.161865
0.000000	2.748625	3074.402588
0.000000	2.748862	3066.352051
0.000000	2.749099	3058.964111
0.000000	2.749336	3052.254639
0.000000	2.749573	3046.404541
0.000000	2.749810	3041.251953
0.000000	2.750048	3036.024414
0.000000	2.750285	3029.968506
0.000000	2.750522	3023.154541
0.000000	2.750759	3015.462646
0.000000	2.750996	3006.498291
0.000000	2.751234	2996.615723
0.000000	2.751471	2986.485107
0.000000	2.751708	2976.343750
0.000000	2.751945	2968.127686
0.000000	2.752182	2961.890625
0.000000	2.752419	2958.079590
0.000000	2.752657	2956.051758
0.000000	2.752894	2955.382080
0.000000	2.753131	2955.425781
0.000000	2.753368	2956.938477
0.000000	2.753605	2959.325684
0.000000	2.753842	2962.306641
0.000000	2.754080	2966.084717
0.000000	2.754317	2970.396240
0.000000	2.754554	2975.223877
0.000000	2.754791	2979.952637
0.000000	2.755028	2985.906006
0.000000	2.755265	2992.578857
0.000000	2.755503	2999.353516
0.000000	2.755740	3006.009277
0.000000	2.755977	3012.276855
0.000000	2.756214	3017.375488
0.000000	2.756451	3021.267334
0.000000	2.756689	3023.381836
0.000000	2.756926	3025.423584
0.000000	2.757163	3027.147461
0.000000	2.757400	3027.953125
0.000000	2.757637	3028.619873
0.000000	2.757874	3028.794678
0.000000	2.758112	3029.015625
0.000000	2.758349	3029.508545
0.000000	2.758586	3031.109131
0.000000	2.758823	3033.762451
0.000000	2.759060	3037.302246
0.000000	2.759298	3040.472656
0.000000	2.759535	3043.371582
0.000000	2.759772	3046.438477
0.000000	2.760009	3049.359375
0.000000	2.760246	3052.159912
0.000000	2.760484	3052.461670
0.000000	2.760721	3051.363525
0.000000	2.760958	3050.439697
0.000000	2.761195	3051.160889
0.000000	2.761432	3052.082764
0.000000	2.761669	3053.236816
0.000000	2.761907	3055.111572
0.000000	2.762144	3057.409912
0.000000	2.762381	3061.445801
0.000000	2.762618	3064.573486
0.000000	2.762855	3066.468506
0.000000	2.763092	3067.871582
0.000000	2.763330	3069.283203
0.000000	2.763567	3071.036133
0.000000	2.763804	3073.252441
0.000000	2.764041	3075.691162
0.000000	2.764278	3078.946533
0.000000	2.764515	3082.629639
0.000000	2.764753	3086.908936
0.000000	2.764990	3090.955566
0.000000	2.765227	3095.488525
0.000000	2.765464	3100.263672
0.000000	2.765701	3105.344727
0.000000	2.765939	3109.882324
0.000000	2.766176	3114.521973
0.000000	2.766413	3119.016602
0.000000	2.766650	3123.414795
0.000000	2.766887	3125.078125
0.000000	2.767124	3124.339600
0.000000	2.767362	3122.519287
0.000000	2.767599	3120.186279
0.000000	2.767836	3118.372803
0.000000	2.768073	3119.573975
0.000000	2.768310	3121.062256
0.000000	2.768548	3122.150146
0.000000	2.768785	3122.698730
0.000000	2.769022	3122.229248
0.000000	2.769259	3121.071045
0.000000	2.769496	3120.059326
0.000000	2.769733	3119.185547
0.000000	2.769970	3119.609375
0.000000	2.770208	3121.447021
0.000000	2.770445	3124.641846
0.000000	2.770682	3129.290771
0.000000	2.770919	3134.643066
0.000000	2.771156	3141.627930
0.000000	2.771394	3149.359863
0.000000	2.771631	3156.798828
0.000000	2.771868	3162.111328
0.000000	2.772105	3166.306396
0.000000	2.772342	3170.203857
0.000000	2.772579	3173.756592
0.000000	2.772816	3176.838135
0.000000	2.773054	3179.843018
0.000000	2.773291	3182.946777
0.000000	2.773528	3186.433350
0.000000	2.773765	3189.341797
0.000000	2.774002	3192.133789
0.000000	2.774240	3194.694092
0.000000	2.774477	3196.789063
0.000000	2.774714	3199.291748
0.000000	2.774951	3201.874268
0.000000	2.775188	3204.280273
0.000000	2.775425	3206.707031
0.000000	2.775663	3208.842285
0.000000	2.775900	3211.073730
0.000000	2.776137	3212.448730
0.000000	2.776374	3213.104736
0.000000	2.776611	3213.252930
0.000000	2.776848	3213.056641
0.000000	2.777086	3213.109131
0.000000	2.777323	3213.441162
0.000000	2.777560	3214.080566
0.000000	2.777797	3215.156982
0.000000	2.778034	3216.878418
0.000000	2.778271	3219.265625
0.000000	2.778509	3221.765137
0.000000	2.778746	3223.743408
0.000000	2.778983	3225.518066
0.000000	2.779220	3226.345459
0.000000	2.779457	3226.485840
0.000000	2.779695	3226.280029
0.000000	2.779932	3225.993408
0.000000	2.780169	3226.018799
0.000000	2.780406	3226.596924
0.000000	2.780643	3226.571533
0.000000	2.780880	3225.828369
0.000000	2.781118	3224.546875
0.000000	2.781355	3222.498291
0.000000	2.781592	3220.390137
0.000000	2.781829	3218.541748
0.000000	2.782066	3217.557373
0.000000	2.782304	3218.291748
0.000000	2.782541	3218.998535
0.000000	2.782778	3220.638672
0.000000	2.783015	3223.225830
0.000000	2.783252	3226.258301
0.000000	2.783489	3229.829102
0.000000	2.783726	3234.179443
0.000000	2.783964	3240.055908
0.000000	2.784201	3246.126221
0.000000	2.784438	3252.926758
0.000000	2.784675	3260.848633
0.000000	2.784912	3270.302002
0.000000	2.785150	3279.717041
0.000000	2.785387	3288.437256
0.000000	2.785624	3295.132568
0.000000	2.785861	3300.411377
0.000000	2.786098	3303.746094
0.000000	2.786335	3305.497803
0.000000	2.786573	3305.723145
0.000000	2.786810	3304.384277
0.000000	2.787047	3301.469238
0.000000	2.787284	3296.274902
0.000000	2.787521	3288.891846
0.000000	2.787759	3280.263184
0.000000	2.787996	3270.726074
0.000000	2.788233	3260.070313
0.000000	2.788470	3249.952148
0.000000	2.788707	3239.642822
0.000000	2.788944	3229.575439
0.000000	2.789182	3218.962158
0.000000	2.789419	3208.930420
0.000000	2.789656	3199.520996
0.000000	2.789893	3190.463623
0.000000	2.790130	3182.640137
0.000000	2.790368	3174.230225
0.000000	2.790605	3165.558594
0.000000	2.790842	3156.198486
0.000000	2.791079	3146.785645
0.000000	2.791316	3140.004150
0.000000	2.791553	3134.302246
0.000000	2.791791	3129.301514
0.000000	2.792027	3124.550049
0.000000	2.792265	3120.509033
0.000000	2.792502	3117.111328
0.000000	2.792739	3113.851563
0.000000	2.792977	3110.173340
0.000000	2.793213	3106.135986
0.000000	2.793451	3100.898926
0.000000	2.793688	3095.538330
0.000000	2.793925	3090.307373
0.000000	2.794163	3085.280273
0.000000	2.794399	3081.659180
0.000000	2.794636	3079.428711
0.000000	2.794874	3077.635010
0.000000	2.795111	3076.467529
0.000000	2.795348	3075.875977
0.000000	2.795585	3075.338379
0.000000	2.795822	3075.337891
0.000000	2.796060	3076.549316
0.000000	2.796297	3079.061768
0.000000	2.796534	3082.558594
0.000000	2.796771	3087.507813
0.000000	2.797008	3093.458496
0.000000	2.797246	3100.093506
0.000000	2.797483	3106.895020
0.000000	2.797720	3113.049805
0.000000	2.797957	3119.074707
0.000000	2.798194	3125.170166
0.000000	2.798431	3130.211426
0.000000	2.798669	3135.022705
0.000000	2.798906	3139.156738
0.000000	2.799143	3143.384033
0.000000	2.799380	3147.395752
0.000000	2.799617	3150.481445
0.000000	2.799855	3152.893311
0.000000	2.800092	3154.926514
0.000000	2.800329	3156.545898
0.000000	2.800566	3157.504150
0.000000	2.800803	3157.599365
0.000000	2.801040	3157.908691
0.000000	2.801278	3158.963379
0.000000	2.801515	3159.678711
0.000000	2.801752	3161.326416
0.000000	2.801989	3163.572998
0.000000	2.802226	3165.374023
0.000000	2.802464	3166.845947
0.000000	2.802701	3167.288818
0.000000	2.802938	3167.634521
0.000000	2.803175	3167.696045
0.000000	2.803412	3167.683838
0.000000	2.803649	3168.690186
0.000000	2.803886	3170.710938
0.000000	2.804124	3172.697266
0.000000	2.804361	3174.029785
0.000000	2.804598	3175.211182
0.000000	2.804835	3177.543457
0.000000	2.805072	3179.803955
0.000000	2.805310	3182.792969
0.000000	2.805547	3186.616699
0.000000	2.805784	3190.518311
0.000000	2.806021	3194.334961
0.000000	2.806258	3199.149170
0.000000	2.806495	3205.085449
0.000000	2.806733	3212.185547
0.000000	2.806970	3219.286133
0.000000	2.807207	3226.189697
0.000000	2.807444	3232.749512
0.000000	2.807681	3238.376953
0.000000	2.807919	3243.502930
0.000000	2.808156	3247.431885
0.000000	2.808393	3248.831055
0.000000	2.808630	3246.674561
0.000000	2.808867	3243.772461
0.000000	2.809104	3237.590332
0.000000	2.809342	3232.232910
0.000000	2.809579	3227.376465
0.000000	2.809816	3221.993164
0.000000	2.810053	3215.949463
0.000000	2.810290	3210.196777
0.000000	2.810528	3204.593506
0.000000	2.810765	3199.686035
0.000000	2.811002	3192.239502
0.000000	2.811239	3186.432129
0.000000	2.811476	3180.059326
0.000000	2.811713	3174.843994
0.000000	2.811951	3170.599365
0.000000	2.812187	3166.934570
0.000000	2.812425	3163.758789
0.000000	2.812662	3160.844971
0.000000	2.812899	3157.861572
0.000000	2.813136	3154.780029
0.000000	2.813373	3152.394287
0.000000	2.813611	3151.091797
0.000000	2.813848	3151.626709
0.000000	2.814085	3154.086670
0.000000	2.814322	3157.213135
0.000000	2.814559	3161.311523
0.000000	2.814796	3165.291992
0.000000	2.815034	3169.335693
0.000000	2.815271	3173.271729
0.000000	2.815508	3176.810791
0.000000	2.815745	3180.289551
0.000000	2.815982	3182.983154
0.000000	2.816220	3185.636963
0.000000	2.816457	3188.805664
0.000000	2.816694	3189.887207
0.000000	2.816931	3192.353027
0.000000	2.817168	3193.867432
0.000000	2.817405	3194.224365
0.000000	2.817643	3196.600830
0.000000	2.817880	3198.543457
0.000000	2.818117	3201.866699
0.000000	2.818354	3205.378662
0.000000	2.818591	3208.409424
0.000000	2.818829	3212.580811
0.000000	2.819066	3217.678223
0.000000	2.819303	3222.866943
0.000000	2.819540	3228.169189
0.000000	2.819777	3232.829590
0.000000	2.820014	3235.222656
0.000000	2.820252	3236.461670
0.000000	2.820489	3238.078857
0.000000	2.820726	3238.409668
0.000000	2.820963	3239.423828
0.000000	2.821200	3240.000244
0.000000	2.821438	3240.653564
0.000000	2.821675	3241.287354
0.000000	2.821912	3241.769043
0.000000	2.822149	3241.945068
0.000000	2.822386	3242.149414
0.000000	2.822623	3240.911377
0.000000	2.822860	3240.173340
0.000000	2.823098	3239.166748
0.000000	2.823335	3239.139160
0.000000	2.823572	3239.138428
0.000000	2.823809	3238.980225
0.000000	2.824046	3237.618652
0.000000	2.824284	3235.604492
0.000000	2.824521	3234.415527
0.000000	2.824758	3233.486816
0.000000	2.824995	3232.305664
0.000000	2.825232	3230.702881
0.000000	2.825469	3229.016602
0.000000	2.825707	3226.039063
0.000000	2.825944	3224.227539
0.000000	2.826181	3222.581787
0.000000	2.826418	3220.736084
0.000000	2.826655	3219.024414
0.000000	2.826892	3217.415283
0.000000	2.827130	3215.253906
0.000000	2.827367	3212.625000
0.000000	2.827604	3210.161621
0.000000	2.827841	3207.334473
0.000000	2.828078	3205.076904
0.000000	2.828315	3202.753418
0.000000	2.828553	3201.727783
0.000000	2.828790	3201.128418
0.000000	2.829027	3199.961914
0.000000	2.829264	3197.688232
0.000000	2.829501	3194.684570
0.000000	2.829739	3190.960205
0.000000	2.829976	3187.963135
0.000000	2.830213	3185.278564
0.000000	2.830450	3183.072021
0.000000	2.830687	3181.732910
0.000000	2.830925	3181.354980
0.000000	2.831161	3181.095703
0.000000	2.831399	3180.759277
0.000000	2.831636	3180.500977
0.000000	2.831873	3179.881836
0.000000	2.832110	3178.846680
0.000000	2.832347	3177.881836
0.000000	2.832585	3177.040283
0.000000	2.832822	3176.749512
0.000000	2.833059	3176.695068
0.000000	2.833296	3176.632324
0.000000	2.833533	3177.128174
0.000000	2.833771	3177.260742
0.000000	2.834008	3177.148682
0.000000	2.834245	3176.445557
0.000000	2.834482	3175.445557
0.000000	2.834719	3173.899170
0.000000	2.834956	3172.095215
0.000000	2.835194	3170.130615
0.000000	2.835431	3169.939697
0.000000	2.835668	3169.412109
0.000000	2.835905	3168.958252
0.000000	2.836142	3168.602539
0.000000	2.836380	3167.602539
0.000000	2.836617	3165.810791
0.000000	2.836854	3163.384277
0.000000	2.837091	3160.446533
0.000000	2.837328	3157.574951
0.000000	2.837565	3154.690918
0.000000	2.837803	3152.594238
0.000000	2.838040	3151.369629
0.000000	2.838277	3151.049316
0.000000	2.838514	3151.610107
0.000000	2.838751	3151.513184
0.000000	2.838989	3151.979736
0.000000	2.839226	3153.195557
0.000000	2.839463	3154.959473
0.000000	2.839700	3157.281982
0.000000	2.839937	3159.305176
0.000000	2.840174	3161.248291
0.000000	2.840412	3164.209229
0.000000	2.840648	3167.087891
0.000000	2.840886	3171.013184
0.000000	2.841123	3174.172607
0.000000	2.841360	3175.766113
0.000000	2.841598	3177.951660
0.000000	2.841834	3179.799316
0.000000	2.842072	3181.172607
0.000000	2.842309	3181.705322
0.000000	2.842546	3181.558838
0.000000	2.842783	3180.482178
0.000000	2.843020	3179.260498
0.000000	2.843257	3178.619873
0.000000	2.843495	3177.321533
0.000000	2.843732	3177.451660
0.000000	2.843969	3177.423584
0.000000	2.844206	3176.845459
0.000000	2.844443	3175.558350
0.000000	2.844681	3173.088623
0.000000	2.844918	3169.419678
0.000000	2.845155	3166.009766
0.000000	2.845392	3163.715820
0.000000	2.845629	3162.078369
0.000000	2.845866	3161.206055
0.000000	2.846104	3160.955322
0.000000	2.846341	3161.892334
0.000000	2.846578	3163.591797
0.000000	2.846815	3166.174805
0.000000	2.847052	3169.718018
0.000000	2.847290	3174.838623
0.000000	2.847527	3179.639160
0.000000	2.847764	3184.049561
0.000000	2.848001	3188.863525
0.000000	2.848238	3193.920898
0.000000	2.848475	3198.320313
0.000000	2.848713	3201.067627
0.000000	2.848950	3203.587646
0.000000	2.849187	3206.125000
0.000000	2.849424	3209.201660
0.000000	2.849661	3213.808594
0.000000	2.849899	3219.027344
0.000000	2.850136	3223.905273
0.000000	2.850373	3228.135254
0.000000	2.850610	3231.277344
0.000000	2.850847	3233.517090
0.000000	2.851084	3236.058105
0.000000	2.851321	3238.062256
0.000000	2.851559	3239.257080
0.000000	2.851796	3238.785889
0.000000	2.852033	3237.300049
0.000000	2.852270	3236.645508
0.000000	2.852507	3235.909180
0.000000	2.852745	3233.364990
0.000000	2.852982	3230.675293
0.000000	2.853219	3228.610840
0.000000	2.853456	3226.813965
0.000000	2.853693	3223.518799
0.000000	2.853930	3219.745605
0.000000	2.854168	3215.051025
0.000000	2.854405	3210.884033
0.000000	2.854642	3207.697998
0.000000	2.854879	3204.489258
0.000000	2.855116	3201.206299
0.000000	2.855354	3198.677979
0.000000	2.855591	3198.343750
0.000000	2.855828	3199.249268
0.000000	2.856065	3200.755127
0.000000	2.856302	3202.255615
0.000000	2.856539	3202.274902
0.000000	2.856777	3201.817627
0.000000	2.857014	3202.997070
0.000000	2.857251	3205.053955
0.000000	2.857488	3206.403076
0.000000	2.857725	3208.091064
0.000000	2.857963	3209.878174
0.000000	2.858200	3212.109619
0.000000	2.858437	3214.264160
0.000000	2.858674	3216.029541
0.000000	2.858911	3217.575439
0.000000	2.859149	3219.327393
0.000000	2.859386	3220.858398
0.000000	2.859622	3222.694092
0.000000	2.859860	3223.189453
0.000000	2.860097	3222.769531
0.000000	2.860334	3222.580078
0.000000	2.860572	3223.594482
0.000000	2.860808	3223.612061
0.000000	2.861046	3226.093750
0.000000	2.861283	3225.945801
0.000000	2.861520	3227.449463
0.000000	2.861757	3227.777832
0.000000	2.861994	3231.423584
0.000000	2.862231	3235.374756
0.000000	2.862469	3238.921143
0.000000	2.862706	3243.131592
0.000000	2.862943	3246.536865
0.000000	2.863180	3249.346191
0.000000	2.863417	3251.626709
0.000000	2.863655	3254.036377
0.000000	2.863892	3256.964600
0.000000	2.864129	3259.733643
0.000000	2.864366	3262.842773
0.000000	2.864603	3267.705566
0.000000	2.864841	3274.123291
0.000000	2.865078	3280.786133
0.000000	2.865315	3284.714111
0.000000	2.865552	3285.069092
0.000000	2.865789	3283.410889
0.000000	2.866026	3280.608398
0.000000	2.866264	3276.608887
0.000000	2.866501	3273.400391
0.000000	2.866738	3270.719727
0.000000	2.866975	3267.357910
0.000000	2.867212	3264.223633
0.000000	2.867450	3260.897949
0.000000	2.867687	3257.667725
0.000000	2.867924	3253.758545
0.000000	2.868161	3249.776123
0.000000	2.868398	3246.061035
0.000000	2.868635	3243.489014
0.000000	2.868873	3242.447021
0.000000	2.869110	3242.752197
0.000000	2.869347	3244.343750
0.000000	2.869584	3245.105957
0.000000	2.869821	3246.243896
0.000000	2.870059	3247.679688
0.000000	2.870296	3249.190918
0.000000	2.870533	3250.421875
0.000000	2.870770	3251.016846
0.000000	2.871007	3251.365234
0.000000	2.871244	3252.613037
0.000000	2.871481	3253.579346
0.000000	2.871719	3253.004150
0.000000	2.871956	3251.828125
0.000000	2.872193	3250.477295
0.000000	2.872430	3248.305420
0.000000	2.872667	3246.125244
0.000000	2.872905	3243.813232
0.000000	2.873142	3240.870117
0.000000	2.873379	3237.661865
0.000000	2.873616	3233.876953
0.000000	2.873853	3230.214111
0.000000	2.874090	3226.569824
0.000000	2.874328	3223.811523
0.000000	2.874565	3221.585693
0.000000	2.874802	3219.724121
0.000000	2.875039	3218.031982
0.000000	2.875276	3215.943115
0.000000	2.875513	3214.607910
0.000000	2.875751	3213.632324
0.000000	2.875988	3213.552490
0.000000	2.876225	3214.149170
0.000000	2.876462	3213.919922
0.000000	2.876699	3214.235107
0.000000	2.876936	3214.435791
0.000000	2.877174	3214.782715
0.000000	2.877411	3215.040283
0.000000	2.877648	3214.594727
0.000000	2.877885	3213.459961
0.000000	2.878122	3211.963379
0.000000	2.878360	3210.138184
0.000000	2.878597	3208.180908
0.000000	2.878834	3207.162598
0.000000	2.879071	3206.439941
0.000000	2.879308	3205.645996
0.000000	2.879545	3204.854004
0.000000	2.879782	3203.746338
0.000000	2.880020	3202.092285
0.000000	2.880257	3199.881592
0.000000	2.880494	3197.932617
0.000000	2.880731	3195.321533
0.000000	2.880968	3191.518555
0.000000	2.881206	3185.974365
0.000000	2.881443	3179.270264
0.000000	2.881680	3171.229736
0.000000	2.881917	3161.645996
0.000000	2.882154	3151.425781
0.000000	2.882391	3140.432373
0.000000	2.882629	3129.381104
0.000000	2.882866	3118.848877
0.000000	2.883103	3110.640381
0.000000	2.883340	3105.872803
0.000000	2.883577	3101.417236
0.000000	2.883815	3096.907715
0.000000	2.884052	3091.931885
0.000000	2.884289	3086.824463
0.000000	2.884526	3081.749756
0.000000	2.884763	3076.470459
0.000000	2.885000	3071.581543
0.000000	2.885238	3067.076416
0.000000	2.885475	3063.642578
0.000000	2.885712	3061.419189
0.000000	2.885949	3061.615723
0.000000	2.886186	3064.389648
0.000000	2.886424	3068.736328
0.000000	2.886661	3072.965332
0.000000	2.886898	3077.331787
0.000000	2.887135	3081.966309
0.000000	2.887372	3086.252197
0.000000	2.887609	3089.676514
0.000000	2.887847	3092.485352
0.000000	2.888084	3095.108154
0.000000	2.888321	3097.415771
0.000000	2.888558	3098.460693
0.000000	2.888795	3098.568848
0.000000	2.889033	3098.667969
0.000000	2.889269	3099.030518
0.000000	2.889507	3099.669678
0.000000	2.889744	3101.156006
0.000000	2.889981	3103.019043
0.000000	2.890218	3104.700439
0.000000	2.890455	3105.246094
0.000000	2.890692	3105.206787
0.000000	2.890930	3104.893311
0.000000	2.891167	3104.714844
0.000000	2.891404	3106.374023
0.000000	2.891641	3108.690674
0.000000	2.891878	3111.511230
0.000000	2.892116	3114.802246
0.000000	2.892353	3119.491699
0.000000	2.892590	3126.095215
0.000000	2.892827	3134.251709
0.000000	2.893064	3141.571289
0.000000	2.893301	3148.636963
0.000000	2.893539	3155.004150
0.000000	2.893776	3160.601074
0.000000	2.894013	3163.439941
0.000000	2.894250	3163.281982
0.000000	2.894487	3160.811523
0.000000	2.894725	3155.253418
0.000000	2.894962	3146.704102
0.000000	2.895199	3134.801758
0.000000	2.895436	3120.497559
0.000000	2.895673	3105.393555
0.000000	2.895911	3091.923584
0.000000	2.896148	3082.361572
0.000000	2.896385	3076.907715
0.000000	2.896622	3074.846680
0.000000	2.896859	3077.435303
0.000000	2.897096	3083.189453
0.000000	2.897334	3091.815918
0.000000	2.897571	3103.815186
0.000000	2.897808	3117.435547
0.000000	2.898045	3132.634277
0.000000	2.898282	3148.973633
0.000000	2.898520	3165.480957
0.000000	2.898757	3181.289307
0.000000	2.898994	3194.265381
0.000000	2.899231	3204.269287
0.000000	2.899468	3211.490967
0.000000	2.899705	3217.065918
0.000000	2.899942	3221.460205
0.000000	2.900180	3224.737793
0.000000	2.900417	3226.998779
0.000000	2.900654	3228.125977
0.000000	2.900891	3228.271973
0.000000	2.901128	3227.509033
0.000000	2.901366	3226.197510
0.000000	2.901603	3224.503906
0.000000	2.901840	3223.360840
0.000000	2.902077	3222.516113
0.000000	2.902314	3221.579346
0.000000	2.902551	3221.511230
0.000000	2.902789	3222.211426
0.000000	2.903026	3223.663330
0.000000	2.903263	3226.171387
0.000000	2.903500	3230.468262
0.000000	2.903737	3235.982422
0.000000	2.903975	3240.436035
0.000000	2.904212	3245.015137
0.000000	2.904449	3249.898438
0.000000	2.904686	3254.908203
0.000000	2.904923	3259.984375
0.000000	2.905160	3265.442627
0.000000	2.905398	3270.400391
0.000000	2.905635	3275.444824
0.000000	2.905872	3280.380127
0.000000	2.906109	3285.650879
0.000000	2.906346	3290.761719
0.000000	2.906584	3297.888184
0.000000	2.906821	3304.712646
0.000000	2.907058	3311.703857
0.000000	2.907295	3319.344482
0.000000	2.907532	3326.871338
0.000000	2.907769	3334.668945
0.000000	2.908007	3341.630127
0.000000	2.908243	3348.893066
0.000000	2.908481	3356.006592
0.000000	2.908718	3361.828125
0.000000	2.908955	3365.535156
0.000000	2.909193	3368.286621
0.000000	2.909429	3369.856934
0.000000	2.909667	3370.136475
0.000000	2.909904	3369.152100
0.000000	2.910141	3366.968018
0.000000	2.910378	3362.982178
0.000000	2.910615	3356.681885
0.000000	2.910852	3350.747070
0.000000	2.911090	3343.522949
0.000000	2.911327	3337.840332
0.000000	2.911564	3333.062988
0.000000	2.911801	3328.784424
0.000000	2.912038	3324.876953
0.000000	2.912276	3321.037109
0.000000	2.912513	3317.046387
0.000000	2.912750	3313.276611
0.000000	2.912987	3310.086670
0.000000	2.913224	3307.664551
0.000000	2.913461	3304.542725
0.000000	2.913699	3300.888428
0.000000	2.913936	3296.668701
0.000000	2.914173	3291.281738
0.000000	2.914410	3285.878174
0.000000	2.914647	3279.611328
0.000000	2.914885	3274.299316
0.000000	2.915122	3268.864990
0.000000	2.915359	3262.751221
0.000000	2.915596	3255.516846
0.000000	2.915833	3248.472412
0.000000	2.916070	3241.060059
0.000000	2.916308	3233.579102
0.000000	2.916545	3225.892090
0.000000	2.916782	3218.988281
0.000000	2.917019	3212.062012
0.000000	2.917256	3205.842285
0.000000	2.917494	3199.823242
0.000000	2.917731	3194.992432
0.000000	2.917968	3190.564697
0.000000	2.918205	3186.000000
0.000000	2.918442	3180.848145
0.000000	2.918679	3173.251221
0.000000	2.918916	3166.225830
0.000000	2.919154	3158.181396
0.000000	2.919391	3152.587158
0.000000	2.919628	3147.713867
0.000000	2.919865	3144.319336
0.000000	2.920102	3142.954346
0.000000	2.920340	3143.422119
0.000000	2.920577	3145.708252
0.000000	2.920814	3149.859619
0.000000	2.921051	3156.205811
0.000000	2.921288	3164.593994
0.000000	2.921525	3174.092773
0.000000	2.921763	3184.320801
0.000000	2.922000	3194.644531
0.000000	2.922237	3204.448486
0.000000	2.922474	3212.709717
0.000000	2.922711	3218.677490
0.000000	2.922949	3223.311035
0.000000	2.923186	3226.427246
0.000000	2.923423	3228.479248
0.000000	2.923660	3230.455322
0.000000	2.923897	3232.261475
0.000000	2.924134	3233.011230
0.000000	2.924372	3237.224365
0.000000	2.924609	3242.310547
0.000000	2.924846	3248.129639
0.000000	2.925083	3255.096191
0.000000	2.925320	3262.232178
0.000000	2.925557	3270.537109
0.000000	2.925795	3279.375732
0.000000	2.926032	3289.686035
0.000000	2.926269	3299.635010
0.000000	2.926506	3307.872314
0.000000	2.926743	3314.543945
0.000000	2.926980	3320.923340
0.000000	2.927217	3326.616943
0.000000	2.927455	3330.822021
0.000000	2.927692	3336.233887
0.000000	2.927929	3341.501221
0.000000	2.928166	3348.303223
0.000000	2.928403	3356.033936
0.000000	2.928641	3362.880127
0.000000	2.928878	3367.810303
0.000000	2.929115	3371.803711
0.000000	2.929352	3374.043701
0.000000	2.929589	3374.330566
0.000000	2.929826	3371.485840
0.000000	2.930064	3366.331787
0.000000	2.930301	3359.961914
0.000000	2.930538	3353.549072
0.000000	2.930775	3348.000244
0.000000	2.931012	3344.707520
0.000000	2.931250	3341.462891
0.000000	2.931487	3338.595215
0.000000	2.931724	3335.110352
0.000000	2.931961	3333.284912
0.000000	2.932198	3333.213867
0.000000	2.932436	3334.200928
0.000000	2.932673	3335.823730
0.000000	2.932910	3337.982666
0.000000	2.933147	3338.156738
0.000000	2.933384	3335.238281
0.000000	2.933621	3331.327148
0.000000	2.933859	3326.214844
0.000000	2.934096	3320.657715
0.000000	2.934333	3315.651855
0.000000	2.934570	3310.302979
0.000000	2.934807	3305.166016
0.000000	2.935045	3300.108643
0.000000	2.935282	3295.973389
0.000000	2.935519	3293.362305
0.000000	2.935756	3290.997803
0.000000	2.935993	3288.977539
0.000000	2.936230	3287.523438
0.000000	2.936468	3287.701172
0.000000	2.936705	3288.233154
0.000000	2.936942	3288.842773
0.000000	2.937179	3289.728760
0.000000	2.937416	3291.211182
0.000000	2.937654	3292.737305
0.000000	2.937890	3294.317627
0.000000	2.938128	3295.832520
0.000000	2.938365	3297.040527
0.000000	2.938602	3297.956787
0.000000	2.938839	3297.417236
0.000000	2.939076	3297.701904
0.000000	2.939313	3298.020020
0.000000	2.939551	3298.124268
0.000000	2.939788	3298.232422
0.000000	2.940025	3298.429932
0.000000	2.940262	3297.802246
0.000000	2.940499	3297.113037
0.000000	2.940737	3296.313721
0.000000	2.940974	3294.749512
0.000000	2.941211	3292.760010
0.000000	2.941448	3290.762207
0.000000	2.941685	3288.747559
0.000000	2.941922	3286.864746
0.000000	2.942160	3285.660156
0.000000	2.942397	3284.839600
0.000000	2.942634	3285.406738
0.000000	2.942871	3286.503174
0.000000	2.943108	3287.765625
0.000000	2.943346	3289.614258
0.000000	2.943583	3291.315430
0.000000	2.943820	3292.646240
0.000000	2.944057	3293.812012
0.000000	2.944294	3293.992676
0.000000	2.944531	3292.304688
0.000000	2.944769	3289.200195
0.000000	2.945006	3284.453857
0.000000	2.945243	3277.870117
0.000000	2.945480	3269.425293
0.000000	2.945717	3259.539307
0.000000	2.945955	3248.115723
0.000000	2.946192	3234.778809
0.000000	2.946429	3220.360840
0.000000	2.946666	3206.572998
0.000000	2.946903	3192.794922
0.000000	2.947140	3178.900391
0.000000	2.947377	3165.920898
0.000000	2.947615	3153.977783
0.000000	2.947852	3144.634033
0.000000	2.948089	3137.456299
0.000000	2.948326	3131.605713
0.000000	2.948563	3127.084961
0.000000	2.948801	3123.820557
0.000000	2.949038	3121.795166
0.000000	2.949275	3119.841064
0.000000	2.949512	3118.454590
0.000000	2.949749	3117.316650
0.000000	2.949986	3116.468994
0.000000	2.950224	3115.962158
0.000000	2.950461	3116.090576
0.000000	2.950698	3116.914795
0.000000	2.950935	3117.046875
0.000000	2.951172	3115.388428
0.000000	2.951410	3114.409912
0.000000	2.951647	3116.442383
0.000000	2.951884	3119.487061
0.000000	2.952121	3123.651367
0.000000	2.952358	3129.339600
0.000000	2.952595	3136.998535
0.000000	2.952833	3147.430908
0.000000	2.953070	3160.765381
0.000000	2.953307	3176.737061
0.000000	2.953544	3194.170410
0.000000	2.953781	3212.071045
0.000000	2.954019	3231.258789
0.000000	2.954256	3250.990234
0.000000	2.954493	3270.333252
0.000000	2.954730	3287.354248
0.000000	2.954967	3302.465332
0.000000	2.955204	3315.146484
0.000000	2.955442	3324.303467
0.000000	2.955678	3330.037109
0.000000	2.955916	3332.405273
0.000000	2.956153	3331.920654
0.000000	2.956390	3328.939941
0.000000	2.956628	3325.197998
0.000000	2.956864	3321.323486
0.000000	2.957102	3316.831787
0.000000	2.957339	3311.540527
0.000000	2.957576	3306.093506
0.000000	2.957814	3300.024414
0.000000	2.958050	3293.540283
0.000000	2.958287	3287.798340
0.000000	2.958525	3281.850342
0.000000	2.958762	3275.637939
0.000000	2.958999	3268.384766
0.000000	2.959236	3259.854004
0.000000	2.959473	3251.270996
0.000000	2.959711	3244.484131
0.000000	2.959948	3238.344727
0.000000	2.960185	3232.605713
0.000000	2.960422	3227.885010
0.000000	2.960659	3224.950928
0.000000	2.960896	3222.980469
0.000000	2.961134	3221.822021
0.000000	2.961371	3222.171143
0.000000	2.961608	3224.220459
0.000000	2.961845	3228.573242
0.000000	2.962082	3233.298828
0.000000	2.962320	3238.039551
0.000000	2.962557	3243.774170
0.000000	2.962794	3249.549072
0.000000	2.963031	3255.822021
0.000000	2.963268	3261.724365
0.000000	2.963506	3267.227051
0.000000	2.963743	3273.445068
0.000000	2.963980	3278.864746
0.000000	2.964217	3283.291260
0.000000	2.964454	3288.305664
0.000000	2.964691	3293.839844
0.000000	2.964929	3299.512451
0.000000	2.965166	3304.739746
0.000000	2.965403	3309.486328
0.000000	2.965640	3313.815918
0.000000	2.965877	3317.901367
0.000000	2.966115	3320.330078
0.000000	2.966352	3320.546875
0.000000	2.966589	3321.147217
0.000000	2.966826	3321.937744
0.000000	2.967063	3321.596191
0.000000	2.967300	3320.500000
0.000000	2.967537	3319.728027
0.000000	2.967775	3318.721680
0.000000	2.968012	3317.643066
0.000000	2.968249	3317.036133
0.000000	2.968486	3318.405518
0.000000	2.968723	3319.537842
0.000000	2.968961	3321.598877
0.000000	2.969198	3321.737793
0.000000	2.969435	3322.645264
0.000000	2.969672	3323.846680
0.000000	2.969909	3325.295898
0.000000	2.970146	3326.072754
0.000000	2.970384	3326.461426
0.000000	2.970621	3327.035889
0.000000	2.970858	3327.421631
0.000000	2.971095	3327.471191
0.000000	2.971332	3327.653076
0.000000	2.971570	3327.841064
0.000000	2.971807	3327.281250
0.000000	2.972044	3327.280029
0.000000	2.972281	3326.623535
0.000000	2.972518	3326.115479
0.000000	2.972755	3325.366455
0.000000	2.972993	3323.951904
0.000000	2.973230	3322.892578
0.000000	2.973467	3321.020752
0.000000	2.973704	3319.055176
0.000000	2.973941	3316.881836
0.000000	2.974178	3313.395752
0.000000	2.974416	3307.741211
0.000000	2.974653	3303.281738
0.000000	2.974890	3298.264648
0.000000	2.975127	3293.512207
0.000000	2.975364	3287.306885
0.000000	2.975601	3280.577393
0.000000	2.975838	3274.206787
0.000000	2.976076	3267.497314
0.000000	2.976313	3260.908447
0.000000	2.976550	3253.544678
0.000000	2.976787	3246.419189
0.000000	2.977024	3238.130859
0.000000	2.977262	3229.430664
0.000000	2.977499	3219.903809
0.000000	2.977736	3210.472656
0.000000	2.977973	3201.233398
0.000000	2.978210	3191.166992
0.000000	2.978447	3180.233643
0.000000	2.978685	3168.616455
0.000000	2.978922	3156.252686
0.000000	2.979159	3146.113037
0.000000	2.979396	3136.768311
0.000000	2.979633	3128.532227
0.000000	2.979871	3120.888184
0.000000	2.980108	3115.642334
0.000000	2.980345	3111.721924
0.000000	2.980582	3109.435791
0.000000	2.980819	3108.827637
0.000000	2.981056	3110.843994
0.000000	2.981294	3114.986816
0.000000	2.981531	3119.961670
0.000000	2.981768	3125.167969
0.000000	2.982005	3130.666504
0.000000	2.982242	3136.258545
0.000000	2.982480	3140.892578
0.000000	2.982717	3143.798340
0.000000	2.982954	3146.393555
0.000000	2.983191	3148.672607
0.000000	2.983428	3151.528076
0.000000	2.983665	3154.660156
0.000000	2.983903	3157.483154
0.000000	2.984140	3159.747803
0.000000	2.984377	3162.429932
0.000000	2.984614	3165.058594
0.000000	2.984851	3167.602295
0.000000	2.985089	3170.140381
0.000000	2.985326	3172.019287
0.000000	2.985563	3173.562500
0.000000	2.985800	3174.897461
0.000000	2.986037	3176.788086
0.000000	2.986274	3178.558105
0.000000	2.986511	3180.121094
0.000000	2.986749	3181.671387
0.000000	2.986986	3183.448242
0.000000	2.987223	3185.959961
0.000000	2.987460	3188.858154
0.000000	2.987697	3192.466309
0.000000	2.987934	3196.682373
0.000000	2.988172	3201.421631
0.000000	2.988409	3205.640625
0.000000	2.988646	3209.298584
0.000000	2.988883	3212.718994
0.000000	2.989120	3214.312988
0.000000	2.989357	3213.891357
0.000000	2.989595	3212.916992
0.000000	2.989832	3212.202148
0.000000	2.990069	3211.914795
0.000000	2.990306	3213.082520
0.000000	2.990543	3214.998779
0.000000	2.990781	3217.451904
0.000000	2.991018	3220.640137
0.000000	2.991255	3224.571045
0.000000	2.991492	3228.200928
0.000000	2.991729	3232.002686
0.000000	2.991966	3235.488037
0.000000	2.992204	3238.410400
0.000000	2.992441	3241.170410
0.000000	2.992678	3243.987549
0.000000	2.992915	3246.261963
0.000000	2.993152	3248.752686
0.000000	2.993390	3250.924072
0.000000	2.993627	3254.299805
0.000000	2.993864	3257.982666
0.000000	2.994101	3261.245605
0.000000	2.994338	3264.337158
0.000000	2.994576	3267.441162
0.000000	2.994812	3271.020264
0.000000	2.995050	3275.300293
0.000000	2.995287	3280.218994
0.000000	2.995524	3285.272705
0.000000	2.995761	3290.852295
0.000000	2.995998	3295.842529
0.000000	2.996236	3301.023682
0.000000	2.996473	3304.170410
0.000000	2.996710	3306.594727
0.000000	2.996947	3309.633057
0.000000	2.997184	3312.109375
0.000000	2.997422	3315.227295
0.000000	2.997659	3317.519531
0.000000	2.997896	3319.515869
0.000000	2.998133	3321.397949
0.000000	2.998370	3322.840332
0.000000	2.998607	3323.613037
0.000000	2.998845	3323.728516
0.000000	2.999082	3323.221191
0.000000	2.999319	3322.149658
0.000000	2.999556	3320.605957
0.000000	2.999793	3318.722168
0.000000	3.000031	3316.450439
0.000000	3.000268	3314.445557
0.000000	3.000505	3312.533447
0.000000	3.000742	3311.062256
0.000000	3.000979	3311.319092
0.000000	3.001216	3314.054688
0.000000	3.001454	3321.443115
0.000000	3.001691	3332.578857
0.000000	3.001928	3348.226807
0.000000	3.002165	3369.412354
0.000000	3.002402	3392.231689
0.000000	3.002640	3414.618896
0.000000	3.002877	3439.946777
0.000000	3.003114	3458.662354
0.000000	3.003351	3467.809570
0.000000	3.003588	3469.183838
0.000000	3.003825	3463.140137
0.000000	3.004063	3447.296387
0.000000	3.004299	3427.672852
0.000000	3.004537	3407.340332
0.000000	3.004774	3391.586182
0.000000	3.005011	3386.552246
0.000000	3.005249	3383.410400
0.000000	3.005485	3381.589600
0.000000	3.005723	3379.912842
0.000000	3.005960	3379.490723
0.000000	3.006197	3380.182129
0.000000	3.006434	3381.879883
0.000000	3.006671	3384.281006
0.000000	3.006908	3387.131592
0.000000	3.007146	3389.635742
0.000000	3.007383	3391.936768
0.000000	3.007620	3392.623779
0.000000	3.007857	3392.148926
0.000000	3.008094	3391.099854
0.000000	3.008332	3389.313477
0.000000	3.008569	3387.534180
0.000000	3.008806	3385.583740
0.000000	3.009043	3383.391113
0.000000	3.009280	3380.994141
0.000000	3.009517	3378.776367
0.000000	3.009755	3377.100830
0.000000	3.009992	3374.476318
0.000000	3.010229	3371.222168
0.000000	3.010466	3367.771484
0.000000	3.010703	3364.175049
0.000000	3.010941	3361.406250
0.000000	3.011178	3359.128662
0.000000	3.011415	3358.510010
0.000000	3.011652	3359.765381
0.000000	3.011889	3362.065918
0.000000	3.012126	3363.192871
0.000000	3.012364	3362.209961
0.000000	3.012601	3360.149658
0.000000	3.012838	3357.290527
0.000000	3.013075	3355.503418
0.000000	3.013312	3355.263428
0.000000	3.013550	3355.356201
0.000000	3.013787	3356.347900
0.000000	3.014024	3357.490234
0.000000	3.014261	3357.182861
0.000000	3.014498	3355.372314
0.000000	3.014735	3352.712402
0.000000	3.014972	3349.248779
0.000000	3.015210	3346.212158
0.000000	3.015447	3342.240723
0.000000	3.015684	3337.548828
0.000000	3.015921	3333.374268
0.000000	3.016158	3331.185059
0.000000	3.016396	3328.787354
0.000000	3.016633	3326.449707
0.000000	3.016870	3322.705322
0.000000	3.017107	3317.317871
0.000000	3.017344	3310.459961
0.000000	3.017581	3302.631104
0.000000	3.017819	3294.870850
0.000000	3.018056	3290.619629
0.000000	3.018293	3288.159912
0.000000	3.018530	3285.603271
0.000000	3.018767	3283.571777
0.000000	3.019005	3280.726563
0.000000	3.019242	3277.415771
0.000000	3.019479	3273.727783
0.000000	3.019716	3269.969971
0.000000	3.019953	3267.022949
0.000000	3.020190	3264.716553
0.000000	3.020428	3263.690674
0.000000	3.020665	3263.799561
0.000000	3.020902	3263.814697
0.000000	3.021139	3263.997314
0.000000	3.021376	3264.366699
0.000000	3.021614	3264.214600
0.000000	3.021851	3263.587158
0.000000	3.022088	3262.976074
0.000000	3.022325	3262.336426
0.000000	3.022562	3262.499268
0.000000	3.022799	3263.572266
0.000000	3.023037	3264.744629
0.000000	3.023273	3266.352539
0.000000	3.023511	3267.619385
0.000000	3.023748	3268.837158
0.000000	3.023985	3269.843994
0.000000	3.024222	3270.738525
0.000000	3.024459	3271.770020
0.000000	3.024697	3272.840820
0.000000	3.024934	3274.342285
0.000000	3.025171	3275.822754
0.000000	3.025408	3277.306396
0.000000	3.025645	3278.841553
0.000000	3.025882	3280.497314
0.000000	3.026120	3282.713623
0.000000	3.026357	3285.426025
0.000000	3.026594	3288.258057
0.000000	3.026831	3291.723633
0.000000	3.027068	3294.804932
0.000000	3.027306	3296.991211
0.000000	3.027543	3298.242676
0.000000	3.027780	3298.801270
0.000000	3.028017	3297.638916
0.000000	3.028254	3295.264404
0.000000	3.028491	3292.213379
0.000000	3.028729	3289.122314
0.000000	3.028966	3287.156494
0.000000	3.029203	3285.757813
0.000000	3.029440	3284.270508
0.000000	3.029677	3282.234375
0.000000	3.029915	3279.928467
0.000000	3.030152	3278.159912
0.000000	3.030389	3277.272461
0.000000	3.030626	3276.492432
0.000000	3.030863	3275.503906
0.000000	3.031101	3275.252197
0.000000	3.031338	3275.176025
0.000000	3.031575	3275.834229
0.000000	3.031812	3277.596924
0.000000	3.032049	3280.468262
0.000000	3.032286	3284.757080
0.000000	3.032524	3290.550049
0.000000	3.032761	3297.048340
0.000000	3.032998	3304.132324
0.000000	3.033235	3311.448975
0.000000	3.033472	3316.509277
0.000000	3.033710	3318.895508
0.000000	3.033947	3320.941162
0.000000	3.034184	3322.390381
0.000000	3.034421	3323.522461
0.000000	3.034658	3325.521484
0.000000	3.034895	3327.283447
0.000000	3.035132	3328.146729
0.000000	3.035370	3328.816650
0.000000	3.035607	3330.174561
0.000000	3.035844	3331.985107
0.000000	3.036081	3334.890625
0.000000	3.036318	3338.235107
0.000000	3.036555	3341.389648
0.000000	3.036793	3342.015381
0.000000	3.037030	3342.356445
0.000000	3.037267	3342.575439
0.000000	3.037504	3343.990967
0.000000	3.037741	3347.446533
0.000000	3.037978	3351.120361
0.000000	3.038216	3355.090576
0.000000	3.038453	3358.896240
0.000000	3.038690	3362.513184
0.000000	3.038927	3365.661621
0.000000	3.039164	3368.424316
0.000000	3.039402	3370.293945
0.000000	3.039639	3371.995117
0.000000	3.039876	3373.321777
0.000000	3.040113	3373.942383
0.000000	3.040350	3374.271973
0.000000	3.040587	3373.674805
0.000000	3.040825	3372.756836
0.000000	3.041062	3371.582520
0.000000	3.041299	3370.479248
0.000000	3.041536	3369.655762
0.000000	3.041773	3368.925293
0.000000	3.042011	3368.413818
0.000000	3.042248	3366.985107
0.000000	3.042485	3366.619629
0.000000	3.042722	3365.432617
0.000000	3.042959	3363.285889
0.000000	3.043196	3360.465332
0.000000	3.043433	3356.718506
0.000000	3.043671	3354.273193
0.000000	3.043908	3351.879150
0.000000	3.044145	3349.055664
0.000000	3.044382	3345.826660
0.000000	3.044619	3342.155762
0.000000	3.044857	3338.676270
0.000000	3.045094	3336.806152
0.000000	3.045331	3336.135254
0.000000	3.045568	3335.184814
0.000000	3.045805	3334.363770
0.000000	3.046042	3334.354980
0.000000	3.046280	3335.464355
0.000000	3.046517	3336.590332
0.000000	3.046754	3338.120361
0.000000	3.046991	3339.570801
0.000000	3.047228	3341.031250
0.000000	3.047466	3341.384766
0.000000	3.047703	3341.486816
0.000000	3.047940	3341.327881
0.000000	3.048177	3340.959961
0.000000	3.048414	3340.983398
0.000000	3.048651	3341.447510
0.000000	3.048889	3342.289063
0.000000	3.049126	3344.050537
0.000000	3.049363	3346.527832
0.000000	3.049600	3349.452637
0.000000	3.049837	3353.830811
0.000000	3.050075	3358.422852
0.000000	3.050312	3362.486328
0.000000	3.050549	3366.479492
0.000000	3.050786	3370.537598
0.000000	3.051023	3373.962402
0.000000	3.051260	3376.924561
0.000000	3.051498	3380.257324
0.000000	3.051734	3383.725098
0.000000	3.051972	3386.556885
0.000000	3.052209	3389.270020
0.000000	3.052446	3392.366455
0.000000	3.052684	3395.197510
0.000000	3.052920	3396.930664
0.000000	3.053158	3396.748291
0.000000	3.053395	3395.028320
0.000000	3.053632	3393.159668
0.000000	3.053869	3391.549561
0.000000	3.054106	3390.840820
0.000000	3.054343	3390.281006
0.000000	3.054581	3389.620117
0.000000	3.054818	3388.433350
0.000000	3.055055	3386.398193
0.000000	3.055292	3385.290527
0.000000	3.055529	3383.179443
0.000000	3.055767	3380.182373
0.000000	3.056004	3377.138672
0.000000	3.056241	3374.123047
0.000000	3.056478	3374.015381
0.000000	3.056715	3374.064941
0.000000	3.056952	3373.988281
0.000000	3.057190	3373.734131
0.000000	3.057427	3373.276855
0.000000	3.057664	3373.245605
0.000000	3.057901	3373.354004
0.000000	3.058138	3373.825195
0.000000	3.058376	3374.679688
0.000000	3.058613	3376.685547
0.000000	3.058850	3379.391846
0.000000	3.059087	3383.141846
0.000000	3.059324	3387.515381
0.000000	3.059561	3392.407715
0.000000	3.059799	3397.578369
0.000000	3.060036	3402.659180
0.000000	3.060273	3408.497803
0.000000	3.060510	3414.600830
0.000000	3.060747	3421.236328
0.000000	3.060985	3428.102051
0.000000	3.061222	3435.027832
0.000000	3.061459	3440.178711
0.000000	3.061696	3443.261230
0.000000	3.061933	3444.696777
0.000000	3.062171	3445.169189
0.000000	3.062407	3444.875000
0.000000	3.062645	3443.729248
0.000000	3.062882	3441.847656
0.000000	3.063119	3440.283203
0.000000	3.063356	3438.945068
0.000000	3.063593	3438.101807
0.000000	3.063831	3438.011230
0.000000	3.064068	3438.887939
0.000000	3.064305	3440.990723
0.000000	3.064542	3443.258789
0.000000	3.064779	3445.847656
0.000000	3.065017	3448.005859
0.000000	3.065254	3450.623047
0.000000	3.065491	3452.755127
0.000000	3.065728	3453.159180
0.000000	3.065965	3452.681641
0.000000	3.066202	3451.292236
0.000000	3.066440	3449.718262
0.000000	3.066677	3447.733398
0.000000	3.066914	3444.470947
0.000000	3.067151	3440.031738
0.000000	3.067388	3434.573242
0.000000	3.067626	3428.797119
0.000000	3.067863	3422.478271
0.000000	3.068100	3415.157471
0.000000	3.068337	3407.743408
0.000000	3.068574	3400.226074
0.000000	3.068811	3392.588623
0.000000	3.069049	3385.786133
0.000000	3.069286	3378.827393
0.000000	3.069523	3371.406738
0.000000	3.069760	3363.733154
0.000000	3.069997	3357.149902
0.000000	3.070235	3351.551270
0.000000	3.070472	3346.259766
0.000000	3.070709	3340.888672
0.000000	3.070946	3335.760010
0.000000	3.071183	3330.227295
0.000000	3.071420	3324.728516
0.000000	3.071658	3319.609375
0.000000	3.071894	3314.613525
0.000000	3.072132	3309.604492
0.000000	3.072369	3304.363770
0.000000	3.072606	3298.744141
0.000000	3.072843	3293.544678
0.000000	3.073080	3289.415771
0.000000	3.073318	3286.903320
0.000000	3.073555	3285.891846
0.000000	3.073792	3286.160400
0.000000	3.074029	3287.143066
0.000000	3.074266	3288.561279
0.000000	3.074503	3290.485352
0.000000	3.074741	3292.277832
0.000000	3.074978	3294.802490
0.000000	3.075215	3296.697510
0.000000	3.075452	3299.791260
0.000000	3.075689	3305.635010
0.000000	3.075927	3311.212891
0.000000	3.076164	3317.724854
0.000000	3.076401	3325.053467
0.000000	3.076638	3332.653320
0.000000	3.076875	3340.171387
0.000000	3.077112	3347.852783
0.000000	3.077350	3355.352051
0.000000	3.077587	3362.567627
0.000000	3.077824	3370.032959
0.000000	3.078061	3376.972900
0.000000	3.078298	3383.946289
0.000000	3.078536	3390.823730
0.000000	3.078773	3397.594238
0.000000	3.079010	3404.362549
0.000000	3.079247	3410.726074
0.000000	3.079484	3417.210449
0.000000	3.079721	3423.700928
0.000000	3.079959	3429.768311
0.000000	3.080196	3434.567871
0.000000	3.080433	3437.615723
0.000000	3.080670	3439.835938
0.000000	3.080907	3441.274414
0.000000	3.081145	3442.133789
0.000000	3.081382	3442.641846
0.000000	3.081619	3442.426270
0.000000	3.081856	3441.719238
0.000000	3.082093	3440.407715
0.000000	3.082330	3438.625977
0.000000	3.082567	3437.001709
0.000000	3.082805	3434.933838
0.000000	3.083042	3432.003906
0.000000	3.083279	3429.470947
0.000000	3.083516	3426.028564
0.000000	3.083753	3422.113037
0.000000	3.083991	3417.453125
0.000000	3.084228	3411.432373
0.000000	3.084465	3404.232910
0.000000	3.084702	3396.156982
0.000000	3.084939	3388.342041
0.000000	3.085176	3381.499023
0.000000	3.085414	3375.331055
0.000000	3.085651	3368.967529
0.000000	3.085888	3363.062988
0.000000	3.086125	3357.803711
0.000000	3.086362	3351.918701
0.000000	3.086599	3345.377930
0.000000	3.086837	3340.710693
0.000000	3.087074	3336.665283
0.000000	3.087311	3334.239990
0.000000	3.087548	3332.720947
0.000000	3.087785	3333.238770
0.000000	3.088022	3335.005859
0.000000	3.088260	3337.291504
0.000000	3.088497	3339.712402
0.000000	3.088734	3341.437256
0.000000	3.088971	3342.205566
0.000000	3.089208	3341.797852
0.000000	3.089446	3340.442871
0.000000	3.089683	3337.747559
0.000000	3.089920	3333.899902
0.000000	3.090157	3329.427490
0.000000	3.090394	3326.125000
0.000000	3.090631	3323.579590
0.000000	3.090868	3320.275879
0.000000	3.091106	3315.731445
0.000000	3.091343	3309.789307
0.000000	3.091580	3303.289551
0.000000	3.091817	3297.354736
0.000000	3.092054	3293.442871
0.000000	3.092292	3290.449707
0.000000	3.092529	3288.373535
0.000000	3.092766	3287.273926
0.000000	3.093003	3287.251953
0.000000	3.093240	3288.547119
0.000000	3.093477	3289.937988
0.000000	3.093715	3290.918701
0.000000	3.093952	3291.300293
0.000000	3.094189	3291.131104
0.000000	3.094426	3289.627197
0.000000	3.094663	3287.138916
0.000000	3.094901	3283.760498
0.000000	3.095138	3278.599854
0.000000	3.095375	3273.567627
0.000000	3.095612	3269.430420
0.000000	3.095849	3264.838623
0.000000	3.096087	3261.400391
0.000000	3.096324	3259.123535
0.000000	3.096561	3258.713379
0.000000	3.096798	3261.169434
0.000000	3.097035	3266.743408
0.000000	3.097272	3272.688477
0.000000	3.097510	3278.764648
0.000000	3.097747	3284.034424
0.000000	3.097984	3290.041992
0.000000	3.098221	3297.418701
0.000000	3.098458	3306.339600
0.000000	3.098696	3316.572754
0.000000	3.098933	3326.628906
0.000000	3.099170	3332.368896
0.000000	3.099407	3336.175049
0.000000	3.099644	3339.328613
0.000000	3.099881	3342.556641
0.000000	3.100119	3346.890137
0.000000	3.100355	3351.871338
0.000000	3.100593	3356.566406
0.000000	3.100830	3360.810303
0.000000	3.101067	3364.786865
0.000000	3.101305	3368.068359
0.000000	3.101541	3371.312744
0.000000	3.101779	3374.340576
0.000000	3.102016	3377.064941
0.000000	3.102253	3378.774658
0.000000	3.102490	3380.213135
0.000000	3.102727	3381.193115
0.000000	3.102964	3381.654053
0.000000	3.103202	3381.690918
0.000000	3.103439	3380.842773
0.000000	3.103676	3379.554199
0.000000	3.103913	3378.468018
0.000000	3.104150	3378.735840
0.000000	3.104388	3379.271729
0.000000	3.104625	3379.954834
0.000000	3.104862	3380.602051
0.000000	3.105099	3381.229004
0.000000	3.105336	3381.464844
0.000000	3.105573	3380.572266
0.000000	3.105811	3378.337891
0.000000	3.106048	3377.562744
0.000000	3.106285	3376.765869
0.000000	3.106522	3375.126465
0.000000	3.106759	3373.817139
0.000000	3.106997	3371.913330
0.000000	3.107234	3371.416016
0.000000	3.107471	3371.432373
0.000000	3.107708	3373.129883
0.000000	3.107945	3374.666260
0.000000	3.108182	3377.091553
0.000000	3.108420	3378.054443
0.000000	3.108657	3377.877686
0.000000	3.108894	3377.700928
0.000000	3.109131	3377.186768
0.000000	3.109368	3378.130127
0.000000	3.109606	3381.926758
0.000000	3.109843	3387.360352
0.000000	3.110080	3395.929199
0.000000	3.110317	3407.065674
0.000000	3.110554	3422.391602
0.000000	3.110791	3440.729248
0.000000	3.111028	3460.827148
0.000000	3.111266	3476.937988
0.000000	3.111503	3484.624023
0.000000	3.111740	3484.354980
0.000000	3.111977	3477.706787
0.000000	3.112214	3465.267334
0.000000	3.112452	3447.341309
0.000000	3.112689	3428.292725
0.000000	3.112926	3410.948730
0.000000	3.113163	3400.555420
0.000000	3.113400	3394.974365
0.000000	3.113637	3389.771729
0.000000	3.113875	3385.928711
0.000000	3.114112	3384.070313
0.000000	3.114349	3383.204102
0.000000	3.114586	3383.026123
0.000000	3.114823	3382.672363
0.000000	3.115061	3381.731201
0.000000	3.115298	3381.402832
0.000000	3.115535	3380.633301
0.000000	3.115772	3379.336182
0.000000	3.116009	3377.021484
0.000000	3.116246	3374.157227
0.000000	3.116484	3371.350098
0.000000	3.116721	3369.059326
0.000000	3.116958	3367.774902
0.000000	3.117195	3367.718994
0.000000	3.117432	3368.548096
0.000000	3.117670	3369.570313
0.000000	3.117907	3371.348389
0.000000	3.118144	3372.943848
0.000000	3.118381	3374.320068
0.000000	3.118618	3375.312012
0.000000	3.118855	3376.116699
0.000000	3.119093	3376.450684
0.000000	3.119329	3376.022217
0.000000	3.119567	3374.920166
0.000000	3.119804	3372.777832
0.000000	3.120041	3370.475586
0.000000	3.120279	3367.856201
0.000000	3.120515	3364.294678
0.000000	3.120753	3359.946777
0.000000	3.120990	3355.566895
0.000000	3.121227	3351.646729
0.000000	3.121464	3348.477539
0.000000	3.121701	3345.736328
0.000000	3.121938	3344.880371
0.000000	3.122176	3345.369629
0.000000	3.122413	3346.641113
0.000000	3.122650	3347.795654
0.000000	3.122887	3348.754639
0.000000	3.123124	3349.971436
0.000000	3.123362	3351.459961
0.000000	3.123599	3353.238281
0.000000	3.123836	3355.182373
0.000000	3.124073	3358.583740
0.000000	3.124310	3362.368896
0.000000	3.124547	3365.220459
0.000000	3.124785	3365.434570
0.000000	3.125022	3366.145752
0.000000	3.125259	3367.151367
0.000000	3.125496	3366.523193
0.000000	3.125733	3367.188965
0.000000	3.125971	3368.022461
0.000000	3.126208	3368.264648
0.000000	3.126445	3368.323730
0.000000	3.126682	3368.359375
0.000000	3.126919	3367.767334
0.000000	3.127156	3366.636719
0.000000	3.127394	3363.847412
0.000000	3.127631	3361.338135
0.000000	3.127868	3358.095947
0.000000	3.128105	3354.309326
0.000000	3.128342	3349.631836
0.000000	3.128580	3344.401855
0.000000	3.128817	3339.052002
0.000000	3.129054	3334.426270
0.000000	3.129291	3331.711426
0.000000	3.129528	3329.298584
0.000000	3.129766	3327.075684
0.000000	3.130002	3324.102539
0.000000	3.130240	3320.586670
0.000000	3.130477	3316.152100
0.000000	3.130714	3310.476318
0.000000	3.130951	3302.620117
0.000000	3.131188	3294.962158
0.000000	3.131426	3288.128662
0.000000	3.131663	3281.539307
0.000000	3.131900	3275.895508
0.000000	3.132137	3271.613037
0.000000	3.132374	3267.795654
0.000000	3.132612	3263.684326
0.000000	3.132849	3259.349854
0.000000	3.133086	3254.786621
0.000000	3.133323	3250.639404
0.000000	3.133560	3246.851074
0.000000	3.133797	3243.817627
0.000000	3.134035	3241.032959
0.000000	3.134272	3238.887207
0.000000	3.134509	3235.910889
0.000000	3.134746	3232.066162
0.000000	3.134983	3227.779053
0.000000	3.135220	3222.860596
0.000000	3.135458	3218.674561
0.000000	3.135695	3215.334473
0.000000	3.135932	3212.199707
0.000000	3.136169	3210.773193
0.000000	3.136406	3209.973633
0.000000	3.136643	3210.052734
0.000000	3.136881	3209.755859
0.000000	3.137118	3209.485596
0.000000	3.137355	3209.081055
0.000000	3.137592	3208.886963
0.000000	3.137829	3209.269043
0.000000	3.138067	3209.979736
0.000000	3.138304	3210.619873
0.000000	3.138541	3211.153320
0.000000	3.138778	3211.455322
0.000000	3.139015	3211.687744
0.000000	3.139252	3212.551025
0.000000	3.139489	3214.050537
0.000000	3.139727	3215.811523
0.000000	3.139964	3217.923340
0.000000	3.140201	3220.839111
0.000000	3.140438	3224.509277
0.000000	3.140675	3228.479492
0.000000	3.140913	3233.127197
0.000000	3.141150	3237.271484
0.000000	3.141387	3241.571289
0.000000	3.141624	3246.772949
0.000000	3.141861	3253.160400
0.000000	3.142098	3260.365479
0.000000	3.142336	3268.675537
0.000000	3.142573	3277.224121
0.000000	3.142810	3285.681152
0.000000	3.143047	3294.186768
0.000000	3.143284	3302.640137
0.000000	3.143522	3311.166016
0.000000	3.143759	3319.621582
0.000000	3.143996	3327.577881
0.000000	3.144233	3334.808594
0.000000	3.144470	3341.189697
0.000000	3.144707	3346.346680
0.000000	3.144945	3350.510986
0.000000	3.145182	3353.570557
0.000000	3.145419	3355.178467
0.000000	3.145656	3355.131104
0.000000	3.145893	3353.636963
0.000000	3.146131	3351.447510
0.000000	3.146368	3348.015381
0.000000	3.146605	3343.879150
0.000000	3.146842	3338.631836
0.000000	3.147079	3331.863525
0.000000	3.147316	3324.405029
0.000000	3.147554	3316.894043
0.000000	3.147791	3309.486328
0.000000	3.148028	3300.871338
0.000000	3.148265	3291.232666
0.000000	3.148502	3280.908936
0.000000	3.148740	3271.491211
0.000000	3.148976	3263.593994
0.000000	3.149214	3257.937988
0.000000	3.149451	3253.455566
0.000000	3.149688	3251.727783
0.000000	3.149925	3251.079102
0.000000	3.150162	3250.993164
0.000000	3.150399	3251.150146
0.000000	3.150637	3251.482910
0.000000	3.150874	3252.448975
0.000000	3.151111	3254.305908
0.000000	3.151348	3256.594971
0.000000	3.151585	3259.704834
0.000000	3.151823	3263.076660
0.000000	3.152060	3266.394043
0.000000	3.152297	3270.953857
0.000000	3.152534	3276.503662
0.000000	3.152771	3282.973389
0.000000	3.153008	3288.906494
0.000000	3.153246	3295.964844
0.000000	3.153483	3303.533447
0.000000	3.153720	3310.545166
0.000000	3.153957	3317.700195
0.000000	3.154194	3325.448730
0.000000	3.154432	3332.708740
0.000000	3.154669	3337.568359
0.000000	3.154906	3343.209473
0.000000	3.155143	3346.343262
0.000000	3.155380	3348.102783
0.000000	3.155617	3348.430664
0.000000	3.155855	3347.718262
0.000000	3.156092	3345.960205
0.000000	3.156329	3343.457031
0.000000	3.156566	3340.562744
0.000000	3.156803	3337.775146
0.000000	3.157041	3335.705078
0.000000	3.157278	3332.979004
0.000000	3.157515	3329.871826
0.000000	3.157752	3325.862305
0.000000	3.157989	3323.281006
0.000000	3.158226	3321.378174
0.000000	3.158463	3318.976318
0.000000	3.158701	3317.076416
0.000000	3.158938	3316.721924
0.000000	3.159175	3317.569092
0.000000	3.159412	3319.388916
0.000000	3.159649	3321.364990
0.000000	3.159887	3322.128662
0.000000	3.160124	3322.511475
0.000000	3.160361	3323.941406
0.000000	3.160598	3324.977783
0.000000	3.160835	3326.714355
0.000000	3.161072	3327.272705
0.000000	3.161310	3328.058105
0.000000	3.161547	3330.317383
0.000000	3.161784	3333.666992
0.000000	3.162021	3337.082031
0.000000	3.162258	3340.628906
0.000000	3.162496	3343.972168
0.000000	3.162733	3345.682617
0.000000	3.162970	3345.981934
0.000000	3.163207	3345.888428
0.000000	3.163444	3345.854980
0.000000	3.163682	3347.623047
0.000000	3.163919	3350.867188
0.000000	3.164156	3354.525391
0.000000	3.164393	3358.765381
0.000000	3.164630	3362.869629
0.000000	3.164867	3367.423828
0.000000	3.165105	3372.178711
0.000000	3.165342	3377.472900
0.000000	3.165579	3382.422119
0.000000	3.165816	3387.447998
0.000000	3.166053	3392.983398
0.000000	3.166291	3398.454102
0.000000	3.166528	3403.460693
0.000000	3.166764	3407.814453
0.000000	3.167002	3412.051270
0.000000	3.167239	3414.530518
0.000000	3.167476	3417.014160
0.000000	3.167714	3418.208252
0.000000	3.167950	3418.163574
0.000000	3.168188	3418.363281
0.000000	3.168425	3417.932861
0.000000	3.168662	3418.281494
0.000000	3.168900	3417.546143
0.000000	3.169136	3417.437256
0.000000	3.169374	3417.509033
0.000000	3.169611	3416.879150
0.000000	3.169848	3416.221191
0.000000	3.170085	3415.032227
0.000000	3.170322	3413.426025
0.000000	3.170559	3411.799561
0.000000	3.170797	3410.332031
0.000000	3.171034	3409.440674
0.000000	3.171271	3408.551514
0.000000	3.171508	3407.424805
0.000000	3.171745	3406.087891
0.000000	3.171983	3404.739746
0.000000	3.172220	3403.748047
0.000000	3.172457	3403.381104
0.000000	3.172694	3403.889160
0.000000	3.172931	3405.227051
0.000000	3.173168	3407.154053
0.000000	3.173406	3408.515137
0.000000	3.173643	3410.192627
0.000000	3.173880	3411.416260
0.000000	3.174117	3412.513428
0.000000	3.174354	3414.103027
0.000000	3.174592	3415.967529
0.000000	3.174829	3417.731934
0.000000	3.175066	3419.479980
0.000000	3.175303	3421.524902
0.000000	3.175540	3423.307861
0.000000	3.175777	3424.844727
0.000000	3.176015	3425.682617
0.000000	3.176252	3426.010742
0.000000	3.176489	3426.456299
0.000000	3.176726	3426.488770
0.000000	3.176963	3426.563721
0.000000	3.177201	3427.650879
0.000000	3.177438	3428.742920
0.000000	3.177675	3430.554443
0.000000	3.177912	3432.540283
0.000000	3.178149	3433.595459
0.000000	3.178386	3434.317139
0.000000	3.178623	3434.551514
0.000000	3.178861	3433.745605
0.000000	3.179098	3433.889648
0.000000	3.179335	3434.782959
0.000000	3.179572	3436.301514
0.000000	3.179809	3438.969238
0.000000	3.180047	3443.304199
0.000000	3.180284	3448.773193
0.000000	3.180521	3452.779541
0.000000	3.180758	3454.383789
0.000000	3.180995	3454.026367
0.000000	3.181232	3452.158203
0.000000	3.181470	3448.508545
0.000000	3.181707	3443.052490
0.000000	3.181944	3436.414063
0.000000	3.182181	3429.139893
[truncated: 4,972,579 more chars]
