# Supplementary material for: Conductivity and radio frequency performance data for silver nanoparticle inks deposited via aerosol jet deposition and processed under varying conditions
Source: Data Brief. 2020 Sep 24;33:106331. doi: 10.1016/j.dib.2020.106331 (PMC7560714; doi:10.1016/j.dib.2020.106331)
Supplement: Supplementary file 3 [file mmc3.zip › Sintering Study/Clariant Ink/RF Data/CLA_01_01.S2P]

!  2-Port S-parameters saved by WinCal
! VAR MeasName=S-Parameters (CALIBRATED_DATA) read from VNA (E8364B)
! VAR MeasDate=11/22/2017 2:04:23 PM
! VAR NAME=AFRL171010_01_01
! VAR FILENAME=AFRL171010_01_01.S2P
! VAR DATE=11/22/2017 2:04:23 PM
! VAR PHYS_PORTS=1,2
! VAR ObjTypeName=DATASET
! VAR IndexType=Frequency
!
# Hz S MA R 50
10000000.000 +6.0436183836E-003 -1.5051494148E+002 +9.7835601144E-001 +8.7472877451E-002 +9.7789412460E-001 -4.0206697345E-001 +4.8413732539E-003 -1.7347983025E+002
209950000.000 +6.0535432707E-003 +1.7420357788E+002 +9.7549410840E-001 -7.0199090602E-001 +9.7507027542E-001 -7.6039371070E-001 +6.2289049907E-003 +1.7417476920E+002
409900000.000 +6.2793682845E-003 +1.6208864073E+002 +9.7503359128E-001 -1.3110197318E+000 +9.7455861650E-001 -1.3652403346E+000 +6.3180376594E-003 +1.6396622546E+002
609850000.000 +6.9456898104E-003 +1.5532205629E+002 +9.7408142203E-001 -1.9599260701E+000 +9.7369077699E-001 -2.0159302619E+000 +6.9317965669E-003 +1.5989568059E+002
809800000.000 +7.9434555339E-003 +1.4332219211E+002 +9.7370462593E-001 -2.5635608065E+000 +9.7408438014E-001 -2.6240534799E+000 +7.1456849455E-003 +1.4502908911E+002
1009750000.000 +8.0817794797E-003 +1.3682202360E+002 +9.7348361574E-001 -3.1614268988E+000 +9.7269093038E-001 -3.1936789246E+000 +8.2092884281E-003 +1.3910759956E+002
1209700000.000 +9.0271726632E-003 +1.2755258449E+002 +9.7347312303E-001 -3.7190530486E+000 +9.7284946716E-001 -3.7937901757E+000 +8.9730198387E-003 +1.3030000145E+002
1409650000.000 +9.6518876160E-003 +1.2306411833E+002 +9.7253049966E-001 -4.3267016674E+000 +9.7237012727E-001 -4.4012014574E+000 +9.7222542850E-003 +1.2515884319E+002
1609600000.000 +1.0572055546E-002 +1.1952789241E+002 +9.7220325931E-001 -4.9376778105E+000 +9.7134633768E-001 -5.0159195435E+000 +1.0640824940E-002 +1.2415283902E+002
1809550000.000 +1.2022669463E-002 +1.2387202110E+002 +9.6987100423E-001 -5.5553251910E+000 +9.6941429360E-001 -5.6235276726E+000 +1.1385645400E-002 +1.2418324148E+002
2009500000.000 +1.4003165544E-002 +1.2058287274E+002 +9.6906012146E-001 -6.1085347110E+000 +9.6838828229E-001 -6.1807344947E+000 +1.3052763426E-002 +1.2268622811E+002
2209450000.000 +1.5583046344E-002 +1.1579353575E+002 +9.6838427766E-001 -6.6425096078E+000 +9.6805748773E-001 -6.7346524940E+000 +1.4795767197E-002 +1.1796674085E+002
2409400000.000 +1.6383555547E-002 +1.1063766861E+002 +9.6829005077E-001 -7.2935253031E+000 +9.6825953911E-001 -7.3367451730E+000 +1.5458068376E-002 +1.1391219716E+002
2609350000.000 +1.7871470465E-002 +1.0879736414E+002 +9.6761219898E-001 -7.8198900959E+000 +9.6788103049E-001 -7.9239530614E+000 +1.6780285238E-002 +1.1065767931E+002
2809300000.000 +1.9089962698E-002 +1.0558790719E+002 +9.6755388637E-001 -8.4355354072E+000 +9.6711614402E-001 -8.4857532348E+000 +1.7899782870E-002 +1.0742634096E+002
3009250000.000 +1.9837936124E-002 +1.0404141555E+002 +9.6672917953E-001 -9.0043156865E+000 +9.6602165746E-001 -9.0325300994E+000 +1.8600188557E-002 +1.0628926095E+002
3209200000.000 +2.1590451636E-002 +1.0243150085E+002 +9.6590862279E-001 -9.5427962467E+000 +9.6574869061E-001 -9.5872718826E+000 +1.9982696630E-002 +1.0373063142E+002
3409150000.000 +2.2776919327E-002 +9.9374930122E+001 +9.6567150646E-001 -1.0097784233E+001 +9.6532950040E-001 -1.0105125730E+001 +2.1271163561E-002 +1.0005605595E+002
3609100000.000 +2.3653975679E-002 +9.6641689527E+001 +9.6575307556E-001 -1.0687273913E+001 +9.6496931852E-001 -1.0705232671E+001 +2.2308789840E-002 +9.8683612173E+001
3809050000.000 +2.5263533524E-002 +9.4523108192E+001 +9.6541006624E-001 -1.1202092306E+001 +9.6490652694E-001 -1.1288392207E+001 +2.3685017256E-002 +9.6330948504E+001
4009000000.000 +2.6571333530E-002 +9.2526615467E+001 +9.6481138798E-001 -1.1862869021E+001 +9.6410229714E-001 -1.1893716926E+001 +2.4923569070E-002 +9.4716172639E+001
4208950000.000 +2.7466469437E-002 +9.1230316595E+001 +9.6456057921E-001 -1.2387100275E+001 +9.6344314882E-001 -1.2372634296E+001 +2.6008908076E-002 +9.4732418674E+001
4408900000.000 +2.8853223245E-002 +9.0887732270E+001 +9.6302860328E-001 -1.2946903119E+001 +9.6250287673E-001 -1.2998429370E+001 +2.7295237859E-002 +9.3067408137E+001
4608850000.000 +3.0544395302E-002 +8.9507681850E+001 +9.6292336065E-001 -1.3494126757E+001 +9.6266423314E-001 -1.3548167089E+001 +2.8544623624E-002 +9.1518270381E+001
4808800000.000 +3.1984438474E-002 +8.8172009187E+001 +9.6197881981E-001 -1.4050003414E+001 +9.6228995298E-001 -1.4118631011E+001 +2.9878584208E-002 +8.9936818347E+001
5008750000.000 +3.3267576315E-002 +8.6710033756E+001 +9.6213240180E-001 -1.4616419584E+001 +9.6292462628E-001 -1.4655035818E+001 +3.0718489427E-002 +8.8351885392E+001
5208700000.000 +3.4672057019E-002 +8.5464874710E+001 +9.6153805669E-001 -1.5177797298E+001 +9.6178761284E-001 -1.5279018616E+001 +3.2460733960E-002 +8.7096895676E+001
5408650000.000 +3.5834029245E-002 +8.3930853011E+001 +9.6146263682E-001 -1.5734502814E+001 +9.6134932428E-001 -1.5774958795E+001 +3.3356462804E-002 +8.5174818188E+001
5608600000.000 +3.6956122344E-002 +8.2328117815E+001 +9.6139177218E-001 -1.6305957426E+001 +9.6259812863E-001 -1.6383718932E+001 +3.4651961118E-002 +8.3590374450E+001
5808550000.000 +3.8523037558E-002 +8.1377262452E+001 +9.6120687109E-001 -1.6874706139E+001 +9.6164574521E-001 -1.6932124200E+001 +3.5658745186E-002 +8.1851871655E+001
6008500000.000 +3.9445640746E-002 +7.9390101656E+001 +9.6128654694E-001 -1.7431421834E+001 +9.6166901048E-001 -1.7470381272E+001 +3.6601459671E-002 +7.9436197377E+001
6208450000.000 +4.0887433878E-002 +7.7192054923E+001 +9.6114511546E-001 -1.7994973816E+001 +9.6151227064E-001 -1.8031274822E+001 +3.7431219250E-002 +7.8293309868E+001
6408400000.000 +4.1762075011E-002 +7.6501974791E+001 +9.6091061193E-001 -1.8589113807E+001 +9.6138632431E-001 -1.8670241922E+001 +3.8295325255E-002 +7.6829030817E+001
6608350000.000 +4.3061811862E-002 +7.5149978895E+001 +9.6002532619E-001 -1.9143026021E+001 +9.5930973482E-001 -1.9202917412E+001 +3.9290806068E-002 +7.6440700921E+001
6808300000.000 +4.4311523494E-002 +7.4002914196E+001 +9.6026768642E-001 -1.9715573207E+001 +9.6019168628E-001 -1.9694483573E+001 +4.0342382573E-002 +7.5083271149E+001
7008250000.000 +4.5540627859E-002 +7.4063951320E+001 +9.5876493664E-001 -2.0288546214E+001 +9.5996105858E-001 -2.0399221693E+001 +4.1442678847E-002 +7.4646146911E+001
7208200000.000 +4.6534111086E-002 +7.3145164268E+001 +9.5840647978E-001 -2.0854989549E+001 +9.5865468769E-001 -2.0893664896E+001 +4.1972662183E-002 +7.3459874059E+001
7408150000.000 +4.7786838805E-002 +7.1757171826E+001 +9.5776590709E-001 -2.1441180335E+001 +9.5951759939E-001 -2.1488806610E+001 +4.3060054406E-002 +7.2455321702E+001
7608100000.000 +4.8917140510E-002 +7.0961396700E+001 +9.5750274590E-001 -2.1979340005E+001 +9.5660764050E-001 -2.2051920216E+001 +4.3907792641E-002 +7.1638692590E+001
7808050000.000 +4.9938171600E-002 +6.9607273717E+001 +9.5676130110E-001 -2.2521724460E+001 +9.5614153172E-001 -2.2638938346E+001 +4.4737198656E-002 +7.0369793911E+001
8008000000.000 +5.1233992057E-002 +6.8512479510E+001 +9.5607035271E-001 -2.3068211135E+001 +9.5614937900E-001 -2.3123441982E+001 +4.5548653960E-002 +6.9551973148E+001
8207950000.000 +5.1953005190E-002 +6.8059710314E+001 +9.5586296830E-001 -2.3704525291E+001 +9.5781621418E-001 -2.3813071199E+001 +4.6728809973E-002 +6.9014327937E+001
8407900000.000 +5.3289994714E-002 +6.6891348068E+001 +9.5481475936E-001 -2.4200173375E+001 +9.5459379208E-001 -2.4295843727E+001 +4.7783894460E-002 +6.7445942051E+001
8607850000.000 +5.4976932286E-002 +6.5763024525E+001 +9.5547164184E-001 -2.4732937151E+001 +9.5818224494E-001 -2.4667677439E+001 +4.8838352810E-002 +6.6303569867E+001
8807800000.000 +5.6889260812E-002 +6.4074046024E+001 +9.5527077980E-001 -2.5350495863E+001 +9.5717186236E-001 -2.5504395613E+001 +5.0680170782E-002 +6.4854604568E+001
9007750000.000 +5.7406578797E-002 +6.2968233181E+001 +9.5418348944E-001 -2.5864883219E+001 +9.5448954656E-001 -2.5915223084E+001 +5.0763862609E-002 +6.3240931975E+001
9207700000.000 +5.8725882570E-002 +6.1707759178E+001 +9.5402485961E-001 -2.6434950970E+001 +9.5699854594E-001 -2.6512509259E+001 +5.1665460594E-002 +6.2144455361E+001
9407650000.000 +6.0239109329E-002 +6.0814921275E+001 +9.5416145455E-001 -2.6985249082E+001 +9.5633994549E-001 -2.7141093086E+001 +5.2713376073E-002 +6.1855227824E+001
9607600000.000 +6.1082610480E-002 +5.9633694289E+001 +9.5315977839E-001 -2.7556491209E+001 +9.5395605111E-001 -2.7724703788E+001 +5.3578027962E-002 +6.1181903105E+001
9807550000.000 +6.1954394970E-002 +5.9059159857E+001 +9.5201718817E-001 -2.8073324552E+001 +9.5363403062E-001 -2.8186868333E+001 +5.4299635217E-002 +5.9853611426E+001
10007500000.000 +6.2076595622E-002 +5.7999554245E+001 +9.5138798022E-001 -2.8712239409E+001 +9.5495042668E-001 -2.8841181565E+001 +5.4698583261E-002 +5.8845407746E+001
10207450000.000 +6.3260035397E-002 +5.7915364729E+001 +9.5030850528E-001 -2.9182730836E+001 +9.4960776417E-001 -2.9337545055E+001 +5.5230078550E-002 +5.8137821282E+001
10407400000.000 +6.4330462161E-002 +5.6532231979E+001 +9.5139101007E-001 -2.9726195327E+001 +9.5149421878E-001 -2.9568319340E+001 +5.5961063755E-002 +5.7258219937E+001
10607350000.000 +6.5493478587E-002 +5.6282720121E+001 +9.4962769425E-001 -3.0282367774E+001 +9.5320029702E-001 -3.0497968799E+001 +5.6869562195E-002 +5.6720392669E+001
10807300000.000 +6.6375604978E-002 +5.5371262867E+001 +9.4992584163E-001 -3.0827766019E+001 +9.4700707668E-001 -3.0871220057E+001 +5.7538339022E-002 +5.5692805672E+001
11007250000.000 +6.7261043690E-002 +5.3681051594E+001 +9.4932366636E-001 -3.1352598764E+001 +9.5170726902E-001 -3.1301096778E+001 +5.8117137012E-002 +5.4767070068E+001
11207200000.000 +6.9165539256E-002 +5.2997571158E+001 +9.4982625306E-001 -3.1893764054E+001 +9.5022667762E-001 -3.1854593719E+001 +5.9237811881E-002 +5.3543071492E+001
11407150000.000 +6.9222592702E-002 +5.2842905636E+001 +9.4708828720E-001 -3.2453962111E+001 +9.5078302610E-001 -3.2623371926E+001 +5.9827167856E-002 +5.2222855248E+001
11607100000.000 +7.0090672579E-002 +5.0900242659E+001 +9.4950328604E-001 -3.2809368944E+001 +9.4642664576E-001 -3.2963763851E+001 +6.0402698910E-002 +5.0722940770E+001
11807050000.000 +7.1481065895E-002 +4.9810644606E+001 +9.4909199911E-001 -3.3538478859E+001 +9.5636521414E-001 -3.3629050430E+001 +6.0932393727E-002 +5.0139299717E+001
12007000000.000 +7.2862820952E-002 +4.8801136104E+001 +9.4808983944E-001 -3.3900058578E+001 +9.4544129851E-001 -3.4354633088E+001 +6.1573066111E-002 +4.8422599696E+001
12206950000.000 +7.3456456347E-002 +4.7903731372E+001 +9.4834686407E-001 -3.4540216572E+001 +9.5239893747E-001 -3.4424217100E+001 +6.1864722544E-002 +4.8606447488E+001
12406900000.000 +7.5654321506E-002 +4.7205049995E+001 +9.4751060798E-001 -3.4975009451E+001 +9.5205094400E-001 -3.5469883378E+001 +6.2234411037E-002 +4.6940394759E+001
12606850000.000 +7.4684175958E-002 +4.7755488603E+001 +9.4759783767E-001 -3.5632734375E+001 +9.5112374642E-001 -3.5852120357E+001 +6.2469025530E-002 +4.7451647753E+001
12806800000.000 +7.7142267030E-002 +4.6374709571E+001 +9.4709649114E-001 -3.5982069094E+001 +9.5045052567E-001 -3.6480974726E+001 +6.3449449167E-002 +4.6287392456E+001
13006750000.000 +7.7473283463E-002 +4.4173208491E+001 +9.4916714763E-001 -3.6761201562E+001 +9.5684158297E-001 -3.7056914107E+001 +6.3618508674E-002 +4.5798668644E+001
13206700000.000 +7.6869781709E-002 +4.4701251308E+001 +9.4725488290E-001 -3.7367681347E+001 +9.5295625439E-001 -3.8004835879E+001 +6.4499572673E-002 +4.5899340182E+001
13406650000.000 +7.7056020080E-002 +4.3393323896E+001 +9.4899565668E-001 -3.7917350501E+001 +9.4896916251E-001 -3.7903553262E+001 +6.4431839211E-002 +4.4412013162E+001
13606600000.000 +7.7209335191E-002 +4.2806765906E+001 +9.4738120900E-001 -3.8488354047E+001 +9.5389943124E-001 -3.8513934294E+001 +6.4870348048E-002 +4.4241318117E+001
13806550000.000 +7.9092781524E-002 +4.3196340025E+001 +9.4559375465E-001 -3.9055915850E+001 +9.4718514666E-001 -3.9265811001E+001 +6.6127601029E-002 +4.3772948175E+001
14006500000.000 +7.8955263234E-002 +4.1827335655E+001 +9.4502832938E-001 -3.9479570605E+001 +9.4806929845E-001 -3.9428202119E+001 +6.6337393405E-002 +4.1878007827E+001
14206450000.000 +8.0352069400E-002 +4.0656563343E+001 +9.4677832735E-001 -4.0095751974E+001 +9.5026347772E-001 -3.9967150879E+001 +6.7489302913E-002 +4.0897245919E+001
14406400000.000 +8.1299192692E-002 +3.9456936216E+001 +9.4776295307E-001 -4.0621092788E+001 +9.4637084600E-001 -4.0291842826E+001 +6.7855746127E-002 +3.9784854644E+001
14606350000.000 +8.0922512716E-002 +3.8820995126E+001 +9.4618729366E-001 -4.0984330076E+001 +9.4698444106E-001 -4.0879508459E+001 +6.7990617096E-002 +3.8959484795E+001
14806300000.000 +8.2786348635E-002 +3.8455885278E+001 +9.5007495762E-001 -4.1572521513E+001 +9.4851575597E-001 -4.1506233123E+001 +6.9538151196E-002 +3.7803974912E+001
15006250000.000 +8.3789731680E-002 +3.8067186316E+001 +9.4623103404E-001 -4.2086713890E+001 +9.5074281452E-001 -4.2383992038E+001 +6.9274154539E-002 +3.7162363865E+001
15206200000.000 +8.3199928372E-002 +3.8076194487E+001 +9.5014942090E-001 -4.2527675438E+001 +9.4320359302E-001 -4.2360783426E+001 +6.8860574424E-002 +3.6619801285E+001
15406150000.000 +8.5222997917E-002 +3.6523161617E+001 +9.4915293053E-001 -4.3247715751E+001 +9.5804875487E-001 -4.3066155500E+001 +6.9891511725E-002 +3.5658295889E+001
15606100000.000 +8.5957086074E-002 +3.6419473404E+001 +9.4926105978E-001 -4.3727832662E+001 +9.5014791920E-001 -4.4424121119E+001 +7.0002837127E-002 +3.5072971470E+001
15806050000.000 +8.5169854615E-002 +3.5982161568E+001 +9.4803047222E-001 -4.4460283211E+001 +9.5475714114E-001 -4.4381769181E+001 +7.0006167994E-002 +3.4461529670E+001
16006000000.000 +8.6910223101E-002 +3.4705866775E+001 +9.5157524151E-001 -4.4872207662E+001 +9.5356892046E-001 -4.5400348393E+001 +7.1195178309E-002 +3.3656674619E+001
16205950000.000 +8.6806943265E-002 +3.5504038385E+001 +9.4965198814E-001 -4.5649334407E+001 +9.5077769314E-001 -4.6028591990E+001 +7.1222197593E-002 +3.3628708887E+001
16405900000.000 +8.8690262223E-002 +3.3357714405E+001 +9.5029352940E-001 -4.5725499364E+001 +9.4886548957E-001 -4.7232304512E+001 +7.2487676591E-002 +3.1779269381E+001
16605850000.000 +8.8239431210E-002 +3.4357927654E+001 +9.5132398997E-001 -4.6718817549E+001 +9.5410232283E-001 -4.6961328788E+001 +7.3243572126E-002 +3.1391400740E+001
16805800000.000 +9.1160069198E-002 +3.5855544356E+001 +9.4427951921E-001 -4.7176943971E+001 +9.5717554983E-001 -4.8244936168E+001 +7.4723166388E-002 +3.0902490895E+001
17005750000.000 +9.1355694335E-002 +3.4443047187E+001 +9.4705129081E-001 -4.7943170738E+001 +9.4410793860E-001 -4.8052791280E+001 +7.4132396172E-002 +2.9350688480E+001
17205700000.000 +9.3747457131E-002 +3.3137620152E+001 +9.4574218941E-001 -4.8286555794E+001 +9.5363894014E-001 -4.8882940881E+001 +7.5123151322E-002 +2.8388232611E+001
17405650000.000 +9.4946933429E-002 +3.1961980011E+001 +9.4805947674E-001 -4.8985821843E+001 +9.4823063355E-001 -4.9407600281E+001 +7.4866855874E-002 +2.7198817742E+001
17605600000.000 +9.5046994699E-002 +3.0870127678E+001 +9.4283530474E-001 -4.9298162386E+001 +9.4885023170E-001 -4.9689105901E+001 +7.4269102197E-002 +2.6277224638E+001
17805550000.000 +9.4747399628E-002 +2.9391610099E+001 +9.4842615419E-001 -5.0122168040E+001 +9.4735937861E-001 -4.9928039879E+001 +7.4211735981E-002 +2.5773483595E+001
18005500000.000 +9.5579599051E-002 +3.0172988987E+001 +9.4272300932E-001 -5.0471038233E+001 +9.5515213541E-001 -5.0920263025E+001 +7.4582279577E-002 +2.5824918898E+001
18205450000.000 +9.5867824347E-002 +2.9454305146E+001 +9.4513095653E-001 -5.0817388357E+001 +9.5088837998E-001 -5.1193208591E+001 +7.4476922247E-002 +2.4358274436E+001
18405400000.000 +9.6104270212E-002 +2.8772284772E+001 +9.4443800122E-001 -5.1599601523E+001 +9.5852965020E-001 -5.1308459484E+001 +7.4077236334E-002 +2.3888549431E+001
18605350000.000 +9.8005219433E-002 +2.9317896159E+001 +9.4401216664E-001 -5.2339167440E+001 +9.6022323374E-001 -5.2628805493E+001 +7.5181705110E-002 +2.3556883566E+001
18805300000.000 +9.8902243839E-002 +2.7825903629E+001 +9.4799082329E-001 -5.2580390220E+001 +9.4340823340E-001 -5.3185161142E+001 +7.5288432008E-002 +2.1484460098E+001
19005250000.000 +1.0030464161E-001 +2.7026638212E+001 +9.5064978583E-001 -5.3234345355E+001 +9.5764064316E-001 -5.3182508430E+001 +7.5824410668E-002 +2.0740136693E+001
19205200000.000 +1.0164178158E-001 +2.6293823930E+001 +9.5342804979E-001 -5.3868777375E+001 +9.5577052071E-001 -5.4921925821E+001 +7.5291738565E-002 +1.9693296209E+001
19405150000.000 +1.0116675131E-001 +2.6935383456E+001 +9.5085150072E-001 -5.4567870569E+001 +9.4674331287E-001 -5.5270531776E+001 +7.5767330688E-002 +1.9351550038E+001
19605100000.000 +1.0013752411E-001 +2.5220222919E+001 +9.5591547935E-001 -5.5040810667E+001 +9.4535041261E-001 -5.5893942689E+001 +7.5206563922E-002 +1.8197588596E+001
19805050000.000 +1.0200195939E-001 +2.5790548460E+001 +9.4928566157E-001 -5.5838499765E+001 +9.5448775804E-001 -5.6347478670E+001 +7.5928991179E-002 +1.7911985605E+001
20005000000.000 +1.0414252579E-001 +2.5422007522E+001 +9.4738529593E-001 -5.5978542566E+001 +9.4961048924E-001 -5.7387992286E+001 +7.6499995778E-002 +1.6948313294E+001
20204950000.000 +1.0472706567E-001 +2.4120706098E+001 +9.5063111594E-001 -5.7038484193E+001 +9.4872731231E-001 -5.7091816865E+001 +7.6023428262E-002 +1.6574846885E+001
20404900000.000 +1.0562845130E-001 +2.4225010906E+001 +9.4853922702E-001 -5.7425275718E+001 +9.5225741129E-001 -5.8483078660E+001 +7.6286719179E-002 +1.6865743126E+001
20604850000.000 +1.0775839242E-001 +2.3462052469E+001 +9.4584540681E-001 -5.7966447417E+001 +9.3504951694E-001 -5.8478531522E+001 +7.7021852275E-002 +1.5755217946E+001
20804800000.000 +1.0751584407E-001 +2.2794671526E+001 +9.4271255395E-001 -5.8256732507E+001 +9.5183723736E-001 -5.8760655012E+001 +7.6940429498E-002 +1.5010553958E+001
21004750000.000 +1.0899514763E-001 +2.2282281412E+001 +9.4380098241E-001 -5.9136126161E+001 +9.4794809067E-001 -5.9581716070E+001 +7.7575696935E-002 +1.4731747004E+001
21204700000.000 +1.1047310707E-001 +2.2045885564E+001 +9.3999488759E-001 -5.9151150364E+001 +9.5447865942E-001 -5.9927374250E+001 +7.7244763061E-002 +1.4544530819E+001
21404650000.000 +1.0941294812E-001 +2.0303683219E+001 +9.4555027350E-001 -5.9814218320E+001 +9.4683646095E-001 -6.0231018870E+001 +7.7315261911E-002 +1.3110869087E+001
21604600000.000 +1.0850624058E-001 +2.1071715397E+001 +9.3547597795E-001 -6.0559620819E+001 +9.6435082333E-001 -6.0566655773E+001 +7.7168716334E-002 +1.4252532568E+001
21804550000.000 +1.1331891226E-001 +1.9849213195E+001 +9.4420226621E-001 -6.0936467124E+001 +9.5188524137E-001 -6.1850991581E+001 +7.9074520771E-002 +1.1309224971E+001
22004500000.000 +1.1210663146E-001 +1.9280961632E+001 +9.4527562071E-001 -6.1738336261E+001 +9.5233444690E-001 -6.1196709039E+001 +7.7890327755E-002 +1.0856568953E+001
22204450000.000 +1.1554219513E-001 +1.8594871305E+001 +9.4869182604E-001 -6.2212819787E+001 +9.5726043391E-001 -6.2351213203E+001 +7.9520182864E-002 +1.0350228090E+001
22404400000.000 +1.1786996233E-001 +1.8524734375E+001 +9.4266012000E-001 -6.2825342292E+001 +9.5378064828E-001 -6.3559232825E+001 +8.0198601884E-002 +8.8803066291E+000
22604350000.000 +1.1830006483E-001 +1.7502438800E+001 +9.4838355288E-001 -6.3343648775E+001 +9.5160175476E-001 -6.3934705633E+001 +8.0304915940E-002 +7.6253377387E+000
22804300000.000 +1.1988333266E-001 +1.6173473711E+001 +9.4709397210E-001 -6.4381219249E+001 +9.5904321496E-001 -6.4853911420E+001 +8.0815493294E-002 +7.8618324960E+000
23004250000.000 +1.2150151708E-001 +1.6249764909E+001 +9.4691786128E-001 -6.4834228622E+001 +9.4679594981E-001 -6.5963592772E+001 +8.1249305793E-002 +7.3142654450E+000
23204200000.000 +1.2199909618E-001 +1.5023950578E+001 +9.4703265107E-001 -6.5360287588E+001 +9.4087116533E-001 -6.6388498945E+001 +8.2169821475E-002 +6.0783985062E+000
23404150000.000 +1.2367501643E-001 +1.4010542783E+001 +9.4491607738E-001 -6.6399075856E+001 +9.4807128855E-001 -6.6521738961E+001 +8.2014811038E-002 +6.7176965318E+000
23604100000.000 +1.2666939614E-001 +1.3813280163E+001 +9.4371606630E-001 -6.6513821977E+001 +9.5142529874E-001 -6.8422689290E+001 +8.2773981936E-002 +5.9672736724E+000
23804050000.000 +1.2516748655E-001 +1.3251611530E+001 +9.4724995532E-001 -6.7403638381E+001 +9.2367277386E-001 -6.7948913293E+001 +8.3303557332E-002 +5.2372084529E+000
24004000000.000 +1.2742441932E-001 +1.0553346522E+001 +9.4298173713E-001 -6.7612390018E+001 +9.4663198134E-001 -6.8898132388E+001 +8.3938980070E-002 +3.9143338724E+000
24203950000.000 +1.2743670702E-001 +1.0687145378E+001 +9.3966445773E-001 -6.8456511188E+001 +9.3593164933E-001 -6.9997426614E+001 +8.5389186395E-002 +3.7478028324E+000
24403900000.000 +1.2530442200E-001 +8.0430285417E+000 +9.3680823024E-001 -6.8520941659E+001 +9.3977246719E-001 -6.9788378520E+001 +8.4676340297E-002 +1.6828846789E+000
24603850000.000 +1.2276248791E-001 +7.0687682284E+000 +9.4106272368E-001 -6.9402824695E+001 +9.3944689620E-001 -6.9918207066E+001 +8.4566822655E-002 +1.4526462950E+000
24803800000.000 +1.2601891718E-001 +8.2572581708E+000 +9.3542359293E-001 -6.9583525657E+001 +9.4988319960E-001 -7.1365602536E+001 +8.6062051524E-002 +1.0210215860E+000
25003750000.000 +1.2000758136E-001 +7.5006555278E+000 +9.4238186832E-001 -7.0281790263E+001 +9.2672417696E-001 -7.1333339220E+001 +8.5262499371E-002 -4.9550848112E-001
25203700000.000 +1.2167583546E-001 +7.2882805034E+000 +9.3516263178E-001 -7.0877697057E+001 +9.4897371445E-001 -7.0843637776E+001 +8.5782740817E-002 -1.2890059338E+000
25403650000.000 +1.2601614961E-001 +7.7880335780E+000 +9.3230205945E-001 -7.1031174213E+001 +9.4235010440E-001 -7.2430766387E+001 +8.7489253571E-002 -2.6052267958E+000
25603600000.000 +1.2402765440E-001 +6.5647300245E+000 +9.3358122104E-001 -7.1336328054E+001 +9.3134359968E-001 -7.1914480611E+001 +8.5346272402E-002 -3.8283947118E+000
25803550000.000 +1.2668140147E-001 +6.5500216761E+000 +9.3769035037E-001 -7.1934869683E+001 +9.4492671289E-001 -7.2755570980E+001 +8.7323843147E-002 -3.4914136381E+000
26003500000.000 +1.2796143286E-001 +6.0645704293E+000 +9.3104008731E-001 -7.2851577417E+001 +9.3991198354E-001 -7.3081871449E+001 +8.7554873587E-002 -4.6326808295E+000
26203450000.000 +1.2922637712E-001 +5.1739035783E+000 +9.3262546156E-001 -7.3184904631E+001 +9.3617961997E-001 -7.3455331052E+001 +8.8506653951E-002 -5.1885516089E+000
26403400000.000 +1.3129641481E-001 +4.5085616265E+000 +9.3848774546E-001 -7.4156090629E+001 +9.3196583139E-001 -7.3849493538E+001 +8.9601136421E-002 -6.0169741413E+000
26603350000.000 +1.3559929823E-001 +4.9226049912E+000 +9.3400614099E-001 -7.4171825755E+001 +9.5083893000E-001 -7.5314596593E+001 +9.0573954707E-002 -6.9390468390E+000
26803300000.000 +1.3470258428E-001 +3.7053142216E+000 +9.4074671658E-001 -7.5040076846E+001 +9.3471098957E-001 -7.5627512532E+001 +9.0725105566E-002 -8.2963139659E+000
27003250000.000 +1.3616963033E-001 +3.1547077065E+000 +9.3757916421E-001 -7.5656684912E+001 +9.4638769944E-001 -7.6240675590E+001 +9.2365665413E-002 -8.5207745687E+000
27203200000.000 +1.3712396092E-001 +2.8941448383E+000 +9.3997606755E-001 -7.6677206604E+001 +9.3080343996E-001 -7.8157636527E+001 +9.2442020594E-002 -9.4429353205E+000
27403150000.000 +1.3828862600E-001 +1.6013944621E+000 +9.3906981346E-001 -7.6895394846E+001 +9.2730124312E-001 -7.8571575903E+001 +9.2981873794E-002 -1.1438024364E+001
27603100000.000 +1.3716932342E-001 +2.0072748126E+000 +9.4151533641E-001 -7.8088378941E+001 +9.2783036445E-001 -7.8950637277E+001 +9.3100388034E-002 -1.0427351362E+001
27803050000.000 +1.3973628878E-001 +2.2073991463E+000 +9.3659251549E-001 -7.8778593259E+001 +9.2540328932E-001 -7.9948874822E+001 +9.5092483203E-002 -1.0780781400E+001
28003000000.000 +1.3890310101E-001 +1.5004754867E+000 +9.4033820071E-001 -7.9262701038E+001 +9.1554749172E-001 -8.0414876002E+001 +9.4855158729E-002 -1.1044654994E+001
28202950000.000 +1.3992767219E-001 +1.4269706592E-001 +9.3599682412E-001 -7.9825665676E+001 +9.1847078371E-001 -8.0296866578E+001 +9.6867344259E-002 -1.2700055454E+001
28402900000.000 +1.4141926556E-001 -1.6596588955E+000 +9.3069249095E-001 -7.9766622538E+001 +9.4860571282E-001 -8.0567094818E+001 +9.6262090190E-002 -1.3794396469E+001
28602850000.000 +1.4489680660E-001 -2.6697336048E+000 +9.2800950036E-001 -7.9894767700E+001 +9.2876786723E-001 -8.1594083872E+001 +9.7539481869E-002 -1.6442657607E+001
28802800000.000 +1.4129615523E-001 -3.5879954363E+000 +9.3066650080E-001 -8.0489369871E+001 +9.3445216272E-001 -8.0862603604E+001 +9.6353811987E-002 -1.6668716893E+001
29002750000.000 +1.4578586916E-001 -4.4342632264E+000 +9.3662669231E-001 -8.1046805194E+001 +9.4630547628E-001 -8.2480372347E+001 +9.8613250774E-002 -1.7818541848E+001
29202700000.000 +1.4805510837E-001 -4.8954536376E+000 +9.3442059595E-001 -8.1136566027E+001 +9.4183024015E-001 -8.3012478919E+001 +9.9548294392E-002 -1.9363981532E+001
29402650000.000 +1.4633380349E-001 -5.9210439360E+000 +9.3904549478E-001 -8.1734904283E+001 +9.4178800492E-001 -8.3182085290E+001 +9.9639349068E-002 -2.0446937961E+001
29602600000.000 +1.4987159005E-001 -6.4952542770E+000 +9.3901361623E-001 -8.2497455968E+001 +9.4737368144E-001 -8.3940382464E+001 +1.0084641344E-001 -2.1327141718E+001
29802550000.000 +1.4995104011E-001 -7.5501380286E+000 +9.4138538130E-001 -8.2694916413E+001 +9.3623247962E-001 -8.5245086637E+001 +1.0054787711E-001 -2.3135739032E+001
30002500000.000 +1.4683061844E-001 -7.4159949325E+000 +9.4339055201E-001 -8.3778329585E+001 +9.2835012887E-001 -8.4456614735E+001 +1.0089298261E-001 -2.2331721612E+001
30202450000.000 +1.5127566146E-001 -7.6305996888E+000 +9.3219813575E-001 -8.4390753582E+001 +9.5025994656E-001 -8.5362601599E+001 +1.0317818046E-001 -2.2805852692E+001
30402400000.000 +1.4979511607E-001 -7.8199230680E+000 +9.3746953571E-001 -8.5408471060E+001 +9.1632337330E-001 -8.6809128259E+001 +1.0242737419E-001 -2.4828520320E+001
30602350000.000 +1.5223776512E-001 -9.4755472583E+000 +9.2890530360E-001 -8.5999209648E+001 +9.1268245038E-001 -8.5764784248E+001 +1.0273580350E-001 -2.5703578795E+001
30802300000.000 +1.5457119123E-001 -9.9339850642E+000 +9.3127238278E-001 -8.6816256189E+001 +9.1421925591E-001 -8.7360243989E+001 +1.0408387196E-001 -2.4748168645E+001
31002250000.000 +1.5669574599E-001 -1.1672222102E+001 +9.1566068971E-001 -8.6761755298E+001 +9.1610774119E-001 -8.7437548342E+001 +1.0494136018E-001 -2.7575303066E+001
31202200000.000 +1.5541415991E-001 -1.2273686734E+001 +9.3143321394E-001 -8.7643934050E+001 +9.1631719987E-001 -8.8604046105E+001 +1.0606965016E-001 -2.6587952485E+001
31402150000.000 +1.5786033857E-001 -1.3353861504E+001 +9.1733897410E-001 -8.8270491293E+001 +9.3171075723E-001 -8.8650499821E+001 +1.0842588876E-001 -2.7975893573E+001
31602100000.000 +1.5884171221E-001 -1.4235253132E+001 +9.2765122058E-001 -8.8531451137E+001 +9.1189859845E-001 -9.0869770592E+001 +1.1044044423E-001 -2.9828315374E+001
31802050000.000 +1.5504704358E-001 -1.7074023331E+001 +9.1163363420E-001 -8.8675838427E+001 +9.1545675275E-001 -8.8695000491E+001 +1.0782322166E-001 -3.1863450641E+001
32002000000.000 +1.5724145023E-001 -1.6640350888E+001 +9.2974173750E-001 -8.9489580547E+001 +9.2921288905E-001 -9.0869316161E+001 +1.1047835559E-001 -3.1463319545E+001
32201950000.000 +1.5688863233E-001 -1.6635682350E+001 +9.2025059928E-001 -8.9755062603E+001 +9.2617202641E-001 -9.0731723735E+001 +1.1090530506E-001 -3.2825130235E+001
32401900000.000 +1.5426023947E-001 -1.8289409991E+001 +9.4370402665E-001 -9.0261019289E+001 +9.2294994647E-001 -9.1951038088E+001 +1.1090518489E-001 -3.4012943002E+001
32601850000.000 +1.5736907297E-001 -1.8350528698E+001 +9.2530194855E-001 -9.1055010164E+001 +9.3216942333E-001 -9.1756883817E+001 +1.1387737146E-001 -3.4433675339E+001
32801800000.000 +1.5981773120E-001 -1.9244339454E+001 +9.3234341396E-001 -9.1190388180E+001 +9.3718410525E-001 -9.3301644477E+001 +1.1505167070E-001 -3.6286369016E+001
33001750000.000 +1.5933147957E-001 -1.9889845578E+001 +9.3303659890E-001 -9.2041593405E+001 +9.3309211637E-001 -9.3296223719E+001 +1.1481005432E-001 -3.7114866095E+001
33201700000.000 +1.5900155117E-001 -2.0906937982E+001 +9.3884761014E-001 -9.2344069775E+001 +9.3422636851E-001 -9.3620033934E+001 +1.1552124170E-001 -3.8187139009E+001
33401650000.000 +1.5990582654E-001 -2.1826995107E+001 +9.3677260434E-001 -9.2789911402E+001 +9.3064761696E-001 -9.4361601870E+001 +1.1641944850E-001 -3.9330840112E+001
33601600000.000 +1.5864630167E-001 -2.2478994356E+001 +9.3422209554E-001 -9.3671454919E+001 +9.2242272092E-001 -9.4866475461E+001 +1.1681808287E-001 -4.0126258734E+001
33801550000.000 +1.5967124126E-001 -2.3451514821E+001 +9.3089089858E-001 -9.4421479462E+001 +9.2471075739E-001 -9.5437976830E+001 +1.1893689483E-001 -4.0832370175E+001
34001500000.000 +1.5993070253E-001 -2.4714742238E+001 +9.2968406979E-001 -9.4643172568E+001 +9.1140235708E-001 -9.6051316950E+001 +1.1912333278E-001 -4.3120972625E+001
34201450000.000 +1.5788893536E-001 -2.5247743168E+001 +9.3594759911E-001 -9.5166696300E+001 +9.1253265639E-001 -9.6670481747E+001 +1.1987021616E-001 -4.4132958148E+001
34401400000.000 +1.5945080450E-001 -2.6459866391E+001 +9.2808993417E-001 -9.5907158783E+001 +9.1438818000E-001 -9.7058121177E+001 +1.2187710535E-001 -4.5245215114E+001
34601350000.000 +1.6174551191E-001 -2.6084109975E+001 +9.2606535405E-001 -9.6715036060E+001 +9.1929727382E-001 -9.8334478867E+001 +1.2324016332E-001 -4.6205947941E+001
34801300000.000 +1.5980131525E-001 -2.7135849315E+001 +9.2922546343E-001 -9.7221168586E+001 +8.9670889973E-001 -9.8640800638E+001 +1.2170527920E-001 -4.7078174108E+001
35001250000.000 +1.6241546716E-001 -2.8349937103E+001 +9.2148505943E-001 -9.8033766327E+001 +8.9993961610E-001 -9.8426684286E+001 +1.2464736040E-001 -4.7635527691E+001
35201200000.000 +1.6405794469E-001 -2.9121886028E+001 +9.1950029844E-001 -9.8303268927E+001 +9.0737355177E-001 -1.0024325875E+002 +1.2688903601E-001 -4.9223675732E+001
35401150000.000 +1.6357580604E-001 -2.9690042049E+001 +9.1750824814E-001 -9.8876281753E+001 +9.0978640343E-001 -1.0001687652E+002 +1.2777037090E-001 -5.0959048240E+001
35601100000.000 +1.6015065006E-001 -3.1333430095E+001 +9.2079616319E-001 -9.9363655162E+001 +9.1015676410E-001 -1.0039731172E+002 +1.2678393265E-001 -5.2373002954E+001
35801050000.000 +1.6497853444E-001 -3.1368513467E+001 +9.1104849978E-001 -1.0003101895E+002 +9.1271749674E-001 -1.0162288942E+002 +1.3066272565E-001 -5.3346923922E+001
36001000000.000 +1.6267140094E-001 -3.2794782176E+001 +9.2235099897E-001 -1.0018818317E+002 +9.1103305064E-001 -1.0269639502E+002 +1.2886539525E-001 -5.5307354523E+001
36200950000.000 +1.6058266124E-001 -3.3910798551E+001 +9.1320811620E-001 -1.0128575858E+002 +9.1560969564E-001 -1.0157021381E+002 +1.2828012006E-001 -5.6322269647E+001
36400900000.000 +1.6080421905E-001 -3.4350200813E+001 +9.2327495707E-001 -1.0093583897E+002 +9.2705819800E-001 -1.0296833304E+002 +1.2869770913E-001 -5.7829793548E+001
36600850000.000 +1.5824360233E-001 -3.5833112394E+001 +9.1823728167E-001 -1.0151318060E+002 +9.0562730690E-001 -1.0314637638E+002 +1.2758607914E-001 -6.0271355753E+001
36800800000.000 +1.5598977496E-001 -3.6116789486E+001 +9.3706548068E-001 -1.0193424273E+002 +9.2514938515E-001 -1.0350491198E+002 +1.2782516913E-001 -6.0741233585E+001
37000750000.000 +1.5636098834E-001 -3.6612846799E+001 +9.2939010245E-001 -1.0246773833E+002 +9.2124343770E-001 -1.0368814908E+002 +1.2733415686E-001 -6.1417575736E+001
37200700000.000 +1.5236274848E-001 -3.6718988025E+001 +9.4432135734E-001 -1.0236490990E+002 +9.1460342044E-001 -1.0426093080E+002 +1.2556736237E-001 -6.2824168809E+001
37400650000.000 +1.5385135257E-001 -3.7079209827E+001 +9.3825538736E-001 -1.0377129794E+002 +9.0976083974E-001 -1.0453259483E+002 +1.2731807168E-001 -6.2734536578E+001
37600600000.000 +1.5444513333E-001 -3.7947282744E+001 +9.4292380277E-001 -1.0450177284E+002 +9.1462395721E-001 -1.0560406819E+002 +1.2818855122E-001 -6.4038618801E+001
37800550000.000 +1.5342785282E-001 -3.7770560292E+001 +9.3647327934E-001 -1.0547295035E+002 +8.9917769166E-001 -1.0596895383E+002 +1.2805941101E-001 -6.4766335967E+001
38000500000.000 +1.5341420423E-001 -3.8869603477E+001 +9.3740118069E-001 -1.0599134671E+002 +9.0114034998E-001 -1.0541047331E+002 +1.2898468379E-001 -6.5402775686E+001
38200450000.000 +1.5670867946E-001 -4.0339061283E+001 +9.2321958990E-001 -1.0690217231E+002 +9.0673094622E-001 -1.0691745614E+002 +1.2965053028E-001 -6.6804042863E+001
38400400000.000 +1.5435659185E-001 -4.2230929361E+001 +9.2093324604E-001 -1.0677069082E+002 +8.8786404168E-001 -1.0740695623E+002 +1.2956549167E-001 -6.9257904877E+001
38600350000.000 +1.5315754422E-001 -4.2256319553E+001 +9.2312214442E-001 -1.0761938025E+002 +9.0727544427E-001 -1.0773729182E+002 +1.2992375798E-001 -6.9402958502E+001
38800300000.000 +1.5384431598E-001 -4.5228408082E+001 +9.0807318093E-001 -1.0744237043E+002 +8.9568953787E-001 -1.0837902647E+002 +1.3044268299E-001 -7.2652068789E+001
39000250000.000 +1.5357997514E-001 -4.5098215812E+001 +9.1208698193E-001 -1.0798288821E+002 +8.9886580008E-001 -1.0972823923E+002 +1.3015511505E-001 -7.4305172344E+001
39200200000.000 +1.5492964061E-001 -4.6960528535E+001 +9.0147295885E-001 -1.0872158621E+002 +8.8840721662E-001 -1.0999053769E+002 +1.3108316196E-001 -7.5547083240E+001
39400150000.000 +1.5089612533E-001 -4.5730596623E+001 +9.1463697514E-001 -1.0841153358E+002 +9.1220377356E-001 -1.1081617989E+002 +1.3005408064E-001 -7.5563924670E+001
39600100000.000 +1.4686830161E-001 -4.8069222724E+001 +9.1336699968E-001 -1.0852205545E+002 +8.9369134469E-001 -1.1093769975E+002 +1.2974315133E-001 -7.9150941598E+001
39800050000.000 +1.4659818594E-001 -4.4735835986E+001 +9.3792464012E-001 -1.0936678449E+002 +9.2518992422E-001 -1.1127522064E+002 +1.2967748422E-001 -7.8069103558E+001
40000000000.000 +1.4903206047E-001 -4.5051966561E+001 +9.3406964901E-001 -1.1075321336E+002 +9.1853392689E-001 -1.1305145978E+002 +1.2927114739E-001 -7.9901272330E+001
