# Supplementary material for: Conductivity and radio frequency performance data for silver nanoparticle inks deposited via aerosol jet deposition and processed under varying conditions
Source: Data Brief. 2020 Sep 24;33:106331. doi: 10.1016/j.dib.2020.106331 (PMC7560714; doi:10.1016/j.dib.2020.106331)
Supplement: Supplementary file 3 [file mmc3.zip › Sintering Study/Clariant Ink/RF Data/CLA_01_02.S2P]

!  2-Port S-parameters saved by WinCal
! VAR MeasName=S-Parameters (CALIBRATED_DATA) read from VNA (E8364B)
! VAR MeasDate=11/22/2017 2:06:15 PM
! VAR NAME=AFRL171010_01_02
! VAR FILENAME=AFRL171010_01_02.S2P
! VAR DATE=11/22/2017 2:06:15 PM
! VAR PHYS_PORTS=1,2
! VAR ObjTypeName=DATASET
! VAR IndexType=Frequency
!
# Hz S MA R 50
10000000.000 +1.0208586772E-002 -1.6275597992E+002 +9.8078608583E-001 +9.5822232401E-002 +9.8118613605E-001 -3.9729057099E-001 +1.0702351984E-002 -1.7364224719E+002
209950000.000 +1.2411212322E-002 +1.7979930238E+002 +9.7919576113E-001 -6.9477060044E-001 +9.7847745002E-001 -7.3766530664E-001 +1.2473920299E-002 +1.7911218032E+002
409900000.000 +1.2503564688E-002 +1.7596538341E+002 +9.7864845163E-001 -1.2911044740E+000 +9.7737800309E-001 -1.3400817831E+000 +1.2773641567E-002 +1.7621028640E+002
609850000.000 +1.3662506712E-002 +1.7472312892E+002 +9.7687989380E-001 -1.9174646262E+000 +9.7625056982E-001 -1.9620699285E+000 +1.3821092987E-002 +1.7594697382E+002
809800000.000 +1.4171974436E-002 +1.6888633045E+002 +9.7618926276E-001 -2.4998508592E+000 +9.7593314927E-001 -2.5751915850E+000 +1.4003736630E-002 +1.7040483245E+002
1009750000.000 +1.4721208926E-002 +1.6855220636E+002 +9.7523599915E-001 -3.1216418061E+000 +9.7477228325E-001 -3.1682391900E+000 +1.4493442039E-002 +1.6798633420E+002
1209700000.000 +1.4689856338E-002 +1.6357888972E+002 +9.7550709082E-001 -3.6386000562E+000 +9.7483132824E-001 -3.7266021308E+000 +1.4546403673E-002 +1.6304904607E+002
1409650000.000 +1.4695888849E-002 +1.6121835523E+002 +9.7470587241E-001 -4.2399009633E+000 +9.7421647855E-001 -4.3009027678E+000 +1.4670882822E-002 +1.6045811746E+002
1609600000.000 +1.5037283996E-002 +1.5898238505E+002 +9.7429796080E-001 -4.8476262133E+000 +9.7386204550E-001 -4.9081960584E+000 +1.4519908206E-002 +1.5927036528E+002
1809550000.000 +1.5906004151E-002 +1.5924883607E+002 +9.7332388725E-001 -5.4275741748E+000 +9.7319929006E-001 -5.4982344645E+000 +1.4525702309E-002 +1.5840437936E+002
2009500000.000 +1.6860965117E-002 +1.5437347115E+002 +9.7239217105E-001 -5.9758445197E+000 +9.7223098211E-001 -6.0775646834E+000 +1.5713867655E-002 +1.5529465645E+002
2209450000.000 +1.7271162210E-002 +1.4899414709E+002 +9.7210121386E-001 -6.5273285936E+000 +9.7189367627E-001 -6.5349488711E+000 +1.6452631494E-002 +1.4996760487E+002
2409400000.000 +1.7239978182E-002 +1.4515094590E+002 +9.7205334567E-001 -7.1256922260E+000 +9.7172163825E-001 -7.1483462118E+000 +1.6536458655E-002 +1.4706506307E+002
2609350000.000 +1.8072909352E-002 +1.4165714248E+002 +9.7136351323E-001 -7.6021026360E+000 +9.7140885777E-001 -7.7074377415E+000 +1.7237304161E-002 +1.4290549732E+002
2809300000.000 +1.8532543561E-002 +1.3853240457E+002 +9.7119201374E-001 -8.2381293233E+000 +9.7039960137E-001 -8.3050508116E+000 +1.8016839723E-002 +1.4117155245E+002
3009250000.000 +1.9582191149E-002 +1.3898177805E+002 +9.6973334810E-001 -8.7691314192E+000 +9.6956196728E-001 -8.8916883985E+000 +1.8439889629E-002 +1.3959114987E+002
3209200000.000 +2.0674322568E-002 +1.3596026046E+002 +9.6912996487E-001 -9.3356904755E+000 +9.6839570096E-001 -9.3851757032E+000 +1.9494202936E-002 +1.3712630774E+002
3409150000.000 +2.1240170150E-002 +1.3288997769E+002 +9.6892765258E-001 -9.8898488775E+000 +9.6829214326E-001 -9.9562705846E+000 +2.0057520541E-002 +1.3315422178E+002
3609100000.000 +2.1923533153E-002 +1.3133379408E+002 +9.6853721387E-001 -1.0485130481E+001 +9.6821682761E-001 -1.0542242983E+001 +2.0507354990E-002 +1.3071416906E+002
3809050000.000 +2.2491232839E-002 +1.2771223543E+002 +9.6839350364E-001 -1.1002417331E+001 +9.6832399501E-001 -1.1086133887E+001 +2.0924975619E-002 +1.2751463351E+002
4009000000.000 +2.3073521657E-002 +1.2522722880E+002 +9.6768088587E-001 -1.1585310981E+001 +9.6752104242E-001 -1.1661535335E+001 +2.1441699548E-002 +1.2406954808E+002
4208950000.000 +2.3524294721E-002 +1.2336401856E+002 +9.6783606721E-001 -1.2134492882E+001 +9.6738236011E-001 -1.2141395555E+001 +2.1899800565E-002 +1.2274943620E+002
4408900000.000 +2.4048717408E-002 +1.2104722591E+002 +9.6696394539E-001 -1.2679948309E+001 +9.6724653941E-001 -1.2742344089E+001 +2.2160285961E-002 +1.1914923837E+002
4608850000.000 +2.4920309173E-002 +1.1776207368E+002 +9.6740906800E-001 -1.3220268916E+001 +9.6726581527E-001 -1.3295280181E+001 +2.2801491327E-002 +1.1596342957E+002
4808800000.000 +2.5592270221E-002 +1.1516836039E+002 +9.6696202046E-001 -1.3768696013E+001 +9.6700553262E-001 -1.3843771833E+001 +2.3497354973E-002 +1.1350306817E+002
5008750000.000 +2.6426146129E-002 +1.1278647088E+002 +9.6677437278E-001 -1.4325225825E+001 +9.6790281522E-001 -1.4372059364E+001 +2.4012527787E-002 +1.1118414417E+002
5208700000.000 +2.7492446223E-002 +1.1072754036E+002 +9.6660729570E-001 -1.4876402869E+001 +9.6622353160E-001 -1.5004684819E+001 +2.5203001352E-002 +1.0946577374E+002
5408650000.000 +2.8069391462E-002 +1.0932155029E+002 +9.6640655583E-001 -1.5437659189E+001 +9.6551323884E-001 -1.5486103619E+001 +2.5877444009E-002 +1.0768582167E+002
5608600000.000 +2.8917779238E-002 +1.0797969005E+002 +9.6557299787E-001 -1.5996492532E+001 +9.6681797615E-001 -1.6068262506E+001 +2.6634924461E-002 +1.0509676215E+002
5808550000.000 +3.0133891753E-002 +1.0641281500E+002 +9.6561491607E-001 -1.6560562267E+001 +9.6552655917E-001 -1.6626070875E+001 +2.6988406299E-002 +1.0301394544E+002
6008500000.000 +3.0537059114E-002 +1.0506279732E+002 +9.6548069254E-001 -1.7125159130E+001 +9.6544985534E-001 -1.7170252816E+001 +2.7487639757E-002 +1.0040007007E+002
6208450000.000 +3.1327824008E-002 +1.0231663610E+002 +9.6533133637E-001 -1.7675022882E+001 +9.6534626530E-001 -1.7724053511E+001 +2.7814355404E-002 +9.8726842256E+001
6408400000.000 +3.1892570021E-002 +1.0099828541E+002 +9.6506980379E-001 -1.8254935380E+001 +9.6533110734E-001 -1.8348378996E+001 +2.8344508552E-002 +9.6686839435E+001
6608350000.000 +3.2680861459E-002 +9.9270575148E+001 +9.6425041534E-001 -1.8815382573E+001 +9.6424456041E-001 -1.8863586690E+001 +2.8947760412E-002 +9.4831982204E+001
6808300000.000 +3.3420505717E-002 +9.6992731011E+001 +9.6465234241E-001 -1.9365319906E+001 +9.6501426515E-001 -1.9354714174E+001 +2.9509345235E-002 +9.2103946747E+001
7008250000.000 +3.4361130994E-002 +9.6037867722E+001 +9.6402542598E-001 -1.9935065866E+001 +9.6562420712E-001 -2.0057033310E+001 +3.0116059361E-002 +8.9547039713E+001
7208200000.000 +3.4813443243E-002 +9.4440253829E+001 +9.6381648240E-001 -2.0502373970E+001 +9.6427739777E-001 -2.0533879906E+001 +3.0258212816E-002 +8.8174522078E+001
7408150000.000 +3.5509562001E-002 +9.1840681451E+001 +9.6358602978E-001 -2.1070990465E+001 +9.6513286135E-001 -2.1128740123E+001 +3.1067057324E-002 +8.6565680435E+001
7608100000.000 +3.6373064833E-002 +9.0793461489E+001 +9.6359924037E-001 -2.1610224632E+001 +9.6243483207E-001 -2.1691969139E+001 +3.1612150154E-002 +8.5404963316E+001
7808050000.000 +3.6970495428E-002 +8.9187108266E+001 +9.6293286454E-001 -2.2159897984E+001 +9.6162837281E-001 -2.2259973405E+001 +3.2175510137E-002 +8.4332925699E+001
8008000000.000 +3.7852758678E-002 +8.7607472414E+001 +9.6253240963E-001 -2.2700493155E+001 +9.6139028867E-001 -2.2752276120E+001 +3.3074071843E-002 +8.3431670747E+001
8207950000.000 +3.8734491470E-002 +8.8323297491E+001 +9.6110754012E-001 -2.3309389746E+001 +9.6291530184E-001 -2.3436202249E+001 +3.3779937021E-002 +8.2196430396E+001
8407900000.000 +3.9549680728E-002 +8.6637180693E+001 +9.6041106233E-001 -2.3825804216E+001 +9.5969581639E-001 -2.3902853394E+001 +3.4650124733E-002 +8.0469742138E+001
8607850000.000 +4.0846092358E-002 +8.4778150491E+001 +9.6084911977E-001 -2.4335059524E+001 +9.6280134267E-001 -2.4287714732E+001 +3.5657349350E-002 +7.9171708569E+001
8807800000.000 +4.2475146410E-002 +8.2845916452E+001 +9.6032955301E-001 -2.4956727342E+001 +9.6181364164E-001 -2.5107673882E+001 +3.6975891248E-002 +7.6538232310E+001
9007750000.000 +4.2614330282E-002 +8.2000334680E+001 +9.5935410066E-001 -2.5460237899E+001 +9.5920705143E-001 -2.5521650806E+001 +3.6804218656E-002 +7.4535625797E+001
9207700000.000 +4.3466143350E-002 +7.9866721665E+001 +9.5901739060E-001 -2.6022576638E+001 +9.6169118325E-001 -2.6111197943E+001 +3.7545536347E-002 +7.2536486237E+001
9407650000.000 +4.4867857171E-002 +7.8572396380E+001 +9.5913280138E-001 -2.6576180123E+001 +9.6158254441E-001 -2.6719919656E+001 +3.8294080026E-002 +7.1435265452E+001
9607600000.000 +4.5294209798E-002 +7.7330841851E+001 +9.5849014514E-001 -2.7125859286E+001 +9.5977400644E-001 -2.7304740514E+001 +3.9060534505E-002 +6.9962336392E+001
9807550000.000 +4.5824689948E-002 +7.5477236720E+001 +9.5799321983E-001 -2.7659234272E+001 +9.5986225399E-001 -2.7770673323E+001 +3.9562720039E-002 +6.7106795996E+001
10007500000.000 +4.5694708765E-002 +7.3858566053E+001 +9.5810596781E-001 -2.8316940708E+001 +9.6134054973E-001 -2.8424539727E+001 +3.9744501375E-002 +6.5382866476E+001
10207450000.000 +4.6844640078E-002 +7.3576548176E+001 +9.5714751726E-001 -2.8756701639E+001 +9.5586129055E-001 -2.8904024340E+001 +4.0194288578E-002 +6.4600849938E+001
10407400000.000 +4.7367031537E-002 +7.1711626180E+001 +9.5825667037E-001 -2.9282293853E+001 +9.5770809187E-001 -2.9135135273E+001 +4.1018599885E-002 +6.3341985390E+001
10607350000.000 +4.8672087030E-002 +7.1348006378E+001 +9.5659903070E-001 -2.9846468081E+001 +9.5938696414E-001 -3.0061669572E+001 +4.1677343851E-002 +6.2637275037E+001
10807300000.000 +4.9335034207E-002 +7.0441242406E+001 +9.5661987467E-001 -3.0387275261E+001 +9.5267632467E-001 -3.0436365045E+001 +4.2357602681E-002 +6.2329342498E+001
11007250000.000 +4.9698667264E-002 +6.8829769233E+001 +9.5554153657E-001 -3.0905016606E+001 +9.5726744958E-001 -3.0854822167E+001 +4.3071127666E-002 +6.0682162184E+001
11207200000.000 +5.1574381164E-002 +6.7909285479E+001 +9.5604699924E-001 -3.1441304676E+001 +9.5590015840E-001 -3.1395352403E+001 +4.4087382118E-002 +5.8955432299E+001
11407150000.000 +5.1708104469E-002 +6.8026874945E+001 +9.5336923207E-001 -3.2000262503E+001 +9.5603393401E-001 -3.2163994818E+001 +4.4482019494E-002 +5.8038208042E+001
11607100000.000 +5.1851481185E-002 +6.5995096134E+001 +9.5530748050E-001 -3.2329327247E+001 +9.5161230924E-001 -3.2494851460E+001 +4.5122149778E-002 +5.6074512017E+001
11807050000.000 +5.3197779001E-002 +6.4663601083E+001 +9.5504603369E-001 -3.3060720428E+001 +9.6176957915E-001 -3.3156058925E+001 +4.5689326241E-002 +5.4772559614E+001
12007000000.000 +5.4300587200E-002 +6.3331129175E+001 +9.5417066469E-001 -3.3461053922E+001 +9.5111969046E-001 -3.3879133832E+001 +4.6392506052E-002 +5.2678683963E+001
12206950000.000 +5.4537652374E-002 +6.2305644471E+001 +9.5458379772E-001 -3.4086178098E+001 +9.5876421106E-001 -3.3943599749E+001 +4.6946279405E-002 +5.1715665586E+001
12406900000.000 +5.6807944604E-002 +6.1136406445E+001 +9.5462834346E-001 -3.4534570563E+001 +9.5960354767E-001 -3.5012126288E+001 +4.8419513253E-002 +4.8526500924E+001
12606850000.000 +5.6724346134E-002 +6.1985431260E+001 +9.5417234018E-001 -3.5225840091E+001 +9.5779119381E-001 -3.5417780952E+001 +4.6933375787E-002 +4.8048277463E+001
12806800000.000 +5.8805839995E-002 +5.9068105231E+001 +9.5419425842E-001 -3.5503223080E+001 +9.5703304504E-001 -3.6023209543E+001 +4.8007688609E-002 +4.7041163677E+001
13006750000.000 +5.8870341701E-002 +5.6289996947E+001 +9.5622970158E-001 -3.6274138915E+001 +9.6319855524E-001 -3.6543998511E+001 +4.8418073956E-002 +4.6523365044E+001
13206700000.000 +5.8400331203E-002 +5.7532500831E+001 +9.5466769050E-001 -3.6914493920E+001 +9.5953637635E-001 -3.7516349488E+001 +4.8943571337E-002 +4.7139826511E+001
13406650000.000 +5.8292934158E-002 +5.5905281833E+001 +9.5602323378E-001 -3.7418671965E+001 +9.5468460119E-001 -3.7409216659E+001 +4.9192894945E-002 +4.6074332597E+001
13606600000.000 +5.8484385424E-002 +5.5660542560E+001 +9.5404956545E-001 -3.7941040574E+001 +9.5997164908E-001 -3.8016717873E+001 +5.0025371868E-002 +4.5721314867E+001
13806550000.000 +6.0738744120E-002 +5.6644178211E+001 +9.5225395654E-001 -3.8561896027E+001 +9.5296209325E-001 -3.8744971649E+001 +5.1047056957E-002 +4.5326783354E+001
14006500000.000 +6.0242759365E-002 +5.4651935554E+001 +9.5131222103E-001 -3.8907237234E+001 +9.5304850945E-001 -3.8912217654E+001 +5.1387804246E-002 +4.3785093600E+001
14206450000.000 +6.1554973083E-002 +5.3377687881E+001 +9.5318260648E-001 -3.9542855490E+001 +9.5553575814E-001 -3.9463885391E+001 +5.2692002943E-002 +4.2254245052E+001
14406400000.000 +6.2088213664E-002 +5.2447509672E+001 +9.5416911348E-001 -4.0124105512E+001 +9.5185769238E-001 -3.9780589909E+001 +5.3321313526E-002 +4.0889244479E+001
14606350000.000 +6.1524916098E-002 +5.1726065329E+001 +9.5221277016E-001 -4.0409193249E+001 +9.5238756047E-001 -4.0355811081E+001 +5.3675969108E-002 +3.9895006810E+001
14806300000.000 +6.3666020955E-002 +5.1031615191E+001 +9.5654783671E-001 -4.0974011171E+001 +9.5422785086E-001 -4.0971685632E+001 +5.5530236592E-002 +3.8291985070E+001
15006250000.000 +6.4704818074E-002 +5.0855581579E+001 +9.5303676702E-001 -4.1556796952E+001 +9.5770732089E-001 -4.1862416236E+001 +5.5416620032E-002 +3.6542898492E+001
15206200000.000 +6.4415561491E-002 +5.0441763169E+001 +9.5738769000E-001 -4.1952576432E+001 +9.5027454231E-001 -4.1868688297E+001 +5.5313264834E-002 +3.5317477226E+001
15406150000.000 +6.6583039894E-002 +4.8075749025E+001 +9.5671819229E-001 -4.2717945816E+001 +9.6549218540E-001 -4.2583547204E+001 +5.6740408488E-002 +3.3821265459E+001
15606100000.000 +6.7596243760E-002 +4.7963663904E+001 +9.5718424156E-001 -4.3148207714E+001 +9.5730764763E-001 -4.3885039813E+001 +5.6767591339E-002 +3.2985923183E+001
15806050000.000 +6.7014384112E-002 +4.7709773764E+001 +9.5569246205E-001 -4.3905028680E+001 +9.6195611716E-001 -4.3864416210E+001 +5.6980918523E-002 +3.2553228692E+001
16006000000.000 +6.8781756621E-002 +4.5821468074E+001 +9.5925332333E-001 -4.4314764056E+001 +9.6069597281E-001 -4.4902807842E+001 +5.8156388887E-002 +3.1773259293E+001
16205950000.000 +6.9630982918E-002 +4.7149068548E+001 +9.5754783675E-001 -4.5074751555E+001 +9.5682427916E-001 -4.5483942566E+001 +5.8188424575E-002 +3.2159602756E+001
16405900000.000 +7.0831785300E-002 +4.4596764846E+001 +9.5718478086E-001 -4.5154217147E+001 +9.5492466846E-001 -4.6695755854E+001 +5.9268408317E-002 +2.9803193101E+001
16605850000.000 +7.0633462596E-002 +4.5620939682E+001 +9.5814001164E-001 -4.6123656284E+001 +9.6029733116E-001 -4.6392256548E+001 +5.9922302351E-002 +3.0412293076E+001
16805800000.000 +7.4006527937E-002 +4.7623328141E+001 +9.5173858073E-001 -4.6575776917E+001 +9.6358109477E-001 -4.7681991674E+001 +6.1851322561E-002 +3.0744277782E+001
17005750000.000 +7.4141452001E-002 +4.6610222771E+001 +9.5428864179E-001 -4.7355348037E+001 +9.5006158229E-001 -4.7502709285E+001 +6.1872193942E-002 +2.8988158050E+001
17205700000.000 +7.6451919235E-002 +4.4904143301E+001 +9.5252015348E-001 -4.7716141123E+001 +9.6008383153E-001 -4.8329242407E+001 +6.3368462936E-002 +2.7828954913E+001
17405650000.000 +7.7813133194E-002 +4.3435727808E+001 +9.5478009684E-001 -4.8408095024E+001 +9.5397488700E-001 -4.8812801864E+001 +6.3403351617E-002 +2.6345793233E+001
17605600000.000 +7.7836004200E-002 +4.2170656606E+001 +9.4968097572E-001 -4.8717691306E+001 +9.5515568239E-001 -4.9139705889E+001 +6.3408220519E-002 +2.5159803673E+001
17805550000.000 +7.7407306133E-002 +4.0419018367E+001 +9.5535053357E-001 -4.9563296615E+001 +9.5446290168E-001 -4.9344800979E+001 +6.3965217514E-002 +2.4315421720E+001
18005500000.000 +7.9017900361E-002 +4.0819546189E+001 +9.5030394245E-001 -4.9915515104E+001 +9.6260308355E-001 -5.0308066200E+001 +6.4753919575E-002 +2.4159118861E+001
18205450000.000 +7.9349197603E-002 +3.9763317192E+001 +9.5288137966E-001 -5.0249628949E+001 +9.5809812700E-001 -5.0616075625E+001 +6.5149482470E-002 +2.2206371097E+001
18405400000.000 +7.9355176155E-002 +3.8410402389E+001 +9.5268079304E-001 -5.0991066507E+001 +9.6572228246E-001 -5.0756962865E+001 +6.5438578242E-002 +2.1636404049E+001
18605350000.000 +8.1504259770E-002 +4.0339172063E+001 +9.5216138521E-001 -5.1701498125E+001 +9.6788776566E-001 -5.2102441161E+001 +6.6420678643E-002 +2.1138556812E+001
18805300000.000 +8.3253066620E-002 +3.8440101990E+001 +9.5674176306E-001 -5.2022851489E+001 +9.5068040583E-001 -5.2593796874E+001 +6.6965227907E-002 +1.9267631895E+001
19005250000.000 +8.5293289741E-002 +3.7269457345E+001 +9.5936096299E-001 -5.2640558943E+001 +9.6481419423E-001 -5.2612018767E+001 +6.8088784974E-002 +1.8928569162E+001
19205200000.000 +8.7050647676E-002 +3.6419836528E+001 +9.6201860244E-001 -5.3301586032E+001 +9.6264823338E-001 -5.4332887292E+001 +6.7529586634E-002 +1.7763287357E+001
19405150000.000 +8.7014941799E-002 +3.7660948539E+001 +9.5894812719E-001 -5.3984094831E+001 +9.5369726193E-001 -5.4701458622E+001 +6.8268298982E-002 +1.7639367382E+001
19605100000.000 +8.5990204353E-002 +3.5659832905E+001 +9.6378156979E-001 -5.4455113273E+001 +9.5182276728E-001 -5.5343810344E+001 +6.8091906662E-002 +1.6818186191E+001
19805050000.000 +8.8998950119E-002 +3.6085682409E+001 +9.5724516743E-001 -5.5257880882E+001 +9.6071935460E-001 -5.5776822960E+001 +6.9224514127E-002 +1.6858186173E+001
20005000000.000 +9.1078769924E-002 +3.5477579897E+001 +9.5515445293E-001 -5.5413694220E+001 +9.5613249121E-001 -5.6825675095E+001 +7.0322074629E-002 +1.5737202698E+001
20204950000.000 +9.1384455926E-002 +3.4093499225E+001 +9.5769172654E-001 -5.6488076135E+001 +9.5520262041E-001 -5.6488053474E+001 +7.0342386605E-002 +1.5551971113E+001
20404900000.000 +9.3077239210E-002 +3.4162012139E+001 +9.5620885872E-001 -5.6828896923E+001 +9.5850679607E-001 -5.7902429761E+001 +7.0744807265E-002 +1.5644685381E+001
20604850000.000 +9.5047471425E-002 +3.3400274667E+001 +9.5367704652E-001 -5.7379727335E+001 +9.4180746930E-001 -5.7907138387E+001 +7.2091094416E-002 +1.4291106081E+001
20804800000.000 +9.5194494089E-002 +3.2150039348E+001 +9.5011552593E-001 -5.7699767096E+001 +9.5915733812E-001 -5.8205422173E+001 +7.3075661446E-002 +1.3462389474E+001
21004750000.000 +9.7486442540E-002 +3.1453267057E+001 +9.5155206665E-001 -5.8519203739E+001 +9.5547415806E-001 -5.8960964327E+001 +7.4016768088E-002 +1.3117121314E+001
21204700000.000 +9.8713260002E-002 +3.0562097112E+001 +9.4867998136E-001 -5.8583975019E+001 +9.6222224942E-001 -5.9378114888E+001 +7.4239227029E-002 +1.2959321231E+001
21404650000.000 +9.8098395311E-002 +2.8685419402E+001 +9.5411405304E-001 -5.9194265803E+001 +9.5442362599E-001 -5.9689286649E+001 +7.4657723899E-002 +1.1573242622E+001
21604600000.000 +9.8047098385E-002 +2.9536902030E+001 +9.4425283534E-001 -5.9937185935E+001 +9.7231170168E-001 -5.9989013370E+001 +7.5224529698E-002 +1.3136622933E+001
21804550000.000 +1.0273412512E-001 +2.8181290361E+001 +9.5282363505E-001 -6.0331294635E+001 +9.5920705804E-001 -6.1268522742E+001 +7.7014256191E-002 +1.0342208681E+001
22004500000.000 +1.0184343977E-001 +2.7498004047E+001 +9.5371662186E-001 -6.1097141524E+001 +9.5888580547E-001 -6.0646931182E+001 +7.6950318036E-002 +1.0190803380E+001
22204450000.000 +1.0539413607E-001 +2.6917891712E+001 +9.5560545044E-001 -6.1655261168E+001 +9.6480778107E-001 -6.1798999134E+001 +7.8906821070E-002 +9.6770170839E+000
22404400000.000 +1.0851488684E-001 +2.6573895148E+001 +9.4973230814E-001 -6.2267870273E+001 +9.6050855345E-001 -6.2970374299E+001 +8.0081360549E-002 +8.8005898866E+000
22604350000.000 +1.0918110727E-001 +2.5457399548E+001 +9.5524394320E-001 -6.2761123784E+001 +9.5758883630E-001 -6.3356893458E+001 +8.0513490086E-002 +7.6098505459E+000
22804300000.000 +1.1071068421E-001 +2.4267540565E+001 +9.5326641767E-001 -6.3744320875E+001 +9.6547244286E-001 -6.4287838835E+001 +8.1603537898E-002 +7.6004515117E+000
23004250000.000 +1.1305262066E-001 +2.4219685657E+001 +9.5394994231E-001 -6.4243483778E+001 +9.5290510660E-001 -6.5371597255E+001 +8.2056755988E-002 +7.2773661548E+000
23204200000.000 +1.1353711929E-001 +2.2890351988E+001 +9.5320816479E-001 -6.4739832181E+001 +9.4759278597E-001 -6.5835568176E+001 +8.3320301629E-002 +6.0083561066E+000
23404150000.000 +1.1584008914E-001 +2.1621711303E+001 +9.5214371491E-001 -6.5825830850E+001 +9.5539741662E-001 -6.5939977479E+001 +8.4014653287E-002 +6.6605309163E+000
23604100000.000 +1.1882313914E-001 +2.1179615879E+001 +9.5104588447E-001 -6.5900827676E+001 +9.5928575760E-001 -6.7864679097E+001 +8.5553409456E-002 +5.7717639202E+000
23804050000.000 +1.1782210816E-001 +2.0512363074E+001 +9.5503742519E-001 -6.6792110572E+001 +9.3180444302E-001 -6.7406388252E+001 +8.6216675654E-002 +5.0937187356E+000
24004000000.000 +1.2052552507E-001 +1.7185037402E+001 +9.5147607248E-001 -6.7012661102E+001 +9.5503731550E-001 -6.8315053993E+001 +8.7549262530E-002 +4.3143841359E+000
24203950000.000 +1.2097607049E-001 +1.7681461002E+001 +9.4787120784E-001 -6.7941481556E+001 +9.4390918401E-001 -6.9439211196E+001 +8.8953357661E-002 +4.5008102638E+000
24403900000.000 +1.1843384592E-001 +1.5399946705E+001 +9.4548628418E-001 -6.7924843950E+001 +9.4773356503E-001 -6.9185205665E+001 +8.9862438200E-002 +3.1198657974E+000
24603850000.000 +1.1789192498E-001 +1.4968227229E+001 +9.4952943047E-001 -6.8811815161E+001 +9.4655360387E-001 -6.9331194849E+001 +9.0808110385E-002 +2.5382820430E+000
24803800000.000 +1.2326053395E-001 +1.5386237741E+001 +9.4465553380E-001 -6.8975412318E+001 +9.5775524423E-001 -7.0774642879E+001 +9.1936721576E-002 +2.0316773782E+000
25003750000.000 +1.1823416547E-001 +1.4664830374E+001 +9.5124149433E-001 -6.9783653052E+001 +9.3469878707E-001 -7.0878964368E+001 +9.1409144651E-002 +1.5397093591E+000
25203700000.000 +1.2033188596E-001 +1.3667044927E+001 +9.4270280335E-001 -7.0462577110E+001 +9.5588443052E-001 -7.0367017516E+001 +9.3227848389E-002 +1.4219042227E+000
25403650000.000 +1.2499655563E-001 +1.3197030409E+001 +9.3947939940E-001 -7.0607411056E+001 +9.4806557514E-001 -7.2041793284E+001 +9.5739018543E-002 +3.7454117931E-001
25603600000.000 +1.2206112360E-001 +1.2239664437E+001 +9.3822859794E-001 -7.0892368619E+001 +9.3584868182E-001 -7.1480935465E+001 +9.4910424514E-002 -8.8527711738E-001
25803550000.000 +1.2465776591E-001 +1.1982074186E+001 +9.4149417101E-001 -7.1378767028E+001 +9.4899832026E-001 -7.2310629509E+001 +9.8249149968E-002 -9.0657792585E-001
26003500000.000 +1.2594235386E-001 +1.1545507192E+001 +9.3490398861E-001 -7.2368451109E+001 +9.4428761705E-001 -7.2621105098E+001 +9.9143448382E-002 -2.0519141342E+000
26203450000.000 +1.2759394930E-001 +1.0611516167E+001 +9.3660116801E-001 -7.2656167380E+001 +9.4082990091E-001 -7.3015903677E+001 +1.0067712749E-001 -3.3005047066E+000
26403400000.000 +1.2973998909E-001 +9.7007666885E+000 +9.4241368120E-001 -7.3593314778E+001 +9.3684523274E-001 -7.3355355311E+001 +1.0260386366E-001 -4.1984908490E+000
26603350000.000 +1.3490617933E-001 +9.7968875451E+000 +9.3847579528E-001 -7.3559575678E+001 +9.5602323761E-001 -7.4756766550E+001 +1.0455191470E-001 -5.3461825452E+000
26803300000.000 +1.3455706295E-001 +8.3148788963E+000 +9.4628070939E-001 -7.4415220486E+001 +9.3992216926E-001 -7.5084092856E+001 +1.0492027426E-001 -6.7256464181E+000
27003250000.000 +1.3646886027E-001 +7.8078514582E+000 +9.4295527475E-001 -7.5072821011E+001 +9.5161875198E-001 -7.5667887819E+001 +1.0699857354E-001 -6.9602738981E+000
27203200000.000 +1.3769913961E-001 +7.4809859523E+000 +9.4549833402E-001 -7.6026481832E+001 +9.3587794810E-001 -7.7629995430E+001 +1.0726771206E-001 -7.7078867373E+000
27403150000.000 +1.3939047103E-001 +6.0740293988E+000 +9.4404050339E-001 -7.6266378527E+001 +9.3202723367E-001 -7.8051532394E+001 +1.0821801366E-001 -9.2733103300E+000
27603100000.000 +1.3858729361E-001 +6.5157788742E+000 +9.4691824152E-001 -7.7411415200E+001 +9.3190157749E-001 -7.8366969332E+001 +1.0866996630E-001 -8.2518598441E+000
27803050000.000 +1.4176355978E-001 +6.9448602134E+000 +9.4149356451E-001 -7.8122986079E+001 +9.2970048167E-001 -7.9361369077E+001 +1.1124728050E-001 -8.7422725274E+000
28003000000.000 +1.4123652642E-001 +6.0794645987E+000 +9.4466360836E-001 -7.8599255698E+001 +9.1936532486E-001 -7.9833248511E+001 +1.1125636107E-001 -8.9666601379E+000
28202950000.000 +1.4237019459E-001 +4.5972667829E+000 +9.4015231503E-001 -7.9212689098E+001 +9.2211250522E-001 -7.9756358315E+001 +1.1398585144E-001 -1.0052616165E+001
28402900000.000 +1.4427716066E-001 +2.6180859773E+000 +9.3359031779E-001 -7.9111537564E+001 +9.5149420770E-001 -7.9926815202E+001 +1.1364477822E-001 -1.1149065772E+001
28602850000.000 +1.4848976374E-001 +1.5225878843E+000 +9.3127745164E-001 -7.9233562455E+001 +9.3212676430E-001 -8.1001679963E+001 +1.1525211331E-001 -1.3726259021E+001
28802800000.000 +1.4505679282E-001 +4.9859394492E-001 +9.3372581934E-001 -7.9809093773E+001 +9.3710360402E-001 -8.0232324937E+001 +1.1457082699E-001 -1.3937572505E+001
29002750000.000 +1.5008197360E-001 -5.5865253356E-001 +9.3955353818E-001 -8.0339880794E+001 +9.4989802352E-001 -8.1835194497E+001 +1.1705914291E-001 -1.5086786083E+001
29202700000.000 +1.5342028760E-001 -1.0585831167E+000 +9.3723432955E-001 -8.0411851455E+001 +9.4585520695E-001 -8.2342744604E+001 +1.1812974244E-001 -1.6595643768E+001
29402650000.000 +1.5267989040E-001 -2.2261688222E+000 +9.4298716427E-001 -8.0978396498E+001 +9.4682372573E-001 -8.2509173894E+001 +1.1880987190E-001 -1.7379736448E+001
29602600000.000 +1.5716457493E-001 -3.4224872535E+000 +9.4253560970E-001 -8.1759206165E+001 +9.5177321654E-001 -8.3260533165E+001 +1.2106024079E-001 -1.8140677746E+001
29802550000.000 +1.5731358271E-001 -4.6728490154E+000 +9.4535179987E-001 -8.1886631472E+001 +9.4103659199E-001 -8.4563313020E+001 +1.2051738426E-001 -2.0022112738E+001
30002500000.000 +1.5407406894E-001 -4.7634943176E+000 +9.4789123232E-001 -8.2996702186E+001 +9.3251002646E-001 -8.3774638719E+001 +1.2140113146E-001 -1.9083029767E+001
30202450000.000 +1.5926737487E-001 -5.0241490068E+000 +9.3625394373E-001 -8.3637552450E+001 +9.5513070603E-001 -8.4639423026E+001 +1.2417211794E-001 -1.9275724883E+001
30402400000.000 +1.5815914839E-001 -5.5147690600E+000 +9.4250974224E-001 -8.4629254206E+001 +9.2106865231E-001 -8.6191735078E+001 +1.2380022896E-001 -2.0610355018E+001
30602350000.000 +1.5955005759E-001 -7.0456094227E+000 +9.3248116434E-001 -8.5270515765E+001 +9.1627232064E-001 -8.5119556450E+001 +1.2588159688E-001 -2.1477513948E+001
30802300000.000 +1.6238627756E-001 -7.2937836150E+000 +9.3396747541E-001 -8.6024224419E+001 +9.1753365165E-001 -8.6792546493E+001 +1.2805158453E-001 -2.1455940388E+001
31002250000.000 +1.6568526157E-001 -8.9767791922E+000 +9.1852437561E-001 -8.6006498349E+001 +9.1815244229E-001 -8.6759917323E+001 +1.2769322908E-001 -2.3852887288E+001
31202200000.000 +1.6451283735E-001 -9.7762163417E+000 +9.3306390142E-001 -8.6887751028E+001 +9.1856335518E-001 -8.7908057238E+001 +1.2898029312E-001 -2.3272482265E+001
31402150000.000 +1.6741126368E-001 -1.0772746551E+001 +9.1905588251E-001 -8.7516376069E+001 +9.3365116500E-001 -8.7855924629E+001 +1.3117210950E-001 -2.4589167848E+001
31602100000.000 +1.6902418455E-001 -1.1826508085E+001 +9.2915966597E-001 -8.7733203545E+001 +9.1426926413E-001 -9.0071449133E+001 +1.3219214388E-001 -2.6405715752E+001
31802050000.000 +1.6583293545E-001 -1.4637224124E+001 +9.1270492898E-001 -8.7869318253E+001 +9.1725781136E-001 -8.7920721872E+001 +1.2982100972E-001 -2.7991418232E+001
32002000000.000 +1.6878843339E-001 -1.4474522667E+001 +9.3167809387E-001 -8.8649231654E+001 +9.3226730045E-001 -9.0106202837E+001 +1.3362271832E-001 -2.7693912425E+001
32201950000.000 +1.6947610396E-001 -1.4943358595E+001 +9.2173164631E-001 -8.8908704007E+001 +9.2935566052E-001 -8.9955715096E+001 +1.3424786003E-001 -2.9299559907E+001
32401900000.000 +1.6712407504E-001 -1.7086270657E+001 +9.4557664426E-001 -8.9339968766E+001 +9.2571680468E-001 -9.1156876050E+001 +1.3374035451E-001 -3.0510820199E+001
32601850000.000 +1.6874078304E-001 -1.7587801886E+001 +9.2610118669E-001 -9.0026380358E+001 +9.3389767268E-001 -9.0806963403E+001 +1.3592327322E-001 -3.1422996991E+001
32801800000.000 +1.7070092304E-001 -1.7836255818E+001 +9.3670137893E-001 -9.0059105225E+001 +9.4303022789E-001 -9.2337771566E+001 +1.3525298912E-001 -3.2006765265E+001
33001750000.000 +1.7195717541E-001 -1.8168763555E+001 +9.3875440942E-001 -9.1097917628E+001 +9.3933948957E-001 -9.2400499462E+001 +1.3563216826E-001 -3.2009871762E+001
33201700000.000 +1.7263744081E-001 -1.9342320267E+001 +9.4340882426E-001 -9.1390614809E+001 +9.3963886008E-001 -9.2781295708E+001 +1.3689510718E-001 -3.2548978591E+001
33401650000.000 +1.7419719390E-001 -2.0319733726E+001 +9.4115867134E-001 -9.1832502702E+001 +9.3574342477E-001 -9.3523501749E+001 +1.3777613020E-001 -3.3700865184E+001
33601600000.000 +1.7388628937E-001 -2.1009200438E+001 +9.3866478980E-001 -9.2779350307E+001 +9.2787014262E-001 -9.4132880011E+001 +1.3850360194E-001 -3.4138054559E+001
33801550000.000 +1.7502264711E-001 -2.2153563085E+001 +9.3514623037E-001 -9.3537596949E+001 +9.2849308774E-001 -9.4546209523E+001 +1.4033061364E-001 -3.4665870282E+001
34001500000.000 +1.7574392250E-001 -2.3557226999E+001 +9.3277842536E-001 -9.3745154792E+001 +9.1497781470E-001 -9.5241418624E+001 +1.4048496195E-001 -3.6605203405E+001
34201450000.000 +1.7373301943E-001 -2.4031368568E+001 +9.3938510359E-001 -9.4173820181E+001 +9.1676775797E-001 -9.5871619173E+001 +1.4091758458E-001 -3.7473931326E+001
34401400000.000 +1.7596518542E-001 -2.5233813473E+001 +9.3150922694E-001 -9.5049840877E+001 +9.1870555336E-001 -9.6266434426E+001 +1.4326591807E-001 -3.8183135075E+001
34601350000.000 +1.7965761303E-001 -2.5136209636E+001 +9.2919418023E-001 -9.5874061687E+001 +9.2370340389E-001 -9.7517345545E+001 +1.4491371218E-001 -3.8782447037E+001
34801300000.000 +1.7785925728E-001 -2.6430668860E+001 +9.3152172006E-001 -9.6368613342E+001 +9.0066076227E-001 -9.7913193442E+001 +1.4511137591E-001 -3.9973019223E+001
35001250000.000 +1.8050197818E-001 -2.7828246172E+001 +9.2383031186E-001 -9.7145616067E+001 +9.0425267747E-001 -9.7698027531E+001 +1.4759127091E-001 -4.0841036002E+001
35201200000.000 +1.8301497985E-001 -2.8854867360E+001 +9.2194540876E-001 -9.7396072886E+001 +9.1179448298E-001 -9.9453016983E+001 +1.4971372454E-001 -4.2238551685E+001
35401150000.000 +1.8419174892E-001 -2.9367038645E+001 +9.2131027072E-001 -9.8070901240E+001 +9.1489776581E-001 -9.9305913043E+001 +1.5073534157E-001 -4.3280890120E+001
35601100000.000 +1.8229105108E-001 -3.1403853386E+001 +9.2302051842E-001 -9.8546169173E+001 +9.1367564302E-001 -9.9738922944E+001 +1.5016454843E-001 -4.4772320790E+001
35801050000.000 +1.8578884476E-001 -3.1923510993E+001 +9.1253900477E-001 -9.9100924793E+001 +9.1595713056E-001 -1.0074394545E+002 +1.5249745337E-001 -4.5897684065E+001
36001000000.000 +1.8344369693E-001 -3.3583158533E+001 +9.2430847032E-001 -9.9224596615E+001 +9.1419812703E-001 -1.0186530702E+002 +1.4976114258E-001 -4.7062544263E+001
36200950000.000 +1.8003697232E-001 -3.4828778887E+001 +9.1417830943E-001 -1.0033793246E+002 +9.1821457125E-001 -1.0067539000E+002 +1.4915401137E-001 -4.7954010360E+001
36400900000.000 +1.8053508660E-001 -3.5082376342E+001 +9.2518020533E-001 -9.9905964159E+001 +9.3144441087E-001 -1.0204118956E+002 +1.4850052102E-001 -4.8978291505E+001
36600850000.000 +1.7944857558E-001 -3.6429863121E+001 +9.2059262849E-001 -1.0051972206E+002 +9.0952596466E-001 -1.0236616418E+002 +1.4645795824E-001 -5.0513984048E+001
36800800000.000 +1.7726678896E-001 -3.7116215624E+001 +9.3866979905E-001 -1.0093812549E+002 +9.2871064315E-001 -1.0266892520E+002 +1.4749674255E-001 -5.0582710415E+001
37000750000.000 +1.7756552315E-001 -3.7794440662E+001 +9.3014846108E-001 -1.0151743802E+002 +9.2434016973E-001 -1.0285645198E+002 +1.4716166804E-001 -5.1163805938E+001
37200700000.000 +1.7395021250E-001 -3.8413714146E+001 +9.4540964451E-001 -1.0135014961E+002 +9.1718314323E-001 -1.0342876017E+002 +1.4555010798E-001 -5.2301342886E+001
37400650000.000 +1.7507650260E-001 -3.8984707481E+001 +9.3889142810E-001 -1.0274755906E+002 +9.1201010420E-001 -1.0369284963E+002 +1.4776993374E-001 -5.2453133411E+001
37600600000.000 +1.7553362635E-001 -3.9946518219E+001 +9.4339763145E-001 -1.0344400534E+002 +9.1757860239E-001 -1.0475393089E+002 +1.4901090497E-001 -5.3646947822E+001
37800550000.000 +1.7438499963E-001 -4.0155805981E+001 +9.3730084639E-001 -1.0440932354E+002 +9.0248191775E-001 -1.0511815488E+002 +1.4863244021E-001 -5.4402505237E+001
38000500000.000 +1.7418852782E-001 -4.1591754846E+001 +9.3835795089E-001 -1.0489350905E+002 +9.0428112414E-001 -1.0452291528E+002 +1.4936946575E-001 -5.4736099315E+001
38200450000.000 +1.7792927920E-001 -4.2806985185E+001 +9.2441857010E-001 -1.0587143404E+002 +9.1013917009E-001 -1.0605339884E+002 +1.5047242014E-001 -5.6055527920E+001
38400400000.000 +1.7582521424E-001 -4.4596651130E+001 +9.2236313811E-001 -1.0570976792E+002 +8.9087323393E-001 -1.0656173324E+002 +1.4940399334E-001 -5.8125809071E+001
38600350000.000 +1.7398196385E-001 -4.4721205573E+001 +9.2512700686E-001 -1.0657548323E+002 +9.1069301402E-001 -1.0686234040E+002 +1.5012119031E-001 -5.8018928330E+001
38800300000.000 +1.7595118113E-001 -4.7440002778E+001 +9.0922500689E-001 -1.0641054544E+002 +8.9817232135E-001 -1.0751465649E+002 +1.4912141231E-001 -6.0753467056E+001
39000250000.000 +1.7478891087E-001 -4.7200373017E+001 +9.1267787394E-001 -1.0694867793E+002 +9.0194752931E-001 -1.0889677448E+002 +1.4896784056E-001 -6.2058540435E+001
39200200000.000 +1.7750959540E-001 -4.8314224253E+001 +9.0174679836E-001 -1.0778740782E+002 +8.9055996577E-001 -1.0921241175E+002 +1.5112859257E-001 -6.3403807770E+001
39400150000.000 +1.7576678016E-001 -4.8095734307E+001 +9.1320695195E-001 -1.0739866364E+002 +9.1252979889E-001 -1.0996838686E+002 +1.4871151879E-001 -6.3770109119E+001
39600100000.000 +1.7158859345E-001 -5.1080616656E+001 +9.1042758591E-001 -1.0741093346E+002 +8.9365560751E-001 -1.1005850411E+002 +1.4625399416E-001 -6.6868532317E+001
39800050000.000 +1.6856270979E-001 -4.8862442982E+001 +9.3492711971E-001 -1.0820092547E+002 +9.2570688740E-001 -1.1030823771E+002 +1.4693307433E-001 -6.5504095147E+001
40000000000.000 +1.7074765244E-001 -4.8929273779E+001 +9.3240183440E-001 -1.0964799128E+002 +9.1951680082E-001 -1.1210185749E+002 +1.4685047064E-001 -6.7178298907E+001
