# Supplementary material for: Conductivity and radio frequency performance data for silver nanoparticle inks deposited via aerosol jet deposition and processed under varying conditions
Source: Data Brief. 2020 Sep 24;33:106331. doi: 10.1016/j.dib.2020.106331 (PMC7560714; doi:10.1016/j.dib.2020.106331)
Supplement: Supplementary file 3 [file mmc3.zip › Sintering Study/Clariant Ink/RF Data/CLA_01_03.S2P]

!  2-Port S-parameters saved by WinCal
! VAR MeasName=S-Parameters (CALIBRATED_DATA) read from VNA (E8364B)
! VAR MeasDate=11/22/2017 2:07:19 PM
! VAR NAME=AFRL171010_01_03
! VAR FILENAME=AFRL171010_01_03.S2P
! VAR DATE=11/22/2017 2:07:19 PM
! VAR PHYS_PORTS=1,2
! VAR ObjTypeName=DATASET
! VAR IndexType=Frequency
!
# Hz S MA R 50
10000000.000 +1.4533731992E-002 -1.6542224155E+002 +9.7898934908E-001 -2.6608779891E-002 +9.8087393943E-001 -4.3116354541E-001 +1.4318060618E-002 -1.7781278671E+002
209950000.000 +1.6922766812E-002 -1.7942453223E+002 +9.7740559167E-001 -6.9711461098E-001 +9.7684658002E-001 -7.4410269186E-001 +1.6878764642E-002 -1.7984128588E+002
409900000.000 +1.7014629667E-002 +1.7680723790E+002 +9.7675399976E-001 -1.3012195378E+000 +9.7600595186E-001 -1.3530501122E+000 +1.6868386917E-002 +1.7750772488E+002
609850000.000 +1.7552289271E-002 +1.7603661641E+002 +9.7585793105E-001 -1.9374327411E+000 +9.7563779770E-001 -1.9981767699E+000 +1.7216476988E-002 +1.7696672939E+002
809800000.000 +1.7132514452E-002 +1.7105421144E+002 +9.7591851669E-001 -2.5376706868E+000 +9.7534937089E-001 -2.5996015576E+000 +1.6998222809E-002 +1.7200937872E+002
1009750000.000 +1.7730065651E-002 +1.7015167475E+002 +9.7509019479E-001 -3.1205764688E+000 +9.7413433731E-001 -3.1647740298E+000 +1.7761515423E-002 +1.6959442864E+002
1209700000.000 +1.7663738676E-002 +1.6652711473E+002 +9.7500361722E-001 -3.6899064395E+000 +9.7444097141E-001 -3.7514177731E+000 +1.7687612379E-002 +1.6567856618E+002
1409650000.000 +1.7610618672E-002 +1.6451905214E+002 +9.7434847934E-001 -4.2899228816E+000 +9.7335688889E-001 -4.3446621909E+000 +1.8470797227E-002 +1.6376355501E+002
1609600000.000 +1.8627759173E-002 +1.6299892347E+002 +9.7326814939E-001 -4.9128123117E+000 +9.7292895099E-001 -4.9540408252E+000 +1.8412929291E-002 +1.6267115614E+002
1809550000.000 +1.9560180653E-002 +1.6327395596E+002 +9.7203004568E-001 -5.5108920087E+000 +9.7121343699E-001 -5.5765157526E+000 +1.9350058669E-002 +1.6253618785E+002
2009500000.000 +2.0772649651E-002 +1.5852159827E+002 +9.7076745216E-001 -6.0484227672E+000 +9.7041572176E-001 -6.1164689027E+000 +2.0405983786E-002 +1.5928257751E+002
2209450000.000 +2.1208729024E-002 +1.5446688733E+002 +9.7036901140E-001 -6.6148807977E+000 +9.7012729877E-001 -6.6666215264E+000 +2.1005325570E-002 +1.5529306506E+002
2409400000.000 +2.1002345690E-002 +1.5126226737E+002 +9.7045839531E-001 -7.2047411986E+000 +9.7008076320E-001 -7.2743131354E+000 +2.1117160394E-002 +1.5298386865E+002
2609350000.000 +2.1616455117E-002 +1.4833684758E+002 +9.6984288383E-001 -7.7339283939E+000 +9.6978938424E-001 -7.8320046266E+000 +2.1658712598E-002 +1.4911099716E+002
2809300000.000 +2.1956454506E-002 +1.4516276812E+002 +9.6967738704E-001 -8.3244202914E+000 +9.6890835990E-001 -8.3838752914E+000 +2.1890227747E-002 +1.4664702866E+002
3009250000.000 +2.2211253616E-002 +1.4452647474E+002 +9.6896107255E-001 -8.9062657997E+000 +9.6908242963E-001 -8.9921360131E+000 +2.1857098667E-002 +1.4458983083E+002
3209200000.000 +2.2882973411E-002 +1.4085626106E+002 +9.6837299601E-001 -9.4626955829E+000 +9.6800096601E-001 -9.4991558186E+000 +2.2882650758E-002 +1.4240980278E+002
3409150000.000 +2.3210639924E-002 +1.3740652678E+002 +9.6876498843E-001 -1.0010209158E+001 +9.6759218344E-001 -1.0029402155E+001 +2.3377076180E-002 +1.3915549117E+002
3609100000.000 +2.3592493926E-002 +1.3591296581E+002 +9.6809908688E-001 -1.0587149544E+001 +9.6731614582E-001 -1.0626603981E+001 +2.3999398059E-002 +1.3703880778E+002
3809050000.000 +2.4122866664E-002 +1.3235906796E+002 +9.6758849005E-001 -1.1092383013E+001 +9.6716993323E-001 -1.1174689123E+001 +2.4699231869E-002 +1.3401486366E+002
4009000000.000 +2.4634960136E-002 +1.2932951644E+002 +9.6741984980E-001 -1.1710862587E+001 +9.6592930827E-001 -1.1808553367E+001 +2.5371559725E-002 +1.3201394893E+002
4208950000.000 +2.5377017793E-002 +1.2874136334E+002 +9.6657808763E-001 -1.2322356254E+001 +9.6606920527E-001 -1.2274793171E+001 +2.5913756647E-002 +1.3043626002E+002
4408900000.000 +2.5742732671E-002 +1.2640122492E+002 +9.6578610284E-001 -1.2846729353E+001 +9.6558760461E-001 -1.2899023928E+001 +2.6702507343E-002 +1.2798226858E+002
4608850000.000 +2.6717379545E-002 +1.2355142184E+002 +9.6541662690E-001 -1.3379944826E+001 +9.6541992643E-001 -1.3439993437E+001 +2.7264769823E-002 +1.2576674243E+002
4808800000.000 +2.7429338749E-002 +1.2117477838E+002 +9.6485435068E-001 -1.3938151431E+001 +9.6492054767E-001 -1.4004585034E+001 +2.7993699404E-002 +1.2369914756E+002
5008750000.000 +2.7980690010E-002 +1.1857647463E+002 +9.6512133777E-001 -1.4488027383E+001 +9.6572775526E-001 -1.4540523510E+001 +2.8379488915E-002 +1.2143938075E+002
5208700000.000 +2.8879515170E-002 +1.1628753739E+002 +9.6470878959E-001 -1.5059367595E+001 +9.6477835368E-001 -1.5162158394E+001 +2.9323838938E-002 +1.1925017119E+002
5408650000.000 +2.9257037411E-002 +1.1456828643E+002 +9.6461835847E-001 -1.5616065011E+001 +9.6450710485E-001 -1.5657056121E+001 +2.9627719203E-002 +1.1710426077E+002
5608600000.000 +2.9534931516E-002 +1.1195019658E+002 +9.6454765734E-001 -1.6191278636E+001 +9.6588894873E-001 -1.6267317832E+001 +3.0151684530E-002 +1.1417906372E+002
5808550000.000 +3.0717239311E-002 +1.1003899861E+002 +9.6487543677E-001 -1.6756127820E+001 +9.6489496211E-001 -1.6822621064E+001 +3.0349584956E-002 +1.1208180323E+002
6008500000.000 +3.0565905729E-002 +1.0753500100E+002 +9.6491395430E-001 -1.7313097520E+001 +9.6458054436E-001 -1.7369101533E+001 +3.0844201233E-002 +1.0986290835E+002
6208450000.000 +3.1303725725E-002 +1.0477057857E+002 +9.6463396195E-001 -1.7888689391E+001 +9.6450084639E-001 -1.7923821538E+001 +3.1061862852E-002 +1.0844527318E+002
6408400000.000 +3.1843136211E-002 +1.0311857028E+002 +9.6423187378E-001 -1.8465943935E+001 +9.6412949963E-001 -1.8547450556E+001 +3.1930224465E-002 +1.0757117115E+002
6608350000.000 +3.2502511250E-002 +1.0150632129E+002 +9.6326469978E-001 -1.9022692865E+001 +9.6264952344E-001 -1.9067926484E+001 +3.2676990172E-002 +1.0610661092E+002
6808300000.000 +3.3265528833E-002 +9.9682826156E+001 +9.6360213967E-001 -1.9586435112E+001 +9.6372683885E-001 -1.9576549538E+001 +3.2973577957E-002 +1.0360796651E+002
7008250000.000 +3.4164259604E-002 +9.8429767468E+001 +9.6252836828E-001 -2.0166373622E+001 +9.6368617717E-001 -2.0279757783E+001 +3.3823326122E-002 +1.0239528895E+002
7208200000.000 +3.4524038500E-002 +9.7100071826E+001 +9.6214483564E-001 -2.0737032588E+001 +9.6208659773E-001 -2.0779199501E+001 +3.3984941311E-002 +1.0135405167E+002
7408150000.000 +3.5160442852E-002 +9.4742051096E+001 +9.6158960791E-001 -2.1317836180E+001 +9.6328954099E-001 -2.1368788153E+001 +3.4699500311E-002 +9.9531900798E+001
7608100000.000 +3.6018656222E-002 +9.3219331304E+001 +9.6172745704E-001 -2.1869107896E+001 +9.6068714369E-001 -2.1924207753E+001 +3.5282672606E-002 +9.8599945068E+001
7808050000.000 +3.6405914398E-002 +9.1532437271E+001 +9.6091713717E-001 -2.2407153765E+001 +9.5980932597E-001 -2.2522953838E+001 +3.5735471840E-002 +9.6922350000E+001
8008000000.000 +3.7119126751E-002 +8.9582352674E+001 +9.6026396840E-001 -2.2954903602E+001 +9.6005004576E-001 -2.2999438163E+001 +3.6332475533E-002 +9.5544570818E+001
8207950000.000 +3.7609147408E-002 +8.8976212139E+001 +9.6009646642E-001 -2.3594170043E+001 +9.6225451442E-001 -2.3695521245E+001 +3.7054176156E-002 +9.4075598387E+001
8407900000.000 +3.8315921988E-002 +8.7140345035E+001 +9.5898833189E-001 -2.4095141868E+001 +9.5879224853E-001 -2.4166122597E+001 +3.7690410352E-002 +9.2230050096E+001
8607850000.000 +3.9275886510E-002 +8.4113015066E+001 +9.6037273986E-001 -2.4621206438E+001 +9.6218328413E-001 -2.4546258261E+001 +3.8546360804E-002 +9.0698513480E+001
8807800000.000 +4.0853725493E-002 +8.1904896285E+001 +9.5967529282E-001 -2.5243580449E+001 +9.6104463077E-001 -2.5386775733E+001 +3.9686427034E-002 +8.8333650701E+001
9007750000.000 +4.0861401403E-002 +8.0828529482E+001 +9.5883111112E-001 -2.5767163876E+001 +9.5840380912E-001 -2.5805948043E+001 +3.9355543612E-002 +8.6894482874E+001
9207700000.000 +4.1645945642E-002 +7.8540283503E+001 +9.5850675820E-001 -2.6326688649E+001 +9.6080601018E-001 -2.6393748388E+001 +4.0098277485E-002 +8.5548415840E+001
9407650000.000 +4.2969234337E-002 +7.7171554413E+001 +9.5839989330E-001 -2.6875897533E+001 +9.6004525297E-001 -2.7019480484E+001 +4.0795760145E-002 +8.4697422003E+001
9607600000.000 +4.3283581690E-002 +7.6344053683E+001 +9.5680975425E-001 -2.7439782165E+001 +9.5838152314E-001 -2.7601377909E+001 +4.1555763122E-002 +8.3664412801E+001
9807550000.000 +4.3796807965E-002 +7.4302912429E+001 +9.5652365542E-001 -2.7963275432E+001 +9.5785152684E-001 -2.8078184501E+001 +4.1873971645E-002 +8.1518022492E+001
10007500000.000 +4.3696465964E-002 +7.2835066809E+001 +9.5594636310E-001 -2.8603955918E+001 +9.5922404986E-001 -2.8731877032E+001 +4.1840985710E-002 +8.0261801618E+001
10207450000.000 +4.4610502001E-002 +7.2732382201E+001 +9.5491313978E-001 -2.9078800149E+001 +9.5408632398E-001 -2.9233704494E+001 +4.2364119754E-002 +7.9577944906E+001
10407400000.000 +4.5171022422E-002 +7.0442282422E+001 +9.5607898779E-001 -2.9623707380E+001 +9.5582332018E-001 -2.9445151866E+001 +4.3035075451E-002 +7.8254056698E+001
10607350000.000 +4.6323265012E-002 +6.9856168228E+001 +9.5436917588E-001 -3.0191521990E+001 +9.5750212504E-001 -3.0380917067E+001 +4.3542043825E-002 +7.7485293702E+001
10807300000.000 +4.6777463925E-002 +6.8877266328E+001 +9.5442210942E-001 -3.0717159355E+001 +9.5135989888E-001 -3.0758453971E+001 +4.4123242284E-002 +7.6228622373E+001
11007250000.000 +4.7037613602E-002 +6.6076664786E+001 +9.5397633977E-001 -3.1240916672E+001 +9.5642039520E-001 -3.1178612524E+001 +4.4464493639E-002 +7.4690408454E+001
11207200000.000 +4.8890886080E-002 +6.4954376955E+001 +9.5466494816E-001 -3.1796797970E+001 +9.5523027061E-001 -3.1742842960E+001 +4.5133397748E-002 +7.2492604280E+001
11407150000.000 +4.8726131351E-002 +6.4312130094E+001 +9.5257642355E-001 -3.2346311041E+001 +9.5546301370E-001 -3.2497576958E+001 +4.5583001502E-002 +7.1906427135E+001
11607100000.000 +4.9001588642E-002 +6.1904231831E+001 +9.5454324219E-001 -3.2686979149E+001 +9.5103363243E-001 -3.2822397298E+001 +4.6021385436E-002 +7.0083659035E+001
11807050000.000 +5.0335444724E-002 +6.0296072004E+001 +9.5406419612E-001 -3.3429312693E+001 +9.6118291852E-001 -3.3483984468E+001 +4.6183888125E-002 +6.8839351154E+001
12007000000.000 +5.1299015031E-002 +5.8980992742E+001 +9.5338718596E-001 -3.3783431407E+001 +9.4959106277E-001 -3.4206778511E+001 +4.6770450513E-002 +6.7579216794E+001
12206950000.000 +5.1693934110E-002 +5.7914949192E+001 +9.5317104078E-001 -3.4422241008E+001 +9.5748215933E-001 -3.4295645202E+001 +4.7080408057E-002 +6.6424373040E+001
12406900000.000 +5.3589914688E-002 +5.5962975919E+001 +9.5386179103E-001 -3.4904834607E+001 +9.5840452122E-001 -3.5364208524E+001 +4.7262809177E-002 +6.4013474044E+001
12606850000.000 +5.2228811396E-002 +5.7719494683E+001 +9.5264643338E-001 -3.5607483060E+001 +9.5629321139E-001 -3.5815048805E+001 +4.6744439364E-002 +6.4901830582E+001
12806800000.000 +5.4710635558E-002 +5.5512039375E+001 +9.5218144667E-001 -3.5928424976E+001 +9.5526419694E-001 -3.6407031817E+001 +4.7626497261E-002 +6.3498793811E+001
13006750000.000 +5.5023742130E-002 +5.2395644007E+001 +9.5411244767E-001 -3.6696123913E+001 +9.6140987628E-001 -3.6934202654E+001 +4.7770198836E-002 +6.2946211182E+001
13206700000.000 +5.4401284223E-002 +5.3606003205E+001 +9.5244477972E-001 -3.7325864277E+001 +9.5766741399E-001 -3.7918332079E+001 +4.8567035750E-002 +6.3632055643E+001
13406650000.000 +5.4284434214E-002 +5.1620275414E+001 +9.5396042756E-001 -3.7883738016E+001 +9.5370621588E-001 -3.7797213521E+001 +4.8419089977E-002 +6.1670242890E+001
13606600000.000 +5.4659257657E-002 +5.0714052010E+001 +9.5249925967E-001 -3.8370387164E+001 +9.5874865663E-001 -3.8411282734E+001 +4.8885448987E-002 +6.1302959239E+001
13806550000.000 +5.6620303117E-002 +5.1646202076E+001 +9.5103706591E-001 -3.8989260021E+001 +9.5254568437E-001 -3.9144318983E+001 +5.0083485683E-002 +6.0350794989E+001
14006500000.000 +5.6413699528E-002 +4.9023280760E+001 +9.5039802343E-001 -3.9332647424E+001 +9.5298010309E-001 -3.9312810325E+001 +4.9933623658E-002 +5.8805825422E+001
14206450000.000 +5.7951367772E-002 +4.7125110368E+001 +9.5243958802E-001 -3.9959452721E+001 +9.5525977480E-001 -3.9846642493E+001 +5.0833963355E-002 +5.7185603599E+001
14406400000.000 +5.8438588477E-002 +4.5799319351E+001 +9.5304059240E-001 -4.0515836795E+001 +9.5143415507E-001 -4.0165137504E+001 +5.1095239692E-002 +5.6207313582E+001
14606350000.000 +5.7524058937E-002 +4.5027244756E+001 +9.5160253763E-001 -4.0838660255E+001 +9.5212695766E-001 -4.0749923519E+001 +5.1546952978E-002 +5.5533096806E+001
14806300000.000 +5.9870422691E-002 +4.4177127618E+001 +9.5584789986E-001 -4.1398396323E+001 +9.5348938169E-001 -4.1371085062E+001 +5.2726413766E-002 +5.4186117021E+001
15006250000.000 +6.0189805855E-002 +4.4135681937E+001 +9.5229396117E-001 -4.1994544185E+001 +9.5738751726E-001 -4.2274237049E+001 +5.2589296778E-002 +5.2989573478E+001
15206200000.000 +5.9693325427E-002 +4.3869827764E+001 +9.5643411788E-001 -4.2413232683E+001 +9.4941673845E-001 -4.2290450538E+001 +5.2414530838E-002 +5.2270326257E+001
15406150000.000 +6.1842465454E-002 +4.1728668896E+001 +9.5554896151E-001 -4.3234223002E+001 +9.6432091233E-001 -4.2981410854E+001 +5.3073251088E-002 +5.0449991618E+001
15606100000.000 +6.2749686789E-002 +4.1801695486E+001 +9.5536494134E-001 -4.3648295049E+001 +9.5627395579E-001 -4.4373698788E+001 +5.3042463694E-002 +4.9955041782E+001
15806050000.000 +6.2052906816E-002 +4.1368544854E+001 +9.5406355202E-001 -4.4410229095E+001 +9.6064091612E-001 -4.4332770825E+001 +5.3000188032E-002 +4.9540246995E+001
16006000000.000 +6.3925879320E-002 +3.9547438041E+001 +9.5750229095E-001 -4.4815574706E+001 +9.5961191586E-001 -4.5381172829E+001 +5.3882429839E-002 +4.8262339442E+001
16205950000.000 +6.4357169975E-002 +4.0684701254E+001 +9.5591570591E-001 -4.5610968574E+001 +9.5659627408E-001 -4.5986631723E+001 +5.4028742530E-002 +4.8793309630E+001
16405900000.000 +6.6236538738E-002 +3.7724258003E+001 +9.5603844019E-001 -4.5698273548E+001 +9.5451651363E-001 -4.7186741054E+001 +5.4712691038E-002 +4.6166806199E+001
16605850000.000 +6.6178428664E-002 +3.8124115029E+001 +9.5637029594E-001 -4.6670979931E+001 +9.5998756446E-001 -4.6917156544E+001 +5.5222672868E-002 +4.5953296875E+001
16805800000.000 +6.8633856917E-002 +4.0050882172E+001 +9.5087887363E-001 -4.7062135133E+001 +9.6331957836E-001 -4.8145451025E+001 +5.7320934533E-002 +4.6049918368E+001
17005750000.000 +6.8641135040E-002 +3.8545604773E+001 +9.5373352503E-001 -4.7865633901E+001 +9.5004474425E-001 -4.7953138239E+001 +5.6856898771E-002 +4.4465341798E+001
17205700000.000 +7.1067933567E-002 +3.7034739724E+001 +9.5208769642E-001 -4.8213519502E+001 +9.6041898024E-001 -4.8841085790E+001 +5.7798215263E-002 +4.3213501484E+001
17405650000.000 +7.2395712862E-002 +3.5517344559E+001 +9.5432918340E-001 -4.8926176930E+001 +9.5384994576E-001 -4.9302875573E+001 +5.7490012587E-002 +4.1950659797E+001
17605600000.000 +7.2265473221E-002 +3.4030965436E+001 +9.4933130319E-001 -4.9204391049E+001 +9.5486691936E-001 -4.9621348297E+001 +5.7092894180E-002 +4.1401345663E+001
17805550000.000 +7.2013180608E-002 +3.2549245101E+001 +9.5444227340E-001 -5.0085389008E+001 +9.5441136328E-001 -4.9865552851E+001 +5.7296335510E-002 +4.0268908537E+001
18005500000.000 +7.3433324244E-002 +3.3237953259E+001 +9.4945508987E-001 -5.0440636707E+001 +9.6227850889E-001 -5.0867636452E+001 +5.7946575246E-002 +4.0672129901E+001
18205450000.000 +7.3878080626E-002 +3.2099897879E+001 +9.5240792250E-001 -5.0751557847E+001 +9.5777102091E-001 -5.1161421417E+001 +5.7917020469E-002 +3.8848174121E+001
18405400000.000 +7.4705236531E-002 +3.1030961905E+001 +9.5135261526E-001 -5.1580290687E+001 +9.6545096678E-001 -5.1286059259E+001 +5.7865175199E-002 +3.8154955543E+001
18605350000.000 +7.6401437855E-002 +3.1249178370E+001 +9.4978316904E-001 -5.2311335458E+001 +9.6662424747E-001 -5.2635931082E+001 +5.8484771771E-002 +3.7186168259E+001
18805300000.000 +7.7171333257E-002 +2.9567760857E+001 +9.5504043429E-001 -5.2584880016E+001 +9.4996169809E-001 -5.3106082126E+001 +5.8121896799E-002 +3.5358067037E+001
19005250000.000 +7.8962602339E-002 +2.8592743664E+001 +9.5749293088E-001 -5.3205529621E+001 +9.6508731310E-001 -5.3188153720E+001 +5.8866479646E-002 +3.4513835635E+001
19205200000.000 +8.0591426818E-002 +2.7718855057E+001 +9.6054692597E-001 -5.3853224413E+001 +9.6317337519E-001 -5.4911389782E+001 +5.8252234098E-002 +3.3674120607E+001
19405150000.000 +8.0315797231E-002 +2.8492592464E+001 +9.5802449382E-001 -5.4579919812E+001 +9.5421846457E-001 -5.5211271480E+001 +5.9208146891E-002 +3.3022907590E+001
19605100000.000 +7.9474908355E-002 +2.6190516970E+001 +9.6323989160E-001 -5.5018490697E+001 +9.5258512132E-001 -5.5905744980E+001 +5.8531310934E-002 +3.2157640560E+001
19805050000.000 +8.1743578859E-002 +2.6505141716E+001 +9.5708778959E-001 -5.5874459891E+001 +9.6173527226E-001 -5.6361535326E+001 +5.9432862688E-002 +3.2387523438E+001
20005000000.000 +8.3231248594E-002 +2.6489358232E+001 +9.5474121981E-001 -5.6048852615E+001 +9.5615502873E-001 -5.7424717520E+001 +5.9924773394E-002 +3.1410257827E+001
20204950000.000 +8.4330561108E-002 +2.5094522136E+001 +9.5702082675E-001 -5.7059694814E+001 +9.5520809921E-001 -5.7096995787E+001 +5.9982755432E-002 +3.1764251447E+001
20404900000.000 +8.5721625152E-002 +2.4928105989E+001 +9.5503585101E-001 -5.7471330172E+001 +9.5891656830E-001 -5.8473238776E+001 +6.1079546543E-002 +3.2184343121E+001
20604850000.000 +8.7309951590E-002 +2.4263234419E+001 +9.5181740035E-001 -5.8046168999E+001 +9.4230839342E-001 -5.8512925181E+001 +6.2255761846E-002 +3.0213344716E+001
20804800000.000 +8.7550929480E-002 +2.3070694281E+001 +9.4903290128E-001 -5.8304594922E+001 +9.5927112057E-001 -5.8768690829E+001 +6.2185118067E-002 +2.9639756987E+001
21004750000.000 +8.9669176276E-002 +2.2101910600E+001 +9.5095239764E-001 -5.9164145231E+001 +9.5527964741E-001 -5.9527588843E+001 +6.3073320860E-002 +2.9369583815E+001
21204700000.000 +9.0823643529E-002 +2.2011551004E+001 +9.4660482385E-001 -5.9181008461E+001 +9.6206363064E-001 -5.9997401948E+001 +6.3436156783E-002 +2.9092390484E+001
21404650000.000 +9.0358697330E-002 +1.9560555562E+001 +9.5292763332E-001 -5.9872572502E+001 +9.5436579801E-001 -6.0274418631E+001 +6.3099942349E-002 +2.7758471754E+001
21604600000.000 +8.9636464310E-002 +2.0417652814E+001 +9.4286164838E-001 -6.0611082994E+001 +9.7232185087E-001 -6.0607918065E+001 +6.4024178820E-002 +2.9265730742E+001
21804550000.000 +9.4589397900E-002 +1.9263931603E+001 +9.5111590537E-001 -6.0995282574E+001 +9.5986010761E-001 -6.1872099361E+001 +6.5038537290E-002 +2.5573403055E+001
22004500000.000 +9.3606625203E-002 +1.8084736579E+001 +9.5208822077E-001 -6.1758715720E+001 +9.5990296250E-001 -6.1247925583E+001 +6.4391166177E-002 +2.5316975156E+001
22204450000.000 +9.7313967634E-002 +1.7413295491E+001 +9.5503387534E-001 -6.2316624672E+001 +9.6604076569E-001 -6.2413417348E+001 +6.6232816540E-002 +2.4181071031E+001
22404400000.000 +1.0010260204E-001 +1.7276445339E+001 +9.4968502854E-001 -6.2917303080E+001 +9.6223597582E-001 -6.3633273496E+001 +6.7173452979E-002 +2.2732910570E+001
22604350000.000 +1.0086564587E-001 +1.5721557379E+001 +9.5587606319E-001 -6.3467142432E+001 +9.5864502544E-001 -6.3969174018E+001 +6.7181371172E-002 +2.1617184211E+001
22804300000.000 +1.0242629773E-001 +1.4544195720E+001 +9.5388186715E-001 -6.4469285128E+001 +9.6716105538E-001 -6.4914589542E+001 +6.8512327201E-002 +2.1400954582E+001
23004250000.000 +1.0445968426E-001 +1.4367883267E+001 +9.5293904463E-001 -6.4959390653E+001 +9.5396261058E-001 -6.6015601652E+001 +6.8842424369E-002 +2.1347906059E+001
23204200000.000 +1.0506826599E-001 +1.3158657693E+001 +9.5387677847E-001 -6.5452600192E+001 +9.4792454821E-001 -6.6511414793E+001 +6.9230518206E-002 +2.0141745339E+001
23404150000.000 +1.0704254622E-001 +1.1934565126E+001 +9.5059489629E-001 -6.6512588661E+001 +9.5611207041E-001 -6.6586782636E+001 +7.0675427282E-002 +2.0702496592E+001
23604100000.000 +1.0998588048E-001 +1.1727261461E+001 +9.5073574812E-001 -6.6596085842E+001 +9.5909445889E-001 -6.8568340250E+001 +7.1142488052E-002 +1.9722749597E+001
23804050000.000 +1.0931833395E-001 +1.1035410796E+001 +9.5445004036E-001 -6.7522802990E+001 +9.3127948732E-001 -6.8062525068E+001 +7.2064740421E-002 +1.8833386035E+001
24004000000.000 +1.1215927220E-001 +7.7743780584E+000 +9.4970501223E-001 -6.7749907529E+001 +9.5498675927E-001 -6.9040816449E+001 +7.3197270074E-002 +1.7247964751E+001
24203950000.000 +1.1224402154E-001 +7.9936759219E+000 +9.4632573405E-001 -6.8630182756E+001 +9.4351148142E-001 -7.0108827238E+001 +7.4470515684E-002 +1.7087810603E+001
24403900000.000 +1.1114516477E-001 +4.7655522697E+000 +9.4426430823E-001 -6.8644084542E+001 +9.4817038337E-001 -6.9922310079E+001 +7.3606023407E-002 +1.5309353583E+001
24603850000.000 +1.0903936457E-001 +3.5948159197E+000 +9.4790712825E-001 -6.9603556851E+001 +9.4686942632E-001 -7.0033487905E+001 +7.4621349106E-002 +1.4708583536E+001
24803800000.000 +1.1194590566E-001 +5.0220459440E+000 +9.4187164796E-001 -6.9724605564E+001 +9.5787615713E-001 -7.1473818144E+001 +7.6228514021E-002 +1.3780088693E+001
25003750000.000 +1.0712295363E-001 +3.7780135287E+000 +9.4968260980E-001 -7.0428321324E+001 +9.3500680742E-001 -7.1491367495E+001 +7.4729391937E-002 +1.2219296645E+001
25203700000.000 +1.0920588074E-001 +3.4907196492E+000 +9.4232235388E-001 -7.1060413999E+001 +9.5798064446E-001 -7.0989204085E+001 +7.5206471149E-002 +1.2080942232E+001
25403650000.000 +1.1415768148E-001 +3.4918469547E+000 +9.4056136530E-001 -7.1217939986E+001 +9.5047490097E-001 -7.2590435703E+001 +7.6894884446E-002 +1.0778186945E+001
25603600000.000 +1.1241561217E-001 +1.9710377656E+000 +9.4094403744E-001 -7.1581674294E+001 +9.3915735394E-001 -7.2140558154E+001 +7.5376210144E-002 +1.0128833161E+001
25803550000.000 +1.1494654696E-001 +1.9418113533E+000 +9.4437939361E-001 -7.2152194641E+001 +9.5244032500E-001 -7.2976863738E+001 +7.8065417715E-002 +1.0176948076E+001
26003500000.000 +1.1597397044E-001 +1.2390842406E+000 +9.3748506317E-001 -7.3099428154E+001 +9.4670995794E-001 -7.3337254719E+001 +7.8795283325E-002 +9.0889564723E+000
26203450000.000 +1.1752393725E-001 +3.4068246472E-001 +9.3826597812E-001 -7.3426493102E+001 +9.4370448855E-001 -7.3702889427E+001 +7.9855038745E-002 +7.7149133776E+000
26403400000.000 +1.1960552104E-001 -5.3555923091E-001 +9.4337550478E-001 -7.4387396174E+001 +9.3964832750E-001 -7.4091872016E+001 +8.1556579529E-002 +6.5922926421E+000
26603350000.000 +1.2442490711E-001 -2.0733185853E-001 +9.4043165327E-001 -7.4395214918E+001 +9.5835664687E-001 -7.5586192534E+001 +8.3172361923E-002 +5.5972082587E+000
26803300000.000 +1.2393282802E-001 -1.8024914292E+000 +9.4644491888E-001 -7.5242450379E+001 +9.4208972498E-001 -7.5888626522E+001 +8.2971307429E-002 +3.9804880905E+000
27003250000.000 +1.2553816394E-001 -2.2495520599E+000 +9.4303869773E-001 -7.5919753102E+001 +9.5395018339E-001 -7.6506916009E+001 +8.4963156178E-002 +3.6139331556E+000
27203200000.000 +1.2680442270E-001 -2.6462849203E+000 +9.4578589194E-001 -7.6943230466E+001 +9.3748978427E-001 -7.8432263123E+001 +8.5672312707E-002 +2.8247025467E+000
27403150000.000 +1.2885439093E-001 -4.0452876414E+000 +9.4512070873E-001 -7.7175490715E+001 +9.3388185690E-001 -7.8878646439E+001 +8.5884735730E-002 +6.1871922496E-001
27603100000.000 +1.2695782162E-001 -3.9542262306E+000 +9.4670873357E-001 -7.8364893528E+001 +9.3456345749E-001 -7.9249015943E+001 +8.7012881236E-002 +1.6233546150E+000
27803050000.000 +1.2955778213E-001 -3.4257712303E+000 +9.4259475716E-001 -7.9041375879E+001 +9.3233807377E-001 -8.0243241250E+001 +8.9377915529E-002 +7.2022571161E-001
28003000000.000 +1.2883828216E-001 -4.4939515183E+000 +9.4572417119E-001 -7.9541620822E+001 +9.2202038222E-001 -8.0749061129E+001 +8.9750697430E-002 +2.9317290965E-001
28202950000.000 +1.3077014238E-001 -6.0592175265E+000 +9.4219384864E-001 -8.0188131353E+001 +9.2476866187E-001 -8.0671536685E+001 +9.1647462481E-002 -8.8976513897E-001
28402900000.000 +1.3241681620E-001 -8.0594437138E+000 +9.3496909617E-001 -8.0011340210E+001 +9.5441564387E-001 -8.0887705645E+001 +9.0866666739E-002 -2.1070020444E+000
28602850000.000 +1.3684150868E-001 -8.8227741822E+000 +9.3268956510E-001 -8.0168190718E+001 +9.3471277952E-001 -8.1974464354E+001 +9.1533146494E-002 -5.5588334369E+000
28802800000.000 +1.3333027610E-001 -1.0151986627E+001 +9.3508045259E-001 -8.0827409894E+001 +9.3994296676E-001 -8.1178458109E+001 +9.0591658556E-002 -5.3230677418E+000
29002750000.000 +1.3794910108E-001 -1.1035594627E+001 +9.4070649083E-001 -8.1318872924E+001 +9.5214732396E-001 -8.2805280437E+001 +9.2526072929E-002 -6.7836331929E+000
29202700000.000 +1.4090969617E-001 -1.1283173372E+001 +9.3779921988E-001 -8.1491395988E+001 +9.4758796225E-001 -8.3349119461E+001 +9.3198439823E-002 -8.4856578607E+000
29402650000.000 +1.4026049293E-001 -1.2408953766E+001 +9.4283517685E-001 -8.2023972767E+001 +9.4787573291E-001 -8.3533313451E+001 +9.3208297958E-002 -9.1256530510E+000
29602600000.000 +1.4497305160E-001 -1.3306108719E+001 +9.4204592799E-001 -8.2740240250E+001 +9.5256515906E-001 -8.4233585910E+001 +9.5899428366E-002 -9.9822671460E+000
29802550000.000 +1.4532994339E-001 -1.4742633869E+001 +9.4469350034E-001 -8.2915802764E+001 +9.4149696509E-001 -8.5538113593E+001 +9.5083166471E-002 -1.2552844042E+001
30002500000.000 +1.4155188821E-001 -1.5106842442E+001 +9.4684274843E-001 -8.4010965333E+001 +9.3338086123E-001 -8.4734131341E+001 +9.6018509770E-002 -1.1625169460E+001
30202450000.000 +1.4622017517E-001 -1.5138709353E+001 +9.3546003438E-001 -8.4665384541E+001 +9.5605352427E-001 -8.5654115259E+001 +9.8778191879E-002 -1.1940240741E+001
30402400000.000 +1.4473512863E-001 -1.6037121167E+001 +9.4084731705E-001 -8.5655039845E+001 +9.2133998778E-001 -8.7152759331E+001 +9.8519934855E-002 -1.3898868809E+001
30602350000.000 +1.4500294914E-001 -1.7617310204E+001 +9.3209003882E-001 -8.6187881793E+001 +9.1807378622E-001 -8.5972897541E+001 +9.9327583053E-002 -1.5782973235E+001
30802300000.000 +1.4763736176E-001 -1.7282057060E+001 +9.3516098952E-001 -8.7004808637E+001 +9.2006583707E-001 -8.7634626977E+001 +1.0193719265E-001 -1.5399237893E+001
31002250000.000 +1.5153580661E-001 -1.8878132736E+001 +9.2039240571E-001 -8.6944295930E+001 +9.2175790613E-001 -8.7702753837E+001 +1.0069719473E-001 -1.8223975296E+001
31202200000.000 +1.5074317997E-001 -1.9581553675E+001 +9.3569461346E-001 -8.7881798821E+001 +9.2165399030E-001 -8.8893175299E+001 +1.0244257764E-001 -1.7189652712E+001
31402150000.000 +1.5381500241E-001 -2.0635580527E+001 +9.2086098762E-001 -8.8494267071E+001 +9.3673834882E-001 -8.8860932668E+001 +1.0419862406E-001 -1.8866492682E+001
31602100000.000 +1.5580303722E-001 -2.1544546430E+001 +9.3111385785E-001 -8.8805571530E+001 +9.1651340119E-001 -9.1124491941E+001 +1.0553865052E-001 -2.0796529095E+001
31802050000.000 +1.5298304613E-001 -2.4613366520E+001 +9.1518141987E-001 -8.8929400589E+001 +9.2053073360E-001 -8.8985487686E+001 +1.0219229212E-001 -2.2450069114E+001
32002000000.000 +1.5540396184E-001 -2.4282686539E+001 +9.3275060205E-001 -8.9782913426E+001 +9.3486448642E-001 -9.1177561643E+001 +1.0640635127E-001 -2.2387847028E+001
32201950000.000 +1.5571900455E-001 -2.4527373304E+001 +9.2366544126E-001 -9.0016205247E+001 +9.3156481139E-001 -9.1037055599E+001 +1.0603053400E-001 -2.3958843013E+001
32401900000.000 +1.5409273052E-001 -2.6425753560E+001 +9.4691839942E-001 -9.0475689150E+001 +9.2821316371E-001 -9.2295245374E+001 +1.0587703195E-001 -2.5086405165E+001
32601850000.000 +1.5709234733E-001 -2.6465224001E+001 +9.2860452088E-001 -9.1263606687E+001 +9.3705435334E-001 -9.2051385400E+001 +1.0876541496E-001 -2.5690747157E+001
32801800000.000 +1.6055893889E-001 -2.7606159997E+001 +9.3602434585E-001 -9.1464784288E+001 +9.4225743599E-001 -9.3626807486E+001 +1.0958346613E-001 -2.7487673669E+001
33001750000.000 +1.6014802684E-001 -2.8286505006E+001 +9.3661041661E-001 -9.2322982874E+001 +9.3879759377E-001 -9.3629666338E+001 +1.0931933382E-001 -2.8006306932E+001
33201700000.000 +1.6016315622E-001 -2.9449328659E+001 +9.4169619534E-001 -9.2627077594E+001 +9.3950844635E-001 -9.3960403213E+001 +1.1040758518E-001 -2.9034911507E+001
33401650000.000 +1.6187257709E-001 -3.0480754727E+001 +9.3980450703E-001 -9.3092966739E+001 +9.3611200408E-001 -9.4686100019E+001 +1.1084018067E-001 -3.0487920005E+001
33601600000.000 +1.6135992648E-001 -3.1232506275E+001 +9.3722245717E-001 -9.4007555190E+001 +9.2822449166E-001 -9.5242831302E+001 +1.1170686495E-001 -3.1300667893E+001
33801550000.000 +1.6247579186E-001 -3.2404423689E+001 +9.3390968416E-001 -9.4717849266E+001 +9.2905843732E-001 -9.5776513497E+001 +1.1394588383E-001 -3.2057525944E+001
34001500000.000 +1.6352189023E-001 -3.3818410288E+001 +9.3219248315E-001 -9.4962799031E+001 +9.1558220600E-001 -9.6389013001E+001 +1.1343767700E-001 -3.4332363969E+001
34201450000.000 +1.6149762938E-001 -3.4417701109E+001 +9.3849820204E-001 -9.5448904422E+001 +9.1708948675E-001 -9.7076703580E+001 +1.1390459480E-001 -3.5247325186E+001
34401400000.000 +1.6360217332E-001 -3.5490835045E+001 +9.3049070715E-001 -9.6218562157E+001 +9.1873164587E-001 -9.7426061284E+001 +1.1587260430E-001 -3.6329049759E+001
34601350000.000 +1.6688702282E-001 -3.5167910906E+001 +9.2796939792E-001 -9.7124727860E+001 +9.2324150440E-001 -9.8761971425E+001 +1.1777523875E-001 -3.6878039922E+001
34801300000.000 +1.6507189480E-001 -3.6718569160E+001 +9.2935229911E-001 -9.7588417660E+001 +8.9975667546E-001 -9.9067479872E+001 +1.1773948258E-001 -3.8559555837E+001
35001250000.000 +1.6766836773E-001 -3.8273382194E+001 +9.2096967586E-001 -9.8364125151E+001 +9.0226567646E-001 -9.8805841778E+001 +1.2037727140E-001 -3.9912018551E+001
35201200000.000 +1.6987946220E-001 -3.9200722694E+001 +9.1896852543E-001 -9.8559754150E+001 +9.0903167934E-001 -1.0054677796E+002 +1.2171872186E-001 -4.1661474640E+001
35401150000.000 +1.6921251991E-001 -3.9922826218E+001 +9.1685425150E-001 -9.9127060304E+001 +9.1208727966E-001 -1.0036732806E+002 +1.2244118648E-001 -4.3326778298E+001
35601100000.000 +1.6581134829E-001 -4.1990138253E+001 +9.1970824310E-001 -9.9545690499E+001 +9.1191375151E-001 -1.0064871936E+002 +1.2048876617E-001 -4.5322680503E+001
35801050000.000 +1.6947399063E-001 -4.1279764646E+001 +9.1225786471E-001 -1.0019504565E+002 +9.1639284042E-001 -1.0176033160E+002 +1.2166712098E-001 -4.5859632284E+001
36001000000.000 +1.6946465406E-001 -4.2716819132E+001 +9.2360545438E-001 -1.0045590245E+002 +9.1519541959E-001 -1.0298371953E+002 +1.2021230247E-001 -4.6894733336E+001
36200950000.000 +1.6753409730E-001 -4.4349721836E+001 +9.1349344068E-001 -1.0151447236E+002 +9.1917430017E-001 -1.0188993891E+002 +1.2044883914E-001 -4.8109502909E+001
36400900000.000 +1.6870597726E-001 -4.5041943241E+001 +9.2306108122E-001 -1.0116662001E+002 +9.3090308434E-001 -1.0328169289E+002 +1.2088071566E-001 -4.9582781428E+001
36600850000.000 +1.6650872049E-001 -4.6826317718E+001 +9.1841958853E-001 -1.0168890108E+002 +9.0839008355E-001 -1.0343936429E+002 +1.1849985773E-001 -5.2088389431E+001
36800800000.000 +1.6393906925E-001 -4.7456762546E+001 +9.3715054026E-001 -1.0208813493E+002 +9.2859673411E-001 -1.0377063205E+002 +1.1844217829E-001 -5.2145152076E+001
37000750000.000 +1.6413914608E-001 -4.7922864978E+001 +9.2917016324E-001 -1.0265127933E+002 +9.2460141003E-001 -1.0395631067E+002 +1.1768982409E-001 -5.2790665895E+001
37200700000.000 +1.6030015095E-001 -4.8553751020E+001 +9.4451352984E-001 -1.0252394547E+002 +9.1788439977E-001 -1.0454830498E+002 +1.1574766822E-001 -5.3929447643E+001
37400650000.000 +1.6081615777E-001 -4.8858013612E+001 +9.3860647981E-001 -1.0390200098E+002 +9.1262038567E-001 -1.0477191532E+002 +1.1762865441E-001 -5.3780421579E+001
37600600000.000 +1.6148529496E-001 -4.9732827240E+001 +9.4248598912E-001 -1.0463849007E+002 +9.1805893388E-001 -1.0585509698E+002 +1.1890263371E-001 -5.5135634923E+001
37800550000.000 +1.6022892557E-001 -4.9779642044E+001 +9.3629799410E-001 -1.0557214161E+002 +9.0253504417E-001 -1.0621833171E+002 +1.1829576848E-001 -5.5922739138E+001
38000500000.000 +1.6034563389E-001 -5.0992578753E+001 +9.3754612864E-001 -1.0611752612E+002 +9.0483964911E-001 -1.0564222538E+002 +1.1891303732E-001 -5.6254028078E+001
38200450000.000 +1.6381791405E-001 -5.1988845015E+001 +9.2331470165E-001 -1.0705385318E+002 +9.1046318689E-001 -1.0717509338E+002 +1.2003260225E-001 -5.7557263128E+001
38400400000.000 +1.6246400795E-001 -5.3929596176E+001 +9.2094218253E-001 -1.0686630705E+002 +8.9154764271E-001 -1.0766366117E+002 +1.1919546215E-001 -6.0146595021E+001
38600350000.000 +1.6144903851E-001 -5.4048671182E+001 +9.2348352318E-001 -1.0779059956E+002 +9.1112127040E-001 -1.0802736146E+002 +1.2004267692E-001 -5.9845986629E+001
38800300000.000 +1.6398276684E-001 -5.6643400183E+001 +9.0812417311E-001 -1.0766950241E+002 +8.9931774156E-001 -1.0868603222E+002 +1.1984252077E-001 -6.3316798833E+001
39000250000.000 +1.6354624993E-001 -5.6625036842E+001 +9.1198467699E-001 -1.0819679968E+002 +9.0244435793E-001 -1.1008973687E+002 +1.1975350000E-001 -6.4551652555E+001
39200200000.000 +1.6623308809E-001 -5.8254314636E+001 +9.0040640890E-001 -1.0901506189E+002 +8.9145759148E-001 -1.1035900993E+002 +1.2274804931E-001 -6.6108239699E+001
39400150000.000 +1.6312313996E-001 -5.8074639826E+001 +9.1297324426E-001 -1.0862718019E+002 +9.1343767008E-001 -1.1112579242E+002 +1.2102779029E-001 -6.6338202322E+001
39600100000.000 +1.5908483309E-001 -6.0853009715E+001 +9.1159932700E-001 -1.0859597936E+002 +8.9491417825E-001 -1.1118207028E+002 +1.1851161594E-001 -7.0484016907E+001
39800050000.000 +1.5613972187E-001 -5.8540407664E+001 +9.3504614675E-001 -1.0944904978E+002 +9.2690850987E-001 -1.1149521190E+002 +1.1882072666E-001 -6.8801050713E+001
40000000000.000 +1.5814225524E-001 -5.8586513719E+001 +9.3164835663E-001 -1.1083970277E+002 +9.2028411172E-001 -1.1325605731E+002 +1.1870599754E-001 -7.0519317417E+001
