# Supplementary material for: Conductivity and radio frequency performance data for silver nanoparticle inks deposited via aerosol jet deposition and processed under varying conditions
Source: Data Brief. 2020 Sep 24;33:106331. doi: 10.1016/j.dib.2020.106331 (PMC7560714; doi:10.1016/j.dib.2020.106331)
Supplement: Supplementary file 3 [file mmc3.zip › Sintering Study/Clariant Ink/RF Data/CLA_01_04.S2P]

!  2-Port S-parameters saved by WinCal
! VAR MeasName=S-Parameters (CALIBRATED_DATA) read from VNA (E8364B)
! VAR MeasDate=11/22/2017 2:08:20 PM
! VAR NAME=AFRL171010_01_04
! VAR FILENAME=AFRL171010_01_04.S2P
! VAR DATE=11/22/2017 2:08:20 PM
! VAR PHYS_PORTS=1,2
! VAR ObjTypeName=DATASET
! VAR IndexType=Frequency
!
# Hz S MA R 50
10000000.000 +1.5300391800E-002 -1.6753043399E+002 +9.8067286183E-001 -1.3072633291E-002 +9.8171992756E-001 -4.7005445769E-001 +1.4759850057E-002 -1.7606485591E+002
209950000.000 +1.7004359924E-002 -1.7941292696E+002 +9.7788373919E-001 -6.9001448339E-001 +9.7772454271E-001 -7.4262934926E-001 +1.6853704355E-002 +1.7992087760E+002
409900000.000 +1.7112311832E-002 +1.7718341131E+002 +9.7724793602E-001 -1.2814857528E+000 +9.7619438720E-001 -1.3557939531E+000 +1.7591284239E-002 +1.7794755798E+002
609850000.000 +1.8532271576E-002 +1.7667443368E+002 +9.7579926794E-001 -1.9206269240E+000 +9.7530126048E-001 -1.9758862970E+000 +1.8526972344E-002 +1.7738200315E+002
809800000.000 +1.8592671947E-002 +1.7206048714E+002 +9.7532454164E-001 -2.5109203468E+000 +9.7513466461E-001 -2.5897404982E+000 +1.8469972311E-002 +1.7323395542E+002
1009750000.000 +1.9347522450E-002 +1.7149994570E+002 +9.7449279649E-001 -3.0804818351E+000 +9.7368411081E-001 -3.1469972888E+000 +1.9236114662E-002 +1.7080580939E+002
1209700000.000 +1.9116449372E-002 +1.6811571535E+002 +9.7440351166E-001 -3.6413788891E+000 +9.7405216891E-001 -3.7231220381E+000 +1.9114007746E-002 +1.6735626873E+002
1409650000.000 +1.9064675763E-002 +1.6655934409E+002 +9.7382671587E-001 -4.2538031258E+000 +9.7349887087E-001 -4.3103622669E+000 +1.9140185785E-002 +1.6543448962E+002
1609600000.000 +1.9457406197E-002 +1.6460646904E+002 +9.7344627179E-001 -4.8579168641E+000 +9.7362806125E-001 -4.9342738296E+000 +1.8541581342E-002 +1.6442590144E+002
1809550000.000 +2.0217355976E-002 +1.6491176808E+002 +9.7238874769E-001 -5.4983048725E+000 +9.7225768970E-001 -5.5249404255E+000 +1.9076562860E-002 +1.6407725681E+002
2009500000.000 +2.0782246439E-002 +1.6011611402E+002 +9.7161617792E-001 -5.9966641692E+000 +9.7129227138E-001 -6.0856811181E+000 +2.0282154701E-002 +1.6107529454E+002
2209450000.000 +2.1273840401E-002 +1.5598939144E+002 +9.7132294410E-001 -6.5110843532E+000 +9.7070033276E-001 -6.5809131634E+000 +2.0908829213E-002 +1.5689090697E+002
2409400000.000 +2.1119112252E-002 +1.5344378057E+002 +9.7134836488E-001 -7.1478994683E+000 +9.7107880992E-001 -7.2274092060E+000 +2.0822200937E-002 +1.5495487085E+002
2609350000.000 +2.1769609887E-002 +1.5008649013E+002 +9.7055201330E-001 -7.6626644834E+000 +9.6981046976E-001 -7.7360248624E+000 +2.2193744568E-002 +1.5178886304E+002
2809300000.000 +2.2330030587E-002 +1.4788432806E+002 +9.7021493986E-001 -8.2845162909E+000 +9.6930000439E-001 -8.3526089358E+000 +2.2399172393E-002 +1.4918179120E+002
3009250000.000 +2.2952748468E-002 +1.4752078719E+002 +9.6880191166E-001 -8.8096587525E+000 +9.6830058817E-001 -8.8962712050E+000 +2.2765595282E-002 +1.4798836466E+002
3209200000.000 +2.3825767921E-002 +1.4438511366E+002 +9.6854469497E-001 -9.4151887951E+000 +9.6758211154E-001 -9.4331461505E+000 +2.3607892371E-002 +1.4555368369E+002
3409150000.000 +2.4436810012E-002 +1.4153688687E+002 +9.6831015113E-001 -9.9665986834E+000 +9.6756658274E-001 -9.9373989582E+000 +2.4226937918E-002 +1.4255073843E+002
3609100000.000 +2.4709138281E-002 +1.4005919602E+002 +9.6743932140E-001 -1.0481211150E+001 +9.6727744323E-001 -1.0573088844E+001 +2.4586912295E-002 +1.4045708993E+002
3809050000.000 +2.5171946073E-002 +1.3657345258E+002 +9.6769143693E-001 -1.1046686445E+001 +9.6718331175E-001 -1.1088036727E+001 +2.4905482913E-002 +1.3764161510E+002
4009000000.000 +2.5728567078E-002 +1.3376065271E+002 +9.6704244530E-001 -1.1660071364E+001 +9.6669765686E-001 -1.1703146597E+001 +2.5403715208E-002 +1.3470139051E+002
4208950000.000 +2.5717433612E-002 +1.3243450796E+002 +9.6696998166E-001 -1.2186804364E+001 +9.6690914888E-001 -1.2198183022E+001 +2.5491216190E-002 +1.3306396164E+002
4408900000.000 +2.6120104818E-002 +1.3014123879E+002 +9.6619118872E-001 -1.2739318478E+001 +9.6661472982E-001 -1.2791363439E+001 +2.5803720842E-002 +1.2980207978E+002
4608850000.000 +2.6565832548E-002 +1.2634973641E+002 +9.6696133545E-001 -1.3277308935E+001 +9.6663557441E-001 -1.3342648487E+001 +2.6267555551E-002 +1.2734533221E+002
4808800000.000 +2.7154150359E-002 +1.2405144473E+002 +9.6614839434E-001 -1.3839181654E+001 +9.6636433148E-001 -1.3908622013E+001 +2.6978661340E-002 +1.2534574809E+002
5008750000.000 +2.7767317090E-002 +1.2160606061E+002 +9.6618618636E-001 -1.4403170248E+001 +9.6662213721E-001 -1.4429326215E+001 +2.7449245735E-002 +1.2325281875E+002
5208700000.000 +2.8766067414E-002 +1.1912851282E+002 +9.6575797735E-001 -1.4932186068E+001 +9.6541580055E-001 -1.5060814955E+001 +2.8688280909E-002 +1.2160631856E+002
5408650000.000 +2.9367381121E-002 +1.1847747586E+002 +9.6494154311E-001 -1.5510312205E+001 +9.6505359060E-001 -1.5541649531E+001 +2.9039386068E-002 +1.1967197372E+002
5608600000.000 +2.9721737061E-002 +1.1601335132E+002 +9.6501416680E-001 -1.6060363971E+001 +9.6617925616E-001 -1.6145162038E+001 +2.9600802212E-002 +1.1691800085E+002
5808550000.000 +3.0843910516E-002 +1.1422517438E+002 +9.6498201415E-001 -1.6626479066E+001 +9.6496063133E-001 -1.6706642233E+001 +2.9941249530E-002 +1.1518945179E+002
6008500000.000 +3.0926296369E-002 +1.1300698421E+002 +9.6468303806E-001 -1.7184149611E+001 +9.6472834285E-001 -1.7241595101E+001 +3.0251325159E-002 +1.1291716731E+002
6208450000.000 +3.1614604737E-002 +1.1009923137E+002 +9.6443183143E-001 -1.7758492032E+001 +9.6459673128E-001 -1.7798758621E+001 +3.0290849319E-002 +1.1126675365E+002
6408400000.000 +3.2074847064E-002 +1.0827208342E+002 +9.6436679972E-001 -1.8333389985E+001 +9.6477281777E-001 -1.8419567417E+001 +3.0787255641E-002 +1.0976417396E+002
6608350000.000 +3.2534920614E-002 +1.0667492356E+002 +9.6369098137E-001 -1.8895798932E+001 +9.6363400299E-001 -1.8943700417E+001 +3.1381205495E-002 +1.0812530719E+002
6808300000.000 +3.3018197533E-002 +1.0395673612E+002 +9.6407664984E-001 -1.9451314571E+001 +9.6492213762E-001 -1.9438304938E+001 +3.1398378418E-002 +1.0467251112E+002
7008250000.000 +3.3794049753E-002 +1.0261633533E+002 +9.6330324422E-001 -2.0027999859E+001 +9.6508197778E-001 -2.0133748532E+001 +3.2104612183E-002 +1.0291198909E+002
7208200000.000 +3.3822181086E-002 +1.0053746182E+002 +9.6358862993E-001 -2.0598374551E+001 +9.6352076999E-001 -2.0615889994E+001 +3.2152912276E-002 +1.0203398910E+002
7408150000.000 +3.4297899698E-002 +9.8253079523E+001 +9.6280935521E-001 -2.1182860311E+001 +9.6464547275E-001 -2.1224318725E+001 +3.2740912896E-002 +1.0014721730E+002
7608100000.000 +3.5346491565E-002 +9.6958881961E+001 +9.6289267038E-001 -2.1714347632E+001 +9.6190852062E-001 -2.1781214088E+001 +3.3413167415E-002 +9.9219254412E+001
7808050000.000 +3.5528207715E-002 +9.5210464249E+001 +9.6203014487E-001 -2.2257923556E+001 +9.6049781766E-001 -2.2355993787E+001 +3.4123698675E-002 +9.8574066436E+001
8008000000.000 +3.6439607491E-002 +9.4143858405E+001 +9.6108860128E-001 -2.2798541613E+001 +9.6063298610E-001 -2.2847897968E+001 +3.4649131094E-002 +9.6874928998E+001
8207950000.000 +3.7151339262E-002 +9.3769215021E+001 +9.6045941531E-001 -2.3427306772E+001 +9.6243626214E-001 -2.3531588395E+001 +3.5362181293E-002 +9.5762223299E+001
8407900000.000 +3.7734531073E-002 +9.1881680075E+001 +9.5973064907E-001 -2.3925793034E+001 +9.5896629353E-001 -2.3994773506E+001 +3.6123801235E-002 +9.4369151790E+001
8607850000.000 +3.8671014593E-002 +8.9632582652E+001 +9.6025094001E-001 -2.4451904763E+001 +9.6229639879E-001 -2.4393874871E+001 +3.6935350696E-002 +9.2413318653E+001
8807800000.000 +4.0268711823E-002 +8.7515881070E+001 +9.5947852388E-001 -2.5063657684E+001 +9.6109247988E-001 -2.5210497559E+001 +3.7970386402E-002 +8.9768791360E+001
9007750000.000 +4.0161282319E-002 +8.6416554871E+001 +9.5877152706E-001 -2.5583956853E+001 +9.5849576339E-001 -2.5640170356E+001 +3.7486165644E-002 +8.8434903957E+001
9207700000.000 +4.0806056066E-002 +8.4074812856E+001 +9.5856916327E-001 -2.6143178166E+001 +9.6099722963E-001 -2.6220544699E+001 +3.8058032460E-002 +8.6318034430E+001
9407650000.000 +4.2201184825E-002 +8.2505304116E+001 +9.5834527686E-001 -2.6702996944E+001 +9.6077425555E-001 -2.6832040240E+001 +3.8694406091E-002 +8.5097268040E+001
9607600000.000 +4.2266515213E-002 +8.1044617041E+001 +9.5754236804E-001 -2.7255149479E+001 +9.5944021449E-001 -2.7434836522E+001 +3.9217300902E-002 +8.3312591470E+001
9807550000.000 +4.2593456332E-002 +7.8997228296E+001 +9.5723721816E-001 -2.7789341790E+001 +9.5908794864E-001 -2.7894860731E+001 +3.9270341069E-002 +8.0673005777E+001
10007500000.000 +4.2396854817E-002 +7.6801734536E+001 +9.5731213345E-001 -2.8411962850E+001 +9.6079667294E-001 -2.8532428528E+001 +3.9370257740E-002 +7.9123878616E+001
10207450000.000 +4.3349472989E-002 +7.6827833201E+001 +9.5666051530E-001 -2.8927298624E+001 +9.5549139056E-001 -2.9036078016E+001 +3.9799579339E-002 +7.8748364485E+001
10407400000.000 +4.3754202814E-002 +7.4651732371E+001 +9.5732084597E-001 -2.9429175257E+001 +9.5718292709E-001 -2.9259880464E+001 +4.0327070679E-002 +7.7032603153E+001
10607350000.000 +4.5025717500E-002 +7.4021192699E+001 +9.5585976773E-001 -2.9977547809E+001 +9.5812258928E-001 -3.0189400212E+001 +4.0943997153E-002 +7.7006223093E+001
10807300000.000 +4.5424908895E-002 +7.3503687441E+001 +9.5565239060E-001 -3.0516162887E+001 +9.5211745066E-001 -3.0546483327E+001 +4.1610281190E-002 +7.6221928216E+001
11007250000.000 +4.5460405733E-002 +7.1423213021E+001 +9.5465225925E-001 -3.1043595025E+001 +9.5667452455E-001 -3.0972531311E+001 +4.1834721934E-002 +7.4512080899E+001
11207200000.000 +4.7358059262E-002 +7.0098554944E+001 +9.5528812857E-001 -3.1580834847E+001 +9.5551233204E-001 -3.1527346231E+001 +4.2649127139E-002 +7.2394861888E+001
11407150000.000 +4.7206548675E-002 +7.0147518814E+001 +9.5269410060E-001 -3.2136783006E+001 +9.5545656323E-001 -3.2284616105E+001 +4.2917129179E-002 +7.1931921081E+001
11607100000.000 +4.7268187888E-002 +6.7907776191E+001 +9.5464049795E-001 -3.2477771162E+001 +9.5126409209E-001 -3.2621065216E+001 +4.3242091512E-002 +6.9749579715E+001
11807050000.000 +4.8833246021E-002 +6.6310262217E+001 +9.5422313937E-001 -3.3234910746E+001 +9.6138493265E-001 -3.3276473985E+001 +4.3400623623E-002 +6.8629643958E+001
12007000000.000 +4.9712681437E-002 +6.4963685923E+001 +9.5358413672E-001 -3.3557526997E+001 +9.5099226799E-001 -3.3996793433E+001 +4.3870608226E-002 +6.6521804064E+001
12206950000.000 +5.0037565567E-002 +6.3428130837E+001 +9.5391849185E-001 -3.4205053023E+001 +9.5860569264E-001 -3.4088043684E+001 +4.4155118199E-002 +6.5118334171E+001
12406900000.000 +5.2584298035E-002 +6.0833423967E+001 +9.5432121909E-001 -3.4689158557E+001 +9.5972797980E-001 -3.5143158262E+001 +4.4445029786E-002 +6.2135104481E+001
12606850000.000 +5.0443869967E-002 +6.1968195823E+001 +9.5389588419E-001 -3.5350247520E+001 +9.5756940237E-001 -3.5561588320E+001 +4.4461254413E-002 +6.2487246145E+001
12806800000.000 +5.2678060201E-002 +5.9615242706E+001 +9.5397443728E-001 -3.5663245398E+001 +9.5667675226E-001 -3.6167019551E+001 +4.5160266369E-002 +6.0669037326E+001
13006750000.000 +5.2953982460E-002 +5.6688548848E+001 +9.5599602266E-001 -3.6442627853E+001 +9.6312209504E-001 -3.6679493918E+001 +4.5084635696E-002 +5.9818210282E+001
13206700000.000 +5.2706753301E-002 +5.8277349444E+001 +9.5440363827E-001 -3.7069321064E+001 +9.5876857100E-001 -3.7672664145E+001 +4.5558095293E-002 +6.1374767888E+001
13406650000.000 +5.2334514995E-002 +5.6608472165E+001 +9.5530122568E-001 -3.7573308786E+001 +9.5456607050E-001 -3.7550159823E+001 +4.5562579230E-002 +5.9451736082E+001
13606600000.000 +5.2632624793E-002 +5.6397489244E+001 +9.5330444686E-001 -3.8111581735E+001 +9.5996353780E-001 -3.8167200330E+001 +4.6260618326E-002 +5.8905214794E+001
13806550000.000 +5.4639526597E-002 +5.6957925765E+001 +9.5163199164E-001 -3.8687333386E+001 +9.5296480113E-001 -3.8891772421E+001 +4.7017637956E-002 +5.8489358680E+001
14006500000.000 +5.4301481427E-002 +5.4848034710E+001 +9.5133491232E-001 -3.9125007873E+001 +9.5334558948E-001 -3.9061408599E+001 +4.6952615796E-002 +5.6881161630E+001
14206450000.000 +5.5710748621E-002 +5.3103514044E+001 +9.5289738872E-001 -3.9704914685E+001 +9.5555659795E-001 -3.9601890948E+001 +4.7466519029E-002 +5.5053998492E+001
14406400000.000 +5.6134238157E-002 +5.1533501381E+001 +9.5349692403E-001 -4.0255271504E+001 +9.5179708513E-001 -3.9920802665E+001 +4.7681948884E-002 +5.4310065964E+001
14606350000.000 +5.5155795599E-002 +5.0810252336E+001 +9.5181287084E-001 -4.0589534253E+001 +9.5235594189E-001 -4.0498864171E+001 +4.8094453722E-002 +5.3401670204E+001
14806300000.000 +5.7650131185E-002 +4.9579618229E+001 +9.5623438391E-001 -4.1147511480E+001 +9.5447185865E-001 -4.1121659809E+001 +4.9220337560E-002 +5.1582249212E+001
15006250000.000 +5.7540433339E-002 +4.9068756517E+001 +9.5295110305E-001 -4.1727066426E+001 +9.5830594217E-001 -4.2011342036E+001 +4.9451202012E-002 +5.0377178415E+001
15206200000.000 +5.6654994584E-002 +4.8944906625E+001 +9.5743724842E-001 -4.2136801276E+001 +9.5099442185E-001 -4.2026738677E+001 +4.9409229648E-002 +4.8756987777E+001
15406150000.000 +5.8928381998E-002 +4.6250478941E+001 +9.5701990953E-001 -4.2915314541E+001 +9.6581969723E-001 -4.2710410863E+001 +5.0483038482E-002 +4.6624507657E+001
15606100000.000 +5.9879306791E-002 +4.6603142022E+001 +9.5700908558E-001 -4.3355462765E+001 +9.5773587020E-001 -4.4064679919E+001 +5.0400732396E-002 +4.5726049969E+001
15806050000.000 +5.9087056774E-002 +4.6254169373E+001 +9.5590572174E-001 -4.4118596858E+001 +9.6238080588E-001 -4.4042997218E+001 +5.0324274191E-002 +4.5015892205E+001
16006000000.000 +6.1089209442E-002 +4.4478408629E+001 +9.5959604635E-001 -4.4526243293E+001 +9.6050900638E-001 -4.5055582211E+001 +5.1061331767E-002 +4.4010220526E+001
16205950000.000 +6.1663226572E-002 +4.6333235848E+001 +9.5702214006E-001 -4.5289752206E+001 +9.5745642308E-001 -4.5696692016E+001 +5.1043615181E-002 +4.4853199152E+001
16405900000.000 +6.2666154975E-002 +4.3327068928E+001 +9.5711721130E-001 -4.5340525427E+001 +9.5523872795E-001 -4.6895000163E+001 +5.1749173127E-002 +4.2008655435E+001
16605850000.000 +6.3302989608E-002 +4.4511513460E+001 +9.5816725898E-001 -4.6318374324E+001 +9.6055301107E-001 -4.6570289182E+001 +5.2174376909E-002 +4.2089054938E+001
16805800000.000 +6.6305718424E-002 +4.6407304368E+001 +9.5160231325E-001 -4.6775636458E+001 +9.6391885332E-001 -4.7855980077E+001 +5.4035282992E-002 +4.2582377881E+001
17005750000.000 +6.6021994317E-002 +4.4889372797E+001 +9.5439871386E-001 -4.7580877509E+001 +9.5044506402E-001 -4.7670591508E+001 +5.3672769473E-002 +4.0938405706E+001
17205700000.000 +6.8141328752E-002 +4.2968827110E+001 +9.5280355358E-001 -4.7892355723E+001 +9.6052600354E-001 -4.8522049015E+001 +5.4819709947E-002 +3.9264666218E+001
17405650000.000 +6.9467493096E-002 +4.1402870390E+001 +9.5534848377E-001 -4.8639031141E+001 +9.5471421037E-001 -4.9009371656E+001 +5.4532248539E-002 +3.7876314919E+001
17605600000.000 +6.9124973858E-002 +4.0099275484E+001 +9.5006529545E-001 -4.8936668694E+001 +9.5579902568E-001 -4.9323690562E+001 +5.4039125438E-002 +3.6638717948E+001
17805550000.000 +6.8886084564E-002 +3.8143738818E+001 +9.5587355043E-001 -4.9784751451E+001 +9.5553787328E-001 -4.9573920252E+001 +5.4351095940E-002 +3.5096885677E+001
18005500000.000 +7.0434474577E-002 +3.8871616213E+001 +9.5073769673E-001 -5.0146235381E+001 +9.6393548522E-001 -5.0568249620E+001 +5.5013003449E-002 +3.5009923502E+001
18205450000.000 +7.0660314309E-002 +3.7326496564E+001 +9.5431123903E-001 -5.0488272579E+001 +9.5941331748E-001 -5.0822680173E+001 +5.4852579597E-002 +3.2816953907E+001
18405400000.000 +7.1418923543E-002 +3.6328171475E+001 +9.5330661701E-001 -5.1277092825E+001 +9.6717663465E-001 -5.0976697022E+001 +5.4344877161E-002 +3.1588460736E+001
18605350000.000 +7.4150289306E-002 +3.7097554401E+001 +9.5242081706E-001 -5.2002207341E+001 +9.6859871447E-001 -5.2330499659E+001 +5.4246817017E-002 +3.2178295826E+001
18805300000.000 +7.4611335527E-002 +3.4899448381E+001 +9.5720385219E-001 -5.2285116789E+001 +9.5108521620E-001 -5.2797837612E+001 +5.5068014930E-002 +3.0681150662E+001
19005250000.000 +7.6238514840E-002 +3.3737519697E+001 +9.5977271479E-001 -5.2899917532E+001 +9.6553362594E-001 -5.2873861251E+001 +5.6254466101E-002 +2.9580469294E+001
19205200000.000 +7.7749401359E-002 +3.3356847191E+001 +9.6160782705E-001 -5.3542263558E+001 +9.6390837331E-001 -5.4580271992E+001 +5.5791767593E-002 +2.8360414847E+001
19405150000.000 +7.7426870671E-002 +3.4318026794E+001 +9.5932520688E-001 -5.4239911272E+001 +9.5453058687E-001 -5.4931048831E+001 +5.6244269002E-002 +2.8194287513E+001
19605100000.000 +7.6344542067E-002 +3.2241419197E+001 +9.6460417838E-001 -5.4718036624E+001 +9.5256807023E-001 -5.5520067161E+001 +5.5697765987E-002 +2.7075163439E+001
19805050000.000 +7.9030143512E-002 +3.2548151106E+001 +9.5782557082E-001 -5.5527212679E+001 +9.6196552456E-001 -5.6017328739E+001 +5.6792638193E-002 +2.7123895936E+001
20005000000.000 +8.0429108907E-002 +3.1817592247E+001 +9.5548145655E-001 -5.5695414547E+001 +9.5727067743E-001 -5.7066578290E+001 +5.7416069994E-002 +2.6382892965E+001
20204950000.000 +8.0766610212E-002 +3.0585836496E+001 +9.5839550828E-001 -5.6743459812E+001 +9.5623360744E-001 -5.6787910702E+001 +5.7371418532E-002 +2.5985350344E+001
20404900000.000 +8.2269304693E-002 +3.0684558778E+001 +9.5628382833E-001 -5.7139741234E+001 +9.6001214756E-001 -5.8160690776E+001 +5.8198143100E-002 +2.5923600449E+001
20604850000.000 +8.3730947065E-002 +2.9467150074E+001 +9.5323652392E-001 -5.7686392609E+001 +9.4334747541E-001 -5.8134997901E+001 +5.9238514970E-002 +2.3996261798E+001
20804800000.000 +8.4024826540E-002 +2.8461737521E+001 +9.5129536884E-001 -5.7967428468E+001 +9.6059539432E-001 -5.8400784152E+001 +5.9293418248E-002 +2.3111119444E+001
21004750000.000 +8.6107085925E-002 +2.7292961763E+001 +9.5329549325E-001 -5.8770692014E+001 +9.5692305809E-001 -5.9242306152E+001 +6.0119660161E-002 +2.2484551596E+001
21204700000.000 +8.7108225842E-002 +2.6913541106E+001 +9.4906792329E-001 -5.8851228418E+001 +9.6334283556E-001 -5.9646866409E+001 +6.0636107014E-002 +2.2344036793E+001
21404650000.000 +8.6579367211E-002 +2.4569500051E+001 +9.5529260965E-001 -5.9482401174E+001 +9.5603515001E-001 -5.9947515539E+001 +6.0529411228E-002 +2.0705897198E+001
21604600000.000 +8.6013312091E-002 +2.5483786939E+001 +9.4549347086E-001 -6.0282384581E+001 +9.7370795507E-001 -6.0211704849E+001 +6.0989786177E-002 +2.2851102537E+001
21804550000.000 +9.0752587419E-002 +2.4308563583E+001 +9.5323833692E-001 -6.0654054490E+001 +9.6056777497E-001 -6.1542210899E+001 +6.2227085205E-002 +1.9035112286E+001
22004500000.000 +8.9738331205E-002 +2.3666688083E+001 +9.5384057448E-001 -6.1432286069E+001 +9.6082075061E-001 -6.0902181841E+001 +6.1917602294E-002 +1.8597069019E+001
22204450000.000 +9.3317367793E-002 +2.2824614336E+001 +9.5666794446E-001 -6.1969612749E+001 +9.6625993431E-001 -6.2070876688E+001 +6.3975399766E-002 +1.7875347764E+001
22404400000.000 +9.6218696016E-002 +2.2538084847E+001 +9.5061176547E-001 -6.2560578256E+001 +9.6207766778E-001 -6.3272354388E+001 +6.4293688976E-002 +1.6783135917E+001
22604350000.000 +9.7022246174E-002 +2.1363952298E+001 +9.5641614770E-001 -6.3144527175E+001 +9.5876073325E-001 -6.3606405179E+001 +6.4609543609E-002 +1.5157405834E+001
22804300000.000 +9.8263350850E-002 +2.0039918844E+001 +9.5498347830E-001 -6.4107390258E+001 +9.6688975503E-001 -6.4556469497E+001 +6.5741355376E-002 +1.5074173384E+001
23004250000.000 +1.0030646208E-001 +1.9985646811E+001 +9.5363435449E-001 -6.4601034909E+001 +9.5494020580E-001 -6.5675540165E+001 +6.6682705449E-002 +1.4793846481E+001
23204200000.000 +1.0092785319E-001 +1.8981921016E+001 +9.5516385702E-001 -6.5073623837E+001 +9.4890294110E-001 -6.6106566543E+001 +6.6965178892E-002 +1.3191583689E+001
23404150000.000 +1.0333365419E-001 +1.7351179936E+001 +9.5346718132E-001 -6.6197807223E+001 +9.5711096746E-001 -6.6221761323E+001 +6.8059113655E-002 +1.3655920856E+001
23604100000.000 +1.0591674739E-001 +1.6916604313E+001 +9.5228140673E-001 -6.6266294846E+001 +9.6072404414E-001 -6.8172165343E+001 +6.8655876731E-002 +1.2534838558E+001
23804050000.000 +1.0506339417E-001 +1.6059517577E+001 +9.5637540448E-001 -6.7160820595E+001 +9.3247237628E-001 -6.7683042422E+001 +6.9634259205E-002 +1.1557185505E+001
24004000000.000 +1.0727558730E-001 +1.2736384759E+001 +9.5199000874E-001 -6.7352538612E+001 +9.5630352478E-001 -6.8632079418E+001 +7.0883527403E-002 +1.0311952030E+001
24203950000.000 +1.0775105726E-001 +1.3150331681E+001 +9.4847626714E-001 -6.8258712879E+001 +9.4472480215E-001 -6.9743881804E+001 +7.1970498039E-002 +1.0187759762E+001
24403900000.000 +1.0563641500E-001 +1.0496207654E+001 +9.4594759257E-001 -6.8248406573E+001 +9.4864500209E-001 -6.9475717013E+001 +7.1532421197E-002 +8.1564319766E+000
24603850000.000 +1.0534511079E-001 +8.9870035120E+000 +9.4975663653E-001 -6.9163265850E+001 +9.4767590772E-001 -6.9625437539E+001 +7.2728212159E-002 +7.9514356069E+000
24803800000.000 +1.0812861925E-001 +1.0169254662E+001 +9.4399926872E-001 -6.9288725622E+001 +9.5850726330E-001 -7.1063575381E+001 +7.3780631571E-002 +7.0186689215E+000
25003750000.000 +1.0255486252E-001 +9.2436736704E+000 +9.5146598847E-001 -7.0002154595E+001 +9.3573338772E-001 -7.1051564041E+001 +7.2459149656E-002 +5.7186169172E+000
25203700000.000 +1.0470636254E-001 +8.9474580338E+000 +9.4413803601E-001 -7.0703093010E+001 +9.5833765537E-001 -7.0566434739E+001 +7.3336890519E-002 +5.5054082290E+000
25403650000.000 +1.0960428682E-001 +9.0406044743E+000 +9.4196582897E-001 -7.0807734166E+001 +9.5096957735E-001 -7.2177064698E+001 +7.5205979645E-002 +4.1244624621E+000
25603600000.000 +1.0747118684E-001 +7.6454777478E+000 +9.4205554671E-001 -7.1160418583E+001 +9.3952839610E-001 -7.1728716296E+001 +7.3519662915E-002 +3.3127614690E+000
25803550000.000 +1.1013182088E-001 +7.5980957256E+000 +9.4559140277E-001 -7.1702769881E+001 +9.5333689208E-001 -7.2588907587E+001 +7.6296416649E-002 +3.7028546114E+000
26003500000.000 +1.1128573818E-001 +6.6607673558E+000 +9.3861981052E-001 -7.2651903868E+001 +9.4810464723E-001 -7.2893195756E+001 +7.7092281757E-002 +2.2261252265E+000
26203450000.000 +1.1285105082E-001 +5.6841447361E+000 +9.4047388656E-001 -7.3022983785E+001 +9.4465357007E-001 -7.3291344449E+001 +7.8766719096E-002 +6.6454240177E-001
26403400000.000 +1.1528024590E-001 +4.7191293463E+000 +9.4554743346E-001 -7.3993377667E+001 +9.4178741364E-001 -7.3722682893E+001 +8.0587590523E-002 -6.8336141051E-001
26603350000.000 +1.2016435064E-001 +4.7252210876E+000 +9.4259728971E-001 -7.3963215278E+001 +9.6033258752E-001 -7.5132584028E+001 +8.2486826007E-002 -1.5410649464E+000
26803300000.000 +1.1973044098E-001 +3.1839230273E+000 +9.4937476864E-001 -7.4802346473E+001 +9.4358382412E-001 -7.5453467124E+001 +8.2454618018E-002 -3.3135163090E+000
27003250000.000 +1.2157031827E-001 +2.6543005665E+000 +9.4626205201E-001 -7.5550114345E+001 +9.5574123238E-001 -7.6063703395E+001 +8.4645752018E-002 -3.4642991129E+000
27203200000.000 +1.2262945531E-001 +2.2867239653E+000 +9.4836890672E-001 -7.6471568109E+001 +9.3914773703E-001 -7.8015701779E+001 +8.5065326365E-002 -4.4322153255E+000
27403150000.000 +1.2460391014E-001 +7.5128883714E-001 +9.4789971244E-001 -7.6763345398E+001 +9.3466804592E-001 -7.8448424333E+001 +8.5401953355E-002 -6.1165391251E+000
27603100000.000 +1.2266543163E-001 +1.2946030668E+000 +9.4942239513E-001 -7.7920175480E+001 +9.3550581857E-001 -7.8857471325E+001 +8.6151160295E-002 -4.9600574274E+000
27803050000.000 +1.2512365174E-001 +1.8023362094E+000 +9.4395193733E-001 -7.8581794858E+001 +9.3280488731E-001 -7.9738256798E+001 +8.8663481969E-002 -5.6911871973E+000
28003000000.000 +1.2464771161E-001 +8.8365651597E-001 +9.4811855568E-001 -7.9115137931E+001 +9.2243017764E-001 -8.0299737764E+001 +8.8776695727E-002 -5.6687600603E+000
28202950000.000 +1.2559074335E-001 -8.3318161286E-001 +9.4298724791E-001 -7.9682863484E+001 +9.2534695476E-001 -8.0175332591E+001 +9.1284391112E-002 -7.1749585637E+000
28402900000.000 +1.2700044576E-001 -2.8894714908E+000 +9.3661593324E-001 -7.9595475095E+001 +9.5506163840E-001 -8.0419315679E+001 +9.1037613719E-002 -8.4611140274E+000
28602850000.000 +1.3126349190E-001 -3.8977777141E+000 +9.3431480480E-001 -7.9725604836E+001 +9.3536492951E-001 -8.1460165785E+001 +9.1903297377E-002 -1.1628619140E+001
28802800000.000 +1.2758898066E-001 -5.0594735672E+000 +9.3671691702E-001 -8.0335184507E+001 +9.4082463363E-001 -8.0718229001E+001 +9.1128269384E-002 -1.1610026214E+001
29002750000.000 +1.3241424863E-001 -6.0240356977E+000 +9.4249470305E-001 -8.0854889845E+001 +9.5316505988E-001 -8.2334617725E+001 +9.4050021246E-002 -1.3118473587E+001
29202700000.000 +1.3527322944E-001 -6.5111886348E+000 +9.3975762783E-001 -8.0980560211E+001 +9.4936628320E-001 -8.2885102171E+001 +9.5026907946E-002 -1.5096747489E+001
29402650000.000 +1.3486060857E-001 -7.7258548645E+000 +9.4576471651E-001 -8.1612322818E+001 +9.5004095198E-001 -8.3124632481E+001 +9.6021334540E-002 -1.5997002772E+001
29602600000.000 +1.3887048281E-001 -8.8104603508E+000 +9.4531500923E-001 -8.2324227286E+001 +9.5464235560E-001 -8.3825044588E+001 +9.8545007422E-002 -1.7212620806E+001
29802550000.000 +1.3941466895E-001 -1.0000916979E+001 +9.4809154443E-001 -8.2534527417E+001 +9.4347116655E-001 -8.5123281842E+001 +9.7545253716E-002 -1.9653158167E+001
30002500000.000 +1.3593322276E-001 -1.0120149326E+001 +9.4983847795E-001 -8.3608292348E+001 +9.3460922460E-001 -8.4307382118E+001 +9.8549462053E-002 -1.8609032027E+001
30202450000.000 +1.4105350621E-001 -1.0320841940E+001 +9.3841018289E-001 -8.4248905391E+001 +9.5634326584E-001 -8.5215334354E+001 +1.0123306802E-001 -1.8780615998E+001
30402400000.000 +1.3979588699E-001 -1.0817789225E+001 +9.4347247586E-001 -8.5249589084E+001 +9.2184613354E-001 -8.6683167449E+001 +1.0093266780E-001 -2.0815713879E+001
30602350000.000 +1.4094055052E-001 -1.2376909865E+001 +9.3372938075E-001 -8.5816573949E+001 +9.1794852259E-001 -8.5582229308E+001 +1.0217938444E-001 -2.2340169880E+001
30802300000.000 +1.4356890949E-001 -1.2730609912E+001 +9.3618221307E-001 -8.6587903761E+001 +9.1965063620E-001 -8.7236263499E+001 +1.0374473490E-001 -2.1714534078E+001
31002250000.000 +1.4665379562E-001 -1.4507695152E+001 +9.2113408868E-001 -8.6505918703E+001 +9.2109567831E-001 -8.7257058103E+001 +1.0309533151E-001 -2.4576585811E+001
31202200000.000 +1.4535536107E-001 -1.5149330281E+001 +9.3594080648E-001 -8.7448515915E+001 +9.2141215256E-001 -8.8439026480E+001 +1.0458996022E-001 -2.3423415689E+001
31402150000.000 +1.4875127237E-001 -1.6277921494E+001 +9.2151711262E-001 -8.8108321568E+001 +9.3624743835E-001 -8.8410835823E+001 +1.0706715025E-001 -2.4998769156E+001
31602100000.000 +1.4993915540E-001 -1.7357073296E+001 +9.3175078452E-001 -8.8345478498E+001 +9.1650641536E-001 -9.0707749303E+001 +1.0816313537E-001 -2.6898199696E+001
31802050000.000 +1.4667906857E-001 -2.0528809789E+001 +9.1522516756E-001 -8.8449728861E+001 +9.2030757412E-001 -8.8519693862E+001 +1.0601114056E-001 -2.8908657503E+001
32002000000.000 +1.4964744581E-001 -2.0196163228E+001 +9.3373069213E-001 -8.9296001756E+001 +9.3540195965E-001 -9.0702242824E+001 +1.1016979885E-001 -2.8933419512E+001
32201950000.000 +1.5025938109E-001 -2.0460690847E+001 +9.2447027382E-001 -8.9534235519E+001 +9.3269362759E-001 -9.0646928771E+001 +1.1042862928E-001 -3.0521564400E+001
32401900000.000 +1.4813762461E-001 -2.2805236458E+001 +9.4854279421E-001 -8.9976454690E+001 +9.2827356888E-001 -9.1798056939E+001 +1.1029246894E-001 -3.1804556700E+001
32601850000.000 +1.5046880479E-001 -2.3397785297E+001 +9.2861939146E-001 -9.0733341428E+001 +9.3633592117E-001 -9.1560086136E+001 +1.1378198677E-001 -3.2483544088E+001
32801800000.000 +1.5075853084E-001 -2.3818767512E+001 +9.3782074952E-001 -9.0743380835E+001 +9.4346729369E-001 -9.2948010617E+001 +1.1302835827E-001 -3.4152969742E+001
33001750000.000 +1.5204912931E-001 -2.3898877987E+001 +9.4030357203E-001 -9.1770715365E+001 +9.3997667785E-001 -9.3018082225E+001 +1.1245195668E-001 -3.3915105020E+001
33201700000.000 +1.5252340806E-001 -2.5072932121E+001 +9.4481652463E-001 -9.2080080919E+001 +9.4132250850E-001 -9.3478800368E+001 +1.1412589067E-001 -3.4782626756E+001
33401650000.000 +1.5396144423E-001 -2.5968556445E+001 +9.4209446147E-001 -9.2595311754E+001 +9.3680003204E-001 -9.4168694164E+001 +1.1501421136E-001 -3.6034474329E+001
33601600000.000 +1.5337608585E-001 -2.6670732562E+001 +9.3970931134E-001 -9.3437645868E+001 +9.2922061741E-001 -9.4690560623E+001 +1.1538379853E-001 -3.6607433240E+001
33801550000.000 +1.5466426636E-001 -2.7887195157E+001 +9.3607017660E-001 -9.4244318027E+001 +9.2966219797E-001 -9.5187333787E+001 +1.1804924692E-001 -3.7131787791E+001
34001500000.000 +1.5565544499E-001 -2.9295489650E+001 +9.3403258023E-001 -9.4484199269E+001 +9.1573894862E-001 -9.5869941972E+001 +1.1823575722E-001 -3.9419192117E+001
34201450000.000 +1.5350772698E-001 -2.9875506580E+001 +9.4036351688E-001 -9.4906999358E+001 +9.1750072147E-001 -9.6495252505E+001 +1.1874342231E-001 -4.0326174774E+001
34401400000.000 +1.5554615706E-001 -3.1123605231E+001 +9.3213113377E-001 -9.5713837783E+001 +9.1919225411E-001 -9.6911168665E+001 +1.2127396464E-001 -4.1122060342E+001
34601350000.000 +1.5898251222E-001 -3.0799850852E+001 +9.2987529403E-001 -9.6577371628E+001 +9.2377293743E-001 -9.8152630031E+001 +1.2311196743E-001 -4.1886392230E+001
34801300000.000 +1.5733011969E-001 -3.2359027072E+001 +9.3172895188E-001 -9.7056993937E+001 +9.0147668585E-001 -9.8559995375E+001 +1.2339794684E-001 -4.3227698853E+001
35001250000.000 +1.6002216309E-001 -3.3849397061E+001 +9.2380068046E-001 -9.7874450023E+001 +9.0494302725E-001 -9.8355491817E+001 +1.2651426389E-001 -4.4299317497E+001
35201200000.000 +1.6360785812E-001 -3.4843358842E+001 +9.2293678264E-001 -9.8148360737E+001 +9.1178485910E-001 -1.0010511170E+002 +1.2846384870E-001 -4.5661739239E+001
35401150000.000 +1.6324808804E-001 -3.5421760924E+001 +9.2111338875E-001 -9.8784646280E+001 +9.1509054386E-001 -9.9941159479E+001 +1.2951090202E-001 -4.6732087266E+001
35601100000.000 +1.6214565223E-001 -3.7579290900E+001 +9.2327530901E-001 -9.9328258662E+001 +9.1386309730E-001 -1.0038699312E+002 +1.3018008358E-001 -4.8109443604E+001
35801050000.000 +1.6570568706E-001 -3.8360095298E+001 +9.1135338076E-001 -9.9834124702E+001 +9.1415660125E-001 -1.0144982171E+002 +1.3371420685E-001 -5.0025115854E+001
36001000000.000 +1.6263181457E-001 -4.0036969676E+001 +9.2279953266E-001 -9.9950254741E+001 +9.1229129840E-001 -1.0250845071E+002 +1.3050164028E-001 -5.1802214014E+001
36200950000.000 +1.5915284775E-001 -4.1536237278E+001 +9.1293087613E-001 -1.0097244814E+002 +9.1676182702E-001 -1.0130199323E+002 +1.2953566924E-001 -5.2953678623E+001
36400900000.000 +1.5910991668E-001 -4.1878118832E+001 +9.2380269185E-001 -1.0053175727E+002 +9.2955673408E-001 -1.0268935344E+002 +1.2868031576E-001 -5.4234371086E+001
36600850000.000 +1.5724669676E-001 -4.3293766265E+001 +9.1931829987E-001 -1.0112498291E+002 +9.0770252570E-001 -1.0289313239E+002 +1.2686762541E-001 -5.5975084566E+001
36800800000.000 +1.5433473432E-001 -4.3917051544E+001 +9.3754220053E-001 -1.0151489394E+002 +9.2700444800E-001 -1.0322334565E+002 +1.2781488517E-001 -5.6032361423E+001
37000750000.000 +1.5460991445E-001 -4.4509537173E+001 +9.2936206367E-001 -1.0212929161E+002 +9.2285774127E-001 -1.0340312985E+002 +1.2760830056E-001 -5.6767657117E+001
37200700000.000 +1.5039508456E-001 -4.5044699624E+001 +9.4448555796E-001 -1.0194835407E+002 +9.1589148111E-001 -1.0396639273E+002 +1.2601277678E-001 -5.8003116808E+001
37400650000.000 +1.5121306674E-001 -4.5316154963E+001 +9.3816938293E-001 -1.0332455648E+002 +9.1126854753E-001 -1.0420407820E+002 +1.2816093897E-001 -5.8043831720E+001
37600600000.000 +1.5158551748E-001 -4.6277235879E+001 +9.4319916382E-001 -1.0399154236E+002 +9.1709251480E-001 -1.0524859623E+002 +1.2951306549E-001 -5.9262417329E+001
37800550000.000 +1.5017296542E-001 -4.6245046099E+001 +9.3699991954E-001 -1.0499099202E+002 +9.0233335991E-001 -1.0560116782E+002 +1.2912530734E-001 -6.0066495217E+001
38000500000.000 +1.5022794578E-001 -4.7675329977E+001 +9.3885404595E-001 -1.0550419725E+002 +9.0447349982E-001 -1.0502035370E+002 +1.3002265188E-001 -6.0270140102E+001
38200450000.000 +1.5395719744E-001 -4.8769574028E+001 +9.2482707633E-001 -1.0640820220E+002 +9.0993876045E-001 -1.0655504609E+002 +1.3129733747E-001 -6.1589456204E+001
38400400000.000 +1.5212285612E-001 -5.0716614766E+001 +9.2274719973E-001 -1.0626138000E+002 +8.9127230349E-001 -1.0702980296E+002 +1.3052436194E-001 -6.3758930207E+001
38600350000.000 +1.5052237333E-001 -5.0937159384E+001 +9.2525458112E-001 -1.0710434604E+002 +9.0991806352E-001 -1.0734676479E+002 +1.3090849662E-001 -6.3562097546E+001
38800300000.000 +1.5286597345E-001 -5.3762120349E+001 +9.0995110582E-001 -1.0697212446E+002 +8.9841582230E-001 -1.0800869821E+002 +1.3103684114E-001 -6.6545745636E+001
39000250000.000 +1.5134066518E-001 -5.3413819249E+001 +9.1354512894E-001 -1.0747132847E+002 +9.0215220946E-001 -1.0936385422E+002 +1.3056324889E-001 -6.7974200488E+001
39200200000.000 +1.5415752305E-001 -5.4938150949E+001 +9.0304230594E-001 -1.0833460384E+002 +8.9151256179E-001 -1.0969494217E+002 +1.3272958599E-001 -6.8786700966E+001
39400150000.000 +1.5056705737E-001 -5.4511719697E+001 +9.1509251225E-001 -1.0794969072E+002 +9.1352281767E-001 -1.1051294668E+002 +1.3150138147E-001 -6.8463311561E+001
39600100000.000 +1.4602782070E-001 -5.7611491465E+001 +9.1187721209E-001 -1.0789503164E+002 +8.9421402574E-001 -1.1055782157E+002 +1.3103313457E-001 -7.2356595314E+001
39800050000.000 +1.4259411321E-001 -5.4871262716E+001 +9.3617574262E-001 -1.0872271938E+002 +9.2593340574E-001 -1.1081767765E+002 +1.3191819617E-001 -7.1033101424E+001
40000000000.000 +1.4472265712E-001 -5.4698646711E+001 +9.3380211713E-001 -1.1014170502E+002 +9.1998839142E-001 -1.1259274116E+002 +1.3191411653E-001 -7.2576983375E+001
