# Supplementary material for: Conductivity and radio frequency performance data for silver nanoparticle inks deposited via aerosol jet deposition and processed under varying conditions
Source: Data Brief. 2020 Sep 24;33:106331. doi: 10.1016/j.dib.2020.106331 (PMC7560714; doi:10.1016/j.dib.2020.106331)
Supplement: Supplementary file 3 [file mmc3.zip › Sintering Study/Clariant Ink/RF Data/CLA_01_05.S2P]

!  2-Port S-parameters saved by WinCal
! VAR MeasName=S-Parameters (CALIBRATED_DATA) read from VNA (E8364B)
! VAR MeasDate=11/22/2017 2:10:37 PM
! VAR NAME=AFRL171010_01_05
! VAR FILENAME=AFRL171010_01_05.S2P
! VAR DATE=11/22/2017 2:10:37 PM
! VAR PHYS_PORTS=1,2
! VAR ObjTypeName=DATASET
! VAR IndexType=Frequency
!
# Hz S MA R 50
10000000.000 +1.3694636229E-002 -1.6883297366E+002 +9.8135183953E-001 +6.8550164309E-002 +9.7973865522E-001 -5.1540495949E-001 +1.4400857313E-002 -1.7425129503E+002
209950000.000 +1.6297075388E-002 -1.7946830492E+002 +9.7784260438E-001 -6.8328906358E-001 +9.7679943057E-001 -7.4168395717E-001 +1.5985178567E-002 +1.7983544186E+002
409900000.000 +1.6050311886E-002 +1.7863490723E+002 +9.7712744978E-001 -1.2783692221E+000 +9.7623357448E-001 -1.3417150357E+000 +1.6089575958E-002 +1.7784497475E+002
609850000.000 +1.6663149416E-002 +1.7727171993E+002 +9.7612600916E-001 -1.9061381504E+000 +9.7547553162E-001 -1.9640771781E+000 +1.6505674708E-002 +1.7838279425E+002
809800000.000 +1.6755379145E-002 +1.7341667043E+002 +9.7615553746E-001 -2.4950916090E+000 +9.7582434647E-001 -2.5779502279E+000 +1.5945498290E-002 +1.7473236054E+002
1009750000.000 +1.6701835494E-002 +1.7302494876E+002 +9.7553814586E-001 -3.0557394194E+000 +9.7499657381E-001 -3.1784402666E+000 +1.6568207130E-002 +1.7205792071E+002
1209700000.000 +1.6597152447E-002 +1.6899599496E+002 +9.7564428264E-001 -3.6536846777E+000 +9.7449071882E-001 -3.6982194151E+000 +1.6343507742E-002 +1.6911557588E+002
1409650000.000 +1.6665407257E-002 +1.6835973021E+002 +9.7480394990E-001 -4.2248988273E+000 +9.7402442248E-001 -4.2830018512E+000 +1.6698017995E-002 +1.6746734035E+002
1609600000.000 +1.7242430488E-002 +1.6730172740E+002 +9.7378102310E-001 -4.8108523965E+000 +9.7296492640E-001 -4.8993281502E+000 +1.7285827277E-002 +1.6674885499E+002
1809550000.000 +1.8577694546E-002 +1.6776579771E+002 +9.7227824914E-001 -5.4176411192E+000 +9.7177552645E-001 -5.5128535483E+000 +1.7828097464E-002 +1.6674202275E+002
2009500000.000 +1.9877410403E-002 +1.6390359881E+002 +9.7094485817E-001 -5.9520490831E+000 +9.7001680693E-001 -5.9955128044E+000 +1.9117733272E-002 +1.6419615337E+002
2209450000.000 +2.0008110757E-002 +1.5993336598E+002 +9.7067786308E-001 -6.4978270674E+000 +9.6994587936E-001 -6.5557894481E+000 +1.9621799102E-002 +1.5966414491E+002
2409400000.000 +1.9990303949E-002 +1.5674199884E+002 +9.7022086123E-001 -7.0731309140E+000 +9.6989547613E-001 -7.1426911419E+000 +1.9583805233E-002 +1.5815267909E+002
2609350000.000 +2.0474910082E-002 +1.5406478177E+002 +9.6986629619E-001 -7.6012148138E+000 +9.6956097807E-001 -7.6554934577E+000 +1.9845801706E-002 +1.5464370615E+002
2809300000.000 +2.0388405859E-002 +1.5112034740E+002 +9.6981965074E-001 -8.1711152767E+000 +9.6922648378E-001 -8.2620499239E+000 +2.0072964289E-002 +1.5175339374E+002
3009250000.000 +2.0714288607E-002 +1.5048172887E+002 +9.6902531323E-001 -8.7123355623E+000 +9.6845709242E-001 -8.8382590000E+000 +2.0047483535E-002 +1.5003979920E+002
3209200000.000 +2.1581868164E-002 +1.4775947848E+002 +9.6849139723E-001 -9.2937420864E+000 +9.6819968991E-001 -9.3358274301E+000 +2.0148563265E-002 +1.4747147200E+002
3409150000.000 +2.1459742498E-002 +1.4411875538E+002 +9.6893392784E-001 -9.8677996109E+000 +9.6790567274E-001 -9.8816862516E+000 +2.0969796065E-002 +1.4399249540E+002
3609100000.000 +2.1752858022E-002 +1.4202154298E+002 +9.6821408329E-001 -1.0379009902E+001 +9.6744431269E-001 -1.0469238174E+001 +2.1074118669E-002 +1.4167962108E+002
3809050000.000 +2.2275803957E-002 +1.3906854286E+002 +9.6817779381E-001 -1.0910560932E+001 +9.6760086297E-001 -1.0986800492E+001 +2.1400491107E-002 +1.3894187152E+002
4009000000.000 +2.2459203747E-002 +1.3578200787E+002 +9.6764416184E-001 -1.1532178152E+001 +9.6566649166E-001 -1.1556759094E+001 +2.2352223365E-002 +1.3665137092E+002
4208950000.000 +2.2834982003E-002 +1.3485315709E+002 +9.6724936154E-001 -1.2075423398E+001 +9.6579946566E-001 -1.2077823788E+001 +2.2504596808E-002 +1.3530741444E+002
4408900000.000 +2.3737685797E-002 +1.3399076322E+002 +9.6604559149E-001 -1.2643327332E+001 +9.6547122682E-001 -1.2679241139E+001 +2.3036643526E-002 +1.3296753382E+002
4608850000.000 +2.4395866409E-002 +1.3136628538E+002 +9.6596521376E-001 -1.3144400187E+001 +9.6516097091E-001 -1.3203219728E+001 +2.3561243029E-002 +1.3027943177E+002
4808800000.000 +2.5005367188E-002 +1.2861174556E+002 +9.6470311578E-001 -1.3676754789E+001 +9.6480288903E-001 -1.3743102631E+001 +2.4096881096E-002 +1.2789784684E+002
5008750000.000 +2.5679377621E-002 +1.2689461629E+002 +9.6514609867E-001 -1.4226739603E+001 +9.6540834671E-001 -1.4272983720E+001 +2.4201781506E-002 +1.2588484677E+002
5208700000.000 +2.6143445228E-002 +1.2416201889E+002 +9.6492288582E-001 -1.4780449067E+001 +9.6431613444E-001 -1.4894009416E+001 +2.5184317152E-002 +1.2319747784E+002
5408650000.000 +2.6452979120E-002 +1.2171181405E+002 +9.6476941812E-001 -1.5326848952E+001 +9.6446260335E-001 -1.5369265146E+001 +2.5219421265E-002 +1.2036628530E+002
5608600000.000 +2.6752383895E-002 +1.1975442212E+002 +9.6477347877E-001 -1.5885842027E+001 +9.6563142096E-001 -1.5966090300E+001 +2.5548186019E-002 +1.1791509428E+002
5808550000.000 +2.7214230418E-002 +1.1759378504E+002 +9.6471793285E-001 -1.6434674234E+001 +9.6523915964E-001 -1.6495808751E+001 +2.5650158317E-002 +1.1409437169E+002
6008500000.000 +2.7177173847E-002 +1.1444109989E+002 +9.6508172640E-001 -1.6982745297E+001 +9.6464214159E-001 -1.7037899807E+001 +2.5725173851E-002 +1.1165301390E+002
6208450000.000 +2.7980012768E-002 +1.1217771503E+002 +9.6517646670E-001 -1.7547402794E+001 +9.6463958230E-001 -1.7585557328E+001 +2.5539305666E-002 +1.0983955130E+002
6408400000.000 +2.7980553955E-002 +1.1037834518E+002 +9.6453033973E-001 -1.8121274576E+001 +9.6474005105E-001 -1.8220075404E+001 +2.6237845173E-002 +1.0857612751E+002
6608350000.000 +2.8544823727E-002 +1.0811391597E+002 +9.6379614519E-001 -1.8668620482E+001 +9.6262568365E-001 -1.8727848656E+001 +2.7130507409E-002 +1.0761957079E+002
6808300000.000 +2.9492113096E-002 +1.0736708978E+002 +9.6366649746E-001 -1.9224630548E+001 +9.6350250726E-001 -1.9209103462E+001 +2.7080053143E-002 +1.0508468143E+002
7008250000.000 +3.0053844795E-002 +1.0626785871E+002 +9.6285913259E-001 -1.9785471298E+001 +9.6333342066E-001 -1.9916484997E+001 +2.7979644462E-002 +1.0327116664E+002
7208200000.000 +3.0403752514E-002 +1.0448298157E+002 +9.6229714462E-001 -2.0352345850E+001 +9.6193763514E-001 -2.0399372322E+001 +2.8006803628E-002 +1.0186184380E+002
7408150000.000 +3.0945040816E-002 +1.0276710167E+002 +9.6163589260E-001 -2.0932878289E+001 +9.6295641532E-001 -2.0981924448E+001 +2.8432049386E-002 +1.0012068858E+002
7608100000.000 +3.1526734897E-002 +1.0131120230E+002 +9.6153998381E-001 -2.1457404682E+001 +9.6013368820E-001 -2.1535285969E+001 +2.9083978994E-002 +9.8564631356E+001
7808050000.000 +3.1890714658E-002 +9.8907601063E+001 +9.6084977173E-001 -2.1992037550E+001 +9.5961744432E-001 -2.2113971576E+001 +2.9177777056E-002 +9.6624558127E+001
8008000000.000 +3.2672929678E-002 +9.7512417546E+001 +9.6054621049E-001 -2.2530247229E+001 +9.5981606614E-001 -2.2592141819E+001 +2.9618390507E-002 +9.4975392891E+001
8207950000.000 +3.3082793214E-002 +9.7288592603E+001 +9.5981062638E-001 -2.3151147711E+001 +9.6165188654E-001 -2.3310782837E+001 +3.0442822214E-002 +9.3634386325E+001
8407900000.000 +3.3788113716E-002 +9.4565161019E+001 +9.5907428532E-001 -2.3645434240E+001 +9.5862814193E-001 -2.3730430530E+001 +3.0728558904E-002 +9.0348085188E+001
8607850000.000 +3.4778590174E-002 +9.2562820305E+001 +9.5986113828E-001 -2.4153903690E+001 +9.6194461370E-001 -2.4111299553E+001 +3.1246104022E-002 +8.8857085742E+001
8807800000.000 +3.5578828664E-002 +8.9521471225E+001 +9.5957219791E-001 -2.4766109162E+001 +9.6065640358E-001 -2.4926982715E+001 +3.2614462279E-002 +8.6031873902E+001
9007750000.000 +3.5625709009E-002 +8.7820610187E+001 +9.5862486603E-001 -2.5279883155E+001 +9.5810821853E-001 -2.5345461153E+001 +3.2150875086E-002 +8.3896764027E+001
9207700000.000 +3.6387188898E-002 +8.6165439763E+001 +9.5819532982E-001 -2.5826425764E+001 +9.6074261873E-001 -2.5923775345E+001 +3.2539019779E-002 +8.1934664414E+001
9407650000.000 +3.7276054686E-002 +8.4574819883E+001 +9.5830583433E-001 -2.6370847348E+001 +9.5958995640E-001 -2.6527219007E+001 +3.3689533620E-002 +8.1826427048E+001
9607600000.000 +3.7578176882E-002 +8.2823351838E+001 +9.5694271541E-001 -2.6926947268E+001 +9.5773417147E-001 -2.7104688310E+001 +3.4232514234E-002 +7.9907224744E+001
9807550000.000 +3.8205945621E-002 +8.2015051254E+001 +9.5637423062E-001 -2.7442418121E+001 +9.5714877764E-001 -2.7565614372E+001 +3.4429816565E-002 +7.7712068263E+001
10007500000.000 +3.7662011543E-002 +8.0695375102E+001 +9.5560289297E-001 -2.8063339058E+001 +9.5866749787E-001 -2.8213630450E+001 +3.4799224327E-002 +7.5911038645E+001
10207450000.000 +3.8847944214E-002 +8.0042222348E+001 +9.5482965254E-001 -2.8535510989E+001 +9.5316402959E-001 -2.8702217322E+001 +3.5092047930E-002 +7.4842278183E+001
10407400000.000 +3.9447905075E-002 +7.8400987989E+001 +9.5563963434E-001 -2.9048066281E+001 +9.5492434403E-001 -2.8926071802E+001 +3.5298604747E-002 +7.3322099340E+001
10607350000.000 +4.0137346334E-002 +7.7806966608E+001 +9.5417937332E-001 -2.9616875075E+001 +9.5673737294E-001 -2.9819877613E+001 +3.6194734866E-002 +7.2345064991E+001
10807300000.000 +4.0874292502E-002 +7.6015251500E+001 +9.5397798099E-001 -3.0138390704E+001 +9.5058666004E-001 -3.0197031811E+001 +3.6697516502E-002 +7.0614033730E+001
11007250000.000 +4.1245565784E-002 +7.4086787418E+001 +9.5345314621E-001 -3.0647613826E+001 +9.5500005955E-001 -3.0618163860E+001 +3.6789325018E-002 +6.9184462391E+001
11207200000.000 +4.2445421577E-002 +7.2786873402E+001 +9.5409326938E-001 -3.1191723965E+001 +9.5432991580E-001 -3.1162513756E+001 +3.7771908783E-002 +6.6280162025E+001
11407150000.000 +4.2514779363E-002 +7.2298686252E+001 +9.5156986179E-001 -3.1720280672E+001 +9.5438350358E-001 -3.1920344111E+001 +3.8094953679E-002 +6.5051604995E+001
11607100000.000 +4.2648564919E-002 +6.9409037265E+001 +9.5429577163E-001 -3.2110773972E+001 +9.5003770249E-001 -3.2234822067E+001 +3.8347727537E-002 +6.3003802040E+001
11807050000.000 +4.3471096275E-002 +6.7966043625E+001 +9.5382803105E-001 -3.2784162911E+001 +9.6004680060E-001 -3.2883858116E+001 +3.8743850339E-002 +6.1749403691E+001
12007000000.000 +4.4461352015E-002 +6.5794946000E+001 +9.5284170516E-001 -3.3178677225E+001 +9.4872877815E-001 -3.3601674324E+001 +3.9552422312E-002 +6.0495226476E+001
12206950000.000 +4.4650917832E-002 +6.5349642210E+001 +9.5291423487E-001 -3.3799547431E+001 +9.5607442319E-001 -3.3670028766E+001 +3.9981525185E-002 +5.9363183147E+001
12406900000.000 +4.5811937037E-002 +6.4565477132E+001 +9.5167118601E-001 -3.4227216651E+001 +9.5596475844E-001 -3.4702054381E+001 +4.0832266378E-002 +5.6735971234E+001
12606850000.000 +4.5924767764E-002 +6.6042891393E+001 +9.5195846963E-001 -3.4848910721E+001 +9.5482668396E-001 -3.5079425641E+001 +4.0653191769E-002 +5.6705302832E+001
12806800000.000 +4.8444224354E-002 +6.3404157285E+001 +9.5189211872E-001 -3.5190018545E+001 +9.5426726443E-001 -3.5697283378E+001 +4.1055002247E-002 +5.4816454573E+001
13006750000.000 +4.7826294972E-002 +6.0215790408E+001 +9.5384963377E-001 -3.5968054543E+001 +9.6036330179E-001 -3.6225774903E+001 +4.1199228381E-002 +5.4101512822E+001
13206700000.000 +4.7682658780E-002 +6.1203774020E+001 +9.5189410027E-001 -3.6540120280E+001 +9.5663868373E-001 -3.7200036446E+001 +4.2146735944E-002 +5.4386131362E+001
13406650000.000 +4.7676131897E-002 +5.9456891968E+001 +9.5367181449E-001 -3.7128702092E+001 +9.5273146308E-001 -3.7112211885E+001 +4.1887730439E-002 +5.2303294101E+001
13606600000.000 +4.7893524768E-002 +5.9017758378E+001 +9.5208135315E-001 -3.7603227193E+001 +9.5762249006E-001 -3.7684348944E+001 +4.2531810418E-002 +5.1662332668E+001
13806550000.000 +5.0214728814E-002 +5.9438384308E+001 +9.5040953804E-001 -3.8212187998E+001 +9.5134781594E-001 -3.8454869567E+001 +4.3763447714E-002 +5.0775434954E+001
14006500000.000 +5.0111740906E-002 +5.7002612716E+001 +9.4969450039E-001 -3.8558747770E+001 +9.5171708699E-001 -3.8572647682E+001 +4.3599991681E-002 +4.8262557791E+001
14206450000.000 +5.1385803645E-002 +5.4860459063E+001 +9.5223567882E-001 -3.9216523815E+001 +9.5401461969E-001 -3.9112327905E+001 +4.4451378806E-002 +4.6805475710E+001
14406400000.000 +5.1854926672E-002 +5.2883348228E+001 +9.5252879272E-001 -3.9720684509E+001 +9.4995077539E-001 -3.9433936957E+001 +4.4693098112E-002 +4.5913345478E+001
14606350000.000 +5.1396421191E-002 +5.2584748097E+001 +9.5062358719E-001 -4.0044912887E+001 +9.5051645620E-001 -3.9986644617E+001 +4.4912077179E-002 +4.4993615039E+001
14806300000.000 +5.3313305490E-002 +5.1402930813E+001 +9.5529302704E-001 -4.0646851132E+001 +9.5186126741E-001 -4.0601132758E+001 +4.6333830394E-002 +4.4237579220E+001
15006250000.000 +5.3085380359E-002 +5.0302635357E+001 +9.5130363694E-001 -4.1170754204E+001 +9.5510216877E-001 -4.1470382685E+001 +4.7121009262E-002 +4.3413397124E+001
15206200000.000 +5.2338457412E-002 +5.1800972058E+001 +9.5503807660E-001 -4.1564236265E+001 +9.4706387166E-001 -4.1474626854E+001 +4.7089654085E-002 +4.2299535905E+001
15406150000.000 +5.3994120060E-002 +5.0073576561E+001 +9.5410244039E-001 -4.2306866133E+001 +9.6203538255E-001 -4.2140233392E+001 +4.8341145905E-002 +4.0510679057E+001
15606100000.000 +5.4916819927E-002 +4.9785857204E+001 +9.5413501281E-001 -4.2753458279E+001 +9.5409763045E-001 -4.3477019592E+001 +4.8805491465E-002 +3.9411736771E+001
15806050000.000 +5.4788281740E-002 +4.9655949808E+001 +9.5313743266E-001 -4.3494483220E+001 +9.5856839057E-001 -4.3450584244E+001 +4.8705629233E-002 +3.8367677940E+001
16006000000.000 +5.6250844141E-002 +4.7999435616E+001 +9.5648394776E-001 -4.3895844309E+001 +9.5752861852E-001 -4.4465556348E+001 +4.9753502970E-002 +3.6992862519E+001
16205950000.000 +5.7036147150E-002 +4.9116579160E+001 +9.5452062480E-001 -4.4654401658E+001 +9.5462310408E-001 -4.5089237546E+001 +4.9926522210E-002 +3.7163496622E+001
16405900000.000 +5.8747935724E-002 +4.5421600267E+001 +9.5509614660E-001 -4.4728644193E+001 +9.5272087274E-001 -4.6256804679E+001 +5.0624965068E-002 +3.4649425975E+001
16605850000.000 +5.9079882150E-002 +4.6506560160E+001 +9.5614682324E-001 -4.5656920810E+001 +9.5848009298E-001 -4.5956155591E+001 +5.1284445307E-002 +3.4637955788E+001
16805800000.000 +6.1705384216E-002 +4.8004077874E+001 +9.4941407647E-001 -4.6144135577E+001 +9.6161203450E-001 -4.7236827975E+001 +5.3936573404E-002 +3.5134866808E+001
17005750000.000 +6.2090514858E-002 +4.6233996533E+001 +9.5290891136E-001 -4.6919115916E+001 +9.4857371763E-001 -4.7043513837E+001 +5.3631889710E-002 +3.3163535537E+001
17205700000.000 +6.4070159539E-002 +4.4970066672E+001 +9.5130196711E-001 -4.7254119596E+001 +9.5850349357E-001 -4.7911005000E+001 +5.4897100576E-002 +3.1717944157E+001
17405650000.000 +6.5183126383E-002 +4.3134182259E+001 +9.5344408359E-001 -4.7897732359E+001 +9.5237257213E-001 -4.8364512513E+001 +5.5385040244E-002 +2.9921334008E+001
17605600000.000 +6.5541125218E-002 +4.1389428378E+001 +9.4836693171E-001 -4.8249693318E+001 +9.5257074266E-001 -4.8628095911E+001 +5.4933687431E-002 +2.9337538561E+001
17805550000.000 +6.5150812821E-002 +4.0403185090E+001 +9.5384352811E-001 -4.9071647601E+001 +9.5199183482E-001 -4.8903993755E+001 +5.5408989878E-002 +2.8233698811E+001
18005500000.000 +6.6458392513E-002 +4.1294304058E+001 +9.4816995590E-001 -4.9420128770E+001 +9.5971738235E-001 -4.9868843241E+001 +5.6017278248E-002 +2.8420176623E+001
18205450000.000 +6.6921723261E-002 +4.0267287340E+001 +9.5090430579E-001 -4.9743342806E+001 +9.5537552345E-001 -5.0108680347E+001 +5.6244618345E-002 +2.6582799831E+001
18405400000.000 +6.7501294769E-002 +3.9817441206E+001 +9.5053956951E-001 -5.0507773891E+001 +9.6299164301E-001 -5.0294295842E+001 +5.6252711709E-002 +2.5692135989E+001
18605350000.000 +6.9661247897E-002 +4.0348058055E+001 +9.4986267671E-001 -5.1237369758E+001 +9.6530896758E-001 -5.1598861044E+001 +5.7267434965E-002 +2.5489570831E+001
18805300000.000 +7.0623284582E-002 +3.7829609224E+001 +9.5395948998E-001 -5.1504233687E+001 +9.4795890409E-001 -5.2094604220E+001 +5.7832332940E-002 +2.3451078135E+001
19005250000.000 +7.2012335622E-002 +3.7261086702E+001 +9.5645574907E-001 -5.2098618219E+001 +9.6226454401E-001 -5.2111630204E+001 +5.8724278623E-002 +2.2636971665E+001
19205200000.000 +7.2957743001E-002 +3.5960904160E+001 +9.5924042130E-001 -5.2768815837E+001 +9.6063810611E-001 -5.3856043397E+001 +5.8673816228E-002 +2.1730550263E+001
19405150000.000 +7.3559044939E-002 +3.6647784226E+001 +9.5674451411E-001 -5.3467295915E+001 +9.5152937802E-001 -5.4193085254E+001 +5.9585546595E-002 +2.1253793438E+001
19605100000.000 +7.2855220007E-002 +3.4623981385E+001 +9.6199432560E-001 -5.3930602889E+001 +9.5052929041E-001 -5.4816801719E+001 +5.9399310024E-002 +1.9700220463E+001
19805050000.000 +7.5260217278E-002 +3.5042831356E+001 +9.5575525581E-001 -5.4712395268E+001 +9.5914631083E-001 -5.5252628877E+001 +6.0527735163E-002 +1.9731932447E+001
20005000000.000 +7.7418698976E-002 +3.3837993148E+001 +9.5365792895E-001 -5.4897841858E+001 +9.5473118815E-001 -5.6292234626E+001 +6.1647235683E-002 +1.9003399192E+001
20204950000.000 +7.7807040665E-002 +3.2998895657E+001 +9.5671504410E-001 -5.5904706751E+001 +9.5343499746E-001 -5.5989358882E+001 +6.1750642734E-002 +1.8845453903E+001
20404900000.000 +7.9269699763E-002 +3.2851484358E+001 +9.5499294167E-001 -5.6302267724E+001 +9.5691237818E-001 -5.7348288154E+001 +6.2361296886E-002 +1.9357082419E+001
20604850000.000 +8.1531167915E-002 +3.1894620954E+001 +9.5187562191E-001 -5.6849095762E+001 +9.4011593968E-001 -5.7409297819E+001 +6.4200166545E-002 +1.7873027289E+001
20804800000.000 +8.1511105586E-002 +3.1320183349E+001 +9.4854878370E-001 -5.7115433295E+001 +9.5625274702E-001 -5.7593138979E+001 +6.4327063792E-002 +1.6981444702E+001
21004750000.000 +8.3479894911E-002 +3.0457427494E+001 +9.5032560740E-001 -5.7971681898E+001 +9.5335263462E-001 -5.8442204421E+001 +6.5567559439E-002 +1.6912541772E+001
21204700000.000 +8.4996838759E-002 +3.0056717667E+001 +9.4565314639E-001 -5.7959635826E+001 +9.5935983390E-001 -5.8814441109E+001 +6.5859543106E-002 +1.6638365430E+001
21404650000.000 +8.4531075527E-002 +2.8140363591E+001 +9.5200891155E-001 -5.8605812854E+001 +9.5211160159E-001 -5.9101761955E+001 +6.6039383493E-002 +1.5259899860E+001
21604600000.000 +8.3758750325E-002 +2.9107261208E+001 +9.4165734100E-001 -5.9366950893E+001 +9.6972677071E-001 -5.9349018582E+001 +6.6312506864E-002 +1.6655338556E+001
21804550000.000 +8.8958392387E-002 +2.7430830557E+001 +9.5047065989E-001 -5.9713165857E+001 +9.5713536568E-001 -6.0677161312E+001 +6.8476155091E-002 +1.3535546139E+001
22004500000.000 +8.7959913162E-002 +2.6877466726E+001 +9.5133403046E-001 -6.0524445931E+001 +9.5700004114E-001 -6.0053059942E+001 +6.7978902128E-002 +1.2910420087E+001
22204450000.000 +9.1138565300E-002 +2.5952158524E+001 +9.5431218600E-001 -6.1026279859E+001 +9.6248072187E-001 -6.1215208912E+001 +7.0450545720E-002 +1.2596083259E+001
22404400000.000 +9.4059015448E-002 +2.5576410518E+001 +9.4822364488E-001 -6.1599516432E+001 +9.5938473789E-001 -6.2328185320E+001 +7.1572870514E-002 +1.1321491826E+001
22604350000.000 +9.4940973323E-002 +2.4312319746E+001 +9.5429062438E-001 -6.2142995083E+001 +9.5626662140E-001 -6.2711719759E+001 +7.1849810782E-002 +1.0099643984E+001
22804300000.000 +9.6364932607E-002 +2.2967876127E+001 +9.5314079606E-001 -6.3166789335E+001 +9.6450740860E-001 -6.3627837452E+001 +7.2954159396E-002 +1.0168097051E+001
23004250000.000 +9.8999610432E-002 +2.2721861833E+001 +9.5306244642E-001 -6.3651274792E+001 +9.5206711418E-001 -6.4749383995E+001 +7.3662366422E-002 +9.9699134373E+000
23204200000.000 +9.9274732094E-002 +2.1557894940E+001 +9.5326688278E-001 -6.4079204619E+001 +9.4610998283E-001 -6.5221401915E+001 +7.4749259777E-002 +8.9654693324E+000
23404150000.000 +1.0114262665E-001 +2.0445106630E+001 +9.5151554492E-001 -6.5155255541E+001 +9.5381764321E-001 -6.5319110484E+001 +7.5529039992E-002 +9.2967512002E+000
23604100000.000 +1.0402371361E-001 +1.9798486223E+001 +9.4945279779E-001 -6.5267315441E+001 +9.5689387447E-001 -6.7230327899E+001 +7.6896102311E-002 +9.1787202072E+000
23804050000.000 +1.0370082761E-001 +1.9516144513E+001 +9.5374968323E-001 -6.6151735511E+001 +9.2930708116E-001 -6.6752808721E+001 +7.7700812626E-002 +8.4094553840E+000
24004000000.000 +1.0634182548E-001 +1.6248313581E+001 +9.4932323427E-001 -6.6391311757E+001 +9.5294681525E-001 -6.7713274029E+001 +7.8818226928E-002 +7.1702650111E+000
24203950000.000 +1.0665756907E-001 +1.6396249315E+001 +9.4596063882E-001 -6.7255193054E+001 +9.4187248349E-001 -6.8797313688E+001 +8.0494170832E-002 +7.4420904115E+000
24403900000.000 +1.0544609781E-001 +1.3151902016E+001 +9.4367576823E-001 -6.7332021121E+001 +9.4638258250E-001 -6.8605644398E+001 +8.0456047044E-002 +5.7043136918E+000
24603850000.000 +1.0253438191E-001 +1.2874913080E+001 +9.4765318294E-001 -6.8154711898E+001 +9.4591532129E-001 -6.8768362266E+001 +8.0450920456E-002 +5.7378653779E+000
24803800000.000 +1.0653520400E-001 +1.4027009036E+001 +9.4176455869E-001 -6.8389080821E+001 +9.5622606450E-001 -7.0152529808E+001 +8.2937823666E-002 +6.1539532622E+000
25003750000.000 +1.0249624319E-001 +1.3407595236E+001 +9.4923301353E-001 -6.9140756650E+001 +9.3286251613E-001 -7.0296796194E+001 +8.2790521810E-002 +5.5477000097E+000
25203700000.000 +1.0444090246E-001 +1.3188009851E+001 +9.4035082431E-001 -6.9790378740E+001 +9.5440968192E-001 -6.9746245463E+001 +8.4957661197E-002 +5.0792828986E+000
25403650000.000 +1.0954024176E-001 +1.2825571365E+001 +9.3722433939E-001 -6.9967243375E+001 +9.4631572538E-001 -7.1376523033E+001 +8.8584203108E-002 +4.3019228597E+000
25603600000.000 +1.0768268226E-001 +1.1787119263E+001 +9.3682235632E-001 -7.0233840562E+001 +9.3438538544E-001 -7.0862802318E+001 +8.8577717416E-002 +3.1797939970E+000
25803550000.000 +1.1072150432E-001 +1.1981160763E+001 +9.3994523017E-001 -7.0692756638E+001 +9.4729873876E-001 -7.1653432506E+001 +9.2150730340E-002 +2.6066698702E+000
26003500000.000 +1.1268809432E-001 +1.1549759788E+001 +9.3397432990E-001 -7.1657308345E+001 +9.4220278595E-001 -7.1971863697E+001 +9.3375752467E-002 +1.4404349772E+000
26203450000.000 +1.1471814126E-001 +1.0656478654E+001 +9.3498610931E-001 -7.1934977147E+001 +9.3812460028E-001 -7.2292871508E+001 +9.4880331142E-002 +1.5971652273E-001
26403400000.000 +1.1694093896E-001 +1.0071547818E+001 +9.4030266418E-001 -7.2862496848E+001 +9.3461572782E-001 -7.2699607151E+001 +9.6829474679E-002 -1.1270073172E+000
26603350000.000 +1.2222334177E-001 +1.0107864931E+001 +9.3659656152E-001 -7.2822676695E+001 +9.5303133318E-001 -7.4046131056E+001 +9.8489736117E-002 -2.0037116472E+000
26803300000.000 +1.2221379664E-001 +8.6765153890E+000 +9.4268599612E-001 -7.3697363439E+001 +9.3733866419E-001 -7.4379890509E+001 +9.8951209343E-002 -3.3236842826E+000
27003250000.000 +1.2451501736E-001 +8.0724309543E+000 +9.4018637543E-001 -7.4366133857E+001 +9.4909838035E-001 -7.4957992758E+001 +1.0109864298E-001 -4.0611070024E+000
27203200000.000 +1.2641330849E-001 +7.4597090344E+000 +9.4321390208E-001 -7.5327265625E+001 +9.3357662187E-001 -7.6888626629E+001 +1.0179037164E-001 -4.5615732792E+000
27403150000.000 +1.2855351202E-001 +5.9354892325E+000 +9.4200170694E-001 -7.5492383936E+001 +9.3018071357E-001 -7.7282949026E+001 +1.0303064525E-001 -6.4894239101E+000
27603100000.000 +1.2780288398E-001 +6.3799298280E+000 +9.4457412663E-001 -7.6691106766E+001 +9.3064435057E-001 -7.7689469514E+001 +1.0359728229E-001 -5.8809557624E+000
27803050000.000 +1.3098384395E-001 +6.4660229292E+000 +9.3942433569E-001 -7.7360600327E+001 +9.2827579930E-001 -7.8621514843E+001 +1.0649736946E-001 -6.1264412317E+000
28003000000.000 +1.3133367643E-001 +5.5949204456E+000 +9.4352173548E-001 -7.7835212256E+001 +9.1866107380E-001 -7.9116514953E+001 +1.0732433006E-001 -6.8882530428E+000
28202950000.000 +1.3335844697E-001 +4.2424186733E+000 +9.3943368506E-001 -7.8438050965E+001 +9.2143433563E-001 -7.8987272535E+001 +1.0937943231E-001 -8.3092297554E+000
28402900000.000 +1.3565389770E-001 +2.2309130099E+000 +9.3320982337E-001 -7.8357012199E+001 +9.5108233740E-001 -7.9198925406E+001 +1.0884538779E-001 -9.2078610825E+000
28602850000.000 +1.4018541645E-001 +1.0394278743E+000 +9.3061404502E-001 -7.8508028236E+001 +9.3207332785E-001 -8.0289715587E+001 +1.1070033812E-001 -1.1399649063E+001
28802800000.000 +1.3774946354E-001 -3.2651051845E-003 +9.3328294135E-001 -7.9074118814E+001 +9.3668455500E-001 -7.9508673258E+001 +1.1005481384E-001 -1.1907234121E+001
29002750000.000 +1.4258244435E-001 -9.2830602847E-001 +9.3935242654E-001 -7.9599404612E+001 +9.4885343913E-001 -8.1104589534E+001 +1.1209751138E-001 -1.2589915824E+001
29202700000.000 +1.4528620438E-001 -1.8228844216E+000 +9.3572038076E-001 -7.9700007103E+001 +9.4423466178E-001 -8.1623325985E+001 +1.1397238246E-001 -1.3929731586E+001
29402650000.000 +1.4460595728E-001 -2.8582394512E+000 +9.4044178177E-001 -8.0232293623E+001 +9.4406708015E-001 -8.1780167227E+001 +1.1449008738E-001 -1.5176402144E+001
29602600000.000 +1.4804118470E-001 -3.9037568535E+000 +9.4070403266E-001 -8.0985547124E+001 +9.4918928205E-001 -8.2492612571E+001 +1.1576100245E-001 -1.5506864828E+001
29802550000.000 +1.4931960090E-001 -5.0362866579E+000 +9.4270296050E-001 -8.1158607735E+001 +9.3901235540E-001 -8.3811820345E+001 +1.1644497541E-001 -1.7221019035E+001
30002500000.000 +1.4710139752E-001 -4.8987188038E+000 +9.4510800975E-001 -8.2226740449E+001 +9.3032528479E-001 -8.3032437433E+001 +1.1709615095E-001 -1.6893957383E+001
30202450000.000 +1.5235268642E-001 -5.0907064700E+000 +9.3364785817E-001 -8.2835242330E+001 +9.5243785215E-001 -8.3876286537E+001 +1.1960850580E-001 -1.6924135553E+001
30402400000.000 +1.5172051552E-001 -5.8822709181E+000 +9.3952852848E-001 -8.3866469559E+001 +9.1922936171E-001 -8.5382011847E+001 +1.1959734376E-001 -1.8183878863E+001
30602350000.000 +1.5434011870E-001 -7.3821263941E+000 +9.3118319758E-001 -8.4449985329E+001 +9.1516707086E-001 -8.4360508369E+001 +1.2181851623E-001 -1.9406321856E+001
30802300000.000 +1.5760507770E-001 -7.5451693672E+000 +9.3323327839E-001 -8.5271340673E+001 +9.1750293408E-001 -8.6065583022E+001 +1.2422731788E-001 -1.9447696639E+001
31002250000.000 +1.6156822797E-001 -9.5286338551E+000 +9.1716123052E-001 -8.5220859389E+001 +9.1758176617E-001 -8.6041870766E+001 +1.2425737464E-001 -2.1699163386E+001
31202200000.000 +1.6107800553E-001 -1.0169462294E+001 +9.3268351758E-001 -8.6041286868E+001 +9.1844294564E-001 -8.7221812536E+001 +1.2535098935E-001 -2.1224054154E+001
31402150000.000 +1.6424993518E-001 -1.1200946025E+001 +9.1846157878E-001 -8.6728937584E+001 +9.3292855396E-001 -8.7088856190E+001 +1.2716092397E-001 -2.2231937200E+001
31602100000.000 +1.6691957915E-001 -1.2365993559E+001 +9.2835603892E-001 -8.6998209657E+001 +9.1379300190E-001 -8.9347031122E+001 +1.2907805522E-001 -2.3734866921E+001
31802050000.000 +1.6455007316E-001 -1.5275820613E+001 +9.1196732350E-001 -8.7087327254E+001 +9.1544469513E-001 -8.7180645742E+001 +1.2598350614E-001 -2.5294042393E+001
32002000000.000 +1.6725732297E-001 -1.4928539242E+001 +9.3006397800E-001 -8.7891141789E+001 +9.3084112049E-001 -8.9338588527E+001 +1.2946639454E-001 -2.4893760930E+001
32201950000.000 +1.6810298566E-001 -1.5409702445E+001 +9.2053303938E-001 -8.8158783306E+001 +9.2720878898E-001 -8.9212015196E+001 +1.2997616565E-001 -2.5887609489E+001
32401900000.000 +1.6660256382E-001 -1.7161748436E+001 +9.4373479263E-001 -8.8521329163E+001 +9.2394425685E-001 -9.0421457708E+001 +1.2989906036E-001 -2.7054037577E+001
32601850000.000 +1.7027872651E-001 -1.7250173705E+001 +9.2490756601E-001 -8.9378799717E+001 +9.3267709946E-001 -9.0181089482E+001 +1.3287588231E-001 -2.7305046060E+001
32801800000.000 +1.7403503487E-001 -1.8533494043E+001 +9.3233360376E-001 -8.9455915262E+001 +9.3869778699E-001 -9.1707206021E+001 +1.3433568299E-001 -2.8481599038E+001
33001750000.000 +1.7469933816E-001 -1.9398686293E+001 +9.3371878108E-001 -9.0393622223E+001 +9.3454838281E-001 -9.1716313835E+001 +1.3413690861E-001 -2.8975759046E+001
33201700000.000 +1.7510440618E-001 -2.0496519302E+001 +9.3800387712E-001 -9.0600965913E+001 +9.3536525196E-001 -9.2034665446E+001 +1.3515792857E-001 -2.9733197204E+001
33401650000.000 +1.7674552451E-001 -2.1752448653E+001 +9.3594636710E-001 -9.1068290397E+001 +9.3143116006E-001 -9.2773869708E+001 +1.3625513817E-001 -3.0464136086E+001
33601600000.000 +1.7724827485E-001 -2.2599965538E+001 +9.3350134938E-001 -9.1978307074E+001 +9.2379742446E-001 -9.3316218452E+001 +1.3742746162E-001 -3.1336223251E+001
33801550000.000 +1.7854955778E-001 -2.3670722961E+001 +9.2987838412E-001 -9.2675068777E+001 +9.2486119921E-001 -9.3754338339E+001 +1.3912675588E-001 -3.1867024979E+001
34001500000.000 +1.8051850378E-001 -2.5202014389E+001 +9.2814594998E-001 -9.2931342722E+001 +9.1199785596E-001 -9.4532234600E+001 +1.3961508958E-001 -3.3378370118E+001
34201450000.000 +1.7929355980E-001 -2.6068266085E+001 +9.3378482358E-001 -9.3343618241E+001 +9.1284948750E-001 -9.5064086921E+001 +1.4025146399E-001 -3.4375294134E+001
34401400000.000 +1.8144315047E-001 -2.7203689245E+001 +9.2578520629E-001 -9.4132241881E+001 +9.1415212392E-001 -9.5396656975E+001 +1.4199645094E-001 -3.5158781853E+001
34601350000.000 +1.8409820553E-001 -2.7317361392E+001 +9.2397345880E-001 -9.4939570794E+001 +9.1893093193E-001 -9.6676736528E+001 +1.4368528627E-001 -3.5344491616E+001
34801300000.000 +1.8266200192E-001 -2.8701992327E+001 +9.2633069755E-001 -9.5399591848E+001 +8.9585287721E-001 -9.7027924892E+001 +1.4373669843E-001 -3.6532297499E+001
35001250000.000 +1.8640380833E-001 -2.9275074733E+001 +9.1869183806E-001 -9.6277298305E+001 +8.9966822643E-001 -9.6845566156E+001 +1.4624868417E-001 -3.7155527651E+001
35201200000.000 +1.8954743090E-001 -3.0457591162E+001 +9.1599386646E-001 -9.6473808730E+001 +9.0661567564E-001 -9.8559249308E+001 +1.4827473247E-001 -3.8217202758E+001
35401150000.000 +1.9027449369E-001 -3.1501209881E+001 +9.1375497044E-001 -9.7115497845E+001 +9.0880674117E-001 -9.8311396999E+001 +1.4897276125E-001 -3.9203585532E+001
35601100000.000 +1.8880604100E-001 -3.3388235294E+001 +9.1610638900E-001 -9.7568397622E+001 +9.0820280168E-001 -9.8708463344E+001 +1.4826535550E-001 -4.0651272305E+001
35801050000.000 +1.9221676096E-001 -3.3256619338E+001 +9.0739895888E-001 -9.8128908906E+001 +9.1226663993E-001 -9.9723763556E+001 +1.4981238618E-001 -4.1021782891E+001
36001000000.000 +1.9282079629E-001 -3.5200548417E+001 +9.1772645732E-001 -9.8296278784E+001 +9.1052950855E-001 -1.0094419907E+002 +1.4941390516E-001 -4.2198518032E+001
36200950000.000 +1.9095254439E-001 -3.6456574757E+001 +9.0834854864E-001 -9.9401138419E+001 +9.1379306841E-001 -9.9794873605E+001 +1.4887026271E-001 -4.2892735058E+001
36400900000.000 +1.9172239007E-001 -3.7475836639E+001 +9.1721416280E-001 -9.8955803376E+001 +9.2618872237E-001 -1.0111646708E+002 +1.4929015508E-001 -4.3786327353E+001
36600850000.000 +1.9036889393E-001 -3.9248844057E+001 +9.1162369529E-001 -9.9476335317E+001 +9.0366824407E-001 -1.0134810475E+002 +1.4776268568E-001 -4.5568660646E+001
36800800000.000 +1.8865899621E-001 -4.0063975332E+001 +9.3072699487E-001 -9.9771266459E+001 +9.2318186683E-001 -1.0159527911E+002 +1.4775261723E-001 -4.5587487532E+001
37000750000.000 +1.8845553138E-001 -4.0793989796E+001 +9.2279427479E-001 -1.0039337027E+002 +9.1897571181E-001 -1.0176608759E+002 +1.4734191014E-001 -4.5632840080E+001
37200700000.000 +1.8527242192E-001 -4.1836584758E+001 +9.3714202438E-001 -1.0010326891E+002 +9.1221185737E-001 -1.0233459398E+002 +1.4603642108E-001 -4.6486431783E+001
37400650000.000 +1.8608739678E-001 -4.2211228441E+001 +9.3172883583E-001 -1.0155240031E+002 +9.0642373807E-001 -1.0254958224E+002 +1.4813786391E-001 -4.6366769698E+001
37600600000.000 +1.8676209056E-001 -4.3241497330E+001 +9.3629122125E-001 -1.0218217127E+002 +9.1200884600E-001 -1.0360838235E+002 +1.4918100378E-001 -4.7161574948E+001
37800550000.000 +1.8581451583E-001 -4.3604051161E+001 +9.2933692652E-001 -1.0316870998E+002 +8.9643889558E-001 -1.0397612539E+002 +1.4979394828E-001 -4.7586502245E+001
38000500000.000 +1.8582427892E-001 -4.4800064128E+001 +9.3102815697E-001 -1.0366105636E+002 +8.9803813219E-001 -1.0336726208E+002 +1.5054079441E-001 -4.7776967466E+001
38200450000.000 +1.8866810136E-001 -4.5821608178E+001 +9.1700009628E-001 -1.0457738793E+002 +9.0439899960E-001 -1.0486718132E+002 +1.5229398780E-001 -4.8591383223E+001
38400400000.000 +1.8769893443E-001 -4.7785456734E+001 +9.1375873013E-001 -1.0441284602E+002 +8.8529390632E-001 -1.0538364190E+002 +1.5180250176E-001 -5.0384288082E+001
38600350000.000 +1.8653526387E-001 -4.8126603979E+001 +9.1642137721E-001 -1.0523990248E+002 +9.0462887036E-001 -1.0565551664E+002 +1.5312731040E-001 -5.0107424401E+001
38800300000.000 +1.8830768647E-001 -5.0578304532E+001 +9.0027127539E-001 -1.0504628568E+002 +8.9293855456E-001 -1.0632508375E+002 +1.5292868803E-001 -5.2475730585E+001
39000250000.000 +1.8751477095E-001 -5.0926041067E+001 +9.0370743027E-001 -1.0560230220E+002 +8.9661634331E-001 -1.0766173373E+002 +1.5364884528E-001 -5.3273206377E+001
39200200000.000 +1.8811329198E-001 -5.2027229987E+001 +8.9324803064E-001 -1.0632393861E+002 +8.8557164909E-001 -1.0791615633E+002 +1.5634425554E-001 -5.4674811010E+001
39400150000.000 +1.8560191831E-001 -5.1314581384E+001 +9.0568153187E-001 -1.0587429600E+002 +9.0995473363E-001 -1.0857313218E+002 +1.5359574613E-001 -5.4302391684E+001
39600100000.000 +1.8469488096E-001 -5.4106483244E+001 +9.0391435715E-001 -1.0592816421E+002 +8.9123889620E-001 -1.0880474525E+002 +1.5106895762E-001 -5.6248118983E+001
39800050000.000 +1.8088359725E-001 -5.2933411309E+001 +9.2776607796E-001 -1.0670991208E+002 +9.2179032744E-001 -1.0901752929E+002 +1.5438462387E-001 -5.4200019595E+001
40000000000.000 +1.8106739419E-001 -5.3148576609E+001 +9.2466845755E-001 -1.0808101775E+002 +9.1565685120E-001 -1.1074118341E+002 +1.5630818461E-001 -5.5582167131E+001
