# Supplementary material for: Conductivity and radio frequency performance data for silver nanoparticle inks deposited via aerosol jet deposition and processed under varying conditions
Source: Data Brief. 2020 Sep 24;33:106331. doi: 10.1016/j.dib.2020.106331 (PMC7560714; doi:10.1016/j.dib.2020.106331)
Supplement: Supplementary file 3 [file mmc3.zip › Sintering Study/Clariant Ink/RF Data/CLA_02_01.S2P]

!  2-Port S-parameters saved by WinCal
! VAR MeasName=S-Parameters (CALIBRATED_DATA) read from VNA (E8364B)
! VAR MeasDate=11/22/2017 2:45:42 PM
! VAR NAME=AFRL171010_02_01
! VAR FILENAME=AFRL171010_02_01.S2P
! VAR DATE=11/22/2017 2:45:42 PM
! VAR PHYS_PORTS=1,2
! VAR ObjTypeName=DATASET
! VAR IndexType=Frequency
!
# Hz S MA R 50
10000000.000 +1.8591065011E-003 -1.2635205591E+002 +9.7467243864E-001 +6.0220814653E-002 +9.7713704174E-001 -4.8412489393E-001 +1.2509186232E-003 -1.3658175834E+002
209950000.000 +7.1204814263E-003 +1.1608511770E+002 +9.7446181129E-001 -1.0801811194E+000 +9.7364792760E-001 -1.1288954711E+000 +6.7192721863E-003 +1.1673388585E+002
409900000.000 +1.2451422382E-002 +9.8849527841E+001 +9.7298525962E-001 -2.0203862502E+000 +9.7211762289E-001 -2.0676169540E+000 +1.2480291151E-002 +9.8355932823E+001
609850000.000 +1.8076913286E-002 +9.5230211351E+001 +9.7170605571E-001 -2.9742602535E+000 +9.7123765850E-001 -3.0202028699E+000 +1.7004899605E-002 +9.3704541801E+001
809800000.000 +2.4504421579E-002 +9.4003152325E+001 +9.7039914644E-001 -3.8502572039E+000 +9.7004631092E-001 -3.9143051915E+000 +2.3214943675E-002 +9.1173934606E+001
1009750000.000 +3.0330993126E-002 +9.2498575476E+001 +9.6890363821E-001 -4.7900182646E+000 +9.6760091932E-001 -4.8312765921E+000 +2.8969066399E-002 +8.9086866505E+001
1209700000.000 +3.7554201423E-002 +9.0296722968E+001 +9.6771045883E-001 -5.6779688977E+000 +9.6666393123E-001 -5.7294179246E+000 +3.4660330937E-002 +8.5465173845E+001
1409650000.000 +4.3354364772E-002 +8.9076197521E+001 +9.6550570002E-001 -6.5966274375E+000 +9.6492908086E-001 -6.6660441221E+000 +4.0285991749E-002 +8.2896113361E+001
1609600000.000 +4.9226529077E-002 +8.6166515044E+001 +9.6368034864E-001 -7.5223647915E+000 +9.6363269335E-001 -7.6317101136E+000 +4.5763941444E-002 +7.9391535431E+001
1809550000.000 +5.3598290442E-002 +8.5774624474E+001 +9.6125403899E-001 -8.4216358993E+000 +9.6049473397E-001 -8.4511623980E+000 +5.0333964897E-002 +7.7693235524E+001
2009500000.000 +5.9482753615E-002 +8.6401411200E+001 +9.5941170535E-001 -9.2332565979E+000 +9.5894540570E-001 -9.3260616695E+000 +5.6493465798E-002 +7.6860589205E+001
2209450000.000 +6.6960266468E-002 +8.5554434572E+001 +9.5819289838E-001 -1.0125541412E+001 +9.5812265937E-001 -1.0197142308E+001 +6.3442559983E-002 +7.5539551825E+001
2409400000.000 +7.3702811329E-002 +8.3599337806E+001 +9.5643093577E-001 -1.1063474657E+001 +9.5614599745E-001 -1.1122699891E+001 +6.9440068904E-002 +7.3226900662E+001
2609350000.000 +7.9834054252E-002 +8.3313906047E+001 +9.5447177516E-001 -1.1907205197E+001 +9.5495726091E-001 -1.2015101109E+001 +7.5879526446E-002 +7.1093894736E+001
2809300000.000 +8.6885375668E-002 +8.1873575576E+001 +9.5247247325E-001 -1.2848947671E+001 +9.5286145982E-001 -1.2950326158E+001 +8.2651830455E-002 +6.8749999797E+001
3009250000.000 +9.2003296935E-002 +8.0207054549E+001 +9.4959881744E-001 -1.3695591706E+001 +9.4929599911E-001 -1.3814785368E+001 +8.8032758077E-002 +6.6333858532E+001
3209200000.000 +9.8563934639E-002 +8.0064637984E+001 +9.4829168894E-001 -1.4599403702E+001 +9.4731676476E-001 -1.4627004562E+001 +9.4288632912E-002 +6.4950308334E+001
3409150000.000 +1.0547121144E-001 +7.9100984919E+001 +9.4625896546E-001 -1.5454531251E+001 +9.4520468093E-001 -1.5534470458E+001 +1.0171640602E-001 +6.3249692837E+001
3609100000.000 +1.1228207225E-001 +7.8480716890E+001 +9.4323721934E-001 -1.6361042094E+001 +9.4207334986E-001 -1.6440068598E+001 +1.0771687103E-001 +6.1220178725E+001
3809050000.000 +1.1952360681E-001 +7.8100293248E+001 +9.3999660388E-001 -1.7271279533E+001 +9.4012577997E-001 -1.7371163192E+001 +1.1457183168E-001 +5.9073463158E+001
4009000000.000 +1.2694905683E-001 +7.6909597674E+001 +9.3725220812E-001 -1.8222293905E+001 +9.3652724051E-001 -1.8324149224E+001 +1.2133646875E-001 +5.7018958500E+001
4208950000.000 +1.3427760282E-001 +7.5599861390E+001 +9.3369432901E-001 -1.9110433257E+001 +9.3355394841E-001 -1.9148673151E+001 +1.2769109571E-001 +5.4924023482E+001
4408900000.000 +1.4007336261E-001 +7.4887620573E+001 +9.2989608583E-001 -2.0005743910E+001 +9.3049978982E-001 -2.0130909773E+001 +1.3422215642E-001 +5.2885561920E+001
4608850000.000 +1.4645709108E-001 +7.3772968026E+001 +9.2729344842E-001 -2.0892885855E+001 +9.2765450101E-001 -2.1024102781E+001 +1.4137774722E-001 +5.1184810589E+001
4808800000.000 +1.5415248313E-001 +7.3116666447E+001 +9.2345590922E-001 -2.1803413372E+001 +9.2409475112E-001 -2.1955819030E+001 +1.4847521582E-001 +4.9199497901E+001
5008750000.000 +1.6069396490E-001 +7.2483690049E+001 +9.2042027390E-001 -2.2717203835E+001 +9.2227839024E-001 -2.2863190497E+001 +1.5521454714E-001 +4.7236246677E+001
5208700000.000 +1.6889855013E-001 +7.1708576829E+001 +9.1681803919E-001 -2.3712521030E+001 +9.1738342007E-001 -2.3959320011E+001 +1.6395684132E-001 +4.5289793463E+001
5408650000.000 +1.7770047418E-001 +7.0623975871E+001 +9.1278293803E-001 -2.4656115249E+001 +9.1402179942E-001 -2.4814930932E+001 +1.7156144439E-001 +4.2988257383E+001
5608600000.000 +1.8545553879E-001 +6.9791422386E+001 +9.0930187783E-001 -2.5654955715E+001 +9.1139748644E-001 -2.5889003367E+001 +1.7976913279E-001 +4.0896703556E+001
5808550000.000 +1.9428659706E-001 +6.8483609181E+001 +9.0472349543E-001 -2.6701901674E+001 +9.0516492332E-001 -2.6859358223E+001 +1.8817579272E-001 +3.8794448286E+001
6008500000.000 +2.0367553400E-001 +6.7084194902E+001 +8.9897872354E-001 -2.7673784726E+001 +8.9920681630E-001 -2.7837728455E+001 +1.9696823310E-001 +3.6399453963E+001
6208450000.000 +2.1272959980E-001 +6.5980961863E+001 +8.9262910713E-001 -2.8679143793E+001 +8.9300753548E-001 -2.8894835494E+001 +2.0439716060E-001 +3.4051420117E+001
6408400000.000 +2.2156442613E-001 +6.4596474107E+001 +8.8529012271E-001 -2.9751396709E+001 +8.8613509564E-001 -2.9998440455E+001 +2.1401297053E-001 +3.1769819010E+001
6608350000.000 +2.3106697749E-001 +6.3015772960E+001 +8.7731341183E-001 -3.0679334845E+001 +8.7775113437E-001 -3.0915383203E+001 +2.2269151229E-001 +2.9277783625E+001
6808300000.000 +2.3934943204E-001 +6.1681347963E+001 +8.7063139871E-001 -3.1646691412E+001 +8.7208791172E-001 -3.1814964683E+001 +2.3051077193E-001 +2.6413352466E+001
7008250000.000 +2.4764557802E-001 +6.0207060903E+001 +8.6150185225E-001 -3.2644885472E+001 +8.6300830146E-001 -3.3081234666E+001 +2.3928241860E-001 +2.4059947983E+001
7208200000.000 +2.5744243756E-001 +5.8518625218E+001 +8.5277260929E-001 -3.3636096254E+001 +8.5334849200E-001 -3.3911549232E+001 +2.4811994455E-001 +2.1500865862E+001
7408150000.000 +2.6649106079E-001 +5.6780424088E+001 +8.4189319571E-001 -3.4626663059E+001 +8.4372140977E-001 -3.5003513681E+001 +2.5804448845E-001 +1.8657188265E+001
7608100000.000 +2.7329068613E-001 +5.4784506481E+001 +8.3212662052E-001 -3.5505228966E+001 +8.3042097167E-001 -3.5804572446E+001 +2.6584726633E-001 +1.5727870500E+001
7808050000.000 +2.8171517673E-001 +5.3020672405E+001 +8.2099670516E-001 -3.6290461611E+001 +8.1966167268E-001 -3.6684581134E+001 +2.7455966263E-001 +1.2918154711E+001
8008000000.000 +2.8863390769E-001 +5.1396337794E+001 +8.1001292325E-001 -3.7043772361E+001 +8.0971469526E-001 -3.7474263761E+001 +2.8303794741E-001 +9.9218435131E+000
8207950000.000 +2.9515866639E-001 +5.0213970873E+001 +8.0009740987E-001 -3.8025922538E+001 +8.0092377857E-001 -3.8506472861E+001 +2.9157141875E-001 +7.4433455231E+000
8407900000.000 +3.0438618076E-001 +4.8231477326E+001 +7.8802412379E-001 -3.8681524945E+001 +7.8589759454E-001 -3.9109581012E+001 +3.0030399376E-001 +4.4728398081E+000
8607850000.000 +3.1197794792E-001 +4.6957813996E+001 +7.7797147379E-001 -3.9508162675E+001 +7.7988099224E-001 -3.9856990962E+001 +3.0926976316E-001 +1.8276708004E+000
8807800000.000 +3.2063863216E-001 +4.4993539998E+001 +7.6347653837E-001 -4.0286580538E+001 +7.6194979961E-001 -4.0907505509E+001 +3.1830226475E-001 -1.4088587971E+000
9007750000.000 +3.2865580904E-001 +4.3100502849E+001 +7.5001803113E-001 -4.0929695874E+001 +7.4737229372E-001 -4.1361805892E+001 +3.2578608647E-001 -4.4330140620E+000
9207700000.000 +3.3659124778E-001 +4.1252647640E+001 +7.3420565674E-001 -4.1571956035E+001 +7.3409294199E-001 -4.2138497861E+001 +3.3521430993E-001 -7.7666052697E+000
9407650000.000 +3.4230030702E-001 +3.9105317383E+001 +7.2014483960E-001 -4.2024620224E+001 +7.1865604625E-001 -4.2695454475E+001 +3.4225680371E-001 -1.1046729855E+001
9607600000.000 +3.4958308248E-001 +3.6912676319E+001 +7.0507343799E-001 -4.2387839652E+001 +7.0210905426E-001 -4.3060884358E+001 +3.4967553791E-001 -1.4377482736E+001
9807550000.000 +3.5491488231E-001 +3.4893826160E+001 +6.9053697248E-001 -4.2629770571E+001 +6.8739387029E-001 -4.3234434401E+001 +3.5665330312E-001 -1.7884677798E+001
10007500000.000 +3.5723156991E-001 +3.2775547588E+001 +6.7536948244E-001 -4.2819676076E+001 +6.7340203949E-001 -4.3495880638E+001 +3.6239967683E-001 -2.1405411122E+001
10207450000.000 +3.6242540149E-001 +3.0802436684E+001 +6.6255991138E-001 -4.2726314542E+001 +6.5692040059E-001 -4.3288295553E+001 +3.6661756431E-001 -2.4792897983E+001
10407400000.000 +3.6553802323E-001 +2.8958132669E+001 +6.5056130725E-001 -4.2684047066E+001 +6.4780035594E-001 -4.2959015857E+001 +3.7172390738E-001 -2.8127780260E+001
10607350000.000 +3.6887715259E-001 +2.7113159780E+001 +6.3693103038E-001 -4.2475527164E+001 +6.3324102821E-001 -4.3271462573E+001 +3.7684152382E-001 -3.1580255190E+001
10807300000.000 +3.7185366284E-001 +2.4987077641E+001 +6.2561916287E-001 -4.2187215876E+001 +6.1854898495E-001 -4.2574757244E+001 +3.8122280525E-001 -3.5056492413E+001
11007250000.000 +3.7483248686E-001 +2.3198274682E+001 +6.1492192491E-001 -4.1818580126E+001 +6.1115727711E-001 -4.2312934097E+001 +3.8567499029E-001 -3.8431198444E+001
11207200000.000 +3.7698410432E-001 +2.1073789547E+001 +6.0416666717E-001 -4.1335076965E+001 +5.9852149554E-001 -4.1725549982E+001 +3.8951732955E-001 -4.1999221718E+001
11407150000.000 +3.7876902254E-001 +1.8916134706E+001 +5.9380477884E-001 -4.0489749319E+001 +5.8795188217E-001 -4.1157526122E+001 +3.9168833821E-001 -4.5679408518E+001
11607100000.000 +3.7817497544E-001 +1.6938349869E+001 +5.8908824852E-001 -3.9690428303E+001 +5.7918503973E-001 -3.9978301052E+001 +3.9203020675E-001 -4.9312564971E+001
11807050000.000 +3.7681873398E-001 +1.5184736422E+001 +5.8195756072E-001 -3.8901704130E+001 +5.7764436545E-001 -3.9547334893E+001 +3.9237038017E-001 -5.2887789169E+001
12007000000.000 +3.7644527383E-001 +1.3009477660E+001 +5.7896802737E-001 -3.7860164950E+001 +5.6720998757E-001 -3.8389711408E+001 +3.9138084033E-001 -5.6581259447E+001
12206950000.000 +3.7503244791E-001 +1.1438180265E+001 +5.7528761413E-001 -3.6987016682E+001 +5.7036407513E-001 -3.7349747680E+001 +3.9106535406E-001 -5.9979245011E+001
12406900000.000 +3.7190241890E-001 +9.4100804167E+000 +5.7463087263E-001 -3.6026373434E+001 +5.6605996468E-001 -3.6747424480E+001 +3.9052789243E-001 -6.3700080543E+001
12606850000.000 +3.6903892745E-001 +7.7182996508E+000 +5.7483064741E-001 -3.5123625549E+001 +5.6688214826E-001 -3.5629890901E+001 +3.8792984722E-001 -6.7235947355E+001
12806800000.000 +3.6610574437E-001 +6.0000308213E+000 +5.7833478810E-001 -3.4080022525E+001 +5.6756715920E-001 -3.4710593339E+001 +3.8611587795E-001 -7.0848727413E+001
13006750000.000 +3.6100283724E-001 +4.7295208892E+000 +5.8302439002E-001 -3.3494952825E+001 +5.7371542345E-001 -3.4016935574E+001 +3.8307284531E-001 -7.4206964143E+001
13206700000.000 +3.5716301219E-001 +3.2297094075E+000 +5.8664268044E-001 -3.3052736818E+001 +5.7498599576E-001 -3.3552617983E+001 +3.7931569916E-001 -7.7744089068E+001
13406650000.000 +3.5426884900E-001 +2.3033057881E+000 +5.9171641150E-001 -3.2599638053E+001 +5.8054209122E-001 -3.2476502841E+001 +3.7672615406E-001 -8.0851632354E+001
13606600000.000 +3.5357253290E-001 +1.2509337362E+000 +5.9406107555E-001 -3.2060604981E+001 +5.8455778013E-001 -3.2096759684E+001 +3.7584977865E-001 -8.4095281120E+001
13806550000.000 +3.5486462580E-001 -4.5104459830E-001 +5.9688945393E-001 -3.1312125078E+001 +5.8504231928E-001 -3.1186897028E+001 +3.7343155798E-001 -8.7955718833E+001
14006500000.000 +3.5076248637E-001 -2.3980260121E+000 +6.0539121555E-001 -3.0559468219E+001 +5.9487811171E-001 -3.0240775593E+001 +3.6873217188E-001 -9.1617763272E+001
14206450000.000 +3.4491196956E-001 -3.5600342104E+000 +6.1485283469E-001 -3.0201711257E+001 +6.0451189252E-001 -2.9783425512E+001 +3.6376446848E-001 -9.5134666589E+001
14406400000.000 +3.4131178364E-001 -5.0252921206E+000 +6.2403315235E-001 -2.9849914642E+001 +6.1263989716E-001 -2.9112105350E+001 +3.5640742193E-001 -9.8865375064E+001
14606350000.000 +3.3562262306E-001 -6.8060844057E+000 +6.3462291615E-001 -2.9379129162E+001 +6.2443030900E-001 -2.8729216083E+001 +3.5038564443E-001 -1.0280493633E+002
14806300000.000 +3.2789812686E-001 -7.6163996748E+000 +6.4705521970E-001 -2.9363962516E+001 +6.3563096827E-001 -2.8707889240E+001 +3.4387889820E-001 -1.0629994678E+002
15006250000.000 +3.2487927095E-001 -9.1616235939E+000 +6.5597847889E-001 -2.9253637059E+001 +6.4692462439E-001 -2.8764268910E+001 +3.3835219449E-001 -1.1011344144E+002
15206200000.000 +3.1711644223E-001 -1.0200544322E+001 +6.6990049852E-001 -2.9271106346E+001 +6.5815327214E-001 -2.8367205659E+001 +3.2920592850E-001 -1.1385579085E+002
15406150000.000 +3.1247146444E-001 -1.1385660723E+001 +6.8187484357E-001 -2.9492113380E+001 +6.7541334419E-001 -2.8704258636E+001 +3.2345425514E-001 -1.1738866254E+002
15606100000.000 +3.0583298803E-001 -1.2671153534E+001 +6.9404156417E-001 -2.9697272648E+001 +6.8358127416E-001 -2.9264919984E+001 +3.1570015853E-001 -1.2151007292E+002
15806050000.000 +3.0109535655E-001 -1.3495982813E+001 +7.0578976962E-001 -3.0212242204E+001 +6.9966589952E-001 -2.9318167222E+001 +3.0612794991E-001 -1.2489264496E+002
16006000000.000 +2.9293860164E-001 -1.4375229444E+001 +7.1960515889E-001 -3.0551958959E+001 +7.1057890832E-001 -2.9976392609E+001 +2.9880330086E-001 -1.2842657389E+002
16205950000.000 +2.8732048139E-001 -1.5158871762E+001 +7.2879134925E-001 -3.1279626555E+001 +7.2131841683E-001 -3.0444454405E+001 +2.9124701950E-001 -1.3216113617E+002
16405900000.000 +2.8290835033E-001 -1.6290460179E+001 +7.4024556894E-001 -3.1372805983E+001 +7.3093380607E-001 -3.1275565230E+001 +2.8447873984E-001 -1.3590848131E+002
16605850000.000 +2.7748087971E-001 -1.6546037623E+001 +7.5164372821E-001 -3.2212930215E+001 +7.4564157486E-001 -3.1315594848E+001 +2.7424886785E-001 -1.3931540764E+002
16805800000.000 +2.7187253745E-001 -1.7748638031E+001 +7.5778568696E-001 -3.2624687071E+001 +7.5901324047E-001 -3.2327879646E+001 +2.6627851866E-001 -1.4345090129E+002
17005750000.000 +2.6739526697E-001 -1.8168236133E+001 +7.7089506784E-001 -3.3527671336E+001 +7.6476184206E-001 -3.2461789309E+001 +2.5424571660E-001 -1.4740301826E+002
17205700000.000 +2.5929321281E-001 -1.8945174463E+001 +7.8202561507E-001 -3.4062707830E+001 +7.8248558415E-001 -3.3442028953E+001 +2.4531168377E-001 -1.5090069786E+002
17405650000.000 +2.5356456239E-001 -1.9099832936E+001 +7.9261391235E-001 -3.5048309645E+001 +7.9012027425E-001 -3.4225816491E+001 +2.3510997683E-001 -1.5491763692E+002
17605600000.000 +2.4817385484E-001 -2.0206558083E+001 +7.9940299686E-001 -3.5589097715E+001 +8.0195187650E-001 -3.4833461525E+001 +2.2480652820E-001 -1.5873899275E+002
17805550000.000 +2.4071552608E-001 -2.0058895503E+001 +8.1278753021E-001 -3.6799282910E+001 +8.1215743607E-001 -3.5576402398E+001 +2.1363576738E-001 -1.6223080300E+002
18005500000.000 +2.3364097196E-001 -2.0519497125E+001 +8.1639044922E-001 -3.7474515685E+001 +8.2508034641E-001 -3.6761903353E+001 +2.0685965373E-001 -1.6583441170E+002
18205450000.000 +2.2728590200E-001 -2.0624864366E+001 +8.2694973518E-001 -3.8164226368E+001 +8.3132375371E-001 -3.7467871067E+001 +1.9682563268E-001 -1.6957009338E+002
18405400000.000 +2.2165503841E-001 -2.0522694866E+001 +8.3360730227E-001 -3.9277849291E+001 +8.4402086683E-001 -3.8121569289E+001 +1.8823849009E-001 -1.7248862189E+002
18605350000.000 +2.1600041555E-001 -2.0664531180E+001 +8.3940780164E-001 -4.0304381890E+001 +8.5304760291E-001 -3.9573196914E+001 +1.8179541261E-001 -1.7695468231E+002
18805300000.000 +2.1134899075E-001 -2.0531013557E+001 +8.5076376376E-001 -4.0997047806E+001 +8.5049646822E-001 -4.0512404565E+001 +1.7029533311E-001 +1.7840708715E+002
19005250000.000 +2.0477022474E-001 -1.9669295389E+001 +8.5873063663E-001 -4.1980952545E+001 +8.6671761907E-001 -4.1067563530E+001 +1.6188999199E-001 +1.7573056208E+002
19205200000.000 +1.9972039360E-001 -1.9651079325E+001 +8.6635061213E-001 -4.3053388791E+001 +8.7353636943E-001 -4.2915450211E+001 +1.5591938260E-001 +1.7093107057E+002
19405150000.000 +1.9565809465E-001 -1.9235281535E+001 +8.7007178206E-001 -4.4089784996E+001 +8.7213545591E-001 -4.3772866894E+001 +1.4513258282E-001 +1.6643755734E+002
19605100000.000 +1.9192306028E-001 -1.8291170473E+001 +8.7859129161E-001 -4.4947882323E+001 +8.7627247336E-001 -4.4871819110E+001 +1.3781340842E-001 +1.6309037735E+002
19805050000.000 +1.8713846264E-001 -1.8067106997E+001 +8.7843938704E-001 -4.6029654977E+001 +8.8775598282E-001 -4.5684307376E+001 +1.3156088356E-001 +1.5851255748E+002
20005000000.000 +1.8340075314E-001 -1.7213006567E+001 +8.8083385346E-001 -4.6648043100E+001 +8.8883407216E-001 -4.7111471631E+001 +1.2369553840E-001 +1.5324201015E+002
20204950000.000 +1.8096085699E-001 -1.6494022166E+001 +8.8603863529E-001 -4.8005759310E+001 +8.9143529817E-001 -4.7383058926E+001 +1.1572872809E-001 +1.4937299520E+002
20404900000.000 +1.7555092015E-001 -1.5794160755E+001 +8.8880555103E-001 -4.8767872299E+001 +8.9880742630E-001 -4.9003117094E+001 +1.1113939564E-001 +1.4409476222E+002
20604850000.000 +1.7443105067E-001 -1.4989856773E+001 +8.8975642034E-001 -4.9714885774E+001 +8.8806555354E-001 -4.9672393308E+001 +1.0147558545E-001 +1.3795797227E+002
20804800000.000 +1.6926396319E-001 -1.4139474192E+001 +8.9186847245E-001 -5.0337562469E+001 +9.0544573570E-001 -5.0280578044E+001 +9.6915469564E-002 +1.3450895282E+002
21004750000.000 +1.6699019830E-001 -1.3343267168E+001 +8.9616246645E-001 -5.1600476496E+001 +9.0547826402E-001 -5.1459201127E+001 +9.1883637360E-002 +1.2882840867E+002
21204700000.000 +1.6364786724E-001 -1.2305970694E+001 +8.9575398009E-001 -5.1994786659E+001 +9.1332350868E-001 -5.2230192959E+001 +8.7433932647E-002 +1.2391146327E+002
21404650000.000 +1.6077506453E-001 -1.1416970427E+001 +9.0335164187E-001 -5.3033773642E+001 +9.0976863892E-001 -5.2973840244E+001 +8.1025273115E-002 +1.1835118793E+002
21604600000.000 +1.5389208090E-001 -1.0564841520E+001 +8.9716631653E-001 -5.4100254701E+001 +9.2698370552E-001 -5.3667413153E+001 +7.8384645068E-002 +1.1344692981E+002
21804550000.000 +1.5489483071E-001 -8.4635655702E+000 +9.0648469587E-001 -5.4934387565E+001 +9.1987473172E-001 -5.5338298181E+001 +7.2871251380E-002 +1.0435016163E+002
22004500000.000 +1.5294365077E-001 -7.0405716897E+000 +9.0870572934E-001 -5.6093122913E+001 +9.2004435131E-001 -5.5271732405E+001 +6.7015368438E-002 +9.8911261883E+001
22204450000.000 +1.5211946305E-001 -5.0395564739E+000 +9.1407344916E-001 -5.6974991889E+001 +9.2708244585E-001 -5.6711966870E+001 +6.6055033229E-002 +9.0897419288E+001
22404400000.000 +1.5154963855E-001 -3.6558467927E+000 +9.0988078004E-001 -5.7910958106E+001 +9.2502884529E-001 -5.8301585270E+001 +6.4941751985E-002 +8.2104749951E+001
22604350000.000 +1.5204072329E-001 -2.2263993313E+000 +9.1543734414E-001 -5.8841047616E+001 +9.2332529933E-001 -5.9070124415E+001 +6.1977347840E-002 +7.3854378816E+001
22804300000.000 +1.5121900197E-001 -1.0299064290E+000 +9.1611848690E-001 -6.0108565759E+001 +9.3042298964E-001 -6.0349691013E+001 +6.2133762225E-002 +6.7448388483E+001
23004250000.000 +1.5125777908E-001 +6.6841154966E-001 +9.1606674273E-001 -6.0936434589E+001 +9.2029663338E-001 -6.1833833927E+001 +6.3733983408E-002 +5.9315806037E+001
23204200000.000 +1.5147491421E-001 +1.9756235927E+000 +9.1615797518E-001 -6.1830563268E+001 +9.1550292458E-001 -6.2678587803E+001 +6.3681143860E-002 +5.0467249980E+001
23404150000.000 +1.5199028457E-001 +3.4587631408E+000 +9.1544030979E-001 -6.3259204341E+001 +9.2214395109E-001 -6.3190197955E+001 +6.3725499608E-002 +4.4645605020E+001
23604100000.000 +1.5357196949E-001 +4.5789760533E+000 +9.1393181625E-001 -6.3776005142E+001 +9.2508447086E-001 -6.5452078194E+001 +6.5825647906E-002 +3.8435236989E+001
23804050000.000 +1.5462313538E-001 +6.2400036070E+000 +9.1693894346E-001 -6.4936197129E+001 +8.9829967878E-001 -6.5426131647E+001 +6.6323476099E-002 +2.9703333198E+001
24004000000.000 +1.5684372735E-001 +6.8234563936E+000 +9.1363554347E-001 -6.5526489083E+001 +9.1933563587E-001 -6.6606382521E+001 +6.5269490533E-002 +2.3715702604E+001
24203950000.000 +1.5552965764E-001 +7.7981383449E+000 +9.1004891306E-001 -6.6671635825E+001 +9.0835729147E-001 -6.8026070737E+001 +6.8628833518E-002 +1.9593052021E+001
24403900000.000 +1.5688834293E-001 +8.1019527561E+000 +9.0868012168E-001 -6.7075581326E+001 +9.1212837348E-001 -6.8197246227E+001 +6.9184671932E-002 +1.1342679820E+001
24603850000.000 +1.5443952312E-001 +9.8636359982E+000 +9.1130424782E-001 -6.8309715801E+001 +9.1033774203E-001 -6.8687139507E+001 +7.0224736194E-002 +5.3467881607E+000
24803800000.000 +1.5735784416E-001 +1.1791813286E+001 +9.0523388288E-001 -6.8827126666E+001 +9.1941290455E-001 -7.0385685991E+001 +7.4571262325E-002 +1.8059445768E+000
25003750000.000 +1.5671914107E-001 +1.2912679540E+001 +9.1349422763E-001 -6.9938249034E+001 +8.9754806078E-001 -7.0842724670E+001 +7.7144282005E-002 -3.9056893469E+000
25203700000.000 +1.5936872315E-001 +1.5128494882E+001 +9.0567393104E-001 -7.0896011931E+001 +9.1682452543E-001 -7.0710318720E+001 +7.9328147272E-002 -8.8138622587E+000
25403650000.000 +1.6441642265E-001 +1.5940959125E+001 +9.0149335759E-001 -7.1400504158E+001 +9.0792227847E-001 -7.2662545569E+001 +8.4333526438E-002 -1.2541223672E+001
25603600000.000 +1.6575643610E-001 +1.6397006464E+001 +9.0026874155E-001 -7.2126259606E+001 +8.9486267357E-001 -7.2624002204E+001 +8.6428438111E-002 -1.6961080975E+001
25803550000.000 +1.7005684551E-001 +1.8109198044E+001 +9.0174958459E-001 -7.3018275380E+001 +9.0435626681E-001 -7.3743353294E+001 +8.9981258251E-002 -2.1027393319E+001
26003500000.000 +1.7263280280E-001 +1.8813496419E+001 +8.9187101956E-001 -7.4234430722E+001 +8.9769089917E-001 -7.4441324870E+001 +9.2595302729E-002 -2.5179780381E+001
26203450000.000 +1.7484753165E-001 +1.9582216699E+001 +8.9252560863E-001 -7.4831238808E+001 +8.9265099150E-001 -7.5051157427E+001 +9.5187351475E-002 -2.8851253545E+001
26403400000.000 +1.7881902281E-001 +2.1018070718E+001 +8.9658109537E-001 -7.6191848072E+001 +8.8763918313E-001 -7.5789793909E+001 +9.7977319796E-002 -3.2215534124E+001
26603350000.000 +1.8463470940E-001 +2.1831061361E+001 +8.9136506636E-001 -7.6496951073E+001 +9.0106920703E-001 -7.7646851217E+001 +1.0117589131E-001 -3.6091656716E+001
26803300000.000 +1.8643035358E-001 +2.2331446752E+001 +8.9437932864E-001 -7.7789627975E+001 +8.8333418477E-001 -7.8206666540E+001 +1.0362374035E-001 -4.0166170175E+001
27003250000.000 +1.9162662258E-001 +2.3231691699E+001 +8.8833503859E-001 -7.8778140885E+001 +8.9003726416E-001 -7.9168112431E+001 +1.0712664829E-001 -4.4340680409E+001
27203200000.000 +1.9586055987E-001 +2.3582911556E+001 +8.8629901037E-001 -8.0108046137E+001 +8.7029022374E-001 -8.1297982782E+001 +1.0753523408E-001 -4.8021786795E+001
27403150000.000 +1.9997681766E-001 +2.3629253055E+001 +8.8197161131E-001 -8.0577619481E+001 +8.6291170617E-001 -8.1947437665E+001 +1.1075335811E-001 -5.2427422967E+001
27603100000.000 +2.0406329704E-001 +2.4898473498E+001 +8.8109202482E-001 -8.1991310765E+001 +8.6157384982E-001 -8.2518831160E+001 +1.1131103778E-001 -5.4487881017E+001
27803050000.000 +2.1112849205E-001 +2.5361662161E+001 +8.7230435725E-001 -8.2977652501E+001 +8.5432885157E-001 -8.3753502794E+001 +1.1417022173E-001 -5.7423883682E+001
28003000000.000 +2.1572984508E-001 +2.5241910488E+001 +8.7236309618E-001 -8.3662236612E+001 +8.4217841315E-001 -8.4366311280E+001 +1.1424260832E-001 -5.9848470051E+001
28202950000.000 +2.1949113742E-001 +2.5234887844E+001 +8.6721216875E-001 -8.4404183278E+001 +8.4362332593E-001 -8.4473658664E+001 +1.1657147152E-001 -6.1967864090E+001
28402900000.000 +2.2079331560E-001 +2.5640238754E+001 +8.6145587190E-001 -8.4648107424E+001 +8.6627014783E-001 -8.5165121668E+001 +1.2027140504E-001 -6.5610752144E+001
28602850000.000 +2.2507739512E-001 +2.5290848223E+001 +8.5706941093E-001 -8.5153717351E+001 +8.4527883207E-001 -8.6460100257E+001 +1.2320989982E-001 -6.8283743290E+001
28802800000.000 +2.2875891779E-001 +2.6372404466E+001 +8.5409397183E-001 -8.6025961687E+001 +8.4688303110E-001 -8.6016989148E+001 +1.2568007464E-001 -7.1387727608E+001
29002750000.000 +2.3557413520E-001 +2.6556015202E+001 +8.5690854597E-001 -8.6890055933E+001 +8.5257132563E-001 -8.7911973052E+001 +1.2821013333E-001 -7.4673860867E+001
29202700000.000 +2.3944934680E-001 +2.6391087907E+001 +8.5220349228E-001 -8.7359964659E+001 +8.4505184472E-001 -8.8664130767E+001 +1.3057136941E-001 -7.7620808705E+001
29402650000.000 +2.4428445911E-001 +2.7004660017E+001 +8.5321008689E-001 -8.8358127305E+001 +8.4136498439E-001 -8.9249768584E+001 +1.3334331892E-001 -8.1134030370E+001
29602600000.000 +2.5055142611E-001 +2.6818704680E+001 +8.4715937572E-001 -8.9474043974E+001 +8.3983836259E-001 -9.0269280481E+001 +1.3595087559E-001 -8.4129464077E+001
29802550000.000 +2.5448806149E-001 +2.6483297502E+001 +8.4439230057E-001 -9.0002676197E+001 +8.2375574467E-001 -9.1605443101E+001 +1.3711078666E-001 -8.7501072394E+001
30002500000.000 +2.6142228107E-001 +2.7416766163E+001 +8.4076635166E-001 -9.1291018322E+001 +8.1483639398E-001 -9.1179406184E+001 +1.3999199519E-001 -8.9567411503E+001
30202450000.000 +2.6785068607E-001 +2.6779326028E+001 +8.2626871621E-001 -9.2002494052E+001 +8.2687926739E-001 -9.2381717012E+001 +1.4298252568E-001 -9.2697309081E+001
30402400000.000 +2.7324912333E-001 +2.6623688741E+001 +8.2550595538E-001 -9.3427711589E+001 +7.9657235343E-001 -9.3921029238E+001 +1.4453054822E-001 -9.4144730465E+001
30602350000.000 +2.7845563352E-001 +2.6315985091E+001 +8.1443015551E-001 -9.4282833794E+001 +7.8973156504E-001 -9.3386019130E+001 +1.5287143033E-001 -9.6328503091E+001
30802300000.000 +2.8740059266E-001 +2.6843612308E+001 +8.0966349837E-001 -9.5585539443E+001 +7.8344320956E-001 -9.5354574972E+001 +1.5742463547E-001 -1.0001687040E+002
31002250000.000 +2.9319779264E-001 +2.6040843331E+001 +7.8862814936E-001 -9.5853937710E+001 +7.7346379128E-001 -9.5803854909E+001 +1.6465326643E-001 -1.0540930887E+002
31202200000.000 +3.0752863141E-001 +2.5405092154E+001 +7.8593815419E-001 -9.7009684993E+001 +7.6063558600E-001 -9.6844671793E+001 +1.6254034550E-001 -1.1158432769E+002
31402150000.000 +3.0549539092E-001 +2.3368830012E+001 +7.6867828058E-001 -9.6811875303E+001 +7.6567940095E-001 -9.6233410162E+001 +1.5347847755E-001 -1.1602158465E+002
31602100000.000 +3.0632469026E-001 +2.3700771820E+001 +7.7838859170E-001 -9.7436178502E+001 +7.5245569865E-001 -9.8303149000E+001 +1.4880781287E-001 -1.1610440350E+002
31802050000.000 +3.0514328799E-001 +2.4048168844E+001 +7.6429192724E-001 -9.7754371866E+001 +7.5333721824E-001 -9.6866182669E+001 +1.5555485700E-001 -1.1780801169E+002
32002000000.000 +3.1319175306E-001 +2.5087486225E+001 +7.7586867498E-001 -9.9161851766E+001 +7.6077278636E-001 -9.9243450217E+001 +1.5746918049E-001 -1.1959458068E+002
32201950000.000 +3.2103779399E-001 +2.6390904771E+001 +7.6470278117E-001 -1.0032431104E+002 +7.5221491373E-001 -1.0013202869E+002 +1.7257667731E-001 -1.2170941219E+002
32401900000.000 +3.4248103210E-001 +2.6724273782E+001 +7.6101950489E-001 -1.0196608344E+002 +7.3092208454E-001 -1.0179327877E+002 +1.8438156079E-001 -1.2984154415E+002
32601850000.000 +3.5426019043E-001 +2.4716088810E+001 +7.3152460009E-001 -1.0202843639E+002 +7.2122795252E-001 -1.0118176912E+002 +1.7972341066E-001 -1.3742414173E+002
32801800000.000 +3.6366338034E-001 +2.3376135894E+001 +7.2896827946E-001 -1.0211241933E+002 +7.1618136593E-001 -1.0223347424E+002 +1.7284388884E-001 -1.4121365313E+002
33001750000.000 +3.7098455767E-001 +2.2210645579E+001 +7.1964527063E-001 -1.0274724957E+002 +7.0640859897E-001 -1.0208042998E+002 +1.7141901724E-001 -1.4403621023E+002
33201700000.000 +3.7656145226E-001 +2.1629778809E+001 +7.1668380356E-001 -1.0302166699E+002 +7.0159165986E-001 -1.0232266684E+002 +1.7277559109E-001 -1.4608404175E+002
33401650000.000 +3.8421237254E-001 +2.0551157762E+001 +7.0709006648E-001 -1.0346602920E+002 +6.9122262596E-001 -1.0288335024E+002 +1.7277072252E-001 -1.4943420080E+002
33601600000.000 +3.8974881257E-001 +1.9650715774E+001 +6.9814713659E-001 -1.0407341577E+002 +6.7991455365E-001 -1.0317943850E+002 +1.7138534951E-001 -1.5237178472E+002
33801550000.000 +3.9673030778E-001 +1.8641625595E+001 +6.8698464881E-001 -1.0455610991E+002 +6.7205131696E-001 -1.0346267878E+002 +1.7140120467E-001 -1.5597560064E+002
34001500000.000 +3.9995550689E-001 +1.7959857637E+001 +6.8049813610E-001 -1.0483623028E+002 +6.5904955712E-001 -1.0396171749E+002 +1.7042490204E-001 -1.5841714347E+002
34201450000.000 +4.1227780331E-001 +1.7301111935E+001 +6.7182463916E-001 -1.0536352892E+002 +6.4908159982E-001 -1.0449316775E+002 +1.7392671887E-001 -1.6241033051E+002
34401400000.000 +4.1985800312E-001 +1.6587770167E+001 +6.5808926952E-001 -1.0591199029E+002 +6.4087748632E-001 -1.0468851547E+002 +1.7676130644E-001 -1.6615295744E+002
34601350000.000 +4.3472866964E-001 +1.4480281297E+001 +6.4170720190E-001 -1.0591900616E+002 +6.2946112029E-001 -1.0499033931E+002 +1.7652431294E-001 -1.7268494701E+002
34801300000.000 +4.3684587976E-001 +1.2115457946E+001 +6.3712864954E-001 -1.0531923579E+002 +6.1421411588E-001 -1.0430682165E+002 +1.6954527197E-001 -1.7702828103E+002
35001250000.000 +4.3570600156E-001 +1.0657188540E+001 +6.3223857005E-001 -1.0523948303E+002 +6.1454779964E-001 -1.0340516793E+002 +1.6564559353E-001 -1.7989801941E+002
35201200000.000 +4.3301341693E-001 +1.0076449764E+001 +6.3288601945E-001 -1.0531810371E+002 +6.2027425088E-001 -1.0458147436E+002 +1.6180405819E-001 +1.7782183666E+002
35401150000.000 +4.3555184695E-001 +9.8705224864E+000 +6.2852034322E-001 -1.0589584426E+002 +6.1895068028E-001 -1.0457210016E+002 +1.6319078386E-001 +1.7735639370E+002
35601100000.000 +4.4272293703E-001 +9.3863382607E+000 +6.2261927717E-001 -1.0644699209E+002 +6.1169955851E-001 -1.0490851422E+002 +1.6857925339E-001 +1.7513965244E+002
35801050000.000 +4.4725876473E-001 +8.3195464904E+000 +6.1042620136E-001 -1.0645608995E+002 +6.0562021725E-001 -1.0533414549E+002 +1.6922495009E-001 +1.7222979397E+002
36001000000.000 +4.5431281811E-001 +7.4659807914E+000 +6.1085054854E-001 -1.0639776407E+002 +6.0133575617E-001 -1.0574318868E+002 +1.7030744554E-001 +1.6954976476E+002
36200950000.000 +4.5926892567E-001 +6.9340793876E+000 +5.9869827774E-001 -1.0701236247E+002 +5.9646914265E-001 -1.0467947734E+002 +1.7624821657E-001 +1.6794867762E+002
36400900000.000 +4.6546208682E-001 +5.8974250533E+000 +5.9908389938E-001 -1.0649080058E+002 +5.9846786689E-001 -1.0533236193E+002 +1.7764302922E-001 +1.6479029214E+002
36600850000.000 +4.7199192127E-001 +4.8719554915E+000 +5.8937159124E-001 -1.0678734645E+002 +5.8074651249E-001 -1.0531629630E+002 +1.8180215248E-001 +1.6312139362E+002
36800800000.000 +4.8324081290E-001 +3.7795827853E+000 +5.8759112070E-001 -1.0648509999E+002 +5.8205694978E-001 -1.0470880940E+002 +1.9168427246E-001 +1.5956992596E+002
37000750000.000 +4.8452758720E-001 +1.9465765677E+000 +5.7826522347E-001 -1.0586912189E+002 +5.7567933543E-001 -1.0381048798E+002 +1.9721734487E-001 +1.5391970035E+002
37200700000.000 +4.8664218902E-001 +9.4591290270E-001 +5.8427863860E-001 -1.0530980030E+002 +5.7434167506E-001 -1.0381837138E+002 +1.9181713981E-001 +1.5007748529E+002
37400650000.000 +4.8843818625E-001 -4.4706295002E-001 +5.7736096570E-001 -1.0574834199E+002 +5.6750729049E-001 -1.0353077239E+002 +1.9549231190E-001 +1.4778470958E+002
37600600000.000 +4.8750225742E-001 -1.2777295601E+000 +5.7616823961E-001 -1.0569425599E+002 +5.6852269105E-001 -1.0374054778E+002 +2.0204034908E-001 +1.4468722390E+002
37800550000.000 +4.8968944495E-001 -1.6375110458E+000 +5.7299616774E-001 -1.0610826125E+002 +5.6029135625E-001 -1.0389548937E+002 +2.0349299625E-001 +1.4109395060E+002
38000500000.000 +5.0378891768E-001 -2.5680587733E+000 +5.6359955463E-001 -1.0615816402E+002 +5.4993304464E-001 -1.0294278239E+002 +2.1105919586E-001 +1.3915929549E+002
38200450000.000 +5.0853323014E-001 -4.6935041282E+000 +5.5188128369E-001 -1.0568703336E+002 +5.4964140792E-001 -1.0288326756E+002 +2.2007024806E-001 +1.3516193465E+002
38400400000.000 +5.1015474425E-001 -6.6035515684E+000 +5.4711932706E-001 -1.0442617023E+002 +5.3896948519E-001 -1.0218445211E+002 +2.2600647947E-001 +1.3086650350E+002
38600350000.000 +5.0439553410E-001 -8.4550226544E+000 +5.5302051459E-001 -1.0372004305E+002 +5.5387780590E-001 -1.0093465311E+002 +2.2868264024E-001 +1.2605137436E+002
38800300000.000 +4.9364303693E-001 -9.1623853812E+000 +5.5449406832E-001 -1.0332680944E+002 +5.5649865898E-001 -1.0127877765E+002 +2.2381434351E-001 +1.2273410984E+002
39000250000.000 +4.9599530415E-001 -9.2604523232E+000 +5.5293568834E-001 -1.0382416912E+002 +5.5683210689E-001 -1.0231482265E+002 +2.2679108242E-001 +1.2137741402E+002
39200200000.000 +4.9824381642E-001 -1.0535764852E+001 +5.4753709757E-001 -1.0361510454E+002 +5.5019417126E-001 -1.0189258591E+002 +2.3180097635E-001 +1.1853242090E+002
39400150000.000 +5.0109283951E-001 -1.0978104369E+001 +5.4869258762E-001 -1.0274099915E+002 +5.5826917204E-001 -1.0151233447E+002 +2.4369008494E-001 +1.1556669481E+002
39600100000.000 +4.9899355118E-001 -1.1986162316E+001 +5.4636316205E-001 -1.0231103117E+002 +5.4952055382E-001 -1.0119467179E+002 +2.4938499298E-001 +1.1239147497E+002
39800050000.000 +5.0555757555E-001 -1.2294090536E+001 +5.5399827034E-001 -1.0190431491E+002 +5.6306071466E-001 -1.0021248016E+002 +2.5999775185E-001 +1.0924731456E+002
40000000000.000 +5.0660276252E-001 -1.3478623678E+001 +5.5477912988E-001 -1.0212005430E+002 +5.6393602496E-001 -1.0084274710E+002 +2.6883074802E-001 +1.0528525078E+002
