# Supplementary material for: Conductivity and radio frequency performance data for silver nanoparticle inks deposited via aerosol jet deposition and processed under varying conditions
Source: Data Brief. 2020 Sep 24;33:106331. doi: 10.1016/j.dib.2020.106331 (PMC7560714; doi:10.1016/j.dib.2020.106331)
Supplement: Supplementary file 3 [file mmc3.zip › Sintering Study/Clariant Ink/RF Data/CLA_02_01b.S2P]

!  2-Port S-parameters saved by WinCal
! VAR MeasName=S-Parameters (CALIBRATED_DATA) read from VNA (E8364B)
! VAR MeasDate=11/22/2017 2:46:38 PM
! VAR NAME=AFRL171010_02_01b
! VAR FILENAME=AFRL171010_02_01b.S2P
! VAR DATE=11/22/2017 2:46:38 PM
! VAR PHYS_PORTS=1,2
! VAR ObjTypeName=DATASET
! VAR IndexType=Frequency
!
# Hz S MA R 50
10000000.000 +4.3967624432E-003 -1.5245277938E+002 +9.8147457877E-001 -1.6159652257E-003 +9.7972924345E-001 -3.8242686513E-001 +3.3971194400E-003 -1.7521085759E+002
209950000.000 +6.2663427728E-003 -1.7535722617E+002 +9.7879371353E-001 -6.6183675975E-001 +9.7762030416E-001 -7.0255186101E-001 +6.9254874428E-003 -1.7448119710E+002
409900000.000 +6.5567078900E-003 -1.7264743422E+002 +9.7744687742E-001 -1.2375918926E+000 +9.7676798560E-001 -1.2723517094E+000 +7.0885154017E-003 -1.7869292002E+002
609850000.000 +7.4592432432E-003 -1.7252721870E+002 +9.7657265604E-001 -1.8269401880E+000 +9.7576375637E-001 -1.8693522905E+000 +7.7921861846E-003 -1.7176997397E+002
809800000.000 +8.2411567315E-003 -1.7540352467E+002 +9.7569537625E-001 -2.3823225333E+000 +9.7523606825E-001 -2.4449156429E+000 +8.3442091747E-003 -1.7549835799E+002
1009750000.000 +8.7412366702E-003 -1.7634944887E+002 +9.7466959982E-001 -2.9189848208E+000 +9.7374345615E-001 -2.9661965554E+000 +8.9505006796E-003 -1.7567656171E+002
1209700000.000 +8.7286484324E-003 +1.7580648876E+002 +9.7438817581E-001 -3.4364128354E+000 +9.7344327019E-001 -3.4882083679E+000 +8.5279183169E-003 -1.7691505774E+002
1409650000.000 +8.9781708830E-003 +1.7791756829E+002 +9.7334664814E-001 -3.9813354537E+000 +9.7322619573E-001 -4.0390894545E+000 +8.3105696708E-003 -1.7610915685E+002
1609600000.000 +8.1164780538E-003 +1.7641796115E+002 +9.7349903573E-001 -4.5367214178E+000 +9.7301448258E-001 -4.6088768173E+000 +7.8101447079E-003 -1.7377099581E+002
1809550000.000 +9.1747450375E-003 +1.7860506643E+002 +9.7241249539E-001 -5.0944238451E+000 +9.7153890458E-001 -5.1401577741E+000 +8.5257661985E-003 -1.7242456889E+002
2009500000.000 +1.0226312964E-002 +1.7463317880E+002 +9.7090086452E-001 -5.5983983438E+000 +9.7038822506E-001 -5.6265515288E+000 +9.3672920568E-003 -1.7843761921E+002
2209450000.000 +1.0157779771E-002 +1.6939535519E+002 +9.7057761833E-001 -6.0944926174E+000 +9.6939573926E-001 -6.0959666641E+000 +1.0176185951E-002 +1.7545177586E+002
2409400000.000 +1.0709159841E-002 +1.6658154111E+002 +9.6958848552E-001 -6.6324425981E+000 +9.6922752878E-001 -6.6927766217E+000 +1.0001425309E-002 +1.7447413905E+002
2609350000.000 +1.1463296750E-002 +1.6378000384E+002 +9.6882391089E-001 -7.1077828379E+000 +9.6903494547E-001 -7.1969541904E+000 +1.0012670042E-002 +1.7023636874E+002
2809300000.000 +1.1441170145E-002 +1.6104394131E+002 +9.6877080469E-001 -7.6484314519E+000 +9.6815962975E-001 -7.7300104501E+000 +1.0129074480E-002 +1.6823621344E+002
3009250000.000 +1.1758744849E-002 +1.5955125414E+002 +9.6768715409E-001 -8.1389182341E+000 +9.6721228377E-001 -8.2440459631E+000 +9.9935121340E-003 +1.6741822606E+002
3209200000.000 +1.2533439803E-002 +1.5688168936E+002 +9.6720092662E-001 -8.6622865891E+000 +9.6637128104E-001 -8.7528489740E+000 +1.0366492051E-002 +1.6504978854E+002
3409150000.000 +1.2447194365E-002 +1.5271197266E+002 +9.6702194268E-001 -9.1706108375E+000 +9.6606818664E-001 -9.1754484283E+000 +1.0470187008E-002 +1.5962546437E+002
3609100000.000 +1.3030715009E-002 +1.4940199071E+002 +9.6624771702E-001 -9.6675654330E+000 +9.6559426590E-001 -9.7602064270E+000 +1.0073168349E-002 +1.5780390174E+002
3809050000.000 +1.3644764878E-002 +1.4803595593E+002 +9.6615072188E-001 -1.0145862275E+001 +9.6602281487E-001 -1.0261223665E+001 +9.5939908770E-003 +1.5466371873E+002
4009000000.000 +1.3329803291E-002 +1.4432132967E+002 +9.6555205845E-001 -1.0703815899E+001 +9.6486865633E-001 -1.0740645360E+001 +9.3521617760E-003 +1.4971312452E+002
4208950000.000 +1.3353611539E-002 +1.4039183803E+002 +9.6575355848E-001 -1.1222752417E+001 +9.6530313653E-001 -1.1242035062E+001 +9.2189418886E-003 +1.4963199896E+002
4408900000.000 +1.4180167270E-002 +1.4146880346E+002 +9.6519394512E-001 -1.1724049044E+001 +9.6436898550E-001 -1.1771639775E+001 +9.2895396216E-003 +1.4782324166E+002
4608850000.000 +1.4195278312E-002 +1.3942022763E+002 +9.6509906458E-001 -1.2213404631E+001 +9.6407044617E-001 -1.2259571251E+001 +9.7306295713E-003 +1.4367318353E+002
4808800000.000 +1.4864766805E-002 +1.3486999123E+002 +9.6412739925E-001 -1.2715985064E+001 +9.6319685455E-001 -1.2771244375E+001 +1.0329695100E-002 +1.4026577185E+002
5008750000.000 +1.6042654938E-002 +1.3646230237E+002 +9.6362042592E-001 -1.3207472974E+001 +9.6359459568E-001 -1.3261904164E+001 +1.0025400446E-002 +1.3957980480E+002
5208700000.000 +1.5874289526E-002 +1.3353999610E+002 +9.6316467764E-001 -1.3721702437E+001 +9.6271889547E-001 -1.3829847639E+001 +1.0750975679E-002 +1.3388309326E+002
5408650000.000 +1.6351192061E-002 +1.2902682072E+002 +9.6317662802E-001 -1.4220796431E+001 +9.6260875497E-001 -1.4273408082E+001 +9.9591426557E-003 +1.2853676620E+002
5608600000.000 +1.6766331397E-002 +1.2905785583E+002 +9.6293421673E-001 -1.4733076695E+001 +9.6365283016E-001 -1.4814750605E+001 +9.7397724487E-003 +1.2468579490E+002
5808550000.000 +1.6532177947E-002 +1.2573244401E+002 +9.6295510614E-001 -1.5259087343E+001 +9.6255129191E-001 -1.5322265533E+001 +9.8941425738E-003 +1.1977595729E+002
6008500000.000 +1.6847242562E-002 +1.2237670935E+002 +9.6283592555E-001 -1.5755934102E+001 +9.6209370354E-001 -1.5795904878E+001 +9.6571604146E-003 +1.1218531460E+002
6208450000.000 +1.8018310272E-002 +1.2249207623E+002 +9.6282006260E-001 -1.6280758837E+001 +9.6199754942E-001 -1.6314091212E+001 +8.8492491434E-003 +1.1139964390E+002
6408400000.000 +1.7803327391E-002 +1.2076482943E+002 +9.6213424739E-001 -1.6786525723E+001 +9.6225340369E-001 -1.6880926915E+001 +9.1570992258E-003 +1.0514342215E+002
6608350000.000 +1.8067909064E-002 +1.1545732349E+002 +9.6201386871E-001 -1.7282343233E+001 +9.6132741754E-001 -1.7331985907E+001 +9.3827640181E-003 +1.0129426076E+002
6808300000.000 +1.8882409263E-002 +1.1616685814E+002 +9.6267353251E-001 -1.7798810317E+001 +9.6240829410E-001 -1.7798067719E+001 +8.5740374546E-003 +9.4279123947E+001
7008250000.000 +1.8481035429E-002 +1.1531991120E+002 +9.6165721032E-001 -1.8331764643E+001 +9.6214741899E-001 -1.8450464800E+001 +9.1602461469E-003 +9.3856036629E+001
7208200000.000 +1.8903636785E-002 +1.1115723992E+002 +9.6127500826E-001 -1.8855651658E+001 +9.6073903433E-001 -1.8887098479E+001 +9.3176412735E-003 +9.0661674553E+001
7408150000.000 +1.9746399002E-002 +1.1123676170E+002 +9.6069305696E-001 -1.9362193009E+001 +9.6113694558E-001 -1.9426810931E+001 +9.2813680648E-003 +8.8839520307E+001
7608100000.000 +1.9760421410E-002 +1.1147308587E+002 +9.5998852658E-001 -1.9867851027E+001 +9.5855150538E-001 -1.9935387363E+001 +9.5226805701E-003 +8.6581735890E+001
7808050000.000 +2.0317835695E-002 +1.0671769274E+002 +9.5914713870E-001 -2.0363552108E+001 +9.5811324209E-001 -2.0462529063E+001 +9.7360948209E-003 +8.2406301052E+001
8008000000.000 +2.1393708607E-002 +1.0782987660E+002 +9.5890053777E-001 -2.0852226912E+001 +9.5792366851E-001 -2.0910702270E+001 +9.5313908148E-003 +7.7438734043E+001
8207950000.000 +2.1247358358E-002 +1.0812527232E+002 +9.5852223663E-001 -2.1422955678E+001 +9.5962748140E-001 -2.1537187297E+001 +1.0041444156E-002 +7.5321624214E+001
8407900000.000 +2.2047010023E-002 +1.0273528005E+002 +9.5793919342E-001 -2.1867932429E+001 +9.5675630732E-001 -2.1958005678E+001 +1.0713979875E-002 +7.0411102249E+001
8607850000.000 +2.3643692570E-002 +1.0367381585E+002 +9.5838856267E-001 -2.2359659807E+001 +9.5937787938E-001 -2.2318714562E+001 +1.0731128745E-002 +6.6325680511E+001
8807800000.000 +2.3552092958E-002 +1.0192285230E+002 +9.5759849181E-001 -2.2909367832E+001 +9.5844850685E-001 -2.3064468420E+001 +1.2062948409E-002 +6.3769117126E+001
9007750000.000 +2.3718666780E-002 +9.7901835583E+001 +9.5671340129E-001 -2.3380712254E+001 +9.5586679874E-001 -2.3439699096E+001 +1.2282028561E-002 +5.8038666003E+001
9207700000.000 +2.4836621195E-002 +9.8228214533E+001 +9.5655080784E-001 -2.3891897930E+001 +9.5863830062E-001 -2.3976569311E+001 +1.2456343773E-002 +5.2010056354E+001
9407650000.000 +2.4725798884E-002 +9.7010356125E+001 +9.5639298495E-001 -2.4399173577E+001 +9.5827835509E-001 -2.4551421188E+001 +1.3044160482E-002 +5.1601197924E+001
9607600000.000 +2.4672316037E-002 +9.1517380496E+001 +9.5610913949E-001 -2.4902185019E+001 +9.5680670549E-001 -2.5079141139E+001 +1.3988288920E-002 +4.9283492510E+001
9807550000.000 +2.5771932173E-002 +9.1165539130E+001 +9.5590645915E-001 -2.5389360189E+001 +9.5634350969E-001 -2.5503000817E+001 +1.4125613571E-002 +4.3472752474E+001
10007500000.000 +2.4462942542E-002 +9.1765886937E+001 +9.5515180263E-001 -2.5945399082E+001 +9.5714217382E-001 -2.6087964649E+001 +1.4334934219E-002 +4.0781395380E+001
10207450000.000 +2.5581792203E-002 +8.8054945900E+001 +9.5435114953E-001 -2.6385125785E+001 +9.5211833488E-001 -2.6565035136E+001 +1.4640405982E-002 +4.0275957350E+001
10407400000.000 +2.7027400691E-002 +8.8484995659E+001 +9.5511728853E-001 -2.6860300385E+001 +9.5354711122E-001 -2.6754736809E+001 +1.5081113170E-002 +3.6587159342E+001
10607350000.000 +2.6861474500E-002 +9.0137144962E+001 +9.5346345532E-001 -2.7396780516E+001 +9.5516097011E-001 -2.7596124703E+001 +1.5493720116E-002 +3.4854900490E+001
10807300000.000 +2.7545935766E-002 +8.6189233898E+001 +9.5336266076E-001 -2.7873195450E+001 +9.4947262299E-001 -2.7948917426E+001 +1.6487700383E-002 +3.3021483981E+001
11007250000.000 +2.8481846741E-002 +8.5197892148E+001 +9.5278354843E-001 -2.8350789331E+001 +9.5373359494E-001 -2.8326584865E+001 +1.6825304906E-002 +2.9524524141E+001
11207200000.000 +2.9025271441E-002 +8.5982907137E+001 +9.5320510885E-001 -2.8849680878E+001 +9.5236094914E-001 -2.8847065504E+001 +1.7973330340E-002 +2.7126112970E+001
11407150000.000 +2.9027996754E-002 +8.3003404389E+001 +9.5128136144E-001 -2.9355097846E+001 +9.5236867037E-001 -2.9537800664E+001 +1.8650094478E-002 +2.6353090939E+001
11607100000.000 +2.9794202392E-002 +8.2167592976E+001 +9.5287557207E-001 -2.9672789722E+001 +9.4821461951E-001 -2.9839568540E+001 +1.9310724646E-002 +2.2497856463E+001
11807050000.000 +3.0127159196E-002 +8.2513439406E+001 +9.5230789156E-001 -3.0385573637E+001 +9.5716508399E-001 -3.0423013812E+001 +1.9608496009E-002 +2.0753847771E+001
12007000000.000 +3.0359426661E-002 +7.7528153230E+001 +9.5140489002E-001 -3.0652957854E+001 +9.4794951047E-001 -3.1117516194E+001 +2.1215469162E-002 +1.8029124927E+001
12206950000.000 +3.1794769063E-002 +7.7497876606E+001 +9.5215104252E-001 -3.1235066707E+001 +9.5456695708E-001 -3.1151401854E+001 +2.1380275315E-002 +1.7326687523E+001
12406900000.000 +3.1708057569E-002 +7.7525972017E+001 +9.5206134191E-001 -3.1672053923E+001 +9.5513197737E-001 -3.2124876965E+001 +2.2163410685E-002 +1.5101296110E+001
12606850000.000 +3.1834029322E-002 +7.6577794044E+001 +9.5199363342E-001 -3.2266056909E+001 +9.5371254415E-001 -3.2508070148E+001 +2.2825357474E-002 +1.4789111194E+001
12806800000.000 +3.4278974248E-002 +7.3301090648E+001 +9.5172421669E-001 -3.2612849487E+001 +9.5263165449E-001 -3.3061868694E+001 +2.3153795282E-002 +1.2599347284E+001
13006750000.000 +3.3170044245E-002 +7.2223310544E+001 +9.5301375070E-001 -3.3294334049E+001 +9.5781921505E-001 -3.3541059596E+001 +2.3664924431E-002 +1.0434765751E+001
13206700000.000 +3.2286937666E-002 +7.2722488291E+001 +9.5078863175E-001 -3.3883313998E+001 +9.5437774922E-001 -3.4469284714E+001 +2.3859710754E-002 +1.1023452699E+001
13406650000.000 +3.2300226423E-002 +7.0016597221E+001 +9.5251076422E-001 -3.4289458103E+001 +9.5016393872E-001 -3.4319819192E+001 +2.4262857739E-002 +7.6617430134E+000
13606600000.000 +3.2597938045E-002 +7.2340136445E+001 +9.5098773829E-001 -3.4802085469E+001 +9.5509276371E-001 -3.4888453229E+001 +2.5321955361E-002 +7.2368161069E+000
13806550000.000 +3.4405437802E-002 +7.1945132934E+001 +9.4973746631E-001 -3.5384634049E+001 +9.4891201441E-001 -3.5598132323E+001 +2.6719984544E-002 +7.4641880488E+000
14006500000.000 +3.4647361008E-002 +6.9131493560E+001 +9.4880043265E-001 -3.5714543194E+001 +9.4883234376E-001 -3.5756305662E+001 +2.7428992733E-002 +3.9157814659E+000
14206450000.000 +3.6024074262E-002 +6.9855190955E+001 +9.5041370202E-001 -3.6319029840E+001 +9.5054227261E-001 -3.6250312569E+001 +2.8839940126E-002 +3.0950520814E+000
14406400000.000 +3.6229367004E-002 +6.7517336117E+001 +9.5062711891E-001 -3.6818933495E+001 +9.4651916832E-001 -3.6538681992E+001 +2.9645450773E-002 +2.8923595442E+000
14606350000.000 +3.6619432431E-002 +6.6094902351E+001 +9.4854928732E-001 -3.7076319662E+001 +9.4727361623E-001 -3.7063225221E+001 +3.0183020033E-002 +1.4720018595E+000
14806300000.000 +3.7768125782E-002 +6.7866826553E+001 +9.5253241803E-001 -3.7563727779E+001 +9.4898932322E-001 -3.7612557647E+001 +3.1471664471E-002 +1.0362282872E+000
15006250000.000 +3.7678804515E-002 +6.5568734392E+001 +9.4965890506E-001 -3.8088485562E+001 +9.5232916013E-001 -3.8395294213E+001 +3.2443525969E-002 +5.6249490227E-001
15206200000.000 +3.8008097257E-002 +6.5149463750E+001 +9.5344950919E-001 -3.8432998223E+001 +9.4486044229E-001 -3.8403920522E+001 +3.2388388070E-002 -8.7495634630E-001
15406150000.000 +3.8871715053E-002 +6.4661706565E+001 +9.5311210080E-001 -3.9123421344E+001 +9.5867988758E-001 -3.8995277463E+001 +3.4015983126E-002 -1.5965950515E+000
15606100000.000 +3.8171638481E-002 +6.3614099848E+001 +9.5317242465E-001 -3.9596840386E+001 +9.5164550494E-001 -4.0310700031E+001 +3.4432651867E-002 -2.6025457537E+000
15806050000.000 +3.8649288655E-002 +6.3328274520E+001 +9.5170675381E-001 -4.0215499384E+001 +9.5516415121E-001 -4.0241597730E+001 +3.5521576159E-002 -4.2107638134E+000
16006000000.000 +3.9470880115E-002 +6.4018240715E+001 +9.5440989500E-001 -4.0620571060E+001 +9.5400723532E-001 -4.1179181681E+001 +3.6480270620E-002 -6.8360827539E+000
16205950000.000 +3.9477718830E-002 +6.5673571805E+001 +9.5271767385E-001 -4.1329881570E+001 +9.5111642249E-001 -4.1774218747E+001 +3.6414080366E-002 -7.3557364627E+000
16405900000.000 +4.0675098021E-002 +5.9809055042E+001 +9.5255288983E-001 -4.1391456384E+001 +9.4972495679E-001 -4.2917036524E+001 +3.8043250777E-002 -9.1498191201E+000
16605850000.000 +4.2116082574E-002 +6.4196556964E+001 +9.5367406106E-001 -4.2259521216E+001 +9.5317227250E-001 -4.2542867161E+001 +3.8748475105E-002 -8.1939502369E+000
16805800000.000 +4.5023898331E-002 +6.5312464937E+001 +9.4738613827E-001 -4.2671998060E+001 +9.5674064861E-001 -4.3707506706E+001 +4.0318414855E-002 -6.7120478182E+000
17005750000.000 +4.6097606760E-002 +6.3019144446E+001 +9.5031631149E-001 -4.3419222943E+001 +9.4417085824E-001 -4.3558494881E+001 +4.1315813765E-002 -7.9493969961E+000
17205700000.000 +4.8004416253E-002 +6.1838184847E+001 +9.4835679761E-001 -4.3654995185E+001 +9.5338094752E-001 -4.4297477364E+001 +4.2871311702E-002 -9.0041781922E+000
17405650000.000 +4.8393862700E-002 +5.9923324327E+001 +9.5112370557E-001 -4.4321617591E+001 +9.4820462628E-001 -4.4750660025E+001 +4.4497630324E-002 -1.0038109635E+001
17605600000.000 +4.8842445551E-002 +5.7093708188E+001 +9.4626677698E-001 -4.4643942913E+001 +9.4944945292E-001 -4.5020866113E+001 +4.5967173551E-002 -1.1599531697E+001
17805550000.000 +4.9124991253E-002 +5.6593911397E+001 +9.5200919635E-001 -4.5401438079E+001 +9.4850091329E-001 -4.5295303580E+001 +4.6590170534E-002 -1.3893070064E+001
18005500000.000 +5.0069935298E-002 +5.7448533462E+001 +9.4651377205E-001 -4.5725202211E+001 +9.5533182179E-001 -4.6163814011E+001 +4.6350975508E-002 -1.4347117875E+001
18205450000.000 +4.9739833699E-002 +5.5365273899E+001 +9.4887924775E-001 -4.6001536590E+001 +9.5074589158E-001 -4.6389330366E+001 +4.7049565742E-002 -1.5678525248E+001
18405400000.000 +5.0541431632E-002 +5.6181514739E+001 +9.4839701063E-001 -4.6711593294E+001 +9.5695461213E-001 -4.6478994989E+001 +4.7063749880E-002 -1.6956012935E+001
18605350000.000 +5.1420725863E-002 +5.7133054251E+001 +9.4767633589E-001 -4.7365941084E+001 +9.5906898088E-001 -4.7688188632E+001 +4.7437072152E-002 -1.6820606113E+001
18805300000.000 +5.1985836617E-002 +5.4090639969E+001 +9.5118914447E-001 -4.7623608449E+001 +9.4320001049E-001 -4.8212209147E+001 +4.8951210862E-002 -1.8345995602E+001
19005250000.000 +5.3858885300E-002 +5.5754736280E+001 +9.5368418898E-001 -4.8162833212E+001 +9.5598553867E-001 -4.8194718526E+001 +5.0041120523E-002 -1.9132459165E+001
19205200000.000 +5.2679168658E-002 +5.4703118289E+001 +9.5566787768E-001 -4.8758492116E+001 +9.5487109169E-001 -4.9811297362E+001 +5.0243770779E-002 -2.0541616210E+001
19405150000.000 +5.4556517866E-002 +5.4236376180E+001 +9.5390527153E-001 -4.9397062768E+001 +9.4652477686E-001 -5.0135638284E+001 +5.1605282742E-002 -1.9794619041E+001
19605100000.000 +5.4859411262E-002 +5.3625420831E+001 +9.5860006954E-001 -4.9734032672E+001 +9.4459503914E-001 -5.0673384089E+001 +5.2349042410E-002 -2.2207297878E+001
19805050000.000 +5.6974278579E-002 +5.4542841811E+001 +9.5277000639E-001 -5.0536595223E+001 +9.5297677480E-001 -5.1072988026E+001 +5.2907381711E-002 -2.0923496071E+001
20005000000.000 +5.9020367966E-002 +5.2144924941E+001 +9.4958538213E-001 -5.0697404070E+001 +9.4864942449E-001 -5.2056439545E+001 +5.4857393786E-002 -2.0893524197E+001
20204950000.000 +6.0723438930E-002 +5.1991227837E+001 +9.5369672606E-001 -5.1652007020E+001 +9.4805249916E-001 -5.1775550462E+001 +5.4826278273E-002 -2.1403046976E+001
20404900000.000 +6.1253835389E-002 +5.1995673845E+001 +9.5138051704E-001 -5.2001506672E+001 +9.5191723784E-001 -5.3030125327E+001 +5.5591200574E-002 -2.1410461376E+001
20604850000.000 +6.3920934340E-002 +4.8922894502E+001 +9.4954511619E-001 -5.2510294615E+001 +9.3624748722E-001 -5.3108440474E+001 +5.7261674628E-002 -2.1203736990E+001
20804800000.000 +6.4194836861E-002 +4.8828761257E+001 +9.4597420816E-001 -5.2776862849E+001 +9.5113892534E-001 -5.3224801956E+001 +5.7640805926E-002 -2.2806338242E+001
21004750000.000 +6.4931566476E-002 +4.8563781656E+001 +9.4778104436E-001 -5.3567480222E+001 +9.4783299056E-001 -5.3980234067E+001 +5.8147314324E-002 -2.2767471598E+001
21204700000.000 +6.6960151514E-002 +4.7165988409E+001 +9.4311470044E-001 -5.3581496479E+001 +9.5336945190E-001 -5.4353693808E+001 +5.8312527916E-002 -2.2622877404E+001
21404650000.000 +6.6750443937E-002 +4.6214374804E+001 +9.4906281765E-001 -5.4105806601E+001 +9.4550084466E-001 -5.4616920869E+001 +5.9173946566E-002 -2.4503082968E+001
21604600000.000 +6.6119737241E-002 +4.8564374729E+001 +9.3958588192E-001 -5.4845165154E+001 +9.6125843396E-001 -5.4819017067E+001 +5.8759904393E-002 -2.4049921748E+001
21804550000.000 +6.9633375812E-002 +4.5804629493E+001 +9.4666515441E-001 -5.5166329811E+001 +9.5054930762E-001 -5.6056576736E+001 +6.2000724298E-002 -2.4974949013E+001
22004500000.000 +7.0395114254E-002 +4.6094152996E+001 +9.4845544058E-001 -5.5871489057E+001 +9.4950183688E-001 -5.5468915629E+001 +6.2552842671E-002 -2.5711709324E+001
22204450000.000 +7.2886339813E-002 +4.6343930131E+001 +9.5149784159E-001 -5.6308268067E+001 +9.5526986302E-001 -5.6503508854E+001 +6.4142757173E-002 -2.5628865024E+001
22404400000.000 +7.5533114039E-002 +4.4918319168E+001 +9.4563876242E-001 -5.6898181008E+001 +9.5200203071E-001 -5.7622695293E+001 +6.5691538618E-002 -2.5495735892E+001
22604350000.000 +7.6832455748E-002 +4.3869660266E+001 +9.5020247618E-001 -5.7317139097E+001 +9.4888223400E-001 -5.7957940831E+001 +6.7119648925E-002 -2.6281262506E+001
22804300000.000 +7.8296019237E-002 +4.3523017867E+001 +9.4939629725E-001 -5.8283962744E+001 +9.5723067592E-001 -5.8783818048E+001 +6.7399704996E-002 -2.6191890884E+001
23004250000.000 +8.0207934791E-002 +4.2175515598E+001 +9.5006724159E-001 -5.8743456114E+001 +9.4612570122E-001 -5.9789302874E+001 +6.7793453040E-002 -2.5309375006E+001
23204200000.000 +8.1541894260E-002 +4.0896396618E+001 +9.4942647083E-001 -5.9150519042E+001 +9.4122023362E-001 -6.0230406796E+001 +7.0348547869E-002 -2.5994204845E+001
23404150000.000 +8.3749765854E-002 +3.9920543602E+001 +9.4925369311E-001 -6.0188203944E+001 +9.4828396078E-001 -6.0287431919E+001 +7.0017595644E-002 -2.5250972365E+001
23604100000.000 +8.5138788524E-002 +3.7855764034E+001 +9.4737975565E-001 -6.0264134610E+001 +9.5242380325E-001 -6.2117081035E+001 +7.0726746181E-002 -2.5335491604E+001
23804050000.000 +8.6576903521E-002 +3.7893542809E+001 +9.5120584102E-001 -6.1022827004E+001 +9.2580056989E-001 -6.1700133654E+001 +7.2147056043E-002 -2.5747206377E+001
24004000000.000 +8.8003240447E-002 +3.5030579310E+001 +9.4754241256E-001 -6.1211345890E+001 +9.4833580157E-001 -6.2482373107E+001 +7.3478686232E-002 -2.7509536531E+001
24203950000.000 +8.7854378185E-002 +3.5066839704E+001 +9.4476074050E-001 -6.2057570117E+001 +9.3744379265E-001 -6.3537757464E+001 +7.3121009303E-002 -2.6362854391E+001
24403900000.000 +8.8337720603E-002 +3.2293586782E+001 +9.4254944652E-001 -6.2100067952E+001 +9.4191512163E-001 -6.3341497615E+001 +7.6313458818E-002 -2.8224890686E+001
24603850000.000 +8.5633287456E-002 +3.3369001214E+001 +9.4652623673E-001 -6.2909630920E+001 +9.4013159006E-001 -6.3442699480E+001 +7.6830691757E-002 -2.9299080294E+001
24803800000.000 +8.9866659121E-002 +3.3674873083E+001 +9.4020010973E-001 -6.3101774214E+001 +9.5114999600E-001 -6.4765031431E+001 +7.8460874603E-002 -2.8452400579E+001
25003750000.000 +8.8749130221E-002 +3.3188745543E+001 +9.4793896268E-001 -6.3762711122E+001 +9.2930149949E-001 -6.4888649813E+001 +7.9240853413E-002 -2.9288390481E+001
25203700000.000 +9.1634486036E-002 +3.3717450766E+001 +9.4064562993E-001 -6.4427285604E+001 +9.4852428309E-001 -6.4371348996E+001 +8.0940967844E-002 -2.9316001115E+001
25403650000.000 +9.5877768661E-002 +3.1769129360E+001 +9.3666093042E-001 -6.4601911398E+001 +9.4206929477E-001 -6.5919058408E+001 +8.3321874304E-002 -2.8540714472E+001
25603600000.000 +9.5948580414E-002 +2.9440503677E+001 +9.3577768138E-001 -6.4883929044E+001 +9.2968341377E-001 -6.5566028377E+001 +8.4411695959E-002 -2.9141054608E+001
25803550000.000 +9.7907931503E-002 +2.9634730161E+001 +9.3855974500E-001 -6.5375167923E+001 +9.4177911806E-001 -6.6214195151E+001 +8.6592119554E-002 -2.8878782197E+001
26003500000.000 +9.8446543565E-002 +2.8613180459E+001 +9.3167662068E-001 -6.6254544468E+001 +9.3626001898E-001 -6.6492310134E+001 +8.8171561029E-002 -2.9358667388E+001
26203450000.000 +9.9262365018E-002 +2.7274758725E+001 +9.3366960382E-001 -6.6429354697E+001 +9.3304377999E-001 -6.6778272283E+001 +8.9472137043E-002 -2.9653117870E+001
26403400000.000 +1.0066391302E-001 +2.7836339013E+001 +9.4044631243E-001 -6.7234460847E+001 +9.2969717794E-001 -6.7129871807E+001 +8.9940743799E-002 -2.9892167254E+001
26603350000.000 +1.0387909924E-001 +2.7324474906E+001 +9.3600744399E-001 -6.7233633046E+001 +9.4830809931E-001 -6.8344689283E+001 +9.1410564901E-002 -2.9843633335E+001
26803300000.000 +1.0329397404E-001 +2.6153370425E+001 +9.4278473101E-001 -6.8006469644E+001 +9.3302032162E-001 -6.8722590288E+001 +9.2233215038E-002 -3.0542422539E+001
27003250000.000 +1.0574282780E-001 +2.6172291099E+001 +9.4038335417E-001 -6.8614931872E+001 +9.4375092832E-001 -6.9209370318E+001 +9.3924125820E-002 -3.0804369944E+001
27203200000.000 +1.0626974346E-001 +2.5560841994E+001 +9.4244683141E-001 -6.9584185415E+001 +9.3117662617E-001 -7.1143637994E+001 +9.3558169263E-002 -3.0917317118E+001
27403150000.000 +1.0875603669E-001 +2.3865817117E+001 +9.4074726449E-001 -6.9783710271E+001 +9.2738537918E-001 -7.1500087918E+001 +9.7468741936E-002 -3.1824081012E+001
27603100000.000 +1.0842371627E-001 +2.5399539563E+001 +9.4413138444E-001 -7.0830328966E+001 +9.2774076937E-001 -7.1837280894E+001 +9.6954545874E-002 -3.1494670064E+001
27803050000.000 +1.1162936362E-001 +2.5492475150E+001 +9.3925560612E-001 -7.1528387786E+001 +9.2560542725E-001 -7.2746700623E+001 +9.9849793713E-002 -3.0879233592E+001
28003000000.000 +1.1414208881E-001 +2.4411451485E+001 +9.4314608563E-001 -7.1974157476E+001 +9.1613461894E-001 -7.3257203401E+001 +1.0115741185E-001 -3.0880358391E+001
28202950000.000 +1.1737428693E-001 +2.3971202837E+001 +9.3958455509E-001 -7.2529965375E+001 +9.1866037723E-001 -7.3155675540E+001 +1.0456743895E-001 -3.1469488978E+001
28402900000.000 +1.1902564787E-001 +2.2203602240E+001 +9.3280625757E-001 -7.2452223352E+001 +9.4526995311E-001 -7.3185853936E+001 +1.0563195817E-001 -3.2223829285E+001
28602850000.000 +1.2280435035E-001 +1.9895441608E+001 +9.2937153461E-001 -7.2606686366E+001 +9.2787955527E-001 -7.4275952465E+001 +1.0945133998E-001 -3.2739868839E+001
28802800000.000 +1.2154818326E-001 +1.9753992316E+001 +9.3183790408E-001 -7.3136350547E+001 +9.3113115500E-001 -7.3546551565E+001 +1.0992476831E-001 -3.3510155494E+001
29002750000.000 +1.2560782738E-001 +1.8962027755E+001 +9.3775506092E-001 -7.3543968417E+001 +9.4486610946E-001 -7.4944486524E+001 +1.1204693181E-001 -3.3621789450E+001
29202700000.000 +1.2777638671E-001 +1.7626321740E+001 +9.3504607754E-001 -7.3697309952E+001 +9.4128608210E-001 -7.5469986500E+001 +1.1413816093E-001 -3.3613198393E+001
29402650000.000 +1.2766689983E-001 +1.6600091631E+001 +9.4061784961E-001 -7.4195361288E+001 +9.4119674601E-001 -7.5665327947E+001 +1.1499736966E-001 -3.4407499552E+001
29602600000.000 +1.3012322140E-001 +1.5572884122E+001 +9.4010443587E-001 -7.4932093118E+001 +9.4555779094E-001 -7.6328737968E+001 +1.1674953825E-001 -3.4433789440E+001
29802550000.000 +1.3131322139E-001 +1.3551570350E+001 +9.4095208315E-001 -7.5024496842E+001 +9.3526538341E-001 -7.7618027659E+001 +1.1922150909E-001 -3.5767853321E+001
30002500000.000 +1.2985326895E-001 +1.4943184353E+001 +9.4393885358E-001 -7.6075115990E+001 +9.2538003990E-001 -7.6888104741E+001 +1.1890550276E-001 -3.5709835674E+001
30202450000.000 +1.3406382111E-001 +1.4625251217E+001 +9.3282732959E-001 -7.6719024706E+001 +9.4653108660E-001 -7.7611941557E+001 +1.2117290260E-001 -3.5422726880E+001
30402400000.000 +1.3459049117E-001 +1.3552538496E+001 +9.3775119211E-001 -7.7653678096E+001 +9.1590558364E-001 -7.9228241336E+001 +1.2316688687E-001 -3.6046429309E+001
30602350000.000 +1.3973035599E-001 +1.2443233826E+001 +9.2949246535E-001 -7.8298763981E+001 +9.0950484569E-001 -7.8279742497E+001 +1.2749273816E-001 -3.6752610509E+001
30802300000.000 +1.4150783576E-001 +1.2403231472E+001 +9.3106694206E-001 -7.8934397664E+001 +9.1172606455E-001 -7.9758738755E+001 +1.2826485290E-001 -3.6761977780E+001
31002250000.000 +1.4597999559E-001 +9.7260328069E+000 +9.1503098559E-001 -7.8953017677E+001 +9.1144142063E-001 -7.9832434252E+001 +1.3181703225E-001 -3.7856103661E+001
31202200000.000 +1.4589696828E-001 +1.0080953299E+001 +9.2994130475E-001 -7.9657544593E+001 +9.1242977009E-001 -8.0820720592E+001 +1.3200338641E-001 -3.7489456663E+001
31402150000.000 +1.4734146489E-001 +8.9877550363E+000 +9.1670868097E-001 -8.0269458077E+001 +9.2579355104E-001 -8.0586187830E+001 +1.3408856361E-001 -3.7679750548E+001
31602100000.000 +1.4958760550E-001 +7.6772933064E+000 +9.2610652003E-001 -8.0485514909E+001 +9.1190255097E-001 -8.2913709616E+001 +1.3739043256E-001 -3.7624745228E+001
31802050000.000 +1.4953774476E-001 +5.0035229939E+000 +9.0964815416E-001 -8.0703325587E+001 +9.0945570776E-001 -8.0859489000E+001 +1.3840403295E-001 -3.9350429554E+001
32002000000.000 +1.4996172126E-001 +5.9314960691E+000 +9.2888708827E-001 -8.1298312146E+001 +9.2692448176E-001 -8.2712536780E+001 +1.3982875152E-001 -3.8952695449E+001
32201950000.000 +1.5126406661E-001 +5.1327783309E+000 +9.1905573164E-001 -8.1553539710E+001 +9.2226633863E-001 -8.2654945084E+001 +1.4164146551E-001 -3.9435992593E+001
32401900000.000 +1.4964093133E-001 +3.8228092245E+000 +9.4161008079E-001 -8.1842735641E+001 +9.2027554429E-001 -8.3748382451E+001 +1.4070534631E-001 -4.0753768320E+001
32601850000.000 +1.5451505981E-001 +4.2598600149E+000 +9.2466928658E-001 -8.2704076628E+001 +9.2733018241E-001 -8.3468954332E+001 +1.4306853811E-001 -4.0144627263E+001
32801800000.000 +1.5826673234E-001 +2.8516995462E+000 +9.3082374516E-001 -8.2809630519E+001 +9.3456221078E-001 -8.4934790585E+001 +1.4686100440E-001 -4.0536894538E+001
33001750000.000 +1.5775788656E-001 +2.2845279061E+000 +9.3132499150E-001 -8.3575111685E+001 +9.2904851961E-001 -8.4942421511E+001 +1.4867266170E-001 -4.0927858270E+001
33201700000.000 +1.5789531165E-001 +1.5288383268E+000 +9.3550974201E-001 -8.3775005627E+001 +9.2953793354E-001 -8.5331873809E+001 +1.5140533640E-001 -4.1645341254E+001
33401650000.000 +1.6058068721E-001 +2.4744685429E-001 +9.3303238828E-001 -8.4245264360E+001 +9.2594890077E-001 -8.5972357706E+001 +1.5395454606E-001 -4.2025634540E+001
33601600000.000 +1.6217333886E-001 -5.7820658232E-002 +9.3105244889E-001 -8.5133529583E+001 +9.1747209752E-001 -8.6522988848E+001 +1.5616010841E-001 -4.2448562893E+001
33801550000.000 +1.6405434141E-001 -7.7359349915E-001 +9.2785903202E-001 -8.5783090038E+001 +9.1859158601E-001 -8.7001943238E+001 +1.5877665743E-001 -4.2522339047E+001
34001500000.000 +1.6502664406E-001 -2.5560545554E+000 +9.2490324428E-001 -8.6068167139E+001 +9.0559291259E-001 -8.7721043291E+001 +1.6100179061E-001 -4.3455174571E+001
34201450000.000 +1.6529894071E-001 -2.9711951151E+000 +9.3053825128E-001 -8.6420172388E+001 +9.0679948004E-001 -8.8231598722E+001 +1.6330960801E-001 -4.3715620251E+001
34401400000.000 +1.6778049165E-001 -3.7526146609E+000 +9.2315684040E-001 -8.7204534837E+001 +9.0849326641E-001 -8.8575311790E+001 +1.6591353141E-001 -4.4033836389E+001
34601350000.000 +1.7065841867E-001 -3.7758810015E+000 +9.2147854640E-001 -8.8034179096E+001 +9.1437637638E-001 -8.9686272221E+001 +1.6808468188E-001 -4.3806730669E+001
34801300000.000 +1.7131068441E-001 -5.2055263528E+000 +9.2331249071E-001 -8.8427722715E+001 +8.9254800350E-001 -9.0266221751E+001 +1.6968978138E-001 -4.4611369215E+001
35001250000.000 +1.7558634033E-001 -5.6927809957E+000 +9.1697557464E-001 -8.9215982004E+001 +8.9396941662E-001 -9.0000077107E+001 +1.7307472234E-001 -4.5140050768E+001
35201200000.000 +1.7686639801E-001 -6.8226112108E+000 +9.1480676571E-001 -8.9359924082E+001 +9.0331425791E-001 -9.1592083266E+001 +1.7533036161E-001 -4.5833781943E+001
35401150000.000 +1.7874908764E-001 -7.1952326017E+000 +9.1334404937E-001 -9.0052360353E+001 +9.0420927368E-001 -9.1373131643E+001 +1.7784776155E-001 -4.6365163759E+001
35601100000.000 +1.7950143494E-001 -8.3240378570E+000 +9.1558237540E-001 -9.0540417340E+001 +9.0260296786E-001 -9.1748393965E+001 +1.7907139243E-001 -4.7450442839E+001
35801050000.000 +1.8329868274E-001 -8.9533736262E+000 +9.0365084669E-001 -9.1135931248E+001 +9.0465349056E-001 -9.2781164687E+001 +1.8466838827E-001 -4.8164083193E+001
36001000000.000 +1.8223344494E-001 -1.0356076179E+001 +9.1284823715E-001 -9.1075099672E+001 +9.0345318903E-001 -9.3802406721E+001 +1.8542978758E-001 -4.9571696371E+001
36200950000.000 +1.8145038923E-001 -1.0540297440E+001 +9.0516028025E-001 -9.2194502353E+001 +9.0404157805E-001 -9.2641649565E+001 +1.8687299687E-001 -5.0307828906E+001
36400900000.000 +1.8207217630E-001 -1.1423111704E+001 +9.1242205281E-001 -9.1686604491E+001 +9.1660520341E-001 -9.3873403607E+001 +1.8894670244E-001 -5.0871448001E+001
36600850000.000 +1.8284391372E-001 -1.3082782642E+001 +9.0693906025E-001 -9.2215163056E+001 +8.9390601968E-001 -9.4213588119E+001 +1.9010409535E-001 -5.1959451944E+001
36800800000.000 +1.8064662073E-001 -1.2465522966E+001 +9.2463596608E-001 -9.2389299309E+001 +9.1154641901E-001 -9.4234485299E+001 +1.9089824941E-001 -5.2482007122E+001
37000750000.000 +1.8186096642E-001 -1.3094095476E+001 +9.1692553015E-001 -9.2887455083E+001 +9.0759524425E-001 -9.4368247915E+001 +1.9046377058E-001 -5.2408791089E+001
37200700000.000 +1.8088750165E-001 -1.3917918842E+001 +9.3098219158E-001 -9.2652465941E+001 +9.0177651041E-001 -9.5051346791E+001 +1.9036054804E-001 -5.2590692729E+001
37400650000.000 +1.8395234923E-001 -1.4021602941E+001 +9.2543355367E-001 -9.4059526788E+001 +8.9573606330E-001 -9.5305336651E+001 +1.9351387360E-001 -5.2660372597E+001
37600600000.000 +1.8396334003E-001 -1.4934691835E+001 +9.3081159538E-001 -9.4608034632E+001 +9.0231195515E-001 -9.6175216341E+001 +1.9522626494E-001 -5.3681668035E+001
37800550000.000 +1.8526622860E-001 -1.4734554290E+001 +9.2697774907E-001 -9.5531586804E+001 +8.8872913686E-001 -9.6628889008E+001 +1.9423174661E-001 -5.3610552772E+001
38000500000.000 +1.8833314133E-001 -1.5233210748E+001 +9.2823943353E-001 -9.6103659580E+001 +8.8750771473E-001 -9.6147223469E+001 +1.9676347831E-001 -5.3738370321E+001
38200450000.000 +1.9374445121E-001 -1.6178974749E+001 +9.1427207175E-001 -9.7143929080E+001 +8.9428740699E-001 -9.7546598666E+001 +1.9996024314E-001 -5.4620869740E+001
38400400000.000 +1.9355984919E-001 -1.8291944829E+001 +9.0900869253E-001 -9.6960189326E+001 +8.7464769238E-001 -9.8234887655E+001 +2.0216909682E-001 -5.6125528299E+001
38600350000.000 +1.9412186347E-001 -1.8056721825E+001 +9.1095317697E-001 -9.7724977398E+001 +8.9193198661E-001 -9.8241097532E+001 +2.0412723298E-001 -5.6423307735E+001
38800300000.000 +1.9585554891E-001 -2.0358881392E+001 +8.9441254146E-001 -9.7640626981E+001 +8.8094670555E-001 -9.8978039464E+001 +2.0648517878E-001 -5.8067202005E+001
39000250000.000 +1.9819763368E-001 -2.0248870509E+001 +8.9741930041E-001 -9.8156297413E+001 +8.8576171291E-001 -1.0027734102E+002 +2.0947728728E-001 -5.8642286449E+001
39200200000.000 +2.0330254797E-001 -2.1513916279E+001 +8.8632259818E-001 -9.9068192387E+001 +8.7369208331E-001 -1.0070379033E+002 +2.1424449862E-001 -5.9219057705E+001
39400150000.000 +2.0045767650E-001 -2.1106426285E+001 +8.9546489248E-001 -9.8416504411E+001 +8.9436933000E-001 -1.0108138731E+002 +2.1372904261E-001 -5.9818735985E+001
39600100000.000 +1.9865718119E-001 -2.3461892693E+001 +8.9063743717E-001 -9.8337915080E+001 +8.7487233486E-001 -1.0134575984E+002 +2.1491905089E-001 -6.1614921309E+001
39800050000.000 +1.9837082587E-001 -2.0823784216E+001 +9.1647848273E-001 -9.8890357426E+001 +9.0425484621E-001 -1.0118774059E+002 +2.1512527617E-001 -6.0932020623E+001
40000000000.000 +2.0270609154E-001 -2.1432538920E+001 +9.1422731420E-001 -1.0026349629E+002 +9.0134498246E-001 -1.0291770187E+002 +2.1632706100E-001 -6.1965197127E+001
