# Supplementary material for: Conductivity and radio frequency performance data for silver nanoparticle inks deposited via aerosol jet deposition and processed under varying conditions
Source: Data Brief. 2020 Sep 24;33:106331. doi: 10.1016/j.dib.2020.106331 (PMC7560714; doi:10.1016/j.dib.2020.106331)
Supplement: Supplementary file 3 [file mmc3.zip › Sintering Study/Clariant Ink/RF Data/CLA_02_02.S2P]

!  2-Port S-parameters saved by WinCal
! VAR MeasName=S-Parameters (CALIBRATED_DATA) read from VNA (E8364B)
! VAR MeasDate=11/22/2017 2:49:00 PM
! VAR NAME=AFRL171010_02_02
! VAR FILENAME=AFRL171010_02_02.S2P
! VAR DATE=11/22/2017 2:49:00 PM
! VAR PHYS_PORTS=1,2
! VAR ObjTypeName=DATASET
! VAR IndexType=Frequency
!
# Hz S MA R 50
10000000.000 +9.6629340003E-003 -1.6484674047E+002 +9.7729035286E-001 -3.0641185513E-002 +9.7728393868E-001 -3.8892006917E-001 +7.5852478478E-003 -1.6993465826E+002
209950000.000 +1.2240970662E-002 +1.7884075103E+002 +9.7643597060E-001 -7.4213351973E-001 +9.7531922886E-001 -7.7796811138E-001 +1.2559122584E-002 +1.7916320268E+002
409900000.000 +1.2604313862E-002 +1.7679707364E+002 +9.7486141599E-001 -1.3623982262E+000 +9.7422273972E-001 -1.3876441748E+000 +1.2989088306E-002 +1.7298006937E+002
609850000.000 +1.3375647561E-002 +1.7371927946E+002 +9.7367695733E-001 -2.0130654490E+000 +9.7330482140E-001 -2.0531651436E+000 +1.3450523310E-002 +1.7361078239E+002
809800000.000 +1.4100935301E-002 +1.6971111390E+002 +9.7304654824E-001 -2.6255347094E+000 +9.7279321182E-001 -2.6816606402E+000 +1.4115333181E-002 +1.6849289286E+002
1009750000.000 +1.4426695606E-002 +1.6723044772E+002 +9.7200813022E-001 -3.2076680433E+000 +9.7143030928E-001 -3.2818869980E+000 +1.4682895880E-002 +1.6577593370E+002
1209700000.000 +1.4809627051E-002 +1.6001308679E+002 +9.7178069233E-001 -3.7813534315E+000 +9.7127810094E-001 -3.8496877791E+000 +1.4332380293E-002 +1.6201019109E+002
1409650000.000 +1.4921850279E-002 +1.5904658901E+002 +9.7105658380E-001 -4.3965879189E+000 +9.7086239625E-001 -4.4417676052E+000 +1.4423441486E-002 +1.5941249484E+002
1609600000.000 +1.4025235193E-002 +1.5471398494E+002 +9.7098300541E-001 -5.0290421719E+000 +9.7101739925E-001 -5.0825528179E+000 +1.3765926929E-002 +1.5621611412E+002
1809550000.000 +1.4906599641E-002 +1.5521317482E+002 +9.6993291106E-001 -5.6402139597E+000 +9.6916982365E-001 -5.6746539563E+000 +1.4432038000E-002 +1.5622277144E+002
2009500000.000 +1.6057184227E-002 +1.5172439590E+002 +9.6863088278E-001 -6.2044470879E+000 +9.6811735376E-001 -6.2521750249E+000 +1.5762928786E-002 +1.5218654269E+002
2209450000.000 +1.6554840079E-002 +1.4627422794E+002 +9.6818531232E-001 -6.7614815112E+000 +9.6714945523E-001 -6.7620535265E+000 +1.7256999901E-002 +1.4773572719E+002
2409400000.000 +1.7226929337E-002 +1.4273628977E+002 +9.6784107410E-001 -7.3686954953E+000 +9.6676217431E-001 -7.3629795808E+000 +1.7744349671E-002 +1.4542152242E+002
2609350000.000 +1.8495697990E-002 +1.4063104487E+002 +9.6637740813E-001 -7.8502021739E+000 +9.6664301549E-001 -7.9385695890E+000 +1.8505362180E-002 +1.4097778384E+002
2809300000.000 +1.8642256774E-002 +1.3737084262E+002 +9.6622603683E-001 -8.5388332584E+000 +9.6606056016E-001 -8.5517880546E+000 +1.9156514992E-002 +1.3872987858E+002
3009250000.000 +1.9168554798E-002 +1.3519423253E+002 +9.6558669893E-001 -9.0558191703E+000 +9.6502175687E-001 -9.1661550101E+000 +1.9422299651E-002 +1.3637018137E+002
3209200000.000 +2.0368443872E-002 +1.3253730709E+002 +9.6468917021E-001 -9.6395778831E+000 +9.6430556477E-001 -9.6638915923E+000 +2.0347850360E-002 +1.3399545102E+002
3409150000.000 +2.0763604385E-002 +1.2832433903E+002 +9.6468534696E-001 -1.0198191651E+001 +9.6372982446E-001 -1.0202058974E+001 +2.1332109867E-002 +1.3062361385E+002
3609100000.000 +2.1694156914E-002 +1.2566447512E+002 +9.6388754922E-001 -1.0805001055E+001 +9.6345613088E-001 -1.0838536397E+001 +2.1639716082E-002 +1.2805914574E+002
3809050000.000 +2.2644896648E-002 +1.2373374578E+002 +9.6399424252E-001 -1.1340279374E+001 +9.6356354740E-001 -1.1402783928E+001 +2.2088405954E-002 +1.2535155331E+002
4009000000.000 +2.2901469425E-002 +1.2006399803E+002 +9.6304485570E-001 -1.1919617934E+001 +9.6338482934E-001 -1.1980682268E+001 +2.2548549180E-002 +1.2117974796E+002
4208950000.000 +2.3525190560E-002 +1.1686240853E+002 +9.6344044354E-001 -1.2499012029E+001 +9.6344062140E-001 -1.2520252175E+001 +2.2848969165E-002 +1.1967255251E+002
4408900000.000 +2.4016738602E-002 +1.1569352850E+002 +9.6284906002E-001 -1.3055142441E+001 +9.6254195485E-001 -1.3112377419E+001 +2.3502774699E-002 +1.1812849440E+002
4608850000.000 +2.4496958006E-002 +1.1314965389E+002 +9.6242797368E-001 -1.3618083915E+001 +9.6244459414E-001 -1.3650478122E+001 +2.4942535468E-002 +1.1632589432E+002
4808800000.000 +2.5762318708E-002 +1.1038985140E+002 +9.6174537523E-001 -1.4169643508E+001 +9.6131616964E-001 -1.4226495628E+001 +2.6203624893E-002 +1.1496588545E+002
5008750000.000 +2.6707157839E-002 +1.1039677582E+002 +9.6131795941E-001 -1.4755246537E+001 +9.6174964572E-001 -1.4775346794E+001 +2.6530792374E-002 +1.1358557727E+002
5208700000.000 +2.7489073206E-002 +1.0785773721E+002 +9.6052867195E-001 -1.5302599034E+001 +9.6061931542E-001 -1.5411478084E+001 +2.8285306497E-002 +1.1125438049E+002
5408650000.000 +2.8489889329E-002 +1.0472715636E+002 +9.6034688928E-001 -1.5878011884E+001 +9.6048551762E-001 -1.5899169503E+001 +2.8472050644E-002 +1.0852083505E+002
5608600000.000 +2.8995505773E-002 +1.0374860796E+002 +9.6027025374E-001 -1.6452892078E+001 +9.6154242447E-001 -1.6518581483E+001 +2.8953304704E-002 +1.0639177210E+002
5808550000.000 +2.9459730176E-002 +1.0070924335E+002 +9.6016454926E-001 -1.7036679359E+001 +9.6039152861E-001 -1.7075862041E+001 +3.0062343940E-002 +1.0413399250E+002
6008500000.000 +3.0377544957E-002 +9.8004288879E+001 +9.6016309826E-001 -1.7584931696E+001 +9.5987518319E-001 -1.7624566534E+001 +3.0579151006E-002 +1.0129241778E+002
6208450000.000 +3.1485123130E-002 +9.7479598405E+001 +9.5991255228E-001 -1.8172746463E+001 +9.6008662157E-001 -1.8186629721E+001 +3.0359993169E-002 +1.0002841708E+002
6408400000.000 +3.1870798592E-002 +9.5085640601E+001 +9.5912498432E-001 -1.8744671408E+001 +9.5988205068E-001 -1.8811370813E+001 +3.1564905725E-002 +9.8170193359E+001
6608350000.000 +3.3126626199E-002 +9.2289262884E+001 +9.5862704161E-001 -1.9314464223E+001 +9.5917856293E-001 -1.9346809748E+001 +3.2023092813E-002 +9.5783448569E+001
6808300000.000 +3.3882061340E-002 +9.1314244249E+001 +9.5955630657E-001 -1.9883387839E+001 +9.6018697868E-001 -1.9840028814E+001 +3.1999725984E-002 +9.3944302634E+001
7008250000.000 +3.3829644133E-002 +8.9004762634E+001 +9.5869305738E-001 -2.0478051190E+001 +9.5995962182E-001 -2.0569847336E+001 +3.3443451898E-002 +9.3287900730E+001
7208200000.000 +3.4917553358E-002 +8.6468240554E+001 +9.5840744913E-001 -2.1040920857E+001 +9.5842399749E-001 -2.1059443348E+001 +3.3989424469E-002 +9.1714508958E+001
7408150000.000 +3.5724689257E-002 +8.5741772562E+001 +9.5772434535E-001 -2.1632450074E+001 +9.5922755231E-001 -2.1669672071E+001 +3.4422500589E-002 +9.0627776689E+001
7608100000.000 +3.6057991565E-002 +8.4287612673E+001 +9.5731472293E-001 -2.2193444100E+001 +9.5606920755E-001 -2.2227782016E+001 +3.5344429496E-002 +9.0294169254E+001
7808050000.000 +3.7448233809E-002 +8.1986818487E+001 +9.5621643118E-001 -2.2781454498E+001 +9.5525912014E-001 -2.2817600269E+001 +3.6041010016E-002 +8.8724032728E+001
8008000000.000 +3.8387158805E-002 +8.2334517270E+001 +9.5569658887E-001 -2.3291463475E+001 +9.5545999907E-001 -2.3315236374E+001 +3.6284168305E-002 +8.7231475053E+001
8207950000.000 +3.8426749975E-002 +8.1121461948E+001 +9.5499765871E-001 -2.3930129827E+001 +9.5705584290E-001 -2.4017970869E+001 +3.7423442070E-002 +8.6371978979E+001
8407900000.000 +4.0252386871E-002 +7.8155627118E+001 +9.5399899948E-001 -2.4440820015E+001 +9.5357403003E-001 -2.4491848774E+001 +3.8295658961E-002 +8.4132344800E+001
8607850000.000 +4.1541413628E-002 +7.8429599901E+001 +9.5456026603E-001 -2.4973691105E+001 +9.5695111057E-001 -2.4888151322E+001 +3.8431059292E-002 +8.3216423646E+001
8807800000.000 +4.2123986592E-002 +7.6343430101E+001 +9.5400709163E-001 -2.5594302718E+001 +9.5565193600E-001 -2.5727485997E+001 +4.0298957502E-002 +8.1632123509E+001
9007750000.000 +4.2979261753E-002 +7.3639100066E+001 +9.5281633077E-001 -2.6125508709E+001 +9.5302926126E-001 -2.6142148902E+001 +4.0515476322E-002 +7.9721430092E+001
9207700000.000 +4.3953653366E-002 +7.3345527807E+001 +9.5272405506E-001 -2.6687100475E+001 +9.5568990154E-001 -2.6749761724E+001 +4.0696085177E-002 +7.8232082255E+001
9407650000.000 +4.4417439365E-002 +7.1733551107E+001 +9.5246990724E-001 -2.7256938994E+001 +9.5574107474E-001 -2.7379468670E+001 +4.1789726732E-002 +7.7136579292E+001
9607600000.000 +4.5434302891E-002 +6.8075101012E+001 +9.5199012470E-001 -2.7815216883E+001 +9.5397979361E-001 -2.7971938668E+001 +4.2805033251E-002 +7.5588296405E+001
9807550000.000 +4.6526689524E-002 +6.7359985483E+001 +9.5206011019E-001 -2.8355513905E+001 +9.5341510855E-001 -2.8436457270E+001 +4.2602534777E-002 +7.3824778623E+001
10007500000.000 +4.5289078590E-002 +6.5782327878E+001 +9.5133800974E-001 -2.8983284268E+001 +9.5474984087E-001 -2.9108053948E+001 +4.3079307994E-002 +7.2656816884E+001
10207450000.000 +4.7207674924E-002 +6.4033630888E+001 +9.5048382701E-001 -2.9517632087E+001 +9.4897900923E-001 -2.9609521867E+001 +4.3865012076E-002 +7.2218015819E+001
10407400000.000 +4.8466538667E-002 +6.3530128841E+001 +9.5124292008E-001 -3.0004792482E+001 +9.5049212478E-001 -2.9827791635E+001 +4.3890935805E-002 +7.0944980075E+001
10607350000.000 +4.8261109811E-002 +6.3888733173E+001 +9.4881175806E-001 -3.0577549313E+001 +9.5203869197E-001 -3.0763589873E+001 +4.4871594745E-002 +7.0558974387E+001
10807300000.000 +4.9716037988E-002 +6.1519887576E+001 +9.4894104900E-001 -3.1119010552E+001 +9.4573638321E-001 -3.1154003001E+001 +4.5496012102E-002 +6.8722312018E+001
11007250000.000 +5.0503926004E-002 +6.0549973633E+001 +9.4836448112E-001 -3.1656895205E+001 +9.5092388769E-001 -3.1579263623E+001 +4.5473810352E-002 +6.7750940799E+001
11207200000.000 +5.1243677643E-002 +6.0125058243E+001 +9.4886962425E-001 -3.2222164118E+001 +9.4941635249E-001 -3.2153611794E+001 +4.6557363551E-002 +6.6095153813E+001
11407150000.000 +5.1926366871E-002 +5.8100079705E+001 +9.4648352865E-001 -3.2763237739E+001 +9.4919532284E-001 -3.2916797897E+001 +4.7383417044E-002 +6.5276175507E+001
11607100000.000 +5.2785962494E-002 +5.7410016039E+001 +9.4823748433E-001 -3.3126028027E+001 +9.4463745088E-001 -3.3246243213E+001 +4.7308156162E-002 +6.3543762718E+001
11807050000.000 +5.3021943015E-002 +5.6526963319E+001 +9.4747253759E-001 -3.3870409519E+001 +9.5478084816E-001 -3.3926261015E+001 +4.7908047570E-002 +6.3090221540E+001
12007000000.000 +5.4716367834E-002 +5.3585995915E+001 +9.4682917042E-001 -3.4261241624E+001 +9.4451033593E-001 -3.4653615385E+001 +4.8825296256E-002 +6.0578669208E+001
12206950000.000 +5.5707862478E-002 +5.3388493463E+001 +9.4704851429E-001 -3.4881250680E+001 +9.5210130269E-001 -3.4732886659E+001 +4.8395559544E-002 +6.0079607706E+001
12406900000.000 +5.6052936214E-002 +5.2055266187E+001 +9.4742629042E-001 -3.5349051435E+001 +9.5221076135E-001 -3.5792065073E+001 +4.9143350557E-002 +5.9103824490E+001
12606850000.000 +5.6199103211E-002 +5.0879031943E+001 +9.4733350236E-001 -3.6009693523E+001 +9.5087902577E-001 -3.6208341297E+001 +4.9850249008E-002 +5.8738201667E+001
12806800000.000 +5.9238183422E-002 +4.9317989853E+001 +9.4730117523E-001 -3.6333745512E+001 +9.4994884177E-001 -3.6820566638E+001 +4.9927808206E-002 +5.7660618635E+001
13006750000.000 +5.7873016233E-002 +4.7309676935E+001 +9.4890636452E-001 -3.7135180095E+001 +9.5558728050E-001 -3.7369798864E+001 +5.0163951104E-002 +5.7396444415E+001
13206700000.000 +5.6841700052E-002 +4.7310506591E+001 +9.4651874574E-001 -3.7750244329E+001 +9.5196171933E-001 -3.8371765038E+001 +5.1973211312E-002 +5.7262307920E+001
13406650000.000 +5.7914413903E-002 +4.5895954002E+001 +9.4778941849E-001 -3.8375644363E+001 +9.4769135814E-001 -3.8284601816E+001 +5.0218440449E-002 +5.4044069412E+001
13606600000.000 +5.8174928370E-002 +4.6078971414E+001 +9.4583771761E-001 -3.8843403732E+001 +9.5251055355E-001 -3.8891928399E+001 +5.0622865625E-002 +5.4544365549E+001
13806550000.000 +5.9931303107E-002 +4.5556380143E+001 +9.4430280392E-001 -3.9466888919E+001 +9.4576703858E-001 -3.9631242656E+001 +5.2357680634E-002 +5.3631929285E+001
14006500000.000 +6.0281927729E-002 +4.3699854696E+001 +9.4348534512E-001 -3.9849080687E+001 +9.4623474776E-001 -3.9819278458E+001 +5.1494487858E-002 +5.1980538023E+001
14206450000.000 +6.1634475002E-002 +4.3627543973E+001 +9.4526952961E-001 -4.0464737434E+001 +9.4788287536E-001 -4.0369953607E+001 +5.2386982939E-002 +5.1003894632E+001
14406400000.000 +6.2425655974E-002 +4.1786202759E+001 +9.4531961987E-001 -4.1069360586E+001 +9.4369512561E-001 -4.0664976677E+001 +5.3086215073E-002 +5.0286753685E+001
14606350000.000 +6.2920259849E-002 +4.0913851035E+001 +9.4360187649E-001 -4.1332841160E+001 +9.4457116648E-001 -4.1243325086E+001 +5.3144541019E-002 +4.9661229383E+001
14806300000.000 +6.4102759192E-002 +4.1440788565E+001 +9.4793158850E-001 -4.1911335826E+001 +9.4687159550E-001 -4.1863775655E+001 +5.4279170733E-002 +4.8296109083E+001
15006250000.000 +6.4545245966E-002 +3.9940822115E+001 +9.4468477774E-001 -4.2515647327E+001 +9.5033707658E-001 -4.2741093350E+001 +5.5340511915E-002 +4.7762842512E+001
15206200000.000 +6.5328725578E-002 +3.8978616251E+001 +9.4961375530E-001 -4.2887213220E+001 +9.4291504844E-001 -4.2725707489E+001 +5.4749831435E-002 +4.7183155739E+001
15406150000.000 +6.6194344717E-002 +3.7862296928E+001 +9.4889672430E-001 -4.3656397037E+001 +9.5775406049E-001 -4.3437416840E+001 +5.5570508509E-002 +4.6113643634E+001
15606100000.000 +6.6084294238E-002 +3.6468621634E+001 +9.4899212983E-001 -4.4150674783E+001 +9.4949210844E-001 -4.4783679708E+001 +5.6338404353E-002 +4.5161794881E+001
15806050000.000 +6.6028594565E-002 +3.5594757811E+001 +9.4806847330E-001 -4.4884646316E+001 +9.5438124975E-001 -4.4787254912E+001 +5.5786570738E-002 +4.4411161191E+001
16006000000.000 +6.6574278435E-002 +3.5683661906E+001 +9.5049473292E-001 -4.5340141422E+001 +9.5288244292E-001 -4.5898124675E+001 +5.5631193777E-002 +4.3248639395E+001
16205950000.000 +6.6329504713E-002 +3.6098225411E+001 +9.4837105909E-001 -4.6117911587E+001 +9.4909386042E-001 -4.6468358272E+001 +5.6295540798E-002 +4.3172572041E+001
16405900000.000 +6.8839297433E-002 +3.2855313566E+001 +9.4873290636E-001 -4.6197865219E+001 +9.4715004076E-001 -4.7707130734E+001 +5.6671870764E-002 +4.1068298655E+001
16605850000.000 +6.8978365900E-002 +3.4842518072E+001 +9.4940353561E-001 -4.7182866739E+001 +9.5232550787E-001 -4.7389950382E+001 +5.7338813896E-002 +4.1347350551E+001
16805800000.000 +7.1729959551E-002 +3.6198440047E+001 +9.4300254127E-001 -4.7594729251E+001 +9.5515495345E-001 -4.8694316130E+001 +6.0191014505E-002 +4.1064022938E+001
17005750000.000 +7.3059812856E-002 +3.4311253644E+001 +9.4574825561E-001 -4.8450457746E+001 +9.4243524439E-001 -4.8494459448E+001 +5.9972387696E-002 +3.9311883875E+001
17205700000.000 +7.5345821829E-002 +3.3672541112E+001 +9.4407501437E-001 -4.8754617263E+001 +9.5204108477E-001 -4.9344524177E+001 +6.0362448820E-002 +3.8146124469E+001
17405650000.000 +7.6454101598E-002 +3.1572895411E+001 +9.4621354786E-001 -4.9463436555E+001 +9.4590771558E-001 -4.9838681566E+001 +6.0953503848E-002 +3.6773411316E+001
17605600000.000 +7.6855958609E-002 +2.9641736583E+001 +9.4110176705E-001 -4.9776644991E+001 +9.4829854426E-001 -5.0146450328E+001 +6.0579754646E-002 +3.5182364339E+001
17805550000.000 +7.6817175413E-002 +2.8653212154E+001 +9.4698749258E-001 -5.0619127716E+001 +9.4766742637E-001 -5.0396922250E+001 +5.9737258151E-002 +3.4283037182E+001
18005500000.000 +7.7664538177E-002 +2.9032159324E+001 +9.4198580247E-001 -5.0973936602E+001 +9.5532720434E-001 -5.1406596825E+001 +6.0415580293E-002 +3.4746412801E+001
18205450000.000 +7.8066499192E-002 +2.7444336290E+001 +9.4512629251E-001 -5.1319425548E+001 +9.5070051999E-001 -5.1631602793E+001 +5.9901636407E-002 +3.3475886788E+001
18405400000.000 +7.8011476355E-002 +2.7434956093E+001 +9.4431692929E-001 -5.2101434560E+001 +9.5872952604E-001 -5.1798141503E+001 +5.9023316058E-002 +3.2981538186E+001
18605350000.000 +7.8874270204E-002 +2.7467940123E+001 +9.4357716978E-001 -5.2859934632E+001 +9.5940920006E-001 -5.3167243023E+001 +6.0170281973E-002 +3.3726513280E+001
18805300000.000 +8.0497847242E-002 +2.5302471611E+001 +9.4779015270E-001 -5.3161016525E+001 +9.4224877601E-001 -5.3673914614E+001 +6.0471093949E-002 +3.1195350296E+001
19005250000.000 +8.1405947816E-002 +2.6075557370E+001 +9.4984267623E-001 -5.3794051811E+001 +9.5713241284E-001 -5.3727014076E+001 +6.0083922055E-002 +3.0338070464E+001
19205200000.000 +8.1022022314E-002 +2.4256054187E+001 +9.5184938827E-001 -5.4463764885E+001 +9.5415460049E-001 -5.5474171607E+001 +6.0635738596E-002 +3.0452076423E+001
19405150000.000 +8.2257149013E-002 +2.3992671548E+001 +9.4923303677E-001 -5.5154337630E+001 +9.4512610640E-001 -5.5807783869E+001 +6.2339023663E-002 +2.9303490351E+001
19605100000.000 +8.2089417782E-002 +2.2697035721E+001 +9.5445322137E-001 -5.5651938740E+001 +9.4362191288E-001 -5.6481977444E+001 +6.0979194052E-002 +2.8086182345E+001
19805050000.000 +8.2213058036E-002 +2.3898108614E+001 +9.4723612055E-001 -5.6410791211E+001 +9.5191600042E-001 -5.6915289898E+001 +6.2798280486E-002 +2.8567863626E+001
20005000000.000 +8.6646068270E-002 +2.3291873037E+001 +9.4571256372E-001 -5.6612209168E+001 +9.4721643106E-001 -5.7972425228E+001 +6.3879174472E-002 +2.7327405424E+001
20204950000.000 +8.8017376981E-002 +2.2640765588E+001 +9.4800174255E-001 -5.7615068756E+001 +9.4722139582E-001 -5.7657372264E+001 +6.2833072155E-002 +2.7099970096E+001
20404900000.000 +8.8625173867E-002 +2.1827304744E+001 +9.4623821425E-001 -5.8045500475E+001 +9.5129819353E-001 -5.9042265009E+001 +6.4347238038E-002 +2.7290449850E+001
20604850000.000 +9.2304287518E-002 +1.9944965644E+001 +9.4367684681E-001 -5.8594805268E+001 +9.3439556378E-001 -5.9046950239E+001 +6.5710976334E-002 +2.4524792537E+001
20804800000.000 +9.2481142346E-002 +1.9362553641E+001 +9.4213685603E-001 -5.8877650736E+001 +9.5165856271E-001 -5.9361479786E+001 +6.4350806691E-002 +2.4769734310E+001
21004750000.000 +9.2913371368E-002 +1.8453702805E+001 +9.4272838755E-001 -5.9702592550E+001 +9.4771046937E-001 -6.0180859783E+001 +6.5038196536E-002 +2.4621760088E+001
21204700000.000 +9.4834788526E-002 +1.7547802833E+001 +9.3886176977E-001 -5.9776339993E+001 +9.5422736454E-001 -6.0572762477E+001 +6.5705540243E-002 +2.4410159030E+001
21404650000.000 +9.4335679091E-002 +1.6244645297E+001 +9.4492610494E-001 -6.0386162593E+001 +9.4602797711E-001 -6.0872931020E+001 +6.4182208371E-002 +2.3079339139E+001
21604600000.000 +9.1921253841E-002 +1.7669373954E+001 +9.3466247862E-001 -6.1190171362E+001 +9.6334877986E-001 -6.1192798895E+001 +6.4263422278E-002 +2.4725446208E+001
21804550000.000 +9.6797923194E-002 +1.5845862913E+001 +9.4230280717E-001 -6.1597151687E+001 +9.5147671438E-001 -6.2473718336E+001 +6.6222284577E-002 +2.1671518586E+001
22004500000.000 +9.6386323274E-002 +1.5695361692E+001 +9.4380862738E-001 -6.2342494910E+001 +9.5208918666E-001 -6.1833068887E+001 +6.5256853869E-002 +2.0882071851E+001
22204450000.000 +9.8879988543E-002 +1.5526921697E+001 +9.4690110674E-001 -6.2915885987E+001 +9.5690464287E-001 -6.3016510977E+001 +6.6954019884E-002 +2.0387709655E+001
22404400000.000 +1.0141477853E-001 +1.4723915710E+001 +9.4040576347E-001 -6.3537886764E+001 +9.5266292894E-001 -6.4233654311E+001 +6.8918035327E-002 +1.9696974604E+001
22604350000.000 +1.0286448974E-001 +1.3576630884E+001 +9.4601032371E-001 -6.4024226514E+001 +9.4942540580E-001 -6.4561883147E+001 +6.8887682700E-002 +1.7836171105E+001
22804300000.000 +1.0373854958E-001 +1.2725008343E+001 +9.4447417528E-001 -6.5106523528E+001 +9.5786693265E-001 -6.5567970661E+001 +6.9521977755E-002 +1.8369352044E+001
23004250000.000 +1.0617764137E-001 +1.1761671389E+001 +9.4363447027E-001 -6.5606357463E+001 +9.4417454545E-001 -6.6687362197E+001 +7.1567682886E-002 +1.8692372664E+001
23204200000.000 +1.0723553173E-001 +1.0754066936E+001 +9.4422538518E-001 -6.6059327946E+001 +9.3988440912E-001 -6.7051003411E+001 +7.2291077478E-002 +1.6245866154E+001
23404150000.000 +1.0853583623E-001 +9.3993788025E+000 +9.4197106698E-001 -6.7119586449E+001 +9.4798833893E-001 -6.7210503329E+001 +7.2129545947E-002 +1.7322478878E+001
23604100000.000 +1.1126292322E-001 +7.9355188762E+000 +9.4200078982E-001 -6.7249698570E+001 +9.5051095953E-001 -6.9200319184E+001 +7.4210526394E-002 +1.7125773202E+001
23804050000.000 +1.1241800558E-001 +7.6356649289E+000 +9.4574518763E-001 -6.8139521967E+001 +9.2270393612E-001 -6.8657736117E+001 +7.4427541003E-002 +1.5320764918E+001
24004000000.000 +1.1446958624E-001 +5.3192513883E+000 +9.4233660336E-001 -6.8338101331E+001 +9.4637776408E-001 -6.9617330162E+001 +7.3610159097E-002 +1.3873404476E+001
24203950000.000 +1.1392894659E-001 +4.4243605287E+000 +9.3826021103E-001 -6.9261930948E+001 +9.3426067264E-001 -7.0765350536E+001 +7.5695580794E-002 +1.4917082315E+001
24403900000.000 +1.1392298994E-001 +1.9612208235E+000 +9.3572810100E-001 -6.9273378019E+001 +9.3895523134E-001 -7.0511433002E+001 +7.4574260693E-002 +1.1839364195E+001
24603850000.000 +1.1024159477E-001 +1.4967468524E+000 +9.3953728548E-001 -7.0235719021E+001 +9.3794971032E-001 -7.0692716614E+001 +7.4405199744E-002 +1.0955282256E+001
24803800000.000 +1.1306435351E-001 +2.2176551592E+000 +9.3321617733E-001 -7.0389646765E+001 +9.4798325060E-001 -7.2161707740E+001 +7.7247828921E-002 +1.0531566418E+001
25003750000.000 +1.1015601680E-001 +9.5490419038E-001 +9.3995532509E-001 -7.1151938766E+001 +9.2476865172E-001 -7.2157877164E+001 +7.6655865522E-002 +8.6615747498E+000
25203700000.000 +1.1029368830E-001 +1.9516662525E+000 +9.3280775876E-001 -7.1771806988E+001 +9.4771882163E-001 -7.1681001746E+001 +7.6215499833E-002 +8.1108259085E+000
25403650000.000 +1.1482891438E-001 +1.4951155405E+000 +9.2997355428E-001 -7.1820071509E+001 +9.3929087663E-001 -7.3283776209E+001 +7.9126254223E-002 +7.2193463929E+000
25603600000.000 +1.1474955929E-001 +1.9051002295E-001 +9.2952508615E-001 -7.2224070485E+001 +9.2883421948E-001 -7.2776742283E+001 +7.8048164807E-002 +6.4200629255E+000
25803550000.000 +1.1705039255E-001 +7.0898422480E-001 +9.3372506139E-001 -7.2767477504E+001 +9.4177042917E-001 -7.3647561305E+001 +7.9796820958E-002 +6.4278474207E+000
26003500000.000 +1.1823762199E-001 -2.0218490774E-002 +9.2661776792E-001 -7.3702339651E+001 +9.3785005760E-001 -7.3930056727E+001 +8.0642391385E-002 +5.6822148593E+000
26203450000.000 +1.2106406782E-001 -1.2924866747E+000 +9.2894826778E-001 -7.4038940157E+001 +9.3542776379E-001 -7.4345617324E+001 +8.2009340474E-002 +4.3638700704E+000
26403400000.000 +1.2240806305E-001 -2.3938957585E+000 +9.3533968543E-001 -7.5033406494E+001 +9.3123957861E-001 -7.4720490796E+001 +8.1981164588E-002 +3.5797166427E+000
26603350000.000 +1.2533653206E-001 -2.5639435874E+000 +9.3163126616E-001 -7.4991411679E+001 +9.4958122804E-001 -7.6222300625E+001 +8.3474037245E-002 +3.4483078370E+000
26803300000.000 +1.2453235132E-001 -4.3255864539E+000 +9.3749513770E-001 -7.5870055432E+001 +9.3352388826E-001 -7.6502421529E+001 +8.3375264311E-002 +1.9409791341E+000
27003250000.000 +1.2576378041E-001 -4.4248889804E+000 +9.3499213104E-001 -7.6583162278E+001 +9.4443839159E-001 -7.7132404537E+001 +8.4557706611E-002 +1.5706949401E+000
27203200000.000 +1.2609839643E-001 -5.5316480128E+000 +9.3621398030E-001 -7.7557397437E+001 +9.2765377458E-001 -7.9091395934E+001 +8.5225126867E-002 +1.1295761909E+000
27403150000.000 +1.2831027032E-001 -6.7344508698E+000 +9.3445453691E-001 -7.7763748541E+001 +9.2390582836E-001 -7.9538441664E+001 +8.7027420096E-002 -1.5843762773E+000
27603100000.000 +1.2590933309E-001 -6.2042747007E+000 +9.3627250046E-001 -7.8965645197E+001 +9.2424608627E-001 -7.9872619082E+001 +8.7245600254E-002 -1.3752930026E+000
27803050000.000 +1.2860807204E-001 -6.1340076454E+000 +9.3137191918E-001 -7.9679467070E+001 +9.2104448189E-001 -8.0820417943E+001 +9.0549655398E-002 -1.9267275806E+000
28003000000.000 +1.3057580165E-001 -7.0676612766E+000 +9.3457102731E-001 -8.0188089077E+001 +9.1099505181E-001 -8.1372099418E+001 +9.1872919015E-002 -2.8711918024E+000
28202950000.000 +1.3299407856E-001 -7.4859807632E+000 +9.3125595555E-001 -8.0810537799E+001 +9.1409198692E-001 -8.1245094921E+001 +9.2467479306E-002 -5.0713844026E+000
28402900000.000 +1.3415831383E-001 -9.0589813131E+000 +9.2500113125E-001 -8.0637487453E+001 +9.4403883835E-001 -8.1546776471E+001 +9.1792792902E-002 -5.0882764976E+000
28602850000.000 +1.3805624038E-001 -1.0968908360E+001 +9.2242597496E-001 -8.0805327282E+001 +9.2415937393E-001 -8.2562014726E+001 +9.3593600824E-002 -7.7755145229E+000
28802800000.000 +1.3541149706E-001 -1.1533703896E+001 +9.2475586476E-001 -8.1412800499E+001 +9.3022403429E-001 -8.1827572638E+001 +9.2095425141E-002 -8.2807661671E+000
29002750000.000 +1.3952915832E-001 -1.2027258633E+001 +9.3117099120E-001 -8.1913706048E+001 +9.4306389619E-001 -8.3439828207E+001 +9.3921267189E-002 -9.1379366139E+000
29202700000.000 +1.4146482303E-001 -1.3286614573E+001 +9.2961570157E-001 -8.2107418920E+001 +9.3955667668E-001 -8.3991724451E+001 +9.5199797914E-002 -9.9915688232E+000
29402650000.000 +1.4125783658E-001 -1.4521170528E+001 +9.3571977167E-001 -8.2698207284E+001 +9.4032002220E-001 -8.4172949576E+001 +9.4678898949E-002 -1.1490727385E+001
29602600000.000 +1.4346974334E-001 -1.5660239080E+001 +9.3449959999E-001 -8.3473798809E+001 +9.4453642908E-001 -8.4978546689E+001 +9.5797591364E-002 -1.2006657367E+001
29802550000.000 +1.4458723946E-001 -1.7637699053E+001 +9.3582146703E-001 -8.3699767264E+001 +9.3227708228E-001 -8.6257997117E+001 +9.6232316027E-002 -1.4329431952E+001
30002500000.000 +1.4116643609E-001 -1.6847196909E+001 +9.3837490845E-001 -8.4778348900E+001 +9.2473855552E-001 -8.5420987148E+001 +9.5266463520E-002 -1.4590686807E+001
30202450000.000 +1.4387662472E-001 -1.6846678633E+001 +9.2677068787E-001 -8.5368086009E+001 +9.4645351463E-001 -8.6382586498E+001 +9.6984099241E-002 -1.4621448687E+001
30402400000.000 +1.4398599698E-001 -1.8061124160E+001 +9.3111466610E-001 -8.6406935054E+001 +9.1183397499E-001 -8.7924230439E+001 +9.8618343162E-002 -1.6354270509E+001
30602350000.000 +1.4731070001E-001 -1.8862075264E+001 +9.2244151495E-001 -8.6978977374E+001 +9.0818554735E-001 -8.6776021160E+001 +9.9718672874E-002 -1.9018355175E+001
30802300000.000 +1.4867175987E-001 -1.8910778610E+001 +9.2381076616E-001 -8.7777701191E+001 +9.0878465040E-001 -8.8454096108E+001 +1.0093837427E-001 -1.8952375397E+001
31002250000.000 +1.5237001736E-001 -2.1055568646E+001 +9.0872995620E-001 -8.7694898132E+001 +9.1015367985E-001 -8.8447553073E+001 +1.0098747349E-001 -2.1045928624E+001
31202200000.000 +1.5260170764E-001 -2.0944307982E+001 +9.2351087079E-001 -8.8621005611E+001 +9.0999742548E-001 -8.9591323605E+001 +1.0176968914E-001 -2.0417220066E+001
31402150000.000 +1.5437046291E-001 -2.2235415981E+001 +9.0919949855E-001 -8.9223344375E+001 +9.2513156989E-001 -8.9590108755E+001 +1.0309722752E-001 -2.1037166033E+001
31602100000.000 +1.5664597350E-001 -2.4058429706E+001 +9.1866446127E-001 -8.9496928473E+001 +9.0457234427E-001 -9.1790124992E+001 +1.0614304855E-001 -2.2455381181E+001
31802050000.000 +1.5440870668E-001 -2.6528505919E+001 +9.0340944252E-001 -8.9584595973E+001 +9.1032814977E-001 -8.9632595924E+001 +1.0239774493E-001 -2.4947242641E+001
32002000000.000 +1.5491537244E-001 -2.6525751608E+001 +9.2273734377E-001 -9.0422917546E+001 +9.2472801507E-001 -9.1791425993E+001 +1.0473868382E-001 -2.4166972949E+001
32201950000.000 +1.5451070895E-001 -2.7345721591E+001 +9.1378563617E-001 -9.0671857898E+001 +9.2177852328E-001 -9.1709301037E+001 +1.0541975491E-001 -2.5235374363E+001
32401900000.000 +1.5286398765E-001 -2.8928992495E+001 +9.3719594693E-001 -9.1152498684E+001 +9.1850304301E-001 -9.2904137580E+001 +1.0432663202E-001 -2.7034843147E+001
32601850000.000 +1.5491028519E-001 -2.8232643610E+001 +9.1908610212E-001 -9.1952350441E+001 +9.2736242077E-001 -9.2723715879E+001 +1.0612567595E-001 -2.7481416265E+001
32801800000.000 +1.5850425683E-001 -2.9271813704E+001 +9.2614419376E-001 -9.2093215379E+001 +9.3199891546E-001 -9.4343078615E+001 +1.0790535662E-001 -2.9057832397E+001
33001750000.000 +1.5711457375E-001 -2.9938731766E+001 +9.2615641934E-001 -9.2998700573E+001 +9.2841786810E-001 -9.4268190226E+001 +1.0776436668E-001 -3.0098725466E+001
33201700000.000 +1.5740436740E-001 -3.0996375691E+001 +9.3140564625E-001 -9.3280533453E+001 +9.2967708940E-001 -9.4651663052E+001 +1.0835952476E-001 -3.1366848995E+001
33401650000.000 +1.5975963720E-001 -3.2135170084E+001 +9.2941707638E-001 -9.3759940422E+001 +9.2564442123E-001 -9.5383111014E+001 +1.1029678541E-001 -3.2370547939E+001
33601600000.000 +1.5967742480E-001 -3.2581671533E+001 +9.2678105663E-001 -9.4672729116E+001 +9.1731972554E-001 -9.5903264298E+001 +1.1143924696E-001 -3.3673546641E+001
33801550000.000 +1.6062459563E-001 -3.3553150246E+001 +9.2326434388E-001 -9.5488190821E+001 +9.1782814529E-001 -9.6390403330E+001 +1.1335066836E-001 -3.4529877494E+001
34001500000.000 +1.6184325591E-001 -3.5648296084E+001 +9.2013443439E-001 -9.5621263814E+001 +9.0375629620E-001 -9.7043322892E+001 +1.1348356064E-001 -3.6586382264E+001
34201450000.000 +1.6140618647E-001 -3.6466161598E+001 +9.2557835743E-001 -9.6133417778E+001 +9.0452108932E-001 -9.7654261101E+001 +1.1469425273E-001 -3.8060487040E+001
34401400000.000 +1.6037520951E-001 -3.7790495428E+001 +9.1786552114E-001 -9.6688394009E+001 +9.0674483330E-001 -9.7907632696E+001 +1.1343171710E-001 -3.9795001677E+001
34601350000.000 +1.6038600888E-001 -3.7113344106E+001 +9.1891483805E-001 -9.7529570313E+001 +9.1482153303E-001 -9.9069632873E+001 +1.1210082316E-001 -3.8756039826E+001
34801300000.000 +1.6169979608E-001 -3.8090151714E+001 +9.2249449216E-001 -9.8123916409E+001 +8.9412636029E-001 -9.9581874126E+001 +1.1329450713E-001 -3.9473772989E+001
35001250000.000 +1.6515794267E-001 -3.8793750962E+001 +9.1578217905E-001 -9.8981953051E+001 +8.9775018620E-001 -9.9406381026E+001 +1.1513323215E-001 -4.0851704520E+001
35201200000.000 +1.6708417087E-001 -3.9856266827E+001 +9.1462003727E-001 -9.9242983493E+001 +9.0460421604E-001 -1.0124298335E+002 +1.1658473188E-001 -4.1690176880E+001
35401150000.000 +1.6752379749E-001 -4.0506686441E+001 +9.1233853403E-001 -9.9947882534E+001 +9.0749138680E-001 -1.0112059295E+002 +1.1826888348E-001 -4.3179080045E+001
35601100000.000 +1.6778857912E-001 -4.1805038291E+001 +9.1490516317E-001 -1.0049595824E+002 +9.0599189714E-001 -1.0162286883E+002 +1.1766188531E-001 -4.5149750064E+001
35801050000.000 +1.7053419587E-001 -4.2758734275E+001 +9.0283468940E-001 -1.0106616651E+002 +9.0651766380E-001 -1.0266912497E+002 +1.2129287704E-001 -4.6872812722E+001
36001000000.000 +1.6912222029E-001 -4.4246665419E+001 +9.1336881580E-001 -1.0120288305E+002 +9.0449397461E-001 -1.0376612730E+002 +1.2036150221E-001 -4.8885931859E+001
36200950000.000 +1.6619757208E-001 -4.4914841955E+001 +9.0434420785E-001 -1.0233172397E+002 +9.0987386259E-001 -1.0264423037E+002 +1.1921196530E-001 -5.0211786806E+001
36400900000.000 +1.6678770504E-001 -4.6227195951E+001 +9.1419540771E-001 -1.0200025668E+002 +9.2090041169E-001 -1.0406313542E+002 +1.2001950943E-001 -5.0936822771E+001
36600850000.000 +1.6633418011E-001 -4.7999098420E+001 +9.0834206597E-001 -1.0251621739E+002 +8.9879793593E-001 -1.0424714304E+002 +1.1903260370E-001 -5.3027879792E+001
36800800000.000 +1.6333953140E-001 -4.8038599147E+001 +9.2712299047E-001 -1.0290164306E+002 +9.1855605931E-001 -1.0460583179E+002 +1.1855978982E-001 -5.3415218058E+001
37000750000.000 +1.6370240774E-001 -4.8926573186E+001 +9.1965427659E-001 -1.0353087866E+002 +9.1482164023E-001 -1.0480596586E+002 +1.1783123822E-001 -5.3270204531E+001
37200700000.000 +1.6166646668E-001 -4.9979596720E+001 +9.3321956403E-001 -1.0342363186E+002 +9.0765571273E-001 -1.0541419138E+002 +1.1657880490E-001 -5.4082962453E+001
37400650000.000 +1.6175922728E-001 -5.0123531236E+001 +9.2751795204E-001 -1.0478503338E+002 +9.0382861709E-001 -1.0563406615E+002 +1.1788534877E-001 -5.4643127888E+001
37600600000.000 +1.6228205389E-001 -5.1485132887E+001 +9.3246862504E-001 -1.0548432876E+002 +9.0887544326E-001 -1.0668063906E+002 +1.1813520761E-001 -5.6015056910E+001
37800550000.000 +1.6208449061E-001 -5.2014469065E+001 +9.2654736021E-001 -1.0640534630E+002 +8.9377684705E-001 -1.0700193701E+002 +1.1767430480E-001 -5.6574461319E+001
38000500000.000 +1.6157371634E-001 -5.2840137573E+001 +9.2825077823E-001 -1.0694197575E+002 +8.9675989282E-001 -1.0645409105E+002 +1.1821290373E-001 -5.7510417850E+001
38200450000.000 +1.6336765359E-001 -5.3745581105E+001 +9.1436039814E-001 -1.0785082455E+002 +9.0188773938E-001 -1.0797835303E+002 +1.1913044160E-001 -5.9271370719E+001
38400400000.000 +1.6260301022E-001 -5.5797266205E+001 +9.1244248813E-001 -1.0771937981E+002 +8.8252295231E-001 -1.0844108876E+002 +1.1893195455E-001 -6.1559510627E+001
38600350000.000 +1.6075729869E-001 -5.5274837880E+001 +9.1411075576E-001 -1.0859273342E+002 +9.0220026381E-001 -1.0881093350E+002 +1.1983321317E-001 -6.2022074309E+001
38800300000.000 +1.6232294279E-001 -5.7717685247E+001 +9.0000698861E-001 -1.0845384296E+002 +8.9121719877E-001 -1.0948746960E+002 +1.1990265161E-001 -6.5062278427E+001
39000250000.000 +1.6404544218E-001 -5.7947764655E+001 +9.0250734433E-001 -1.0909007859E+002 +8.9295332934E-001 -1.1093008626E+002 +1.2205644446E-001 -6.6328316170E+001
39200200000.000 +1.6679809908E-001 -5.9697634654E+001 +8.9065062254E-001 -1.0987043055E+002 +8.8083981849E-001 -1.1121210461E+002 +1.2499993534E-001 -6.8321662221E+001
39400150000.000 +1.6197251400E-001 -5.9683710487E+001 +9.0253080506E-001 -1.0942657488E+002 +9.0217200074E-001 -1.1196541610E+002 +1.2326812663E-001 -6.8470701517E+001
39600100000.000 +1.5894858425E-001 -6.2532258391E+001 +9.0087235472E-001 -1.0940937854E+002 +8.8490361061E-001 -1.1202961617E+002 +1.2095043404E-001 -7.1565331320E+001
39800050000.000 +1.5630087862E-001 -5.9960285066E+001 +9.2451247609E-001 -1.1031547109E+002 +9.1589920531E-001 -1.1237401830E+002 +1.2181447042E-001 -7.0149688822E+001
40000000000.000 +1.5728706614E-001 -6.0857702633E+001 +9.2122437279E-001 -1.1169153695E+002 +9.0958527042E-001 -1.1409712369E+002 +1.2141690381E-001 -7.1944398375E+001
