# Supplementary material for: Conductivity and radio frequency performance data for silver nanoparticle inks deposited via aerosol jet deposition and processed under varying conditions
Source: Data Brief. 2020 Sep 24;33:106331. doi: 10.1016/j.dib.2020.106331 (PMC7560714; doi:10.1016/j.dib.2020.106331)
Supplement: Supplementary file 3 [file mmc3.zip › Sintering Study/Clariant Ink/RF Data/CLA_02_03.S2P]

!  2-Port S-parameters saved by WinCal
! VAR MeasName=S-Parameters (CALIBRATED_DATA) read from VNA (E8364B)
! VAR MeasDate=11/22/2017 2:50:23 PM
! VAR NAME=AFRL171010_02_03
! VAR FILENAME=AFRL171010_02_03.S2P
! VAR DATE=11/22/2017 2:50:23 PM
! VAR PHYS_PORTS=1,2
! VAR ObjTypeName=DATASET
! VAR IndexType=Frequency
!
# Hz S MA R 50
10000000.000 +1.1563172790E-002 -1.6032393544E+002 +9.7670485885E-001 +1.2422152235E-002 +9.7755481707E-001 -3.7979630948E-001 +1.1938904485E-002 -1.7445062491E+002
209950000.000 +1.5211901905E-002 -1.7996960445E+002 +9.7503506516E-001 -7.2036431196E-001 +9.7424945804E-001 -7.5167535971E-001 +1.5121178129E-002 -1.7965555889E+002
409900000.000 +1.4939245847E-002 +1.7865218216E+002 +9.7413858780E-001 -1.3258393942E+000 +9.7380929794E-001 -1.3637807878E+000 +1.4891023111E-002 +1.7566980086E+002
609850000.000 +1.5053246846E-002 +1.7687411859E+002 +9.7366143996E-001 -1.9668867315E+000 +9.7352147719E-001 -2.0130740248E+000 +1.4867043359E-002 +1.7669370447E+002
809800000.000 +1.5533638061E-002 +1.7342154060E+002 +9.7301580716E-001 -2.5403940292E+000 +9.7281935892E-001 -2.6298531529E+000 +1.5618290820E-002 +1.7283570250E+002
1009750000.000 +1.6045529554E-002 +1.7181635291E+002 +9.7213445727E-001 -3.1562837542E+000 +9.7061369524E-001 -3.1791772250E+000 +1.6702974468E-002 +1.7083861953E+002
1209700000.000 +1.6449741034E-002 +1.6646831186E+002 +9.7207426398E-001 -3.7032290508E+000 +9.7039472861E-001 -3.7590355087E+000 +1.6370909148E-002 +1.6818518473E+002
1409650000.000 +1.7058182443E-002 +1.6556968573E+002 +9.7061914715E-001 -4.3134464611E+000 +9.6981521551E-001 -4.3453746899E+000 +1.6771087341E-002 +1.6655481117E+002
1609600000.000 +1.6910617698E-002 +1.6332565238E+002 +9.7024710899E-001 -4.9221972354E+000 +9.6970150922E-001 -4.9665773800E+000 +1.6367372875E-002 +1.6488617306E+002
1809550000.000 +1.7781700305E-002 +1.6380079131E+002 +9.6901457909E-001 -5.5571836061E+000 +9.6861077366E-001 -5.6001659505E+000 +1.6901381192E-002 +1.6508188317E+002
2009500000.000 +1.8791096824E-002 +1.6023822506E+002 +9.6795481751E-001 -6.0732007297E+000 +9.6722751071E-001 -6.1361935248E+000 +1.8063240959E-002 +1.6140887322E+002
2209450000.000 +1.9119016306E-002 +1.5589119736E+002 +9.6743714113E-001 -6.6243991746E+000 +9.6677710268E-001 -6.6614492861E+000 +1.8888419936E-002 +1.5702580639E+002
2409400000.000 +1.9446206349E-002 +1.5339068744E+002 +9.6701628073E-001 -7.2331505945E+000 +9.6670558601E-001 -7.2627725959E+000 +1.8871031556E-002 +1.5491002271E+002
2609350000.000 +2.0013444668E-002 +1.5022872393E+002 +9.6633479436E-001 -7.7040221968E+000 +9.6666658912E-001 -7.8213915466E+000 +1.9184342863E-002 +1.5085405384E+002
2809300000.000 +2.0070231160E-002 +1.4740090349E+002 +9.6602062717E-001 -8.3444955139E+000 +9.6630028231E-001 -8.3672386355E+000 +1.9127693613E-002 +1.4748450954E+002
3009250000.000 +1.9818362361E-002 +1.4488211622E+002 +9.6632539858E-001 -8.8792862430E+000 +9.6528351448E-001 -8.9462757156E+000 +1.9397592405E-002 +1.4603692434E+002
3209200000.000 +2.0839392755E-002 +1.4272387993E+002 +9.6543403369E-001 -9.5035818624E+000 +9.6463730774E-001 -9.4949499533E+000 +1.9833167451E-002 +1.4362048917E+002
3409150000.000 +2.1282209713E-002 +1.3865621559E+002 +9.6554200967E-001 -1.0056669910E+001 +9.6436527327E-001 -1.0044900258E+001 +2.0754531835E-002 +1.4016175693E+002
3609100000.000 +2.1942053897E-002 +1.3593341061E+002 +9.6474360877E-001 -1.0614334388E+001 +9.6328863147E-001 -1.0624649904E+001 +2.1699587539E-002 +1.3846050450E+002
3809050000.000 +2.3244259083E-002 +1.3511829461E+002 +9.6363629021E-001 -1.1088400121E+001 +9.6336289075E-001 -1.1149681750E+001 +2.1838180442E-002 +1.3570473897E+002
4009000000.000 +2.3381140363E-002 +1.3180793216E+002 +9.6305815109E-001 -1.1739516237E+001 +9.6214230769E-001 -1.1728033389E+001 +2.2379790127E-002 +1.3288769488E+002
4208950000.000 +2.4025362044E-002 +1.2987154045E+002 +9.6287253172E-001 -1.2271485716E+001 +9.6228592732E-001 -1.2250450533E+001 +2.2538539884E-002 +1.3129450577E+002
4408900000.000 +2.4652726791E-002 +1.2894967967E+002 +9.6206622748E-001 -1.2821768792E+001 +9.6173232815E-001 -1.2867448885E+001 +2.2849903328E-002 +1.2934789827E+002
4608850000.000 +2.5076299340E-002 +1.2633326001E+002 +9.6205248773E-001 -1.3367545794E+001 +9.6186893528E-001 -1.3403386794E+001 +2.3928805263E-002 +1.2688012168E+002
4808800000.000 +2.5939530887E-002 +1.2357253999E+002 +9.6104185172E-001 -1.3923866526E+001 +9.6090829689E-001 -1.3960185066E+001 +2.4546109908E-002 +1.2460824641E+002
5008750000.000 +2.6753916825E-002 +1.2250200048E+002 +9.6126673673E-001 -1.4474573461E+001 +9.6167139141E-001 -1.4502543021E+001 +2.4609205895E-002 +1.2283635975E+002
5208700000.000 +2.7054617899E-002 +1.1953605992E+002 +9.6071298501E-001 -1.5035074793E+001 +9.6112681340E-001 -1.5128579093E+001 +2.5762148257E-002 +1.1922717673E+002
5408650000.000 +2.7776375564E-002 +1.1675450659E+002 +9.6068279280E-001 -1.5586078859E+001 +9.6107911941E-001 -1.5613058430E+001 +2.5445930226E-002 +1.1607100530E+002
5608600000.000 +2.7716202245E-002 +1.1474347936E+002 +9.6107052660E-001 -1.6161397624E+001 +9.6221447945E-001 -1.6232700513E+001 +2.5693574792E-002 +1.1371467517E+002
5808550000.000 +2.8142379817E-002 +1.1168767417E+002 +9.6122536012E-001 -1.6741136072E+001 +9.6083825502E-001 -1.6777618064E+001 +2.6542263481E-002 +1.1107491737E+002
6008500000.000 +2.8644240979E-002 +1.0929454570E+002 +9.6105470781E-001 -1.7272095005E+001 +9.6032787605E-001 -1.7302415807E+001 +2.7120752047E-002 +1.0857999138E+002
6208450000.000 +2.9867146026E-002 +1.0842761150E+002 +9.6073670923E-001 -1.7852211939E+001 +9.5966872771E-001 -1.7877604363E+001 +2.6874820433E-002 +1.0786085526E+002
6408400000.000 +3.0317399203E-002 +1.0745601665E+002 +9.5932018452E-001 -1.8418234357E+001 +9.5973009416E-001 -1.8488931584E+001 +2.7895649439E-002 +1.0562632544E+002
6608350000.000 +3.1247372101E-002 +1.0454245995E+002 +9.5869081256E-001 -1.8969829854E+001 +9.5845965884E-001 -1.8999867651E+001 +2.8358376458E-002 +1.0391536105E+002
6808300000.000 +3.2317880664E-002 +1.0404844618E+002 +9.5930778865E-001 -1.9536713759E+001 +9.5922733909E-001 -1.9496249147E+001 +2.8192443834E-002 +1.0187823387E+002
7008250000.000 +3.2252626313E-002 +1.0223467927E+002 +9.5811655387E-001 -2.0104150445E+001 +9.5918335691E-001 -2.0204833933E+001 +2.9342141023E-002 +1.0055684021E+002
7208200000.000 +3.2926961950E-002 +9.9573037975E+001 +9.5807304618E-001 -2.0673500433E+001 +9.5762752988E-001 -2.0685838550E+001 +2.9734796309E-002 +9.8859532198E+001
7408150000.000 +3.3577777605E-002 +9.8724679239E+001 +9.5702193437E-001 -2.1249408540E+001 +9.5876321593E-001 -2.1283767135E+001 +2.9972160971E-002 +9.7111002359E+001
7608100000.000 +3.3912024875E-002 +9.6886394956E+001 +9.5723934107E-001 -2.1802748059E+001 +9.5587033111E-001 -2.1836946243E+001 +3.0428468333E-002 +9.5824278100E+001
7808050000.000 +3.4803771976E-002 +9.3904831976E+001 +9.5626647736E-001 -2.2338200319E+001 +9.5567408431E-001 -2.2433552869E+001 +3.0801644286E-002 +9.3285842855E+001
8008000000.000 +3.5642922372E-002 +9.4003979719E+001 +9.5575518444E-001 -2.2872584832E+001 +9.5613416376E-001 -2.2912399957E+001 +3.0814162598E-002 +9.0957204428E+001
8207950000.000 +3.5488779284E-002 +9.2094021873E+001 +9.5597911481E-001 -2.3514501684E+001 +9.5785406679E-001 -2.3602798170E+001 +3.1740557451E-002 +8.9649952168E+001
8407900000.000 +3.6794664835E-002 +8.8782006766E+001 +9.5529287563E-001 -2.4012342197E+001 +9.5451951494E-001 -2.4058924688E+001 +3.2563306747E-002 +8.7424142149E+001
8607850000.000 +3.8109191790E-002 +8.8843387683E+001 +9.5605737621E-001 -2.4541808598E+001 +9.5779533693E-001 -2.4450663638E+001 +3.2730646688E-002 +8.5724731111E+001
8807800000.000 +3.8720008353E-002 +8.6869214774E+001 +9.5512843327E-001 -2.5141413545E+001 +9.5604897005E-001 -2.5280162186E+001 +3.4467037733E-002 +8.4365705140E+001
9007750000.000 +3.9172899023E-002 +8.4220814884E+001 +9.5409906577E-001 -2.5671554801E+001 +9.5303029965E-001 -2.5700052692E+001 +3.4637463691E-002 +8.2873312065E+001
9207700000.000 +4.0358265294E-002 +8.4732305295E+001 +9.5309244231E-001 -2.6219533434E+001 +9.5558556731E-001 -2.6273314239E+001 +3.4773546875E-002 +8.0995868956E+001
9407650000.000 +4.0797789436E-002 +8.3232222801E+001 +9.5286477096E-001 -2.6766316888E+001 +9.5532652350E-001 -2.6904152573E+001 +3.5736914819E-002 +8.0070239267E+001
9607600000.000 +4.1313947023E-002 +8.0070123592E+001 +9.5215240053E-001 -2.7367475123E+001 +9.5336226941E-001 -2.7479058824E+001 +3.6591965030E-002 +7.8490886612E+001
9807550000.000 +4.2248401929E-002 +7.9349956957E+001 +9.5197990423E-001 -2.7851684490E+001 +9.5271481456E-001 -2.7950000677E+001 +3.6345557183E-002 +7.6104170214E+001
10007500000.000 +4.1204668446E-002 +7.8349769001E+001 +9.5096260493E-001 -2.8492586138E+001 +9.5412891660E-001 -2.8606481455E+001 +3.6550587448E-002 +7.4637238081E+001
10207450000.000 +4.2668750016E-002 +7.6325040121E+001 +9.5023702234E-001 -2.8964594211E+001 +9.4903171915E-001 -2.9093921514E+001 +3.7197128025E-002 +7.3419217259E+001
10407400000.000 +4.3726394289E-002 +7.5400134600E+001 +9.5148064096E-001 -2.9487006819E+001 +9.5079016844E-001 -2.9308114278E+001 +3.7319784850E-002 +7.1611006468E+001
10607350000.000 +4.3929289712E-002 +7.5507585835E+001 +9.4929591590E-001 -3.0070353594E+001 +9.5239585232E-001 -3.0242729144E+001 +3.7922076134E-002 +7.0516405880E+001
10807300000.000 +4.4866682192E-002 +7.2941729140E+001 +9.4944772427E-001 -3.0598832863E+001 +9.4689976429E-001 -3.0610385921E+001 +3.8510729321E-002 +6.7745970135E+001
11007250000.000 +4.5507787136E-002 +7.1178252461E+001 +9.4958090336E-001 -3.1107151893E+001 +9.5158138255E-001 -3.1037729826E+001 +3.8521259868E-002 +6.6454949190E+001
11207200000.000 +4.6407246627E-002 +7.0594501305E+001 +9.5041504257E-001 -3.1650286341E+001 +9.5013339792E-001 -3.1603440699E+001 +3.9483136435E-002 +6.4398965221E+001
11407150000.000 +4.6836003683E-002 +6.8811914930E+001 +9.4785470605E-001 -3.2233574955E+001 +9.5012662213E-001 -3.2352167206E+001 +4.0351551907E-002 +6.3670440539E+001
11607100000.000 +4.7408896693E-002 +6.7848070231E+001 +9.4964391239E-001 -3.2547990449E+001 +9.4552511660E-001 -3.2683258113E+001 +4.0533415312E-002 +6.1771925981E+001
11807050000.000 +4.7910656489E-002 +6.7159690029E+001 +9.4892324296E-001 -3.3276589310E+001 +9.5527399419E-001 -3.3352032326E+001 +4.0833788309E-002 +6.1277894052E+001
12007000000.000 +4.8914544063E-002 +6.4867866267E+001 +9.4736331200E-001 -3.3647615881E+001 +9.4414040825E-001 -3.4068644895E+001 +4.1863062793E-002 +5.9466485480E+001
12206950000.000 +5.0099833082E-002 +6.5028320997E+001 +9.4764780725E-001 -3.4316134675E+001 +9.5197104227E-001 -3.4172280482E+001 +4.1795493028E-002 +5.8183001030E+001
12406900000.000 +5.0732597052E-002 +6.3917470469E+001 +9.4776727788E-001 -3.4766576817E+001 +9.5191354453E-001 -3.5187950251E+001 +4.2036332362E-002 +5.6780849542E+001
12606850000.000 +5.0713421536E-002 +6.3222402108E+001 +9.4744737551E-001 -3.5396507425E+001 +9.5072968003E-001 -3.5578784272E+001 +4.2649304491E-002 +5.6489201117E+001
12806800000.000 +5.3405086599E-002 +6.0822801494E+001 +9.4748932697E-001 -3.5710159656E+001 +9.5021326879E-001 -3.6195456672E+001 +4.2850065398E-002 +5.4557907917E+001
13006750000.000 +5.2237724809E-002 +5.9037171953E+001 +9.4909089420E-001 -3.6483370377E+001 +9.5601974522E-001 -3.6719081293E+001 +4.3034568743E-002 +5.3576992976E+001
13206700000.000 +5.1270433659E-002 +5.8328849615E+001 +9.4777942543E-001 -3.7094652933E+001 +9.5296608468E-001 -3.7750018044E+001 +4.3913232716E-002 +5.3586238765E+001
13406650000.000 +5.0632852372E-002 +5.6877119714E+001 +9.4933599169E-001 -3.7740772823E+001 +9.4946321931E-001 -3.7661346882E+001 +4.2894740164E-002 +5.0017900356E+001
13606600000.000 +5.1601363606E-002 +5.7784211977E+001 +9.4762968422E-001 -3.8244174155E+001 +9.5345753271E-001 -3.8268033874E+001 +4.3514818586E-002 +4.9749358136E+001
13806550000.000 +5.3869337377E-002 +5.7043088906E+001 +9.4629677816E-001 -3.8822924067E+001 +9.4699153141E-001 -3.9020509851E+001 +4.5261454509E-002 +4.9032473673E+001
14006500000.000 +5.3684016277E-002 +5.4974340074E+001 +9.4523121989E-001 -3.9187259985E+001 +9.4718097627E-001 -3.9173175861E+001 +4.4809930885E-002 +4.6896283419E+001
14206450000.000 +5.5303974438E-002 +5.5038899914E+001 +9.4675128197E-001 -3.9802174178E+001 +9.4870191418E-001 -3.9698062548E+001 +4.5897003427E-002 +4.5539287612E+001
14406400000.000 +5.6010547417E-002 +5.3254147644E+001 +9.4686418578E-001 -4.0329409710E+001 +9.4397650417E-001 -3.9986439074E+001 +4.6574505239E-002 +4.5808772373E+001
14606350000.000 +5.6213490528E-002 +5.3016303491E+001 +9.4507906918E-001 -4.0645842334E+001 +9.4514462059E-001 -4.0588642754E+001 +4.6925271931E-002 +4.4740798085E+001
14806300000.000 +5.7900610290E-002 +5.3624286333E+001 +9.4856142193E-001 -4.1204259290E+001 +9.4653222339E-001 -4.1169704632E+001 +4.7944854772E-002 +4.3525294086E+001
15006250000.000 +5.8264001749E-002 +5.2350744663E+001 +9.4541802410E-001 -4.1762990278E+001 +9.4997663741E-001 -4.2040148943E+001 +4.8835431799E-002 +4.2772243331E+001
15206200000.000 +5.8741131539E-002 +5.1776705206E+001 +9.4997777553E-001 -4.2143666111E+001 +9.4240678315E-001 -4.2019480419E+001 +4.8418317502E-002 +4.1944259502E+001
15406150000.000 +6.0096929515E-002 +5.0313999899E+001 +9.4917345136E-001 -4.2912190259E+001 +9.5739183245E-001 -4.2719625569E+001 +4.9273101440E-002 +4.0187822854E+001
15606100000.000 +6.0253204466E-002 +4.9123195211E+001 +9.4950938430E-001 -4.3413271620E+001 +9.4935993239E-001 -4.4035945368E+001 +4.9652229929E-002 +3.9069205880E+001
15806050000.000 +5.9759083248E-002 +4.7903940559E+001 +9.4873842352E-001 -4.4090142062E+001 +9.5461809946E-001 -4.4044615835E+001 +4.9395206265E-002 +3.7931728124E+001
16006000000.000 +6.0274657532E-002 +4.7562887000E+001 +9.5215947442E-001 -4.4569060388E+001 +9.5371771571E-001 -4.5139129814E+001 +4.9629992717E-002 +3.6132334920E+001
16205950000.000 +6.0379721090E-002 +4.8749478986E+001 +9.5003567391E-001 -4.5343251823E+001 +9.5053601511E-001 -4.5701609576E+001 +5.0513238203E-002 +3.5616217614E+001
16405900000.000 +6.2212033281E-002 +4.4449771495E+001 +9.5093964221E-001 -4.5431070860E+001 +9.4863022006E-001 -4.6983064752E+001 +5.1027960920E-002 +3.3229728751E+001
16605850000.000 +6.3052343506E-002 +4.6991444403E+001 +9.5136881203E-001 -4.6361136340E+001 +9.5353701160E-001 -4.6622105850E+001 +5.1998400520E-002 +3.3270622882E+001
16805800000.000 +6.6376265245E-002 +4.8215485012E+001 +9.4517745942E-001 -4.6823593814E+001 +9.5622127659E-001 -4.7905664368E+001 +5.4576292771E-002 +3.3186674311E+001
17005750000.000 +6.7371251353E-002 +4.6416486639E+001 +9.4772480561E-001 -4.7657583159E+001 +9.4348041333E-001 -4.7754699983E+001 +5.4685649219E-002 +3.1725749066E+001
17205700000.000 +6.9602382911E-002 +4.5257557266E+001 +9.4609295767E-001 -4.7981793383E+001 +9.5237638995E-001 -4.8572694980E+001 +5.5194551378E-002 +3.0518457038E+001
17405650000.000 +7.0690513940E-002 +4.3947020809E+001 +9.4738232687E-001 -4.8695007432E+001 +9.4648489043E-001 -4.9099275022E+001 +5.6157142467E-002 +2.9266179567E+001
17605600000.000 +7.0957493179E-002 +4.1581807788E+001 +9.4178471438E-001 -4.8978641655E+001 +9.4709969299E-001 -4.9346497017E+001 +5.5831141657E-002 +2.7474105399E+001
17805550000.000 +7.0715749212E-002 +4.0914643397E+001 +9.4769107648E-001 -4.9784615665E+001 +9.4674950047E-001 -4.9577953724E+001 +5.5273940851E-002 +2.6308447715E+001
18005500000.000 +7.1877789003E-002 +4.1443323958E+001 +9.4269184317E-001 -5.0146779097E+001 +9.5425346350E-001 -5.0531665679E+001 +5.5866963213E-002 +2.6791078521E+001
18205450000.000 +7.1928126300E-002 +3.9931897489E+001 +9.4568633815E-001 -5.0481936641E+001 +9.5037462815E-001 -5.0852693522E+001 +5.5576279755E-002 +2.5227602331E+001
18405400000.000 +7.2269998091E-002 +4.0002848110E+001 +9.4489141650E-001 -5.1261089638E+001 +9.5776420809E-001 -5.0960605516E+001 +5.4863257395E-002 +2.4238598912E+001
18605350000.000 +7.3512853754E-002 +4.0304934343E+001 +9.4403110551E-001 -5.2000395056E+001 +9.5934792057E-001 -5.2297962952E+001 +5.6176283274E-002 +2.4523926677E+001
18805300000.000 +7.4494191795E-002 +3.7725953592E+001 +9.4859482236E-001 -5.2245344058E+001 +9.4240889822E-001 -5.2812674600E+001 +5.6680855060E-002 +2.1709403873E+001
19005250000.000 +7.6096891681E-002 +3.8217999998E+001 +9.5120379100E-001 -5.2911773602E+001 +9.5743863904E-001 -5.2860936141E+001 +5.6949500220E-002 +2.0212571909E+001
19205200000.000 +7.5951144753E-002 +3.6713479372E+001 +9.5334317013E-001 -5.3535258819E+001 +9.5534838270E-001 -5.4611710734E+001 +5.7541023775E-002 +1.9691018824E+001
19405150000.000 +7.7522459621E-002 +3.6331425862E+001 +9.5164744846E-001 -5.4254041960E+001 +9.4607910097E-001 -5.4899488577E+001 +5.9193344494E-002 +1.8812627409E+001
19605100000.000 +7.7601985253E-002 +3.5105789708E+001 +9.5684913422E-001 -5.4757186698E+001 +9.4442068644E-001 -5.5583151225E+001 +5.8259387830E-002 +1.7353090307E+001
19805050000.000 +7.9567804679E-002 +3.5342378983E+001 +9.4935756429E-001 -5.5528772732E+001 +9.5273035930E-001 -5.6027055896E+001 +6.0014804188E-002 +1.7234570837E+001
20005000000.000 +8.1892472517E-002 +3.3934004616E+001 +9.4784211141E-001 -5.5669938685E+001 +9.4736590601E-001 -5.7068665185E+001 +6.0363673622E-002 +1.6584752930E+001
20204950000.000 +8.2594935483E-002 +3.4064456612E+001 +9.4952029183E-001 -5.6716329396E+001 +9.4737789267E-001 -5.6739244354E+001 +6.0158726799E-002 +1.6890810459E+001
20404900000.000 +8.3771617665E-002 +3.3524226219E+001 +9.4808953721E-001 -5.7107607611E+001 +9.5051096817E-001 -5.8146875053E+001 +6.1016924430E-002 +1.7191486441E+001
20604850000.000 +8.6447274834E-002 +3.1796572286E+001 +9.4442498504E-001 -5.7641272870E+001 +9.3404705890E-001 -5.8157650338E+001 +6.3032442619E-002 +1.5152004881E+001
20804800000.000 +8.6433073181E-002 +3.1243439623E+001 +9.4224162334E-001 -5.7974295858E+001 +9.5070575420E-001 -5.8387056789E+001 +6.1801456427E-002 +1.4605793103E+001
21004750000.000 +8.7315201899E-002 +3.0353308532E+001 +9.4386989267E-001 -5.8800122259E+001 +9.4693996689E-001 -5.9182101148E+001 +6.2541148524E-002 +1.4499890586E+001
21204700000.000 +8.9326155519E-002 +2.9813770760E+001 +9.3885642793E-001 -5.8799479590E+001 +9.5301388504E-001 -5.9642247158E+001 +6.3155980719E-002 +1.4464061685E+001
21404650000.000 +8.8789570089E-002 +2.8307776644E+001 +9.4536743944E-001 -5.9425819900E+001 +9.4553691964E-001 -5.9881548371E+001 +6.2455183905E-002 +1.2569536429E+001
21604600000.000 +8.7857230857E-002 +2.9808469777E+001 +9.3487806239E-001 -6.0209230177E+001 +9.6315231869E-001 -6.0193725396E+001 +6.2879677770E-002 +1.3792378727E+001
21804550000.000 +9.2167252364E-002 +2.7669658861E+001 +9.4308242517E-001 -6.0560764409E+001 +9.5172522945E-001 -6.1471036266E+001 +6.5698818339E-002 +1.0399432873E+001
22004500000.000 +9.1719496178E-002 +2.7382912074E+001 +9.4563722455E-001 -6.1362162625E+001 +9.5156392827E-001 -6.0846031850E+001 +6.5029118916E-002 +9.0326178018E+000
22204450000.000 +9.5045875117E-002 +2.6930923017E+001 +9.4814164943E-001 -6.1863786219E+001 +9.5715523933E-001 -6.2036769513E+001 +6.6988269364E-002 +8.7031465103E+000
22404400000.000 +9.7440874382E-002 +2.5813067282E+001 +9.4254902053E-001 -6.2493013740E+001 +9.5249201173E-001 -6.3204716321E+001 +6.9064807641E-002 +8.1631721642E+000
22604350000.000 +9.8958283133E-002 +2.4583444762E+001 +9.4752422608E-001 -6.2988307468E+001 +9.4991992475E-001 -6.3579972108E+001 +6.9179445656E-002 +6.6448084664E+000
22804300000.000 +1.0025357405E-001 +2.3852973324E+001 +9.4634461817E-001 -6.4035170784E+001 +9.5693031942E-001 -6.4536011126E+001 +6.9759139157E-002 +7.1908540218E+000
23004250000.000 +1.0211550120E-001 +2.3487656912E+001 +9.4564669604E-001 -6.4463447196E+001 +9.4369546886E-001 -6.5612807055E+001 +7.1084227248E-002 +7.5699735494E+000
23204200000.000 +1.0294769332E-001 +2.1961050757E+001 +9.4481128649E-001 -6.4951691377E+001 +9.3859895147E-001 -6.6027066019E+001 +7.2543730515E-002 +5.9336712800E+000
23404150000.000 +1.0489943929E-001 +2.1082593621E+001 +9.4361901376E-001 -6.6032193572E+001 +9.4627652188E-001 -6.6158876739E+001 +7.2515413398E-002 +6.7379355770E+000
23604100000.000 +1.0730782911E-001 +1.9282959951E+001 +9.4228220974E-001 -6.6195506025E+001 +9.4941341515E-001 -6.8083286398E+001 +7.4210457283E-002 +6.6933499015E+000
23804050000.000 +1.0778026679E-001 +1.9072313543E+001 +9.4623352036E-001 -6.7025686094E+001 +9.2223271635E-001 -6.7584163952E+001 +7.4648366645E-002 +4.8780047989E+000
24004000000.000 +1.0979140848E-001 +1.6277862409E+001 +9.4206027482E-001 -6.7258986893E+001 +9.4579727818E-001 -6.8512525839E+001 +7.4771991957E-002 +3.4076226871E+000
24203950000.000 +1.0942041586E-001 +1.5899478479E+001 +9.3848910701E-001 -6.8135438613E+001 +9.3402230770E-001 -6.9619536745E+001 +7.6350481127E-002 +3.9224227762E+000
24403900000.000 +1.0975177976E-001 +1.3016058778E+001 +9.3678421779E-001 -6.8185983454E+001 +9.3881811370E-001 -6.9442465063E+001 +7.6457184588E-002 +7.4333416111E-001
24603850000.000 +1.0663472778E-001 +1.2673325837E+001 +9.4056434336E-001 -6.9116928690E+001 +9.3853282591E-001 -6.9618264041E+001 +7.6715157720E-002 -4.3895548679E-001
24803800000.000 +1.1055533492E-001 +1.3112492459E+001 +9.3438545919E-001 -6.9295519740E+001 +9.4824339159E-001 -7.1026107118E+001 +7.9542228313E-002 -5.6450694026E-001
25003750000.000 +1.0776207663E-001 +1.1602916461E+001 +9.4181296418E-001 -7.0011541728E+001 +9.2542421390E-001 -7.1071437032E+001 +7.9070898454E-002 -2.2693505911E+000
25203700000.000 +1.0868381663E-001 +1.1958225982E+001 +9.3438502600E-001 -7.0629287600E+001 +9.4700269373E-001 -7.0529819429E+001 +7.9513467294E-002 -3.0769918644E+000
25403650000.000 +1.1247205351E-001 +1.0966674705E+001 +9.3144398021E-001 -7.0776463976E+001 +9.3942237810E-001 -7.2142607707E+001 +8.2525500520E-002 -3.5353659832E+000
25603600000.000 +1.1125194589E-001 +9.5045845135E+000 +9.3116612756E-001 -7.1110119263E+001 +9.2751583971E-001 -7.1690050617E+001 +8.1379002066E-002 -3.9723886630E+000
25803550000.000 +1.1312602979E-001 +1.0186895287E+001 +9.3460734563E-001 -7.1623600279E+001 +9.4045229648E-001 -7.2482734268E+001 +8.3291607155E-002 -3.9925193139E+000
26003500000.000 +1.1364476987E-001 +9.6306825846E+000 +9.2715175500E-001 -7.2605230604E+001 +9.3550732297E-001 -7.2808964771E+001 +8.4264611291E-002 -4.5277647492E+000
26203450000.000 +1.1590692364E-001 +8.9503610038E+000 +9.2867746937E-001 -7.2844345135E+001 +9.3230388202E-001 -7.3132958855E+001 +8.5230339321E-002 -5.1481485308E+000
26403400000.000 +1.1742914588E-001 +8.2301373455E+000 +9.3465021847E-001 -7.3812830709E+001 +9.2873901060E-001 -7.3517314950E+001 +8.6343760788E-002 -5.8432168683E+000
26603350000.000 +1.2087583128E-001 +7.9018246017E+000 +9.3112300946E-001 -7.3808381154E+001 +9.4728904007E-001 -7.4958862080E+001 +8.8182224206E-002 -6.2563499353E+000
26803300000.000 +1.1987082856E-001 +6.2636564963E+000 +9.3801333242E-001 -7.4657445162E+001 +9.3166775397E-001 -7.5283898982E+001 +8.8231551591E-002 -7.7008411002E+000
27003250000.000 +1.2154170519E-001 +6.1926752101E+000 +9.3466622378E-001 -7.5352899619E+001 +9.4313148909E-001 -7.5882561047E+001 +8.9859936371E-002 -8.3706582440E+000
27203200000.000 +1.2174277591E-001 +5.1170371841E+000 +9.3631842510E-001 -7.6322104356E+001 +9.2658883967E-001 -7.7821260046E+001 +9.0701274973E-002 -8.7260006644E+000
27403150000.000 +1.2370231818E-001 +3.9725940079E+000 +9.3535245781E-001 -7.6523195962E+001 +9.2370526574E-001 -7.8228121171E+001 +9.2832254895E-002 -1.1321386006E+001
27603100000.000 +1.2300368855E-001 +4.6195714686E+000 +9.3790857009E-001 -7.7716223827E+001 +9.2450654592E-001 -7.8597847491E+001 +9.3195994044E-002 -1.1035357288E+001
27803050000.000 +1.2607099472E-001 +4.6620693724E+000 +9.3333442233E-001 -7.8415895352E+001 +9.2160527555E-001 -7.9581001857E+001 +9.6595327913E-002 -1.1224949031E+001
28003000000.000 +1.2785574434E-001 +3.7433347802E+000 +9.3706191678E-001 -7.8891300697E+001 +9.1173385030E-001 -8.0084310930E+001 +9.7423159950E-002 -1.1890529434E+001
28202950000.000 +1.3001714116E-001 +2.8713884728E+000 +9.3285768862E-001 -7.9513677214E+001 +9.1468739674E-001 -8.0002167483E+001 +9.9633293355E-002 -1.3508431451E+001
28402900000.000 +1.3134521366E-001 +1.1299602991E+000 +9.2642458108E-001 -7.9370234018E+001 +9.4325941460E-001 -8.0233387096E+001 +9.9445850293E-002 -1.4171519698E+001
28602850000.000 +1.3508583183E-001 -8.3631810489E-001 +9.2382935856E-001 -7.9505991064E+001 +9.2359708928E-001 -8.1329158402E+001 +1.0153814420E-001 -1.6207302056E+001
28802800000.000 +1.3240138012E-001 -9.6958593957E-001 +9.2565535837E-001 -8.0143960057E+001 +9.2883020538E-001 -8.0509495277E+001 +1.0032827905E-001 -1.6775311408E+001
29002750000.000 +1.3623017831E-001 -1.8321080163E+000 +9.3184410936E-001 -8.0631907365E+001 +9.4139139612E-001 -8.2106549717E+001 +1.0222970979E-001 -1.7284821504E+001
29202700000.000 +1.3784816603E-001 -2.9706113544E+000 +9.2954276800E-001 -8.0749787016E+001 +9.3772466388E-001 -8.2644767709E+001 +1.0399847158E-001 -1.7998870367E+001
29402650000.000 +1.3761428203E-001 -4.0889138943E+000 +9.3535262247E-001 -8.1349890279E+001 +9.3840143493E-001 -8.2827716650E+001 +1.0372503543E-001 -1.9388204474E+001
29602600000.000 +1.4012184873E-001 -5.2772360567E+000 +9.3454052596E-001 -8.2104009067E+001 +9.4271990595E-001 -8.3625576814E+001 +1.0539346955E-001 -1.9691245366E+001
29802550000.000 +1.4072777906E-001 -7.1555715938E+000 +9.3600757974E-001 -8.2343580358E+001 +9.3106886007E-001 -8.4889576573E+001 +1.0619447329E-001 -2.1889802287E+001
30002500000.000 +1.3786735078E-001 -6.2088414929E+000 +9.3845178835E-001 -8.3374588222E+001 +9.2357878073E-001 -8.4132340254E+001 +1.0593771149E-001 -2.2235035675E+001
30202450000.000 +1.4157005797E-001 -6.4768649721E+000 +9.2698082555E-001 -8.4014531708E+001 +9.4501151465E-001 -8.4998734393E+001 +1.0809824729E-001 -2.2321172242E+001
30402400000.000 +1.4176988261E-001 -7.4626762942E+000 +9.3233834519E-001 -8.5073365843E+001 +9.1232363437E-001 -8.6522981247E+001 +1.0969189381E-001 -2.3806260410E+001
30602350000.000 +1.4511832106E-001 -8.5736843129E+000 +9.2383311146E-001 -8.5632876335E+001 +9.0778434060E-001 -8.5467718214E+001 +1.1174499840E-001 -2.5753834697E+001
30802300000.000 +1.4713502671E-001 -8.6628018483E+000 +9.2551557349E-001 -8.6432315258E+001 +9.0855552161E-001 -8.7047987222E+001 +1.1301476186E-001 -2.5503467361E+001
31002250000.000 +1.5080573262E-001 -1.1067064938E+001 +9.0936094285E-001 -8.6382657776E+001 +9.0920273263E-001 -8.7137147507E+001 +1.1449564339E-001 -2.7428604976E+001
31202200000.000 +1.5066197432E-001 -1.0733284630E+001 +9.2403037342E-001 -8.7192359750E+001 +9.0861328713E-001 -8.8217992761E+001 +1.1513737805E-001 -2.6675072988E+001
31402150000.000 +1.5314496352E-001 -1.2099157159E+001 +9.1000814185E-001 -8.7851355942E+001 +9.2313482262E-001 -8.8145115797E+001 +1.1800332930E-001 -2.7174259005E+001
31602100000.000 +1.5489709987E-001 -1.3920317818E+001 +9.1833789983E-001 -8.8091863275E+001 +9.0366266046E-001 -9.0403870313E+001 +1.2093779753E-001 -2.8688798905E+001
31802050000.000 +1.5286091888E-001 -1.6637654220E+001 +9.0227251562E-001 -8.8174587169E+001 +9.0676275096E-001 -8.8264231639E+001 +1.1819147153E-001 -3.1165871497E+001
32002000000.000 +1.5265224520E-001 -1.6526544227E+001 +9.2003146471E-001 -8.8869105860E+001 +9.2061749949E-001 -9.0326411798E+001 +1.1991618296E-001 -3.1090659869E+001
32201950000.000 +1.5163331563E-001 -1.7275296411E+001 +9.1192650937E-001 -8.9103930192E+001 +9.1827619354E-001 -9.0127335530E+001 +1.1978236691E-001 -3.2025083040E+001
32401900000.000 +1.4906767618E-001 -1.8262896904E+001 +9.3730487896E-001 -8.9484929727E+001 +9.1677879916E-001 -9.1288788640E+001 +1.1756828153E-001 -3.3369194639E+001
32601850000.000 +1.5318647751E-001 -1.7503036603E+001 +9.2024846463E-001 -9.0380953254E+001 +9.2686075351E-001 -9.1137434635E+001 +1.2009981241E-001 -3.3003127950E+001
32801800000.000 +1.5675780702E-001 -1.8868027449E+001 +9.2708029984E-001 -9.0572130185E+001 +9.3176571224E-001 -9.2736605733E+001 +1.2288171599E-001 -3.4265181535E+001
33001750000.000 +1.5611972412E-001 -1.9591737211E+001 +9.2759199709E-001 -9.1455956631E+001 +9.2761301565E-001 -9.2797445847E+001 +1.2361229650E-001 -3.5117974911E+001
33201700000.000 +1.5614025151E-001 -2.0516061822E+001 +9.3191268551E-001 -9.1714988866E+001 +9.2909892861E-001 -9.3075740425E+001 +1.2521822568E-001 -3.6540730135E+001
33401650000.000 +1.5853460503E-001 -2.1832394391E+001 +9.3122835629E-001 -9.2192680791E+001 +9.2538841306E-001 -9.3830952599E+001 +1.2702390463E-001 -3.7393639516E+001
33601600000.000 +1.5886817202E-001 -2.2253582313E+001 +9.2883720421E-001 -9.3092096121E+001 +9.1745938035E-001 -9.4361841340E+001 +1.2845085807E-001 -3.8237405465E+001
33801550000.000 +1.6009438630E-001 -2.3153299088E+001 +9.2545686253E-001 -9.3860817380E+001 +9.1851646860E-001 -9.4884027969E+001 +1.3039532259E-001 -3.8501894112E+001
34001500000.000 +1.6077078520E-001 -2.5043077137E+001 +9.2296218849E-001 -9.4090787906E+001 +9.0505833904E-001 -9.5580879883E+001 +1.3119161080E-001 -3.9984584930E+001
34201450000.000 +1.6062732544E-001 -2.5576363251E+001 +9.2919454790E-001 -9.4587132596E+001 +9.0549494773E-001 -9.6218049865E+001 +1.3214621782E-001 -4.0531097304E+001
34401400000.000 +1.6209965187E-001 -2.6370445086E+001 +9.2092893735E-001 -9.5334518826E+001 +9.0769810322E-001 -9.6558471922E+001 +1.3360513172E-001 -4.1419330290E+001
34601350000.000 +1.6422403725E-001 -2.6651485024E+001 +9.1853098468E-001 -9.6179371795E+001 +9.1221246888E-001 -9.7810668545E+001 +1.3503376726E-001 -4.1554172247E+001
34801300000.000 +1.6409286905E-001 -2.8278024785E+001 +9.2004290961E-001 -9.6675055904E+001 +8.8978504974E-001 -9.8209987237E+001 +1.3568976649E-001 -4.2816286482E+001
35001250000.000 +1.6663926566E-001 -2.8960985641E+001 +9.1311792927E-001 -9.7467224514E+001 +8.9309577220E-001 -9.7946373505E+001 +1.3734628974E-001 -4.4117418277E+001
35201200000.000 +1.6792020935E-001 -3.0332030279E+001 +9.1142576441E-001 -9.7675585154E+001 +9.0022610888E-001 -9.9682134790E+001 +1.3851777492E-001 -4.5113382585E+001
35401150000.000 +1.6867347302E-001 -3.0708218284E+001 +9.0999024613E-001 -9.8361777191E+001 +9.0362205724E-001 -9.9540594522E+001 +1.4009540479E-001 -4.6197875131E+001
35601100000.000 +1.6854667910E-001 -3.2071351942E+001 +9.1239209429E-001 -9.8920809061E+001 +9.0276225619E-001 -9.9980834190E+001 +1.4025359296E-001 -4.7878752974E+001
35801050000.000 +1.7100337727E-001 -3.3102568565E+001 +9.0070904360E-001 -9.9415491805E+001 +9.0386870505E-001 -1.0108609597E+002 +1.4430323711E-001 -4.9299021379E+001
36001000000.000 +1.6946226603E-001 -3.4637943536E+001 +9.1178045266E-001 -9.9561857427E+001 +9.0262608226E-001 -1.0211590977E+002 +1.4352724617E-001 -5.1148592704E+001
36200950000.000 +1.6719059358E-001 -3.5421222560E+001 +9.0347511711E-001 -1.0060859973E+002 +9.0692740288E-001 -1.0097497504E+002 +1.4320537389E-001 -5.2293458311E+001
36400900000.000 +1.6747771312E-001 -3.6435265371E+001 +9.1306069409E-001 -1.0021334145E+002 +9.1819028377E-001 -1.0233675403E+002 +1.4427376493E-001 -5.3149751004E+001
36600850000.000 +1.6719689460E-001 -3.8383802757E+001 +9.0812617682E-001 -1.0080516869E+002 +8.9596674617E-001 -1.0255809298E+002 +1.4349821207E-001 -5.4760394657E+001
36800800000.000 +1.6371860629E-001 -3.8239724892E+001 +9.2630951642E-001 -1.0115206477E+002 +9.1492469088E-001 -1.0284049868E+002 +1.4327994970E-001 -5.5139750530E+001
37000750000.000 +1.6426939568E-001 -3.9314606223E+001 +9.1786205108E-001 -1.0167112980E+002 +9.1028661273E-001 -1.0301053325E+002 +1.4282522449E-001 -5.5177407250E+001
37200700000.000 +1.6006286149E-001 -4.0245488123E+001 +9.3154800725E-001 -1.0150922204E+002 +9.0371683383E-001 -1.0353476499E+002 +1.4117732352E-001 -5.6099238525E+001
37400650000.000 +1.5987434814E-001 -4.0098486204E+001 +9.2624976452E-001 -1.0279390776E+002 +8.9948284120E-001 -1.0370235419E+002 +1.4159342159E-001 -5.6660118714E+001
37600600000.000 +1.5844842173E-001 -4.0706394987E+001 +9.3293287439E-001 -1.0340620544E+002 +9.0667791379E-001 -1.0466411957E+002 +1.4048662102E-001 -5.7786801863E+001
37800550000.000 +1.5997191153E-001 -3.9776059190E+001 +9.2987464456E-001 -1.0447108132E+002 +8.9470790606E-001 -1.0514033719E+002 +1.3884216630E-001 -5.7156951587E+001
38000500000.000 +1.6285835492E-001 -4.0745830979E+001 +9.3056127138E-001 -1.0516738028E+002 +8.9590252107E-001 -1.0473396923E+002 +1.4111848671E-001 -5.7297646317E+001
38200450000.000 +1.6659306726E-001 -4.2123734173E+001 +9.1539073458E-001 -1.0615079874E+002 +9.0075115949E-001 -1.0629157463E+002 +1.4372344040E-001 -5.8805347530E+001
38400400000.000 +1.6563415875E-001 -4.4404877086E+001 +9.1267485152E-001 -1.0597846454E+002 +8.8109439881E-001 -1.0680117445E+002 +1.4436178731E-001 -6.0979989837E+001
38600350000.000 +1.6492341318E-001 -4.4307644647E+001 +9.1445761087E-001 -1.0685499881E+002 +8.9998643799E-001 -1.0709708064E+002 +1.4597118601E-001 -6.1418681386E+001
38800300000.000 +1.6591753150E-001 -4.7139330040E+001 +8.9898380178E-001 -1.0668879264E+002 +8.8900832447E-001 -1.0775731955E+002 +1.4696761506E-001 -6.4278585549E+001
39000250000.000 +1.6687152805E-001 -4.7287351556E+001 +9.0302284396E-001 -1.0728265706E+002 +8.9188155190E-001 -1.0915073428E+002 +1.4851555646E-001 -6.5207715454E+001
39200200000.000 +1.7023869152E-001 -4.8895514599E+001 +8.9186875610E-001 -1.0810176189E+002 +8.8043297664E-001 -1.0947159678E+002 +1.5165803308E-001 -6.6419232948E+001
39400150000.000 +1.6597363116E-001 -4.8755830472E+001 +9.0328027937E-001 -1.0760745077E+002 +9.0165031587E-001 -1.1019317459E+002 +1.5029740967E-001 -6.6656736991E+001
39600100000.000 +1.6287550810E-001 -5.1513233683E+001 +9.0091731284E-001 -1.0761455808E+002 +8.8325672989E-001 -1.1028593739E+002 +1.4852841664E-001 -6.9045804263E+001
39800050000.000 +1.6100860267E-001 -4.8868856091E+001 +9.2502113515E-001 -1.0848669349E+002 +9.1375183939E-001 -1.1055794806E+002 +1.4935064942E-001 -6.7657976460E+001
40000000000.000 +1.6286943064E-001 -4.9625695851E+001 +9.2096966002E-001 -1.0991088520E+002 +9.0771034845E-001 -1.1232352063E+002 +1.4965551806E-001 -6.8967867298E+001
