# Supplementary material for: Conductivity and radio frequency performance data for silver nanoparticle inks deposited via aerosol jet deposition and processed under varying conditions
Source: Data Brief. 2020 Sep 24;33:106331. doi: 10.1016/j.dib.2020.106331 (PMC7560714; doi:10.1016/j.dib.2020.106331)
Supplement: Supplementary file 3 [file mmc3.zip › Sintering Study/Clariant Ink/RF Data/CLA_02_04.S2P]

!  2-Port S-parameters saved by WinCal
! VAR MeasName=S-Parameters (CALIBRATED_DATA) read from VNA (E8364B)
! VAR MeasDate=11/22/2017 2:51:33 PM
! VAR NAME=AFRL171010_02_04
! VAR FILENAME=AFRL171010_02_04.S2P
! VAR DATE=11/22/2017 2:51:33 PM
! VAR PHYS_PORTS=1,2
! VAR ObjTypeName=DATASET
! VAR IndexType=Frequency
!
# Hz S MA R 50
10000000.000 +1.2623918944E-002 -1.6659098506E+002 +9.7750493190E-001 -1.2391166927E-002 +9.7806501038E-001 -4.6652079383E-001 +1.0302726746E-002 -1.7021327763E+002
209950000.000 +1.4064662111E-002 +1.7962879092E+002 +9.7605069189E-001 -7.1338476571E-001 +9.7513177701E-001 -7.4888904524E-001 +1.4304424197E-002 +1.7988765023E+002
409900000.000 +1.4289809293E-002 +1.7822311990E+002 +9.7478282921E-001 -1.3250341632E+000 +9.7374570606E-001 -1.3539322389E+000 +1.4936298657E-002 +1.7557523062E+002
609850000.000 +1.5399648693E-002 +1.7641446843E+002 +9.7328994442E-001 -1.9680121169E+000 +9.7272593285E-001 -2.0002620040E+000 +1.5462705647E-002 +1.7627293978E+002
809800000.000 +1.6052506963E-002 +1.7322582526E+002 +9.7274509126E-001 -2.5653490670E+000 +9.7232966118E-001 -2.6171836968E+000 +1.5980264659E-002 +1.7250579280E+002
1009750000.000 +1.6398832164E-002 +1.7161007419E+002 +9.7182903488E-001 -3.1519175018E+000 +9.7095599965E-001 -3.1725158958E+000 +1.6492811425E-002 +1.7025043248E+002
1209700000.000 +1.6491862842E-002 +1.6654557338E+002 +9.7176201977E-001 -3.6973125606E+000 +9.7102639934E-001 -3.7464549241E+000 +1.6028800862E-002 +1.6755992214E+002
1409650000.000 +1.6734848584E-002 +1.6532220537E+002 +9.7065218035E-001 -4.3091236047E+000 +9.7045085850E-001 -4.3407120909E+000 +1.6360054305E-002 +1.6603994743E+002
1609600000.000 +1.6359348802E-002 +1.6339948441E+002 +9.7059950861E-001 -4.9190173641E+000 +9.7083363672E-001 -4.9626195720E+000 +1.5306900869E-002 +1.6419601281E+002
1809550000.000 +1.6460351543E-002 +1.6343307441E+002 +9.7001146416E-001 -5.5637002127E+000 +9.6907580532E-001 -5.5642890717E+000 +1.5963406143E-002 +1.6456152466E+002
2009500000.000 +1.7601330742E-002 +1.5929050499E+002 +9.6875057089E-001 -6.0282053953E+000 +9.6845928840E-001 -6.1230959111E+000 +1.7042178686E-002 +1.6015712605E+002
2209450000.000 +1.7929721778E-002 +1.5548117336E+002 +9.6837471893E-001 -6.6235409401E+000 +9.6765733147E-001 -6.6152613608E+000 +1.7870784272E-002 +1.5613623347E+002
2409400000.000 +1.8284745196E-002 +1.5223798759E+002 +9.6813471837E-001 -7.2242623206E+000 +9.6702293609E-001 -7.2445790945E+000 +1.8416508259E-002 +1.5455671037E+002
2609350000.000 +1.9073096362E-002 +1.4982590557E+002 +9.6743479852E-001 -7.7440873202E+000 +9.6683448719E-001 -7.8174363327E+000 +1.8988986841E-002 +1.5104702645E+002
2809300000.000 +1.9450611087E-002 +1.4767481008E+002 +9.6668871469E-001 -8.3734864533E+000 +9.6653033805E-001 -8.4021221135E+000 +1.9539481114E-002 +1.4812434912E+002
3009250000.000 +1.9942107259E-002 +1.4571056170E+002 +9.6595685694E-001 -8.8646838147E+000 +9.6504617451E-001 -8.9276996998E+000 +2.0003588566E-002 +1.4627680277E+002
3209200000.000 +2.0898147580E-002 +1.4340437696E+002 +9.6535351599E-001 -9.4684788994E+000 +9.6488605043E-001 -9.5024144979E+000 +2.0336573528E-002 +1.4400973805E+002
3409150000.000 +2.1276642931E-002 +1.3944803099E+002 +9.6491670195E-001 -1.0011641069E+001 +9.6397252616E-001 -9.9974595138E+000 +2.1101268243E-002 +1.4070682449E+002
3609100000.000 +2.1928371646E-002 +1.3680700679E+002 +9.6432972539E-001 -1.0594647964E+001 +9.6374405836E-001 -1.0624357812E+001 +2.1387593390E-002 +1.3845493641E+002
3809050000.000 +2.2557588169E-002 +1.3458252334E+002 +9.6409068576E-001 -1.1113534793E+001 +9.6392232844E-001 -1.1145882170E+001 +2.1729561428E-002 +1.3566155387E+002
4009000000.000 +2.2730951846E-002 +1.3152529732E+002 +9.6360542681E-001 -1.1686264595E+001 +9.6314920167E-001 -1.1757585255E+001 +2.2078161351E-002 +1.3210009823E+002
4208950000.000 +2.3116517924E-002 +1.2905875953E+002 +9.6328850193E-001 -1.2256921635E+001 +9.6383228525E-001 -1.2290543779E+001 +2.1824649936E-002 +1.3014790334E+002
4408900000.000 +2.3478371313E-002 +1.2764946784E+002 +9.6327417656E-001 -1.2844923966E+001 +9.6283077266E-001 -1.2847015098E+001 +2.2225340381E-002 +1.2819817132E+002
4608850000.000 +2.3705728708E-002 +1.2461173645E+002 +9.6315315695E-001 -1.3359597052E+001 +9.6301312619E-001 -1.3396324306E+001 +2.3328391730E-002 +1.2573306292E+002
4808800000.000 +2.4693370562E-002 +1.2180278788E+002 +9.6215160000E-001 -1.3901936440E+001 +9.6202149066E-001 -1.3951731277E+001 +2.4085434430E-002 +1.2363543243E+002
5008750000.000 +2.5460431014E-002 +1.2097596394E+002 +9.6221848749E-001 -1.4468819966E+001 +9.6214801075E-001 -1.4483531600E+001 +2.4700001371E-002 +1.2273617487E+002
5208700000.000 +2.6120338748E-002 +1.1856044665E+002 +9.6126122932E-001 -1.5029529077E+001 +9.6086653513E-001 -1.5127865416E+001 +2.6037113154E-002 +1.2034819000E+002
5408650000.000 +2.6881862299E-002 +1.1611328684E+002 +9.6105274033E-001 -1.5574098138E+001 +9.6093135717E-001 -1.5612417117E+001 +2.6029280317E-002 +1.1740549547E+002
5608600000.000 +2.7336239277E-002 +1.1492068546E+002 +9.6076890670E-001 -1.6145869765E+001 +9.6191117354E-001 -1.6216146342E+001 +2.6397608652E-002 +1.1526340004E+002
5808550000.000 +2.7534539720E-002 +1.1200295128E+002 +9.6076933276E-001 -1.6712611846E+001 +9.6084678807E-001 -1.6753369805E+001 +2.7193854610E-002 +1.1261650952E+002
6008500000.000 +2.8194351290E-002 +1.0934055163E+002 +9.6055688038E-001 -1.7262901989E+001 +9.6033283735E-001 -1.7287624638E+001 +2.7486070690E-002 +1.0954415976E+002
6208450000.000 +2.9321885359E-002 +1.0853397819E+002 +9.6031492776E-001 -1.7827537860E+001 +9.6009495019E-001 -1.7868732890E+001 +2.7029599420E-002 +1.0815775380E+002
6408400000.000 +2.9460616073E-002 +1.0632084833E+002 +9.5953180496E-001 -1.8405946518E+001 +9.6005618211E-001 -1.8465916763E+001 +2.8198807018E-002 +1.0624637799E+002
6608350000.000 +3.0330248726E-002 +1.0328845322E+002 +9.5923540534E-001 -1.8952194791E+001 +9.5937284147E-001 -1.8992551301E+001 +2.8379575512E-002 +1.0359647585E+002
6808300000.000 +3.1270791627E-002 +1.0271258490E+002 +9.5973496247E-001 -1.9514347179E+001 +9.6048175230E-001 -1.9499582181E+001 +2.7872375838E-002 +1.0145336759E+002
7008250000.000 +3.0944655275E-002 +9.9632752943E+001 +9.5954321091E-001 -2.0100981127E+001 +9.6041636236E-001 -2.0197187468E+001 +2.9142588854E-002 +1.0012350685E+002
7208200000.000 +3.1573316876E-002 +9.7078902739E+001 +9.5921486178E-001 -2.0669415277E+001 +9.5906115553E-001 -2.0671001333E+001 +2.9618732077E-002 +9.8445738921E+001
7408150000.000 +3.2248837059E-002 +9.6160144899E+001 +9.5854514657E-001 -2.1249003518E+001 +9.5995297924E-001 -2.1277557112E+001 +2.9749640313E-002 +9.6811037983E+001
7608100000.000 +3.2611152438E-002 +9.4609775678E+001 +9.5829351365E-001 -2.1777585207E+001 +9.5635463651E-001 -2.1827077764E+001 +3.0759294959E-002 +9.6664889007E+001
7808050000.000 +3.3557688876E-002 +9.2075669058E+001 +9.5706073296E-001 -2.2322576550E+001 +9.5566489501E-001 -2.2407941652E+001 +3.1305990106E-002 +9.4984946069E+001
8008000000.000 +3.4554593240E-002 +9.2479753068E+001 +9.5616332682E-001 -2.2877308367E+001 +9.5588689030E-001 -2.2902484870E+001 +3.1317771007E-002 +9.3093341265E+001
8207950000.000 +3.4549663043E-002 +9.1666887272E+001 +9.5543997504E-001 -2.3495760680E+001 +9.5770637717E-001 -2.3591622787E+001 +3.2452098189E-002 +9.1995866689E+001
8407900000.000 +3.5812215956E-002 +8.8274804878E+001 +9.5480146761E-001 -2.3991520373E+001 +9.5403502521E-001 -2.4038042536E+001 +3.3181062615E-002 +8.9799247054E+001
8607850000.000 +3.7154595821E-002 +8.8379899288E+001 +9.5554967189E-001 -2.4514876731E+001 +9.5732889203E-001 -2.4431369581E+001 +3.3358535886E-002 +8.8246174515E+001
8807800000.000 +3.7759923373E-002 +8.6026976807E+001 +9.5473528280E-001 -2.5134828100E+001 +9.5589254943E-001 -2.5265224887E+001 +3.4891272886E-002 +8.6162416463E+001
9007750000.000 +3.8197746962E-002 +8.3350719813E+001 +9.5378881349E-001 -2.5636576167E+001 +9.5338596287E-001 -2.5676582061E+001 +3.4874286692E-002 +8.4199162353E+001
9207700000.000 +3.9075343355E-002 +8.2812777652E+001 +9.5345410594E-001 -2.6194523197E+001 +9.5598499116E-001 -2.6274040030E+001 +3.5072100720E-002 +8.2568798128E+001
9407650000.000 +3.9622455487E-002 +8.1205349426E+001 +9.5318803727E-001 -2.6747793434E+001 +9.5591317593E-001 -2.6887797685E+001 +3.5953248673E-002 +8.1186726026E+001
9607600000.000 +3.9984823033E-002 +7.8001466617E+001 +9.5220212404E-001 -2.7315537728E+001 +9.5463672024E-001 -2.7461124381E+001 +3.6806343295E-002 +7.9101523474E+001
9807550000.000 +4.0861103347E-002 +7.6381524886E+001 +9.5290706991E-001 -2.7835258552E+001 +9.5389308688E-001 -2.7927996275E+001 +3.6574166598E-002 +7.6907050233E+001
10007500000.000 +3.9860207773E-002 +7.5340813807E+001 +9.5224906480E-001 -2.8467978280E+001 +9.5543766618E-001 -2.8570401420E+001 +3.6742462757E-002 +7.5432623832E+001
10207450000.000 +4.1298996628E-002 +7.3294185998E+001 +9.5166587942E-001 -2.8927356516E+001 +9.4998129995E-001 -2.9068886827E+001 +3.7264854556E-002 +7.4431922715E+001
10407400000.000 +4.2448725036E-002 +7.2472757461E+001 +9.5252241813E-001 -2.9499701107E+001 +9.5101973108E-001 -2.9279582749E+001 +3.7639673713E-002 +7.3658354669E+001
10607350000.000 +4.2654742978E-002 +7.2723582323E+001 +9.5015422927E-001 -3.0027645299E+001 +9.5287344140E-001 -3.0217929010E+001 +3.8170979310E-002 +7.2825575596E+001
10807300000.000 +4.3554187913E-002 +7.0848529812E+001 +9.4987060086E-001 -3.0561665622E+001 +9.4654361688E-001 -3.0584985045E+001 +3.8919554559E-002 +7.1263400794E+001
11007250000.000 +4.4325510938E-002 +6.9611772365E+001 +9.4922406884E-001 -3.1097325844E+001 +9.5126044135E-001 -3.0999220421E+001 +3.8882017880E-002 +6.9811995577E+001
11207200000.000 +4.5185444217E-002 +6.9246534581E+001 +9.4994312486E-001 -3.1626937447E+001 +9.4986502691E-001 -3.1576049894E+001 +3.9762212507E-002 +6.7823597916E+001
11407150000.000 +4.5502270561E-002 +6.7272687561E+001 +9.4729689949E-001 -3.2186784619E+001 +9.4982058310E-001 -3.2321828160E+001 +4.0643251457E-002 +6.7161289711E+001
11607100000.000 +4.6249774518E-002 +6.6151444673E+001 +9.4925362563E-001 -3.2512555304E+001 +9.4573093824E-001 -3.2643436710E+001 +4.0593534328E-002 +6.5032606444E+001
11807050000.000 +4.6494190144E-002 +6.5498685503E+001 +9.4889041820E-001 -3.3290883481E+001 +9.5549765549E-001 -3.3309019158E+001 +4.0926294805E-002 +6.4248803744E+001
12007000000.000 +4.7613171997E-002 +6.2325893436E+001 +9.4778285413E-001 -3.3609062329E+001 +9.4491188984E-001 -3.4037766086E+001 +4.2074226688E-002 +6.2124941683E+001
12206950000.000 +4.8818264398E-002 +6.2546542009E+001 +9.4796690869E-001 -3.4243799256E+001 +9.5310912409E-001 -3.4098002041E+001 +4.2056656280E-002 +6.0337619851E+001
12406900000.000 +4.9424371535E-002 +6.1031624580E+001 +9.4849821706E-001 -3.4723762580E+001 +9.5332424047E-001 -3.5177055594E+001 +4.2355078169E-002 +5.8541133618E+001
12606850000.000 +4.9651989155E-002 +6.0012533707E+001 +9.4874262292E-001 -3.5361523853E+001 +9.5173572059E-001 -3.5556197074E+001 +4.2747100457E-002 +5.8281084711E+001
12806800000.000 +5.2359626823E-002 +5.7752765406E+001 +9.4846520961E-001 -3.5704898663E+001 +9.5131555579E-001 -3.6170593933E+001 +4.2766655175E-002 +5.6579707985E+001
13006750000.000 +5.1441300964E-002 +5.5867640699E+001 +9.5021527672E-001 -3.6461013077E+001 +9.5685846930E-001 -3.6743568893E+001 +4.2566530864E-002 +5.6474019367E+001
13206700000.000 +5.1086450280E-002 +5.5111403062E+001 +9.4858711153E-001 -3.7126227765E+001 +9.5289190891E-001 -3.7700881646E+001 +4.3512438438E-002 +5.7451177351E+001
13406650000.000 +5.0021664576E-002 +5.3014268914E+001 +9.4908383780E-001 -3.7688001157E+001 +9.4846638066E-001 -3.7611283335E+001 +4.3355590519E-002 +5.4985436502E+001
13606600000.000 +5.0244618472E-002 +5.4842431514E+001 +9.4741409206E-001 -3.8203534632E+001 +9.5308679571E-001 -3.8202486402E+001 +4.3918860910E-002 +5.4016015909E+001
13806550000.000 +5.2367969954E-002 +5.4531971329E+001 +9.4556244419E-001 -3.8779854802E+001 +9.4671985375E-001 -3.8967291149E+001 +4.5448638553E-002 +5.3122253788E+001
14006500000.000 +5.2224280757E-002 +5.2565094881E+001 +9.4496350137E-001 -3.9126573175E+001 +9.4682733521E-001 -3.9116979782E+001 +4.4873091137E-002 +5.1003885375E+001
14206450000.000 +5.3880416826E-002 +5.2711255218E+001 +9.4639844008E-001 -3.9795680561E+001 +9.4888579096E-001 -3.9646532190E+001 +4.5853428911E-002 +4.9343487706E+001
14406400000.000 +5.4612810846E-002 +5.0922365417E+001 +9.4663659009E-001 -4.0299528072E+001 +9.4509112086E-001 -3.9987203835E+001 +4.6388950916E-002 +4.8736976635E+001
14606350000.000 +5.4996468074E-002 +4.9914871765E+001 +9.4503114918E-001 -4.0601328746E+001 +9.4558337927E-001 -4.0514970109E+001 +4.6557971643E-002 +4.8132716933E+001
14806300000.000 +5.6741517352E-002 +5.0407416020E+001 +9.4935822156E-001 -4.1163219381E+001 +9.4728910873E-001 -4.1132329605E+001 +4.7810037214E-002 +4.6808471493E+001
15006250000.000 +5.7312663864E-002 +4.9119397395E+001 +9.4592687460E-001 -4.1728183683E+001 +9.5166671011E-001 -4.1993239887E+001 +4.8726982339E-002 +4.5236599184E+001
15206200000.000 +5.7948132024E-002 +4.7938607494E+001 +9.5139320094E-001 -4.2130683483E+001 +9.4393977308E-001 -4.1991401694E+001 +4.8263969793E-002 +4.4558258481E+001
15406150000.000 +5.9454466646E-002 +4.6304379290E+001 +9.5063762949E-001 -4.2871116463E+001 +9.5907468340E-001 -4.2679749790E+001 +4.8941838781E-002 +4.2880359990E+001
15606100000.000 +5.9708089680E-002 +4.4960905774E+001 +9.5082129627E-001 -4.3381646919E+001 +9.5080813882E-001 -4.4028861256E+001 +4.9061875138E-002 +4.1808251329E+001
15806050000.000 +5.8982621656E-002 +4.3253444383E+001 +9.4978847542E-001 -4.4063787213E+001 +9.5543644479E-001 -4.4026472978E+001 +4.8724068529E-002 +4.1790272420E+001
16006000000.000 +5.9042262764E-002 +4.3255984105E+001 +9.5280151556E-001 -4.4545125696E+001 +9.5369732887E-001 -4.5072278201E+001 +4.9153617882E-002 +4.0527089576E+001
16205950000.000 +5.8891939189E-002 +4.4887501425E+001 +9.5010506289E-001 -4.5310428741E+001 +9.5014043534E-001 -4.5673645166E+001 +4.9919404848E-002 +4.0395372313E+001
16405900000.000 +6.0760683514E-002 +4.1254955617E+001 +9.5042452422E-001 -4.5395259804E+001 +9.4837212272E-001 -4.6935089712E+001 +5.0315753467E-002 +3.8199344571E+001
16605850000.000 +6.1544974895E-002 +4.3947225900E+001 +9.5097869909E-001 -4.6320503423E+001 +9.5321093798E-001 -4.6577321209E+001 +5.1339998220E-002 +3.8169056214E+001
16805800000.000 +6.4658552199E-002 +4.5514314930E+001 +9.4464213020E-001 -4.6761393418E+001 +9.5651539981E-001 -4.7888609590E+001 +5.3830274961E-002 +3.8044850909E+001
17005750000.000 +6.5643352694E-002 +4.3484580669E+001 +9.4746061919E-001 -4.7557555064E+001 +9.4331215972E-001 -4.7674406132E+001 +5.3921645416E-002 +3.5903123541E+001
17205700000.000 +6.7820741166E-002 +4.2538810395E+001 +9.4554117617E-001 -4.7882328496E+001 +9.5341621093E-001 -4.8544474552E+001 +5.4646806065E-002 +3.4637874287E+001
17405650000.000 +6.8993785608E-002 +4.0655392781E+001 +9.4806667274E-001 -4.8614669939E+001 +9.4700268407E-001 -4.8989400191E+001 +5.5401457576E-002 +3.2821794979E+001
17605600000.000 +6.9757331138E-002 +3.8532544867E+001 +9.4293429899E-001 -4.8927000806E+001 +9.4845432502E-001 -4.9305531365E+001 +5.4756810217E-002 +3.1103582339E+001
17805550000.000 +6.9547402560E-002 +3.7390254770E+001 +9.4851748454E-001 -4.9757357687E+001 +9.4861390602E-001 -4.9562516945E+001 +5.4345923762E-002 +2.9804116794E+001
18005500000.000 +7.0751964678E-002 +3.7494663114E+001 +9.4376784905E-001 -5.0117201422E+001 +9.5609368553E-001 -5.0504370269E+001 +5.4954608337E-002 +3.0404668277E+001
18205450000.000 +7.0783444587E-002 +3.5781454625E+001 +9.4719616747E-001 -5.0404025108E+001 +9.5150770012E-001 -5.0776230511E+001 +5.4679064408E-002 +2.8873268313E+001
18405400000.000 +7.1005511098E-002 +3.5812311782E+001 +9.4628209115E-001 -5.1184318264E+001 +9.5942032469E-001 -5.0919222065E+001 +5.4008036406E-002 +2.8025475110E+001
18605350000.000 +7.2297941200E-002 +3.5935993814E+001 +9.4538023915E-001 -5.1934711879E+001 +9.6061068238E-001 -5.2262021907E+001 +5.5333922206E-002 +2.8351213990E+001
18805300000.000 +7.3542691830E-002 +3.3386662502E+001 +9.4965728145E-001 -5.2231483755E+001 +9.4323243105E-001 -5.2778931739E+001 +5.5440238632E-002 +2.6183905757E+001
19005250000.000 +7.4633387397E-002 +3.4500736842E+001 +9.5116684065E-001 -5.2828740675E+001 +9.5754148319E-001 -5.2825586830E+001 +5.5624071694E-002 +2.5180082215E+001
19205200000.000 +7.4699236917E-002 +3.3041131049E+001 +9.5381493304E-001 -5.3532347232E+001 +9.5525432928E-001 -5.4548122175E+001 +5.5948013091E-002 +2.4525002046E+001
19405150000.000 +7.6043978113E-002 +3.3042453598E+001 +9.5119461537E-001 -5.4229312994E+001 +9.4616464004E-001 -5.4873584273E+001 +5.7405804167E-002 +2.3545661751E+001
19605100000.000 +7.5963971136E-002 +3.1877921549E+001 +9.5623391915E-001 -5.4712728436E+001 +9.4442865116E-001 -5.5548495871E+001 +5.6052951121E-002 +2.1870001378E+001
19805050000.000 +7.8314643661E-002 +3.2425699132E+001 +9.4908465531E-001 -5.5482077107E+001 +9.5242716316E-001 -5.5960619592E+001 +5.6522959892E-002 +2.2501602794E+001
20005000000.000 +8.0900609240E-002 +3.0727351570E+001 +9.4666274085E-001 -5.5646883815E+001 +9.4818681858E-001 -5.6998472855E+001 +5.8743720995E-002 +2.2812275870E+001
20204950000.000 +8.1589274407E-002 +3.0024308050E+001 +9.5023996653E-001 -5.6679349356E+001 +9.4809914776E-001 -5.6693814537E+001 +5.8706773749E-002 +2.2375381816E+001
20404900000.000 +8.2853904512E-002 +2.9709050678E+001 +9.4870237144E-001 -5.7063914882E+001 +9.5174993784E-001 -5.8082768179E+001 +5.9740740809E-002 +2.2388990080E+001
20604850000.000 +8.5298172055E-002 +2.7932662396E+001 +9.4511558758E-001 -5.7583155800E+001 +9.3563346532E-001 -5.8119889474E+001 +6.1678042226E-002 +1.9647012287E+001
20804800000.000 +8.5647623777E-002 +2.6974151934E+001 +9.4362625011E-001 -5.7878259578E+001 +9.5207091932E-001 -5.8328425995E+001 +6.0399950256E-002 +1.9204578399E+001
21004750000.000 +8.6532459972E-002 +2.5930986226E+001 +9.4498847199E-001 -5.8757499919E+001 +9.4864213463E-001 -5.9148421472E+001 +6.1158306504E-002 +1.9146948275E+001
21204700000.000 +8.8482599237E-002 +2.5118029424E+001 +9.4122362881E-001 -5.8744865258E+001 +9.5467357962E-001 -5.9589047233E+001 +6.1945791618E-002 +1.8764897528E+001
21404650000.000 +8.7343564187E-002 +2.3816626589E+001 +9.4723040729E-001 -5.9411611287E+001 +9.4716040882E-001 -5.9840327123E+001 +6.1025959111E-002 +1.7354898247E+001
21604600000.000 +8.6375616119E-002 +2.5210012416E+001 +9.3635396451E-001 -6.0123459383E+001 +9.6416253503E-001 -6.0169410343E+001 +6.1655760372E-002 +1.9048707448E+001
21804550000.000 +9.0828740433E-002 +2.3493550446E+001 +9.4417485921E-001 -6.0522545682E+001 +9.5185424368E-001 -6.1434821047E+001 +6.3433231066E-002 +1.5736585050E+001
22004500000.000 +9.0194370103E-002 +2.3373445379E+001 +9.4557722978E-001 -6.1329891854E+001 +9.5142649892E-001 -6.0783541774E+001 +6.2834045986E-002 +1.4649282698E+001
22204450000.000 +9.3157969847E-002 +2.3303885056E+001 +9.4819005068E-001 -6.1864045299E+001 +9.5714737800E-001 -6.1989967006E+001 +6.4672507723E-002 +1.4209056225E+001
22404400000.000 +9.5692634535E-002 +2.2250876963E+001 +9.4196940958E-001 -6.2439047862E+001 +9.5290754053E-001 -6.3174602918E+001 +6.6538693364E-002 +1.3699560154E+001
22604350000.000 +9.7061788333E-002 +2.1210383153E+001 +9.4742020654E-001 -6.3024106308E+001 +9.5030762014E-001 -6.3536995794E+001 +6.6725919602E-002 +1.1968436882E+001
22804300000.000 +9.8259461158E-002 +2.0208675578E+001 +9.4589833006E-001 -6.3998347854E+001 +9.5807208086E-001 -6.4476302559E+001 +6.7655801240E-002 +1.2336667165E+001
23004250000.000 +1.0060121973E-001 +1.9580950882E+001 +9.4585710617E-001 -6.4453346134E+001 +9.4469021529E-001 -6.5508749321E+001 +6.9085197612E-002 +1.2597491259E+001
23204200000.000 +1.0144391943E-001 +1.8320176796E+001 +9.4601285391E-001 -6.4921566739E+001 +9.3985988826E-001 -6.5973061178E+001 +6.9941787452E-002 +1.0841472270E+001
23404150000.000 +1.0322195309E-001 +1.7232679032E+001 +9.4443220037E-001 -6.6006599933E+001 +9.4803013582E-001 -6.6082674189E+001 +7.0402795171E-002 +1.1139078008E+001
23604100000.000 +1.0607000896E-001 +1.5433997732E+001 +9.4369009583E-001 -6.6130647960E+001 +9.5127106224E-001 -6.8072375445E+001 +7.1952230022E-002 +1.1140087188E+001
23804050000.000 +1.0641175441E-001 +1.4961680655E+001 +9.4739861652E-001 -6.6965642242E+001 +9.2396589181E-001 -6.7556432023E+001 +7.2393120317E-002 +9.4983921223E+000
24004000000.000 +1.0875960310E-001 +1.2482807215E+001 +9.4406313513E-001 -6.7203472491E+001 +9.4743832117E-001 -6.8488895560E+001 +7.2358756939E-002 +8.0295813570E+000
24203950000.000 +1.0846646285E-001 +1.1951088522E+001 +9.4010556250E-001 -6.8093768326E+001 +9.3635916804E-001 -6.9603438210E+001 +7.3997065770E-002 +8.7459735520E+000
24403900000.000 +1.0871583683E-001 +8.9854775730E+000 +9.3801226594E-001 -6.8163568109E+001 +9.4045841846E-001 -6.9391096393E+001 +7.3803345962E-002 +6.2784229349E+000
24603850000.000 +1.0508078166E-001 +8.8134091688E+000 +9.4100866654E-001 -6.9014959964E+001 +9.3904055824E-001 -6.9546780554E+001 +7.3941018739E-002 +5.1391619612E+000
24803800000.000 +1.0894428500E-001 +9.5517106343E+000 +9.3499157270E-001 -6.9251820358E+001 +9.4929759945E-001 -7.1013235513E+001 +7.6371491493E-002 +5.0665252419E+000
25003750000.000 +1.0592992101E-001 +8.2380590335E+000 +9.4220917258E-001 -7.0003369695E+001 +9.2627442845E-001 -7.1022036914E+001 +7.6158861899E-002 +3.4104900813E+000
25203700000.000 +1.0677879686E-001 +8.7909090586E+000 +9.3408119183E-001 -7.0610644570E+001 +9.4754335177E-001 -7.0526229525E+001 +7.6777536840E-002 +2.6576274222E+000
25403650000.000 +1.1090628757E-001 +7.9817923548E+000 +9.3090348822E-001 -7.0740544477E+001 +9.3953871516E-001 -7.2130665859E+001 +7.9921106883E-002 +1.7797080967E+000
25603600000.000 +1.1009511942E-001 +6.6704036693E+000 +9.3052773062E-001 -7.1032176257E+001 +9.2846080245E-001 -7.1639302629E+001 +7.8664770803E-002 +7.2309367244E-001
25803550000.000 +1.1237278322E-001 +7.1123668150E+000 +9.3424784565E-001 -7.1611659256E+001 +9.4127619696E-001 -7.2416153406E+001 +8.0730582094E-002 +9.4196524353E-001
26003500000.000 +1.1427295468E-001 +6.2884409445E+000 +9.2765505795E-001 -7.2511971552E+001 +9.3640655141E-001 -7.2768961673E+001 +8.1723840531E-002 +4.5324475889E-001
26203450000.000 +1.1612510442E-001 +5.0308246678E+000 +9.2899524938E-001 -7.2789478890E+001 +9.3426758557E-001 -7.3096271692E+001 +8.2847453866E-002 -1.0104150572E+000
26403400000.000 +1.1678849352E-001 +4.0328006799E+000 +9.3537890375E-001 -7.3746580362E+001 +9.3078042327E-001 -7.3463026898E+001 +8.3506495129E-002 -1.2660281685E+000
26603350000.000 +1.2068107230E-001 +3.8948661991E+000 +9.3232689508E-001 -7.3735626381E+001 +9.4932391033E-001 -7.4942432695E+001 +8.5468302513E-002 -1.8302686840E+000
26803300000.000 +1.1956005826E-001 +2.2663708510E+000 +9.3875784606E-001 -7.4575470317E+001 +9.3334379705E-001 -7.5224486560E+001 +8.5480264773E-002 -3.3808760982E+000
27003250000.000 +1.2120606950E-001 +2.2245786986E+000 +9.3579054112E-001 -7.5291300759E+001 +9.4482353111E-001 -7.5851823691E+001 +8.7018934236E-002 -4.1460769524E+000
27203200000.000 +1.2173289984E-001 +1.2271360375E+000 +9.3782317797E-001 -7.6272549118E+001 +9.2811089127E-001 -7.7808514946E+001 +8.7724819790E-002 -4.1038913466E+000
27403150000.000 +1.2365669964E-001 +1.8897886233E-001 +9.3607780788E-001 -7.6500996079E+001 +9.2408084196E-001 -7.8175152002E+001 +8.9311669213E-002 -6.6749002478E+000
27603100000.000 +1.2211698582E-001 +1.0255270302E+000 +9.3828369334E-001 -7.7653673424E+001 +9.2515799058E-001 -7.8598618266E+001 +8.9469552473E-002 -6.2100423458E+000
27803050000.000 +1.2496481440E-001 +1.0968818197E+000 +9.3308044263E-001 -7.8368188836E+001 +9.2189814889E-001 -7.9512957310E+001 +9.3151344089E-002 -6.8151395490E+000
28003000000.000 +1.2651833599E-001 +2.3889587453E-001 +9.3652079818E-001 -7.8837269843E+001 +9.1189842240E-001 -8.0047064007E+001 +9.4013749384E-002 -7.2602042618E+000
28202950000.000 +1.2869097568E-001 -6.6299369472E-001 +9.3259457969E-001 -7.9434507407E+001 +9.1505953883E-001 -7.9937994568E+001 +9.5720679960E-002 -9.0538984608E+000
28402900000.000 +1.3071389661E-001 -2.2982570688E+000 +9.2639259770E-001 -7.9384300239E+001 +9.4397498005E-001 -8.0180315119E+001 +9.5515729643E-002 -9.4492268372E+000
28602850000.000 +1.3445141176E-001 -4.0992000327E+000 +9.2332333677E-001 -7.9504196804E+001 +9.2486177039E-001 -8.1225158696E+001 +9.7985386571E-002 -1.1836588422E+001
28802800000.000 +1.3199212070E-001 -4.7088949209E+000 +9.2601597759E-001 -8.0106522779E+001 +9.2996788637E-001 -8.0477191604E+001 +9.6819798184E-002 -1.2321777169E+001
29002750000.000 +1.3625339436E-001 -5.5285104352E+000 +9.3169746015E-001 -8.0598763362E+001 +9.4272906684E-001 -8.2086954973E+001 +9.9139403611E-002 -1.2849316091E+001
29202700000.000 +1.3844960743E-001 -6.6227602133E+000 +9.2938735975E-001 -8.0691731219E+001 +9.3922069372E-001 -8.2589400376E+001 +1.0072768238E-001 -1.4100820629E+001
29402650000.000 +1.3822075523E-001 -7.9963175338E+000 +9.3598911695E-001 -8.1270434881E+001 +9.3990759086E-001 -8.2783808543E+001 +1.0024494508E-001 -1.5346494389E+001
29602600000.000 +1.4073814136E-001 -9.2231045486E+000 +9.3536362654E-001 -8.2044712393E+001 +9.4428795573E-001 -8.3526411067E+001 +1.0183112320E-001 -1.5899337990E+001
29802550000.000 +1.4127822118E-001 -1.1079681511E+001 +9.3679190454E-001 -8.2223561791E+001 +9.3284330434E-001 -8.4834271837E+001 +1.0249203272E-001 -1.8221802762E+001
30002500000.000 +1.3803574617E-001 -1.0249804052E+001 +9.3914502172E-001 -8.3306423429E+001 +9.2426986769E-001 -8.4025894512E+001 +1.0164253060E-001 -1.8016564098E+001
30202450000.000 +1.4151949253E-001 -1.0408456697E+001 +9.2790108622E-001 -8.3931169520E+001 +9.4644892867E-001 -8.4929021212E+001 +1.0385668888E-001 -1.8035993133E+001
30402400000.000 +1.4157118658E-001 -1.1321694457E+001 +9.3251422725E-001 -8.5004511004E+001 +9.1290777758E-001 -8.6468494882E+001 +1.0527690006E-001 -1.9395079713E+001
30602350000.000 +1.4438809318E-001 -1.2222370832E+001 +9.2360833559E-001 -8.5548192752E+001 +9.0880384304E-001 -8.5374100680E+001 +1.0728749913E-001 -2.1435359260E+001
30802300000.000 +1.4580718196E-001 -1.2321924425E+001 +9.2539994771E-001 -8.6354240750E+001 +9.0928157626E-001 -8.6998445285E+001 +1.0925912141E-001 -2.1311251006E+001
31002250000.000 +1.4921752401E-001 -1.4531269075E+001 +9.0928113957E-001 -8.6254912184E+001 +9.0962280449E-001 -8.7025019528E+001 +1.1012458606E-001 -2.3646120987E+001
31202200000.000 +1.4920361599E-001 -1.4214338132E+001 +9.2426958126E-001 -8.7151513854E+001 +9.0987922476E-001 -8.8167808139E+001 +1.1141028963E-001 -2.2991803082E+001
31402150000.000 +1.5119368562E-001 -1.5402568219E+001 +9.1005505516E-001 -8.7799481978E+001 +9.2498432037E-001 -8.8098015921E+001 +1.1372110024E-001 -2.3909194954E+001
31602100000.000 +1.5391325177E-001 -1.6772379469E+001 +9.1951928969E-001 -8.8012378342E+001 +9.0500921462E-001 -9.0322870526E+001 +1.1623694429E-001 -2.5643424698E+001
31802050000.000 +1.5234493515E-001 -1.9516087409E+001 +9.0374642785E-001 -8.8095558902E+001 +9.0887302009E-001 -8.8199900725E+001 +1.1268011020E-001 -2.7813256565E+001
32002000000.000 +1.5334465765E-001 -1.9269071541E+001 +9.2198245737E-001 -8.8910037433E+001 +9.2368308214E-001 -9.0298696350E+001 +1.1551007613E-001 -2.7675177114E+001
32201950000.000 +1.5400535456E-001 -2.0200853050E+001 +9.1369492152E-001 -8.9116105333E+001 +9.2141850735E-001 -9.0238850819E+001 +1.1528020166E-001 -2.8879169933E+001
32401900000.000 +1.5241658165E-001 -2.2021499349E+001 +9.3808935771E-001 -8.9575095867E+001 +9.1836815648E-001 -9.1344183371E+001 +1.1312998875E-001 -2.9858155434E+001
32601850000.000 +1.5504839994E-001 -2.1567303955E+001 +9.2004801449E-001 -9.0395782065E+001 +9.2792692555E-001 -9.1149399478E+001 +1.1555711938E-001 -2.9780554583E+001
32801800000.000 +1.5802535683E-001 -2.2767849717E+001 +9.2700789917E-001 -9.0523333885E+001 +9.3211664005E-001 -9.2710302501E+001 +1.1784109350E-001 -3.1022316622E+001
33001750000.000 +1.5718628634E-001 -2.3506191401E+001 +9.2789746061E-001 -9.1417820898E+001 +9.2813851258E-001 -9.2693736268E+001 +1.1810288599E-001 -3.1775887618E+001
33201700000.000 +1.5720123728E-001 -2.4263968315E+001 +9.3181960119E-001 -9.1677473514E+001 +9.2910093051E-001 -9.3041471125E+001 +1.1949514611E-001 -3.3118267956E+001
33401650000.000 +1.5954065357E-001 -2.5575279661E+001 +9.3010992597E-001 -9.2174524699E+001 +9.2553815451E-001 -9.3789230231E+001 +1.2151428891E-001 -3.3890890630E+001
33601600000.000 +1.5963899881E-001 -2.5965905184E+001 +9.2735446796E-001 -9.3054664044E+001 +9.1684305906E-001 -9.4338111565E+001 +1.2297065646E-001 -3.4888744716E+001
33801550000.000 +1.6072170298E-001 -2.6902714360E+001 +9.2368157463E-001 -9.3807416715E+001 +9.1743642302E-001 -9.4791407696E+001 +1.2514505398E-001 -3.5435849537E+001
34001500000.000 +1.6187141972E-001 -2.8978278353E+001 +9.2085450468E-001 -9.4052241298E+001 +9.0403520625E-001 -9.5491210686E+001 +1.2608649220E-001 -3.7156089909E+001
34201450000.000 +1.6119416565E-001 -2.9815093562E+001 +9.2617076338E-001 -9.4440805950E+001 +9.0500359356E-001 -9.6152589347E+001 +1.2715407528E-001 -3.8248827312E+001
34401400000.000 +1.6096311525E-001 -3.1093893770E+001 +9.1799462280E-001 -9.5138314418E+001 +9.0631295950E-001 -9.6379378514E+001 +1.2808326350E-001 -3.9762076405E+001
34601350000.000 +1.6046431351E-001 -3.0216786754E+001 +9.1908920637E-001 -9.5861116665E+001 +9.1414261529E-001 -9.7501142888E+001 +1.2674454993E-001 -3.9599648179E+001
34801300000.000 +1.6184147375E-001 -3.0996229142E+001 +9.2280281714E-001 -9.6440995119E+001 +8.9391182620E-001 -9.7971967909E+001 +1.2713812342E-001 -4.0271830931E+001
35001250000.000 +1.6558858813E-001 -3.1914902249E+001 +9.1531583895E-001 -9.7231022306E+001 +8.9709017959E-001 -9.7756160146E+001 +1.2885736621E-001 -4.1300744451E+001
35201200000.000 +1.6756727227E-001 -3.3080325391E+001 +9.1474918542E-001 -9.7527534810E+001 +9.0464782103E-001 -9.9544566459E+001 +1.3086659722E-001 -4.2176190810E+001
35401150000.000 +1.6871828536E-001 -3.3431982628E+001 +9.1295029357E-001 -9.8217872986E+001 +9.0769636893E-001 -9.9456514514E+001 +1.3242253451E-001 -4.3206350946E+001
35601100000.000 +1.6959230394E-001 -3.5009036795E+001 +9.1531323011E-001 -9.8861658724E+001 +9.0616659622E-001 -9.9906103064E+001 +1.3280411904E-001 -4.4706827019E+001
35801050000.000 +1.7274193279E-001 -3.5894156382E+001 +9.0350264562E-001 -9.9384351493E+001 +9.0671618900E-001 -1.0103488169E+002 +1.3666612177E-001 -4.6202763449E+001
36001000000.000 +1.7060137047E-001 -3.7428426111E+001 +9.1363321040E-001 -9.9522810120E+001 +9.0461678240E-001 -1.0208878244E+002 +1.3583936923E-001 -4.7945601928E+001
36200950000.000 +1.6845695828E-001 -3.8234743106E+001 +9.0435749553E-001 -1.0061560895E+002 +9.0878012452E-001 -1.0094833527E+002 +1.3526916031E-001 -4.9138515457E+001
36400900000.000 +1.6890469082E-001 -3.9093014690E+001 +9.1386921293E-001 -1.0020197036E+002 +9.2030236553E-001 -1.0233659104E+002 +1.3646917162E-001 -4.9930232004E+001
36600850000.000 +1.6851911780E-001 -4.1039547221E+001 +9.0837823989E-001 -1.0075572245E+002 +8.9818651669E-001 -1.0252441392E+002 +1.3539022462E-001 -5.1710204242E+001
36800800000.000 +1.6564830081E-001 -4.1016443247E+001 +9.2692218919E-001 -1.0110407071E+002 +9.1726621722E-001 -1.0283851987E+002 +1.3537301999E-001 -5.2021762385E+001
37000750000.000 +1.6634929671E-001 -4.1783110842E+001 +9.1940731223E-001 -1.0167818177E+002 +9.1397052797E-001 -1.0303236067E+002 +1.3462322861E-001 -5.1822558031E+001
37200700000.000 +1.6405426657E-001 -4.2835265223E+001 +9.3359113049E-001 -1.0158796817E+002 +9.0719688060E-001 -1.0365229601E+002 +1.3365745163E-001 -5.2315134115E+001
37400650000.000 +1.6490060215E-001 -4.2889173261E+001 +9.2752548871E-001 -1.0296265296E+002 +9.0263432434E-001 -1.0389261901E+002 +1.3537389233E-001 -5.2579009126E+001
37600600000.000 +1.6529287492E-001 -4.4099840599E+001 +9.3188448132E-001 -1.0365797286E+002 +9.0798862189E-001 -1.0494621848E+002 +1.3705245026E-001 -5.3991303824E+001
37800550000.000 +1.6524748664E-001 -4.4515651393E+001 +9.2610294616E-001 -1.0456644201E+002 +8.9269740297E-001 -1.0526614603E+002 +1.3727938552E-001 -5.4978133283E+001
38000500000.000 +1.6559473754E-001 -4.5382466190E+001 +9.2811331257E-001 -1.0507673871E+002 +8.9507704464E-001 -1.0467337835E+002 +1.3669246025E-001 -5.5940375457E+001
38200450000.000 +1.6827464320E-001 -4.6271035305E+001 +9.1455118045E-001 -1.0601621877E+002 +9.0117917399E-001 -1.0620453434E+002 +1.3758379807E-001 -5.7315564087E+001
38400400000.000 +1.6743125309E-001 -4.8508548615E+001 +9.1212748196E-001 -1.0583525004E+002 +8.8162547029E-001 -1.0668101160E+002 +1.3685243145E-001 -5.9330674080E+001
38600350000.000 +1.6656109904E-001 -4.8135291149E+001 +9.1480838939E-001 -1.0673995592E+002 +9.0093993676E-001 -1.0701258157E+002 +1.3795440963E-001 -5.9359575767E+001
38800300000.000 +1.6798551387E-001 -5.0578093082E+001 +8.9949776418E-001 -1.0664664119E+002 +8.8996351670E-001 -1.0772593782E+002 +1.3860873370E-001 -6.1815036072E+001
39000250000.000 +1.6884021585E-001 -5.0674810480E+001 +9.0233223288E-001 -1.0721427489E+002 +8.9241448168E-001 -1.0916440426E+002 +1.4105931898E-001 -6.2823625684E+001
39200200000.000 +1.7235828383E-001 -5.2324570305E+001 +8.9026852321E-001 -1.0802772775E+002 +8.8016042584E-001 -1.0947814766E+002 +1.4451890168E-001 -6.4369497962E+001
39400150000.000 +1.6822655352E-001 -5.2339592443E+001 +9.0121826379E-001 -1.0758876105E+002 +9.0118961430E-001 -1.1015190866E+002 +1.4308190786E-001 -6.4735840996E+001
39600100000.000 +1.6560182296E-001 -5.5199135135E+001 +8.9906234328E-001 -1.0759269034E+002 +8.8310754624E-001 -1.1025384948E+002 +1.4100342505E-001 -6.7354017105E+001
39800050000.000 +1.6282213644E-001 -5.2822460096E+001 +9.2305896141E-001 -1.0838947282E+002 +9.1427791130E-001 -1.1049408285E+002 +1.4181751613E-001 -6.6075522016E+001
40000000000.000 +1.6458943668E-001 -5.3536261467E+001 +9.2019483434E-001 -1.0975354421E+002 +9.0837802443E-001 -1.1226489415E+002 +1.4185056740E-001 -6.7569573263E+001
