# Supplementary material for: Conductivity and radio frequency performance data for silver nanoparticle inks deposited via aerosol jet deposition and processed under varying conditions
Source: Data Brief. 2020 Sep 24;33:106331. doi: 10.1016/j.dib.2020.106331 (PMC7560714; doi:10.1016/j.dib.2020.106331)
Supplement: Supplementary file 3 [file mmc3.zip › Sintering Study/Clariant Ink/RF Data/CLA_02_05.S2P]

!  2-Port S-parameters saved by WinCal
! VAR MeasName=S-Parameters (CALIBRATED_DATA) read from VNA (E8364B)
! VAR MeasDate=11/22/2017 2:52:48 PM
! VAR NAME=AFRL171010_02_05
! VAR FILENAME=AFRL171010_02_05.S2P
! VAR DATE=11/22/2017 2:52:48 PM
! VAR PHYS_PORTS=1,2
! VAR ObjTypeName=DATASET
! VAR IndexType=Frequency
!
# Hz S MA R 50
10000000.000 +1.0949258958E-002 -1.6334893026E+002 +9.7606012877E-001 -5.8752116063E-002 +9.7603416901E-001 -3.8986089095E-001 +1.0962371154E-002 -1.7291717112E+002
209950000.000 +1.3655750823E-002 -1.7925370980E+002 +9.7476619145E-001 -7.2242467979E-001 +9.7329496126E-001 -7.6639661868E-001 +1.4301689627E-002 -1.7947148923E+002
409900000.000 +1.4377759142E-002 +1.7876377131E+002 +9.7305116029E-001 -1.3392528663E+000 +9.7213858666E-001 -1.3658538920E+000 +1.4680085335E-002 +1.7567342183E+002
609850000.000 +1.5140689681E-002 +1.7666950704E+002 +9.7196114090E-001 -1.9696000117E+000 +9.7132226251E-001 -1.9915468240E+000 +1.5049723257E-002 +1.7665571109E+002
809800000.000 +1.5623688416E-002 +1.7365794029E+002 +9.7144143885E-001 -2.5670184459E+000 +9.7119055485E-001 -2.6174071219E+000 +1.5645589213E-002 +1.7274448719E+002
1009750000.000 +1.6005534633E-002 +1.7183874842E+002 +9.7048253932E-001 -3.1366309023E+000 +9.6931472147E-001 -3.1787564150E+000 +1.6191490169E-002 +1.7047095544E+002
1209700000.000 +1.6134057196E-002 +1.6670322310E+002 +9.7023217562E-001 -3.7046139037E+000 +9.6956850213E-001 -3.7514009830E+000 +1.5752309539E-002 +1.6758537685E+002
1409650000.000 +1.6261978648E-002 +1.6632514041E+002 +9.6943514887E-001 -4.3203293631E+000 +9.6949865633E-001 -4.3552328350E+000 +1.5598138828E-002 +1.6605623920E+002
1609600000.000 +1.5199627029E-002 +1.6351828223E+002 +9.6979802928E-001 -4.9330807626E+000 +9.6953529225E-001 -4.9681155859E+000 +1.5023337010E-002 +1.6418529547E+002
1809550000.000 +1.6161606764E-002 +1.6361214825E+002 +9.6876436183E-001 -5.5168044101E+000 +9.6806650575E-001 -5.5691459279E+000 +1.5714968736E-002 +1.6474989848E+002
2009500000.000 +1.7179256168E-002 +1.6004470479E+002 +9.6755181401E-001 -6.0736234315E+000 +9.6685177591E-001 -6.1424467321E+000 +1.6780117332E-002 +1.6107696243E+002
2209450000.000 +1.7511685699E-002 +1.5560953482E+002 +9.6698400844E-001 -6.6327043054E+000 +9.6604334536E-001 -6.6669234443E+000 +1.8218166807E-002 +1.5645572150E+002
2409400000.000 +1.8066974788E-002 +1.5246297850E+002 +9.6662519272E-001 -7.2349419521E+000 +9.6537603776E-001 -7.2180830882E+000 +1.8431769840E-002 +1.5443336426E+002
2609350000.000 +1.9170672123E-002 +1.5038233232E+002 +9.6498804316E-001 -7.7561760213E+000 +9.6515525179E-001 -7.7778713148E+000 +1.9065785516E-002 +1.5109854892E+002
2809300000.000 +1.8978722933E-002 +1.4774159281E+002 +9.6539269796E-001 -8.3819658427E+000 +9.6490409548E-001 -8.4096522036E+000 +1.9473723101E-002 +1.4814506565E+002
3009250000.000 +1.9611025547E-002 +1.4610319695E+002 +9.6430953960E-001 -8.9104088373E+000 +9.6372762926E-001 -8.9774210134E+000 +1.9875397429E-002 +1.4622143721E+002
3209200000.000 +2.0338881462E-002 +1.4377049478E+002 +9.6384531259E-001 -9.5026913705E+000 +9.6300093483E-001 -9.4880107459E+000 +2.0206111053E-002 +1.4374187117E+002
3409150000.000 +2.0732039845E-002 +1.3957363680E+002 +9.6353468865E-001 -1.0015427048E+001 +9.6230890144E-001 -1.0006977498E+001 +2.0892598447E-002 +1.4079093806E+002
3609100000.000 +2.1357219712E-002 +1.3692989564E+002 +9.6301315687E-001 -1.0565100565E+001 +9.6265122162E-001 -1.0621578045E+001 +2.1342729637E-002 +1.3863116435E+002
3809050000.000 +2.2049793804E-002 +1.3454593944E+002 +9.6281662058E-001 -1.1124820011E+001 +9.6239806559E-001 -1.1187209802E+001 +2.1424145928E-002 +1.3548321068E+002
4009000000.000 +2.2103579325E-002 +1.3131619961E+002 +9.6232343526E-001 -1.1697990219E+001 +9.6212265476E-001 -1.1756274500E+001 +2.1604441292E-002 +1.3148709154E+002
4208950000.000 +2.2039714899E-002 +1.2830542298E+002 +9.6277981181E-001 -1.2267879747E+001 +9.6237265994E-001 -1.2255851221E+001 +2.1945072648E-002 +1.3029117557E+002
4408900000.000 +2.2662958595E-002 +1.2695284343E+002 +9.6205066245E-001 -1.2827212259E+001 +9.6184816815E-001 -1.2896778628E+001 +2.2226197791E-002 +1.2824097968E+002
4608850000.000 +2.3004420078E-002 +1.2430189893E+002 +9.6186474433E-001 -1.3384727535E+001 +9.6144145714E-001 -1.3394165920E+001 +2.3306499194E-002 +1.2588479306E+002
4808800000.000 +2.3950348370E-002 +1.2138876519E+002 +9.6110282017E-001 -1.3927466522E+001 +9.6018113658E-001 -1.3963481379E+001 +2.4494655096E-002 +1.2453765805E+002
5008750000.000 +2.5024666044E-002 +1.2124440989E+002 +9.6053082654E-001 -1.4478105998E+001 +9.6067810618E-001 -1.4503287271E+001 +2.4743609943E-002 +1.2300538613E+002
5208700000.000 +2.5521724908E-002 +1.1855702777E+002 +9.5962437558E-001 -1.5044584247E+001 +9.5944297960E-001 -1.5132275100E+001 +2.6195512628E-002 +1.2035034371E+002
5408650000.000 +2.6157094829E-002 +1.1567345195E+002 +9.5959777520E-001 -1.5597357532E+001 +9.5944106774E-001 -1.5609806021E+001 +2.6169826914E-002 +1.1755429685E+002
5608600000.000 +2.6551558851E-002 +1.1427433445E+002 +9.5935607712E-001 -1.6165975635E+001 +9.6042379271E-001 -1.6225231221E+001 +2.6504657544E-002 +1.1544123063E+002
5808550000.000 +2.6750374389E-002 +1.1145103782E+002 +9.5921132045E-001 -1.6738666067E+001 +9.5938009304E-001 -1.6769088137E+001 +2.7331867676E-002 +1.1291779681E+002
6008500000.000 +2.7447290197E-002 +1.0852033204E+002 +9.5944155787E-001 -1.7323119664E+001 +9.5887009616E-001 -1.7299556587E+001 +2.7668103650E-002 +1.0987847978E+002
6208450000.000 +2.8397352426E-002 +1.0775743856E+002 +9.5922527597E-001 -1.7853736930E+001 +9.5878651654E-001 -1.7870277218E+001 +2.7294302145E-002 +1.0861550595E+002
6408400000.000 +2.8579700920E-002 +1.0545592257E+002 +9.5849110944E-001 -1.8425190331E+001 +9.5912700590E-001 -1.8479993236E+001 +2.8166355691E-002 +1.0591463629E+002
6608350000.000 +2.9545151519E-002 +1.0221694257E+002 +9.5775120639E-001 -1.8970566612E+001 +9.5835003350E-001 -1.8998860557E+001 +2.8474449589E-002 +1.0343219006E+002
6808300000.000 +3.0055912831E-002 +1.0017422930E+002 +9.5927614059E-001 -1.9544138951E+001 +9.5923260902E-001 -1.9502705658E+001 +2.8143349115E-002 +1.0192286159E+002
7008250000.000 +2.9920909403E-002 +9.8198642183E+001 +9.5824800369E-001 -2.0135998491E+001 +9.5920689080E-001 -2.0214176919E+001 +2.9577890825E-002 +1.0078985634E+002
7208200000.000 +3.0539554298E-002 +9.5597663943E+001 +9.5769280402E-001 -2.0695119002E+001 +9.5737516836E-001 -2.0692563260E+001 +2.9963270410E-002 +9.9206057922E+001
7408150000.000 +3.1341055765E-002 +9.4592320165E+001 +9.5701798374E-001 -2.1270008944E+001 +9.5806986339E-001 -2.1292896760E+001 +3.0445426030E-002 +9.8303469265E+001
7608100000.000 +3.1790637576E-002 +9.3741563910E+001 +9.5639774251E-001 -2.1805452610E+001 +9.5498792748E-001 -2.1858039013E+001 +3.1189812259E-002 +9.7378992547E+001
7808050000.000 +3.2727555585E-002 +9.1108559922E+001 +9.5540922028E-001 -2.2353214108E+001 +9.5425721494E-001 -2.2422332206E+001 +3.1783249161E-002 +9.5711438361E+001
8008000000.000 +3.3602287053E-002 +9.1076238537E+001 +9.5469414127E-001 -2.2892146255E+001 +9.5443220912E-001 -2.2912968129E+001 +3.1879297756E-002 +9.4018492170E+001
8207950000.000 +3.3629734280E-002 +9.0006409568E+001 +9.5446332337E-001 -2.3515398748E+001 +9.5597109541E-001 -2.3616300795E+001 +3.2843539784E-002 +9.3024615923E+001
8407900000.000 +3.4894950396E-002 +8.6828894851E+001 +9.5347451460E-001 -2.4012616016E+001 +9.5264043533E-001 -2.4077481078E+001 +3.3568647650E-002 +9.0563786756E+001
8607850000.000 +3.6279674451E-002 +8.6507889952E+001 +9.5443930439E-001 -2.4546078817E+001 +9.5613794445E-001 -2.4459828992E+001 +3.3885945204E-002 +8.9148642826E+001
8807800000.000 +3.6798309980E-002 +8.4376125141E+001 +9.5329243873E-001 -2.5156294890E+001 +9.5459516003E-001 -2.5286059404E+001 +3.5462119883E-002 +8.7090674751E+001
9007750000.000 +3.7319122564E-002 +8.1529339448E+001 +9.5253689621E-001 -2.5678176152E+001 +9.5198432380E-001 -2.5715256209E+001 +3.5433682069E-002 +8.5198856590E+001
9207700000.000 +3.8204775029E-002 +8.0891480289E+001 +9.5227043765E-001 -2.6235860734E+001 +9.5496368436E-001 -2.6291513270E+001 +3.5537622494E-002 +8.3361753931E+001
9407650000.000 +3.8674271944E-002 +7.9153119343E+001 +9.5201577478E-001 -2.6795729331E+001 +9.5497242874E-001 -2.6912262104E+001 +3.6467420237E-002 +8.1811720716E+001
9607600000.000 +3.9057650256E-002 +7.5145068304E+001 +9.5168520897E-001 -2.7330951700E+001 +9.5329404457E-001 -2.7497736706E+001 +3.7339013124E-002 +8.0069090930E+001
9807550000.000 +4.0029929803E-002 +7.4128021316E+001 +9.5171880983E-001 -2.7869782643E+001 +9.5257022966E-001 -2.7953742480E+001 +3.7181875735E-002 +7.8196812206E+001
10007500000.000 +3.9014162012E-002 +7.2845231796E+001 +9.5065013034E-001 -2.8494216582E+001 +9.5388784233E-001 -2.8601681760E+001 +3.7497069062E-002 +7.6809996060E+001
10207450000.000 +4.0535991108E-002 +7.0872694794E+001 +9.5000378296E-001 -2.8957506850E+001 +9.4784484541E-001 -2.9102627243E+001 +3.8155262860E-002 +7.6716877757E+001
10407400000.000 +4.1653823336E-002 +7.0261865867E+001 +9.5080956845E-001 -2.9494118023E+001 +9.4954310645E-001 -2.9322664727E+001 +3.8353548548E-002 +7.5252003879E+001
10607350000.000 +4.1819374006E-002 +7.0828563855E+001 +9.4822346182E-001 -3.0078186302E+001 +9.5123892591E-001 -3.0243724981E+001 +3.9058528677E-002 +7.4476738332E+001
10807300000.000 +4.2840209136E-002 +6.8292729833E+001 +9.4833760023E-001 -3.0602983039E+001 +9.4515337201E-001 -3.0620767968E+001 +3.9748825492E-002 +7.2630504432E+001
11007250000.000 +4.3465711846E-002 +6.6987590952E+001 +9.4784514088E-001 -3.1114224818E+001 +9.4986993844E-001 -3.1043235803E+001 +3.9707922975E-002 +7.1484090780E+001
11207200000.000 +4.4419573625E-002 +6.6605601918E+001 +9.4852472962E-001 -3.1676821698E+001 +9.4852605536E-001 -3.1595542499E+001 +4.0582640267E-002 +6.9386376341E+001
11407150000.000 +4.4813420017E-002 +6.4616097976E+001 +9.4585059776E-001 -3.2214457512E+001 +9.4843343235E-001 -3.2361912481E+001 +4.1414591700E-002 +6.8676371065E+001
11607100000.000 +4.5515213431E-002 +6.3621554381E+001 +9.4780797998E-001 -3.2564481126E+001 +9.4403927281E-001 -3.2675832055E+001 +4.1371096304E-002 +6.6676834014E+001
11807050000.000 +4.5954799745E-002 +6.2613025402E+001 +9.4695821538E-001 -3.3289344775E+001 +9.5401632769E-001 -3.3345584925E+001 +4.1905712554E-002 +6.6154046565E+001
12007000000.000 +4.7236490051E-002 +5.9621347149E+001 +9.4656594873E-001 -3.3677678536E+001 +9.4403178853E-001 -3.4051653537E+001 +4.2701223170E-002 +6.3130817456E+001
12206950000.000 +4.8211763735E-002 +5.9181325220E+001 +9.4718208159E-001 -3.4276772519E+001 +9.5178438051E-001 -3.4142890496E+001 +4.2950399685E-002 +6.2551255075E+001
12406900000.000 +4.8900625514E-002 +5.7656217819E+001 +9.4770036472E-001 -3.4794933329E+001 +9.5198720350E-001 -3.5203783860E+001 +4.3243082344E-002 +6.0899396581E+001
12606850000.000 +4.9133135770E-002 +5.6933994231E+001 +9.4729047832E-001 -3.5428288597E+001 +9.5021676236E-001 -3.5598967211E+001 +4.3777976910E-002 +6.0382268307E+001
12806800000.000 +5.1606347124E-002 +5.4778455324E+001 +9.4698342922E-001 -3.5749715524E+001 +9.4916193874E-001 -3.6213917795E+001 +4.3771826196E-002 +5.9507983054E+001
13006750000.000 +5.0620103728E-002 +5.2759580984E+001 +9.4859094739E-001 -3.6570954936E+001 +9.5480858538E-001 -3.6740462752E+001 +4.3587815377E-002 +5.8883897295E+001
13206700000.000 +4.9724678905E-002 +5.3161123428E+001 +9.4564386609E-001 -3.7123818627E+001 +9.5100267582E-001 -3.7737764613E+001 +4.5141272704E-002 +5.9270936394E+001
13406650000.000 +4.9954774084E-002 +5.1657444476E+001 +9.4756677900E-001 -3.7634390610E+001 +9.4689780794E-001 -3.7595768262E+001 +4.4422140668E-002 +5.6927364087E+001
13606600000.000 +5.0734933977E-002 +5.2088635006E+001 +9.4607083739E-001 -3.8184512980E+001 +9.5218436962E-001 -3.8240064587E+001 +4.4974388628E-002 +5.6369932793E+001
13806550000.000 +5.2609997144E-002 +5.1486683982E+001 +9.4433350505E-001 -3.8825307728E+001 +9.4533245306E-001 -3.8969429381E+001 +4.6471357721E-002 +5.5466510362E+001
14006500000.000 +5.2621774415E-002 +4.9427377193E+001 +9.4377476645E-001 -3.9179205148E+001 +9.4553649223E-001 -3.9146930324E+001 +4.6079759491E-002 +5.3652357573E+001
14206450000.000 +5.4352047242E-002 +4.9299521001E+001 +9.4492230893E-001 -3.9794980248E+001 +9.4743311112E-001 -3.9690084278E+001 +4.6982860868E-002 +5.1897255318E+001
14406400000.000 +5.5154289032E-002 +4.7604355466E+001 +9.4565373138E-001 -4.0390604473E+001 +9.4334493269E-001 -3.9971892975E+001 +4.7393067742E-002 +5.1360042248E+001
14606350000.000 +5.5559623530E-002 +4.6559817765E+001 +9.4394801025E-001 -4.0700287173E+001 +9.4429511000E-001 -4.0543729347E+001 +4.7618125305E-002 +5.0876130576E+001
14806300000.000 +5.7209938501E-002 +4.6969781439E+001 +9.4806566013E-001 -4.1275881326E+001 +9.4671618960E-001 -4.1184160223E+001 +4.8828551622E-002 +4.8985078316E+001
15006250000.000 +5.7655793360E-002 +4.5184238753E+001 +9.4478081099E-001 -4.1781318327E+001 +9.5019303093E-001 -4.2035013792E+001 +4.9736499804E-002 +4.8422879091E+001
15206200000.000 +5.8423335554E-002 +4.4152473720E+001 +9.4984065555E-001 -4.2192673698E+001 +9.4260533181E-001 -4.2046528950E+001 +4.9201582899E-002 +4.7744493984E+001
15406150000.000 +5.9825732717E-002 +4.2611848559E+001 +9.4928505945E-001 -4.2987832854E+001 +9.5754655069E-001 -4.2742300259E+001 +4.9851489646E-002 +4.6302371328E+001
15606100000.000 +6.0262002676E-002 +4.1177062481E+001 +9.4925544638E-001 -4.3476906369E+001 +9.4911882484E-001 -4.4095690133E+001 +5.0280289927E-002 +4.5932365955E+001
15806050000.000 +5.9694461417E-002 +3.9397531218E+001 +9.4783256801E-001 -4.4200685038E+001 +9.5335238757E-001 -4.4079087595E+001 +5.0025220296E-002 +4.5952723497E+001
16006000000.000 +5.9656882004E-002 +3.9697214178E+001 +9.4998228311E-001 -4.4607926935E+001 +9.5196255881E-001 -4.5150448884E+001 +5.0710756281E-002 +4.4669629790E+001
16205950000.000 +5.9593660979E-002 +4.0809207507E+001 +9.4810865984E-001 -4.5371585017E+001 +9.4834391993E-001 -4.5722712681E+001 +5.1469853962E-002 +4.4029397781E+001
16405900000.000 +6.1644352892E-002 +3.7320960456E+001 +9.4837689206E-001 -4.5451715392E+001 +9.4663865770E-001 -4.6969480838E+001 +5.1799382690E-002 +4.2023441155E+001
16605850000.000 +6.2160963621E-002 +3.9757010766E+001 +9.4896778959E-001 -4.6376905813E+001 +9.5172322469E-001 -4.6606099607E+001 +5.2901158274E-002 +4.2030078286E+001
16805800000.000 +6.5219139575E-002 +4.1341612838E+001 +9.4275666026E-001 -4.6826717279E+001 +9.5451035881E-001 -4.7884324537E+001 +5.5513741682E-002 +4.1622718595E+001
17005750000.000 +6.6324091040E-002 +3.9427577644E+001 +9.4556908975E-001 -4.7663375301E+001 +9.4185249228E-001 -4.7698302456E+001 +5.5417283206E-002 +3.9749031287E+001
17205700000.000 +6.8778455421E-002 +3.8570643127E+001 +9.4397930809E-001 -4.7975060755E+001 +9.5161647241E-001 -4.8548702589E+001 +5.6092892917E-002 +3.8468597728E+001
17405650000.000 +7.0386309724E-002 +3.6594444626E+001 +9.4605840580E-001 -4.8625161576E+001 +9.4565880882E-001 -4.9038891263E+001 +5.6672679976E-002 +3.6842874810E+001
17605600000.000 +7.1273041963E-002 +3.4024719248E+001 +9.4112413131E-001 -4.9009930602E+001 +9.4764368745E-001 -4.9322118985E+001 +5.6306158794E-002 +3.5262060378E+001
17805550000.000 +7.0829162554E-002 +3.2251036778E+001 +9.4700494251E-001 -4.9850898952E+001 +9.4676229812E-001 -4.9565046704E+001 +5.5859730443E-002 +3.4409744433E+001
18005500000.000 +7.1613701491E-002 +3.2822775406E+001 +9.4201468483E-001 -5.0187968080E+001 +9.5459875503E-001 -5.0593423529E+001 +5.6721388567E-002 +3.4912938501E+001
18205450000.000 +7.1696593051E-002 +3.1265541909E+001 +9.4487098392E-001 -5.0486694493E+001 +9.4982132518E-001 -5.0821380722E+001 +5.6316691444E-002 +3.3693985245E+001
18405400000.000 +7.2001716925E-002 +3.1268300226E+001 +9.4419786859E-001 -5.1289790167E+001 +9.5740453636E-001 -5.0980594985E+001 +5.5805675097E-002 +3.3059883497E+001
18605350000.000 +7.3178577226E-002 +3.1524222747E+001 +9.4328906396E-001 -5.1989025274E+001 +9.5881063631E-001 -5.2343548917E+001 +5.7010661927E-002 +3.3704994193E+001
18805300000.000 +7.4471284039E-002 +2.9459105532E+001 +9.4692259063E-001 -5.2321811294E+001 +9.4141308599E-001 -5.2820296506E+001 +5.7375227994E-002 +3.1303612692E+001
19005250000.000 +7.5749203979E-002 +3.0125632217E+001 +9.4938585739E-001 -5.2937496277E+001 +9.5586485939E-001 -5.2858174211E+001 +5.7451314150E-002 +3.0447275071E+001
19205200000.000 +7.5780069503E-002 +2.8487591115E+001 +9.5138523635E-001 -5.3582798265E+001 +9.5364091398E-001 -5.4581458651E+001 +5.8050498416E-002 +3.0057486012E+001
19405150000.000 +7.7099223675E-002 +2.8423845089E+001 +9.4881258649E-001 -5.4285718490E+001 +9.4467313492E-001 -5.4953420400E+001 +5.9582504830E-002 +2.9156385133E+001
19605100000.000 +7.7244904308E-002 +2.7095461590E+001 +9.5412841499E-001 -5.4746704089E+001 +9.4302733622E-001 -5.5586844592E+001 +5.8557801818E-002 +2.7800451024E+001
19805050000.000 +7.9177205709E-002 +2.7893936389E+001 +9.4753130560E-001 -5.5536743370E+001 +9.5139167527E-001 -5.5975409166E+001 +6.0124850436E-002 +2.8085378564E+001
20005000000.000 +8.2114360328E-002 +2.6478171084E+001 +9.4540797210E-001 -5.5726487831E+001 +9.4707606465E-001 -5.7049907756E+001 +6.1439836398E-002 +2.7069341247E+001
20204950000.000 +8.2778132593E-002 +2.5816065261E+001 +9.4767564900E-001 -5.6733619203E+001 +9.4644038457E-001 -5.6743587780E+001 +6.1030082604E-002 +2.7083352215E+001
20404900000.000 +8.3953038379E-002 +2.5353496338E+001 +9.4607702999E-001 -5.7113268535E+001 +9.5073501002E-001 -5.8142412093E+001 +6.2545855252E-002 +2.7221177204E+001
20604850000.000 +8.6956330918E-002 +2.3541093585E+001 +9.4349306995E-001 -5.7671082774E+001 +9.3388166812E-001 -5.8111414816E+001 +6.3882231238E-002 +2.4957905816E+001
20804800000.000 +8.7078281155E-002 +2.2813616118E+001 +9.4136832587E-001 -5.7972200459E+001 +9.5066966929E-001 -5.8392756157E+001 +6.2698437904E-002 +2.4974110037E+001
21004750000.000 +8.8420597503E-002 +2.1673642634E+001 +9.4317355804E-001 -5.8831925096E+001 +9.4676017366E-001 -5.9226850869E+001 +6.3528330152E-002 +2.4758852492E+001
21204700000.000 +9.0117026135E-002 +2.0964687531E+001 +9.3868793349E-001 -5.8838781399E+001 +9.5285185128E-001 -5.9619992136E+001 +6.4500359387E-002 +2.4966702717E+001
21404650000.000 +8.9209466185E-002 +1.9673265489E+001 +9.4403426596E-001 -5.9488088112E+001 +9.4479757708E-001 -5.9872512319E+001 +6.3576853063E-002 +2.3668003247E+001
21604600000.000 +8.8026203643E-002 +2.1096062372E+001 +9.3360425488E-001 -6.0170567729E+001 +9.6191777612E-001 -6.0202534618E+001 +6.4230626681E-002 +2.4812311449E+001
21804550000.000 +9.2532998886E-002 +1.9345617916E+001 +9.4187649553E-001 -6.0597247851E+001 +9.5011361529E-001 -6.1509150450E+001 +6.6087036479E-002 +2.1607783768E+001
22004500000.000 +9.2194884321E-002 +1.9114688363E+001 +9.4296499219E-001 -6.1398788879E+001 +9.5005389983E-001 -6.0859497965E+001 +6.5381781638E-002 +2.0940146154E+001
22204450000.000 +9.5211469028E-002 +1.8969352169E+001 +9.4593437500E-001 -6.1861212571E+001 +9.5530345271E-001 -6.2028869253E+001 +6.7537475031E-002 +2.0472660136E+001
22404400000.000 +9.7933299916E-002 +1.8120665878E+001 +9.3948438015E-001 -6.2527764988E+001 +9.5138329674E-001 -6.3206562239E+001 +6.9527380384E-002 +1.9890425867E+001
22604350000.000 +9.9499454307E-002 +1.6990174208E+001 +9.4577869097E-001 -6.3053746397E+001 +9.4770186634E-001 -6.3560753605E+001 +6.9375590378E-002 +1.8219280695E+001
22804300000.000 +1.0071410386E-001 +1.6085072256E+001 +9.4322644052E-001 -6.4013767692E+001 +9.5611245596E-001 -6.4515793531E+001 +7.0577599194E-002 +1.8760038057E+001
23004250000.000 +1.0285694783E-001 +1.5341703441E+001 +9.4302545216E-001 -6.4518620224E+001 +9.4356862921E-001 -6.5599479221E+001 +7.2647933822E-002 +1.8979771969E+001
23204200000.000 +1.0425043247E-001 +1.4187002276E+001 +9.4313263721E-001 -6.4993515024E+001 +9.3875666953E-001 -6.6063812890E+001 +7.3637115424E-002 +1.6591950269E+001
23404150000.000 +1.0628641732E-001 +1.2799674229E+001 +9.4190920501E-001 -6.6069988319E+001 +9.4669779647E-001 -6.6153346565E+001 +7.4058697059E-002 +1.7430379100E+001
23604100000.000 +1.0977538678E-001 +1.1480274303E+001 +9.4192775285E-001 -6.6209324519E+001 +9.4951628843E-001 -6.8125344944E+001 +7.5489888822E-002 +1.7444716791E+001
23804050000.000 +1.1015384209E-001 +1.1089124123E+001 +9.4529254818E-001 -6.7058230040E+001 +9.2226108764E-001 -6.7586853731E+001 +7.6221556748E-002 +1.5918896899E+001
24004000000.000 +1.1246769779E-001 +8.5082540573E+000 +9.4092685277E-001 -6.7252381829E+001 +9.4546827097E-001 -6.8509855480E+001 +7.5650295753E-002 +1.4551394149E+001
24203950000.000 +1.1266383067E-001 +7.8622081949E+000 +9.3767110050E-001 -6.8173392464E+001 +9.3336713526E-001 -6.9632020820E+001 +7.7497340219E-002 +1.5743899442E+001
24403900000.000 +1.1287766075E-001 +5.3153133590E+000 +9.3511901607E-001 -6.8208569407E+001 +9.3810178494E-001 -6.9391577587E+001 +7.7235786327E-002 +1.2809096020E+001
24603850000.000 +1.0958611188E-001 +4.6536235841E+000 +9.3828160114E-001 -6.9125622329E+001 +9.3753937651E-001 -6.9569860366E+001 +7.7243742949E-002 +1.2105162125E+001
24803800000.000 +1.1335026213E-001 +5.2977920269E+000 +9.3206173172E-001 -6.9312489926E+001 +9.4766933388E-001 -7.1058950719E+001 +8.0171840104E-002 +1.1945916115E+001
25003750000.000 +1.1078992657E-001 +3.7746320279E+000 +9.3917578933E-001 -7.0008948783E+001 +9.2443938426E-001 -7.1087765661E+001 +7.9624051658E-002 +1.0148354710E+001
25203700000.000 +1.1146075656E-001 +3.9318706444E+000 +9.3144729151E-001 -7.0689656329E+001 +9.4556702486E-001 -7.0556222912E+001 +8.0105132930E-002 +9.7765701072E+000
25403650000.000 +1.1525280969E-001 +3.2284379882E+000 +9.2754260742E-001 -7.0811120813E+001 +9.3800730660E-001 -7.2215129302E+001 +8.3427453042E-002 +9.0509194266E+000
25603600000.000 +1.1443674692E-001 +1.6651733302E+000 +9.2757136853E-001 -7.1116931308E+001 +9.2614827892E-001 -7.1673944668E+001 +8.2508895811E-002 +7.8766211491E+000
25803550000.000 +1.1634974793E-001 +1.8941573094E+000 +9.3114230541E-001 -7.1620218106E+001 +9.3937379110E-001 -7.2515982921E+001 +8.4806650936E-002 +7.9023230941E+000
26003500000.000 +1.1617949855E-001 +1.2963920054E+000 +9.2348868126E-001 -7.2543285482E+001 +9.3509193019E-001 -7.2814795475E+001 +8.5835721582E-002 +6.7003751559E+000
26203450000.000 +1.1794486865E-001 +6.0732218789E-001 +9.2602859137E-001 -7.2810164514E+001 +9.3225489997E-001 -7.3130830733E+001 +8.6282648452E-002 +5.7485754537E+000
26403400000.000 +1.1916491026E-001 +1.6399150795E-001 +9.3320462122E-001 -7.3783053629E+001 +9.2903209749E-001 -7.3462933350E+001 +8.6982355661E-002 +5.6585418702E+000
26603350000.000 +1.2335359650E-001 +4.5343666156E-001 +9.2973676678E-001 -7.3767921747E+001 +9.4743924457E-001 -7.4923737892E+001 +8.9089218554E-002 +5.4486285581E+000
26803300000.000 +1.2282658960E-001 -1.2870024174E+000 +9.3553196532E-001 -7.4615611231E+001 +9.3144165292E-001 -7.5248635413E+001 +8.9426189803E-002 +3.8769387999E+000
27003250000.000 +1.2471663185E-001 -1.2700020838E+000 +9.3289471191E-001 -7.5310154023E+001 +9.4216084865E-001 -7.5856144773E+001 +9.0502636205E-002 +3.4334226642E+000
27203200000.000 +1.2525064792E-001 -2.1128999116E+000 +9.3447636246E-001 -7.6238422699E+001 +9.2622200217E-001 -7.7820753204E+001 +9.1973072261E-002 +3.1681573819E+000
27403150000.000 +1.2754121806E-001 -3.2164502544E+000 +9.3245443079E-001 -7.6460196673E+001 +9.2234402389E-001 -7.8231452197E+001 +9.3407582528E-002 +5.1043649947E-001
27603100000.000 +1.2637260876E-001 -2.5844501729E+000 +9.3529410446E-001 -7.7664641476E+001 +9.2307345700E-001 -7.8602615350E+001 +9.3704844856E-002 +1.2431795485E+000
27803050000.000 +1.2902195014E-001 -2.4068664485E+000 +9.3009755465E-001 -7.8346715861E+001 +9.2025075495E-001 -7.9492669574E+001 +9.7618192032E-002 +5.1386831414E-001
28003000000.000 +1.3108317796E-001 -3.2540116959E+000 +9.3347475029E-001 -7.8848053679E+001 +9.1029251463E-001 -8.0045808958E+001 +9.8588957664E-002 -2.1002852694E-001
28202950000.000 +1.3379865379E-001 -3.8931100829E+000 +9.2965676735E-001 -7.9421566510E+001 +9.1292613160E-001 -7.9945900848E+001 +9.9535897647E-002 -1.8198171680E+000
28402900000.000 +1.3593188987E-001 -5.3822785982E+000 +9.2351230870E-001 -7.9356197550E+001 +9.4254360886E-001 -8.0155036107E+001 +9.9797277949E-002 -1.9657932524E+000
28602850000.000 +1.4013459900E-001 -7.0828846500E+000 +9.2067215908E-001 -7.9493433687E+001 +9.2312560007E-001 -8.1214232588E+001 +1.0206559760E-001 -4.4586102523E+000
28802800000.000 +1.3784011478E-001 -7.6005940812E+000 +9.2312881044E-001 -8.0109285457E+001 +9.2890154906E-001 -8.0448249140E+001 +1.0059903594E-001 -4.9321167729E+000
29002750000.000 +1.4260105394E-001 -8.2050509771E+000 +9.2913566824E-001 -8.0596816276E+001 +9.4140363719E-001 -8.2051311009E+001 +1.0332023272E-001 -5.7395688512E+000
29202700000.000 +1.4556550192E-001 -9.4420474546E+000 +9.2715462805E-001 -8.0736513119E+001 +9.3780607100E-001 -8.2577106000E+001 +1.0437859777E-001 -6.7818357607E+000
29402650000.000 +1.4545467831E-001 -1.0669117841E+001 +9.3270907577E-001 -8.1255188423E+001 +9.3817964749E-001 -8.2741433639E+001 +1.0369959039E-001 -7.9284638914E+000
29602600000.000 +1.4853322108E-001 -1.1937310413E+001 +9.3211109196E-001 -8.2035540324E+001 +9.4285861223E-001 -8.3514936237E+001 +1.0532107512E-001 -8.2494033505E+000
29802550000.000 +1.4990842788E-001 -1.3772343985E+001 +9.3384722128E-001 -8.2247199115E+001 +9.3087479349E-001 -8.4847817157E+001 +1.0584760034E-001 -1.0328296597E+001
30002500000.000 +1.4634858085E-001 -1.3158031943E+001 +9.3574661174E-001 -8.3252012799E+001 +9.2248764459E-001 -8.3976984877E+001 +1.0509844074E-001 -1.0373751520E+001
30202450000.000 +1.4968491392E-001 -1.3204388842E+001 +9.2429471137E-001 -8.3920409322E+001 +9.4435284171E-001 -8.4908681283E+001 +1.0761361509E-001 -1.0117723413E+001
30402400000.000 +1.5005628676E-001 -1.4307140162E+001 +9.2945867430E-001 -8.4961903733E+001 +9.1074463254E-001 -8.6449590957E+001 +1.0925501289E-001 -1.1835121015E+001
30602350000.000 +1.5311970956E-001 -1.5208846814E+001 +9.2026357493E-001 -8.5501557874E+001 +9.0652529451E-001 -8.5318990192E+001 +1.1057311603E-001 -1.4055698972E+001
30802300000.000 +1.5466383448E-001 -1.5369103800E+001 +9.2168422350E-001 -8.6261165929E+001 +9.0687642074E-001 -8.6944097196E+001 +1.1302084460E-001 -1.4035178076E+001
31002250000.000 +1.5859829357E-001 -1.7278474118E+001 +9.0601741846E-001 -8.6190555739E+001 +9.0779440014E-001 -8.6989510094E+001 +1.1354061305E-001 -1.6383561421E+001
31202200000.000 +1.5852764180E-001 -1.7276635491E+001 +9.2068373912E-001 -8.7021548586E+001 +9.0757794854E-001 -8.8060248358E+001 +1.1434819561E-001 -1.6371309548E+001
31402150000.000 +1.6030549432E-001 -1.8234532092E+001 +9.0763268558E-001 -8.7652925430E+001 +9.2372175948E-001 -8.7942988618E+001 +1.1444255554E-001 -1.6761665102E+001
31602100000.000 +1.6344596985E-001 -1.9341039322E+001 +9.1758772645E-001 -8.7905349451E+001 +9.0521500326E-001 -9.0239460099E+001 +1.1756228675E-001 -1.7693755405E+001
31802050000.000 +1.6261288937E-001 -2.1808125285E+001 +9.0202968716E-001 -8.8052327513E+001 +9.0945066727E-001 -8.8074947637E+001 +1.1362328182E-001 -1.9694720881E+001
32002000000.000 +1.6413570206E-001 -2.1876303483E+001 +9.2115776577E-001 -8.8779918266E+001 +9.2440371359E-001 -9.0230750621E+001 +1.1657282132E-001 -1.8906411786E+001
32201950000.000 +1.6516409260E-001 -2.2600573326E+001 +9.1259553055E-001 -8.9110911088E+001 +9.2147163501E-001 -9.0114106934E+001 +1.1705340250E-001 -1.9580140033E+001
32401900000.000 +1.6412599690E-001 -2.4493862744E+001 +9.3609559444E-001 -8.9546943203E+001 +9.1841089853E-001 -9.1377362485E+001 +1.1578758635E-001 -2.0700175240E+001
32601850000.000 +1.6645195318E-001 -2.3905275573E+001 +9.1796240490E-001 -9.0320232708E+001 +9.2694589343E-001 -9.1114207401E+001 +1.1860988654E-001 -2.0746121633E+001
32801800000.000 +1.7101603222E-001 -2.4834912097E+001 +9.2460871841E-001 -9.0514815012E+001 +9.3184271404E-001 -9.2699307516E+001 +1.2110266680E-001 -2.2387458934E+001
33001750000.000 +1.7008174392E-001 -2.5635071962E+001 +9.2427297924E-001 -9.1363609673E+001 +9.2748742171E-001 -9.2675070355E+001 +1.2114990015E-001 -2.3278206434E+001
33201700000.000 +1.7091523024E-001 -2.6698760995E+001 +9.2882777401E-001 -9.1619704454E+001 +9.2826632900E-001 -9.2990245274E+001 +1.2185331626E-001 -2.4538427169E+001
33401650000.000 +1.7370679408E-001 -2.7934880782E+001 +9.2753769816E-001 -9.2139035823E+001 +9.2440992077E-001 -9.3732953452E+001 +1.2361109800E-001 -2.5402776216E+001
33601600000.000 +1.7390864572E-001 -2.8308421417E+001 +9.2486419769E-001 -9.2963469798E+001 +9.1665587391E-001 -9.4279926153E+001 +1.2472578656E-001 -2.6566952225E+001
33801550000.000 +1.7536624850E-001 -2.9307294829E+001 +9.2144222440E-001 -9.3758423907E+001 +9.1771987664E-001 -9.4725100923E+001 +1.2652027754E-001 -2.6916315994E+001
34001500000.000 +1.7684451155E-001 -3.1067185910E+001 +9.1894543166E-001 -9.3984205631E+001 +9.0395794466E-001 -9.5398430191E+001 +1.2693214070E-001 -2.8504848774E+001
34201450000.000 +1.7676463096E-001 -3.1786391737E+001 +9.2464146706E-001 -9.4394278297E+001 +9.0522367716E-001 -9.5997236716E+001 +1.2760790609E-001 -2.9417330601E+001
34401400000.000 +1.7868078440E-001 -3.2686660197E+001 +9.1751669057E-001 -9.5208522997E+001 +9.0781607718E-001 -9.6345465008E+001 +1.2825354032E-001 -3.0043418904E+001
34601350000.000 +1.8114044273E-001 -3.2941902464E+001 +9.1573446271E-001 -9.6042844981E+001 +9.1385825364E-001 -9.7604632584E+001 +1.3011599145E-001 -2.9925214172E+001
34801300000.000 +1.8167942569E-001 -3.4694094712E+001 +9.1761192811E-001 -9.6516955723E+001 +8.9096252579E-001 -9.8018351835E+001 +1.3065926051E-001 -3.1245302493E+001
35001250000.000 +1.8444975737E-001 -3.5452264711E+001 +9.1123115300E-001 -9.7300788989E+001 +8.9418897989E-001 -9.7782356636E+001 +1.3137347901E-001 -3.2466075333E+001
35201200000.000 +1.8635617877E-001 -3.6643008331E+001 +9.0947971965E-001 -9.7503071780E+001 +9.0148386618E-001 -9.9463104436E+001 +1.3256682664E-001 -3.3381781434E+001
35401150000.000 +1.8718944498E-001 -3.7166223474E+001 +9.0804425192E-001 -9.8209224047E+001 +9.0571948852E-001 -9.9390817083E+001 +1.3365768548E-001 -3.4101518304E+001
35601100000.000 +1.8745599594E-001 -3.8754916997E+001 +9.1024447246E-001 -9.8746780108E+001 +9.0357374331E-001 -9.9859522071E+001 +1.3340054087E-001 -3.5396762255E+001
35801050000.000 +1.8994540843E-001 -3.9516867836E+001 +8.9820680847E-001 -9.9261454497E+001 +9.0431849623E-001 -1.0085550058E+002 +1.3714831097E-001 -3.7203754976E+001
36001000000.000 +1.8842874339E-001 -4.1077657043E+001 +9.0834178854E-001 -9.9332973220E+001 +9.0304833098E-001 -1.0194598827E+002 +1.3574841335E-001 -3.8706824481E+001
36200950000.000 +1.8607775197E-001 -4.1929826221E+001 +8.9980283712E-001 -1.0043864439E+002 +9.0702230681E-001 -1.0077778957E+002 +1.3449754217E-001 -3.9724245676E+001
36400900000.000 +1.8665938240E-001 -4.2916096788E+001 +9.0866063272E-001 -9.9998831267E+001 +9.1885938615E-001 -1.0211807090E+002 +1.3575824809E-001 -4.0294770629E+001
36600850000.000 +1.8632799874E-001 -4.4772383741E+001 +9.0380686088E-001 -1.0052410790E+002 +8.9663857706E-001 -1.0232624357E+002 +1.3448063631E-001 -4.2007629427E+001
36800800000.000 +1.8330199529E-001 -4.5104355299E+001 +9.2234312095E-001 -1.0081474058E+002 +9.1627598562E-001 -1.0259805380E+002 +1.3431299314E-001 -4.2004978062E+001
37000750000.000 +1.8291072936E-001 -4.5561052564E+001 +9.1500730553E-001 -1.0137210631E+002 +9.1331150602E-001 -1.0275064582E+002 +1.3365809996E-001 -4.1675211725E+001
37200700000.000 +1.8179968905E-001 -4.6305634571E+001 +9.2963200739E-001 -1.0123747066E+002 +9.0713438759E-001 -1.0338154137E+002 +1.3285685242E-001 -4.1874920367E+001
37400650000.000 +1.8239085516E-001 -4.6720419321E+001 +9.2426041063E-001 -1.0263296026E+002 +9.0265005136E-001 -1.0359946165E+002 +1.3467017493E-001 -4.2402352878E+001
37600600000.000 +1.8298057259E-001 -4.7824625201E+001 +9.2991380969E-001 -1.0328590703E+002 +9.0877055084E-001 -1.0460849798E+002 +1.3475210662E-001 -4.3509733115E+001
37800550000.000 +1.8319413094E-001 -4.7851342013E+001 +9.2602723230E-001 -1.0424846309E+002 +8.9502218547E-001 -1.0499192487E+002 +1.3359439312E-001 -4.3372380035E+001
38000500000.000 +1.8477776825E-001 -4.8998419254E+001 +9.2663348597E-001 -1.0486480876E+002 +8.9656761426E-001 -1.0449539339E+002 +1.3491481540E-001 -4.3479776026E+001
38200450000.000 +1.8704138934E-001 -4.9974524547E+001 +9.1207856307E-001 -1.0579834346E+002 +9.0185955951E-001 -1.0601701623E+002 +1.3700786703E-001 -4.4914372931E+001
38400400000.000 +1.8690984104E-001 -5.2006671407E+001 +9.0868229934E-001 -1.0565273602E+002 +8.8163571739E-001 -1.0650817283E+002 +1.3685555031E-001 -4.7061618772E+001
38600350000.000 +1.8494260887E-001 -5.1891468038E+001 +9.1052757407E-001 -1.0647740557E+002 +9.0109174819E-001 -1.0678133243E+002 +1.3813462528E-001 -4.7197082374E+001
38800300000.000 +1.8659768714E-001 -5.3971401966E+001 +8.9577745795E-001 -1.0632206714E+002 +8.8989125434E-001 -1.0744034813E+002 +1.3764449434E-001 -4.9926545039E+001
39000250000.000 +1.8778478338E-001 -5.4058571127E+001 +8.9925364669E-001 -1.0688315763E+002 +8.9318659889E-001 -1.0885552734E+002 +1.3941962340E-001 -5.0759857606E+001
39200200000.000 +1.9115134113E-001 -5.5520137127E+001 +8.8789233261E-001 -1.0769851679E+002 +8.8173264054E-001 -1.0917677995E+002 +1.4219880556E-001 -5.2151844159E+001
39400150000.000 +1.8791824613E-001 -5.5674973808E+001 +8.9873906120E-001 -1.0728590458E+002 +9.0323492087E-001 -1.0989052858E+002 +1.4166589680E-001 -5.1632757568E+001
39600100000.000 +1.8580930190E-001 -5.8292239524E+001 +8.9620241117E-001 -1.0726857364E+002 +8.8469818853E-001 -1.0998564877E+002 +1.3897317863E-001 -5.3981784322E+001
39800050000.000 +1.8262776398E-001 -5.6588292370E+001 +9.2048840741E-001 -1.0803526720E+002 +9.1600114771E-001 -1.1024856416E+002 +1.4169565862E-001 -5.1839927128E+001
40000000000.000 +1.8392800960E-001 -5.7423871184E+001 +9.1734351286E-001 -1.0946090415E+002 +9.1021832795E-001 -1.1199431310E+002 +1.4321487454E-001 -5.3019712831E+001
