# Supplementary material for: Conductivity and radio frequency performance data for silver nanoparticle inks deposited via aerosol jet deposition and processed under varying conditions
Source: Data Brief. 2020 Sep 24;33:106331. doi: 10.1016/j.dib.2020.106331 (PMC7560714; doi:10.1016/j.dib.2020.106331)
Supplement: Supplementary file 3 [file mmc3.zip › Sintering Study/Clariant Ink/RF Data/CLA_03_01.S2P]

!  2-Port S-parameters saved by WinCal
! VAR MeasName=S-Parameters (CALIBRATED_DATA) read from VNA (E8364B)
! VAR MeasDate=11/22/2017 3:14:44 PM
! VAR NAME=AFRL171010_03_01
! VAR FILENAME=AFRL171010_03_01.S2P
! VAR DATE=11/22/2017 3:14:44 PM
! VAR PHYS_PORTS=1,2
! VAR ObjTypeName=DATASET
! VAR IndexType=Frequency
!
# Hz S MA R 50
10000000.000 +8.4648381581E-001 +6.9710710295E+000 +1.7946521878E-001 -3.7194734970E+001 +1.8097425237E-001 -3.7550596385E+001 +8.5283264007E-001 +7.0360379296E+000
209950000.000 +7.6913733988E-001 +1.2810376718E+001 +2.9689812656E-001 -3.8630901911E+001 +2.9560036894E-001 -3.8612942773E+001 +7.7528008499E-001 +1.3276234404E+001
409900000.000 +7.0349527251E-001 -5.1384672281E+000 +2.8204759352E-001 +8.2932209090E+000 +2.8150841565E-001 +8.2244492343E+000 +7.0724759836E-001 -4.6071013856E+000
609850000.000 +7.6917707199E-001 +2.0164349116E+000 +2.2007547728E-001 -1.6845927461E+001 +2.1973620982E-001 -1.6911047897E+001 +7.7152280154E-001 +3.1407679928E+000
809800000.000 +8.1270721067E-001 -3.3889666988E+000 +1.6491002727E-001 +2.2922496931E+000 +1.6477054335E-001 +2.1891255844E+000 +8.1766060744E-001 -2.6236317530E+000
1009750000.000 +8.1679198224E-001 -5.8162096805E+000 +1.6273310881E-001 +1.0822629666E+001 +1.6256271933E-001 +1.0679854324E+001 +8.2380719344E-001 -4.7958051874E+000
1209700000.000 +7.9383806894E-001 -9.4776361865E+000 +1.9929013014E-001 +2.0028367345E+001 +1.9892445879E-001 +1.9829028931E+001 +8.0228681120E-001 -7.9831289213E+000
1409650000.000 +7.5330043404E-001 -1.1052153816E+001 +2.3998022433E-001 +1.7897682306E+001 +2.3979955450E-001 +1.7757434582E+001 +7.6439707146E-001 -9.4276989559E+000
1609600000.000 +7.1170520583E-001 -1.0727186538E+001 +2.7426240014E-001 +1.1036035785E+001 +2.7379904505E-001 +1.0856347443E+001 +7.2098436016E-001 -9.0168242560E+000
1809550000.000 +7.0865567101E-001 -8.1476358050E+000 +2.6440251144E-001 +2.3493354923E+000 +2.6406366726E-001 +2.1351053151E+000 +7.1799298612E-001 -6.3786825210E+000
2009500000.000 +7.3547349775E-001 -7.9300824157E+000 +2.3608484594E-001 +1.3079265996E+000 +2.3581309177E-001 +1.0299351622E+000 +7.4085543797E-001 -6.1691136752E+000
2209450000.000 +7.4800118586E-001 -1.0669585211E+001 +2.3004604936E-001 +7.9540076871E+000 +2.2956289655E-001 +7.5957640654E+000 +7.4772653653E-001 -8.3187109800E+000
2409400000.000 +7.2257317672E-001 -1.2312974875E+001 +2.5468286347E-001 +7.7559226423E+000 +2.5399381570E-001 +7.4296783866E+000 +7.2695314793E-001 -8.9019582788E+000
2609350000.000 +7.2025628019E-001 -1.2657013335E+001 +2.5326368974E-001 +7.7264438386E+000 +2.5300743297E-001 +7.4137093525E+000 +7.2782177570E-001 -9.6859187568E+000
2809300000.000 +7.0553555709E-001 -1.3706856745E+001 +2.6863247227E-001 +7.5764410576E+000 +2.6822686993E-001 +7.3041385606E+000 +7.1150661394E-001 -1.0399578539E+001
3009250000.000 +6.9626442780E-001 -1.3111834713E+001 +2.7205456717E-001 +3.4342759621E+000 +2.7162856268E-001 +3.1431574855E+000 +7.0122437159E-001 -9.6131858107E+000
3209200000.000 +6.9960660290E-001 -1.4137368517E+001 +2.6731935356E-001 +4.3984176237E+000 +2.6696203000E-001 +4.1215421837E+000 +7.0517014941E-001 -1.0153497364E+001
3409150000.000 +6.9559883344E-001 -1.5203912281E+001 +2.7156990079E-001 +5.1915203414E+000 +2.7093776016E-001 +4.8962461320E+000 +7.0357620317E-001 -1.0860287151E+001
3609100000.000 +6.8496971246E-001 -1.5800555784E+001 +2.8007464475E-001 +4.4595284049E+000 +2.7979984939E-001 +4.1036470666E+000 +6.9379620229E-001 -1.1398725751E+001
3809050000.000 +6.7740575545E-001 -1.6381146315E+001 +2.8643872297E-001 +3.9513379142E+000 +2.8628589489E-001 +3.4826804745E+000 +6.8638516601E-001 -1.1798900485E+001
4009000000.000 +6.7033811662E-001 -1.6903878727E+001 +2.9187810075E-001 +3.1343536577E+000 +2.9214059340E-001 +2.7764135737E+000 +6.7940626333E-001 -1.2151659722E+001
4208950000.000 +6.6245970803E-001 -1.7323902812E+001 +2.9959490569E-001 +1.6894544301E+000 +2.9972936449E-001 +1.3029940983E+000 +6.6897516730E-001 -1.2223078517E+001
4408900000.000 +6.5832738052E-001 -1.7575522783E+001 +3.0109963673E-001 +3.2274232653E-001 +3.0068898529E-001 -1.3997813046E-001 +6.6490110654E-001 -1.2077860853E+001
4608850000.000 +6.5396229938E-001 -1.8079496099E+001 +3.0311358325E-001 -4.1369481974E-001 +3.0268586142E-001 -8.2551032860E-001 +6.6151295746E-001 -1.2217712378E+001
4808800000.000 +6.4903119925E-001 -1.8367628784E+001 +3.0539436695E-001 -1.4950821344E+000 +3.0450326354E-001 -2.0193272949E+000 +6.5626927719E-001 -1.2187337081E+001
5008750000.000 +6.4412274022E-001 -1.8749145662E+001 +3.0726746870E-001 -2.4314579100E+000 +3.0690753733E-001 -2.9555417177E+000 +6.5305344902E-001 -1.2328552652E+001
5208700000.000 +6.3769330224E-001 -1.9278283869E+001 +3.0965692234E-001 -2.8036638958E+000 +3.0917261678E-001 -3.3861261869E+000 +6.4850198459E-001 -1.2542218008E+001
5408650000.000 +6.3122903208E-001 -1.9816451430E+001 +3.1401940603E-001 -3.5678097213E+000 +3.1368383631E-001 -4.0835948969E+000 +6.4376884427E-001 -1.2719534035E+001
5608600000.000 +6.2618215571E-001 -2.0309707884E+001 +3.1665487841E-001 -4.3261810431E+000 +3.1674353771E-001 -4.9519052861E+000 +6.4045894934E-001 -1.2842243464E+001
5808550000.000 +6.1806845013E-001 -2.0654100931E+001 +3.2123785779E-001 -5.1039259917E+000 +3.2111817159E-001 -5.6279603164E+000 +6.3544836743E-001 -1.3031007170E+001
6008500000.000 +6.1099188823E-001 -2.1076322213E+001 +3.2646918868E-001 -6.0260810951E+000 +3.2657137158E-001 -6.5859826337E+000 +6.2922508269E-001 -1.3177043693E+001
6208450000.000 +6.0434916500E-001 -2.1306059696E+001 +3.3085306302E-001 -7.2132999383E+000 +3.3087406663E-001 -7.8065452890E+000 +6.2337122247E-001 -1.3186086409E+001
6408400000.000 +5.9774173036E-001 -2.1481921090E+001 +3.3443330714E-001 -8.3398020762E+000 +3.3449757254E-001 -8.9958714917E+000 +6.1855449531E-001 -1.3152629149E+001
6608350000.000 +5.9197009166E-001 -2.1646035584E+001 +3.3711988554E-001 -9.4548991219E+000 +3.3779697255E-001 -1.0075484068E+001 +6.1486906729E-001 -1.3110010796E+001
6808300000.000 +5.8783931463E-001 -2.1818661822E+001 +3.4097777054E-001 -1.0794152676E+001 +3.4165902771E-001 -1.1388031697E+001 +6.1068519889E-001 -1.3080857684E+001
7008250000.000 +5.8279127156E-001 -2.1846690334E+001 +3.4255570241E-001 -1.1903786617E+001 +3.4254956277E-001 -1.2654473743E+001 +6.0686781771E-001 -1.2956323006E+001
7208200000.000 +5.7738105930E-001 -2.2064439971E+001 +3.4484626121E-001 -1.3006851778E+001 +3.4512775835E-001 -1.3650939170E+001 +6.0306321517E-001 -1.2927305914E+001
7408150000.000 +5.7280335454E-001 -2.2159262442E+001 +3.4732550343E-001 -1.4273238721E+001 +3.4742728726E-001 -1.5021138353E+001 +5.9878040960E-001 -1.2824766212E+001
7608100000.000 +5.6771596434E-001 -2.2135598126E+001 +3.4916063092E-001 -1.5614168498E+001 +3.4823752384E-001 -1.6172744720E+001 +5.9533680180E-001 -1.2598565921E+001
7808050000.000 +5.6348550949E-001 -2.2166058429E+001 +3.4966489590E-001 -1.6699395783E+001 +3.4907981335E-001 -1.7342276801E+001 +5.9241230254E-001 -1.2498041808E+001
8008000000.000 +5.6006229017E-001 -2.2261902480E+001 +3.5080996955E-001 -1.7962383943E+001 +3.5062545604E-001 -1.8614734193E+001 +5.8980998362E-001 -1.2285367833E+001
8207950000.000 +5.5700217733E-001 -2.2359461867E+001 +3.4933419635E-001 -1.9083495831E+001 +3.4995186787E-001 -1.9946927331E+001 +5.8877636578E-001 -1.2103166500E+001
8407900000.000 +5.5335031657E-001 -2.2440639884E+001 +3.5080737714E-001 -1.9982381580E+001 +3.5073982538E-001 -2.0726145357E+001 +5.8656664028E-001 -1.2041841512E+001
8607850000.000 +5.5090705083E-001 -2.2626837914E+001 +3.5152702277E-001 -2.1062904498E+001 +3.5295020565E-001 -2.1856055733E+001 +5.8504179724E-001 -1.1914408476E+001
8807800000.000 +5.4724845619E-001 -2.2655214405E+001 +3.5237857350E-001 -2.2096464017E+001 +3.5250258816E-001 -2.2973760437E+001 +5.8301297894E-001 -1.1786086074E+001
9007750000.000 +5.4350408557E-001 -2.2768891754E+001 +3.5298675820E-001 -2.3061751813E+001 +3.5345148826E-001 -2.3837624460E+001 +5.8080241139E-001 -1.1695894467E+001
9207700000.000 +5.4069483262E-001 -2.2896216282E+001 +3.5366833520E-001 -2.4107318880E+001 +3.5488493650E-001 -2.5063806923E+001 +5.7958493798E-001 -1.1576271304E+001
9407650000.000 +5.3766406641E-001 -2.2839081121E+001 +3.5462140383E-001 -2.5229539579E+001 +3.5565805319E-001 -2.6191877989E+001 +5.7853007144E-001 -1.1412970480E+001
9607600000.000 +5.3465839249E-001 -2.2962954197E+001 +3.5525100928E-001 -2.6183668777E+001 +3.5568904014E-001 -2.7175953623E+001 +5.7700881243E-001 -1.1313575736E+001
9807550000.000 +5.3284281722E-001 -2.3026947041E+001 +3.5641548090E-001 -2.7281609633E+001 +3.5684398135E-001 -2.8179767234E+001 +5.7540697264E-001 -1.1266033718E+001
10007500000.000 +5.2958623437E-001 -2.3042182970E+001 +3.5568822063E-001 -2.8493888415E+001 +3.5713249546E-001 -2.9468207843E+001 +5.7414871892E-001 -1.1093771839E+001
10207450000.000 +5.2678477566E-001 -2.3036943202E+001 +3.5598548895E-001 -2.9441382571E+001 +3.5579045669E-001 -3.0258884759E+001 +5.7261852827E-001 -1.0993531214E+001
10407400000.000 +5.2498378242E-001 -2.3177445820E+001 +3.5646587507E-001 -3.0578000726E+001 +3.5819869027E-001 -3.1227397522E+001 +5.7104290238E-001 -1.0881273253E+001
10607350000.000 +5.2224423254E-001 -2.3059630459E+001 +3.5472421979E-001 -3.1498387660E+001 +3.5615719392E-001 -3.2616634261E+001 +5.7061671155E-001 -1.0695191693E+001
10807300000.000 +5.1901113472E-001 -2.3176142800E+001 +3.5499298573E-001 -3.2560408968E+001 +3.5568113365E-001 -3.3199543982E+001 +5.6962430872E-001 -1.0593745256E+001
11007250000.000 +5.1804059599E-001 -2.3302536907E+001 +3.5456690407E-001 -3.3495238655E+001 +3.5715131965E-001 -3.4441436982E+001 +5.6931157830E-001 -1.0482545731E+001
11207200000.000 +5.1596745735E-001 -2.3262845423E+001 +3.5504220197E-001 -3.4534557262E+001 +3.5685886782E-001 -3.5369339176E+001 +5.6882927189E-001 -1.0281667048E+001
11407150000.000 +5.1277019110E-001 -2.3320906906E+001 +3.5358026569E-001 -3.5371795039E+001 +3.5566958886E-001 -3.6541915042E+001 +5.6829416042E-001 -1.0251641363E+001
11607100000.000 +5.1212670319E-001 -2.3394854775E+001 +3.5612489752E-001 -3.6331302412E+001 +3.5575740458E-001 -3.7210191499E+001 +5.6763034213E-001 -1.0177980337E+001
11807050000.000 +5.1051913149E-001 -2.3333229586E+001 +3.5372539558E-001 -3.7582251459E+001 +3.5682689402E-001 -3.8839465550E+001 +5.6720475067E-001 -9.9441754710E+000
12007000000.000 +5.0868681633E-001 -2.3402905684E+001 +3.5461331974E-001 -3.8289954430E+001 +3.5382395644E-001 -3.9451997105E+001 +5.6758537138E-001 -9.8575959590E+000
12206950000.000 +5.0727228346E-001 -2.3516713373E+001 +3.5333438083E-001 -3.9450585840E+001 +3.5724983535E-001 -4.0577664026E+001 +5.6700213343E-001 -9.7032670797E+000
12406900000.000 +5.0749313634E-001 -2.3523096706E+001 +3.5378880300E-001 -4.0420765637E+001 +3.5459419060E-001 -4.1892180146E+001 +5.6782532131E-001 -9.6115667404E+000
12606850000.000 +5.0425603919E-001 -2.3573979525E+001 +3.5197122295E-001 -4.1521342919E+001 +3.5422115946E-001 -4.2766761135E+001 +5.6742009020E-001 -9.4556661271E+000
12806800000.000 +5.0310727895E-001 -2.3785087219E+001 +3.5258744903E-001 -4.2177998879E+001 +3.5279293734E-001 -4.3747543216E+001 +5.6746450747E-001 -9.4001186322E+000
13006750000.000 +5.0082041059E-001 -2.3635330215E+001 +3.5147156018E-001 -4.3529711135E+001 +3.5347464264E-001 -4.4974488683E+001 +5.6803031847E-001 -9.2248745550E+000
13206700000.000 +4.9734109443E-001 -2.3572124279E+001 +3.4928451689E-001 -4.4543936925E+001 +3.5008632618E-001 -4.6160482592E+001 +5.6836454381E-001 -9.0891330651E+000
13406650000.000 +4.9634658213E-001 -2.3726497539E+001 +3.4836917916E-001 -4.5663500305E+001 +3.5046854246E-001 -4.6637282715E+001 +5.6838973289E-001 -9.0394505049E+000
13606600000.000 +4.9606701906E-001 -2.3724908865E+001 +3.4623899441E-001 -4.6558897679E+001 +3.4959738628E-001 -4.7881749200E+001 +5.6977414580E-001 -8.9553685816E+000
13806550000.000 +4.9399707269E-001 -2.3673378218E+001 +3.4395310063E-001 -4.7401491992E+001 +3.4623621227E-001 -4.8654768128E+001 +5.7028119916E-001 -8.8766326850E+000
14006500000.000 +4.9254655882E-001 -2.3825993013E+001 +3.4300603879E-001 -4.8098367040E+001 +3.4652287159E-001 -4.9327577287E+001 +5.7087922561E-001 -8.8488725506E+000
14206450000.000 +4.9267644571E-001 -2.3834853032E+001 +3.4255047881E-001 -4.9102639308E+001 +3.4609990227E-001 -5.0286200734E+001 +5.7188917495E-001 -8.7974222668E+000
14406400000.000 +4.9122736547E-001 -2.3902716160E+001 +3.4185177733E-001 -5.0115896159E+001 +3.4546498239E-001 -5.0993876502E+001 +5.7221166877E-001 -8.7625410050E+000
14606350000.000 +4.8945463529E-001 -2.4023989031E+001 +3.4055071714E-001 -5.0733100911E+001 +3.4379030512E-001 -5.1970962331E+001 +5.7200082660E-001 -8.6867303390E+000
14806300000.000 +4.8914438659E-001 -2.3950713045E+001 +3.4025032469E-001 -5.1832808843E+001 +3.4255642678E-001 -5.2971696777E+001 +5.7380023875E-001 -8.5997136882E+000
15006250000.000 +4.8775742005E-001 -2.3853868314E+001 +3.3769809612E-001 -5.2507308636E+001 +3.4088375372E-001 -5.4118742684E+001 +5.7517339332E-001 -8.5076868848E+000
15206200000.000 +4.8769137438E-001 -2.4015645211E+001 +3.3898836242E-001 -5.3505126521E+001 +3.4018873459E-001 -5.4395388051E+001 +5.7527835797E-001 -8.5053044918E+000
15406150000.000 +4.8809314845E-001 -2.3968102523E+001 +3.3638466545E-001 -5.4465348502E+001 +3.4107051028E-001 -5.5867854582E+001 +5.7742684378E-001 -8.4535304390E+000
15606100000.000 +4.8682878402E-001 -2.3813808277E+001 +3.3550237951E-001 -5.5260030239E+001 +3.3593744028E-001 -5.6939182198E+001 +5.7817418712E-001 -8.4751243687E+000
15806050000.000 +4.8510660352E-001 -2.3881585751E+001 +3.3311966460E-001 -5.6202956229E+001 +3.3714354176E-001 -5.7591807851E+001 +5.7850804040E-001 -8.4439031868E+000
16006000000.000 +4.8589371567E-001 -2.3919593853E+001 +3.3259875396E-001 -5.7108914691E+001 +3.3406886264E-001 -5.8726776216E+001 +5.7996125372E-001 -8.4563489900E+000
16205950000.000 +4.8476178296E-001 -2.3794083045E+001 +3.2985125262E-001 -5.8154907400E+001 +3.3177769593E-001 -5.9589229625E+001 +5.8047337456E-001 -8.4078241497E+000
16405900000.000 +4.8440875036E-001 -2.4014244863E+001 +3.2950282071E-001 -5.8662473712E+001 +3.2820624149E-001 -6.0883315642E+001 +5.8139460281E-001 -8.4327561158E+000
16605850000.000 +4.8424846045E-001 -2.3956578268E+001 +3.2609696867E-001 -5.9810790016E+001 +3.2907105829E-001 -6.1297418846E+001 +5.8308720250E-001 -8.2665065723E+000
16805800000.000 +4.8371294052E-001 -2.3799088022E+001 +3.2263208875E-001 -6.0314478813E+001 +3.2622714093E-001 -6.2589543430E+001 +5.8552721849E-001 -8.2543823923E+000
17005750000.000 +4.8301086494E-001 -2.3838432050E+001 +3.2100451871E-001 -6.1325394612E+001 +3.2322150941E-001 -6.2512650222E+001 +5.8659560703E-001 -8.2463044479E+000
17205700000.000 +4.8475689189E-001 -2.3946005067E+001 +3.1959974490E-001 -6.1754056850E+001 +3.2323899049E-001 -6.3647265723E+001 +5.8926694306E-001 -8.3340567604E+000
17405650000.000 +4.8539469620E-001 -2.3845109162E+001 +3.1870729854E-001 -6.2644304172E+001 +3.2116512801E-001 -6.4173634231E+001 +5.9037887987E-001 -8.4104224821E+000
17605600000.000 +4.8480202304E-001 -2.3985788311E+001 +3.1644284533E-001 -6.3109165712E+001 +3.2153530154E-001 -6.4871341776E+001 +5.9033803515E-001 -8.5011868628E+000
17805550000.000 +4.8592236156E-001 -2.4252611932E+001 +3.1629656505E-001 -6.4326404042E+001 +3.2061022707E-001 -6.5521200252E+001 +5.9071072403E-001 -8.4781204976E+000
18005500000.000 +4.8687155711E-001 -2.4154343769E+001 +3.1321547022E-001 -6.4846202107E+001 +3.1927320123E-001 -6.6793575104E+001 +5.9205281934E-001 -8.4271282861E+000
18205450000.000 +4.8697519353E-001 -2.4251265863E+001 +3.1304719378E-001 -6.5380052708E+001 +3.1752232383E-001 -6.7218571474E+001 +5.9306857694E-001 -8.4137421300E+000
18405400000.000 +4.8811794143E-001 -2.4402242279E+001 +3.1068033922E-001 -6.6361032459E+001 +3.1835171988E-001 -6.8007790747E+001 +5.9429917326E-001 -8.4787944056E+000
18605350000.000 +4.8896916135E-001 -2.4329893789E+001 +3.0819275869E-001 -6.7261993667E+001 +3.1467386398E-001 -6.9150187938E+001 +5.9588916897E-001 -8.4495979796E+000
18805300000.000 +4.8865679408E-001 -2.4460467442E+001 +3.0807408468E-001 -6.7699035712E+001 +3.0965519662E-001 -6.9392300357E+001 +5.9714904690E-001 -8.5464198104E+000
19005250000.000 +4.9018485284E-001 -2.4663347322E+001 +3.0671105080E-001 -6.8469041292E+001 +3.1236787460E-001 -7.0180246577E+001 +5.9932399810E-001 -8.6188312977E+000
19205200000.000 +4.9223879714E-001 -2.4647562862E+001 +3.0555272012E-001 -6.9296485065E+001 +3.0797459829E-001 -7.1481105023E+001 +6.0148993820E-001 -8.6714136033E+000
19405150000.000 +4.9096316438E-001 -2.4702869108E+001 +3.0332225802E-001 -7.0002184786E+001 +3.0521345144E-001 -7.1866291893E+001 +6.0301771309E-001 -8.7751422217E+000
19605100000.000 +4.9168375920E-001 -2.5087236335E+001 +3.0283029583E-001 -7.0725721732E+001 +3.0318940166E-001 -7.2622688003E+001 +6.0438183850E-001 -8.8319750419E+000
19805050000.000 +4.9389762278E-001 -2.5042679437E+001 +2.9939820129E-001 -7.1396908665E+001 +3.0383632269E-001 -7.3340389304E+001 +6.0631555211E-001 -8.8081586503E+000
20005000000.000 +4.9399907615E-001 -2.5220532200E+001 +2.9733178299E-001 -7.1772048540E+001 +3.0073911173E-001 -7.4263623367E+001 +6.0758414915E-001 -8.7899525680E+000
20204950000.000 +4.9490324934E-001 -2.5545975108E+001 +2.9599351711E-001 -7.2817785988E+001 +3.0030990933E-001 -7.4394363648E+001 +6.0938951152E-001 -8.7528060295E+000
20404900000.000 +4.9683939371E-001 -2.5672981644E+001 +2.9395121301E-001 -7.3263836921E+001 +2.9819627642E-001 -7.5602328922E+001 +6.1181943875E-001 -8.7751401446E+000
20604850000.000 +4.9810033549E-001 -2.5830333549E+001 +2.9238865907E-001 -7.3765511812E+001 +2.9425231058E-001 -7.5541757208E+001 +6.1331138923E-001 -8.9195866452E+000
20804800000.000 +4.9943131238E-001 -2.6217015991E+001 +2.9046235020E-001 -7.4120923854E+001 +2.9716066144E-001 -7.6261020057E+001 +6.1556792276E-001 -8.9349426913E+000
21004750000.000 +5.0160471586E-001 -2.6518793330E+001 +2.8958539093E-001 -7.4978670442E+001 +2.9412280051E-001 -7.7010210707E+001 +6.1758338889E-001 -9.0968951567E+000
21204700000.000 +5.0205697887E-001 -2.6680940760E+001 +2.8689949294E-001 -7.5058290005E+001 +2.9486932030E-001 -7.7577581600E+001 +6.1910865262E-001 -9.1405362411E+000
21404650000.000 +5.0251973873E-001 -2.7175564961E+001 +2.8754210051E-001 -7.5691564249E+001 +2.9206510405E-001 -7.7802527228E+001 +6.2078215750E-001 -9.3237542108E+000
21604600000.000 +5.0379077879E-001 -2.7381068120E+001 +2.8337569138E-001 -7.6495497323E+001 +2.9479851656E-001 -7.8618322636E+001 +6.2336570572E-001 -9.4415087219E+000
21804550000.000 +5.0325686393E-001 -2.7593299349E+001 +2.8427906365E-001 -7.6881756133E+001 +2.8997924019E-001 -7.9428908970E+001 +6.2528393688E-001 -9.7165042137E+000
22004500000.000 +5.0426376614E-001 -2.7938435785E+001 +2.8368022086E-001 -7.7679680189E+001 +2.9148319416E-001 -7.9330694524E+001 +6.2695801845E-001 -9.8416902358E+000
22204450000.000 +5.0608809947E-001 -2.8247725550E+001 +2.8317971100E-001 -7.8194084318E+001 +2.8990170870E-001 -8.0370630857E+001 +6.2961362060E-001 -1.0020455170E+001
22404400000.000 +5.0808957430E-001 -2.8448560343E+001 +2.8090189138E-001 -7.8783263703E+001 +2.8751511054E-001 -8.1240674662E+001 +6.3180571465E-001 -1.0187915351E+001
22604350000.000 +5.0783814178E-001 -2.8921668252E+001 +2.8109405269E-001 -7.9286756614E+001 +2.8627773566E-001 -8.1724259311E+001 +6.3301064395E-001 -1.0423039498E+001
22804300000.000 +5.0938980103E-001 -2.9279087298E+001 +2.7936538420E-001 -8.0308715100E+001 +2.8612567619E-001 -8.2716841206E+001 +6.3593988095E-001 -1.0449172966E+001
23004250000.000 +5.0987771271E-001 -2.9538966985E+001 +2.7855050563E-001 -8.0734065508E+001 +2.8166762099E-001 -8.3513005960E+001 +6.3599216724E-001 -1.0671979790E+001
23204200000.000 +5.0908782681E-001 -3.0108886025E+001 +2.7738856722E-001 -8.1210020277E+001 +2.8020036122E-001 -8.3910473701E+001 +6.3797033961E-001 -1.0832209742E+001
23404150000.000 +5.1097292221E-001 -3.0528431473E+001 +2.7665454062E-001 -8.2098408174E+001 +2.8156524866E-001 -8.4269539329E+001 +6.3993892256E-001 -1.0799814422E+001
23604100000.000 +5.1267091023E-001 -3.0844239650E+001 +2.7581794263E-001 -8.2290548237E+001 +2.8012102285E-001 -8.5696421593E+001 +6.4137182411E-001 -1.1107729871E+001
23804050000.000 +5.1079541050E-001 -3.1450459980E+001 +2.7600396063E-001 -8.3048655003E+001 +2.7498784791E-001 -8.5309709733E+001 +6.4220903885E-001 -1.1273585052E+001
24004000000.000 +5.1223613305E-001 -3.2091014558E+001 +2.7472174062E-001 -8.3434252528E+001 +2.7881486610E-001 -8.6520159879E+001 +6.4347093799E-001 -1.1611144735E+001
24203950000.000 +5.1069641196E-001 -3.2428470951E+001 +2.7348289336E-001 -8.4357542029E+001 +2.7517541480E-001 -8.7356501235E+001 +6.4422080534E-001 -1.1682575217E+001
24403900000.000 +5.0900326801E-001 -3.2941119785E+001 +2.7229500328E-001 -8.4474633336E+001 +2.7606455913E-001 -8.7512941271E+001 +6.4497778730E-001 -1.1942520997E+001
24603850000.000 +5.0677512275E-001 -3.3519721273E+001 +2.7239769158E-001 -8.5463254648E+001 +2.7531786546E-001 -8.7880758222E+001 +6.4643722267E-001 -1.2192995073E+001
24803800000.000 +5.0686728928E-001 -3.3617278372E+001 +2.6977081695E-001 -8.5864170587E+001 +2.7571967703E-001 -8.9249741981E+001 +6.4847475114E-001 -1.2350206094E+001
25003750000.000 +5.0407612028E-001 -3.4047497118E+001 +2.7108653902E-001 -8.6697293216E+001 +2.7107664326E-001 -8.9322550223E+001 +6.4926168069E-001 -1.2558228892E+001
25203700000.000 +5.0440311425E-001 -3.4468303011E+001 +2.6762595690E-001 -8.7400893159E+001 +2.7565154375E-001 -8.9637635237E+001 +6.5150481018E-001 -1.2717532019E+001
25403650000.000 +5.0522054506E-001 -3.4771826725E+001 +2.6561605233E-001 -8.7611247622E+001 +2.7186539465E-001 -9.0811919423E+001 +6.5308143270E-001 -1.2921776786E+001
25603600000.000 +5.0387707870E-001 -3.5243741806E+001 +2.6431493690E-001 -8.7999285633E+001 +2.6956773403E-001 -9.0579849414E+001 +6.5371305377E-001 -1.3076697880E+001
25803550000.000 +5.0325275775E-001 -3.5787341386E+001 +2.6414310775E-001 -8.8490213123E+001 +2.7057102729E-001 -9.1616287121E+001 +6.5552071571E-001 -1.3315976683E+001
26003500000.000 +5.0144780132E-001 -3.6126155864E+001 +2.6123578480E-001 -8.9601157773E+001 +2.6908929521E-001 -9.2006018680E+001 +6.5669466056E-001 -1.3459877406E+001
26203450000.000 +5.0045998712E-001 -3.6579556035E+001 +2.6047729718E-001 -8.9845549469E+001 +2.6744795332E-001 -9.2333266197E+001 +6.5774527462E-001 -1.3651076235E+001
26403400000.000 +5.0028326957E-001 -3.7157681565E+001 +2.6198593496E-001 -9.0760439262E+001 +2.6611975305E-001 -9.2757722911E+001 +6.5876953322E-001 -1.3848697965E+001
26603350000.000 +5.0062227241E-001 -3.7511437293E+001 +2.5946699387E-001 -9.0702070940E+001 +2.6760518679E-001 -9.4175167724E+001 +6.6008869157E-001 -1.4179835889E+001
26803300000.000 +4.9780602856E-001 -3.8051869796E+001 +2.6057917164E-001 -9.1589664426E+001 +2.6396768684E-001 -9.4356886855E+001 +6.6012923082E-001 -1.4436444471E+001
27003250000.000 +4.9611282225E-001 -3.8456532281E+001 +2.5863159771E-001 -9.2351271926E+001 +2.6447545902E-001 -9.5136542843E+001 +6.6085333773E-001 -1.4614133938E+001
27203200000.000 +4.9458661011E-001 -3.8916000552E+001 +2.5856437910E-001 -9.3255242429E+001 +2.5953337754E-001 -9.6454251180E+001 +6.6130788482E-001 -1.4942057561E+001
27403150000.000 +4.9182542939E-001 -3.9204713848E+001 +2.5755122162E-001 -9.3395141620E+001 +2.5843022492E-001 -9.6809421941E+001 +6.6132099990E-001 -1.5137653544E+001
27603100000.000 +4.8917444058E-001 -3.9624837107E+001 +2.5743580256E-001 -9.4562441059E+001 +2.5768630178E-001 -9.7295234343E+001 +6.6251541793E-001 -1.5243817545E+001
27803050000.000 +4.8709884378E-001 -3.9998578573E+001 +2.5497554050E-001 -9.5360256959E+001 +2.5555889989E-001 -9.8112569059E+001 +6.6389867671E-001 -1.5543231164E+001
28003000000.000 +4.8414936626E-001 -4.0338870849E+001 +2.5527776996E-001 -9.5696972996E+001 +2.5323746700E-001 -9.8607826486E+001 +6.6382545734E-001 -1.5778492847E+001
28202950000.000 +4.8174344136E-001 -4.0824443122E+001 +2.5327169274E-001 -9.6403939367E+001 +2.5303943656E-001 -9.8718709549E+001 +6.6533847118E-001 -1.5831706630E+001
28402900000.000 +4.8130325924E-001 -4.1196464164E+001 +2.5038653734E-001 -9.6439293572E+001 +2.5796765673E-001 -9.9406011930E+001 +6.6719192791E-001 -1.6064184943E+001
28602850000.000 +4.7897863600E-001 -4.1557387124E+001 +2.4811348656E-001 -9.6659392762E+001 +2.5306998176E-001 -1.0012520482E+002 +6.6798974453E-001 -1.6328406846E+001
28802800000.000 +4.7589576298E-001 -4.2064986256E+001 +2.4777944997E-001 -9.7170857401E+001 +2.5399007377E-001 -9.9820422201E+001 +6.6892719902E-001 -1.6518178963E+001
29002750000.000 +4.7543348279E-001 -4.2410297715E+001 +2.4818518214E-001 -9.7532693094E+001 +2.5417074923E-001 -1.0118224659E+002 +6.7028861847E-001 -1.6769619511E+001
29202700000.000 +4.7368052504E-001 -4.2748414337E+001 +2.4663239322E-001 -9.7511468515E+001 +2.5281534250E-001 -1.0157998118E+002 +6.7083858208E-001 -1.7093780824E+001
29402650000.000 +4.7094411984E-001 -4.3364329304E+001 +2.4810216998E-001 -9.8060857067E+001 +2.5239453597E-001 -1.0195929969E+002 +6.7051693472E-001 -1.7344001377E+001
29602600000.000 +4.7013508212E-001 -4.3649010453E+001 +2.4653757231E-001 -9.8940649697E+001 +2.5195299436E-001 -1.0265458053E+002 +6.7079475026E-001 -1.7577929453E+001
29802550000.000 +4.6641564889E-001 -4.3962180839E+001 +2.4617734685E-001 -9.9032533063E+001 +2.4845018608E-001 -1.0354542026E+002 +6.7001954133E-001 -1.7840989091E+001
30002500000.000 +4.6219695683E-001 -4.4402501281E+001 +2.4586692930E-001 -1.0008093543E+002 +2.4657995538E-001 -1.0303333100E+002 +6.7042331637E-001 -1.8001458370E+001
30202450000.000 +4.5998451706E-001 -4.4659972325E+001 +2.4118616404E-001 -1.0072346201E+002 +2.4878214715E-001 -1.0409646221E+002 +6.7168501716E-001 -1.8242365142E+001
30402400000.000 +4.5633135194E-001 -4.4793786789E+001 +2.4183028284E-001 -1.0164663204E+002 +2.4123835207E-001 -1.0480200755E+002 +6.7174088316E-001 -1.8557090371E+001
30602350000.000 +4.5277031939E-001 -4.5225971674E+001 +2.3845003554E-001 -1.0221641789E+002 +2.4063082801E-001 -1.0399183141E+002 +6.7231735675E-001 -1.8781798693E+001
30802300000.000 +4.5116088134E-001 -4.5598042493E+001 +2.3777381280E-001 -1.0277041097E+002 +2.3870187409E-001 -1.0524445555E+002 +6.7249773655E-001 -1.9006791762E+001
31002250000.000 +4.4830724353E-001 -4.5707567664E+001 +2.3242924829E-001 -1.0282821966E+002 +2.3836345780E-001 -1.0528539671E+002 +6.7259705659E-001 -1.9197622740E+001
31202200000.000 +4.4523399195E-001 -4.6161718752E+001 +2.3552448173E-001 -1.0320471956E+002 +2.3699340555E-001 -1.0610363493E+002 +6.7204396315E-001 -1.9434189495E+001
31402150000.000 +4.4317722388E-001 -4.6352579872E+001 +2.3166240763E-001 -1.0371964785E+002 +2.3953604830E-001 -1.0612915413E+002 +6.7216797362E-001 -1.9638343086E+001
31602100000.000 +4.4054292068E-001 -4.6547012780E+001 +2.3357782816E-001 -1.0372721484E+002 +2.3485819299E-001 -1.0748469247E+002 +6.7140101525E-001 -1.9771023468E+001
31802050000.000 +4.3760143295E-001 -4.6869660792E+001 +2.2830925085E-001 -1.0400301739E+002 +2.3654825268E-001 -1.0618335792E+002 +6.7226821199E-001 -1.9878593133E+001
32002000000.000 +4.3613589881E-001 -4.7341358031E+001 +2.3286277740E-001 -1.0435949846E+002 +2.3747537321E-001 -1.0778651601E+002 +6.7303386461E-001 -1.9988478766E+001
32201950000.000 +4.3347456350E-001 -4.7449177206E+001 +2.2947247749E-001 -1.0465828082E+002 +2.3668264048E-001 -1.0777735563E+002 +6.7348380795E-001 -2.0259065141E+001
32401900000.000 +4.3035674745E-001 -4.7888547758E+001 +2.3528857031E-001 -1.0464440295E+002 +2.3486639134E-001 -1.0858367744E+002 +6.7450747741E-001 -2.0527111997E+001
32601850000.000 +4.2843722409E-001 -4.8125430834E+001 +2.2970188118E-001 -1.0549991051E+002 +2.3602994178E-001 -1.0857467636E+002 +6.7505994406E-001 -2.0818561363E+001
32801800000.000 +4.2598895350E-001 -4.8270622539E+001 +2.3092698011E-001 -1.0532170013E+002 +2.3554538247E-001 -1.0952383782E+002 +6.7474994953E-001 -2.1096796027E+001
33001750000.000 +4.2239950257E-001 -4.8466703295E+001 +2.3032471800E-001 -1.0592970094E+002 +2.3457174639E-001 -1.0950315920E+002 +6.7531550810E-001 -2.1373643866E+001
33201700000.000 +4.1967035829E-001 -4.8780554345E+001 +2.3080586315E-001 -1.0595052680E+002 +2.3411208208E-001 -1.0966602182E+002 +6.7600825372E-001 -2.1610604782E+001
33401650000.000 +4.1794994980E-001 -4.8896077600E+001 +2.3006101303E-001 -1.0617803970E+002 +2.3301034236E-001 -1.1008501004E+002 +6.7647540148E-001 -2.1980049860E+001
33601600000.000 +4.1435963443E-001 -4.9004404905E+001 +2.2913373228E-001 -1.0683322167E+002 +2.3156885748E-001 -1.1031315168E+002 +6.7672224435E-001 -2.2235018068E+001
33801550000.000 +4.1262530357E-001 -4.9317651737E+001 +2.2823907296E-001 -1.0737851171E+002 +2.3149655570E-001 -1.1066231702E+002 +6.7635958982E-001 -2.2480863028E+001
34001500000.000 +4.1053407423E-001 -4.9571891685E+001 +2.2698581781E-001 -1.0744389743E+002 +2.2878427385E-001 -1.1097198020E+002 +6.7673865626E-001 -2.2750296668E+001
34201450000.000 +4.0734912548E-001 -4.9669873947E+001 +2.2861891435E-001 -1.0755570836E+002 +2.2874786147E-001 -1.1135750191E+002 +6.7661147945E-001 -2.2932168913E+001
34401400000.000 +4.0538932522E-001 -5.0039381386E+001 +2.2633454375E-001 -1.0812617021E+002 +2.2893228246E-001 -1.1155334554E+002 +6.7678433409E-001 -2.3261733755E+001
34601350000.000 +4.0318527499E-001 -5.0104595196E+001 +2.2587933835E-001 -1.0875572407E+002 +2.2951438307E-001 -1.1219419992E+002 +6.7615733249E-001 -2.3451490645E+001
34801300000.000 +4.0076022223E-001 -5.0483852128E+001 +2.2657475064E-001 -1.0897043576E+002 +2.2635647106E-001 -1.1237204377E+002 +6.7519419418E-001 -2.3803437263E+001
35001250000.000 +3.9841982265E-001 -5.0698139516E+001 +2.2545320087E-001 -1.0949053887E+002 +2.2754649755E-001 -1.1213923780E+002 +6.7408623436E-001 -2.3993731864E+001
35201200000.000 +3.9615421345E-001 -5.0850694779E+001 +2.2531134563E-001 -1.0957783205E+002 +2.2886885645E-001 -1.1326613267E+002 +6.7280220384E-001 -2.4255623705E+001
35401150000.000 +3.9322920409E-001 -5.0906297616E+001 +2.2530223392E-001 -1.1001048813E+002 +2.2978224830E-001 -1.1319128501E+002 +6.7212365967E-001 -2.4385498096E+001
35601100000.000 +3.9207923106E-001 -5.1322105102E+001 +2.2600705781E-001 -1.1029467045E+002 +2.2969126865E-001 -1.1347230403E+002 +6.7120643644E-001 -2.4689699507E+001
35801050000.000 +3.8939809388E-001 -5.1330079448E+001 +2.2391935277E-001 -1.1067717994E+002 +2.3023296228E-001 -1.1404760877E+002 +6.7105894388E-001 -2.4964850643E+001
36001000000.000 +3.8665235311E-001 -5.1509599183E+001 +2.2689293408E-001 -1.1057575019E+002 +2.3051324712E-001 -1.1484300729E+002 +6.6930787162E-001 -2.5313642313E+001
36200950000.000 +3.8403613543E-001 -5.1674839869E+001 +2.2570032377E-001 -1.1150993270E+002 +2.3217983575E-001 -1.1420035871E+002 +6.6939045445E-001 -2.5539155540E+001
36400900000.000 +3.8318263052E-001 -5.1837819994E+001 +2.2770936676E-001 -1.1087107400E+002 +2.3427887023E-001 -1.1514458133E+002 +6.6995523754E-001 -2.5871052565E+001
36600850000.000 +3.8070818683E-001 -5.2029590544E+001 +2.2727870140E-001 -1.1136168044E+002 +2.3172901788E-001 -1.1532539539E+002 +6.6902600798E-001 -2.6192649501E+001
36800800000.000 +3.7845775067E-001 -5.2372621596E+001 +2.3292683844E-001 -1.1143437568E+002 +2.3517170191E-001 -1.1570726434E+002 +6.6925290696E-001 -2.6459927925E+001
37000750000.000 +3.7729935518E-001 -5.2505083134E+001 +2.3088323323E-001 -1.1188074796E+002 +2.3492293446E-001 -1.1588847696E+002 +6.6874141679E-001 -2.6672001949E+001
37200700000.000 +3.7487689847E-001 -5.2734853046E+001 +2.3603985313E-001 -1.1144003584E+002 +2.3471134607E-001 -1.1626551112E+002 +6.6715926297E-001 -2.6943409936E+001
37400650000.000 +3.7266643809E-001 -5.2969449031E+001 +2.3531466810E-001 -1.1298952854E+002 +2.3496824897E-001 -1.1657615955E+002 +6.6667046868E-001 -2.7190601276E+001
37600600000.000 +3.7131560654E-001 -5.3161496360E+001 +2.3732290485E-001 -1.1357389136E+002 +2.3630555455E-001 -1.1728658490E+002 +6.6499998358E-001 -2.7446159240E+001
37800550000.000 +3.6859608950E-001 -5.3413245276E+001 +2.3697706076E-001 -1.1450354353E+002 +2.3486447724E-001 -1.1756936253E+002 +6.6300975944E-001 -2.7693990861E+001
38000500000.000 +3.6703114353E-001 -5.3815220641E+001 +2.3823549941E-001 -1.1497339777E+002 +2.3647505053E-001 -1.1736981296E+002 +6.6132191246E-001 -2.7889236924E+001
38200450000.000 +3.6554567170E-001 -5.3997882522E+001 +2.3561186081E-001 -1.1600508141E+002 +2.3804416727E-001 -1.1860884067E+002 +6.5889578357E-001 -2.8315764521E+001
38400400000.000 +3.6314350001E-001 -5.4218013547E+001 +2.3551050268E-001 -1.1596559465E+002 +2.3559578689E-001 -1.1909106502E+002 +6.5558911521E-001 -2.8620710552E+001
38600350000.000 +3.6005143565E-001 -5.4566702041E+001 +2.3679395197E-001 -1.1683848075E+002 +2.3956558355E-001 -1.1962846930E+002 +6.5270244277E-001 -2.8910548082E+001
38800300000.000 +3.5864642104E-001 -5.4863166617E+001 +2.3300100828E-001 -1.1696376039E+002 +2.3795654376E-001 -1.2020764228E+002 +6.4901367835E-001 -2.9153841912E+001
39000250000.000 +3.5527668533E-001 -5.5149394729E+001 +2.3463882789E-001 -1.1749008322E+002 +2.3954959993E-001 -1.2127917956E+002 +6.4622451289E-001 -2.9348101373E+001
39200200000.000 +3.5288928469E-001 -5.5557452100E+001 +2.3315744708E-001 -1.1855447780E+002 +2.3836482865E-001 -1.2168963603E+002 +6.4397178773E-001 -2.9508977829E+001
39400150000.000 +3.5025760932E-001 -5.5798379505E+001 +2.3500600387E-001 -1.1797882861E+002 +2.4214823156E-001 -1.2233449434E+002 +6.4297691846E-001 -2.9729682883E+001
39600100000.000 +3.4609813213E-001 -5.6001897082E+001 +2.3435770032E-001 -1.1818124193E+002 +2.4022916354E-001 -1.2265501695E+002 +6.3976848497E-001 -2.9776479994E+001
39800050000.000 +3.4304997549E-001 -5.6344040370E+001 +2.4217825163E-001 -1.1856213138E+002 +2.4606910646E-001 -1.2300362352E+002 +6.4050623763E-001 -2.9837108392E+001
40000000000.000 +3.4058552313E-001 -5.6254299453E+001 +2.4238944254E-001 -1.2013522764E+002 +2.4602846653E-001 -1.2436576561E+002 +6.3991414930E-001 -2.9951726489E+001
