# Supplementary material for: Conductivity and radio frequency performance data for silver nanoparticle inks deposited via aerosol jet deposition and processed under varying conditions
Source: Data Brief. 2020 Sep 24;33:106331. doi: 10.1016/j.dib.2020.106331 (PMC7560714; doi:10.1016/j.dib.2020.106331)
Supplement: Supplementary file 3 [file mmc3.zip › Sintering Study/Clariant Ink/RF Data/CLA_03_01b.S2P]

!  2-Port S-parameters saved by WinCal
! VAR MeasName=S-Parameters (CALIBRATED_DATA) read from VNA (E8364B)
! VAR MeasDate=11/22/2017 3:15:21 PM
! VAR NAME=AFRL171010_03_01b
! VAR FILENAME=AFRL171010_03_01b.S2P
! VAR DATE=11/22/2017 3:15:21 PM
! VAR PHYS_PORTS=1,2
! VAR ObjTypeName=DATASET
! VAR IndexType=Frequency
!
# Hz S MA R 50
10000000.000 +8.6818316492E-001 +8.0929089894E+000 +1.8266892440E-001 -4.1868923395E+001 +1.8421217516E-001 -4.2092702972E+001 +8.5837783518E-001 +7.6040802470E+000
209950000.000 +7.7456714325E-001 +1.4615722527E+001 +3.1361326288E-001 -4.0568717515E+001 +3.1310445947E-001 -4.0640781687E+001 +7.7039174439E-001 +1.4473632443E+001
409900000.000 +7.2108975854E-001 -4.9514324546E+000 +2.7577892812E-001 +9.3770887312E+000 +2.7525320100E-001 +9.3436094335E+000 +7.1059713004E-001 -5.0733718295E+000
609850000.000 +7.8339964239E-001 +4.1007649109E+000 +2.2227262915E-001 -2.1843855133E+001 +2.2202745910E-001 -2.1921577954E+001 +7.7338676391E-001 +4.1680066692E+000
809800000.000 +8.4325073765E-001 -9.0806145322E-002 +1.4576476254E-001 -8.1067718245E+000 +1.4544615914E-001 -8.2059283989E+000 +8.3141151218E-001 -1.3729525991E+000
1009750000.000 +8.4950231524E-001 -2.1071094356E+000 +1.3327311158E-001 +6.1305566222E-002 +1.3301990347E-001 -2.1203653982E-002 +8.4343536118E-001 -3.3924081982E+000
1209700000.000 +8.3679023270E-001 -5.7702285067E+000 +1.5943396649E-001 +1.7246772905E+001 +1.5937587974E-001 +1.7130033428E+001 +8.2671753095E-001 -7.1039233592E+000
1409650000.000 +7.9522706006E-001 -7.6689355448E+000 +2.0553342732E-001 +1.7164341752E+001 +2.0507931685E-001 +1.6968347156E+001 +7.8501275832E-001 -8.9070575864E+000
1609600000.000 +7.4382620364E-001 -7.5428432144E+000 +2.4868336551E-001 +9.8438869000E+000 +2.4828975745E-001 +9.6862232592E+000 +7.3447441375E-001 -8.6886356622E+000
1809550000.000 +7.2953936446E-001 -4.0345689020E+000 +2.4700205083E-001 -2.3003710461E+000 +2.4624155988E-001 -2.4879861918E+000 +7.2592356684E-001 -5.4365569362E+000
2009500000.000 +7.5848014074E-001 -2.2668526846E+000 +2.1350961047E-001 -7.8629743101E+000 +2.1288400782E-001 -8.0856952714E+000 +7.5493616274E-001 -4.5951026219E+000
2209450000.000 +7.8993616262E-001 -4.2530046384E+000 +1.8382301515E-001 -7.1693041474E-001 +1.8349926243E-001 -9.2996567960E-001 +7.7540901510E-001 -6.9107812658E+000
2409400000.000 +7.6615854137E-001 -6.6637533489E+000 +2.1166516540E-001 +3.7605092212E+000 +2.1133584420E-001 +3.5593976100E+000 +7.4965250582E-001 -8.1663571574E+000
2609350000.000 +7.6903592025E-001 -5.9408997550E+000 +2.0338684875E-001 +1.9923756382E+000 +2.0313875166E-001 +1.7029287886E+000 +7.5587228786E-001 -8.5983515226E+000
2809300000.000 +7.6034755862E-001 -7.1744139395E+000 +2.1613150965E-001 +4.4243494142E+000 +2.1567474643E-001 +4.1437243487E+000 +7.4001745298E-001 -9.8118250009E+000
3009250000.000 +7.4437378329E-001 -6.2724724566E+000 +2.2581456077E-001 -1.4342415310E+000 +2.2539901606E-001 -1.6896568724E+000 +7.2597215975E-001 -8.8266461986E+000
3209200000.000 +7.5344574242E-001 -6.4925715837E+000 +2.1178613411E-001 -7.5191703632E-001 +2.1139841616E-001 -1.0432318905E+000 +7.3512401571E-001 -9.3698408466E+000
3409150000.000 +7.5696575456E-001 -7.2455873450E+000 +2.0963285026E-001 +1.1450777011E+000 +2.0905116989E-001 +8.6683136831E-001 +7.3670640251E-001 -1.0193768302E+001
3609100000.000 +7.4877967849E-001 -7.5698061495E+000 +2.1577971070E-001 +1.1504983372E+000 +2.1596775381E-001 +7.9256559815E-001 +7.2873536462E-001 -1.0909193670E+001
3809050000.000 +7.4603534611E-001 -7.8869611170E+000 +2.1881734200E-001 +1.6190238379E+000 +2.1862985182E-001 +1.1397853441E+000 +7.2245122003E-001 -1.1596014209E+001
4009000000.000 +7.4502932704E-001 -8.2450557134E+000 +2.2158386677E-001 +1.6842889705E+000 +2.2105063386E-001 +1.2967056942E+000 +7.1607494518E-001 -1.2120812055E+001
4208950000.000 +7.3837110299E-001 -8.6743667938E+000 +2.2896491390E-001 +1.0430886526E+000 +2.2867883391E-001 +6.6246198690E-001 +7.0435671837E-001 -1.2473702514E+001
4408900000.000 +7.3456299241E-001 -8.5891583229E+000 +2.2946967086E-001 -4.6075712816E-001 +2.2873144371E-001 -9.1031818353E-001 +6.9917001961E-001 -1.2365795339E+001
4608850000.000 +7.3337444662E-001 -8.7886001777E+000 +2.2839061346E-001 -7.2487979999E-001 +2.2772366510E-001 -1.1168869500E+000 +6.9693395043E-001 -1.2617564858E+001
4808800000.000 +7.3190956612E-001 -8.8200282151E+000 +2.2852386014E-001 -1.5537560092E+000 +2.2821044758E-001 -2.0323735841E+000 +6.9180344805E-001 -1.2759852297E+001
5008750000.000 +7.3094460757E-001 -8.9152620044E+000 +2.2815479904E-001 -2.1470887823E+000 +2.2789225430E-001 -2.6083787281E+000 +6.8948039570E-001 -1.3007124980E+001
5208700000.000 +7.3147662242E-001 -9.3348573835E+000 +2.2723331183E-001 -1.1960430601E+000 +2.2651869978E-001 -1.7594211500E+000 +6.8556078921E-001 -1.3561526475E+001
5408650000.000 +7.2949981282E-001 -9.7246981431E+000 +2.3009962682E-001 -8.9134939660E-001 +2.2982355997E-001 -1.3871763686E+000 +6.8048628712E-001 -1.3985879730E+001
5608600000.000 +7.2986569024E-001 -1.0110480586E+001 +2.3128861269E-001 -7.0442093145E-001 +2.3107791440E-001 -1.2975347846E+000 +6.7666401273E-001 -1.4342239644E+001
5808550000.000 +7.2684672588E-001 -1.0694732088E+001 +2.3590640417E-001 -2.3643586068E-001 +2.3573827364E-001 -7.3783697646E-001 +6.7059895656E-001 -1.4794430213E+001
6008500000.000 +7.2160091806E-001 -1.1279299520E+001 +2.4221564843E-001 -2.3003698892E-001 +2.4209582156E-001 -7.1004881361E-001 +6.6245771340E-001 -1.5243326214E+001
6208450000.000 +7.1559419950E-001 -1.1634043898E+001 +2.4852048157E-001 -7.7309735475E-001 +2.4857206477E-001 -1.3203179355E+000 +6.5385819373E-001 -1.5512955047E+001
6408400000.000 +7.1077637590E-001 -1.2020117072E+001 +2.5424743818E-001 -1.3294303337E+000 +2.5399496130E-001 -1.9133431472E+000 +6.4638970229E-001 -1.5655536706E+001
6608350000.000 +7.0518555430E-001 -1.2237861496E+001 +2.5857480934E-001 -2.1947772568E+000 +2.5820646229E-001 -2.7700010025E+000 +6.4020833145E-001 -1.5710557560E+001
6808300000.000 +6.9916975800E-001 -1.2440402070E+001 +2.6323760803E-001 -3.3635123848E+000 +2.6354292215E-001 -3.8883666975E+000 +6.3353351412E-001 -1.5784319688E+001
7008250000.000 +6.9497017688E-001 -1.2515931765E+001 +2.6579183885E-001 -4.2416675124E+000 +2.6517585419E-001 -4.8896801773E+000 +6.2705159974E-001 -1.5702024288E+001
7208200000.000 +6.8933177006E-001 -1.2765732363E+001 +2.6918475033E-001 -5.0569284208E+000 +2.6884597302E-001 -5.5609696006E+000 +6.2096781874E-001 -1.5766174329E+001
7408150000.000 +6.8226514042E-001 -1.2941981391E+001 +2.7367033499E-001 -6.0905876659E+000 +2.7387291988E-001 -6.7632383581E+000 +6.1385098421E-001 -1.5820003542E+001
7608100000.000 +6.7581643042E-001 -1.2862794407E+001 +2.7728997235E-001 -7.6251577056E+000 +2.7661600296E-001 -8.0978756217E+000 +6.0819865342E-001 -1.5570875372E+001
7808050000.000 +6.7152942680E-001 -1.2863728200E+001 +2.7860582837E-001 -8.7115758645E+000 +2.7777638251E-001 -9.2771394437E+000 +6.0356093841E-001 -1.5495798187E+001
8008000000.000 +6.6648904811E-001 -1.2891979719E+001 +2.8106369586E-001 -1.0004498657E+001 +2.8069712346E-001 -1.0558213103E+001 +5.9852333462E-001 -1.5250091807E+001
8207950000.000 +6.6439901571E-001 -1.2735981359E+001 +2.7891558749E-001 -1.1169359598E+001 +2.7905394991E-001 -1.1946137332E+001 +5.9681295630E-001 -1.5079473953E+001
8407900000.000 +6.6051446994E-001 -1.2742326254E+001 +2.8055696595E-001 -1.1901084189E+001 +2.8010935299E-001 -1.2514286671E+001 +5.9265043205E-001 -1.5042176742E+001
8607850000.000 +6.5889563729E-001 -1.2791987073E+001 +2.8077219236E-001 -1.2724283829E+001 +2.8166136604E-001 -1.3420110445E+001 +5.8979562101E-001 -1.4992373752E+001
8807800000.000 +6.5555750013E-001 -1.2753729531E+001 +2.8283967289E-001 -1.3428401329E+001 +2.8266847693E-001 -1.4229865747E+001 +5.8522155276E-001 -1.4891638917E+001
9007750000.000 +6.5210836171E-001 -1.2846903233E+001 +2.8382110935E-001 -1.4233297882E+001 +2.8415868805E-001 -1.4925418564E+001 +5.8129379768E-001 -1.4824749179E+001
9207700000.000 +6.4925478822E-001 -1.2931684166E+001 +2.8589735693E-001 -1.5038251370E+001 +2.8654563652E-001 -1.5886562975E+001 +5.7767204425E-001 -1.4700410137E+001
9407650000.000 +6.4553919145E-001 -1.2793867680E+001 +2.8805946680E-001 -1.6128617812E+001 +2.8803314653E-001 -1.6964689860E+001 +5.7430830872E-001 -1.4450605683E+001
9607600000.000 +6.4193528069E-001 -1.2799693103E+001 +2.8928778163E-001 -1.6980191653E+001 +2.8900761225E-001 -1.7822323508E+001 +5.7103284714E-001 -1.4290882161E+001
9807550000.000 +6.3900140291E-001 -1.2829544325E+001 +2.9090514569E-001 -1.8055475871E+001 +2.9063041330E-001 -1.8758211193E+001 +5.6770818719E-001 -1.4166541841E+001
10007500000.000 +6.3507660682E-001 -1.2702578864E+001 +2.9114222409E-001 -1.9204235003E+001 +2.9163621360E-001 -2.0012994978E+001 +5.6439535434E-001 -1.3913132989E+001
10207450000.000 +6.3157853067E-001 -1.2488349079E+001 +2.9145189627E-001 -2.0140329539E+001 +2.9135404526E-001 -2.0801666959E+001 +5.6166569482E-001 -1.3697939047E+001
10407400000.000 +6.2969519893E-001 -1.2471145396E+001 +2.9202827172E-001 -2.1226184474E+001 +2.9365484143E-001 -2.1770546311E+001 +5.5887106307E-001 -1.3560663271E+001
10607350000.000 +6.2841536611E-001 -1.2284108276E+001 +2.9154296946E-001 -2.2100042954E+001 +2.9222338674E-001 -2.3046925627E+001 +5.5666166847E-001 -1.3190439359E+001
10807300000.000 +6.2476995814E-001 -1.2191414322E+001 +2.9204104891E-001 -2.3095746343E+001 +2.9219730725E-001 -2.3544234007E+001 +5.5426896760E-001 -1.3075766338E+001
11007250000.000 +6.2438582335E-001 -1.2156935621E+001 +2.9180431603E-001 -2.3936464369E+001 +2.9350613325E-001 -2.4716738376E+001 +5.5281301729E-001 -1.2876318669E+001
11207200000.000 +6.2291947330E-001 -1.2055309941E+001 +2.9258898080E-001 -2.4811336572E+001 +2.9367840666E-001 -2.5454811182E+001 +5.5093246631E-001 -1.2615644754E+001
11407150000.000 +6.1954882185E-001 -1.1975927294E+001 +2.9195331024E-001 -2.5547087987E+001 +2.9315475933E-001 -2.6528710237E+001 +5.4858637046E-001 -1.2420348342E+001
11607100000.000 +6.1849296268E-001 -1.1901568484E+001 +2.9464085903E-001 -2.6485196437E+001 +2.9401309500E-001 -2.7120698931E+001 +5.4681818383E-001 -1.2218375673E+001
11807050000.000 +6.1745532318E-001 -1.1678560757E+001 +2.9284948300E-001 -2.7681871638E+001 +2.9503926360E-001 -2.8739388016E+001 +5.4483172355E-001 -1.1867714162E+001
12007000000.000 +6.1608113330E-001 -1.1585806427E+001 +2.9431792231E-001 -2.8303284540E+001 +2.9281900965E-001 -2.9190642182E+001 +5.4416149711E-001 -1.1563016224E+001
12206950000.000 +6.1429900337E-001 -1.1476260231E+001 +2.9367898014E-001 -2.9369267199E+001 +2.9619935356E-001 -3.0280473930E+001 +5.4232787151E-001 -1.1292298429E+001
12406900000.000 +6.1440236783E-001 -1.1313689885E+001 +2.9427587722E-001 -3.0308556441E+001 +2.9454336068E-001 -3.1518161135E+001 +5.4213373515E-001 -1.0985726139E+001
12606850000.000 +6.1127105150E-001 -1.1175509041E+001 +2.9336505241E-001 -3.1398760166E+001 +2.9444986629E-001 -3.2354647853E+001 +5.4098026863E-001 -1.0657452161E+001
12806800000.000 +6.0942609004E-001 -1.1179313855E+001 +2.9401412638E-001 -3.1980930652E+001 +2.9390349208E-001 -3.3294259390E+001 +5.4064242376E-001 -1.0433230653E+001
13006750000.000 +6.0843753517E-001 -1.0852926780E+001 +2.9371633063E-001 -3.3422412072E+001 +2.9515454581E-001 -3.4647190352E+001 +5.4096796012E-001 -1.0070011130E+001
13206700000.000 +6.0625254924E-001 -1.0596063657E+001 +2.9208487459E-001 -3.4548822675E+001 +2.9210905937E-001 -3.5889262253E+001 +5.4101840100E-001 -9.7717091634E+000
13406650000.000 +6.0633959423E-001 -1.0470061720E+001 +2.9118287843E-001 -3.5791674980E+001 +2.9229676104E-001 -3.6477345957E+001 +5.4143296882E-001 -9.5877204872E+000
13606600000.000 +6.0825648489E-001 -1.0213401883E+001 +2.8789064833E-001 -3.6703612254E+001 +2.9006981970E-001 -3.7753363909E+001 +5.4276288249E-001 -9.4302147093E+000
13806550000.000 +6.0908119589E-001 -1.0145702990E+001 +2.8500905743E-001 -3.7325945690E+001 +2.8638743757E-001 -3.8260874667E+001 +5.4255539699E-001 -9.2370928188E+000
14006500000.000 +6.0899325487E-001 -1.0144259670E+001 +2.8409395037E-001 -3.7894923851E+001 +2.8660974175E-001 -3.8790522610E+001 +5.4277725836E-001 -9.0917916800E+000
14206450000.000 +6.1101671096E-001 -1.0114171957E+001 +2.8393011910E-001 -3.8696131819E+001 +2.8660177809E-001 -3.9570677658E+001 +5.4358937003E-001 -8.8972487968E+000
14406400000.000 +6.1035296847E-001 -1.0177581242E+001 +2.8307080555E-001 -3.9840190412E+001 +2.8607768159E-001 -4.0419191544E+001 +5.4390023389E-001 -8.7643914562E+000
14606350000.000 +6.0796168338E-001 -1.0216139411E+001 +2.8122352599E-001 -4.0245378702E+001 +2.8365357191E-001 -4.1124866588E+001 +5.4310757225E-001 -8.5792050412E+000
14806300000.000 +6.0885560063E-001 -9.9653010142E+000 +2.8126366373E-001 -4.1214729965E+001 +2.8272071179E-001 -4.1960249933E+001 +5.4453357821E-001 -8.2863300658E+000
15006250000.000 +6.0934723535E-001 -9.8265018612E+000 +2.7899196096E-001 -4.1755666506E+001 +2.8103469295E-001 -4.2943409228E+001 +5.4587925537E-001 -8.0768120142E+000
15206200000.000 +6.0888202421E-001 -9.8026649532E+000 +2.7959044263E-001 -4.2587030068E+001 +2.8053402334E-001 -4.3053204101E+001 +5.4582716825E-001 -7.9348428719E+000
15406150000.000 +6.1134436806E-001 -9.7643047300E+000 +2.7774072091E-001 -4.3477994952E+001 +2.8117718996E-001 -4.4519068383E+001 +5.4783259753E-001 -7.7647011542E+000
15606100000.000 +6.0998202343E-001 -9.5318250168E+000 +2.7639939013E-001 -4.4164652665E+001 +2.7670640205E-001 -4.5408144584E+001 +5.4817817417E-001 -7.6312984690E+000
15806050000.000 +6.0936996761E-001 -9.4720131126E+000 +2.7471943894E-001 -4.5050293088E+001 +2.7813116065E-001 -4.6068602908E+001 +5.4895206621E-001 -7.5075994328E+000
16006000000.000 +6.1180228379E-001 -9.4851015243E+000 +2.7414952480E-001 -4.5996318450E+001 +2.7514449865E-001 -4.7162787766E+001 +5.5039596016E-001 -7.4003608535E+000
16205950000.000 +6.1182462653E-001 -9.2530322777E+000 +2.7126881858E-001 -4.6980347203E+001 +2.7271285245E-001 -4.7981322866E+001 +5.5095025937E-001 -7.2165217015E+000
16405900000.000 +6.1251280883E-001 -9.3009875397E+000 +2.6985055808E-001 -4.7326262337E+001 +2.6884096920E-001 -4.9003730114E+001 +5.5146899352E-001 -7.0852864832E+000
16605850000.000 +6.1485816172E-001 -9.2205065981E+000 +2.6709982103E-001 -4.8202865350E+001 +2.6930236503E-001 -4.9244693778E+001 +5.5355751098E-001 -6.7989328788E+000
16805800000.000 +6.1579232725E-001 -9.0683652672E+000 +2.6377001857E-001 -4.8570231403E+001 +2.6636620935E-001 -5.0309471252E+001 +5.5578901001E-001 -6.6644281793E+000
17005750000.000 +6.1679242515E-001 -9.2149156267E+000 +2.6264727211E-001 -4.9281257673E+001 +2.6447585959E-001 -5.0010635729E+001 +5.5786453500E-001 -6.5358704297E+000
17205700000.000 +6.1800348064E-001 -9.4752863130E+000 +2.6187789892E-001 -4.9658616226E+001 +2.6492492152E-001 -5.1033714052E+001 +5.6072841263E-001 -6.5242287376E+000
17405650000.000 +6.1850957294E-001 -9.3561457262E+000 +2.6090901334E-001 -5.0468993476E+001 +2.6300825674E-001 -5.1494618757E+001 +5.6209015935E-001 -6.5131700842E+000
17605600000.000 +6.1677493951E-001 -9.4616110515E+000 +2.5881107014E-001 -5.0844404721E+001 +2.6262689123E-001 -5.2049729949E+001 +5.6168806350E-001 -6.4884933821E+000
17805550000.000 +6.1725162739E-001 -9.5601113698E+000 +2.5809511230E-001 -5.1847945751E+001 +2.6176704165E-001 -5.2498837890E+001 +5.6237571334E-001 -6.3178954275E+000
18005500000.000 +6.1879222112E-001 -9.3781512247E+000 +2.5541257330E-001 -5.2201431004E+001 +2.6019751030E-001 -5.3541413472E+001 +5.6352825292E-001 -6.0934198637E+000
18205450000.000 +6.1905329205E-001 -9.3176453834E+000 +2.5512144447E-001 -5.2530815463E+001 +2.5898473580E-001 -5.3755277415E+001 +5.6520318682E-001 -5.9605418151E+000
18405400000.000 +6.2018678151E-001 -9.4325075067E+000 +2.5298537273E-001 -5.3408470674E+001 +2.5951841340E-001 -5.4494514138E+001 +5.6666968099E-001 -5.9415150031E+000
18605350000.000 +6.2209244694E-001 -9.3168251515E+000 +2.5098236207E-001 -5.4071822574E+001 +2.5673242694E-001 -5.5418966448E+001 +5.6882614864E-001 -5.7736891721E+000
18805300000.000 +6.2292520292E-001 -9.4338758242E+000 +2.5153872817E-001 -5.4365579576E+001 +2.5343806634E-001 -5.5510544348E+001 +5.7166363161E-001 -5.7083889872E+000
19005250000.000 +6.2356528453E-001 -9.5708715130E+000 +2.5049513947E-001 -5.5150253829E+001 +2.5545942784E-001 -5.6309397633E+001 +5.7428114625E-001 -5.7274196317E+000
19205200000.000 +6.2535406933E-001 -9.5069108445E+000 +2.4921685358E-001 -5.5898732070E+001 +2.5190660501E-001 -5.7498445283E+001 +5.7716932443E-001 -5.6536446612E+000
19405150000.000 +6.2343370851E-001 -9.4186215107E+000 +2.4710366157E-001 -5.6658369591E+001 +2.4920405302E-001 -5.7941747879E+001 +5.7965105484E-001 -5.7199389017E+000
19605100000.000 +6.2294699521E-001 -9.5410589086E+000 +2.4544576014E-001 -5.7224960174E+001 +2.4639041780E-001 -5.8559684542E+001 +5.8129210392E-001 -5.7118663635E+000
19805050000.000 +6.2536647599E-001 -9.4184652448E+000 +2.4262331640E-001 -5.7721190058E+001 +2.4671651082E-001 -5.9058080514E+001 +5.8373589376E-001 -5.5751781277E+000
20005000000.000 +6.2557842027E-001 -9.2023355947E+000 +2.4035278072E-001 -5.7961497664E+001 +2.4348425229E-001 -5.9885905229E+001 +5.8580037690E-001 -5.4727951077E+000
20204950000.000 +6.2812916580E-001 -9.5197713106E+000 +2.3861801167E-001 -5.8829649787E+001 +2.4238784447E-001 -5.9881121972E+001 +5.8809401883E-001 -5.4181819886E+000
20404900000.000 +6.3054214091E-001 -9.5663080305E+000 +2.3651909885E-001 -5.8966311569E+001 +2.4033547638E-001 -6.0742434714E+001 +5.9151408909E-001 -5.3282836240E+000
20604850000.000 +6.3074649743E-001 -9.6068125831E+000 +2.3473248929E-001 -5.9214458077E+001 +2.3681770110E-001 -6.0375242083E+001 +5.9374826654E-001 -5.3635535071E+000
20804800000.000 +6.3164196492E-001 -9.7178437449E+000 +2.3302996594E-001 -5.9445779934E+001 +2.3896104565E-001 -6.0943339595E+001 +5.9606318961E-001 -5.3416834695E+000
21004750000.000 +6.3348989588E-001 -9.8860309239E+000 +2.3202644013E-001 -6.0136322823E+001 +2.3634791067E-001 -6.1374346181E+001 +5.9861557450E-001 -5.3672349060E+000
21204700000.000 +6.3471573740E-001 -9.8319450132E+000 +2.2919697798E-001 -5.9941533705E+001 +2.3631971255E-001 -6.1849854193E+001 +6.0125919298E-001 -5.4199930249E+000
21404650000.000 +6.3495228750E-001 -1.0142029924E+001 +2.2991785827E-001 -6.0261695450E+001 +2.3415901453E-001 -6.1837887779E+001 +6.0380813808E-001 -5.5682098158E+000
21604600000.000 +6.3574967830E-001 -1.0239549846E+001 +2.2676918457E-001 -6.0841945531E+001 +2.3661281532E-001 -6.2421903608E+001 +6.0682738963E-001 -5.6452602310E+000
21804550000.000 +6.3635455362E-001 -1.0390351065E+001 +2.2737805856E-001 -6.1053184049E+001 +2.3240058058E-001 -6.2894681167E+001 +6.0915260863E-001 -5.8183520170E+000
22004500000.000 +6.3628221283E-001 -1.0429419112E+001 +2.2669510971E-001 -6.1580188330E+001 +2.3382577082E-001 -6.2620784207E+001 +6.1202102765E-001 -5.9385497339E+000
22204450000.000 +6.3817550856E-001 -1.0470737348E+001 +2.2583892697E-001 -6.1733427860E+001 +2.3245183292E-001 -6.3379531675E+001 +6.1519475050E-001 -6.0301583096E+000
22404400000.000 +6.3984581245E-001 -1.0523219520E+001 +2.2384881236E-001 -6.2301098659E+001 +2.3017297640E-001 -6.4108506429E+001 +6.1805786863E-001 -6.1782696246E+000
22604350000.000 +6.3992248886E-001 -1.0705079361E+001 +2.2400502658E-001 -6.2493545579E+001 +2.2897799588E-001 -6.4211197184E+001 +6.2037184251E-001 -6.3215520464E+000
22804300000.000 +6.4166061223E-001 -1.0887191899E+001 +2.2288746115E-001 -6.3138110492E+001 +2.2907027423E-001 -6.4947281257E+001 +6.2320729125E-001 -6.3199934155E+000
23004250000.000 +6.4281182479E-001 -1.0939036999E+001 +2.2221892313E-001 -6.3391562252E+001 +2.2595193921E-001 -6.5475622273E+001 +6.2493921963E-001 -6.3995845385E+000
23204200000.000 +6.4088912155E-001 -1.1254536431E+001 +2.2148345909E-001 -6.3379900685E+001 +2.2449955433E-001 -6.5457385133E+001 +6.2775186151E-001 -6.5024897402E+000
23404150000.000 +6.4110806743E-001 -1.1398898035E+001 +2.2114634607E-001 -6.4016036234E+001 +2.2575297279E-001 -6.5600744040E+001 +6.3046015318E-001 -6.5601263622E+000
23604100000.000 +6.4240649724E-001 -1.1337470195E+001 +2.2139417866E-001 -6.3858539947E+001 +2.2591075719E-001 -6.6738541314E+001 +6.3254420901E-001 -6.6703879258E+000
23804050000.000 +6.4091776430E-001 -1.1514124975E+001 +2.2281747884E-001 -6.4554543305E+001 +2.2227422464E-001 -6.6219714616E+001 +6.3467845264E-001 -6.7991025749E+000
24004000000.000 +6.4113400529E-001 -1.1790878506E+001 +2.2166365138E-001 -6.4823280976E+001 +2.2604985580E-001 -6.7336614398E+001 +6.3653759130E-001 -7.1009073953E+000
24203950000.000 +6.4114669692E-001 -1.1722476887E+001 +2.2128651674E-001 -6.5751082180E+001 +2.2378884837E-001 -6.8166122540E+001 +6.3895474562E-001 -7.1396753369E+000
24403900000.000 +6.4043266477E-001 -1.1882457498E+001 +2.2006577411E-001 -6.5886972441E+001 +2.2412817764E-001 -6.8282551244E+001 +6.4047885930E-001 -7.4183191531E+000
24603850000.000 +6.3936388773E-001 -1.2012964575E+001 +2.2097700553E-001 -6.6750726473E+001 +2.2394683360E-001 -6.8507283494E+001 +6.4294176714E-001 -7.6329393379E+000
24803800000.000 +6.4201905190E-001 -1.1832309233E+001 +2.1826592441E-001 -6.7094689924E+001 +2.2391701109E-001 -6.9837121722E+001 +6.4585712955E-001 -7.7614927394E+000
25003750000.000 +6.4142148040E-001 -1.2004691215E+001 +2.1877662075E-001 -6.7680881250E+001 +2.1963827819E-001 -6.9767935394E+001 +6.4774962685E-001 -8.0321462838E+000
25203700000.000 +6.4205073120E-001 -1.2115335651E+001 +2.1620455038E-001 -6.8267277203E+001 +2.2318387759E-001 -6.9700057655E+001 +6.4999598418E-001 -8.1828369590E+000
25403650000.000 +6.4459392171E-001 -1.2190917038E+001 +2.1456274211E-001 -6.8257719663E+001 +2.2032853574E-001 -7.0626930470E+001 +6.5278320901E-001 -8.3461718357E+000
25603600000.000 +6.4340709641E-001 -1.2335714456E+001 +2.1353369203E-001 -6.8471675108E+001 +2.1854163648E-001 -7.0336965602E+001 +6.5490967616E-001 -8.5364444008E+000
25803550000.000 +6.4340851327E-001 -1.2618639070E+001 +2.1336686351E-001 -6.8753394363E+001 +2.1979999173E-001 -7.1098053350E+001 +6.5700608560E-001 -8.7487714812E+000
26003500000.000 +6.4243166823E-001 -1.2645502191E+001 +2.1142193881E-001 -6.9714396631E+001 +2.1790614530E-001 -7.1327713401E+001 +6.5855013260E-001 -8.8834174144E+000
26203450000.000 +6.4297113493E-001 -1.2706334091E+001 +2.1107209860E-001 -6.9738306647E+001 +2.1702947718E-001 -7.1447773256E+001 +6.6100720350E-001 -9.0701759007E+000
26403400000.000 +6.4386008202E-001 -1.2988524006E+001 +2.1185330769E-001 -7.0382995478E+001 +2.1562669255E-001 -7.1615063327E+001 +6.6249140945E-001 -9.2889533331E+000
26603350000.000 +6.4533269500E-001 -1.3099784724E+001 +2.1060056534E-001 -7.0151803141E+001 +2.1783478953E-001 -7.2844463747E+001 +6.6409019204E-001 -9.5725556917E+000
26803300000.000 +6.4363779504E-001 -1.3221671067E+001 +2.1149268752E-001 -7.0866643536E+001 +2.1469301549E-001 -7.2917606969E+001 +6.6501841758E-001 -9.8134849201E+000
27003250000.000 +6.4300801444E-001 -1.3279925643E+001 +2.1045743932E-001 -7.1326768665E+001 +2.1580126221E-001 -7.3418793057E+001 +6.6653526054E-001 -9.9971116861E+000
27203200000.000 +6.4168843550E-001 -1.3390363343E+001 +2.1124368941E-001 -7.2025923231E+001 +2.1279659167E-001 -7.4551491568E+001 +6.6764388925E-001 -1.0206540278E+001
27403150000.000 +6.4201947194E-001 -1.3309198817E+001 +2.1081258804E-001 -7.2275763722E+001 +2.1273846737E-001 -7.4918248607E+001 +6.6893375074E-001 -1.0450703784E+001
27603100000.000 +6.4127685553E-001 -1.3371828846E+001 +2.1146149942E-001 -7.3526528936E+001 +2.1217656919E-001 -7.5454875899E+001 +6.7148144369E-001 -1.0652812631E+001
27803050000.000 +6.3964725961E-001 -1.3460744574E+001 +2.0987890914E-001 -7.3985168478E+001 +2.1093362569E-001 -7.6052906392E+001 +6.7319733557E-001 -1.0866818404E+001
28003000000.000 +6.3890172551E-001 -1.3203621126E+001 +2.1095317433E-001 -7.4518646793E+001 +2.0971020342E-001 -7.6805644060E+001 +6.7420673322E-001 -1.1117863216E+001
28202950000.000 +6.4014719830E-001 -1.3219031639E+001 +2.0912499691E-001 -7.5390286604E+001 +2.0910413133E-001 -7.6993585738E+001 +6.7699884583E-001 -1.1265505962E+001
28402900000.000 +6.4314168151E-001 -1.3271869379E+001 +2.0567054057E-001 -7.5481823584E+001 +2.1230699413E-001 -7.7598291177E+001 +6.7893863812E-001 -1.1556944049E+001
28602850000.000 +6.4544622999E-001 -1.3442434067E+001 +2.0323816169E-001 -7.5629213095E+001 +2.0785717131E-001 -7.8261528667E+001 +6.8057881982E-001 -1.1792638933E+001
28802800000.000 +6.4399941839E-001 -1.3700902754E+001 +2.0247397618E-001 -7.6052738794E+001 +2.0796781941E-001 -7.7720153839E+001 +6.8146872231E-001 -1.2080869223E+001
29002750000.000 +6.4635920615E-001 -1.3807197639E+001 +2.0238594806E-001 -7.6185452523E+001 +2.0794834475E-001 -7.8866610646E+001 +6.8226956215E-001 -1.2280083866E+001
29202700000.000 +6.4643069476E-001 -1.3898254553E+001 +2.0126949023E-001 -7.6111935905E+001 +2.0720966744E-001 -7.9197913658E+001 +6.8319623423E-001 -1.2607595539E+001
29402650000.000 +6.4576698734E-001 -1.4194305108E+001 +2.0176911251E-001 -7.6551084300E+001 +2.0625907902E-001 -7.9501634339E+001 +6.8269615973E-001 -1.2867249199E+001
29602600000.000 +6.4619984264E-001 -1.4232755175E+001 +1.9963671018E-001 -7.7221561008E+001 +2.0486360145E-001 -8.0132530617E+001 +6.8292487658E-001 -1.3112014197E+001
29802550000.000 +6.4625895972E-001 -1.4194389847E+001 +1.9853607103E-001 -7.7091908433E+001 +2.0162890654E-001 -8.0752856676E+001 +6.8309180526E-001 -1.3338161894E+001
30002500000.000 +6.4483172485E-001 -1.4263189641E+001 +1.9823774226E-001 -7.7799820337E+001 +1.9959453412E-001 -7.9957744967E+001 +6.8389330888E-001 -1.3557699567E+001
30202450000.000 +6.4607250231E-001 -1.4390654275E+001 +1.9430554334E-001 -7.8340685386E+001 +2.0117528468E-001 -8.0718992620E+001 +6.8464643045E-001 -1.3763736027E+001
30402400000.000 +6.4708960067E-001 -1.4278008909E+001 +1.9510310952E-001 -7.8847839365E+001 +1.9520214876E-001 -8.1207417211E+001 +6.8569978678E-001 -1.4021692659E+001
30602350000.000 +6.4615510715E-001 -1.4391640886E+001 +1.9236649005E-001 -7.9248760664E+001 +1.9367023028E-001 -8.0235110911E+001 +6.8662750816E-001 -1.4280668113E+001
30802300000.000 +6.4798532164E-001 -1.4587690724E+001 +1.9189874614E-001 -7.9540904550E+001 +1.9285886866E-001 -8.1183927129E+001 +6.8703400143E-001 -1.4442693843E+001
31002250000.000 +6.4884523208E-001 -1.4548766463E+001 +1.8776572336E-001 -7.9322414948E+001 +1.9220133906E-001 -8.0876841189E+001 +6.8754654251E-001 -1.4665599484E+001
31202200000.000 +6.4755340161E-001 -1.4794668982E+001 +1.9055322814E-001 -7.9364712482E+001 +1.9199179654E-001 -8.1418855985E+001 +6.8746352396E-001 -1.4846468528E+001
31402150000.000 +6.4775976022E-001 -1.4740361335E+001 +1.8805818290E-001 -7.9731577763E+001 +1.9471220953E-001 -8.1019451558E+001 +6.8741361670E-001 -1.4900345069E+001
31602100000.000 +6.5055015465E-001 -1.4706286662E+001 +1.9004643855E-001 -7.9604993055E+001 +1.9167188633E-001 -8.2549309274E+001 +6.8840818443E-001 -1.5049365631E+001
31802050000.000 +6.5084507123E-001 -1.4939585453E+001 +1.8581156108E-001 -7.9872170447E+001 +1.9177448101E-001 -8.0850165935E+001 +6.8947253714E-001 -1.5285090721E+001
32002000000.000 +6.5307685954E-001 -1.5235239188E+001 +1.8938726272E-001 -7.9972642426E+001 +1.9350830177E-001 -8.2413514833E+001 +6.9029538640E-001 -1.5432090001E+001
32201950000.000 +6.5402228483E-001 -1.5299115005E+001 +1.8668561330E-001 -8.0178479996E+001 +1.9259595670E-001 -8.2216228877E+001 +6.9052908408E-001 -1.5657078550E+001
32401900000.000 +6.5437728473E-001 -1.5598496629E+001 +1.9085822145E-001 -7.9843531422E+001 +1.9114952466E-001 -8.2829274444E+001 +6.9135551149E-001 -1.5882634381E+001
32601850000.000 +6.5374184590E-001 -1.5793270387E+001 +1.8633132790E-001 -8.0471052864E+001 +1.9216703479E-001 -8.2485330807E+001 +6.9213092068E-001 -1.6139902148E+001
32801800000.000 +6.5427484040E-001 -1.5909849307E+001 +1.8736048683E-001 -8.0023988305E+001 +1.9240352283E-001 -8.3274133668E+001 +6.9187447224E-001 -1.6355293694E+001
33001750000.000 +6.5416126176E-001 -1.6056376942E+001 +1.8745442706E-001 -8.0499847504E+001 +1.9196670182E-001 -8.2966765383E+001 +6.9251307627E-001 -1.6611332559E+001
33201700000.000 +6.5406357560E-001 -1.6272325967E+001 +1.8836023965E-001 -8.0148281937E+001 +1.9182644148E-001 -8.2826001445E+001 +6.9329765160E-001 -1.6810132824E+001
33401650000.000 +6.5488507614E-001 -1.6403803967E+001 +1.8798973309E-001 -8.0292035953E+001 +1.9131513387E-001 -8.3219556305E+001 +6.9423914787E-001 -1.7110615007E+001
33601600000.000 +6.5386563901E-001 -1.6451247105E+001 +1.8801386769E-001 -8.0803004740E+001 +1.9029672936E-001 -8.3297522222E+001 +6.9488631269E-001 -1.7350623737E+001
33801550000.000 +6.5399514876E-001 -1.6712753742E+001 +1.8706367830E-001 -8.1319046711E+001 +1.9005877651E-001 -8.3475799350E+001 +6.9493311969E-001 -1.7587254111E+001
34001500000.000 +6.5338102020E-001 -1.6930210751E+001 +1.8643751383E-001 -8.1111364702E+001 +1.8836582307E-001 -8.3669272104E+001 +6.9597421409E-001 -1.7792375619E+001
34201450000.000 +6.5403206119E-001 -1.7012503660E+001 +1.8783566931E-001 -8.1085638549E+001 +1.8871698151E-001 -8.3879654683E+001 +6.9625638125E-001 -1.7927765003E+001
34401400000.000 +6.5260083079E-001 -1.7317958113E+001 +1.8715047466E-001 -8.1620226181E+001 +1.8951164458E-001 -8.3881092823E+001 +6.9663142724E-001 -1.8148927483E+001
34601350000.000 +6.5304455995E-001 -1.7469628885E+001 +1.8750844719E-001 -8.2173856871E+001 +1.9092648382E-001 -8.4506602273E+001 +6.9673063605E-001 -1.8204607976E+001
34801300000.000 +6.5018674950E-001 -1.7583528193E+001 +1.8825395230E-001 -8.2133492894E+001 +1.8783026888E-001 -8.4656165133E+001 +6.9648551278E-001 -1.8515080234E+001
35001250000.000 +6.4898356505E-001 -1.7699777632E+001 +1.8799907776E-001 -8.2605835863E+001 +1.8949723605E-001 -8.4213412784E+001 +6.9619372129E-001 -1.8591638251E+001
35201200000.000 +6.4925037600E-001 -1.7800649705E+001 +1.8832116061E-001 -8.2824944081E+001 +1.9137062353E-001 -8.5331234957E+001 +6.9519301896E-001 -1.8737772047E+001
35401150000.000 +6.4726176236E-001 -1.7676306151E+001 +1.8902900060E-001 -8.3093025791E+001 +1.9257209749E-001 -8.5108057721E+001 +6.9504674334E-001 -1.8842660274E+001
35601100000.000 +6.4702141101E-001 -1.8009405339E+001 +1.9007592738E-001 -8.3548006422E+001 +1.9354068121E-001 -8.5525447454E+001 +6.9608295899E-001 -1.9174903742E+001
35801050000.000 +6.4724299141E-001 -1.8025736663E+001 +1.8860869154E-001 -8.4077104549E+001 +1.9396608951E-001 -8.6188594975E+001 +6.9645875636E-001 -1.9415970284E+001
36001000000.000 +6.4698562547E-001 -1.8033940530E+001 +1.9096022071E-001 -8.3856793702E+001 +1.9486174105E-001 -8.6997190658E+001 +6.9579876892E-001 -1.9702151396E+001
36200950000.000 +6.4621809530E-001 -1.8123968827E+001 +1.9068490292E-001 -8.5086846912E+001 +1.9642829735E-001 -8.6443591804E+001 +6.9644694809E-001 -1.9831442983E+001
36400900000.000 +6.4708742216E-001 -1.8380591557E+001 +1.9195923343E-001 -8.4504031593E+001 +1.9830697292E-001 -8.7372446208E+001 +6.9735420501E-001 -2.0129540559E+001
36600850000.000 +6.4715186009E-001 -1.8415869356E+001 +1.9122388197E-001 -8.5108666670E+001 +1.9553701172E-001 -8.7742678976E+001 +6.9791895524E-001 -2.0451853379E+001
36800800000.000 +6.4593086162E-001 -1.8640269969E+001 +1.9514615789E-001 -8.5122906013E+001 +1.9843201296E-001 -8.8193428982E+001 +6.9887706064E-001 -2.0697636162E+001
37000750000.000 +6.4560385046E-001 -1.8861001381E+001 +1.9340228005E-001 -8.5668315078E+001 +1.9785337181E-001 -8.8281918472E+001 +6.9941801892E-001 -2.0842624197E+001
37200700000.000 +6.4566688664E-001 -1.8922127340E+001 +1.9663431015E-001 -8.5076012227E+001 +1.9686529131E-001 -8.8797810771E+001 +6.9927338432E-001 -2.1054653731E+001
37400650000.000 +6.4408739367E-001 -1.9043556511E+001 +1.9586978178E-001 -8.6511785093E+001 +1.9586390036E-001 -8.8942714416E+001 +6.9987084707E-001 -2.1207720657E+001
37600600000.000 +6.4384895408E-001 -1.9121960596E+001 +1.9756115138E-001 -8.6961709681E+001 +1.9712479683E-001 -8.9571946556E+001 +6.9985278957E-001 -2.1372817224E+001
37800550000.000 +6.4271833744E-001 -1.9165044591E+001 +1.9742065987E-001 -8.7933031047E+001 +1.9554897234E-001 -8.9909444705E+001 +6.9942763974E-001 -2.1611103950E+001
38000500000.000 +6.4212030751E-001 -1.9375171333E+001 +1.9850708998E-001 -8.8476147020E+001 +1.9616878629E-001 -8.9650158889E+001 +6.9883548332E-001 -2.1795143003E+001
38200450000.000 +6.4163841803E-001 -1.9533334688E+001 +1.9516154688E-001 -8.9654798638E+001 +1.9697069724E-001 -9.0991393053E+001 +6.9786387376E-001 -2.2103492355E+001
38400400000.000 +6.4030094751E-001 -1.9568118184E+001 +1.9415945961E-001 -8.9456708033E+001 +1.9424097971E-001 -9.1420418167E+001 +6.9685910647E-001 -2.2390836346E+001
38600350000.000 +6.3720545091E-001 -1.9713690629E+001 +1.9529702756E-001 -9.0036518948E+001 +1.9728986572E-001 -9.1474789627E+001 +6.9512058524E-001 -2.2609130146E+001
38800300000.000 +6.3728530570E-001 -1.9720285915E+001 +1.9224184097E-001 -9.0193485265E+001 +1.9613591419E-001 -9.2116848649E+001 +6.9338918386E-001 -2.2846627615E+001
39000250000.000 +6.3638060606E-001 -1.9764369595E+001 +1.9376649459E-001 -9.0660619324E+001 +1.9811342938E-001 -9.3223605337E+001 +6.9253805667E-001 -2.3049316131E+001
39200200000.000 +6.3510723698E-001 -1.9934276395E+001 +1.9231792655E-001 -9.1898115625E+001 +1.9589894117E-001 -9.3811509316E+001 +6.9234482893E-001 -2.3285093252E+001
39400150000.000 +6.3470569248E-001 -1.9825744695E+001 +1.9312385016E-001 -9.1220674583E+001 +1.9951047462E-001 -9.4240418235E+001 +6.9157097734E-001 -2.3420067360E+001
39600100000.000 +6.3277293758E-001 -1.9740317942E+001 +1.9215472774E-001 -9.1416652957E+001 +1.9695115478E-001 -9.4591622639E+001 +6.9126642093E-001 -2.3550561601E+001
39800050000.000 +6.3201534411E-001 -1.9786558787E+001 +1.9796572063E-001 -9.1713647181E+001 +2.0189915827E-001 -9.4877708843E+001 +6.9296573361E-001 -2.3649693409E+001
40000000000.000 +6.3378454649E-001 -1.9759175747E+001 +1.9727462142E-001 -9.3458679363E+001 +2.0050240639E-001 -9.6400879642E+001 +6.9432718145E-001 -2.3753516073E+001
