# Supplementary material for: Conductivity and radio frequency performance data for silver nanoparticle inks deposited via aerosol jet deposition and processed under varying conditions
Source: Data Brief. 2020 Sep 24;33:106331. doi: 10.1016/j.dib.2020.106331 (PMC7560714; doi:10.1016/j.dib.2020.106331)
Supplement: Supplementary file 3 [file mmc3.zip › Sintering Study/Clariant Ink/RF Data/CLA_03_01c.S2P]

!  2-Port S-parameters saved by WinCal
! VAR MeasName=S-Parameters (CALIBRATED_DATA) read from VNA (E8364B)
! VAR MeasDate=11/22/2017 3:16:17 PM
! VAR NAME=AFRL171010_03_01c
! VAR FILENAME=AFRL171010_03_01c.S2P
! VAR DATE=11/22/2017 3:16:17 PM
! VAR PHYS_PORTS=1,2
! VAR ObjTypeName=DATASET
! VAR IndexType=Frequency
!
# Hz S MA R 50
10000000.000 +9.8113518966E-001 -4.6065005648E-001 +5.4757958163E-003 +1.8707415207E+001 +6.1953442399E-003 -4.8685295624E+000 +9.9385098622E-001 -2.0398028325E-001
209950000.000 +9.7142483556E-001 -1.2216140742E+000 +8.2244129433E-003 +2.6813806342E+001 +8.2495968297E-003 +2.7245273667E+001 +9.9101213678E-001 -3.0050405197E-001
409900000.000 +9.6937084838E-001 -2.0391793276E+000 +9.6890545981E-003 +3.7676755800E+001 +9.6674253407E-003 +3.8052626790E+001 +9.9112166821E-001 -4.7702753915E-001
609850000.000 +9.6121516829E-001 -2.8792937232E+000 +1.2079740439E-002 +3.8246082206E+001 +1.2095034368E-002 +3.7837336291E+001 +9.8936904398E-001 -6.8957467044E-001
809800000.000 +9.5610381326E-001 -3.0272368309E+000 +1.3422128087E-002 +3.4581388326E+001 +1.3298104013E-002 +3.4884838238E+001 +9.8823916653E-001 -7.8999110403E-001
1009750000.000 +9.5003124821E-001 -3.6051899415E+000 +1.3155368182E-002 +3.1025862676E+001 +1.3161664148E-002 +3.1097659002E+001 +9.8772331397E-001 -9.1615145933E-001
1209700000.000 +9.5493336458E-001 -4.2768524451E+000 +1.3634503614E-002 +4.2280675439E+001 +1.3586044584E-002 +4.2242032768E+001 +9.8784179205E-001 -1.0562473611E+000
1409650000.000 +9.5273221522E-001 -5.2583497921E+000 +1.6017915139E-002 +4.6978290129E+001 +1.6032029085E-002 +4.7061245029E+001 +9.8768463593E-001 -1.2462097650E+000
1609600000.000 +9.4894893458E-001 -6.3496319822E+000 +1.9002063509E-002 +4.8333733128E+001 +1.8971965865E-002 +4.8003731857E+001 +9.8689331299E-001 -1.4621783371E+000
1809550000.000 +9.3457861054E-001 -7.3016418933E+000 +2.1911769788E-002 +4.4907992380E+001 +2.1866685602E-002 +4.4660895077E+001 +9.8490402235E-001 -1.6683429385E+000
2009500000.000 +9.1826293627E-001 -7.3088414461E+000 +2.3305039273E-002 +3.9703409280E+001 +2.3340552912E-002 +3.9061464515E+001 +9.8289256714E-001 -1.8059617477E+000
2209450000.000 +9.1800183124E-001 -6.9085136080E+000 +2.1179943444E-002 +3.6032081014E+001 +2.1022617463E-002 +3.5574024103E+001 +9.8158730681E-001 -1.8725456801E+000
2409400000.000 +9.2269147211E-001 -8.0320077925E+000 +2.3207979578E-002 +4.2195461003E+001 +2.3016769542E-002 +4.2132368925E+001 +9.8094034239E-001 -1.9315508693E+000
2609350000.000 +9.1233809609E-001 -8.1219007756E+000 +2.3622760127E-002 +3.8502905573E+001 +2.3654586573E-002 +3.8325316111E+001 +9.8068312879E-001 -2.0468361248E+000
2809300000.000 +9.1298817336E-001 -8.5622403030E+000 +2.4400184963E-002 +4.2611981891E+001 +2.4371592590E-002 +4.2279907153E+001 +9.8005646211E-001 -2.1847309207E+000
3009250000.000 +9.0188834941E-001 -9.4240733910E+000 +2.7528807916E-002 +3.9770453821E+001 +2.7469399096E-002 +3.9324866548E+001 +9.7856402700E-001 -2.4259487737E+000
3209200000.000 +8.9529633491E-001 -9.4140510589E+000 +2.6466973192E-002 +3.8465389108E+001 +2.6440226421E-002 +3.8080695591E+001 +9.7647747405E-001 -2.4558259038E+000
3409150000.000 +8.9509376887E-001 -9.5709573171E+000 +2.6432546639E-002 +3.7780255857E+001 +2.6323024657E-002 +3.7403931812E+001 +9.7634475601E-001 -2.5029173263E+000
3609100000.000 +8.9025644387E-001 -1.0066844782E+001 +2.7163781080E-002 +3.9061356158E+001 +2.7181956301E-002 +3.8484315974E+001 +9.7556323653E-001 -2.5899651720E+000
3809050000.000 +8.8776725197E-001 -1.0266349948E+001 +2.7669756153E-002 +4.0896678689E+001 +2.7721388513E-002 +4.0241125176E+001 +9.7620270036E-001 -2.7239538225E+000
4009000000.000 +8.8595553567E-001 -1.0626698668E+001 +2.8436921507E-002 +4.0711299186E+001 +2.8492188037E-002 +4.0051427168E+001 +9.7543493867E-001 -2.8627965977E+000
4208950000.000 +8.8393761506E-001 -1.1143808550E+001 +2.9851679064E-002 +4.1553054283E+001 +2.9926394477E-002 +4.0944960375E+001 +9.7456220466E-001 -2.9885219541E+000
4408900000.000 +8.7794321575E-001 -1.1467528319E+001 +3.0948198044E-002 +4.0294007771E+001 +3.0930453363E-002 +3.9727259305E+001 +9.7313974101E-001 -3.0659695821E+000
4608850000.000 +8.7412078344E-001 -1.1700081000E+001 +3.0887533780E-002 +3.9759307785E+001 +3.0877498608E-002 +3.9208293305E+001 +9.7265492246E-001 -3.1327103635E+000
4808800000.000 +8.6985793867E-001 -1.1905978291E+001 +3.1966833167E-002 +3.9123376972E+001 +3.1975407561E-002 +3.8471044057E+001 +9.7136233326E-001 -3.2474022525E+000
5008750000.000 +8.6594711252E-001 -1.2143957017E+001 +3.2200186094E-002 +3.8367481704E+001 +3.2181532491E-002 +3.7704804701E+001 +9.7039854780E-001 -3.3304793871E+000
5208700000.000 +8.6508487149E-001 -1.2226133968E+001 +3.1847838803E-002 +4.0428649308E+001 +3.1897088249E-002 +3.9648295274E+001 +9.7054780031E-001 -3.3690091993E+000
5408650000.000 +8.6424245257E-001 -1.2545475532E+001 +3.2947392435E-002 +4.1158003911E+001 +3.2936437063E-002 +4.0359711432E+001 +9.7035517190E-001 -3.4805815742E+000
5608600000.000 +8.6448618883E-001 -1.2811351919E+001 +3.3547459928E-002 +4.1624822269E+001 +3.3545145540E-002 +4.0661507499E+001 +9.7014088128E-001 -3.5403963209E+000
5808550000.000 +8.6466162467E-001 -1.3214247461E+001 +3.4350250846E-002 +4.2333850717E+001 +3.4424209179E-002 +4.1564799318E+001 +9.7044177519E-001 -3.6401752040E+000
6008500000.000 +8.6374652086E-001 -1.3764720177E+001 +3.5496171611E-002 +4.3325578595E+001 +3.5585996613E-002 +4.2537196127E+001 +9.7013368612E-001 -3.7936092850E+000
6208450000.000 +8.6215415703E-001 -1.4279299604E+001 +3.7062242897E-002 +4.3741988406E+001 +3.7206393807E-002 +4.2838198512E+001 +9.6955424162E-001 -3.9448718786E+000
6408400000.000 +8.6043463822E-001 -1.4785857894E+001 +3.8277313824E-002 +4.3971266438E+001 +3.8486163036E-002 +4.2899660627E+001 +9.6967412071E-001 -4.0555107423E+000
6608350000.000 +8.5754229659E-001 -1.5311749546E+001 +3.9468951970E-002 +4.3414990607E+001 +3.9621467568E-002 +4.2349878535E+001 +9.6923883116E-001 -4.1863914307E+000
6808300000.000 +8.5402551384E-001 -1.5809741275E+001 +4.0871636945E-002 +4.2763818705E+001 +4.0983778708E-002 +4.1867626418E+001 +9.6874577055E-001 -4.3310331849E+000
7008250000.000 +8.5021273188E-001 -1.6206617680E+001 +4.1673070632E-002 +4.2483013908E+001 +4.1778552504E-002 +4.1352266866E+001 +9.6786992302E-001 -4.4331674699E+000
7208200000.000 +8.4618831784E-001 -1.6678406450E+001 +4.2723207034E-002 +4.2075098793E+001 +4.2919872839E-002 +4.1106167686E+001 +9.6708844593E-001 -4.5566841309E+000
7408150000.000 +8.4257999117E-001 -1.7248098045E+001 +4.4058386131E-002 +4.1887393179E+001 +4.4251995192E-002 +4.0869430016E+001 +9.6618336259E-001 -4.7158246185E+000
7608100000.000 +8.3499981356E-001 -1.7686370966E+001 +4.5522059334E-002 +4.0964759639E+001 +4.5642839934E-002 +4.0047312138E+001 +9.6512574986E-001 -4.8217758570E+000
7808050000.000 +8.2929293672E-001 -1.8052032677E+001 +4.6276734931E-002 +4.0314804295E+001 +4.6315096519E-002 +3.9200173110E+001 +9.6404550719E-001 -4.9474037750E+000
8008000000.000 +8.2415292059E-001 -1.8522059832E+001 +4.7576495454E-002 +3.9673694599E+001 +4.7646758115E-002 +3.8632370506E+001 +9.6301446091E-001 -5.0653471382E+000
8207950000.000 +8.1790614201E-001 -1.8698509024E+001 +4.7515274720E-002 +3.8338103871E+001 +4.7745332514E-002 +3.7020891051E+001 +9.6189006966E-001 -5.1081740494E+000
8407900000.000 +8.1282117716E-001 -1.9038085356E+001 +4.8295163996E-002 +3.8425182688E+001 +4.8434705785E-002 +3.7199426186E+001 +9.6117049842E-001 -5.2411902287E+000
8607850000.000 +8.0921666680E-001 -1.9311870011E+001 +4.8889465426E-002 +3.7856866494E+001 +4.9164371982E-002 +3.6676591010E+001 +9.6036025653E-001 -5.3241243456E+000
8807800000.000 +8.0599315320E-001 -1.9598869355E+001 +4.9992631820E-002 +3.8040347341E+001 +5.0150542371E-002 +3.6674468635E+001 +9.5952098616E-001 -5.4492049870E+000
9007750000.000 +8.0102940276E-001 -1.9942215973E+001 +5.0788917664E-002 +3.7688237627E+001 +5.1019263557E-002 +3.6466596748E+001 +9.5816697061E-001 -5.5306828729E+000
9207700000.000 +7.9794199186E-001 -2.0333381385E+001 +5.1754985287E-002 +3.7587449391E+001 +5.2121800450E-002 +3.6145357991E+001 +9.5830181975E-001 -5.6315917729E+000
9407650000.000 +7.9295361650E-001 -2.0676950771E+001 +5.3173239058E-002 +3.6750728167E+001 +5.3377511092E-002 +3.5368776887E+001 +9.5751362112E-001 -5.7098482177E+000
9607600000.000 +7.8775691073E-001 -2.1045925052E+001 +5.4067024907E-002 +3.6400388162E+001 +5.4280238027E-002 +3.4861976036E+001 +9.5629982801E-001 -5.8140342122E+000
9807550000.000 +7.8296901116E-001 -2.1426362686E+001 +5.4912659028E-002 +3.5781137639E+001 +5.5237978201E-002 +3.4236024508E+001 +9.5550977398E-001 -5.9456793553E+000
10007500000.000 +7.7677078518E-001 -2.1710298376E+001 +5.5777777960E-002 +3.5027618004E+001 +5.6154212034E-002 +3.3574706929E+001 +9.5455830183E-001 -6.0672529698E+000
10207450000.000 +7.7001318123E-001 -2.1945251108E+001 +5.6717595124E-002 +3.4361468015E+001 +5.6941823238E-002 +3.3052709440E+001 +9.5288043254E-001 -6.1347534836E+000
10407400000.000 +7.6432420894E-001 -2.2215623632E+001 +5.7440401113E-002 +3.3655196894E+001 +5.8125135024E-002 +3.2470516637E+001 +9.5189812956E-001 -6.2488484308E+000
10607350000.000 +7.5988871512E-001 -2.2361583922E+001 +5.8089541897E-002 +3.3274156378E+001 +5.8650901137E-002 +3.1568419662E+001 +9.5079011735E-001 -6.3067614507E+000
10807300000.000 +7.5303740035E-001 -2.2650242048E+001 +5.9063498050E-002 +3.2699599696E+001 +5.9460495290E-002 +3.1541353886E+001 +9.4962660758E-001 -6.4170646953E+000
11007250000.000 +7.4918561817E-001 -2.2880894035E+001 +5.9708912118E-002 +3.2241070795E+001 +6.0502854118E-002 +3.0573314692E+001 +9.4872216631E-001 -6.5342988982E+000
11207200000.000 +7.4512104048E-001 -2.3060385117E+001 +6.0707429516E-002 +3.1708720032E+001 +6.1291019775E-002 +3.0160135137E+001 +9.4797283642E-001 -6.5837823927E+000
11407150000.000 +7.3869582553E-001 -2.3398814502E+001 +6.1025110447E-002 +3.1524339043E+001 +6.1831020631E-002 +2.9613962463E+001 +9.4676873334E-001 -6.6879054930E+000
11607100000.000 +7.3397924862E-001 -2.3651412909E+001 +6.2971138908E-002 +3.1058997080E+001 +6.3047486970E-002 +2.9460583744E+001 +9.4602875463E-001 -6.8067410149E+000
11807050000.000 +7.2879365478E-001 -2.3679044560E+001 +6.3218896590E-002 +3.0239432946E+001 +6.4068462544E-002 +2.8293962853E+001 +9.4459467738E-001 -6.8811260176E+000
12007000000.000 +7.2370091737E-001 -2.3989099406E+001 +6.4804004083E-002 +3.0200265789E+001 +6.4796308693E-002 +2.8211348001E+001 +9.4388157644E-001 -6.9288667832E+000
12206950000.000 +7.1855310386E-001 -2.4195239604E+001 +6.5565869299E-002 +2.9277242661E+001 +6.6494386872E-002 +2.7456697297E+001 +9.4269295849E-001 -7.0628599310E+000
12406900000.000 +7.1445662440E-001 -2.4361874790E+001 +6.6942540806E-002 +2.8642186560E+001 +6.7327806938E-002 +2.6443504946E+001 +9.4156990207E-001 -7.1059793666E+000
12606850000.000 +7.0706495082E-001 -2.4578635013E+001 +6.7631411967E-002 +2.7626102964E+001 +6.8421409058E-002 +2.5744889162E+001 +9.4016198505E-001 -7.2058379071E+000
12806800000.000 +7.0097872097E-001 -2.4880984019E+001 +6.9106937572E-002 +2.7529144428E+001 +6.9379969008E-002 +2.5036109174E+001 +9.3880100731E-001 -7.2850968099E+000
13006750000.000 +6.9399015004E-001 -2.4908044748E+001 +7.0091309526E-002 +2.5733668349E+001 +7.0879264687E-002 +2.3544808216E+001 +9.3782496599E-001 -7.3495964894E+000
13206700000.000 +6.8558510857E-001 -2.4966528253E+001 +7.0629875477E-002 +2.4690378824E+001 +7.1116661591E-002 +2.2355171686E+001 +9.3587655852E-001 -7.3769508786E+000
13406650000.000 +6.7891068669E-001 -2.4974650489E+001 +7.1575770968E-002 +2.3212847162E+001 +7.2287828721E-002 +2.1524589898E+001 +9.3442438231E-001 -7.4855226071E+000
13606600000.000 +6.7412676614E-001 -2.4685103041E+001 +7.1122364948E-002 +2.2097960973E+001 +7.2258632227E-002 +2.0007253385E+001 +9.3350820699E-001 -7.5063337961E+000
13806550000.000 +6.7101555654E-001 -2.4577661647E+001 +7.0720810579E-002 +2.1602752421E+001 +7.1820683082E-002 +1.9678880527E+001 +9.3241509448E-001 -7.5579633220E+000
14006500000.000 +6.6688560167E-001 -2.4692204842E+001 +7.1426166989E-002 +2.1333572435E+001 +7.2823170102E-002 +1.9264424355E+001 +9.3137370138E-001 -7.5975888796E+000
14206450000.000 +6.6510298022E-001 -2.4742038502E+001 +7.2564682095E-002 +2.0402899017E+001 +7.3851673651E-002 +1.8437713065E+001 +9.3070683688E-001 -7.7112004045E+000
14406400000.000 +6.5913548090E-001 -2.4819613342E+001 +7.2452097708E-002 +1.8856310089E+001 +7.3762153319E-002 +1.7078851423E+001 +9.2951850214E-001 -7.7216350860E+000
14606350000.000 +6.5401091984E-001 -2.4909133209E+001 +7.1841910741E-002 +1.9810405385E+001 +7.3037617262E-002 +1.7443680651E+001 +9.2821911086E-001 -7.7876082535E+000
14806300000.000 +6.5015165259E-001 -2.4811680183E+001 +7.3715009106E-002 +1.8953223882E+001 +7.4415015194E-002 +1.6844546741E+001 +9.2700248689E-001 -7.8269509367E+000
15006250000.000 +6.4654332425E-001 -2.4708596488E+001 +7.3842130348E-002 +1.8420209932E+001 +7.4840809270E-002 +1.5854386236E+001 +9.2592687272E-001 -7.8136498915E+000
15206200000.000 +6.4204085378E-001 -2.4774455702E+001 +7.5118948855E-002 +1.7950244213E+001 +7.5612757273E-002 +1.6072898845E+001 +9.2521203985E-001 -7.8747842844E+000
15406150000.000 +6.4015961482E-001 -2.4723431208E+001 +7.5455450594E-002 +1.6579446436E+001 +7.6662909741E-002 +1.4189369003E+001 +9.2424171389E-001 -7.9171248272E+000
15606100000.000 +6.3484460147E-001 -2.4597810949E+001 +7.5652109641E-002 +1.6327743164E+001 +7.5918448781E-002 +1.3851190540E+001 +9.2322496229E-001 -7.9460850645E+000
15806050000.000 +6.2918608676E-001 -2.4551961222E+001 +7.6047442145E-002 +1.5463598841E+001 +7.7336272351E-002 +1.3122020819E+001 +9.2233785883E-001 -8.0264556568E+000
16006000000.000 +6.2692874184E-001 -2.4427966943E+001 +7.6498213727E-002 +1.4334414384E+001 +7.6956192767E-002 +1.1883663139E+001 +9.2169663347E-001 -8.0996923835E+000
16205950000.000 +6.2194326298E-001 -2.4178731451E+001 +7.6137742468E-002 +1.3424137246E+001 +7.6843014531E-002 +1.1119808226E+001 +9.2033073950E-001 -8.1166014468E+000
16405900000.000 +6.1866923417E-001 -2.4008621340E+001 +7.6504964758E-002 +1.3702679383E+001 +7.6343866230E-002 +1.0576961716E+001 +9.1881549296E-001 -8.1673582304E+000
16605850000.000 +6.1766369304E-001 -2.3856955845E+001 +7.6779354131E-002 +1.2644857791E+001 +7.7661897032E-002 +1.0399357479E+001 +9.1811331361E-001 -8.1578449555E+000
16805800000.000 +6.1581280420E-001 -2.3591861476E+001 +7.5886063445E-002 +1.2396599943E+001 +7.7103125852E-002 +9.1833853856E+000 +9.1754095630E-001 -8.1554474006E+000
17005750000.000 +6.1443740697E-001 -2.3639399579E+001 +7.6577312522E-002 +1.1658231765E+001 +7.7461996500E-002 +9.6029785901E+000 +9.1694701579E-001 -8.1587050739E+000
17205700000.000 +6.1352069505E-001 -2.3931329407E+001 +7.6607323150E-002 +1.1327966350E+001 +7.7925223397E-002 +8.5640613406E+000 +9.1716970715E-001 -8.1833923135E+000
17405650000.000 +6.1050683701E-001 -2.3728545803E+001 +7.6569187925E-002 +1.0658576811E+001 +7.7559630221E-002 +8.2951220965E+000 +9.1714480361E-001 -8.1837439488E+000
17605600000.000 +6.0599055755E-001 -2.3875250694E+001 +7.6114502178E-002 +1.1013671425E+001 +7.7862456241E-002 +8.3480578947E+000 +9.1599143536E-001 -8.2933528513E+000
17805550000.000 +6.0328617109E-001 -2.3914513701E+001 +7.7087682825E-002 +1.0321800823E+001 +7.8579845065E-002 +8.2670355565E+000 +9.1501360018E-001 -8.3196062257E+000
18005500000.000 +6.0114102273E-001 -2.3647157341E+001 +7.7206422184E-002 +1.0668930207E+001 +7.9171890426E-002 +7.7168949191E+000 +9.1324331676E-001 -8.3836138228E+000
18205450000.000 +5.9834572712E-001 -2.3525033487E+001 +7.8572918136E-002 +1.0513075221E+001 +8.0119365304E-002 +7.5917782110E+000 +9.1215346281E-001 -8.3627798113E+000
18405400000.000 +5.9704163798E-001 -2.3545338319E+001 +7.8406263610E-002 +9.7571538663E+000 +8.0701773761E-002 +7.0333230869E+000 +9.1137691000E-001 -8.4253132481E+000
18605350000.000 +5.9543602711E-001 -2.3289831271E+001 +7.9108927665E-002 +9.3548319247E+000 +8.1197556351E-002 +6.5447856079E+000 +9.1013145521E-001 -8.4409780660E+000
18805300000.000 +5.9324984949E-001 -2.3356419333E+001 +8.0831486083E-002 +9.0072552291E+000 +8.1762840389E-002 +6.3233211042E+000 +9.0927238713E-001 -8.4911676313E+000
19005250000.000 +5.9064452348E-001 -2.3368734910E+001 +8.1518112785E-002 +8.1543033053E+000 +8.3155368311E-002 +5.3302741885E+000 +9.0844900428E-001 -8.5712281469E+000
19205200000.000 +5.8926418993E-001 -2.3145556193E+001 +8.2091449453E-002 +7.3047362150E+000 +8.2877642001E-002 +4.1854164574E+000 +9.0784639011E-001 -8.5481715641E+000
19405150000.000 +5.8366923985E-001 -2.2994848398E+001 +8.1875829226E-002 +6.2859005223E+000 +8.2543179203E-002 +3.5419248390E+000 +9.0686245335E-001 -8.6114708509E+000
19605100000.000 +5.8080450283E-001 -2.2944655025E+001 +8.1922494879E-002 +6.2269295829E+000 +8.2095369543E-002 +3.4171638210E+000 +9.0640894093E-001 -8.5902603348E+000
19805050000.000 +5.7980455360E-001 -2.2650252320E+001 +8.2292404899E-002 +5.7734281365E+000 +8.3777780040E-002 +2.9058509496E+000 +9.0614660412E-001 -8.5491887320E+000
20005000000.000 +5.7745084658E-001 -2.2155952065E+001 +8.2323829541E-002 +5.4909844135E+000 +8.3416012133E-002 +2.0116068197E+000 +9.0501665343E-001 -8.4970504003E+000
20204950000.000 +5.7801141473E-001 -2.2222086536E+001 +8.2387284346E-002 +4.1641945347E+000 +8.3868498230E-002 +1.7139751560E+000 +9.0434387547E-001 -8.4399063789E+000
20404900000.000 +5.7885103889E-001 -2.2119610229E+001 +8.2209865985E-002 +4.3129405689E+000 +8.3620734789E-002 +9.5654247809E-001 +9.0359569908E-001 -8.3801774184E+000
20604850000.000 +5.7837057837E-001 -2.2094639725E+001 +8.2369088924E-002 +4.0826262595E+000 +8.3351682008E-002 +1.6187162449E+000 +9.0353234645E-001 -8.2997464796E+000
20804800000.000 +5.7600477341E-001 -2.2063727174E+001 +8.2579284752E-002 +3.7244730433E+000 +8.5057667583E-002 +7.6399247861E-001 +9.0319625549E-001 -8.3145429948E+000
21004750000.000 +5.7674104825E-001 -2.2113785671E+001 +8.3047900383E-002 +3.1031825370E+000 +8.4910614364E-002 +3.5255007943E-001 +9.0371786177E-001 -8.3223560580E+000
21204700000.000 +5.7583399249E-001 -2.1960155218E+001 +8.2534861009E-002 +3.1311457418E+000 +8.5478516783E-002 -3.6774858992E-001 +9.0242261607E-001 -8.3223879525E+000
21404650000.000 +5.7488951910E-001 -2.2131856316E+001 +8.3374105832E-002 +3.1034052084E+000 +8.5296039734E-002 -1.2595011224E-001 +9.0311734654E-001 -8.3709682878E+000
21604600000.000 +5.7385672074E-001 -2.2211495571E+001 +8.2763610294E-002 +2.1748590869E+000 +8.6897807172E-002 -7.4963586421E-001 +9.0324096278E-001 -8.4395608051E+000
21804550000.000 +5.7334447149E-001 -2.2138548322E+001 +8.3769192122E-002 +2.5841614911E+000 +8.5942836041E-002 -1.0640753154E+000 +9.0305343852E-001 -8.4774038773E+000
22004500000.000 +5.7135983431E-001 -2.2201670099E+001 +8.4599630139E-002 +1.8244532509E+000 +8.7388850919E-002 -7.1725017260E-001 +9.0356390531E-001 -8.5280340500E+000
22204450000.000 +5.7102991262E-001 -2.2230508657E+001 +8.5341265519E-002 +1.7884575779E+000 +8.7669690221E-002 -1.3025653223E+000 +9.0391679455E-001 -8.4996318913E+000
22404400000.000 +5.6986151395E-001 -2.2069535835E+001 +8.4767253657E-002 +1.1053651186E+000 +8.7572711802E-002 -2.0291628050E+000 +9.0450263697E-001 -8.5050930782E+000
22604350000.000 +5.6885786641E-001 -2.2200797326E+001 +8.5926512049E-002 +1.3640652302E+000 +8.7987000324E-002 -2.0486628167E+000 +9.0459317958E-001 -8.6086745480E+000
22804300000.000 +5.6898001603E-001 -2.2317836141E+001 +8.6325371028E-002 +9.5462809339E-001 +8.8448666432E-002 -2.4389669887E+000 +9.0479756120E-001 -8.5381701085E+000
23004250000.000 +5.6759403689E-001 -2.2271032403E+001 +8.7068650033E-002 +9.6410764430E-001 +8.8809656451E-002 -2.6615439640E+000 +9.0390864865E-001 -8.5068842236E+000
23204200000.000 +5.6414268433E-001 -2.2610316557E+001 +8.7972146516E-002 +7.7338433071E-001 +8.9255611778E-002 -2.6049689437E+000 +9.0442373071E-001 -8.5176383562E+000
23404150000.000 +5.6191091128E-001 -2.2842655583E+001 +8.9314841268E-002 +4.8420625335E-001 +9.0857214753E-002 -2.3591664051E+000 +9.0409440042E-001 -8.4859994251E+000
23604100000.000 +5.5933719859E-001 -2.2745807808E+001 +9.1290651465E-002 +5.7117394193E-001 +9.2941772527E-002 -3.7802739262E+000 +9.0399572853E-001 -8.4636899722E+000
23804050000.000 +5.5426788474E-001 -2.2752377978E+001 +9.3429762948E-002 -5.2603954719E-001 +9.3342972472E-002 -3.7410863708E+000 +9.0466113409E-001 -8.4761222640E+000
24004000000.000 +5.5152927177E-001 -2.2929267745E+001 +9.3462400559E-002 -9.8164190407E-001 +9.5200413831E-002 -5.0699807201E+000 +9.0387378816E-001 -8.6642699793E+000
24203950000.000 +5.4808927518E-001 -2.2557180550E+001 +9.4982833256E-002 -2.8861941441E+000 +9.5805275247E-002 -6.6095033414E+000 +9.0305012657E-001 -8.5682715073E+000
24403900000.000 +5.4411470156E-001 -2.2548754494E+001 +9.4278395662E-002 -2.9852931714E+000 +9.6435715079E-002 -6.8074527954E+000 +9.0295280035E-001 -8.5844108201E+000
24603850000.000 +5.3971233356E-001 -2.2439395572E+001 +9.6431947672E-002 -4.2192095647E+000 +9.7877460441E-002 -7.5877516392E+000 +9.0291556601E-001 -8.7279902410E+000
24803800000.000 +5.4011848631E-001 -2.1886661924E+001 +9.5296368690E-002 -5.2062559365E+000 +9.8036193715E-002 -9.2832019517E+000 +9.0295681530E-001 -8.6560390899E+000
25003750000.000 +5.3863035395E-001 -2.1797257786E+001 +9.6201142966E-002 -5.7550848814E+000 +9.6359788713E-002 -9.2870345594E+000 +9.0365592542E-001 -8.7462101743E+000
25203700000.000 +5.3768987784E-001 -2.1779899056E+001 +9.5755665215E-002 -6.4074127387E+000 +9.8702342817E-002 -9.3814854762E+000 +9.0444052910E-001 -8.7693579373E+000
25403650000.000 +5.3754258651E-001 -2.1660229851E+001 +9.5051619860E-002 -6.6324606416E+000 +9.7974087015E-002 -1.0397598453E+001 +9.0503919261E-001 -8.7654587046E+000
25603600000.000 +5.3402139468E-001 -2.1634574754E+001 +9.5316043537E-002 -6.8983869580E+000 +9.8164957789E-002 -1.0151834124E+001 +9.0484021832E-001 -8.7975173215E+000
25803550000.000 +5.3238632072E-001 -2.1785927441E+001 +9.6036281907E-002 -7.0666562830E+000 +9.9540851592E-002 -1.0927378421E+001 +9.0508723385E-001 -8.8574246963E+000
26003500000.000 +5.2898723316E-001 -2.1542291725E+001 +9.6050466430E-002 -8.2738588268E+000 +9.9557581675E-002 -1.1201980668E+001 +9.0488885369E-001 -8.7904167762E+000
26203450000.000 +5.2724397164E-001 -2.1411427411E+001 +9.6927059831E-002 -8.5453048566E+000 +1.0014825496E-001 -1.1734780823E+001 +9.0498425483E-001 -8.8174829368E+000
26403400000.000 +5.2664925550E-001 -2.1412794196E+001 +9.8189247677E-002 -9.2149968171E+000 +1.0012187339E-001 -1.2047279279E+001 +9.0524690249E-001 -8.8336971084E+000
26603350000.000 +5.2477327680E-001 -2.1351932641E+001 +9.8223766947E-002 -9.0669484100E+000 +1.0234193228E-001 -1.3245347911E+001 +9.0490854426E-001 -8.8746591669E+000
26803300000.000 +5.2131095151E-001 -2.1173871139E+001 +9.9833954215E-002 -9.9031115315E+000 +1.0147960266E-001 -1.3409459620E+001 +9.0503556866E-001 -8.9210752998E+000
27003250000.000 +5.1768341240E-001 -2.1046347153E+001 +1.0051987281E-001 -1.0300977278E+001 +1.0338014731E-001 -1.3790435449E+001 +9.0438457489E-001 -8.9482160437E+000
27203200000.000 +5.1469960072E-001 -2.0827287784E+001 +1.0286486942E-001 -1.1366740923E+001 +1.0370284569E-001 -1.5176452293E+001 +9.0442604780E-001 -9.0275742297E+000
27403150000.000 +5.1117711299E-001 -2.0218818745E+001 +1.0405179064E-001 -1.2279911236E+001 +1.0514944958E-001 -1.6336534849E+001 +9.0330665934E-001 -9.0865689806E+000
27603100000.000 +5.0971225094E-001 -1.9856813789E+001 +1.0480593353E-001 -1.4230133265E+001 +1.0535349184E-001 -1.7561459328E+001 +9.0396231663E-001 -8.9825896777E+000
27803050000.000 +5.0628296387E-001 -1.9555462659E+001 +1.0501885180E-001 -1.4916990155E+001 +1.0564885760E-001 -1.8246926045E+001 +9.0406494850E-001 -9.0734118567E+000
28003000000.000 +5.0336903672E-001 -1.8688758881E+001 +1.0736410264E-001 -1.6381507275E+001 +1.0653838574E-001 -1.9873445822E+001 +9.0411598243E-001 -9.1020259002E+000
28202950000.000 +5.0563555198E-001 -1.8183556916E+001 +1.0586924955E-001 -1.8475440140E+001 +1.0602066952E-001 -2.1201625524E+001 +9.0435675142E-001 -8.9850891835E+000
28402900000.000 +5.0942418215E-001 -1.7853275516E+001 +1.0311718677E-001 -1.9205071052E+001 +1.0673710257E-001 -2.2493882407E+001 +9.0522678516E-001 -9.0017085085E+000
28602850000.000 +5.1109890418E-001 -1.7697320558E+001 +1.0078340899E-001 -1.9263123447E+001 +1.0370433182E-001 -2.2996449958E+001 +9.0684226937E-001 -9.0400778670E+000
28802800000.000 +5.0964630320E-001 -1.7643902594E+001 +1.0063684389E-001 -1.9689712161E+001 +1.0409591459E-001 -2.2674458331E+001 +9.0727105047E-001 -9.0888278642E+000
29002750000.000 +5.1191810220E-001 -1.7536541821E+001 +1.0109444052E-001 -1.9596248973E+001 +1.0438048436E-001 -2.3608931068E+001 +9.0748320891E-001 -9.0849852695E+000
29202700000.000 +5.1165693667E-001 -1.7241863695E+001 +1.0055221295E-001 -1.9813706051E+001 +1.0429290480E-001 -2.4290873695E+001 +9.0773630430E-001 -9.1656637140E+000
29402650000.000 +5.1135443650E-001 -1.7222813182E+001 +1.0071419012E-001 -2.0045567595E+001 +1.0359009035E-001 -2.4575837585E+001 +9.0748818469E-001 -9.2482520133E+000
29602600000.000 +5.1225571508E-001 -1.7004617563E+001 +1.0031141899E-001 -2.0509528330E+001 +1.0333015931E-001 -2.4797016654E+001 +9.0747694558E-001 -9.2761433516E+000
29802550000.000 +5.1234153396E-001 -1.6514576070E+001 +1.0036639877E-001 -2.0236780563E+001 +1.0256655988E-001 -2.5470161258E+001 +9.0666622045E-001 -9.3305516813E+000
30002500000.000 +5.1138135523E-001 -1.6374481595E+001 +1.0117719617E-001 -2.1091848228E+001 +1.0236141412E-001 -2.4817436986E+001 +9.0747578544E-001 -9.3657568740E+000
30202450000.000 +5.1290857790E-001 -1.6264968982E+001 +9.9737781723E-002 -2.1903841671E+001 +1.0393860928E-001 -2.5476839790E+001 +9.0751781158E-001 -9.4188779562E+000
30402400000.000 +5.1378303391E-001 -1.5864861608E+001 +1.0137015586E-001 -2.2531977824E+001 +1.0190945896E-001 -2.6129401381E+001 +9.0761024710E-001 -9.4952942628E+000
30602350000.000 +5.1329458156E-001 -1.5674268523E+001 +1.0041129528E-001 -2.3247404443E+001 +1.0188039637E-001 -2.5424509105E+001 +9.0803417007E-001 -9.5742121236E+000
30802300000.000 +5.1612552247E-001 -1.5666750544E+001 +1.0128479241E-001 -2.3760052505E+001 +1.0209836192E-001 -2.6483996481E+001 +9.0736854466E-001 -9.4956470732E+000
31002250000.000 +5.1652500881E-001 -1.5460986571E+001 +9.9458066218E-002 -2.3869488200E+001 +1.0283668892E-001 -2.6251267601E+001 +9.0761083038E-001 -9.5660751076E+000
31202200000.000 +5.1523236449E-001 -1.5337048581E+001 +1.0263865405E-001 -2.3823946521E+001 +1.0415524279E-001 -2.7034708882E+001 +9.0638567888E-001 -9.5427666699E+000
31402150000.000 +5.1705661532E-001 -1.5001413240E+001 +1.0288762956E-001 -2.5339154010E+001 +1.0700365585E-001 -2.7598601134E+001 +9.0620777427E-001 -9.5455976859E+000
31602100000.000 +5.2122081308E-001 -1.4704844075E+001 +1.0357009651E-001 -2.6053662640E+001 +1.0546927835E-001 -3.0208140253E+001 +9.0580605411E-001 -9.4860195352E+000
31802050000.000 +5.2189061441E-001 -1.4739716846E+001 +1.0079336107E-001 -2.6785966474E+001 +1.0503790661E-001 -2.8647994518E+001 +9.0750333585E-001 -9.4376329420E+000
32002000000.000 +5.2534503637E-001 -1.4935875660E+001 +1.0268746954E-001 -2.7195746658E+001 +1.0594873353E-001 -3.0748215764E+001 +9.0748227658E-001 -9.3536884013E+000
32201950000.000 +5.2586273634E-001 -1.4857288184E+001 +1.0067360921E-001 -2.7573885984E+001 +1.0493234924E-001 -3.0663720635E+001 +9.0834755067E-001 -9.3858771472E+000
32401900000.000 +5.2652274940E-001 -1.5059123005E+001 +1.0343428381E-001 -2.6662057998E+001 +1.0430164746E-001 -3.1139036296E+001 +9.0900519504E-001 -9.4576133196E+000
32601850000.000 +5.2608019572E-001 -1.5179312898E+001 +1.0124271693E-001 -2.7700807259E+001 +1.0519831431E-001 -3.0760256920E+001 +9.0921675765E-001 -9.5071607888E+000
32801800000.000 +5.2653255998E-001 -1.5067856440E+001 +1.0199087458E-001 -2.7186170269E+001 +1.0598439959E-001 -3.1728491741E+001 +9.0859976145E-001 -9.5570873535E+000
33001750000.000 +5.2636950252E-001 -1.5070362097E+001 +1.0288868023E-001 -2.7904646901E+001 +1.0644256721E-001 -3.1759919079E+001 +9.0906630050E-001 -9.7259784592E+000
33201700000.000 +5.2566761058E-001 -1.5135868454E+001 +1.0362521371E-001 -2.7614768738E+001 +1.0695869885E-001 -3.1767515951E+001 +9.0914168589E-001 -9.6699535256E+000
33401650000.000 +5.2605461571E-001 -1.5035961534E+001 +1.0381597577E-001 -2.8029149566E+001 +1.0707040953E-001 -3.2323719533E+001 +9.0939133539E-001 -9.7961684055E+000
33601600000.000 +5.2502791696E-001 -1.4846866310E+001 +1.0459137268E-001 -2.8896270292E+001 +1.0702479590E-001 -3.2720672677E+001 +9.0965927065E-001 -9.8510833926E+000
33801550000.000 +5.2498707941E-001 -1.4937020873E+001 +1.0445328016E-001 -2.9573110560E+001 +1.0754147331E-001 -3.3005376025E+001 +9.0943484145E-001 -9.8597103609E+000
34001500000.000 +5.2479000445E-001 -1.4931247197E+001 +1.0448733354E-001 -2.9863676646E+001 +1.0709376326E-001 -3.3511359011E+001 +9.0986414706E-001 -9.9110923385E+000
34201450000.000 +5.2528934902E-001 -1.4772461082E+001 +1.0583579755E-001 -2.9762029053E+001 +1.0770726283E-001 -3.3879959843E+001 +9.0995942051E-001 -9.8617919610E+000
34401400000.000 +5.2311797354E-001 -1.4852120669E+001 +1.0611704710E-001 -3.0869532965E+001 +1.0912594745E-001 -3.4409994817E+001 +9.0992856983E-001 -9.8576069366E+000
34601350000.000 +5.2323798141E-001 -1.4750440368E+001 +1.0687045442E-001 -3.1875562085E+001 +1.1006709113E-001 -3.5337681010E+001 +9.1012595649E-001 -9.7709328092E+000
34801300000.000 +5.2159486615E-001 -1.4631074854E+001 +1.0833271586E-001 -3.2313953967E+001 +1.0961574513E-001 -3.5745192395E+001 +9.1012067561E-001 -9.8841889511E+000
35001250000.000 +5.2080409579E-001 -1.4402602053E+001 +1.0845113121E-001 -3.3523917334E+001 +1.1085047171E-001 -3.6065770085E+001 +9.0945857728E-001 -9.6996636705E+000
35201200000.000 +5.2080134300E-001 -1.4245729742E+001 +1.0870454462E-001 -3.4137323747E+001 +1.1216461422E-001 -3.7700084650E+001 +9.0974885800E-001 -9.7590720953E+000
35401150000.000 +5.2035829169E-001 -1.3837780865E+001 +1.0930059203E-001 -3.5114984201E+001 +1.1287774842E-001 -3.8055517658E+001 +9.0935300986E-001 -9.6261690773E+000
35601100000.000 +5.2065676827E-001 -1.3889607545E+001 +1.0983590239E-001 -3.5979900991E+001 +1.1321930900E-001 -3.9020113729E+001 +9.0976746643E-001 -9.7406891163E+000
35801050000.000 +5.2154586325E-001 -1.3668083257E+001 +1.0869949110E-001 -3.7094934218E+001 +1.1368126821E-001 -4.0016815570E+001 +9.1030537725E-001 -9.7540629377E+000
36001000000.000 +5.2096127172E-001 -1.3343318683E+001 +1.0974602720E-001 -3.6941267167E+001 +1.1401957338E-001 -4.1175692235E+001 +9.0995968404E-001 -9.8369857219E+000
36200950000.000 +5.2134965665E-001 -1.3241869781E+001 +1.0996023174E-001 -3.8983088560E+001 +1.1451211774E-001 -4.1335703535E+001 +9.1083857976E-001 -9.8341462244E+000
36400900000.000 +5.2288390395E-001 -1.3074485503E+001 +1.0969132873E-001 -3.8441296985E+001 +1.1539923860E-001 -4.2523097135E+001 +9.1157465270E-001 -9.9513274665E+000
36600850000.000 +5.2398538630E-001 -1.2914479796E+001 +1.0890192690E-001 -3.9468381997E+001 +1.1357344032E-001 -4.3183677105E+001 +9.1281392269E-001 -1.0008141696E+001
36800800000.000 +5.2415952463E-001 -1.2883561361E+001 +1.1056047020E-001 -3.9089165732E+001 +1.1449886522E-001 -4.3712789544E+001 +9.1335522891E-001 -1.0080590584E+001
37000750000.000 +5.2439866043E-001 -1.2780227710E+001 +1.0937934577E-001 -3.9952430654E+001 +1.1404994162E-001 -4.3953319756E+001 +9.1392955240E-001 -1.0091361684E+001
37200700000.000 +5.2615804705E-001 -1.2537070817E+001 +1.1077413090E-001 -3.8908057408E+001 +1.1365870437E-001 -4.4616454746E+001 +9.1437207443E-001 -1.0085656657E+001
37400650000.000 +5.2579092124E-001 -1.2424139664E+001 +1.1138545435E-001 -4.0817993642E+001 +1.1332089659E-001 -4.4848469070E+001 +9.1527105383E-001 -1.0093671321E+001
37600600000.000 +5.2722044485E-001 -1.2247489884E+001 +1.1270034546E-001 -4.1523923602E+001 +1.1425519708E-001 -4.5727705644E+001 +9.1517341392E-001 -1.0068840481E+001
37800550000.000 +5.2775185925E-001 -1.1966660247E+001 +1.1323329774E-001 -4.3195142020E+001 +1.1367983912E-001 -4.6548496450E+001 +9.1558317219E-001 -1.0053333791E+001
38000500000.000 +5.2920520507E-001 -1.1972578940E+001 +1.1306387488E-001 -4.4128022052E+001 +1.1359069155E-001 -4.6890343876E+001 +9.1618094017E-001 -1.0058262984E+001
38200450000.000 +5.3033745774E-001 -1.1943950083E+001 +1.1111003053E-001 -4.5510809430E+001 +1.1373971286E-001 -4.8020544055E+001 +9.1569197925E-001 -1.0148843274E+001
38400400000.000 +5.3040914323E-001 -1.1690119723E+001 +1.1006975932E-001 -4.5580588304E+001 +1.1234985864E-001 -4.8598426124E+001 +9.1508872314E-001 -1.0155013197E+001
38600350000.000 +5.3013243776E-001 -1.1587392911E+001 +1.1109156278E-001 -4.6315861358E+001 +1.1419055614E-001 -4.8880937343E+001 +9.1385842977E-001 -1.0209034989E+001
38800300000.000 +5.3184898015E-001 -1.1369291750E+001 +1.0940766590E-001 -4.7232747329E+001 +1.1386112244E-001 -4.9914702624E+001 +9.1298020060E-001 -1.0220320628E+001
39000250000.000 +5.3329291617E-001 -1.1162483907E+001 +1.0989238102E-001 -4.8179066918E+001 +1.1453514288E-001 -5.1468125287E+001 +9.1271594747E-001 -1.0270323454E+001
39200200000.000 +5.3388228613E-001 -1.1210258818E+001 +1.0887037416E-001 -4.9714663560E+001 +1.1293081032E-001 -5.2267190723E+001 +9.1301006705E-001 -1.0258283605E+001
39400150000.000 +5.3589973335E-001 -1.0850926190E+001 +1.0832698914E-001 -4.9323173897E+001 +1.1467694365E-001 -5.2946959438E+001 +9.1294314001E-001 -1.0289410896E+001
39600100000.000 +5.3695680701E-001 -1.0656417163E+001 +1.0736723248E-001 -5.0012933530E+001 +1.1317301332E-001 -5.3608424934E+001 +9.1346822315E-001 -1.0257836722E+001
39800050000.000 +5.3893648189E-001 -1.0407207945E+001 +1.0955405538E-001 -4.9824845709E+001 +1.1490987237E-001 -5.4333448321E+001 +9.1516602815E-001 -1.0223290141E+001
40000000000.000 +5.4294903015E-001 -1.0364918253E+001 +1.0904656236E-001 -5.1734040623E+001 +1.1340095423E-001 -5.5886433890E+001 +9.1773077334E-001 -1.0224341171E+001
