# Supplementary material for: Conductivity and radio frequency performance data for silver nanoparticle inks deposited via aerosol jet deposition and processed under varying conditions
Source: Data Brief. 2020 Sep 24;33:106331. doi: 10.1016/j.dib.2020.106331 (PMC7560714; doi:10.1016/j.dib.2020.106331)
Supplement: Supplementary file 3 [file mmc3.zip › Sintering Study/Clariant Ink/RF Data/CLA_03_02.S2P]

!  2-Port S-parameters saved by WinCal
! VAR MeasName=S-Parameters (CALIBRATED_DATA) read from VNA (E8364B)
! VAR MeasDate=11/22/2017 3:18:06 PM
! VAR NAME=AFRL171010_03_02
! VAR FILENAME=AFRL171010_03_02.S2P
! VAR DATE=11/22/2017 3:18:06 PM
! VAR PHYS_PORTS=1,2
! VAR ObjTypeName=DATASET
! VAR IndexType=Frequency
!
# Hz S MA R 50
10000000.000 +9.8489414757E-001 -3.4574761541E-001 +3.6105674419E-004 -1.7445487230E+002 +2.1447208540E-003 -5.2112869258E+001 +9.8561466350E-001 -3.0811760329E-001
209950000.000 +9.8110349469E-001 -4.1714624777E-001 +6.2458199637E-004 +1.5109940874E+001 +7.7678086816E-004 +4.8821589454E+000 +9.8018681248E-001 -4.4673949133E-001
409900000.000 +9.8065026917E-001 -7.1871286068E-001 +5.5080311834E-004 +1.9492429099E+001 +4.8322972518E-004 +1.4356446088E+001 +9.7991886253E-001 -7.5237594302E-001
609850000.000 +9.7955616808E-001 -1.0379164492E+000 +6.8732950818E-004 -2.2594134904E+001 +6.9689195788E-004 -2.7096975213E+001 +9.7782138633E-001 -1.0638092134E+000
809800000.000 +9.8033982345E-001 -1.2759111265E+000 +5.8493544556E-004 -2.1271851422E+001 +6.5387731902E-004 -1.9291669527E+001 +9.7721146612E-001 -1.2051910419E+000
1009750000.000 +9.7913424072E-001 -1.6049829208E+000 +8.7622435700E-004 -7.9605582939E+001 +8.3593694061E-004 -7.9674356415E+001 +9.7615020439E-001 -1.5053112213E+000
1209700000.000 +9.7853914456E-001 -1.8339800329E+000 +2.8691260631E-004 -7.2453545878E+001 +3.3190339432E-004 -7.1665370946E+001 +9.7573122094E-001 -1.6702851804E+000
1409650000.000 +9.7796391492E-001 -2.1131530902E+000 +3.2856171512E-004 -4.7577286771E+001 +2.7119988235E-004 -5.5700754756E+001 +9.7457456801E-001 -1.9427167834E+000
1609600000.000 +9.7577390485E-001 -2.3986308170E+000 +4.8771416602E-004 -3.9025658596E+001 +5.3787715044E-004 -3.5667515936E+001 +9.7356106161E-001 -2.2775804598E+000
1809550000.000 +9.7371518954E-001 -2.7058606014E+000 +8.3352731147E-004 -5.4432175775E+001 +7.8665020275E-004 -5.2965047449E+001 +9.7024998477E-001 -2.6133432251E+000
2009500000.000 +9.7335833077E-001 -2.8619380736E+000 +7.4176070865E-004 -6.8976464263E+001 +7.9133024403E-004 -7.3576900150E+001 +9.6730181656E-001 -2.6777011414E+000
2209450000.000 +9.7264074169E-001 -3.0884150596E+000 +1.0962998749E-003 -1.1463122328E+002 +1.0681490037E-003 -1.1099720426E+002 +9.6609408675E-001 -2.8527347684E+000
2409400000.000 +9.7300497175E-001 -3.4527934860E+000 +5.3380185615E-004 -1.2321825000E+002 +5.3352384816E-004 -1.2292704558E+002 +9.6443769282E-001 -2.9719642734E+000
2609350000.000 +9.7184842751E-001 -3.6585097403E+000 +6.8542750153E-004 -1.0093326262E+002 +6.9593370761E-004 -1.0447808129E+002 +9.6427591618E-001 -3.1094671189E+000
2809300000.000 +9.7113805760E-001 -3.8485753320E+000 +7.3113841102E-004 -1.3088282603E+002 +5.6294471968E-004 -1.3215919178E+002 +9.6361648963E-001 -3.3616362625E+000
3009250000.000 +9.7039909351E-001 -4.1464308457E+000 +6.8963719539E-004 -1.0546390976E+002 +6.9099375560E-004 -1.1237802186E+002 +9.6187595785E-001 -3.6792987911E+000
3209200000.000 +9.7016151065E-001 -4.3799962006E+000 +1.0475213593E-003 -1.4506257487E+002 +9.7787943495E-004 -1.4785143990E+002 +9.5929320796E-001 -3.7498525539E+000
3409150000.000 +9.7047930597E-001 -4.5648879271E+000 +1.0000109065E-003 -1.4909859983E+002 +1.0289378595E-003 -1.4471901521E+002 +9.5909560733E-001 -3.8612243174E+000
3609100000.000 +9.6899619333E-001 -4.8727212819E+000 +1.0576574280E-003 -1.4980392496E+002 +1.0661935418E-003 -1.5373689935E+002 +9.5841696047E-001 -4.0584372855E+000
3809050000.000 +9.6875828716E-001 -5.0283225400E+000 +1.1222773901E-003 -1.6899875082E+002 +1.0910284643E-003 -1.7142565226E+002 +9.5754290006E-001 -4.1640241932E+000
4009000000.000 +9.6714340825E-001 -5.2940303597E+000 +1.0488172090E-003 -1.7081391869E+002 +1.0942611204E-003 -1.6843113383E+002 +9.5698127899E-001 -4.4125479391E+000
4208950000.000 +9.6642511736E-001 -5.5613867086E+000 +1.2116979235E-003 -1.7288351364E+002 +1.1663142862E-003 -1.7454192999E+002 +9.5571436597E-001 -4.6405087746E+000
4408900000.000 +9.6575585887E-001 -5.7913972989E+000 +1.2252183928E-003 -1.7660286122E+002 +1.2430782207E-003 +1.7935119086E+002 +9.5392772455E-001 -4.7695409795E+000
4608850000.000 +9.6531745152E-001 -6.0168526547E+000 +1.4428470678E-003 -1.7548185995E+002 +1.5019433345E-003 -1.7823456864E+002 +9.5251127577E-001 -4.8605306683E+000
4808800000.000 +9.6535759686E-001 -6.2548170828E+000 +1.4410456068E-003 +1.7545697638E+002 +1.4216990668E-003 +1.7532769440E+002 +9.5123630458E-001 -5.0246863169E+000
5008750000.000 +9.6514739310E-001 -6.5117311412E+000 +1.5567561499E-003 +1.7559287793E+002 +1.5560217996E-003 +1.7559189455E+002 +9.5053140860E-001 -5.1538169778E+000
5208700000.000 +9.6452440752E-001 -6.7064470003E+000 +1.9114450658E-003 +1.6657705474E+002 +1.7871338471E-003 +1.6667720848E+002 +9.5023624457E-001 -5.2514351763E+000
5408650000.000 +9.6322732479E-001 -6.9929171366E+000 +1.8193505932E-003 +1.5823175348E+002 +1.8384737654E-003 +1.5658011072E+002 +9.4983263649E-001 -5.3915799280E+000
5608600000.000 +9.6371897027E-001 -7.2585645776E+000 +1.8633764791E-003 +1.5258686155E+002 +1.7798482019E-003 +1.4997197585E+002 +9.5068202293E-001 -5.5806638446E+000
5808550000.000 +9.6316052347E-001 -7.4464954763E+000 +1.7229223396E-003 +1.4804337123E+002 +1.7792522109E-003 +1.4720134762E+002 +9.5088423389E-001 -5.6921024344E+000
6008500000.000 +9.6212333091E-001 -7.7490663541E+000 +1.7836222980E-003 +1.4774116977E+002 +1.8599610769E-003 +1.4732941421E+002 +9.5019034723E-001 -5.9241254042E+000
6208450000.000 +9.6172291535E-001 -8.0186567303E+000 +1.8742636387E-003 +1.4345287259E+002 +1.8121813304E-003 +1.4437842862E+002 +9.4922950178E-001 -6.1094292808E+000
6408400000.000 +9.6119143983E-001 -8.2002170414E+000 +1.8560304830E-003 +1.4358624872E+002 +1.8026218325E-003 +1.4272615135E+002 +9.4890428479E-001 -6.2967433187E+000
6608350000.000 +9.5964490215E-001 -8.4614716611E+000 +1.8193674717E-003 +1.4286021421E+002 +1.7920412763E-003 +1.4010988240E+002 +9.4811996033E-001 -6.4971699635E+000
6808300000.000 +9.5893089179E-001 -8.7153647837E+000 +1.8156183956E-003 +1.4299703356E+002 +1.7657691901E-003 +1.4197774874E+002 +9.4755379788E-001 -6.7096745490E+000
7008250000.000 +9.5848611085E-001 -8.9089171154E+000 +1.9146620126E-003 +1.4688665605E+002 +1.8254994147E-003 +1.4264770986E+002 +9.4634029658E-001 -6.8743357589E+000
7208200000.000 +9.5699838668E-001 -9.1909223249E+000 +1.8351945570E-003 +1.4504091347E+002 +1.8841597371E-003 +1.4484451875E+002 +9.4551254766E-001 -7.0700502299E+000
7408150000.000 +9.5711061371E-001 -9.4472449085E+000 +2.0079194835E-003 +1.4667899644E+002 +2.0054386972E-003 +1.4615313379E+002 +9.4468882037E-001 -7.3066088957E+000
7608100000.000 +9.5588321472E-001 -9.7028166386E+000 +1.9533469169E-003 +1.4559522994E+002 +2.0267827599E-003 +1.4529680727E+002 +9.4318020508E-001 -7.4694806855E+000
7808050000.000 +9.5460305678E-001 -9.9462921060E+000 +2.0755255997E-003 +1.4748156874E+002 +2.1065071812E-003 +1.4567356348E+002 +9.4174902386E-001 -7.6839068740E+000
8008000000.000 +9.5446683355E-001 -1.0217701029E+001 +2.2379360794E-003 +1.4688921790E+002 +2.2911247516E-003 +1.4586632401E+002 +9.4026446874E-001 -7.8788758635E+000
8207950000.000 +9.5300395361E-001 -1.0438232824E+001 +2.3626764954E-003 +1.5059554691E+002 +2.3481186490E-003 +1.4811201886E+002 +9.3939024416E-001 -7.9897109405E+000
8407900000.000 +9.5252371873E-001 -1.0687200369E+001 +2.4774466893E-003 +1.4995871697E+002 +2.5786284917E-003 +1.4954952687E+002 +9.3835429961E-001 -8.2026597276E+000
8607850000.000 +9.5224724205E-001 -1.0971120626E+001 +2.7631481384E-003 +1.4900495788E+002 +2.7629278888E-003 +1.4794824332E+002 +9.3684382585E-001 -8.3211709330E+000
8807800000.000 +9.5198225450E-001 -1.1150877231E+001 +2.9127031681E-003 +1.4702449309E+002 +2.9029825748E-003 +1.4453605762E+002 +9.3587649246E-001 -8.4704648796E+000
9007750000.000 +9.4999481784E-001 -1.1419134422E+001 +3.0390082362E-003 +1.4701737207E+002 +3.1080891611E-003 +1.4588584400E+002 +9.3439748048E-001 -8.6233047322E+000
9207700000.000 +9.5023985096E-001 -1.1678188157E+001 +3.2376943729E-003 +1.4542440463E+002 +3.3250275309E-003 +1.4393344599E+002 +9.3364359017E-001 -8.8254331380E+000
9407650000.000 +9.4870141600E-001 -1.1881837148E+001 +3.3180335266E-003 +1.4383421649E+002 +3.3721007336E-003 +1.4334489365E+002 +9.3244081050E-001 -8.9259064545E+000
9607600000.000 +9.4650088641E-001 -1.2137782469E+001 +3.3861173446E-003 +1.4324264485E+002 +3.3817538788E-003 +1.4079431742E+002 +9.3118314802E-001 -9.0851235710E+000
9807550000.000 +9.4612185221E-001 -1.2380754844E+001 +3.5351218535E-003 +1.4369706358E+002 +3.5411969823E-003 +1.4243116680E+002 +9.3021406503E-001 -9.3002343927E+000
10007500000.000 +9.4521912513E-001 -1.2602764630E+001 +3.7067841626E-003 +1.4325942189E+002 +3.7369006870E-003 +1.4118022889E+002 +9.2911093288E-001 -9.4473914901E+000
10207450000.000 +9.4317663152E-001 -1.2842920177E+001 +3.9349797188E-003 +1.4210672389E+002 +4.0026746178E-003 +1.4106725208E+002 +9.2735822728E-001 -9.6228453073E+000
10407400000.000 +9.4242179965E-001 -1.3143967653E+001 +4.0761946563E-003 +1.4347432047E+002 +4.0666052854E-003 +1.4182324688E+002 +9.2568989951E-001 -9.8074699598E+000
10607350000.000 +9.4264572609E-001 -1.3324381713E+001 +4.3009599801E-003 +1.4183552602E+002 +4.3869040790E-003 +1.4053046250E+002 +9.2444977948E-001 -9.9209242650E+000
10807300000.000 +9.3972277163E-001 -1.3600416723E+001 +4.6281329480E-003 +1.4145872475E+002 +4.6054236515E-003 +1.3995739607E+002 +9.2289602925E-001 -1.0077842328E+001
11007250000.000 +9.3953696874E-001 -1.3876588140E+001 +4.8200481560E-003 +1.4039217646E+002 +4.8121397187E-003 +1.3857162991E+002 +9.2217130603E-001 -1.0272688441E+001
11207200000.000 +9.3907107891E-001 -1.4079773061E+001 +5.0225730496E-003 +1.3895072057E+002 +5.0554335055E-003 +1.3792361244E+002 +9.2121103974E-001 -1.0382772815E+001
11407150000.000 +9.3722540442E-001 -1.4357662393E+001 +5.2607151846E-003 +1.3871308670E+002 +5.2974870866E-003 +1.3703081166E+002 +9.1963270493E-001 -1.0570468034E+001
11607100000.000 +9.3665575823E-001 -1.4630914855E+001 +5.5282324902E-003 +1.3834663533E+002 +5.5227737031E-003 +1.3641054236E+002 +9.1861657417E-001 -1.0719506801E+001
11807050000.000 +9.3628003371E-001 -1.4774382214E+001 +5.7330258509E-003 +1.3715997728E+002 +5.8425588346E-003 +1.3601115500E+002 +9.1707541599E-001 -1.0878880374E+001
12007000000.000 +9.3404956293E-001 -1.5048664766E+001 +6.1324152600E-003 +1.3592064109E+002 +6.0913405609E-003 +1.3380264957E+002 +9.1505086670E-001 -1.0974513134E+001
12206950000.000 +9.3203029535E-001 -1.5309431551E+001 +6.4168742797E-003 +1.3399223525E+002 +6.4715516571E-003 +1.3316958314E+002 +9.1385400698E-001 -1.1170889770E+001
12406900000.000 +9.3266093603E-001 -1.5508125450E+001 +6.6829931731E-003 +1.3375302536E+002 +6.6928480253E-003 +1.3153809831E+002 +9.1285061593E-001 -1.1320195052E+001
12606850000.000 +9.2971308831E-001 -1.5777179981E+001 +7.0005763460E-003 +1.3186238625E+002 +7.1220695860E-003 +1.3015919733E+002 +9.1052691431E-001 -1.1444546278E+001
12806800000.000 +9.2757648239E-001 -1.6136380805E+001 +7.3994327310E-003 +1.3025759271E+002 +7.3705599127E-003 +1.2862471440E+002 +9.0912866625E-001 -1.1582154487E+001
13006750000.000 +9.2638695154E-001 -1.6283508339E+001 +7.6347350625E-003 +1.2792420779E+002 +7.6724567868E-003 +1.2663278567E+002 +9.0799458646E-001 -1.1715115054E+001
13206700000.000 +9.2362102302E-001 -1.6570488977E+001 +7.9495866036E-003 +1.2606659502E+002 +7.9295880323E-003 +1.2433313257E+002 +9.0565675656E-001 -1.1788482529E+001
13406650000.000 +9.2185905031E-001 -1.6800192369E+001 +8.2101641340E-003 +1.2466322332E+002 +8.1278546341E-003 +1.2355376099E+002 +9.0390538524E-001 -1.1932100480E+001
13606600000.000 +9.2055237431E-001 -1.7001031596E+001 +8.3551028602E-003 +1.2366791528E+002 +8.5112995905E-003 +1.2243701139E+002 +9.0283409976E-001 -1.2064334701E+001
13806550000.000 +9.1936797877E-001 -1.7219135792E+001 +8.6406984237E-003 +1.2255336646E+002 +8.7967864693E-003 +1.2091288214E+002 +9.0131270652E-001 -1.2163728601E+001
14006500000.000 +9.1745646717E-001 -1.7532585031E+001 +9.0976637888E-003 +1.2085472631E+002 +9.2491655905E-003 +1.1947494554E+002 +8.9997196731E-001 -1.2252146253E+001
14206450000.000 +9.1678106138E-001 -1.7729865377E+001 +9.3485708394E-003 +1.1786382942E+002 +9.4561432677E-003 +1.1601126474E+002 +8.9996096056E-001 -1.2394430510E+001
14406400000.000 +9.1438955786E-001 -1.7960672165E+001 +9.0808431140E-003 +1.1640231985E+002 +9.2689012276E-003 +1.1478286361E+002 +8.9905113545E-001 -1.2519958844E+001
14606350000.000 +9.1190308764E-001 -1.8210173857E+001 +9.4872442005E-003 +1.1922633319E+002 +9.6494892550E-003 +1.1729988710E+002 +8.9600904772E-001 -1.2690625140E+001
14806300000.000 +9.1071213383E-001 -1.8364836146E+001 +1.0293836084E-002 +1.1683395077E+002 +1.0349149341E-002 +1.1509235703E+002 +8.9438455610E-001 -1.2777211259E+001
15006250000.000 +9.0789246829E-001 -1.8579141452E+001 +1.0543759530E-002 +1.1452864311E+002 +1.0670262607E-002 +1.1262665501E+002 +8.9289731774E-001 -1.2807529316E+001
15206200000.000 +9.0610158544E-001 -1.8850055222E+001 +1.1078390516E-002 +1.1339192462E+002 +1.1148148508E-002 +1.1230330710E+002 +8.9178481442E-001 -1.2937492944E+001
15406150000.000 +9.0590857742E-001 -1.9011728522E+001 +1.1262579697E-002 +1.1045722163E+002 +1.1387203804E-002 +1.0861215598E+002 +8.9084517885E-001 -1.3100377947E+001
15606100000.000 +9.0340045676E-001 -1.9121653399E+001 +1.1557991841E-002 +1.1011215018E+002 +1.1575267665E-002 +1.0813416388E+002 +8.8944403800E-001 -1.3184752534E+001
15806050000.000 +9.0042658159E-001 -1.9449139197E+001 +1.1845963173E-002 +1.0792706165E+002 +1.2098075100E-002 +1.0641085745E+002 +8.8821241434E-001 -1.3340457679E+001
16006000000.000 +8.9973626651E-001 -1.9627769791E+001 +1.2231317367E-002 +1.0663618125E+002 +1.2345961424E-002 +1.0497424641E+002 +8.8651192942E-001 -1.3423754162E+001
16205950000.000 +8.9745113496E-001 -1.9766677675E+001 +1.2460930023E-002 +1.0505599263E+002 +1.2611753296E-002 +1.0330269475E+002 +8.8543639514E-001 -1.3488156412E+001
16405900000.000 +8.9490470254E-001 -2.0141390067E+001 +1.2762974121E-002 +1.0465708211E+002 +1.2822406742E-002 +1.0225412432E+002 +8.8386490371E-001 -1.3607111567E+001
16605850000.000 +8.9374454287E-001 -2.0321466907E+001 +1.3333569621E-002 +1.0256570611E+002 +1.3517280573E-002 +1.0067998305E+002 +8.8331044119E-001 -1.3632720641E+001
16805800000.000 +8.9110512554E-001 -2.0426594925E+001 +1.3496094267E-002 +1.0134572628E+002 +1.3672077158E-002 +9.8621703328E+001 +8.8262206325E-001 -1.3683686797E+001
17005750000.000 +8.8802669295E-001 -2.0656677832E+001 +1.4025666492E-002 +9.9082889194E+001 +1.4310907639E-002 +9.7769536561E+001 +8.8196856609E-001 -1.3741239263E+001
17205700000.000 +8.8702137908E-001 -2.0897925132E+001 +1.4275065250E-002 +9.7173521772E+001 +1.4497569253E-002 +9.4892106815E+001 +8.8224129954E-001 -1.3864769054E+001
17405650000.000 +8.8547070968E-001 -2.0977936025E+001 +1.4290881278E-002 +9.5253293365E+001 +1.4379203753E-002 +9.3416055660E+001 +8.8144791053E-001 -1.3933526604E+001
17605600000.000 +8.8168202713E-001 -2.1202538248E+001 +1.4345125068E-002 +9.5214112252E+001 +1.4668422008E-002 +9.3121292557E+001 +8.7966233812E-001 -1.4119264513E+001
17805550000.000 +8.7936062481E-001 -2.1500720524E+001 +1.4772802149E-002 +9.4584504316E+001 +1.5043680146E-002 +9.2875307416E+001 +8.7819860776E-001 -1.4225798293E+001
18005500000.000 +8.7804226317E-001 -2.1635238014E+001 +1.5213818860E-002 +9.4065663072E+001 +1.5581599296E-002 +9.1854167366E+001 +8.7658595660E-001 -1.4303476939E+001
18205450000.000 +8.7480025503E-001 -2.1767987769E+001 +1.5943879759E-002 +9.3118566372E+001 +1.6274978430E-002 +9.0671187982E+001 +8.7507492408E-001 -1.4368129895E+001
18405400000.000 +8.7403120098E-001 -2.2010116410E+001 +1.6259600029E-002 +9.1765591990E+001 +1.6826228758E-002 +8.9609527051E+001 +8.7434427940E-001 -1.4531829601E+001
18605350000.000 +8.7223181621E-001 -2.2061341079E+001 +1.6998130550E-002 +9.0622063899E+001 +1.7485637581E-002 +8.8227211539E+001 +8.7334164973E-001 -1.4611141490E+001
18805300000.000 +8.6919042335E-001 -2.2262777977E+001 +1.7958522707E-002 +8.7962685742E+001 +1.8150250526E-002 +8.6069483587E+001 +8.7210035913E-001 -1.4679152146E+001
19005250000.000 +8.6818066536E-001 -2.2458694861E+001 +1.8325981648E-002 +8.5969151781E+001 +1.8749416751E-002 +8.3712858931E+001 +8.7124405142E-001 -1.4891111880E+001
19205200000.000 +8.6838728134E-001 -2.2477778669E+001 +1.8815331671E-002 +8.3900130312E+001 +1.8992421187E-002 +8.1423624713E+001 +8.7065614805E-001 -1.4908408804E+001
19405150000.000 +8.6448035367E-001 -2.2621488891E+001 +1.9124710314E-002 +8.1695296821E+001 +1.9300316536E-002 +7.9660925695E+001 +8.6964404295E-001 -1.5078375809E+001
19605100000.000 +8.6236450459E-001 -2.2942655910E+001 +1.9709710226E-002 +8.0886233198E+001 +1.9773824473E-002 +7.8936158262E+001 +8.6833583792E-001 -1.5120372408E+001
19805050000.000 +8.6175301720E-001 -2.3026763982E+001 +2.0269936320E-002 +7.8532183029E+001 +2.0678759473E-002 +7.6230988882E+001 +8.6809225191E-001 -1.5147055846E+001
20005000000.000 +8.5835750305E-001 -2.3137276836E+001 +2.0653218204E-002 +7.6941084664E+001 +2.0986186592E-002 +7.4466694514E+001 +8.6697160032E-001 -1.5130702372E+001
20204950000.000 +8.5686506421E-001 -2.3445573068E+001 +2.1475920098E-002 +7.3763044371E+001 +2.1533118198E-002 +7.2563675990E+001 +8.6462614520E-001 -1.5167791263E+001
20404900000.000 +8.5469546518E-001 -2.3539787889E+001 +2.1618805877E-002 +7.2057709537E+001 +2.2063472180E-002 +6.9967366663E+001 +8.6396228646E-001 -1.5122528100E+001
20604850000.000 +8.5130177677E-001 -2.3619228243E+001 +2.1885855518E-002 +7.0171108570E+001 +2.2022058373E-002 +6.8637055583E+001 +8.6449378305E-001 -1.5183043413E+001
20804800000.000 +8.4949053607E-001 -2.3915853695E+001 +2.2259131560E-002 +6.8706715467E+001 +2.2755229734E-002 +6.5571631998E+001 +8.6372796768E-001 -1.5255553739E+001
21004750000.000 +8.4800839664E-001 -2.4072031208E+001 +2.2377628651E-002 +6.6244628569E+001 +2.2935634814E-002 +6.3858282039E+001 +8.6431756186E-001 -1.5328755486E+001
21204700000.000 +8.4568792944E-001 -2.4147487352E+001 +2.2753452267E-002 +6.4896709706E+001 +2.3539122283E-002 +6.2060052333E+001 +8.6292975269E-001 -1.5389712977E+001
21404650000.000 +8.4293310501E-001 -2.4433487896E+001 +2.3550448380E-002 +6.2679514904E+001 +2.3954171956E-002 +5.9887740976E+001 +8.6309067264E-001 -1.5538511956E+001
21604600000.000 +8.3998719659E-001 -2.4490906598E+001 +2.3408495344E-002 +6.0598278306E+001 +2.4518454421E-002 +5.7776499598E+001 +8.6305040450E-001 -1.5635809916E+001
21804550000.000 +8.3792073464E-001 -2.4576682405E+001 +2.3756053618E-002 +5.8414172725E+001 +2.4307629893E-002 +5.5529809825E+001 +8.6350187305E-001 -1.5781187096E+001
22004500000.000 +8.3505541771E-001 -2.4712586623E+001 +2.4081311882E-002 +5.6568348113E+001 +2.4785892622E-002 +5.4446252360E+001 +8.6368375460E-001 -1.5902070879E+001
22204450000.000 +8.3487435056E-001 -2.4723380669E+001 +2.4482157479E-002 +5.4497969255E+001 +2.5364757147E-002 +5.1766054943E+001 +8.6409427665E-001 -1.5969465020E+001
22404400000.000 +8.3495882152E-001 -2.4780482550E+001 +2.4549171183E-002 +5.2341291762E+001 +2.5083411701E-002 +4.9475445098E+001 +8.6447489219E-001 -1.6041063377E+001
22604350000.000 +8.3272581988E-001 -2.4937635214E+001 +2.5117981569E-002 +5.0590361267E+001 +2.5421150340E-002 +4.7890824643E+001 +8.6450298407E-001 -1.6229252719E+001
22804300000.000 +8.3204950239E-001 -2.5026938880E+001 +2.4771330906E-002 +4.8505537401E+001 +2.5580449898E-002 +4.5750868573E+001 +8.6516216906E-001 -1.6199617038E+001
23004250000.000 +8.3015104290E-001 -2.4989460774E+001 +2.5027125594E-002 +4.7279491126E+001 +2.5383030411E-002 +4.3976631528E+001 +8.6385361321E-001 -1.6325326273E+001
23204200000.000 +8.2670385140E-001 -2.5203205152E+001 +2.5225586111E-002 +4.5805869793E+001 +2.5513437017E-002 +4.3068297204E+001 +8.6433391032E-001 -1.6397955414E+001
23404150000.000 +8.2687711222E-001 -2.5306477156E+001 +2.5269068587E-002 +4.3493048185E+001 +2.5847772072E-002 +4.1773576907E+001 +8.6354339249E-001 -1.6469273757E+001
23604100000.000 +8.2752715642E-001 -2.5264083754E+001 +2.5893925316E-002 +4.2957797216E+001 +2.6150980586E-002 +3.9472424825E+001 +8.6268376854E-001 -1.6614758493E+001
23804050000.000 +8.2387668901E-001 -2.5507607105E+001 +2.6313253561E-002 +4.1229844129E+001 +2.6251661742E-002 +3.8288583910E+001 +8.6321494376E-001 -1.6759475444E+001
24004000000.000 +8.2389477126E-001 -2.5728858594E+001 +2.6271488500E-002 +3.9541405608E+001 +2.6680564214E-002 +3.6271869075E+001 +8.6281621490E-001 -1.7042980943E+001
24203950000.000 +8.2214419179E-001 -2.5873340227E+001 +2.6943207348E-002 +3.7544394126E+001 +2.7199312596E-002 +3.4147200667E+001 +8.6216527176E-001 -1.7045772642E+001
24403900000.000 +8.1925507372E-001 -2.5983827695E+001 +2.6721189667E-002 +3.5781378342E+001 +2.7272877528E-002 +3.2557779823E+001 +8.6092960558E-001 -1.7279176692E+001
24603850000.000 +8.1660305340E-001 -2.6189284827E+001 +2.7821832980E-002 +3.3723487930E+001 +2.8098839560E-002 +3.1176181392E+001 +8.6030570378E-001 -1.7397634532E+001
24803800000.000 +8.1584749189E-001 -2.6097638160E+001 +2.7730613457E-002 +3.1229233346E+001 +2.8271681462E-002 +2.7271053196E+001 +8.6013759777E-001 -1.7521255995E+001
25003750000.000 +8.1295280893E-001 -2.6159647823E+001 +2.7907105156E-002 +2.8863014365E+001 +2.7893477082E-002 +2.5846697087E+001 +8.5991633877E-001 -1.7667304703E+001
25203700000.000 +8.1224026396E-001 -2.6207805669E+001 +2.7411085142E-002 +2.6835099157E+001 +2.8451909191E-002 +2.4637005591E+001 +8.6063977532E-001 -1.7778648091E+001
25403650000.000 +8.1192069048E-001 -2.6223874505E+001 +2.7364711973E-002 +2.5509187128E+001 +2.8065009400E-002 +2.2012892507E+001 +8.6004099307E-001 -1.7861157703E+001
25603600000.000 +8.1115770689E-001 -2.6302833376E+001 +2.7581747898E-002 +2.4153716950E+001 +2.8135469179E-002 +2.1364711910E+001 +8.5935029464E-001 -1.8021921146E+001
25803550000.000 +8.1001816023E-001 -2.6454471210E+001 +2.7521716870E-002 +2.2703178241E+001 +2.8253952337E-002 +1.9010211798E+001 +8.5876157818E-001 -1.8147040257E+001
26003500000.000 +8.0965729884E-001 -2.6458643528E+001 +2.7288678240E-002 +2.0921239787E+001 +2.7999554246E-002 +1.8487753812E+001 +8.5811613276E-001 -1.8148086002E+001
26203450000.000 +8.0841193221E-001 -2.6588118686E+001 +2.7482511550E-002 +1.9489439136E+001 +2.8295943736E-002 +1.6862251566E+001 +8.5782327616E-001 -1.8280510103E+001
26403400000.000 +8.0833558717E-001 -2.6759354617E+001 +2.7652702059E-002 +1.6782961063E+001 +2.8191561325E-002 +1.4822725326E+001 +8.5766442760E-001 -1.8375801688E+001
26603350000.000 +8.1004611337E-001 -2.6780204442E+001 +2.7504749222E-002 +1.6286109471E+001 +2.8403888505E-002 +1.2460882317E+001 +8.5727139663E-001 -1.8573665081E+001
26803300000.000 +8.0850783074E-001 -2.6905068716E+001 +2.7416630905E-002 +1.3861624928E+001 +2.7804722040E-002 +1.1041550079E+001 +8.5656588600E-001 -1.8729000477E+001
27003250000.000 +8.0866480281E-001 -2.7011243120E+001 +2.7128810962E-002 +1.3914447673E+001 +2.7745728051E-002 +1.0545567568E+001 +8.5671929362E-001 -1.8832368741E+001
27203200000.000 +8.0881483931E-001 -2.7141940980E+001 +2.7533908752E-002 +1.2287673104E+001 +2.7530021233E-002 +9.3176914412E+000 +8.5582447743E-001 -1.9048949707E+001
27403150000.000 +8.0886064922E-001 -2.7228790583E+001 +2.8165608337E-002 +1.1894795721E+001 +2.8117420549E-002 +8.5284562201E+000 +8.5406923632E-001 -1.9282816691E+001
27603100000.000 +8.0741495567E-001 -2.7408230947E+001 +2.8374837028E-002 +8.7696648309E+000 +2.8537999892E-002 +6.3768410398E+000 +8.5352843471E-001 -1.9307081148E+001
27803050000.000 +8.0667826990E-001 -2.7467003048E+001 +2.8388623179E-002 +7.6981684448E+000 +2.8489876156E-002 +5.3084448082E+000 +8.5419639747E-001 -1.9512051637E+001
28003000000.000 +8.0644021632E-001 -2.7648318318E+001 +2.9572444091E-002 +7.2462510093E+000 +2.9531142617E-002 +4.4117883538E+000 +8.5179910343E-001 -1.9655645833E+001
28202950000.000 +8.0380115897E-001 -2.7837182708E+001 +3.0338053328E-002 +3.7475421358E+000 +3.0440997583E-002 +1.7324232576E+000 +8.5023048974E-001 -1.9698237962E+001
28402900000.000 +8.0392300134E-001 -2.7943692970E+001 +3.0295886409E-002 +8.7857322694E-001 +3.1287605705E-002 -2.0479886891E+000 +8.4902533678E-001 -1.9807734811E+001
28602850000.000 +8.0377023288E-001 -2.7978597307E+001 +2.9613149412E-002 -1.7581654922E+000 +3.0178214365E-002 -5.1805046770E+000 +8.4871692459E-001 -1.9774053242E+001
28802800000.000 +8.0195847383E-001 -2.8197236374E+001 +2.9209432148E-002 -3.6244281437E+000 +3.0070179164E-002 -6.0730006602E+000 +8.4880285668E-001 -1.9900780399E+001
29002750000.000 +8.0233370092E-001 -2.8262747919E+001 +2.9042818480E-002 -4.5321899647E+000 +2.9983307717E-002 -8.3244644734E+000 +8.4853917887E-001 -1.9976672206E+001
29202700000.000 +8.0236411034E-001 -2.8348160286E+001 +2.8999251691E-002 -6.0453831417E+000 +2.9573584278E-002 -1.0324306381E+001 +8.4805994575E-001 -2.0146231451E+001
29402650000.000 +8.0141571079E-001 -2.8631093494E+001 +2.8742600420E-002 -8.2595677432E+000 +2.9410614531E-002 -1.2295500150E+001 +8.4756761068E-001 -2.0265459950E+001
29602600000.000 +8.0275331407E-001 -2.8744108077E+001 +2.8115442142E-002 -9.8545447787E+000 +2.8695626954E-002 -1.3923311424E+001 +8.4749279646E-001 -2.0396107251E+001
29802550000.000 +8.0242654328E-001 -2.8826669807E+001 +2.7664213115E-002 -1.1007219652E+001 +2.8022646122E-002 -1.5258032857E+001 +8.4658724146E-001 -2.0538187990E+001
30002500000.000 +7.9967258830E-001 -2.9019379374E+001 +2.7617820498E-002 -1.2236468918E+001 +2.7466701199E-002 -1.4940897600E+001 +8.4680734497E-001 -2.0680864749E+001
30202450000.000 +8.0063666053E-001 -2.9194585864E+001 +2.6832545022E-002 -1.3305101716E+001 +2.7916519852E-002 -1.6173168085E+001 +8.4650636415E-001 -2.0811131553E+001
30402400000.000 +8.0073743952E-001 -2.9218517002E+001 +2.7287485539E-002 -1.4416975464E+001 +2.7095093408E-002 -1.7241339022E+001 +8.4580263626E-001 -2.1007193776E+001
30602350000.000 +7.9845122347E-001 -2.9483622444E+001 +2.7083953867E-002 -1.5495331866E+001 +2.7226076530E-002 -1.6483432775E+001 +8.4595592581E-001 -2.1189911956E+001
30802300000.000 +7.9853733395E-001 -2.9716483238E+001 +2.7444108419E-002 -1.6551360010E+001 +2.7352841270E-002 -1.8488789466E+001 +8.4441987606E-001 -2.1224545399E+001
31002250000.000 +7.9857446938E-001 -2.9733086851E+001 +2.6917999251E-002 -1.6882120690E+001 +2.7745207694E-002 -1.9162559228E+001 +8.4377928795E-001 -2.1325313021E+001
31202200000.000 +7.9779778891E-001 -3.0019746686E+001 +2.7742056947E-002 -1.7431005431E+001 +2.7927192273E-002 -1.9579169044E+001 +8.4147255042E-001 -2.1497631338E+001
31402150000.000 +7.9696677495E-001 -3.0101828896E+001 +2.8356238069E-002 -1.8839118677E+001 +2.9603226271E-002 -1.9919422337E+001 +8.3920482189E-001 -2.1511192675E+001
31602100000.000 +7.9648953034E-001 -3.0235191712E+001 +2.9756240077E-002 -2.1590731517E+001 +2.9882725717E-002 -2.4808555246E+001 +8.3720976195E-001 -2.1480311030E+001
31802050000.000 +7.9423324039E-001 -3.0435449924E+001 +2.8666366953E-002 -2.4083724740E+001 +2.9730952739E-002 -2.5391355798E+001 +8.3814242756E-001 -2.1549591010E+001
32002000000.000 +7.9350740916E-001 -3.0641549405E+001 +2.9926819747E-002 -2.6941322258E+001 +3.0592713405E-002 -3.0095960495E+001 +8.3718998609E-001 -2.1505153426E+001
32201950000.000 +7.9395155028E-001 -3.0686098522E+001 +2.8914964703E-002 -3.0053990184E+001 +2.9929533343E-002 -3.2672883858E+001 +8.3814952047E-001 -2.1591292368E+001
32401900000.000 +7.9356196989E-001 -3.0918730290E+001 +2.9216376115E-002 -3.1522728948E+001 +2.9053982957E-002 -3.5151508465E+001 +8.3914594078E-001 -2.1754092516E+001
32601850000.000 +7.9350651529E-001 -3.1101402320E+001 +2.7939960672E-002 -3.3467301910E+001 +2.8673830803E-002 -3.6516819932E+001 +8.3942404359E-001 -2.1955116761E+001
32801800000.000 +7.9333946606E-001 -3.1166743949E+001 +2.7859443104E-002 -3.4579706778E+001 +2.8480596743E-002 -3.9125369592E+001 +8.3883470726E-001 -2.2098600107E+001
33001750000.000 +7.9328236636E-001 -3.1346018335E+001 +2.7627369063E-002 -3.6489191578E+001 +2.8155530624E-002 -3.9874356325E+001 +8.3894005954E-001 -2.2278335956E+001
33201700000.000 +7.9229809206E-001 -3.1645142002E+001 +2.7093628050E-002 -3.7912246700E+001 +2.7578290263E-002 -4.1759628464E+001 +8.3952786260E-001 -2.2424194763E+001
33401650000.000 +7.9298604338E-001 -3.1795601136E+001 +2.6788167847E-002 -3.9020326216E+001 +2.7372114051E-002 -4.2780000620E+001 +8.3927732944E-001 -2.2605794349E+001
33601600000.000 +7.9140427350E-001 -3.1916221313E+001 +2.6546238542E-002 -4.0602725774E+001 +2.6836203184E-002 -4.3681149792E+001 +8.3897250910E-001 -2.2773874132E+001
33801550000.000 +7.9136343556E-001 -3.2210802814E+001 +2.6201094497E-002 -4.2467176187E+001 +2.6461705630E-002 -4.4691989246E+001 +8.3854223444E-001 -2.2877608904E+001
34001500000.000 +7.9072054610E-001 -3.2467722618E+001 +2.5703841190E-002 -4.3335298378E+001 +2.6040283011E-002 -4.6278131485E+001 +8.3861420947E-001 -2.3048091760E+001
34201450000.000 +7.8981297309E-001 -3.2576607462E+001 +2.5576589352E-002 -4.4565001146E+001 +2.5687188164E-002 -4.7628331021E+001 +8.3837327042E-001 -2.3135225073E+001
34401400000.000 +7.8850773792E-001 -3.2906326526E+001 +2.5012992079E-002 -4.5845424061E+001 +2.5481863579E-002 -4.8771512764E+001 +8.3711533129E-001 -2.3303494181E+001
34601350000.000 +7.8779396643E-001 -3.3101361466E+001 +2.4804205876E-002 -4.7464805302E+001 +2.5045516049E-002 -5.0025802662E+001 +8.3691280696E-001 -2.3367367875E+001
34801300000.000 +7.8547801762E-001 -3.3295760732E+001 +2.4874483074E-002 -4.6892131575E+001 +2.4579892515E-002 -4.9960135941E+001 +8.3514320134E-001 -2.3609063218E+001
35001250000.000 +7.8413452939E-001 -3.3545941217E+001 +2.4884935344E-002 -4.8453512875E+001 +2.5024428810E-002 -5.0036224279E+001 +8.3231082435E-001 -2.3492467529E+001
35201200000.000 +7.8247410034E-001 -3.3748801100E+001 +2.4879914683E-002 -4.9822210851E+001 +2.5372886877E-002 -5.3280961333E+001 +8.3217585444E-001 -2.3685348973E+001
35401150000.000 +7.8053697288E-001 -3.3732378420E+001 +2.4833094741E-002 -5.1780318585E+001 +2.5328267622E-002 -5.3717270477E+001 +8.3116664946E-001 -2.3710697782E+001
35601100000.000 +7.7968329069E-001 -3.4109325956E+001 +2.5054067178E-002 -5.3021427391E+001 +2.5477100637E-002 -5.5682582635E+001 +8.3055846476E-001 -2.3863478116E+001
35801050000.000 +7.7869281587E-001 -3.4258823660E+001 +2.4612402313E-002 -5.5142631453E+001 +2.5538598381E-002 -5.7620824298E+001 +8.3051694266E-001 -2.4012342142E+001
36001000000.000 +7.7710073114E-001 -3.4345082408E+001 +2.4860795086E-002 -5.6104970157E+001 +2.5232837105E-002 -5.9596308388E+001 +8.2907442312E-001 -2.4221907754E+001
36200950000.000 +7.7527273017E-001 -3.4522203718E+001 +2.4485036785E-002 -5.9307252936E+001 +2.5430672629E-002 -6.0735918898E+001 +8.2912369568E-001 -2.4311644007E+001
36400900000.000 +7.7507681511E-001 -3.4726785202E+001 +2.4357704930E-002 -5.9608830001E+001 +2.5285977921E-002 -6.2937386939E+001 +8.2978566283E-001 -2.4542152515E+001
36600850000.000 +7.7431757927E-001 -3.4918423165E+001 +2.3943278383E-002 -6.1521488888E+001 +2.4718316432E-002 -6.4514889725E+001 +8.2949819722E-001 -2.4706027958E+001
36800800000.000 +7.7271412896E-001 -3.5134820889E+001 +2.4163560218E-002 -6.2784756737E+001 +2.4619280313E-002 -6.6458177306E+001 +8.2965632061E-001 -2.4881485372E+001
37000750000.000 +7.7199214134E-001 -3.5310128670E+001 +2.3456908616E-002 -6.4235511137E+001 +2.4045215666E-002 -6.7450408899E+001 +8.2925798743E-001 -2.4986035334E+001
37200700000.000 +7.7117542635E-001 -3.5487990616E+001 +2.3593722827E-002 -6.4443213020E+001 +2.3232937305E-002 -6.8536308437E+001 +8.2874697627E-001 -2.5118696221E+001
37400650000.000 +7.6933910360E-001 -3.5680325019E+001 +2.2838970751E-002 -6.6483990458E+001 +2.1873604391E-002 -6.8596275398E+001 +8.2739298772E-001 -2.5177343121E+001
37600600000.000 +7.6865523334E-001 -3.5840006134E+001 +2.2934328153E-002 -6.7339261358E+001 +2.2160446710E-002 -6.9598697236E+001 +8.2686413665E-001 -2.5314970746E+001
37800550000.000 +7.6696600460E-001 -3.6047365958E+001 +2.2707525996E-002 -6.9310457081E+001 +2.1909779269E-002 -7.0415208242E+001 +8.2582124942E-001 -2.5464083442E+001
38000500000.000 +7.6575473222E-001 -3.6335911122E+001 +2.2746036342E-002 -7.0829396829E+001 +2.1960656545E-002 -7.0948857652E+001 +8.2548245730E-001 -2.5627359890E+001
38200450000.000 +7.6488303424E-001 -3.6510483995E+001 +2.1959775117E-002 -7.3440179875E+001 +1.9821817893E-002 -6.9077517392E+001 +8.2136553496E-001 -2.5664232559E+001
38400400000.000 +7.6237135643E-001 -3.6642405754E+001 +2.1321509721E-002 -7.3866204010E+001 +1.9194920275E-002 -7.0652009934E+001 +8.1797605915E-001 -2.5728706568E+001
38600350000.000 +7.6086397657E-001 -3.6916824323E+001 +2.0895747400E-002 -7.4549599532E+001 +1.9908976937E-002 -7.3717419140E+001 +8.1554304930E-001 -2.6008616815E+001
38800300000.000 +7.6077452192E-001 -3.7162888658E+001 +2.0559213599E-002 -7.3856367756E+001 +2.0012977921E-002 -7.4545776467E+001 +8.1346096739E-001 -2.6252522085E+001
39000250000.000 +7.5801962591E-001 -3.7407731171E+001 +2.0642412995E-002 -7.5703207302E+001 +2.1082789751E-002 -7.8336024614E+001 +8.1196380764E-001 -2.6388234402E+001
39200200000.000 +7.5565491567E-001 -3.7703956786E+001 +2.0313569247E-002 -7.7367183907E+001 +2.0638975865E-002 -7.8938371345E+001 +8.0897480923E-001 -2.6281445345E+001
39400150000.000 +7.5492593653E-001 -3.7809514049E+001 +2.0331340888E-002 -7.6060092001E+001 +2.0838427697E-002 -7.9176370492E+001 +8.0928315396E-001 -2.6509367534E+001
39600100000.000 +7.5141404651E-001 -3.7985089672E+001 +2.0401088354E-002 -7.7087948479E+001 +2.0956498054E-002 -7.9690524441E+001 +8.0828769741E-001 -2.6578130443E+001
39800050000.000 +7.4826497809E-001 -3.8077155958E+001 +2.1479745783E-002 -7.8060535933E+001 +2.1747895254E-002 -8.1132506811E+001 +8.0910751206E-001 -2.6570410092E+001
40000000000.000 +7.4808141544E-001 -3.8258749418E+001 +2.1316470727E-002 -8.1919391960E+001 +2.1499892854E-002 -8.4477417486E+001 +8.1028935923E-001 -2.6610643903E+001
