# Supplementary material for: Conductivity and radio frequency performance data for silver nanoparticle inks deposited via aerosol jet deposition and processed under varying conditions
Source: Data Brief. 2020 Sep 24;33:106331. doi: 10.1016/j.dib.2020.106331 (PMC7560714; doi:10.1016/j.dib.2020.106331)
Supplement: Supplementary file 3 [file mmc3.zip › Sintering Study/Clariant Ink/RF Data/CLA_03_03.S2P]

!  2-Port S-parameters saved by WinCal
! VAR MeasName=S-Parameters (CALIBRATED_DATA) read from VNA (E8364B)
! VAR MeasDate=11/22/2017 3:19:29 PM
! VAR NAME=AFRL171010_03_03
! VAR FILENAME=AFRL171010_03_03.S2P
! VAR DATE=11/22/2017 3:19:29 PM
! VAR PHYS_PORTS=1,2
! VAR ObjTypeName=DATASET
! VAR IndexType=Frequency
!
# Hz S MA R 50
10000000.000 +9.8650964139E-001 -3.3525968252E-001 +9.0310333345E-004 +1.1033306415E+002 +2.0500743289E-003 -6.7395394902E+001 +9.9411795220E-001 -1.6071460416E-001
209950000.000 +9.8236971489E-001 -3.6743099197E-001 +2.1335484028E-004 -1.4714927316E+001 +2.4842421490E-004 -8.6911757695E+000 +9.9169814965E-001 -1.6388730189E-001
409900000.000 +9.8267077649E-001 -6.2148901528E-001 +1.0382352766E-004 +3.0422328755E+001 +6.8718674360E-005 +4.4592088353E+001 +9.9154741331E-001 -2.4981859999E-001
609850000.000 +9.8170357562E-001 -9.1189029211E-001 +1.7210599212E-004 -6.4910329082E+001 +1.7272128512E-004 -5.1845624548E+001 +9.9031153949E-001 -3.7486648818E-001
809800000.000 +9.7970865249E-001 -1.0419199381E+000 +8.2908120064E-005 -2.7426172209E+001 +1.1883722641E-004 -4.8618043646E+001 +9.8932393709E-001 -3.9846551053E-001
1009750000.000 +9.7907912845E-001 -1.3387897852E+000 +3.9307062348E-004 -1.0185744833E+002 +4.0786964967E-004 -9.8263919143E+001 +9.8917764528E-001 -4.8026674267E-001
1209700000.000 +9.7861925189E-001 -1.5719127489E+000 +2.0190630149E-004 -1.2698559602E+002 +2.3586850767E-004 -1.3412420912E+002 +9.8897827126E-001 -5.0366355760E-001
1409650000.000 +9.7820867384E-001 -1.8073286173E+000 +1.7474109134E-004 -1.1490830626E+002 +1.4163255182E-004 -1.3173703275E+002 +9.8883185643E-001 -5.8192179407E-001
1609600000.000 +9.7723236453E-001 -2.0452427230E+000 +1.1321767337E-004 -9.2040370542E+001 +1.4247467386E-004 -1.1150042156E+002 +9.8876254041E-001 -6.9023315008E-001
1809550000.000 +9.7549022003E-001 -2.3248663254E+000 +2.6144237842E-004 -8.1786699512E+001 +3.2359792732E-004 -9.6285404656E+001 +9.8766776802E-001 -8.0081000442E-001
2009500000.000 +9.7463611601E-001 -2.4069715716E+000 +3.5438220134E-004 -1.0279599239E+002 +3.1954758278E-004 -1.1449696325E+002 +9.8678067860E-001 -8.5946858488E-001
2209450000.000 +9.7408475896E-001 -2.5749944596E+000 +5.2822733701E-004 -1.2191601551E+002 +6.1481745528E-004 -1.2538109745E+002 +9.8610774803E-001 -9.0014951389E-001
2409400000.000 +9.7515241385E-001 -2.9406886570E+000 +3.8583646266E-004 -1.3804901251E+002 +3.5802486804E-004 -1.3149546782E+002 +9.8505969873E-001 -8.8878338504E-001
2609350000.000 +9.7393728888E-001 -3.1237394826E+000 +3.2417941817E-004 -1.2489238525E+002 +4.4324066242E-004 -1.2895250338E+002 +9.8503242157E-001 -9.4393759889E-001
2809300000.000 +9.7389612544E-001 -3.2594952152E+000 +4.5935596204E-004 -1.4251983807E+002 +4.9263614528E-004 -1.5001534196E+002 +9.8491108898E-001 -9.4827463793E-001
3009250000.000 +9.7244011574E-001 -3.5051394948E+000 +3.6967624944E-004 -1.4244595208E+002 +3.3726840674E-004 -1.4337204218E+002 +9.8421699411E-001 -1.0819696088E+000
3209200000.000 +9.7118681958E-001 -3.6744388486E+000 +5.9192653691E-004 -1.5500052393E+002 +6.3031052674E-004 -1.5503870207E+002 +9.8301540506E-001 -1.1185658324E+000
3409150000.000 +9.7065032893E-001 -3.8338027743E+000 +6.2125919441E-004 -1.5916465077E+002 +6.3578363585E-004 -1.5544567091E+002 +9.8282658216E-001 -1.1443769868E+000
3609100000.000 +9.6963290024E-001 -4.1133246510E+000 +6.5210220681E-004 -1.6107810929E+002 +6.9883765960E-004 -1.4940304924E+002 +9.8220513924E-001 -1.1380919149E+000
3809050000.000 +9.6919883176E-001 -4.2024201372E+000 +7.7246390883E-004 -1.7188877543E+002 +8.1210318160E-004 -1.6991592521E+002 +9.8210316544E-001 -1.1876949540E+000
4009000000.000 +9.6842848304E-001 -4.4319375674E+000 +7.0401258610E-004 -1.7246711515E+002 +7.1355599033E-004 -1.7111487614E+002 +9.8208337650E-001 -1.2707021847E+000
4208950000.000 +9.6847391393E-001 -4.6634636167E+000 +8.1930624680E-004 -1.7632707926E+002 +8.1764185280E-004 -1.7564316224E+002 +9.8165522921E-001 -1.3236656426E+000
4408900000.000 +9.6804516684E-001 -4.8473662406E+000 +8.4536445975E-004 -1.7765822364E+002 +8.3364238223E-004 -1.7849765945E+002 +9.8100588826E-001 -1.3421887763E+000
4608850000.000 +9.6769099258E-001 -5.0148029165E+000 +9.6474646360E-004 -1.7641044212E+002 +8.7716647831E-004 -1.7527329750E+002 +9.8065562600E-001 -1.3729372702E+000
4808800000.000 +9.6733703760E-001 -5.2367749253E+000 +9.2151319013E-004 +1.7961250450E+002 +9.8392930655E-004 +1.7661264184E+002 +9.8006548638E-001 -1.4099515962E+000
5008750000.000 +9.6797394292E-001 -5.4374589318E+000 +9.5492361689E-004 -1.7855226618E+002 +9.0506766219E-004 -1.7922075170E+002 +9.8003980693E-001 -1.4380382891E+000
5208700000.000 +9.6798164601E-001 -5.5877649336E+000 +1.1966137986E-003 +1.7060045269E+002 +1.1938398865E-003 +1.7087280233E+002 +9.7971624532E-001 -1.4316690893E+000
5408650000.000 +9.6610562459E-001 -5.8239951699E+000 +1.1425124938E-003 +1.6433690518E+002 +1.1418093724E-003 +1.6329233787E+002 +9.7938401206E-001 -1.4716937966E+000
5608600000.000 +9.6646644837E-001 -6.0358952534E+000 +1.0723815125E-003 +1.5633194005E+002 +1.2224282047E-003 +1.5448618251E+002 +9.7947571256E-001 -1.4872201023E+000
5808550000.000 +9.6513175661E-001 -6.1973799076E+000 +1.0419162530E-003 +1.5339965428E+002 +1.1161101593E-003 +1.5308948376E+002 +9.7976501185E-001 -1.4865486670E+000
6008500000.000 +9.6360741638E-001 -6.4258569880E+000 +1.1110323110E-003 +1.5417170047E+002 +1.1072637010E-003 +1.5276641083E+002 +9.7970515489E-001 -1.5885443103E+000
6208450000.000 +9.6333539102E-001 -6.6307415757E+000 +1.1653871973E-003 +1.5191420809E+002 +1.1902758928E-003 +1.4489286698E+002 +9.7948834805E-001 -1.6279237386E+000
6408400000.000 +9.6320907252E-001 -6.7860168697E+000 +1.2132862775E-003 +1.4741150356E+002 +1.2262164941E-003 +1.4783084408E+002 +9.7947774450E-001 -1.6641167620E+000
6608350000.000 +9.6243558132E-001 -7.0101665298E+000 +1.0792426273E-003 +1.4887859724E+002 +1.1566952676E-003 +1.4687936063E+002 +9.7955419793E-001 -1.7361663449E+000
6808300000.000 +9.6258740937E-001 -7.2174717149E+000 +1.0954604052E-003 +1.4468835066E+002 +1.1270586786E-003 +1.4573594644E+002 +9.7948854965E-001 -1.7943555005E+000
7008250000.000 +9.6234128543E-001 -7.3743348977E+000 +1.1372241390E-003 +1.4905069800E+002 +1.1232904091E-003 +1.4958512694E+002 +9.7883873074E-001 -1.8258563535E+000
7208200000.000 +9.6030071032E-001 -7.6126408422E+000 +1.1173808936E-003 +1.4458812974E+002 +1.0877306117E-003 +1.4874684028E+002 +9.7872378897E-001 -1.8918593731E+000
7408150000.000 +9.6074203009E-001 -7.8104152839E+000 +1.1823070913E-003 +1.4865109038E+002 +1.1655652037E-003 +1.4670253810E+002 +9.7872829899E-001 -1.9721362253E+000
7608100000.000 +9.5996652896E-001 -8.0143924804E+000 +1.2162149533E-003 +1.4577492367E+002 +1.1554421820E-003 +1.4548469159E+002 +9.7834885132E-001 -2.0082900337E+000
7808050000.000 +9.5925845520E-001 -8.2319920037E+000 +1.2535890369E-003 +1.4844203710E+002 +1.2063174968E-003 +1.4714966694E+002 +9.7740573747E-001 -2.0755506361E+000
8008000000.000 +9.5851151508E-001 -8.4273564170E+000 +1.3201680473E-003 +1.4693859179E+002 +1.3241754368E-003 +1.4678282016E+002 +9.7722880518E-001 -2.1865885719E+000
8207950000.000 +9.5762567087E-001 -8.6208770604E+000 +1.2506577384E-003 +1.5010217335E+002 +1.2886340507E-003 +1.4807871966E+002 +9.7653926074E-001 -2.1202092980E+000
8407900000.000 +9.5650964380E-001 -8.8138295457E+000 +1.3849790209E-003 +1.5042955516E+002 +1.4004460960E-003 +1.5301090069E+002 +9.7620040898E-001 -2.1977406727E+000
8607850000.000 +9.5539555065E-001 -9.0224666452E+000 +1.5361090073E-003 +1.4992517339E+002 +1.5582890872E-003 +1.5254821146E+002 +9.7565042247E-001 -2.2416218773E+000
8807800000.000 +9.5597866385E-001 -9.1723296682E+000 +1.6208710863E-003 +1.4989546246E+002 +1.6447513796E-003 +1.4885282275E+002 +9.7549587378E-001 -2.2799681387E+000
9007750000.000 +9.5371022385E-001 -9.3904124363E+000 +1.7175437667E-003 +1.4858839390E+002 +1.7311635141E-003 +1.4929613508E+002 +9.7441137078E-001 -2.3096808093E+000
9207700000.000 +9.5428378268E-001 -9.6073265245E+000 +1.7644738260E-003 +1.4630485590E+002 +1.7894833548E-003 +1.4611025192E+002 +9.7474135543E-001 -2.3486241198E+000
9407650000.000 +9.5429367995E-001 -9.7564441726E+000 +1.7986293758E-003 +1.4616423611E+002 +1.8199022383E-003 +1.4319865789E+002 +9.7453614833E-001 -2.3574231021E+000
9607600000.000 +9.5225683874E-001 -9.9666114736E+000 +1.7847937344E-003 +1.4312604676E+002 +1.8623414992E-003 +1.4425747428E+002 +9.7373419640E-001 -2.4087789071E+000
9807550000.000 +9.5234859859E-001 -1.0179027831E+001 +1.9217893713E-003 +1.4277919675E+002 +1.9225969864E-003 +1.4424318961E+002 +9.7331941292E-001 -2.4830403224E+000
10007500000.000 +9.5110373233E-001 -1.0349611435E+001 +1.9096567052E-003 +1.4294939070E+002 +1.9911489151E-003 +1.4357045356E+002 +9.7349061445E-001 -2.5316820775E+000
10207450000.000 +9.4902716212E-001 -1.0542346206E+001 +1.9948498729E-003 +1.4096080777E+002 +2.0407862555E-003 +1.4328377227E+002 +9.7284296352E-001 -2.5605901081E+000
10407400000.000 +9.4941575529E-001 -1.0801914314E+001 +2.0973459393E-003 +1.4453831213E+002 +2.1157495371E-003 +1.4405477978E+002 +9.7206778538E-001 -2.6254827027E+000
10607350000.000 +9.5044851468E-001 -1.0955645430E+001 +2.1695289820E-003 +1.4413117303E+002 +2.2602177134E-003 +1.4270043374E+002 +9.7197040738E-001 -2.6250978669E+000
10807300000.000 +9.4770047734E-001 -1.1175741635E+001 +2.3327377112E-003 +1.4200985548E+002 +2.3998220938E-003 +1.4200258349E+002 +9.7106404055E-001 -2.6746676498E+000
11007250000.000 +9.4757938701E-001 -1.1398636709E+001 +2.4137145239E-003 +1.4048659074E+002 +2.5129959877E-003 +1.3987835151E+002 +9.7075249679E-001 -2.7494529140E+000
11207200000.000 +9.4755530012E-001 -1.1561053830E+001 +2.5189074211E-003 +1.4063251219E+002 +2.5369271617E-003 +1.3796212157E+002 +9.7061602290E-001 -2.7365854439E+000
11407150000.000 +9.4269984546E-001 -1.1630220422E+001 +2.5664694338E-003 +1.3864419213E+002 +2.6151604729E-003 +1.3707680935E+002 +9.6984829864E-001 -2.7882713161E+000
11607100000.000 +9.4340930284E-001 -1.1916745834E+001 +2.7776995208E-003 +1.3744334213E+002 +2.7460642592E-003 +1.3670222177E+002 +9.6949141691E-001 -2.8319285664E+000
11807050000.000 +9.4306044061E-001 -1.1990200661E+001 +2.7996167687E-003 +1.3683418084E+002 +2.9006776631E-003 +1.3685790069E+002 +9.6939083950E-001 -2.8648692108E+000
12007000000.000 +9.4197604625E-001 -1.2238957331E+001 +2.9135024552E-003 +1.3559519131E+002 +3.0027570098E-003 +1.3662146520E+002 +9.6872312251E-001 -2.8941725017E+000
12206950000.000 +9.4142064878E-001 -1.2467826532E+001 +3.1210706796E-003 +1.3103454248E+002 +3.1410114990E-003 +1.3314065852E+002 +9.6810366882E-001 -2.9286588314E+000
12406900000.000 +9.4266716055E-001 -1.2670804367E+001 +3.2071370977E-003 +1.3344661516E+002 +3.2029108780E-003 +1.3213799157E+002 +9.6815263771E-001 -3.0120126224E+000
12606850000.000 +9.3988110446E-001 -1.2875628451E+001 +3.2346612692E-003 +1.3165132458E+002 +3.4391388130E-003 +1.3203603794E+002 +9.6716496815E-001 -3.0364779593E+000
12806800000.000 +9.3812291189E-001 -1.3154387435E+001 +3.4914898186E-003 +1.3036241256E+002 +3.5251374395E-003 +1.2961738705E+002 +9.6678007393E-001 -3.0802164736E+000
13006750000.000 +9.3885280210E-001 -1.3295250218E+001 +3.5111290643E-003 +1.2745551978E+002 +3.6618881323E-003 +1.2783833220E+002 +9.6655602063E-001 -3.1104104514E+000
13206700000.000 +9.3589978930E-001 -1.3505987438E+001 +3.5882068987E-003 +1.2640961867E+002 +3.6751214944E-003 +1.2711803561E+002 +9.6561817809E-001 -3.0886812819E+000
13406650000.000 +9.3416235581E-001 -1.3658572499E+001 +3.6765633553E-003 +1.2374086405E+002 +3.8116986131E-003 +1.2549914759E+002 +9.6465291310E-001 -3.1451355328E+000
13606600000.000 +9.3423872264E-001 -1.3862550548E+001 +3.7298394904E-003 +1.2401728731E+002 +3.8286583723E-003 +1.2227713729E+002 +9.6438959487E-001 -3.1910720240E+000
13806550000.000 +9.3260146017E-001 -1.3936717388E+001 +3.8179160209E-003 +1.2356814702E+002 +3.9802082747E-003 +1.2353319008E+002 +9.6375588689E-001 -3.2215223320E+000
14006500000.000 +9.3022959329E-001 -1.4227700724E+001 +4.0123714396E-003 +1.2282212995E+002 +4.1903060726E-003 +1.2178039111E+002 +9.6301267500E-001 -3.2318346873E+000
14206450000.000 +9.3100647075E-001 -1.4449405701E+001 +4.3427996073E-003 +1.1801011691E+002 +4.3917960383E-003 +1.1630517683E+002 +9.6294404800E-001 -3.2155926739E+000
14406400000.000 +9.2842894914E-001 -1.4548229349E+001 +3.8718191045E-003 +1.1186845292E+002 +4.1164266721E-003 +1.1298956611E+002 +9.6281464681E-001 -3.2264144458E+000
14606350000.000 +9.2694058969E-001 -1.4841696846E+001 +3.7658420158E-003 +1.2030024536E+002 +3.8973131239E-003 +1.1925870946E+002 +9.6221159664E-001 -3.3165660820E+000
14806300000.000 +9.2718117457E-001 -1.5005142099E+001 +4.1712816706E-003 +1.1948738139E+002 +4.3277746124E-003 +1.1806569373E+002 +9.6156721585E-001 -3.3483486501E+000
15006250000.000 +9.2575941522E-001 -1.5177353014E+001 +4.3600405011E-003 +1.1862984347E+002 +4.4387661764E-003 +1.1722653751E+002 +9.6077446277E-001 -3.3240091441E+000
15206200000.000 +9.2461035380E-001 -1.5415481380E+001 +4.4871090878E-003 +1.1806212565E+002 +4.6754417606E-003 +1.1733356584E+002 +9.6050762993E-001 -3.3551260617E+000
15406150000.000 +9.2555564477E-001 -1.5613964519E+001 +4.4968971340E-003 +1.1508797898E+002 +4.7096293867E-003 +1.1356284350E+002 +9.6023490166E-001 -3.3960315675E+000
15606100000.000 +9.2406259001E-001 -1.5704607948E+001 +4.6093682056E-003 +1.1611045052E+002 +4.6984399229E-003 +1.1478160886E+002 +9.5981606093E-001 -3.4440659490E+000
15806050000.000 +9.2156585728E-001 -1.5955634923E+001 +4.7022157295E-003 +1.1478627573E+002 +4.9601336501E-003 +1.1364420388E+002 +9.5924330310E-001 -3.4884690254E+000
16006000000.000 +9.2160141272E-001 -1.6068433595E+001 +4.7658956854E-003 +1.1507862065E+002 +4.9090702080E-003 +1.1313079393E+002 +9.5899031525E-001 -3.4697747146E+000
16205950000.000 +9.2013492031E-001 -1.6182855524E+001 +5.0439582610E-003 +1.1474373851E+002 +5.0464050712E-003 +1.1301282024E+002 +9.5844100985E-001 -3.4595201127E+000
16405900000.000 +9.1745678966E-001 -1.6462932311E+001 +5.0772175948E-003 +1.1383745531E+002 +5.3283343824E-003 +1.1158309480E+002 +9.5751055861E-001 -3.5101038184E+000
16605850000.000 +9.1756259935E-001 -1.6673379075E+001 +5.2797837520E-003 +1.1144626366E+002 +5.5685292284E-003 +1.0881466798E+002 +9.5747283294E-001 -3.5050466865E+000
16805800000.000 +9.1421133219E-001 -1.6771644077E+001 +5.2602688044E-003 +1.1095238048E+002 +5.4440633681E-003 +1.0806972984E+002 +9.5732871865E-001 -3.4832544820E+000
17005750000.000 +9.1131823450E-001 -1.6915683998E+001 +5.4398520842E-003 +1.0847549527E+002 +5.7401436681E-003 +1.0653907027E+002 +9.5710111864E-001 -3.4790563706E+000
17205700000.000 +9.1150590306E-001 -1.7215252912E+001 +5.6041114491E-003 +1.0705331117E+002 +5.8198173691E-003 +1.0333660173E+002 +9.5737275184E-001 -3.5123941794E+000
17405650000.000 +9.1058902421E-001 -1.7290522907E+001 +5.5259806466E-003 +1.0750657065E+002 +5.6609811856E-003 +1.0414513561E+002 +9.5741915714E-001 -3.4822858215E+000
17605600000.000 +9.0757049686E-001 -1.7503279777E+001 +5.4772685696E-003 +1.0774922786E+002 +5.7100518784E-003 +1.0446988031E+002 +9.5672579038E-001 -3.5294347932E+000
17805550000.000 +9.0689587659E-001 -1.7854486677E+001 +5.7537229161E-003 +1.0677462444E+002 +5.9522572887E-003 +1.0587975243E+002 +9.5643892283E-001 -3.5544774232E+000
18005500000.000 +9.0577349078E-001 -1.7953171970E+001 +5.8865507860E-003 +1.0875370682E+002 +6.1832137073E-003 +1.0557613822E+002 +9.5562317237E-001 -3.5455493112E+000
18205450000.000 +9.0297613139E-001 -1.8059117373E+001 +6.1092823508E-003 +1.0852094756E+002 +6.3436632379E-003 +1.0558269184E+002 +9.5511430355E-001 -3.5653798140E+000
18405400000.000 +9.0282716361E-001 -1.8302093292E+001 +6.2621061241E-003 +1.0824805297E+002 +6.6138508464E-003 +1.0630643236E+002 +9.5491322336E-001 -3.6089339303E+000
18605350000.000 +9.0158085275E-001 -1.8366410318E+001 +6.6730588555E-003 +1.0758590828E+002 +7.1604047576E-003 +1.0562404073E+002 +9.5480073686E-001 -3.6654023856E+000
18805300000.000 +9.0001147502E-001 -1.8643435934E+001 +7.2026956314E-003 +1.0591366748E+002 +7.4863616425E-003 +1.0402237991E+002 +9.5437390143E-001 -3.6811273532E+000
19005250000.000 +8.9939023450E-001 -1.8832079056E+001 +7.5436695579E-003 +1.0452117002E+002 +7.8009533734E-003 +1.0188319150E+002 +9.5389794770E-001 -3.7541387337E+000
19205200000.000 +9.0019049304E-001 -1.8897941053E+001 +7.7965023431E-003 +1.0216439982E+002 +8.1911080029E-003 +9.9391164750E+001 +9.5376536017E-001 -3.7819439881E+000
19405150000.000 +8.9655929456E-001 -1.9025652230E+001 +7.9268640451E-003 +9.9253737392E+001 +8.2186455889E-003 +9.6944346833E+001 +9.5321929577E-001 -3.7642776099E+000
19605100000.000 +8.9431741605E-001 -1.9353804409E+001 +8.0559877832E-003 +9.9806753153E+001 +8.3000233356E-003 +9.7500448053E+001 +9.5270941476E-001 -3.8116499986E+000
19805050000.000 +8.9329425152E-001 -1.9427433043E+001 +8.4562152077E-003 +9.6597201160E+001 +8.8766384200E-003 +9.4710122893E+001 +9.5293742162E-001 -3.7658133255E+000
20005000000.000 +8.8942435370E-001 -1.9462894455E+001 +8.5075031687E-003 +9.6967816018E+001 +9.0832903203E-003 +9.2187547661E+001 +9.5261716333E-001 -3.7047065453E+000
20204950000.000 +8.8872075154E-001 -1.9760596943E+001 +8.8067586191E-003 +9.3594538200E+001 +9.1262645233E-003 +9.1317581134E+001 +9.5181884608E-001 -3.7013981757E+000
20404900000.000 +8.8585126516E-001 -1.9830819670E+001 +8.7547183586E-003 +9.2716735536E+001 +9.2188387044E-003 +9.0088039129E+001 +9.5171252231E-001 -3.6352684514E+000
20604850000.000 +8.8267311855E-001 -1.9920172314E+001 +9.0077972230E-003 +9.1463170406E+001 +9.4097090704E-003 +8.9058456435E+001 +9.5197013273E-001 -3.5962624933E+000
20804800000.000 +8.8182289377E-001 -2.0329080818E+001 +9.2008900997E-003 +8.9589533099E+001 +9.8544755247E-003 +8.6396636831E+001 +9.5133178341E-001 -3.6354447553E+000
21004750000.000 +8.8006600321E-001 -2.0386552114E+001 +9.5014444278E-003 +8.7571429889E+001 +9.7037375115E-003 +8.4670250295E+001 +9.5207760734E-001 -3.5965240454E+000
21204700000.000 +8.7696878317E-001 -2.0514702142E+001 +9.4536504436E-003 +8.6663429988E+001 +1.0180991677E-002 +8.2565014181E+001 +9.5115062503E-001 -3.6131102238E+000
21404650000.000 +8.7402610532E-001 -2.0748768374E+001 +9.8682591451E-003 +8.4447675212E+001 +1.0368526653E-002 +8.1824744120E+001 +9.5153400294E-001 -3.6717638574E+000
21604600000.000 +8.7354394415E-001 -2.0866870131E+001 +1.0004035007E-002 +8.3415811517E+001 +1.0756036298E-002 +7.9864556515E+001 +9.5207261776E-001 -3.6954870968E+000
21804550000.000 +8.6992867439E-001 -2.0850046539E+001 +1.0427261568E-002 +8.0821403446E+001 +1.1043292203E-002 +7.7386799994E+001 +9.5193240176E-001 -3.7381256598E+000
22004500000.000 +8.6913527286E-001 -2.1169861976E+001 +1.0518995050E-002 +7.8767702421E+001 +1.1126412936E-002 +7.5849376151E+001 +9.5262776341E-001 -3.7931700670E+000
22204450000.000 +8.6844540139E-001 -2.1263744841E+001 +1.0704216590E-002 +7.7790681967E+001 +1.1282618885E-002 +7.5003360427E+001 +9.5267307918E-001 -3.8025116629E+000
22404400000.000 +8.6794944538E-001 -2.1234906959E+001 +1.0821750491E-002 +7.4534495503E+001 +1.1235789763E-002 +7.2752437244E+001 +9.5324120799E-001 -3.7928097278E+000
22604350000.000 +8.6439569921E-001 -2.1430786671E+001 +1.1071847325E-002 +7.5285618394E+001 +1.1482569388E-002 +7.1102705883E+001 +9.5338226714E-001 -3.8780839920E+000
22804300000.000 +8.6339127361E-001 -2.1574456805E+001 +1.1142533628E-002 +7.3279762138E+001 +1.1721207391E-002 +6.8730373612E+001 +9.5406616111E-001 -3.7059997703E+000
23004250000.000 +8.6235744901E-001 -2.1475183079E+001 +1.1391940067E-002 +7.2494422246E+001 +1.1729040687E-002 +6.8320879170E+001 +9.5368221397E-001 -3.7525717721E+000
23204200000.000 +8.5955565522E-001 -2.1773479164E+001 +1.1553588814E-002 +7.0289203904E+001 +1.2058656540E-002 +6.6150292316E+001 +9.5419026365E-001 -3.7724457452E+000
23404150000.000 +8.5948050113E-001 -2.1910673607E+001 +1.1803841617E-002 +6.8369638449E+001 +1.2094313839E-002 +6.6314321535E+001 +9.5541529803E-001 -3.6699583226E+000
23604100000.000 +8.5974363308E-001 -2.1829990925E+001 +1.2066926485E-002 +6.8103722417E+001 +1.2545053300E-002 +6.3169596845E+001 +9.5427493312E-001 -3.7744816743E+000
23804050000.000 +8.5592887908E-001 -2.2127050897E+001 +1.2245226263E-002 +6.5934761849E+001 +1.2592896647E-002 +6.3089681107E+001 +9.5511556725E-001 -3.7765401306E+000
24004000000.000 +8.5524292197E-001 -2.2384484433E+001 +1.2335018063E-002 +6.4997056387E+001 +1.2943826501E-002 +6.1572014022E+001 +9.5471107710E-001 -3.8823489700E+000
24203950000.000 +8.5233208424E-001 -2.2476955503E+001 +1.3026793712E-002 +6.2158006010E+001 +1.3353814800E-002 +5.9189513442E+001 +9.5447188106E-001 -3.8817763933E+000
24403900000.000 +8.5019405316E-001 -2.2559612008E+001 +1.3015893541E-002 +6.0947726337E+001 +1.3547194763E-002 +5.7369713996E+001 +9.5463019219E-001 -3.9540771862E+000
24603850000.000 +8.4660910267E-001 -2.2636389462E+001 +1.3614696030E-002 +5.8375468930E+001 +1.4007177950E-002 +5.5637389967E+001 +9.5466868263E-001 -3.9917794028E+000
24803800000.000 +8.4245430801E-001 -2.2338205898E+001 +1.3627241396E-002 +5.5952852735E+001 +1.4184417457E-002 +5.1767170826E+001 +9.5506440323E-001 -3.9893122364E+000
25003750000.000 +8.4048268320E-001 -2.2477074555E+001 +1.3538400318E-002 +5.3371529154E+001 +1.4120275125E-002 +4.9290650618E+001 +9.5497261826E-001 -4.0897673377E+000
25203700000.000 +8.3819688182E-001 -2.2497153730E+001 +1.3501431383E-002 +5.1201433944E+001 +1.4191690460E-002 +4.7792515504E+001 +9.5605381020E-001 -4.1044760994E+000
25403650000.000 +8.3757384308E-001 -2.2440798061E+001 +1.3506841806E-002 +4.9759457512E+001 +1.4215250657E-002 +4.5353860236E+001 +9.5646062130E-001 -4.1025626858E+000
25603600000.000 +8.3609992458E-001 -2.2598297250E+001 +1.3385652426E-002 +4.7622104547E+001 +1.4294598792E-002 +4.5290416399E+001 +9.5640831843E-001 -4.1646204854E+000
25803550000.000 +8.3318381613E-001 -2.2473792534E+001 +1.3498295002E-002 +4.7295448532E+001 +1.4425828345E-002 +4.3465188589E+001 +9.5688908314E-001 -4.2155955668E+000
26003500000.000 +8.3342549952E-001 -2.2615092750E+001 +1.3678898429E-002 +4.4504836900E+001 +1.4500574559E-002 +4.1741012552E+001 +9.5706820014E-001 -4.1476711486E+000
26203450000.000 +8.3267269150E-001 -2.2701277070E+001 +1.4059514015E-002 +4.3393501645E+001 +1.4813204838E-002 +4.1232275619E+001 +9.5676498416E-001 -4.2036626639E+000
26403400000.000 +8.3362996834E-001 -2.2959828824E+001 +1.4208441723E-002 +4.0091576777E+001 +1.4943913099E-002 +3.7462590627E+001 +9.5692484648E-001 -4.2082284234E+000
26603350000.000 +8.3444041920E-001 -2.2941019574E+001 +1.4092789401E-002 +3.9141375587E+001 +1.5111008788E-002 +3.5662759786E+001 +9.5691138219E-001 -4.2601766837E+000
26803300000.000 +8.3377449320E-001 -2.3053201486E+001 +1.4109023059E-002 +3.7993076600E+001 +1.4626682843E-002 +3.4158607244E+001 +9.5695382720E-001 -4.2732784160E+000
27003250000.000 +8.3371651423E-001 -2.3132708132E+001 +1.4026080258E-002 +3.6948021073E+001 +1.4750768472E-002 +3.3655603722E+001 +9.5749889905E-001 -4.3205658682E+000
27203200000.000 +8.3432936647E-001 -2.3184001798E+001 +1.4377612096E-002 +3.6265811051E+001 +1.4658921591E-002 +3.2185934989E+001 +9.5796120149E-001 -4.4072458353E+000
27403150000.000 +8.3386631601E-001 -2.3260808022E+001 +1.4810376501E-002 +3.6259820979E+001 +1.5358677510E-002 +3.2669719076E+001 +9.5681173309E-001 -4.5016007730E+000
27603100000.000 +8.3264997669E-001 -2.3310753377E+001 +1.5586518210E-002 +3.3093126831E+001 +1.5906084174E-002 +2.9862976522E+001 +9.5723387488E-001 -4.4235841425E+000
27803050000.000 +8.3092339254E-001 -2.3274492062E+001 +1.5498291095E-002 +3.2039020011E+001 +1.5716748229E-002 +2.8939351130E+001 +9.5765455048E-001 -4.5359785407E+000
28003000000.000 +8.3087929930E-001 -2.3252101307E+001 +1.6866623745E-002 +2.9802348291E+001 +1.7071795087E-002 +2.6931025885E+001 +9.5755491585E-001 -4.5978203122E+000
28202950000.000 +8.2680141064E-001 -2.3327280411E+001 +1.7456784189E-002 +2.4750727652E+001 +1.7633855738E-002 +2.2369497512E+001 +9.5718961592E-001 -4.5801614642E+000
28402900000.000 +8.2669332733E-001 -2.3444075084E+001 +1.6945709803E-002 +1.8979276742E+001 +1.7940258192E-002 +1.6640604826E+001 +9.5731513260E-001 -4.6380551948E+000
28602850000.000 +8.2705272215E-001 -2.3459709840E+001 +1.5937544454E-002 +1.5930639549E+001 +1.6754190146E-002 +1.2152191796E+001 +9.5729714046E-001 -4.6494295122E+000
28802800000.000 +8.2410958844E-001 -2.3524443715E+001 +1.5678498204E-002 +1.4364737893E+001 +1.6548928128E-002 +1.2052908441E+001 +9.5729090580E-001 -4.6490661439E+000
29002750000.000 +8.2659597174E-001 -2.3721337468E+001 +1.5445916137E-002 +1.3598346044E+001 +1.6297093507E-002 +8.9602867809E+000 +9.5723171501E-001 -4.6162553471E+000
29202700000.000 +8.2684413369E-001 -2.3709565791E+001 +1.5458362640E-002 +1.1625954613E+001 +1.6499528170E-002 +7.1704116154E+000 +9.5722713999E-001 -4.7014472699E+000
29402650000.000 +8.2639473755E-001 -2.3936960452E+001 +1.5137497488E-002 +9.3370978647E+000 +1.5759824621E-002 +5.0796892329E+000 +9.5693691370E-001 -4.7230027291E+000
29602600000.000 +8.2791712077E-001 -2.4010335053E+001 +1.4762376953E-002 +7.3723411561E+000 +1.5432036630E-002 +2.9664822107E+000 +9.5756952714E-001 -4.7454491402E+000
29802550000.000 +8.2884554916E-001 -2.4101979836E+001 +1.4368587711E-002 +7.3778798810E+000 +1.5050103122E-002 +2.0086156134E+000 +9.5738052346E-001 -4.7779318461E+000
30002500000.000 +8.2641533563E-001 -2.4263789148E+001 +1.4442960337E-002 +6.7909326051E+000 +1.4942085667E-002 +3.1484713989E+000 +9.5838589607E-001 -4.8455503184E+000
30202450000.000 +8.2736637802E-001 -2.4358409364E+001 +1.4221047575E-002 +4.5677868207E+000 +1.5079844441E-002 +1.5575800473E+000 +9.5901121219E-001 -4.8927303598E+000
30402400000.000 +8.2829804909E-001 -2.4316464146E+001 +1.4445566361E-002 +3.5561248599E+000 +1.4543980665E-002 +7.6069412154E-001 +9.5833684825E-001 -4.9772890584E+000
30602350000.000 +8.2659857613E-001 -2.4524175517E+001 +1.4268961178E-002 +2.7342352379E+000 +1.4609149068E-002 +1.0847771434E+000 +9.5903198142E-001 -5.0055056809E+000
30802300000.000 +8.2686017465E-001 -2.4689634777E+001 +1.4219313470E-002 +1.7790673077E+000 +1.4778984432E-002 -4.8635225252E-001 +9.5868246804E-001 -4.9906018970E+000
31002250000.000 +8.2594528426E-001 -2.4546085137E+001 +1.4159368446E-002 +1.5262939547E+000 +1.4929768173E-002 -7.7156654266E-001 +9.5859727858E-001 -5.0247700987E+000
31202200000.000 +8.2546810267E-001 -2.4772928642E+001 +1.4546120493E-002 +1.6257310001E+000 +1.5070797792E-002 -1.0706023294E+000 +9.5769930971E-001 -5.1074914404E+000
31402150000.000 +8.2328866620E-001 -2.4685917321E+001 +1.5371053532E-002 +7.2712744007E-001 +1.6589544587E-002 -1.3265242112E+000 +9.5683059442E-001 -5.0641386639E+000
31602100000.000 +8.2401178647E-001 -2.4769966136E+001 +1.6226448752E-002 -4.1272945345E+000 +1.6928295508E-002 -7.6569204951E+000 +9.5601776136E-001 -5.0183300962E+000
31802050000.000 +8.2187832429E-001 -2.4881487789E+001 +1.5555643632E-002 -7.6506574632E+000 +1.6816500379E-002 -9.7888146343E+000 +9.5712484686E-001 -5.0567954131E+000
32002000000.000 +8.2090393609E-001 -2.4928263296E+001 +1.6115405455E-002 -1.0767530249E+001 +1.7247872707E-002 -1.4422498562E+001 +9.5636993048E-001 -4.9479407737E+000
32201950000.000 +8.2302761221E-001 -2.5057115851E+001 +1.5611561741E-002 -1.5348698068E+001 +1.6805626384E-002 -1.7740027006E+001 +9.5744445639E-001 -4.9651300738E+000
32401900000.000 +8.2085525210E-001 -2.4912744836E+001 +1.5457497301E-002 -1.5732711696E+001 +1.6171073488E-002 -2.1370277839E+001 +9.5794240209E-001 -4.9720779701E+000
32601850000.000 +8.2126949231E-001 -2.5162375238E+001 +1.4888451534E-002 -1.8915867143E+001 +1.5970983279E-002 -2.2088366246E+001 +9.5922505056E-001 -5.1059733821E+000
32801800000.000 +8.2391641245E-001 -2.5246053038E+001 +1.4567726172E-002 -2.0394232200E+001 +1.5734792363E-002 -2.5392743547E+001 +9.5832391843E-001 -5.0955321394E+000
33001750000.000 +8.2323861185E-001 -2.5247702167E+001 +1.4473033328E-002 -2.3289953601E+001 +1.5494778960E-002 -2.7099996917E+001 +9.5898159051E-001 -5.2002044531E+000
33201700000.000 +8.2618446793E-001 -2.5719623108E+001 +1.4113516789E-002 -2.4632553459E+001 +1.4921414305E-002 -2.8496275682E+001 +9.5934734084E-001 -5.2349661552E+000
33401650000.000 +8.2749226914E-001 -2.5782123605E+001 +1.3635319414E-002 -2.5731007171E+001 +1.4660827307E-002 -2.9883900741E+001 +9.5917375289E-001 -5.3473518206E+000
33601600000.000 +8.2769867997E-001 -2.5934774252E+001 +1.3446394694E-002 -2.7218935664E+001 +1.4125896703E-002 -3.1022030657E+001 +9.5890138543E-001 -5.4121307842E+000
33801550000.000 +8.2772202764E-001 -2.6163235520E+001 +1.3335029074E-002 -3.0069829247E+001 +1.4051238448E-002 -3.3106768238E+001 +9.5878833197E-001 -5.4310453884E+000
34001500000.000 +8.2749781299E-001 -2.6358772777E+001 +1.3037188632E-002 -3.0214955156E+001 +1.3549498841E-002 -3.4366866242E+001 +9.5976317307E-001 -5.5368880273E+000
34201450000.000 +8.2772083904E-001 -2.6405094117E+001 +1.2686427427E-002 -3.1052790931E+001 +1.3354955111E-002 -3.5428974717E+001 +9.5947696873E-001 -5.4767534285E+000
34401400000.000 +8.2696516661E-001 -2.6652290642E+001 +1.2610925565E-002 -3.2955558091E+001 +1.3210702457E-002 -3.6049228961E+001 +9.5961759881E-001 -5.5367428702E+000
34601350000.000 +8.2692566815E-001 -2.6712106032E+001 +1.2278647059E-002 -3.4317956412E+001 +1.3017798591E-002 -3.7790743100E+001 +9.5944239299E-001 -5.4193769171E+000
34801300000.000 +8.2676112886E-001 -2.6940805995E+001 +1.2162736815E-002 -3.2782831004E+001 +1.2513483526E-002 -3.7541675185E+001 +9.5947790336E-001 -5.4609036937E+000
35001250000.000 +8.2503270729E-001 -2.7121997740E+001 +1.2382950896E-002 -3.4566262113E+001 +1.3023379291E-002 -3.6480267280E+001 +9.5813894877E-001 -5.3261376218E+000
35201200000.000 +8.2561548284E-001 -2.7267403102E+001 +1.2469061559E-002 -3.7374149529E+001 +1.3295431193E-002 -3.9539286518E+001 +9.5837091492E-001 -5.3886505853E+000
35401150000.000 +8.2285953443E-001 -2.7105874280E+001 +1.2493654975E-002 -3.8627380891E+001 +1.3181700684E-002 -4.1736657827E+001 +9.5772284745E-001 -5.2830591333E+000
35601100000.000 +8.2420605711E-001 -2.7567458783E+001 +1.2758125713E-002 -4.1285093945E+001 +1.3286338413E-002 -4.3804970267E+001 +9.5868190679E-001 -5.3392843171E+000
35801050000.000 +8.2253989348E-001 -2.7384430293E+001 +1.2484221197E-002 -4.4098981993E+001 +1.3249054364E-002 -4.6285610275E+001 +9.5910931537E-001 -5.3867755211E+000
36001000000.000 +8.2264593608E-001 -2.7503838790E+001 +1.2137473483E-002 -4.5466736760E+001 +1.2924261725E-002 -4.8846689454E+001 +9.5858592845E-001 -5.4864526303E+000
36200950000.000 +8.2301638137E-001 -2.7810643722E+001 +1.2339363401E-002 -4.8989563249E+001 +1.3010035964E-002 -5.0659294583E+001 +9.5926553163E-001 -5.4880392197E+000
36400900000.000 +8.2334293566E-001 -2.7948069578E+001 +1.1600246816E-002 -4.9378813468E+001 +1.2584654727E-002 -5.3948613580E+001 +9.6016730463E-001 -5.6114974974E+000
36600850000.000 +8.2282962377E-001 -2.7984519570E+001 +1.1160478238E-002 -5.1512919398E+001 +1.1918915535E-002 -5.5857356008E+001 +9.6067520918E-001 -5.6665385708E+000
36800800000.000 +8.2241666907E-001 -2.8233106409E+001 +1.0967605799E-002 -5.4285963488E+001 +1.1991041202E-002 -5.8146934424E+001 +9.6139457583E-001 -5.7499663854E+000
37000750000.000 +8.2245082253E-001 -2.8488414261E+001 +1.0421814963E-002 -5.4311718363E+001 +1.1250792642E-002 -5.8281581267E+001 +9.6187618340E-001 -5.7837949198E+000
37200700000.000 +8.2446534846E-001 -2.8820778193E+001 +1.0090716840E-002 -5.4309664423E+001 +1.0958769646E-002 -5.9785435473E+001 +9.6164609340E-001 -5.7689180670E+000
37400650000.000 +8.2259591862E-001 -2.8831516832E+001 +9.7539732758E-003 -5.4879266840E+001 +1.0370881317E-002 -5.9098040021E+001 +9.6257853434E-001 -5.7952433489E+000
37600600000.000 +8.2363704561E-001 -2.9080024012E+001 +9.8530009846E-003 -5.5379781866E+001 +1.0219214990E-002 -5.9099061040E+001 +9.6231984090E-001 -5.7724249447E+000
37800550000.000 +8.2245280527E-001 -2.9208022337E+001 +9.7845636547E-003 -5.5472085512E+001 +9.9830147010E-003 -5.9111102073E+001 +9.6258803940E-001 -5.7672657745E+000
38000500000.000 +8.2138630337E-001 -2.9393186743E+001 +9.6947953661E-003 -5.6912019878E+001 +1.0131895262E-002 -5.9588403214E+001 +9.6297234216E-001 -5.7434970840E+000
38200450000.000 +8.1982834548E-001 -2.9254642238E+001 +9.2898478712E-003 -5.9028377546E+001 +9.9685370043E-003 -6.1498713300E+001 +9.6253537138E-001 -5.7885825152E+000
38400400000.000 +8.1887934467E-001 -2.9404184358E+001 +8.9564072681E-003 -5.8304790118E+001 +9.6441177124E-003 -6.1169980397E+001 +9.6169541904E-001 -5.8340634482E+000
38600350000.000 +8.1666542348E-001 -2.9357769261E+001 +8.8975125212E-003 -5.5257976980E+001 +9.4099434906E-003 -5.9312061445E+001 +9.6099871923E-001 -5.8798876756E+000
38800300000.000 +8.1866272327E-001 -2.9839658499E+001 +9.0305753818E-003 -5.6871094679E+001 +9.6560889698E-003 -5.9672534044E+001 +9.5977244004E-001 -5.8848070352E+000
39000250000.000 +8.1726545555E-001 -3.0124387674E+001 +9.2432277001E-003 -5.9223507402E+001 +9.8693629337E-003 -6.3149897070E+001 +9.5904433725E-001 -5.9320205961E+000
39200200000.000 +8.1710770664E-001 -3.0600951053E+001 +8.9933927985E-003 -6.2019547402E+001 +9.5820827136E-003 -6.4170351612E+001 +9.5907629103E-001 -5.9106627040E+000
39400150000.000 +8.1671406320E-001 -3.0660849821E+001 +8.9243434016E-003 -5.9897034563E+001 +9.7215915015E-003 -6.3435074013E+001 +9.5875652517E-001 -5.9082319070E+000
39600100000.000 +8.1380612996E-001 -3.0806663181E+001 +8.8409503841E-003 -6.1282412535E+001 +9.6343816483E-003 -6.4102853541E+001 +9.5915905375E-001 -5.8787377586E+000
39800050000.000 +8.1231606725E-001 -3.0894134476E+001 +9.3582777070E-003 -6.1967676076E+001 +1.0023986795E-002 -6.5877013942E+001 +9.6093030649E-001 -5.8506136817E+000
40000000000.000 +8.1200885806E-001 -3.1080101592E+001 +9.3665372741E-003 -6.6868087918E+001 +9.7654561761E-003 -7.0185497103E+001 +9.6324117346E-001 -5.8650982934E+000
