# Supplementary material for: Conductivity and radio frequency performance data for silver nanoparticle inks deposited via aerosol jet deposition and processed under varying conditions
Source: Data Brief. 2020 Sep 24;33:106331. doi: 10.1016/j.dib.2020.106331 (PMC7560714; doi:10.1016/j.dib.2020.106331)
Supplement: Supplementary file 3 [file mmc3.zip › Sintering Study/Clariant Ink/RF Data/CLA_03_04.S2P]

!  2-Port S-parameters saved by WinCal
! VAR NAME=AFRL171010_03_04
! VAR DATE=11/22/2017 3:22:21 PM
! VAR FILENAME=AFRL171010_03_04.S2P
! VAR MeasName=S-Parameters (CALIBRATED_DATA) read from VNA (E8364B)
! VAR MeasDate=11/22/2017 3:20:41 PM
! VAR PHYS_PORTS=1,2
! VAR ObjTypeName=DATASET
! VAR IndexType=Frequency
!
# Hz S MA R 50
10000000.000 +9.9680950352E-001 -1.8518536795E-001 +4.2392432629E-004 +1.8606797815E+001 +2.2990511466E-003 -4.6949600307E+001 +9.8710351857E-001 -3.5726306067E-001
209950000.000 +9.9261969858E-001 -1.6623077468E-001 +7.8469903649E-004 -1.4250979697E+000 +7.5477731764E-004 -7.9495474078E+000 +9.8007886271E-001 -4.1521953226E-001
409900000.000 +9.9180868381E-001 -2.1349648399E-001 +5.2152824847E-004 +3.5398167497E+000 +5.5398318289E-004 +4.1910222451E-001 +9.8026089223E-001 -6.4581805427E-001
609850000.000 +9.9157213903E-001 -2.8990846739E-001 +4.5983220931E-004 -2.4606000146E+001 +4.3069447708E-004 -2.5400127188E+001 +9.7802363356E-001 -9.2228284376E-001
809800000.000 +9.9154277315E-001 -2.5463161073E-001 +6.0596283667E-004 +4.0418461538E+000 +5.6545120195E-004 +7.6709839989E+000 +9.7734685435E-001 -1.0602360448E+000
1009750000.000 +9.9090206858E-001 -3.5552057757E-001 +5.5477297117E-004 -6.4702928202E+001 +5.0969489911E-004 -5.8733169742E+001 +9.7556169586E-001 -1.2449091573E+000
1209700000.000 +9.9084485514E-001 -4.0150355407E-001 +2.1523282879E-004 -2.8847616060E+001 +2.6103727198E-004 -3.5936491617E+001 +9.7557956555E-001 -1.4195255023E+000
1409650000.000 +9.9064466972E-001 -4.6340517158E-001 +2.3844852515E-004 -1.1419711446E+001 +2.1617944327E-004 -1.7848522396E+001 +9.7522130617E-001 -1.6698868346E+000
1609600000.000 +9.9005473194E-001 -5.3165494174E-001 +2.9940829588E-004 -1.3411268577E+001 +2.9621688374E-004 -2.3807903946E+001 +9.7435484415E-001 -1.9897856057E+000
1809550000.000 +9.8856466279E-001 -6.3197018274E-001 +3.3677614612E-004 -1.9279986135E+001 +3.5790948688E-004 -2.1991838993E+001 +9.7138974336E-001 -2.2334606019E+000
2009500000.000 +9.8806028182E-001 -5.5216371114E-001 +2.6884403082E-004 +1.8137437586E+001 +2.7654457178E-004 +7.5479940495E+000 +9.6902909118E-001 -2.3520283823E+000
2209450000.000 +9.8739210707E-001 -5.5979450558E-001 +4.5575905244E-004 -6.0742882388E+001 +4.3982381384E-004 -6.4369774176E+001 +9.6736802596E-001 -2.4734097819E+000
2409400000.000 +9.8848077032E-001 -7.4059961841E-001 +1.3385906930E-004 -1.0630335456E+001 +1.7696765705E-004 +8.0299230501E+000 +9.6639713619E-001 -2.5496462101E+000
2609350000.000 +9.8700138293E-001 -7.0439866734E-001 +3.1735792600E-004 -1.3404519189E+001 +3.7407863700E-004 -2.2366108735E+001 +9.6563826882E-001 -2.7036753044E+000
2809300000.000 +9.8730548799E-001 -6.5954239371E-001 +4.8710246332E-005 +4.0558075382E+001 +1.1716282930E-004 -6.4695640592E+000 +9.6660112919E-001 -2.8905503948E+000
3009250000.000 +9.8692782007E-001 -8.2878047220E-001 +2.6801084240E-004 +3.5158115603E+001 +3.0705770472E-004 +3.0146313339E+001 +9.6507377083E-001 -3.1795941535E+000
3209200000.000 +9.8637829069E-001 -8.3150267485E-001 +1.6792354850E-005 -6.0448672833E+001 +8.7483490456E-005 +8.6270101948E+001 +9.6268509398E-001 -3.2532740807E+000
3409150000.000 +9.8637958999E-001 -8.1189807856E-001 +3.3290846622E-005 -1.4192473514E+002 +5.8030179105E-005 -6.1153802911E+001 +9.6160831294E-001 -3.2766408271E+000
3609100000.000 +9.8535592086E-001 -9.0717946122E-001 +8.9354319278E-005 -1.0959558196E+002 +1.3875885832E-004 -1.3867548711E+002 +9.6081136164E-001 -3.4491042434E+000
3809050000.000 +9.8511098278E-001 -8.5420717253E-001 +3.1931598412E-004 +1.4778987303E+002 +3.2838623100E-004 +1.5366479206E+002 +9.6013761579E-001 -3.5530082950E+000
4009000000.000 +9.8476096953E-001 -9.3258786810E-001 +1.8676464062E-004 +1.2124178844E+002 +2.6184156829E-004 +1.2316554829E+002 +9.6006229875E-001 -3.7602038719E+000
4208950000.000 +9.8490848134E-001 -9.7171404357E-001 +4.2699522228E-004 +1.3156063903E+002 +3.5891762544E-004 +1.2721639097E+002 +9.5893701251E-001 -3.9378508344E+000
4408900000.000 +9.8436194704E-001 -9.8754092493E-001 +4.7309556263E-004 +1.2212441643E+002 +4.5886320796E-004 +1.1693423874E+002 +9.5707348553E-001 -4.0433217238E+000
4608850000.000 +9.8435060968E-001 -9.7880999741E-001 +4.1307716625E-004 +1.3198560029E+002 +3.6541214964E-004 +1.3973175882E+002 +9.5615393929E-001 -4.1898969057E+000
4808800000.000 +9.8390413927E-001 -1.0327073480E+000 +3.4025737881E-004 +1.2205748047E+002 +3.4703738436E-004 +1.2821357192E+002 +9.5493722677E-001 -4.2719878835E+000
5008750000.000 +9.8465984599E-001 -1.0448737224E+000 +3.0896910073E-004 +1.1228590838E+002 +3.3593958816E-004 +1.2841256843E+002 +9.5450535711E-001 -4.4089214328E+000
5208700000.000 +9.8416584073E-001 -1.0014104385E+000 +7.2463708063E-004 +1.3797137110E+002 +7.5063553338E-004 +1.4414568140E+002 +9.5446239553E-001 -4.4386262955E+000
5408650000.000 +9.8322901374E-001 -1.0766951330E+000 +7.8021074540E-004 +1.2214761475E+002 +7.7638924363E-004 +1.2090877047E+002 +9.5460298681E-001 -4.5898795273E+000
5608600000.000 +9.8447776047E-001 -1.1176018052E+000 +8.1996580812E-004 +1.1817474736E+002 +7.3467637010E-004 +1.1117557151E+002 +9.5479548266E-001 -4.6885049018E+000
5808550000.000 +9.8396097596E-001 -1.0932141294E+000 +8.0387343877E-004 +1.0411441329E+002 +8.3184420557E-004 +1.0230066846E+002 +9.5498301623E-001 -4.8095669901E+000
6008500000.000 +9.8328808933E-001 -1.1621955755E+000 +7.8523516505E-004 +1.1004907468E+002 +8.0834125023E-004 +1.0986090140E+002 +9.5461199813E-001 -5.0104148530E+000
6208450000.000 +9.8385740340E-001 -1.2023258652E+000 +1.0760863675E-003 +1.0672011898E+002 +1.0188705316E-003 +1.0220366815E+002 +9.5385129230E-001 -5.1528692743E+000
6408400000.000 +9.8374360795E-001 -1.1821795749E+000 +1.0269360984E-003 +1.0551884264E+002 +1.0165946747E-003 +9.8722087398E+001 +9.5393945210E-001 -5.3172726832E+000
6608350000.000 +9.8349939042E-001 -1.2577856892E+000 +9.8161784969E-004 +9.9250953424E+001 +9.3064887954E-004 +9.3297836868E+001 +9.5347937147E-001 -5.4971067562E+000
6808300000.000 +9.8375591799E-001 -1.2893024035E+000 +1.0091792958E-003 +9.1748688256E+001 +9.5147183538E-004 +9.0765439008E+001 +9.5276691486E-001 -5.6714802843E+000
7008250000.000 +9.8393270346E-001 -1.2902610857E+000 +9.0974119136E-004 +9.3563319805E+001 +9.3860841164E-004 +8.9722060425E+001 +9.5215726247E-001 -5.8131064826E+000
7208200000.000 +9.8250618942E-001 -1.3537097050E+000 +9.6057932655E-004 +8.6830579879E+001 +9.6763723854E-004 +8.6079586070E+001 +9.5134731366E-001 -5.9957595342E+000
7408150000.000 +9.8345722158E-001 -1.3972843840E+000 +9.3643652449E-004 +9.1707436732E+001 +9.4233184178E-004 +9.1956922299E+001 +9.5067336188E-001 -6.1964148577E+000
7608100000.000 +9.8286493316E-001 -1.4364902215E+000 +1.0204338887E-003 +8.7616672333E+001 +1.0281442701E-003 +8.6664412920E+001 +9.4975062856E-001 -6.3178096101E+000
7808050000.000 +9.8182078301E-001 -1.4887605368E+000 +8.9655250457E-004 +8.3492733513E+001 +9.0190761344E-004 +8.3882999938E+001 +9.4847838534E-001 -6.5080355976E+000
8008000000.000 +9.8226331604E-001 -1.5465168002E+000 +9.5366626827E-004 +9.2785548615E+001 +1.0080359031E-003 +8.8244406876E+001 +9.4779529850E-001 -6.6936795850E+000
8207950000.000 +9.8155592080E-001 -1.5417654089E+000 +8.3504279303E-004 +8.6486946365E+001 +7.7383633426E-004 +8.3909850437E+001 +9.4663695245E-001 -6.7730827346E+000
8407900000.000 +9.8081626722E-001 -1.5826561703E+000 +8.3664489986E-004 +9.8643988721E+001 +8.1008646316E-004 +9.8350071943E+001 +9.4584874156E-001 -6.9351347743E+000
8607850000.000 +9.8134397495E-001 -1.6218718633E+000 +8.5944047362E-004 +1.0324443996E+002 +8.6293720265E-004 +1.0442979149E+002 +9.4490184558E-001 -7.0673783079E+000
8807800000.000 +9.8176637791E-001 -1.5929667563E+000 +1.0320225652E-003 +1.0522274420E+002 +1.0728918886E-003 +1.0442463628E+002 +9.4381823561E-001 -7.1985135747E+000
9007750000.000 +9.8050906075E-001 -1.6358497810E+000 +1.0153969177E-003 +1.0644061400E+002 +1.0314304847E-003 +1.0607105442E+002 +9.4240754419E-001 -7.3169540995E+000
9207700000.000 +9.8113603816E-001 -1.6769899098E+000 +1.1424154836E-003 +1.0814521037E+002 +1.2342233991E-003 +1.0680257872E+002 +9.4234378195E-001 -7.4458933737E+000
9407650000.000 +9.8154920219E-001 -1.6716042354E+000 +1.2320856470E-003 +9.9570143575E+001 +1.2813403085E-003 +1.0014350358E+002 +9.4145412424E-001 -7.5716652336E+000
9607600000.000 +9.7988022111E-001 -1.7269680364E+000 +1.1693047085E-003 +1.0040583462E+002 +1.2396533959E-003 +9.8988896239E+001 +9.4034854937E-001 -7.7140225028E+000
9807550000.000 +9.8067007206E-001 -1.7616874864E+000 +1.1964724248E-003 +1.0240330741E+002 +1.2201940120E-003 +1.0180784788E+002 +9.3940843952E-001 -7.8874581081E+000
10007500000.000 +9.8034565152E-001 -1.7878613148E+000 +1.2686978592E-003 +1.0992188672E+002 +1.2884025614E-003 +1.0316305577E+002 +9.3845319018E-001 -8.0188358103E+000
10207450000.000 +9.7869361765E-001 -1.7983399294E+000 +1.2911094496E-003 +1.0434290380E+002 +1.3185170447E-003 +1.0265371229E+002 +9.3731779070E-001 -8.1687324388E+000
10407400000.000 +9.7871389429E-001 -1.8829690195E+000 +1.2280826182E-003 +1.0811262536E+002 +1.2431471142E-003 +1.0717654251E+002 +9.3605048379E-001 -8.3397061652E+000
10607350000.000 +9.8008634981E-001 -1.8468370356E+000 +1.3730862663E-003 +1.0846919010E+002 +1.3695622402E-003 +1.0591603805E+002 +9.3503979182E-001 -8.4366417433E+000
10807300000.000 +9.7772754293E-001 -1.8836817122E+000 +1.4751705744E-003 +1.0749160151E+002 +1.4468704854E-003 +1.0727223526E+002 +9.3422538750E-001 -8.5738031091E+000
11007250000.000 +9.7806144215E-001 -1.9549778324E+000 +1.5019774273E-003 +1.0940279352E+002 +1.6014493280E-003 +1.0523332116E+002 +9.3336027246E-001 -8.7653228033E+000
11207200000.000 +9.7889505035E-001 -1.9277371262E+000 +1.5918316877E-003 +1.1121489617E+002 +1.5333290563E-003 +1.1034839719E+002 +9.3229685835E-001 -8.8319511389E+000
11407150000.000 +9.7745910075E-001 -1.9619573605E+000 +1.7495590936E-003 +1.1464695075E+002 +1.6525729139E-003 +1.1286009719E+002 +9.3104819847E-001 -8.9651068665E+000
11607100000.000 +9.7756168912E-001 -2.0229625452E+000 +1.8887103510E-003 +1.0968583559E+002 +1.8255379335E-003 +1.0881936752E+002 +9.3047213035E-001 -9.0911593010E+000
11807050000.000 +9.7875701881E-001 -1.9528336156E+000 +1.9436559395E-003 +1.1229359626E+002 +2.0022863162E-003 +1.0619882264E+002 +9.2949098441E-001 -9.2183535661E+000
12007000000.000 +9.7734578910E-001 -1.9906380822E+000 +2.0539139931E-003 +1.0714568244E+002 +2.0591183861E-003 +1.0536792049E+002 +9.2839249318E-001 -9.3464822543E+000
12206950000.000 +9.7691100882E-001 -2.0671628059E+000 +2.1508546500E-003 +1.0676110042E+002 +2.1795648529E-003 +1.0375296874E+002 +9.2718244102E-001 -9.5281047327E+000
12406900000.000 +9.7890689588E-001 -2.0601521946E+000 +2.1190709569E-003 +1.0360441615E+002 +2.0972480141E-003 +1.0198162083E+002 +9.2636390014E-001 -9.6219781997E+000
12606850000.000 +9.7655227209E-001 -2.0852438408E+000 +2.2815955918E-003 +1.0360270217E+002 +2.2815872070E-003 +1.0350412762E+002 +9.2453593456E-001 -9.7788824354E+000
12806800000.000 +9.7523847044E-001 -2.2171255667E+000 +2.3452973414E-003 +1.0319081328E+002 +2.3934855665E-003 +1.0120104241E+002 +9.2367835726E-001 -9.9400955856E+000
13006750000.000 +9.7666018413E-001 -2.1178800126E+000 +2.4419726916E-003 +9.4242345911E+001 +2.4780645199E-003 +9.4855829823E+001 +9.2272169121E-001 -1.0025660958E+001
13206700000.000 +9.7484811673E-001 -2.1515790796E+000 +2.4191303191E-003 +9.4947922387E+001 +2.4042623459E-003 +9.2383151709E+001 +9.2077654927E-001 -1.0091730131E+001
13406650000.000 +9.7357148579E-001 -2.2007965350E+000 +2.3535898811E-003 +9.1059599298E+001 +2.3783479764E-003 +8.8712033979E+001 +9.1977217611E-001 -1.0292500858E+001
13606600000.000 +9.7440518941E-001 -2.1808012492E+000 +2.2225527318E-003 +9.2108057151E+001 +2.2036193663E-003 +8.9474475404E+001 +9.1832429694E-001 -1.0363286510E+001
13806550000.000 +9.7393582369E-001 -2.1070391643E+000 +2.1299677763E-003 +9.4622255056E+001 +2.1100227258E-003 +9.4406689063E+001 +9.1627712555E-001 -1.0419810200E+001
14006500000.000 +9.7287853044E-001 -2.2193399347E+000 +2.3016502554E-003 +9.5732955051E+001 +2.3317624281E-003 +9.6096325405E+001 +9.1514092068E-001 -1.0543361868E+001
14206450000.000 +9.7399954979E-001 -2.2164838735E+000 +2.6150790689E-003 +8.9545048082E+001 +2.7064898124E-003 +8.7567874495E+001 +9.1468660483E-001 -1.0572145150E+001
14406400000.000 +9.7338133036E-001 -2.2194536728E+000 +2.0840061842E-003 +6.7971691808E+001 +2.1092151660E-003 +6.7169170095E+001 +9.1366120098E-001 -1.0653278744E+001
14606350000.000 +9.7183533559E-001 -2.2918599719E+000 +1.3700450972E-003 +1.0115357585E+002 +1.3437937875E-003 +9.8248777258E+001 +9.1219923519E-001 -1.0817543812E+001
14806300000.000 +9.7228551114E-001 -2.2570465471E+000 +1.9304559107E-003 +1.0557237306E+002 +1.9021876484E-003 +1.0505261002E+002 +9.1096698806E-001 -1.0911039029E+001
15006250000.000 +9.7177533247E-001 -2.2472328981E+000 +1.9565585364E-003 +1.0412050808E+002 +1.9808632556E-003 +1.0202329322E+002 +9.0982637925E-001 -1.0960340104E+001
15206200000.000 +9.7124201133E-001 -2.2866340373E+000 +2.1855358101E-003 +1.0769312040E+002 +2.2626532194E-003 +1.0716373033E+002 +9.0881264286E-001 -1.1066216993E+001
15406150000.000 +9.7283880419E-001 -2.2675860328E+000 +2.0531242736E-003 +1.0165316744E+002 +2.1064014447E-003 +1.0119328218E+002 +9.0839624752E-001 -1.1156653466E+001
15606100000.000 +9.7272058688E-001 -2.1539284456E+000 +2.0729052520E-003 +1.1044592287E+002 +2.0751165885E-003 +1.1146191227E+002 +9.0720916796E-001 -1.1320492897E+001
15806050000.000 +9.7114160190E-001 -2.2578747025E+000 +2.3066812880E-003 +1.1382622483E+002 +2.3690377469E-003 +1.1162091048E+002 +9.0547751897E-001 -1.1463872362E+001
16006000000.000 +9.7213418519E-001 -2.2595554014E+000 +2.3389270434E-003 +1.1629971261E+002 +2.4546947106E-003 +1.1581334384E+002 +9.0414248907E-001 -1.1498594182E+001
16205950000.000 +9.7175112170E-001 -2.1671252630E+000 +2.6871807187E-003 +1.1229353932E+002 +2.7132279621E-003 +1.1061121457E+002 +9.0394995391E-001 -1.1543436103E+001
16405900000.000 +9.7067865630E-001 -2.2428300213E+000 +2.7831162990E-003 +1.1189502397E+002 +2.8203605200E-003 +1.1266842389E+002 +9.0229916774E-001 -1.1637281377E+001
16605850000.000 +9.7234048904E-001 -2.2511224731E+000 +3.0274884650E-003 +1.0847667392E+002 +3.0908879225E-003 +1.0876974222E+002 +9.0156348357E-001 -1.1671914651E+001
16805800000.000 +9.7128959629E-001 -2.1812520813E+000 +2.7462058235E-003 +1.1116757101E+002 +2.8043859599E-003 +1.0799313553E+002 +9.0110528920E-001 -1.1698630679E+001
17005750000.000 +9.7065832089E-001 -2.1805707173E+000 +2.9377366081E-003 +1.0925541004E+002 +2.9520461788E-003 +1.0840891307E+002 +9.0052494213E-001 -1.1747544334E+001
17205700000.000 +9.7146066998E-001 -2.2820091452E+000 +2.7463044651E-003 +1.0967318132E+002 +2.7762373985E-003 +1.0758851359E+002 +9.0056616279E-001 -1.1820835637E+001
17405650000.000 +9.7248693542E-001 -2.1667608699E+000 +2.6932684162E-003 +1.1711795039E+002 +2.6981815504E-003 +1.1735290318E+002 +9.0008256459E-001 -1.1890711226E+001
17605600000.000 +9.7063390101E-001 -2.2734323813E+000 +3.0179548723E-003 +1.2539310693E+002 +3.0673527302E-003 +1.2324730352E+002 +8.9872356501E-001 -1.2045135906E+001
17805550000.000 +9.7066852005E-001 -2.4107814803E+000 +3.4235283851E-003 +1.2508770767E+002 +3.4155227043E-003 +1.2503543917E+002 +8.9787665957E-001 -1.2124909766E+001
18005500000.000 +9.7114286110E-001 -2.3192642798E+000 +3.7694045815E-003 +1.2438472320E+002 +3.8327201981E-003 +1.2272258919E+002 +8.9634496098E-001 -1.2206458759E+001
18205450000.000 +9.7023586433E-001 -2.2854953497E+000 +4.0518340696E-003 +1.2089934013E+002 +4.1039230427E-003 +1.1920108227E+002 +8.9524200660E-001 -1.2263984803E+001
18405400000.000 +9.7135964034E-001 -2.3118654440E+000 +4.2139387555E-003 +1.2352772550E+002 +4.3754513255E-003 +1.2203119497E+002 +8.9465785982E-001 -1.2414623813E+001
18605350000.000 +9.7219584340E-001 -2.2309209548E+000 +4.6984278165E-003 +1.2118418561E+002 +4.7121829700E-003 +1.1745269876E+002 +8.9381784753E-001 -1.2492907660E+001
18805300000.000 +9.7180284788E-001 -2.2949671870E+000 +4.8461531424E-003 +1.1619195489E+002 +4.8035966192E-003 +1.1464969536E+002 +8.9284699222E-001 -1.2562866690E+001
19005250000.000 +9.7245769652E-001 -2.3397588419E+000 +5.0069637823E-003 +1.1699553192E+002 +5.0673505772E-003 +1.1630577951E+002 +8.9169581109E-001 -1.2760599950E+001
19205200000.000 +9.7470284796E-001 -2.2080023570E+000 +5.2357068385E-003 +1.1497236774E+002 +5.3140058233E-003 +1.1401574366E+002 +8.9084054441E-001 -1.2754496223E+001
19405150000.000 +9.7326471555E-001 -2.1831865512E+000 +5.2978048185E-003 +1.1581559287E+002 +5.4252177839E-003 +1.1415438351E+002 +8.8985689834E-001 -1.2823314713E+001
19605100000.000 +9.7223836940E-001 -2.3553977239E+000 +5.8406769490E-003 +1.1838209613E+002 +5.8687231441E-003 +1.1633275174E+002 +8.8927159872E-001 -1.2842355159E+001
19805050000.000 +9.7392989752E-001 -2.2935085901E+000 +6.1589337383E-003 +1.1261597616E+002 +6.2278339514E-003 +1.1171704227E+002 +8.8917386555E-001 -1.2842965565E+001
20005000000.000 +9.7218623362E-001 -2.2402770422E+000 +6.2734140865E-003 +1.1201047779E+002 +6.4047966828E-003 +1.0724943301E+002 +8.8713560957E-001 -1.2863130143E+001
20204950000.000 +9.7222335623E-001 -2.3963527573E+000 +6.4067417094E-003 +1.0935729266E+002 +6.4466657710E-003 +1.0754637347E+002 +8.8641585648E-001 -1.2856527721E+001
20404900000.000 +9.7337169821E-001 -2.3524965746E+000 +6.6187407973E-003 +1.0767908035E+002 +6.8479130876E-003 +1.0726676372E+002 +8.8526213760E-001 -1.2853008877E+001
20604850000.000 +9.7385841770E-001 -2.2892746991E+000 +6.9421796659E-003 +1.0771236349E+002 +7.1037946994E-003 +1.0608723517E+002 +8.8530893900E-001 -1.2779877100E+001
20804800000.000 +9.7240633285E-001 -2.4833192976E+000 +6.9726543225E-003 +1.0469985769E+002 +7.2315983256E-003 +1.0414141221E+002 +8.8508791528E-001 -1.2878659538E+001
21004750000.000 +9.7328892826E-001 -2.5471699613E+000 +6.9974570188E-003 +1.0428761845E+002 +7.3867554981E-003 +1.0351550131E+002 +8.8570816570E-001 -1.2908230419E+001
21204700000.000 +9.7365380009E-001 -2.4143943592E+000 +7.2616307240E-003 +1.0409563189E+002 +7.3310170973E-003 +1.0152319973E+002 +8.8510173366E-001 -1.2967751190E+001
21404650000.000 +9.7290034876E-001 -2.5579018456E+000 +7.5911060147E-003 +1.0281158170E+002 +7.6121015089E-003 +1.0142018174E+002 +8.8484614238E-001 -1.3049541995E+001
21604600000.000 +9.7338066935E-001 -2.5359856413E+000 +7.6327231053E-003 +1.0114375098E+002 +8.1772584222E-003 +9.9712194255E+001 +8.8540797724E-001 -1.3134436489E+001
21804550000.000 +9.7367715370E-001 -2.4826564728E+000 +8.1397285576E-003 +1.0140164845E+002 +8.4281014262E-003 +9.9739864600E+001 +8.8626646338E-001 -1.3248265724E+001
22004500000.000 +9.7296219405E-001 -2.5803407980E+000 +8.2783224551E-003 +1.0125916888E+002 +8.6128587502E-003 +9.8137709079E+001 +8.8683430158E-001 -1.3334130795E+001
22204450000.000 +9.7460925642E-001 -2.5384460571E+000 +8.5607126198E-003 +9.8804909170E+001 +8.7184483799E-003 +9.5327098425E+001 +8.8772955810E-001 -1.3384678532E+001
22404400000.000 +9.7585097335E-001 -2.4291138875E+000 +8.4959159595E-003 +9.7093696882E+001 +8.9744580059E-003 +9.5680879231E+001 +8.8821573349E-001 -1.3454940270E+001
22604350000.000 +9.7589993595E-001 -2.5418224303E+000 +8.9922224433E-003 +9.7174207111E+001 +9.5476074693E-003 +9.4583775786E+001 +8.8832687853E-001 -1.3587690567E+001
22804300000.000 +9.7652380648E-001 -2.5117988819E+000 +9.5239113437E-003 +9.6383255290E+001 +9.7606543470E-003 +9.4079081797E+001 +8.8868667529E-001 -1.3546005872E+001
23004250000.000 +9.7738688032E-001 -2.4176348027E+000 +9.9533258305E-003 +9.5688091542E+001 +1.0072667323E-002 +9.4166015119E+001 +8.8785179195E-001 -1.3605221990E+001
23204200000.000 +9.7574180258E-001 -2.5735534239E+000 +1.0355981033E-002 +9.2485014411E+001 +1.0542223151E-002 +9.1055282580E+001 +8.8921203138E-001 -1.3650075541E+001
23404150000.000 +9.7765103681E-001 -2.6949568322E+000 +1.0617282282E-002 +9.0247129102E+001 +1.0985638647E-002 +8.8970344908E+001 +8.9032192895E-001 -1.3662017789E+001
23604100000.000 +9.7967083697E-001 -2.6727079462E+000 +1.1177931017E-002 +8.7602616559E+001 +1.1477696276E-002 +8.4760267504E+001 +8.8957245072E-001 -1.3818693911E+001
23804050000.000 +9.7695563913E-001 -2.7399378560E+000 +1.1507173695E-002 +8.4924989131E+001 +1.1575421738E-002 +8.3735172088E+001 +8.9089760788E-001 -1.3907406052E+001
24004000000.000 +9.7709157289E-001 -2.8997202493E+000 +1.1615990285E-002 +8.4905041467E+001 +1.1975306118E-002 +8.2403840079E+001 +8.8983584531E-001 -1.4163340379E+001
24203950000.000 +9.7808545109E-001 -2.9492789360E+000 +1.1992481873E-002 +8.0292625026E+001 +1.1914651038E-002 +7.8019451164E+001 +8.9017852398E-001 -1.4225443192E+001
24403900000.000 +9.7670805420E-001 -2.9345445514E+000 +1.2056700655E-002 +7.9720764942E+001 +1.2212313832E-002 +7.7173111059E+001 +8.8949218608E-001 -1.4369023981E+001
24603850000.000 +9.7471151421E-001 -3.0341802413E+000 +1.2339786779E-002 +7.6060776417E+001 +1.2559134257E-002 +7.3799917076E+001 +8.8956649181E-001 -1.4517381271E+001
24803800000.000 +9.7637768110E-001 -2.9773117001E+000 +1.1971881205E-002 +7.2841440204E+001 +1.2262655637E-002 +7.0280514242E+001 +8.8947691955E-001 -1.4606153673E+001
25003750000.000 +9.7475264390E-001 -2.8958758347E+000 +1.2211780151E-002 +7.3754000581E+001 +1.2039324317E-002 +7.0009812736E+001 +8.8970331304E-001 -1.4723091929E+001
25203700000.000 +9.7415135485E-001 -2.9818210902E+000 +1.1995969595E-002 +7.1386276367E+001 +1.2556711204E-002 +7.0235192840E+001 +8.9064934163E-001 -1.4812078809E+001
25403650000.000 +9.7611853362E-001 -2.8762502715E+000 +1.2127588387E-002 +7.2070946670E+001 +1.2415241237E-002 +7.0024892282E+001 +8.9120493540E-001 -1.4902323677E+001
25603600000.000 +9.7415043142E-001 -2.9795644963E+000 +1.2195971816E-002 +7.1147099162E+001 +1.2565602332E-002 +6.9025364262E+001 +8.9063392718E-001 -1.5026056756E+001
25803550000.000 +9.7396544535E-001 -3.0567903576E+000 +1.2784567666E-002 +7.2055705988E+001 +1.2991276236E-002 +6.8396614812E+001 +8.9047013746E-001 -1.5145768082E+001
26003500000.000 +9.7389677026E-001 -3.0333869571E+000 +1.2985706276E-002 +6.9915453462E+001 +1.3095344577E-002 +6.7377165466E+001 +8.9032290330E-001 -1.5160935324E+001
26203450000.000 +9.7409238651E-001 -3.0797603380E+000 +1.3239600106E-002 +6.7308047030E+001 +1.3835283756E-002 +6.5571046502E+001 +8.9045512824E-001 -1.5251359585E+001
26403400000.000 +9.7377164257E-001 -3.1646642713E+000 +1.3525065282E-002 +6.5888776480E+001 +1.3719392790E-002 +6.4674222857E+001 +8.9086711767E-001 -1.5360400876E+001
26603350000.000 +9.7538256081E-001 -3.1482273832E+000 +1.3717881169E-002 +6.5334620541E+001 +1.4277470841E-002 +6.1688378512E+001 +8.9064071833E-001 -1.5518208872E+001
26803300000.000 +9.7513609864E-001 -3.1457580021E+000 +1.4098564199E-002 +6.3472042883E+001 +1.4116401209E-002 +6.1464035216E+001 +8.9009543285E-001 -1.5672968566E+001
27003250000.000 +9.7558375120E-001 -3.1911710668E+000 +1.4578900136E-002 +6.3953729336E+001 +1.4947016854E-002 +6.1049382017E+001 +8.9001300695E-001 -1.5784163338E+001
27203200000.000 +9.7531096306E-001 -3.2616275318E+000 +1.5033852319E-002 +6.0671782347E+001 +1.5304157288E-002 +5.8728465354E+001 +8.9022009584E-001 -1.5963190921E+001
27403150000.000 +9.7584164246E-001 -3.1659872524E+000 +1.5983464131E-002 +5.9018615840E+001 +1.5965551876E-002 +5.6149699396E+001 +8.8887765141E-001 -1.6159302806E+001
27603100000.000 +9.7541873842E-001 -3.2107864483E+000 +1.6138365969E-002 +5.4684868057E+001 +1.5979133828E-002 +5.2707137733E+001 +8.8902535009E-001 -1.6182214138E+001
27803050000.000 +9.7438633079E-001 -3.2563484783E+000 +1.6321320093E-002 +5.4016217133E+001 +1.6326932101E-002 +5.1077279964E+001 +8.8919228341E-001 -1.6372130675E+001
28003000000.000 +9.7444979780E-001 -3.1832235836E+000 +1.7434706851E-002 +4.9601936732E+001 +1.7512414277E-002 +4.7810764977E+001 +8.8752769693E-001 -1.6512008688E+001
28202950000.000 +9.7131875890E-001 -3.2982175843E+000 +1.7176875818E-002 +4.3955593284E+001 +1.7265067654E-002 +4.2824478539E+001 +8.8669859933E-001 -1.6548445292E+001
28402900000.000 +9.7151363698E-001 -3.3296016071E+000 +1.6502641397E-002 +4.1201017948E+001 +1.6908842767E-002 +3.9048749226E+001 +8.8535762192E-001 -1.6607848327E+001
28602850000.000 +9.7260068582E-001 -3.2479443815E+000 +1.5469954835E-002 +4.0944162753E+001 +1.5952811972E-002 +3.7778805597E+001 +8.8554580639E-001 -1.6593222747E+001
28802800000.000 +9.7012157803E-001 -3.3001693194E+000 +1.5525241575E-002 +4.0678127459E+001 +1.5963662306E-002 +3.8998724241E+001 +8.8570641035E-001 -1.6691735274E+001
29002750000.000 +9.7033786472E-001 -3.3316076049E+000 +1.5689251720E-002 +4.0478630562E+001 +1.6083203053E-002 +3.7768782309E+001 +8.8561836841E-001 -1.6763308339E+001
29202700000.000 +9.7194784590E-001 -3.2834568318E+000 +1.5940722144E-002 +3.8878944438E+001 +1.6316899440E-002 +3.5359061197E+001 +8.8510900263E-001 -1.6919527913E+001
29402650000.000 +9.7079129166E-001 -3.3500424397E+000 +1.5790314192E-002 +3.7879163607E+001 +1.6188960601E-002 +3.4457379820E+001 +8.8467773142E-001 -1.6997013373E+001
29602600000.000 +9.7128866796E-001 -3.3925729487E+000 +1.5799633724E-002 +3.7344061702E+001 +1.6237112875E-002 +3.3613977095E+001 +8.8530539863E-001 -1.7103690270E+001
29802550000.000 +9.7268671522E-001 -3.2634009245E+000 +1.6066791763E-002 +3.7041631275E+001 +1.6286939756E-002 +3.2668669264E+001 +8.8492954601E-001 -1.7217680617E+001
30002500000.000 +9.6957846618E-001 -3.3091028813E+000 +1.6321687403E-002 +3.5964098159E+001 +1.6214773440E-002 +3.2974187308E+001 +8.8561752681E-001 -1.7348685868E+001
30202450000.000 +9.7014039509E-001 -3.3295843675E+000 +1.6216837388E-002 +3.4641744745E+001 +1.6963092646E-002 +3.2210666358E+001 +8.8544178779E-001 -1.7478451151E+001
30402400000.000 +9.7169244691E-001 -3.1658788678E+000 +1.6751922228E-002 +3.3462971125E+001 +1.6959968815E-002 +3.0647853369E+001 +8.8518175769E-001 -1.7625188991E+001
30602350000.000 +9.6985639946E-001 -3.2546168922E+000 +1.7071079927E-002 +3.1221047351E+001 +1.7151833815E-002 +3.0498487165E+001 +8.8519079267E-001 -1.7707181240E+001
30802300000.000 +9.6942571614E-001 -3.3385442065E+000 +1.7441776014E-002 +2.9547602224E+001 +1.7564320069E-002 +2.8638046377E+001 +8.8454055132E-001 -1.7783598668E+001
31002250000.000 +9.7025007127E-001 -3.1867076579E+000 +1.7755444952E-002 +2.8762072722E+001 +1.7967649506E-002 +2.7489206045E+001 +8.8383813553E-001 -1.7862328984E+001
31202200000.000 +9.6937064655E-001 -3.2752504432E+000 +1.8916714594E-002 +2.7774506457E+001 +1.8911632662E-002 +2.5130972169E+001 +8.8196898663E-001 -1.8022894602E+001
31402150000.000 +9.6815758333E-001 -3.2330207112E+000 +1.9474698732E-002 +2.3293856563E+001 +2.0386213115E-002 +2.2764964240E+001 +8.8000974993E-001 -1.8036352361E+001
31602100000.000 +9.6994309981E-001 -3.1731141690E+000 +2.0230262585E-002 +1.6667971778E+001 +2.0211097787E-002 +1.4715204527E+001 +8.7812167034E-001 -1.7955484586E+001
31802050000.000 +9.6807934701E-001 -3.1953014940E+000 +1.8877634563E-002 +1.5146221921E+001 +1.9550913702E-002 +1.4252278347E+001 +8.7945746125E-001 -1.8008720664E+001
32002000000.000 +9.6793888904E-001 -3.2459298568E+000 +1.9724283930E-002 +1.0553454436E+001 +2.0115605753E-002 +8.3725479086E+000 +8.7884648317E-001 -1.7933375745E+001
32201950000.000 +9.6998965290E-001 -3.0918577076E+000 +1.8614519285E-002 +7.9649066701E+000 +1.9120173963E-002 +6.1441653456E+000 +8.7953010744E-001 -1.7968891279E+001
32401900000.000 +9.6967200858E-001 -3.1091502784E+000 +1.8832623662E-002 +6.8720466465E+000 +1.8642701124E-002 +3.8453764075E+000 +8.8105389087E-001 -1.8080316971E+001
32601850000.000 +9.6884368889E-001 -3.1216394340E+000 +1.7879175347E-002 +4.6569020932E+000 +1.8418643421E-002 +3.0196574713E+000 +8.8191057036E-001 -1.8175601947E+001
32801800000.000 +9.7050498987E-001 -3.0717198447E+000 +1.7902583015E-002 +3.6408968763E+000 +1.8378798783E-002 +2.1187608611E-001 +8.8152318580E-001 -1.8304647838E+001
33001750000.000 +9.7076808303E-001 -3.0066701086E+000 +1.7448045667E-002 +8.9514389571E-001 +1.8111688922E-002 -1.4736345586E+000 +8.8220443434E-001 -1.8469575653E+001
33201700000.000 +9.7095466958E-001 -3.0967918999E+000 +1.7098644822E-002 +7.6304087746E-001 +1.7362022891E-002 -2.6992698116E+000 +8.8367247376E-001 -1.8519234330E+001
33401650000.000 +9.7289262636E-001 -3.0566385188E+000 +1.6889258761E-002 -4.3618756065E-001 +1.7163701150E-002 -3.8041349856E+000 +8.8388067722E-001 -1.8724980831E+001
33601600000.000 +9.7313162418E-001 -2.9654447054E+000 +1.6908828858E-002 -2.1066421584E+000 +1.7119800188E-002 -4.8788563433E+000 +8.8443028578E-001 -1.8826172854E+001
33801550000.000 +9.7247222036E-001 -3.0581392158E+000 +1.6677050646E-002 -4.3583837205E+000 +1.6471753151E-002 -7.3909152346E+000 +8.8470761371E-001 -1.8917658451E+001
34001500000.000 +9.7328074321E-001 -3.1382170602E+000 +1.6226050465E-002 -5.1972630855E+000 +1.6543927178E-002 -8.2018646483E+000 +8.8559877774E-001 -1.9056801305E+001
34201450000.000 +9.7440810719E-001 -3.0134382867E+000 +1.6204847138E-002 -6.3734477048E+000 +1.6015888529E-002 -9.9050661214E+000 +8.8573143126E-001 -1.9085506715E+001
34401400000.000 +9.7361792180E-001 -3.1311890873E+000 +1.5827439397E-002 -7.7396270687E+000 +1.5767939819E-002 -1.0402418437E+001 +8.8572292859E-001 -1.9199902732E+001
34601350000.000 +9.7515590274E-001 -3.1407607058E+000 +1.5527243568E-002 -9.4747711010E+000 +1.5825687343E-002 -1.1641958732E+001 +8.8541190182E-001 -1.9149960255E+001
34801300000.000 +9.7570359826E-001 -3.2127014385E+000 +1.5951932996E-002 -8.7372938134E+000 +1.5668563287E-002 -1.1626220837E+001 +8.8548812993E-001 -1.9431997570E+001
35001250000.000 +9.7353142652E-001 -3.2741623770E+000 +1.6444618130E-002 -1.0918179934E+001 +1.6394556608E-002 -1.2568289535E+001 +8.8413986955E-001 -1.9354960707E+001
35201200000.000 +9.7382421772E-001 -3.2306592746E+000 +1.6247027325E-002 -1.4387613058E+001 +1.6581135439E-002 -1.6495092895E+001 +8.8409419709E-001 -1.9487535832E+001
35401150000.000 +9.7416855606E-001 -3.0259861041E+000 +1.6029594861E-002 -1.6486718157E+001 +1.6476519558E-002 -1.8643971180E+001 +8.8419944643E-001 -1.9441898653E+001
35601100000.000 +9.7369664724E-001 -3.1907768251E+000 +1.6051958191E-002 -1.9448070742E+001 +1.6252851697E-002 -2.1399301667E+001 +8.8452943933E-001 -1.9592108099E+001
35801050000.000 +9.7447660347E-001 -3.1480676594E+000 +1.5334598004E-002 -2.2760194520E+001 +1.5884516565E-002 -2.4906594345E+001 +8.8562313258E-001 -1.9734391438E+001
36001000000.000 +9.7643398144E-001 -3.1537814562E+000 +1.5336473249E-002 -2.3546061731E+001 +1.5523389506E-002 -2.7153362335E+001 +8.8549547422E-001 -1.9941896382E+001
36200950000.000 +9.7431704930E-001 -3.0782445786E+000 +1.5028771731E-002 -2.8315037372E+001 +1.5407013268E-002 -3.0114600422E+001 +8.8667399853E-001 -2.0018104467E+001
36400900000.000 +9.7624109969E-001 -3.1274030702E+000 +1.4240744803E-002 -2.8452122914E+001 +1.4612207084E-002 -3.1503736817E+001 +8.8740019446E-001 -2.0186615031E+001
36600850000.000 +9.7776191775E-001 -3.1043404687E+000 +1.3684220153E-002 -3.0088554543E+001 +1.4016895191E-002 -3.3087351251E+001 +8.8839966806E-001 -2.0414553660E+001
36800800000.000 +9.7734822159E-001 -3.1198850266E+000 +1.3283310340E-002 -3.1119479693E+001 +1.3495811296E-002 -3.4617996176E+001 +8.8943601502E-001 -2.0538405634E+001
37000750000.000 +9.7774222424E-001 -3.1985046674E+000 +1.2523935048E-002 -3.0735016908E+001 +1.2830491060E-002 -3.2921794489E+001 +8.8957409827E-001 -2.0603659592E+001
37200700000.000 +9.7959786324E-001 -3.1700714265E+000 +1.2353380315E-002 -2.9270013888E+001 +1.2178446931E-002 -3.3199032464E+001 +8.9007164599E-001 -2.0747836755E+001
37400650000.000 +9.7882288621E-001 -3.2124971843E+000 +1.2108390814E-002 -2.8808601805E+001 +1.1838328189E-002 -3.1521963996E+001 +8.9082224573E-001 -2.0896153223E+001
37600600000.000 +9.7974617912E-001 -3.2234844147E+000 +1.2153847264E-002 -2.9154072555E+001 +1.2121658171E-002 -3.2008825950E+001 +8.9059196739E-001 -2.0945956412E+001
37800550000.000 +9.7985151598E-001 -3.2196058813E+000 +1.2321446842E-002 -3.0996347566E+001 +1.2007260729E-002 -3.3632028854E+001 +8.9040195202E-001 -2.1101060526E+001
38000500000.000 +9.7931198316E-001 -3.3142966590E+000 +1.2151525164E-002 -3.3218598837E+001 +1.1843444374E-002 -3.4312679042E+001 +8.9055679043E-001 -2.1240463651E+001
38200450000.000 +9.7981635170E-001 -3.3893945527E+000 +1.1195339499E-002 -3.3248581340E+001 +1.1163362554E-002 -3.5149683063E+001 +8.8965964059E-001 -2.1449709041E+001
38400400000.000 +9.7998128938E-001 -3.3860540084E+000 +1.0879257486E-002 -3.2912260748E+001 +1.0765248100E-002 -3.4221156107E+001 +8.8861225564E-001 -2.1598775616E+001
38600350000.000 +9.7823292158E-001 -3.4160345477E+000 +1.1147106212E-002 -2.9757521057E+001 +1.1055037607E-002 -3.1118102508E+001 +8.8670945171E-001 -2.1815491609E+001
38800300000.000 +9.7923034690E-001 -3.4425212094E+000 +1.1449068222E-002 -2.9822544041E+001 +1.1538809102E-002 -3.1660886502E+001 +8.8460500386E-001 -2.1912272041E+001
39000250000.000 +9.7948719307E-001 -3.4735844417E+000 +1.1468232238E-002 -3.3571461097E+001 +1.1668796023E-002 -3.5297861316E+001 +8.8370068416E-001 -2.2065337348E+001
39200200000.000 +9.7776926498E-001 -3.5391962683E+000 +1.1352057434E-002 -3.5762713218E+001 +1.1539645957E-002 -3.8202024945E+001 +8.8341889389E-001 -2.2133151765E+001
39400150000.000 +9.7955278780E-001 -3.4329219748E+000 +1.1466804503E-002 -3.4649802742E+001 +1.1786667717E-002 -3.7251633957E+001 +8.8246347242E-001 -2.2249699320E+001
39600100000.000 +9.7813242604E-001 -3.4510105536E+000 +1.1527837250E-002 -3.5361910086E+001 +1.1869204024E-002 -3.8228912780E+001 +8.8207534795E-001 -2.2291556035E+001
39800050000.000 +9.7811583416E-001 -3.3685994015E+000 +1.2133483363E-002 -3.9645042702E+001 +1.2163685880E-002 -4.2698217031E+001 +8.8324381444E-001 -2.2324117004E+001
40000000000.000 +9.7987730861E-001 -3.4637356934E+000 +1.1071188329E-002 -4.5365329650E+001 +1.1299297834E-002 -4.8460889623E+001 +8.8548907376E-001 -2.2399769280E+001
