# Supplementary material for: Conductivity and radio frequency performance data for silver nanoparticle inks deposited via aerosol jet deposition and processed under varying conditions
Source: Data Brief. 2020 Sep 24;33:106331. doi: 10.1016/j.dib.2020.106331 (PMC7560714; doi:10.1016/j.dib.2020.106331)
Supplement: Supplementary file 3 [file mmc3.zip › Sintering Study/Clariant Ink/RF Data/CLA_03_05.S2P]

!  2-Port S-parameters saved by WinCal
! VAR MeasName=S-Parameters (CALIBRATED_DATA) read from VNA (E8364B)
! VAR MeasDate=11/22/2017 3:21:49 PM
! VAR NAME=AFRL171010_03_05
! VAR FILENAME=AFRL171010_03_05.S2P
! VAR DATE=11/22/2017 3:21:49 PM
! VAR PHYS_PORTS=1,2
! VAR ObjTypeName=DATASET
! VAR IndexType=Frequency
!
# Hz S MA R 50
10000000.000 +9.8098974476E-001 -5.6733734597E-001 +2.4654498710E-003 +3.4798575852E+001 +4.0913398122E-003 -2.8391168083E+001 +9.7645920401E-001 -5.7535708893E-001
209950000.000 +9.7118780035E-001 -4.5221659915E-001 +3.5790779270E-003 +5.2252525547E+000 +3.6757343242E-003 +9.8430603715E+000 +9.6601254456E-001 -7.0707834692E-001
409900000.000 +9.7084347248E-001 -7.3155363814E-001 +3.7451694994E-003 +1.8185658468E+001 +3.7394493151E-003 +1.8112936123E+001 +9.6533234941E-001 -1.1505635461E+000
609850000.000 +9.6816250665E-001 -9.8710245143E-001 +3.6303701794E-003 +7.2060102896E+000 +3.6693335744E-003 +6.2218707531E+000 +9.6086531582E-001 -1.5981855056E+000
809800000.000 +9.6559565772E-001 -1.0343825003E+000 +3.9879158499E-003 +1.6736550958E+001 +4.0210421201E-003 +1.6047095067E+001 +9.5900875710E-001 -1.8948714045E+000
1009750000.000 +9.6363874933E-001 -1.2915628618E+000 +3.3147368411E-003 +9.1825487160E+000 +3.3644132501E-003 +9.2089320403E+000 +9.5690006304E-001 -2.2818553672E+000
1209700000.000 +9.6274793862E-001 -1.4772177258E+000 +3.8053311686E-003 +1.6695880373E+001 +3.8227264704E-003 +1.6556213560E+001 +9.5640491428E-001 -2.6097257487E+000
1409650000.000 +9.6083606980E-001 -1.6639336025E+000 +3.9926554013E-003 +1.6485262915E+001 +4.0426157149E-003 +1.6610233369E+001 +9.5563711597E-001 -2.9993675325E+000
1609600000.000 +9.5867419716E-001 -1.8891620409E+000 +4.2244943954E-003 +1.4046016161E+001 +4.1924243425E-003 +1.3386854342E+001 +9.5368975238E-001 -3.4690841764E+000
1809550000.000 +9.5481301247E-001 -2.0721553295E+000 +4.2018858055E-003 +1.1263674603E+001 +4.1439009410E-003 +1.2006281462E+001 +9.5027300439E-001 -3.9516022710E+000
2009500000.000 +9.5248647053E-001 -2.0542917053E+000 +4.0239043833E-003 +1.6110887008E+001 +4.0097425816E-003 +1.6113084687E+001 +9.4684490327E-001 -4.2001378679E+000
2209450000.000 +9.5112679488E-001 -2.0729468528E+000 +3.8577660543E-003 +1.4468172185E+001 +3.9472256424E-003 +1.3652062984E+001 +9.4555121009E-001 -4.4714306531E+000
2409400000.000 +9.5066968832E-001 -2.3691078138E+000 +4.3132622832E-003 +1.7880541255E+001 +4.1900458049E-003 +1.9185538546E+001 +9.4339415282E-001 -4.7172260382E+000
2609350000.000 +9.4889752872E-001 -2.4174164109E+000 +4.4709949603E-003 +1.6752809939E+001 +4.5756158328E-003 +1.6259637702E+001 +9.4220414110E-001 -5.0147768458E+000
2809300000.000 +9.4787501395E-001 -2.4238412330E+000 +4.3999337967E-003 +1.9419997078E+001 +4.3695981164E-003 +1.8543733180E+001 +9.4154587278E-001 -5.2966061470E+000
3009250000.000 +9.4522784931E-001 -2.6297602048E+000 +4.7663188856E-003 +1.9710380125E+001 +4.6589175783E-003 +1.8589743588E+001 +9.3808281423E-001 -5.7128692959E+000
3209200000.000 +9.4305302871E-001 -2.6402359346E+000 +4.4010642614E-003 +2.1570587372E+001 +4.5130604083E-003 +2.0180521369E+001 +9.3506477984E-001 -5.9894900249E+000
3409150000.000 +9.4177480671E-001 -2.6575573876E+000 +4.4974421898E-003 +2.0111142740E+001 +4.5485856755E-003 +1.9578757358E+001 +9.3347712896E-001 -6.1401195209E+000
3609100000.000 +9.3965545035E-001 -2.7719933921E+000 +4.5503822390E-003 +2.0092872407E+001 +4.5482575337E-003 +1.9576692747E+001 +9.3240115343E-001 -6.4258572656E+000
3809050000.000 +9.3922555984E-001 -2.7589612520E+000 +4.5063601826E-003 +2.4323924504E+001 +4.4799093009E-003 +2.3920592250E+001 +9.3137641843E-001 -6.6764689841E+000
4009000000.000 +9.3829507685E-001 -2.8746615542E+000 +4.8600304197E-003 +2.1722989010E+001 +4.8741545342E-003 +2.1774491333E+001 +9.2998638542E-001 -6.9633293305E+000
4208950000.000 +9.3751189816E-001 -3.0094365129E+000 +4.8285205743E-003 +2.4684204109E+001 +4.8267981808E-003 +2.3748995731E+001 +9.2866850663E-001 -7.3284150024E+000
4408900000.000 +9.3596861967E-001 -3.0326839396E+000 +4.9247920404E-003 +2.4715748363E+001 +4.8945546949E-003 +2.3943522681E+001 +9.2611829725E-001 -7.5593107295E+000
4608850000.000 +9.3456873250E-001 -3.0519405479E+000 +4.8058161092E-003 +2.4201908788E+001 +4.8478570186E-003 +2.2949974820E+001 +9.2405286780E-001 -7.7914448145E+000
4808800000.000 +9.3353356580E-001 -3.1248934723E+000 +4.9724529281E-003 +2.3756050334E+001 +5.0014699326E-003 +2.2929974657E+001 +9.2300938018E-001 -8.0479671921E+000
5008750000.000 +9.3346092711E-001 -3.1725922090E+000 +5.0621200130E-003 +2.3075926553E+001 +5.1080757158E-003 +2.1969663652E+001 +9.2151549389E-001 -8.2768969509E+000
5208700000.000 +9.3260501186E-001 -3.1602038296E+000 +4.8772960268E-003 +2.7030110849E+001 +4.8378805802E-003 +2.5842217349E+001 +9.2044514720E-001 -8.4426879027E+000
5408650000.000 +9.3107506798E-001 -3.2482564907E+000 +5.1550067925E-003 +2.6277975380E+001 +5.2345523658E-003 +2.6211646797E+001 +9.1929475428E-001 -8.6966960747E+000
5608600000.000 +9.3152729394E-001 -3.3287136557E+000 +5.3363908508E-003 +2.5598001486E+001 +5.3768882931E-003 +2.5787861019E+001 +9.1886860365E-001 -8.8919640929E+000
5808550000.000 +9.3034815965E-001 -3.3356469844E+000 +5.5167553134E-003 +2.5895466632E+001 +5.4933899957E-003 +2.4176912533E+001 +9.1805305872E-001 -9.1257704323E+000
6008500000.000 +9.2872859043E-001 -3.4197267910E+000 +5.3586728876E-003 +2.5356896695E+001 +5.4441225402E-003 +2.4598547041E+001 +9.1741894583E-001 -9.4424137205E+000
6208450000.000 +9.2845331298E-001 -3.5150180630E+000 +5.5349260436E-003 +2.6039324016E+001 +5.6302318000E-003 +2.6186076265E+001 +9.1612210859E-001 -9.7094012511E+000
6408400000.000 +9.2791062329E-001 -3.5123941691E+000 +5.6105937290E-003 +2.6514536513E+001 +5.5921601322E-003 +2.5391110949E+001 +9.1600388918E-001 -9.9943674152E+000
6608350000.000 +9.2715257544E-001 -3.6044383825E+000 +5.6389350885E-003 +2.6041860458E+001 +5.6871069106E-003 +2.4339859531E+001 +9.1518216984E-001 -1.0309959574E+001
6808300000.000 +9.2703413709E-001 -3.6943704641E+000 +5.7501505986E-003 +2.4719124374E+001 +5.8162109203E-003 +2.4129638027E+001 +9.1448688805E-001 -1.0597114658E+001
7008250000.000 +9.2654410907E-001 -3.7031566312E+000 +5.6870427156E-003 +2.5308326504E+001 +5.7349943526E-003 +2.3447647678E+001 +9.1285746082E-001 -1.0877437797E+001
7208200000.000 +9.2432561771E-001 -3.8013137218E+000 +5.8272063863E-003 +2.4414215046E+001 +5.7717580485E-003 +2.3559491005E+001 +9.1142030742E-001 -1.1196928985E+001
7408150000.000 +9.2482341654E-001 -3.8998142687E+000 +5.6120136687E-003 +2.5163787931E+001 +5.6743110211E-003 +2.3591812602E+001 +9.1115954329E-001 -1.1508683012E+001
7608100000.000 +9.2399130943E-001 -3.9512050872E+000 +5.8411983842E-003 +2.6151411929E+001 +5.8965805675E-003 +2.4487940499E+001 +9.0945964052E-001 -1.1782877583E+001
7808050000.000 +9.2226389093E-001 -4.0388288948E+000 +5.8213950912E-003 +2.3925230017E+001 +5.8364080258E-003 +2.3234952841E+001 +9.0759912590E-001 -1.2098172870E+001
8008000000.000 +9.2188458481E-001 -4.1233155326E+000 +5.9292616257E-003 +2.5547887181E+001 +5.8572964010E-003 +2.5069403471E+001 +9.0588929469E-001 -1.2399484692E+001
8207950000.000 +9.2067445574E-001 -4.1382466688E+000 +5.7990788142E-003 +2.3543341199E+001 +5.7432214845E-003 +2.2034018281E+001 +9.0350380120E-001 -1.2590258378E+001
8407900000.000 +9.1935847690E-001 -4.1882929553E+000 +5.6778319341E-003 +2.5033350150E+001 +5.6574315908E-003 +2.4457473359E+001 +9.0148346427E-001 -1.2868220202E+001
8607850000.000 +9.1884271496E-001 -4.2432536360E+000 +5.5726242769E-003 +2.6046310877E+001 +5.6690238333E-003 +2.4375901621E+001 +8.9991392829E-001 -1.3108138151E+001
8807800000.000 +9.1887806745E-001 -4.2140443654E+000 +5.6723012105E-003 +2.8737629419E+001 +5.6904892999E-003 +2.7277178219E+001 +8.9856577751E-001 -1.3358654944E+001
9007750000.000 +9.1689339225E-001 -4.3107973943E+000 +5.7350856491E-003 +2.8086286007E+001 +5.6830326666E-003 +2.6894240387E+001 +8.9662310581E-001 -1.3601706329E+001
9207700000.000 +9.1757841487E-001 -4.3814347871E+000 +5.7751888469E-003 +3.0269735562E+001 +5.8249373385E-003 +2.8782740464E+001 +8.9601318752E-001 -1.3872178320E+001
9407650000.000 +9.1737461806E-001 -4.3703520082E+000 +5.9432216086E-003 +2.9849829516E+001 +5.9504811434E-003 +2.8690136171E+001 +8.9473163573E-001 -1.4096953013E+001
9607600000.000 +9.1556818700E-001 -4.4650823438E+000 +6.0254403919E-003 +2.9985639435E+001 +6.0277659814E-003 +2.8572303332E+001 +8.9286898305E-001 -1.4376081124E+001
9807550000.000 +9.1561539686E-001 -4.5337203657E+000 +5.9457077943E-003 +3.0206385121E+001 +5.9911010736E-003 +2.8749775193E+001 +8.9175543900E-001 -1.4713497749E+001
10007500000.000 +9.1496936745E-001 -4.5692947163E+000 +5.9188140528E-003 +3.0333995147E+001 +5.9381512717E-003 +2.9210834036E+001 +8.9004757049E-001 -1.4961719439E+001
10207450000.000 +9.1279124847E-001 -4.6027690445E+000 +6.0474742638E-003 +3.0969036623E+001 +6.0819235782E-003 +2.9136021793E+001 +8.8849668275E-001 -1.5221258670E+001
10407400000.000 +9.1247800197E-001 -4.7183638324E+000 +5.9724859816E-003 +3.1188533978E+001 +6.0681210282E-003 +3.0291894797E+001 +8.8691955166E-001 -1.5517116030E+001
10607350000.000 +9.1305122217E-001 -4.6940860907E+000 +6.1200313636E-003 +3.3012262612E+001 +6.1125816112E-003 +3.1120060524E+001 +8.8479798917E-001 -1.5732681742E+001
10807300000.000 +9.1052832725E-001 -4.7640469216E+000 +6.1157927288E-003 +3.3838825912E+001 +6.1645860916E-003 +3.2413169690E+001 +8.8273192210E-001 -1.5996198770E+001
11007250000.000 +9.1048202919E-001 -4.8615922148E+000 +6.2109882200E-003 +3.3909035084E+001 +6.2644932543E-003 +3.2943526189E+001 +8.8122689590E-001 -1.6272264135E+001
11207200000.000 +9.1074740475E-001 -4.8303985724E+000 +6.2704752424E-003 +3.5057220213E+001 +6.2956391196E-003 +3.3632668029E+001 +8.7904828227E-001 -1.6456912596E+001
11407150000.000 +9.0826202350E-001 -4.9059558279E+000 +6.1593975547E-003 +3.6653167634E+001 +6.1976073982E-003 +3.4730019661E+001 +8.7671656006E-001 -1.6720076887E+001
11607100000.000 +9.0827699969E-001 -4.9974045558E+000 +6.4397039109E-003 +3.7548256409E+001 +6.4850427139E-003 +3.6093560467E+001 +8.7535429440E-001 -1.6959205049E+001
11807050000.000 +9.0869669322E-001 -4.9186761144E+000 +6.5254306607E-003 +3.8645408421E+001 +6.5768527367E-003 +3.6881849544E+001 +8.7416638758E-001 -1.7226380009E+001
12007000000.000 +9.0730840225E-001 -4.9968603026E+000 +6.7791352140E-003 +3.9096687760E+001 +6.7793227211E-003 +3.7842498190E+001 +8.7249956026E-001 -1.7444647599E+001
12206950000.000 +9.0680301742E-001 -5.1105943093E+000 +6.9848811807E-003 +4.0251652622E+001 +6.9404003967E-003 +3.8977884559E+001 +8.7077422400E-001 -1.7737652664E+001
12406900000.000 +9.0800293661E-001 -5.1010124254E+000 +7.2999010961E-003 +4.0383637890E+001 +7.1934134918E-003 +3.8110631746E+001 +8.6951571288E-001 -1.7984777450E+001
12606850000.000 +9.0583539600E-001 -5.1541102802E+000 +7.2845132841E-003 +4.0413181908E+001 +7.3503280874E-003 +3.8497371993E+001 +8.6656680373E-001 -1.8247964317E+001
12806800000.000 +9.0394563181E-001 -5.3373421245E+000 +7.6402687389E-003 +4.1152260073E+001 +7.5148488685E-003 +3.9021891113E+001 +8.6584733799E-001 -1.8531435389E+001
13006750000.000 +9.0390747902E-001 -5.2235295178E+000 +7.9105704596E-003 +3.9111524380E+001 +7.8737658609E-003 +3.7390145208E+001 +8.6374574585E-001 -1.8749781571E+001
13206700000.000 +9.0197234283E-001 -5.3135689284E+000 +8.0409202565E-003 +3.8092385454E+001 +7.9505701104E-003 +3.6256604298E+001 +8.6099806849E-001 -1.8977231123E+001
13406650000.000 +9.0081569285E-001 -5.3560577682E+000 +8.2609052423E-003 +3.6014130345E+001 +8.1471997914E-003 +3.4796417948E+001 +8.5850404841E-001 -1.9243855247E+001
13606600000.000 +9.0052684830E-001 -5.3550887671E+000 +8.0896335881E-003 +3.4997129509E+001 +8.0786677223E-003 +3.2864352263E+001 +8.5620070559E-001 -1.9415769332E+001
13806550000.000 +9.0035068779E-001 -5.3400061786E+000 +7.8928801637E-003 +3.4406164756E+001 +7.9405698046E-003 +3.2801684982E+001 +8.5297686874E-001 -1.9637608004E+001
14006500000.000 +8.9855075807E-001 -5.4265080674E+000 +7.8265935550E-003 +3.5207870047E+001 +7.9803330850E-003 +3.3306858138E+001 +8.5072122754E-001 -1.9854793902E+001
14206450000.000 +8.9971533817E-001 -5.4406920826E+000 +8.2493956746E-003 +3.7436138036E+001 +8.3490861376E-003 +3.5463528074E+001 +8.4831670042E-001 -2.0025893350E+001
14406400000.000 +8.9831332873E-001 -5.4926949741E+000 +8.3888689873E-003 +3.0655307199E+001 +8.4343038149E-003 +2.9865110886E+001 +8.4670878263E-001 -2.0199146444E+001
14606350000.000 +8.9629128937E-001 -5.5885349847E+000 +7.4148576140E-003 +3.3510084012E+001 +7.4046641617E-003 +3.2369626168E+001 +8.4491293635E-001 -2.0391441159E+001
14806300000.000 +8.9661046041E-001 -5.5541023892E+000 +7.8326219823E-003 +3.7432340044E+001 +7.8388683468E-003 +3.5903515411E+001 +8.4353911829E-001 -2.0628958101E+001
15006250000.000 +8.9579988007E-001 -5.5235533439E+000 +7.9930163340E-003 +3.6562104212E+001 +8.0460051481E-003 +3.4986355899E+001 +8.4135754824E-001 -2.0716365122E+001
15206200000.000 +8.9491291404E-001 -5.6138945604E+000 +8.1716454549E-003 +3.8405760842E+001 +8.1318102014E-003 +3.7667784578E+001 +8.4007875912E-001 -2.0931982396E+001
15406150000.000 +8.9637499515E-001 -5.6076206770E+000 +8.3623573535E-003 +3.6358443001E+001 +8.4134015702E-003 +3.4412669618E+001 +8.3903246455E-001 -2.1149914445E+001
15606100000.000 +8.9565434837E-001 -5.5056080667E+000 +8.2691821437E-003 +3.7329466265E+001 +8.1707546047E-003 +3.5227360328E+001 +8.3810481705E-001 -2.1364915999E+001
15806050000.000 +8.9369279137E-001 -5.5969907569E+000 +8.3160892996E-003 +3.6758777167E+001 +8.4155717252E-003 +3.5729236894E+001 +8.3612522107E-001 -2.1731864039E+001
16006000000.000 +8.9465116643E-001 -5.6030622013E+000 +8.2661173096E-003 +3.7061980794E+001 +8.2593297956E-003 +3.5610602130E+001 +8.3367394469E-001 -2.1897783206E+001
16205950000.000 +8.9429206712E-001 -5.5283738453E+000 +8.5421865636E-003 +3.7226332912E+001 +8.6183750305E-003 +3.5569718893E+001 +8.3161903167E-001 -2.2039758072E+001
16405900000.000 +8.9210716364E-001 -5.6500192107E+000 +8.5552087062E-003 +3.8846000530E+001 +8.3369679285E-003 +3.6323096912E+001 +8.2871362724E-001 -2.2211030999E+001
16605850000.000 +8.9328841851E-001 -5.6473736823E+000 +8.8341540951E-003 +3.8927913006E+001 +8.8212033996E-003 +3.7697942473E+001 +8.2682118810E-001 -2.2311829089E+001
16805800000.000 +8.9197573750E-001 -5.5690080699E+000 +8.7134486032E-003 +3.7280287023E+001 +8.8475996689E-003 +3.5457377005E+001 +8.2569193563E-001 -2.2419478191E+001
17005750000.000 +8.9066488997E-001 -5.5892181343E+000 +8.9755073101E-003 +3.8123233178E+001 +9.0306390442E-003 +3.5998530583E+001 +8.2464602849E-001 -2.2570018519E+001
17205700000.000 +8.9177007387E-001 -5.7086097394E+000 +8.8827768663E-003 +3.5729360578E+001 +8.9342256125E-003 +3.4133272964E+001 +8.2472697940E-001 -2.2752953873E+001
17405650000.000 +8.9255498276E-001 -5.6212124204E+000 +8.5600414709E-003 +3.5874133218E+001 +8.5091176506E-003 +3.4671029672E+001 +8.2363993700E-001 -2.2963569910E+001
17605600000.000 +8.8993583111E-001 -5.6795680204E+000 +8.3558823665E-003 +3.9267968056E+001 +8.2801586434E-003 +3.7511911042E+001 +8.2135856400E-001 -2.3256687386E+001
17805550000.000 +8.8964910411E-001 -5.8609701648E+000 +8.4267658676E-003 +4.1312598824E+001 +8.5100160294E-003 +3.9974876048E+001 +8.1931648912E-001 -2.3457889633E+001
18005500000.000 +8.9043463070E-001 -5.8276005895E+000 +8.8334203433E-003 +4.4411729318E+001 +8.8846135583E-003 +4.1947505325E+001 +8.1685233819E-001 -2.3632638486E+001
18205450000.000 +8.8856347081E-001 -5.7325903079E+000 +9.2654128047E-003 +4.4774300693E+001 +9.2424672089E-003 +4.2717783927E+001 +8.1508857404E-001 -2.3802871416E+001
18405400000.000 +8.8990172802E-001 -5.8518748740E+000 +9.1934997633E-003 +4.5058146047E+001 +9.2655697564E-003 +4.2984185402E+001 +8.1422839406E-001 -2.4075687240E+001
18605350000.000 +8.9096287136E-001 -5.7905861296E+000 +9.6025646730E-003 +4.6609366181E+001 +9.6918584167E-003 +4.4700230275E+001 +8.1239828464E-001 -2.4274066006E+001
18805300000.000 +8.8976132379E-001 -5.8274933997E+000 +1.0213276082E-002 +4.5083027741E+001 +1.0103082039E-002 +4.3377464336E+001 +8.1077676799E-001 -2.4438234286E+001
19005250000.000 +8.8985494338E-001 -5.9014716460E+000 +1.0139001851E-002 +4.4452524967E+001 +1.0233625107E-002 +4.3302535518E+001 +8.0954057808E-001 -2.4765298369E+001
19205200000.000 +8.9184917947E-001 -5.7404192951E+000 +1.0436865010E-002 +4.4763399638E+001 +1.0323114121E-002 +4.3254421366E+001 +8.0767495855E-001 -2.4896953815E+001
19405150000.000 +8.8965781665E-001 -5.7684210917E+000 +1.0566164694E-002 +4.5026603984E+001 +1.0460873185E-002 +4.3612417725E+001 +8.0473452039E-001 -2.5076759114E+001
19605100000.000 +8.8841299014E-001 -5.9341418046E+000 +1.0592553029E-002 +4.7621174350E+001 +1.0437995750E-002 +4.5594480483E+001 +8.0340697897E-001 -2.5187434780E+001
19805050000.000 +8.8951233418E-001 -5.8805401683E+000 +1.1235777964E-002 +4.6893607129E+001 +1.1342996665E-002 +4.5119193157E+001 +8.0231380759E-001 -2.5267344621E+001
20005000000.000 +8.8706712095E-001 -5.7699313226E+000 +1.1545111444E-002 +4.6184721432E+001 +1.1550125531E-002 +4.3211462814E+001 +7.9973206636E-001 -2.5380155349E+001
20204950000.000 +8.8745682464E-001 -5.9841502068E+000 +1.1751929191E-002 +4.5554074483E+001 +1.1797216212E-002 +4.3048331197E+001 +7.9756077048E-001 -2.5480097366E+001
20404900000.000 +8.8820493171E-001 -6.0123259083E+000 +1.1903869122E-002 +4.5230470284E+001 +1.2044165585E-002 +4.2058457717E+001 +7.9565248442E-001 -2.5562557566E+001
20604850000.000 +8.8830169337E-001 -5.9410825361E+000 +1.2138500354E-002 +4.5249543382E+001 +1.2335466708E-002 +4.3248220135E+001 +7.9485086560E-001 -2.5644438521E+001
20804800000.000 +8.8710925141E-001 -6.0693065526E+000 +1.2444078371E-002 +4.2971961794E+001 +1.2588616418E-002 +4.1201879730E+001 +7.9375061827E-001 -2.5766052849E+001
21004750000.000 +8.8819401417E-001 -6.1372689185E+000 +1.2763810357E-002 +4.2936109157E+001 +1.2779585157E-002 +4.1612933455E+001 +7.9359865451E-001 -2.5926759927E+001
21204700000.000 +8.8779397429E-001 -6.0261630464E+000 +1.2735820237E-002 +4.2914539644E+001 +1.2876460155E-002 +3.9372986341E+001 +7.9224944044E-001 -2.6097717300E+001
21404650000.000 +8.8702452742E-001 -6.1430900794E+000 +1.3074999707E-002 +4.2686625817E+001 +1.2931040319E-002 +4.0500246353E+001 +7.9217330256E-001 -2.6304051054E+001
21604600000.000 +8.8769887866E-001 -6.2403519315E+000 +1.2675274803E-002 +4.2014536216E+001 +1.3195121724E-002 +3.9394229412E+001 +7.9174869429E-001 -2.6469662489E+001
21804550000.000 +8.8734064860E-001 -6.1365833990E+000 +1.3100915021E-002 +4.2256079788E+001 +1.3330619213E-002 +4.0437602890E+001 +7.9126169930E-001 -2.6651832059E+001
22004500000.000 +8.8721705247E-001 -6.1936540294E+000 +1.3508771012E-002 +4.1406219877E+001 +1.3741228332E-002 +4.0406422576E+001 +7.9064149583E-001 -2.6861911239E+001
22204450000.000 +8.8842045202E-001 -6.2237890529E+000 +1.3582534742E-002 +4.0271767844E+001 +1.3728294333E-002 +3.9386503529E+001 +7.9059375066E-001 -2.6959950992E+001
22404400000.000 +8.8988512286E-001 -6.1113146591E+000 +1.3357046353E-002 +4.1128880705E+001 +1.3844947574E-002 +3.8769319426E+001 +7.9067096362E-001 -2.7135591945E+001
22604350000.000 +8.8911503182E-001 -6.1807151514E+000 +1.3836848733E-002 +4.1619374594E+001 +1.3892711188E-002 +3.8842047079E+001 +7.8982070760E-001 -2.7398760778E+001
22804300000.000 +8.9042909180E-001 -6.2493063211E+000 +1.3549119526E-002 +3.9990078870E+001 +1.3967723184E-002 +3.8891667726E+001 +7.8950480682E-001 -2.7453873287E+001
23004250000.000 +8.9097578311E-001 -6.1105676253E+000 +1.3954286478E-002 +4.0919608635E+001 +1.4038271619E-002 +3.9337087918E+001 +7.8729755227E-001 -2.7617126532E+001
23204200000.000 +8.9104411213E-001 -6.3084610356E+000 +1.4383987885E-002 +4.2675934202E+001 +1.4569080180E-002 +4.0731959449E+001 +7.8739534845E-001 -2.7756639140E+001
23404150000.000 +8.9191905153E-001 -6.4669163927E+000 +1.4979307585E-002 +4.3580813390E+001 +1.5106459844E-002 +4.2023730789E+001 +7.8656740299E-001 -2.7841205978E+001
23604100000.000 +8.9341493307E-001 -6.3648763845E+000 +1.5999016195E-002 +4.2559417264E+001 +1.5922032755E-002 +3.9911792913E+001 +7.8620364039E-001 -2.8129241863E+001
23804050000.000 +8.9129800047E-001 -6.4837271721E+000 +1.6139291631E-002 +4.1001565665E+001 +1.6071526751E-002 +3.8279291197E+001 +7.8729781975E-001 -2.8369193622E+001
24004000000.000 +8.9141665423E-001 -6.7630947302E+000 +1.6389062289E-002 +4.1375962277E+001 +1.6433546539E-002 +3.9296105625E+001 +7.8568931407E-001 -2.8761067780E+001
24203950000.000 +8.9061735747E-001 -6.7281430062E+000 +1.6932816034E-002 +3.8952399929E+001 +1.7124097563E-002 +3.5027137189E+001 +7.8505751744E-001 -2.8921297961E+001
24403900000.000 +8.8972101489E-001 -6.7452047778E+000 +1.6917443993E-002 +3.8369643310E+001 +1.7032344180E-002 +3.5721640743E+001 +7.8378702312E-001 -2.9193269347E+001
24603850000.000 +8.8789483557E-001 -6.9067803644E+000 +1.7936516942E-002 +3.5729154470E+001 +1.7898862095E-002 +3.4652816055E+001 +7.8247462963E-001 -2.9505090640E+001
24803800000.000 +8.8909500734E-001 -6.7896991737E+000 +1.7724953443E-002 +3.3946605018E+001 +1.7776609924E-002 +3.1506337516E+001 +7.8142583769E-001 -2.9644889800E+001
25003750000.000 +8.8686013576E-001 -6.7442092888E+000 +1.7448267026E-002 +3.3420720302E+001 +1.7186706195E-002 +3.1481510751E+001 +7.8100223906E-001 -2.9835477071E+001
25203700000.000 +8.8729493736E-001 -6.8463267273E+000 +1.7305619435E-002 +3.3337828577E+001 +1.7783659600E-002 +3.1335062765E+001 +7.8055880170E-001 -3.0016310282E+001
25403650000.000 +8.8859787808E-001 -6.7474071333E+000 +1.7128093037E-002 +3.4683783026E+001 +1.7399902661E-002 +3.0890093833E+001 +7.7981701395E-001 -3.0190615283E+001
25603600000.000 +8.8777835405E-001 -6.8721443403E+000 +1.7478466229E-002 +3.4071638150E+001 +1.7382701489E-002 +3.1986217134E+001 +7.7867803640E-001 -3.0439908024E+001
25803550000.000 +8.8726303931E-001 -6.9884037149E+000 +1.7509217114E-002 +3.4413047956E+001 +1.7608998912E-002 +3.1469943563E+001 +7.7822803229E-001 -3.0675391272E+001
26003500000.000 +8.8761444532E-001 -7.0403831409E+000 +1.7727449918E-002 +3.4919716210E+001 +1.8027137726E-002 +3.3538406496E+001 +7.7691883092E-001 -3.0783581200E+001
26203450000.000 +8.8768208929E-001 -7.0649275197E+000 +1.8296806086E-002 +3.3843504461E+001 +1.8527235824E-002 +3.2724791342E+001 +7.7606937004E-001 -3.1029491800E+001
26403400000.000 +8.8758944947E-001 -7.1900074250E+000 +1.8456333990E-002 +3.2955992759E+001 +1.8571053195E-002 +3.2258364698E+001 +7.7612009663E-001 -3.1227171420E+001
26603350000.000 +8.8983736122E-001 -7.1712518367E+000 +1.9013620145E-002 +3.4259264862E+001 +1.9273620374E-002 +3.1748683112E+001 +7.7522046858E-001 -3.1574740707E+001
26803300000.000 +8.8867047098E-001 -7.2470733352E+000 +1.9362898243E-002 +3.3657058418E+001 +1.9161144491E-002 +3.1588082638E+001 +7.7432777505E-001 -3.1846058533E+001
27003250000.000 +8.8902455692E-001 -7.3113202897E+000 +1.9785128451E-002 +3.4861756012E+001 +1.9908325882E-002 +3.2763960303E+001 +7.7360939416E-001 -3.2066618196E+001
27203200000.000 +8.8909265782E-001 -7.4051415872E+000 +2.1004717914E-002 +3.4102066678E+001 +2.0535465547E-002 +3.1622727593E+001 +7.7273438286E-001 -3.2438112536E+001
27403150000.000 +8.8931208209E-001 -7.3720436674E+000 +2.1802880632E-002 +3.2489022741E+001 +2.1782613443E-002 +3.0268458151E+001 +7.7057559757E-001 -3.2826270938E+001
27603100000.000 +8.8880970248E-001 -7.4647476271E+000 +2.1912282793E-002 +2.9612459252E+001 +2.1516928228E-002 +2.8026235764E+001 +7.6885762629E-001 -3.2899235537E+001
27803050000.000 +8.8749962781E-001 -7.5329429625E+000 +2.2436933010E-002 +3.0028155922E+001 +2.2171685049E-002 +2.8266333914E+001 +7.6831748270E-001 -3.3187862928E+001
28003000000.000 +8.8677963889E-001 -7.5340838452E+000 +2.4008761748E-002 +2.7884384499E+001 +2.3192534043E-002 +2.5878827233E+001 +7.6430318382E-001 -3.3503954483E+001
28202950000.000 +8.8343357551E-001 -7.6395192577E+000 +2.3830089169E-002 +2.4143941837E+001 +2.3291204788E-002 +2.2855536484E+001 +7.6248389749E-001 -3.3552338764E+001
28402900000.000 +8.8371154407E-001 -7.6807206956E+000 +2.3085653454E-002 +2.2060012958E+001 +2.3508690424E-002 +2.0415125142E+001 +7.6003847975E-001 -3.3695661817E+001
28602850000.000 +8.8486531762E-001 -7.5705338575E+000 +2.2470603015E-002 +2.2336296217E+001 +2.2590650383E-002 +1.9691091188E+001 +7.5934316396E-001 -3.3889692215E+001
28802800000.000 +8.8228305430E-001 -7.6907040372E+000 +2.2669975494E-002 +2.2031031936E+001 +2.2644908226E-002 +2.0395687355E+001 +7.5878259677E-001 -3.4070815307E+001
29002750000.000 +8.8271595158E-001 -7.7654927698E+000 +2.2834152971E-002 +2.2427640109E+001 +2.3159311070E-002 +1.9992494132E+001 +7.5764512298E-001 -3.4257357038E+001
29202700000.000 +8.8391782941E-001 -7.7160760832E+000 +2.3140714860E-002 +2.1316402596E+001 +2.3189225212E-002 +1.8736289608E+001 +7.5644303400E-001 -3.4565387036E+001
29402650000.000 +8.8241724411E-001 -7.8420370085E+000 +2.3257783356E-002 +2.1300351634E+001 +2.3269901484E-002 +1.8671050916E+001 +7.5461023504E-001 -3.4749666260E+001
29602600000.000 +8.8341792978E-001 -7.9270505262E+000 +2.3620732666E-002 +2.0999720040E+001 +2.3675808364E-002 +1.8743260870E+001 +7.5434443341E-001 -3.4976827614E+001
29802550000.000 +8.8421764107E-001 -7.7858503810E+000 +2.3906104142E-002 +2.1214405554E+001 +2.3696379614E-002 +1.8157118501E+001 +7.5269212792E-001 -3.5252826806E+001
30002500000.000 +8.8093146295E-001 -7.9002908518E+000 +2.4355222862E-002 +2.0615612947E+001 +2.3942734366E-002 +1.8916771942E+001 +7.5279763341E-001 -3.5505278002E+001
30202450000.000 +8.8147600951E-001 -7.9749812671E+000 +2.4346998061E-002 +2.0570375791E+001 +2.4539388563E-002 +1.8648611095E+001 +7.5102607950E-001 -3.5716138015E+001
30402400000.000 +8.8321580716E-001 -7.8432659794E+000 +2.5443302689E-002 +1.9919543916E+001 +2.4657794898E-002 +1.8125135675E+001 +7.4972236396E-001 -3.5970131934E+001
30602350000.000 +8.8059164282E-001 -7.9569674174E+000 +2.5563019114E-002 +1.9056726326E+001 +2.5359660334E-002 +1.8695065143E+001 +7.4851961970E-001 -3.6223272214E+001
30802300000.000 +8.8015252942E-001 -8.0791367946E+000 +2.6626359536E-002 +1.8318031991E+001 +2.5955276740E-002 +1.6805802542E+001 +7.4651999681E-001 -3.6373243384E+001
31002250000.000 +8.8016239064E-001 -7.9711287011E+000 +2.6694766022E-002 +1.7776993474E+001 +2.6773043204E-002 +1.6474390019E+001 +7.4361866018E-001 -3.6586711611E+001
31202200000.000 +8.7888902575E-001 -8.1333214437E+000 +2.8376485137E-002 +1.6945010327E+001 +2.8054040847E-002 +1.5182070523E+001 +7.4039794012E-001 -3.6720429939E+001
31402150000.000 +8.7746974626E-001 -8.0706609159E+000 +2.9412857718E-002 +1.4480264904E+001 +2.9911118887E-002 +1.3210977857E+001 +7.3830657337E-001 -3.6911439040E+001
31602100000.000 +8.7830348150E-001 -8.0454804133E+000 +3.0298338531E-002 +1.0043518769E+001 +2.9917784237E-002 +7.0807180001E+000 +7.3517703884E-001 -3.6975572914E+001
31802050000.000 +8.7630803491E-001 -8.0560677975E+000 +2.9345082187E-002 +8.6762308169E+000 +2.9822054190E-002 +7.7533437519E+000 +7.3482105637E-001 -3.7053626458E+001
32002000000.000 +8.7642103565E-001 -8.1293123986E+000 +3.0475241059E-002 +4.8572939228E+000 +3.0188188065E-002 +2.6868409665E+000 +7.3330605308E-001 -3.7097473090E+001
32201950000.000 +8.7788147094E-001 -8.0232563798E+000 +2.9105146787E-002 +3.6476830957E+000 +2.9408769799E-002 +1.3075272144E+000 +7.3310043436E-001 -3.7197816335E+001
32401900000.000 +8.7709150273E-001 -8.0730727884E+000 +2.9630802242E-002 +2.2207648024E+000 +2.8830458398E-002 -1.3106024622E-001 +7.3347654164E-001 -3.7361995687E+001
32601850000.000 +8.7627800497E-001 -8.1302895411E+000 +2.8798453286E-002 +9.1578403145E-001 +2.8967530896E-002 -3.8204695525E-001 +7.3377419476E-001 -3.7593651057E+001
32801800000.000 +8.7789064049E-001 -8.1290131355E+000 +2.9030191659E-002 +2.7649202582E-001 +2.8953851944E-002 -2.7950854096E+000 +7.3327729337E-001 -3.7824497056E+001
33001750000.000 +8.7815647896E-001 -8.0808025376E+000 +2.9298832841E-002 -1.5914110036E+000 +2.8905297720E-002 -3.3011654079E+000 +7.3334170671E-001 -3.8041378106E+001
33201700000.000 +8.7741257762E-001 -8.1463642867E+000 +2.8716460949E-002 -1.9283206916E+000 +2.8549360386E-002 -4.1182173433E+000 +7.3386541804E-001 -3.8196311684E+001
33401650000.000 +8.7890485534E-001 -8.1684258952E+000 +2.8768572884E-002 -2.9576768034E+000 +2.8388396427E-002 -5.1017985640E+000 +7.3362929868E-001 -3.8466393292E+001
33601600000.000 +8.7834645952E-001 -8.1135050455E+000 +2.8542319517E-002 -4.0798604596E+000 +2.8011859736E-002 -6.0535529796E+000 +7.3325026956E-001 -3.8664270702E+001
33801550000.000 +8.7774461834E-001 -8.2232551311E+000 +2.8162809577E-002 -5.4527778270E+000 +2.7813181781E-002 -7.1410490888E+000 +7.3290145918E-001 -3.8856456462E+001
34001500000.000 +8.7789915475E-001 -8.3326023772E+000 +2.8157886154E-002 -6.1597315962E+000 +2.7612675057E-002 -8.5359657036E+000 +7.3287679210E-001 -3.9125168016E+001
34201450000.000 +8.7867099731E-001 -8.2730305311E+000 +2.8125582397E-002 -6.7043955921E+000 +2.7558935684E-002 -8.9955593621E+000 +7.3271794761E-001 -3.9215551856E+001
34401400000.000 +8.7767233592E-001 -8.4070170393E+000 +2.7658321855E-002 -7.6072753585E+000 +2.7219567824E-002 -9.9402129100E+000 +7.3287733433E-001 -3.9557130371E+001
34601350000.000 +8.7849482100E-001 -8.4155141567E+000 +2.7665739190E-002 -8.7452302080E+000 +2.7417721527E-002 -1.0793214301E+001 +7.3261195114E-001 -3.9729548736E+001
34801300000.000 +8.7819898496E-001 -8.4826898202E+000 +2.8003607389E-002 -8.3074566738E+000 +2.7104034944E-002 -1.0855214124E+001 +7.3119956352E-001 -4.0150910975E+001
35001250000.000 +8.7655859739E-001 -8.5805122227E+000 +2.8348863634E-002 -1.0552841756E+001 +2.7485574267E-002 -1.1715515449E+001 +7.2946096892E-001 -4.0315424616E+001
35201200000.000 +8.7653894464E-001 -8.5989280269E+000 +2.8148628457E-002 -1.2510905375E+001 +2.7771603816E-002 -1.5032782636E+001 +7.2782325706E-001 -4.0590665669E+001
35401150000.000 +8.7545697786E-001 -8.3956390084E+000 +2.8141451139E-002 -1.4011856541E+001 +2.7462912794E-002 -1.5566953443E+001 +7.2760145987E-001 -4.0774749528E+001
35601100000.000 +8.7589080529E-001 -8.6254668923E+000 +2.7785232011E-002 -1.6228947665E+001 +2.7486990061E-002 -1.7458571294E+001 +7.2706819581E-001 -4.1066149074E+001
35801050000.000 +8.7610079503E-001 -8.5690433777E+000 +2.6878018251E-002 -1.7608419101E+001 +2.6787044262E-002 -1.9241306457E+001 +7.2787750616E-001 -4.1410952865E+001
36001000000.000 +8.7726653686E-001 -8.4999911743E+000 +2.6853058223E-002 -1.7823454408E+001 +2.6464504446E-002 -2.0314120447E+001 +7.2660380161E-001 -4.1741420206E+001
36200950000.000 +8.7590819716E-001 -8.5749763979E+000 +2.5844272362E-002 -2.0188341816E+001 +2.5845921317E-002 -2.1019445753E+001 +7.2632712222E-001 -4.2062647218E+001
36400900000.000 +8.7736832851E-001 -8.5842415776E+000 +2.5558753340E-002 -1.8955569740E+001 +2.5468212936E-002 -2.1361437176E+001 +7.2580562224E-001 -4.2407668085E+001
36600850000.000 +8.7727989646E-001 -8.5887777449E+000 +2.4786374134E-002 -1.9642351232E+001 +2.4472317066E-002 -2.1683756153E+001 +7.2575811256E-001 -4.2748157354E+001
36800800000.000 +8.7705229313E-001 -8.7141755250E+000 +2.4560085610E-002 -1.9905334956E+001 +2.4062840409E-002 -2.1735158473E+001 +7.2623200390E-001 -4.3098792666E+001
37000750000.000 +8.7750953881E-001 -8.8150557347E+000 +2.3998875117E-002 -1.8430199221E+001 +2.3691056410E-002 -2.0179252223E+001 +7.2517642000E-001 -4.3359993127E+001
37200700000.000 +8.7868097841E-001 -8.7575859814E+000 +2.4273690143E-002 -1.7693697555E+001 +2.3201006906E-002 -2.0027596759E+001 +7.2519457196E-001 -4.3705381918E+001
37400650000.000 +8.7781832843E-001 -8.8639797184E+000 +2.3818835683E-002 -1.6974465224E+001 +2.2808155056E-002 -1.8149100930E+001 +7.2462894068E-001 -4.4064294942E+001
37600600000.000 +8.7861435379E-001 -8.8978329126E+000 +2.4028347837E-002 -1.7197213245E+001 +2.3000288736E-002 -1.8561798640E+001 +7.2330915076E-001 -4.4377586789E+001
37800550000.000 +8.7837465000E-001 -8.9440367061E+000 +2.4154808443E-002 -1.7743797616E+001 +2.3143679357E-002 -1.8496889261E+001 +7.2132912448E-001 -4.4828832142E+001
38000500000.000 +8.7756308433E-001 -9.0535767282E+000 +2.4254119869E-002 -1.8523845741E+001 +2.2893167823E-002 -1.8427973799E+001 +7.1986664044E-001 -4.5224102017E+001
38200450000.000 +8.7740098498E-001 -9.1578660507E+000 +2.3234952344E-002 -1.7410520278E+001 +2.2640570076E-002 -1.8157462358E+001 +7.1664731989E-001 -4.5713723009E+001
38400400000.000 +8.7764145566E-001 -9.2091161929E+000 +2.3352723448E-002 -1.6336155400E+001 +2.2564208586E-002 -1.7756045738E+001 +7.1408627452E-001 -4.6148274071E+001
38600350000.000 +8.7559955581E-001 -9.3210157328E+000 +2.3859069785E-002 -1.5239468541E+001 +2.3176143806E-002 -1.6115738448E+001 +7.1119737318E-001 -4.6649244281E+001
38800300000.000 +8.7541822739E-001 -9.3377642050E+000 +2.4202553018E-002 -1.5353888658E+001 +2.3784366511E-002 -1.7119973141E+001 +7.0588144619E-001 -4.7000538244E+001
39000250000.000 +8.7495880504E-001 -9.4373652695E+000 +2.4339273412E-002 -1.7048419993E+001 +2.4072037169E-002 -1.8867323414E+001 +7.0304944929E-001 -4.7367496967E+001
39200200000.000 +8.7377047514E-001 -9.5810635865E+000 +2.4064209618E-002 -1.7448545919E+001 +2.3720554301E-002 -1.9336037052E+001 +7.0039629465E-001 -4.7613125273E+001
39400150000.000 +8.7358219247E-001 -9.4928468505E+000 +2.4727378206E-002 -1.6823009168E+001 +2.4420472434E-002 -1.9531389409E+001 +6.9800153897E-001 -4.8007054616E+001
39600100000.000 +8.7165966487E-001 -9.4413489449E+000 +2.4893817853E-002 -1.6789521132E+001 +2.4270311859E-002 -1.9952219494E+001 +6.9542246999E-001 -4.8272888447E+001
39800050000.000 +8.7097685946E-001 -9.4427735226E+000 +2.5390485014E-002 -1.9696604160E+001 +2.4636146760E-002 -2.1382637381E+001 +6.9415472288E-001 -4.8515660226E+001
40000000000.000 +8.7236062195E-001 -9.5287903804E+000 +2.4413902879E-002 -2.0685127994E+001 +2.3571689343E-002 -2.2869988851E+001 +6.9268023471E-001 -4.8816606718E+001
