# Supplementary material for: Conductivity and radio frequency performance data for silver nanoparticle inks deposited via aerosol jet deposition and processed under varying conditions
Source: Data Brief. 2020 Sep 24;33:106331. doi: 10.1016/j.dib.2020.106331 (PMC7560714; doi:10.1016/j.dib.2020.106331)
Supplement: Supplementary file 3 [file mmc3.zip › Sintering Study/Clariant Ink/RF Data/CLA_04_01.S2P]

!  2-Port S-parameters saved by WinCal
! VAR MeasName=S-Parameters (CALIBRATED_DATA) read from VNA (E8364B)
! VAR MeasDate=11/22/2017 3:43:26 PM
! VAR NAME=AFRL171010_04_01
! VAR FILENAME=AFRL171010_04_01.S2P
! VAR DATE=11/22/2017 3:43:26 PM
! VAR PHYS_PORTS=1,2
! VAR ObjTypeName=DATASET
! VAR IndexType=Frequency
!
# Hz S MA R 50
10000000.000 +4.0607517749E-001 -4.7636395068E-001 +5.6012836771E-001 -3.1895847024E-001 +5.5930841241E-001 -6.3431560062E-001 +4.0761938815E-001 -3.9195774480E-001
209950000.000 +4.0176108648E-001 -2.0233188610E-001 +5.5605772640E-001 -1.2610746128E+000 +5.5577140862E-001 -1.2964693113E+000 +4.0317123528E-001 -4.8258419161E-002
409900000.000 +3.9865613554E-001 -1.4392655912E+000 +5.5874178382E-001 -1.3381751981E+000 +5.5839486729E-001 -1.3795153119E+000 +3.9981402284E-001 -1.3329787495E+000
609850000.000 +3.9978390319E-001 -1.5621785142E+000 +5.5643883702E-001 -2.4139918355E+000 +5.5597468798E-001 -2.4627600708E+000 +4.0050921620E-001 -1.3568662360E+000
809800000.000 +4.0041657893E-001 -2.0593804672E+000 +5.5513396072E-001 -2.8936665001E+000 +5.5531655940E-001 -2.9871287931E+000 +4.0165257218E-001 -1.9744949536E+000
1009750000.000 +4.0033430470E-001 -2.6840080293E+000 +5.5455796482E-001 -3.5633850246E+000 +5.5405008817E-001 -3.6503625353E+000 +4.0161650748E-001 -2.4951813313E+000
1209700000.000 +4.0052639144E-001 -3.2626484456E+000 +5.5472062336E-001 -4.0921511701E+000 +5.5405557496E-001 -4.2009049024E+000 +4.0163397612E-001 -2.9750980845E+000
1409650000.000 +3.9975686764E-001 -3.8897776358E+000 +5.5442127809E-001 -4.7095152176E+000 +5.5410509588E-001 -4.8159055297E+000 +4.0124322629E-001 -3.5186624668E+000
1609600000.000 +3.9758815756E-001 -4.4519251802E+000 +5.5502791108E-001 -5.3557482745E+000 +5.5437495050E-001 -5.4650494511E+000 +3.9945986660E-001 -4.1082473495E+000
1809550000.000 +3.9476635879E-001 -4.8339344656E+000 +5.5447535946E-001 -6.1345225453E+000 +5.5408195960E-001 -6.2691474324E+000 +3.9728664548E-001 -4.4616851505E+000
2009500000.000 +3.9451697004E-001 -4.9251009254E+000 +5.5251450567E-001 -6.7672892906E+000 +5.5212833698E-001 -6.9463546507E+000 +3.9674301337E-001 -4.6977261885E+000
2209450000.000 +3.9504385891E-001 -5.3210698087E+000 +5.5123323658E-001 -7.3287881836E+000 +5.5073847967E-001 -7.4697324295E+000 +3.9672346953E-001 -5.0404380088E+000
2409400000.000 +3.9500702053E-001 -6.0299956012E+000 +5.5143579325E-001 -7.9669534876E+000 +5.5123076891E-001 -8.0903776159E+000 +3.9632103264E-001 -5.4044250388E+000
2609350000.000 +3.9446188755E-001 -6.3242976403E+000 +5.5082378898E-001 -8.5359599637E+000 +5.5058733301E-001 -8.7614145666E+000 +3.9639809143E-001 -5.7917057557E+000
2809300000.000 +3.9422756721E-001 -6.7699467265E+000 +5.5042187724E-001 -9.1667980694E+000 +5.4988647419E-001 -9.3209490578E+000 +3.9615638986E-001 -6.2568347258E+000
3009250000.000 +3.9291459507E-001 -7.2889164468E+000 +5.5045704809E-001 -9.8025781596E+000 +5.4990579680E-001 -9.9902803715E+000 +3.9510421082E-001 -6.7251152667E+000
3209200000.000 +3.9252344961E-001 -7.6401264046E+000 +5.4924410163E-001 -1.0412651738E+001 +5.4944042311E-001 -1.0592169166E+001 +3.9508540702E-001 -7.0070804322E+000
3409150000.000 +3.9274527122E-001 -7.9998048704E+000 +5.4932596266E-001 -1.1002329573E+001 +5.4883279879E-001 -1.1138312072E+001 +3.9558070791E-001 -7.3383878653E+000
3609100000.000 +3.9254033066E-001 -8.4918037213E+000 +5.4892742705E-001 -1.1583832026E+001 +5.4872058297E-001 -1.1771962709E+001 +3.9501437242E-001 -7.7841317200E+000
3809050000.000 +3.9265629640E-001 -8.8188459235E+000 +5.4833625748E-001 -1.2116107344E+001 +5.4830994746E-001 -1.2404177266E+001 +3.9513633928E-001 -8.1387158389E+000
4009000000.000 +3.9243843259E-001 -9.2283257331E+000 +5.4800914609E-001 -1.2761443239E+001 +5.4696270182E-001 -1.2965760279E+001 +3.9457640546E-001 -8.5870844309E+000
4208950000.000 +3.9229609830E-001 -9.8256146939E+000 +5.4811531207E-001 -1.3375433513E+001 +5.4759874707E-001 -1.3564681969E+001 +3.9346884008E-001 -9.0070501333E+000
4408900000.000 +3.9115076297E-001 -1.0174294027E+001 +5.4687236493E-001 -1.3957738204E+001 +5.4653916336E-001 -1.4244524140E+001 +3.9326588020E-001 -9.3387100718E+000
4608850000.000 +3.9082183595E-001 -1.0549485552E+001 +5.4671560254E-001 -1.4602637857E+001 +5.4628001178E-001 -1.4878068413E+001 +3.9292579172E-001 -9.6999110651E+000
4808800000.000 +3.9023247066E-001 -1.0932274273E+001 +5.4584089251E-001 -1.5174360639E+001 +5.4568534416E-001 -1.5470083667E+001 +3.9286318119E-001 -1.0024278165E+001
5008750000.000 +3.9051975559E-001 -1.1348398788E+001 +5.4586987615E-001 -1.5819232571E+001 +5.4606268959E-001 -1.6147727587E+001 +3.9265300942E-001 -1.0415280070E+001
5208700000.000 +3.8979282490E-001 -1.1621936897E+001 +5.4475486308E-001 -1.6375876001E+001 +5.4405747979E-001 -1.6758971292E+001 +3.9282770390E-001 -1.0711882717E+001
5408650000.000 +3.8964475252E-001 -1.2153165108E+001 +5.4482650420E-001 -1.6963537919E+001 +5.4463578513E-001 -1.7270651086E+001 +3.9280680860E-001 -1.1121497709E+001
5608600000.000 +3.8998867335E-001 -1.2588409871E+001 +5.4435406837E-001 -1.7578326964E+001 +5.4440140372E-001 -1.7997110599E+001 +3.9309884686E-001 -1.1456368527E+001
5808550000.000 +3.8932289345E-001 -1.2925891256E+001 +5.4408832790E-001 -1.8181319578E+001 +5.4403568398E-001 -1.8511615143E+001 +3.9353072135E-001 -1.1912207480E+001
6008500000.000 +3.8953332491E-001 -1.3480618777E+001 +5.4417714411E-001 -1.8754633993E+001 +5.4423778896E-001 -1.9064524624E+001 +3.9364782335E-001 -1.2339757474E+001
6208450000.000 +3.8983557211E-001 -1.3914541849E+001 +5.4383856638E-001 -1.9340513984E+001 +5.4380914871E-001 -1.9701956118E+001 +3.9321460204E-001 -1.2772252989E+001
6408400000.000 +3.8952742813E-001 -1.4315462305E+001 +5.4343509679E-001 -1.9949609895E+001 +5.4318581221E-001 -2.0372048503E+001 +3.9348483813E-001 -1.3184127428E+001
6608350000.000 +3.8916262431E-001 -1.4779671020E+001 +5.4309573682E-001 -2.0502758187E+001 +5.4210866998E-001 -2.0865167374E+001 +3.9240909292E-001 -1.3624644555E+001
6808300000.000 +3.8929999954E-001 -1.5306848950E+001 +5.4308132782E-001 -2.1157029979E+001 +5.4327493596E-001 -2.1489210084E+001 +3.9241437012E-001 -1.4027241190E+001
7008250000.000 +3.8797022527E-001 -1.5597895083E+001 +5.4162902185E-001 -2.1715902171E+001 +5.4145845750E-001 -2.2215779719E+001 +3.9197540735E-001 -1.4425671245E+001
7208200000.000 +3.8712812520E-001 -1.6129921013E+001 +5.4142981742E-001 -2.2315132280E+001 +5.4144504809E-001 -2.2690823128E+001 +3.9149555078E-001 -1.4901546911E+001
7408150000.000 +3.8717934280E-001 -1.6619211569E+001 +5.4048128498E-001 -2.2913937135E+001 +5.4096603885E-001 -2.3393751457E+001 +3.9123701436E-001 -1.5305076121E+001
7608100000.000 +3.8645956962E-001 -1.7055047650E+001 +5.4084244434E-001 -2.3521007774E+001 +5.3985768779E-001 -2.3878968654E+001 +3.9064239371E-001 -1.5736000024E+001
7808050000.000 +3.8597184873E-001 -1.7508859224E+001 +5.4037648165E-001 -2.4056975373E+001 +5.3918020116E-001 -2.4465168404E+001 +3.9019988422E-001 -1.6177496175E+001
8008000000.000 +3.8575079221E-001 -1.7971335333E+001 +5.4025074302E-001 -2.4638849477E+001 +5.3958228832E-001 -2.5032054532E+001 +3.8961750462E-001 -1.6562645608E+001
8207950000.000 +3.8425081356E-001 -1.8306896838E+001 +5.3880277548E-001 -2.5289521837E+001 +5.3897064059E-001 -2.5855458171E+001 +3.8937174188E-001 -1.6836369706E+001
8407900000.000 +3.8368158817E-001 -1.8764998245E+001 +5.3886829797E-001 -2.5775275047E+001 +5.3821625143E-001 -2.6218317769E+001 +3.8921850341E-001 -1.7296305287E+001
8607850000.000 +3.8410862426E-001 -1.9246742601E+001 +5.3893334311E-001 -2.6404461619E+001 +5.4090376650E-001 -2.6879753152E+001 +3.8900554039E-001 -1.7588038296E+001
8807800000.000 +3.8435136155E-001 -1.9451545198E+001 +5.3876204684E-001 -2.6994877257E+001 +5.3827992878E-001 -2.7594570048E+001 +3.8905484257E-001 -1.7952527829E+001
9007750000.000 +3.8328098210E-001 -1.9977935376E+001 +5.3827081387E-001 -2.7551482488E+001 +5.3786325011E-001 -2.8015742577E+001 +3.8838330622E-001 -1.8381192412E+001
9207700000.000 +3.8341351967E-001 -2.0431926217E+001 +5.3761994525E-001 -2.8140679816E+001 +5.3848668105E-001 -2.8775615134E+001 +3.8862176493E-001 -1.8744126753E+001
9407650000.000 +3.8300536573E-001 -2.0745392167E+001 +5.3764401225E-001 -2.8753395601E+001 +5.3729118554E-001 -2.9385939958E+001 +3.8771670601E-001 -1.9087202205E+001
9607600000.000 +3.8178603555E-001 -2.1227537780E+001 +5.3706047144E-001 -2.9280674257E+001 +5.3592916168E-001 -2.9937048348E+001 +3.8693132052E-001 -1.9499857346E+001
9807550000.000 +3.8144477421E-001 -2.1701525288E+001 +5.3650832587E-001 -2.9876601361E+001 +5.3601627866E-001 -3.0461309765E+001 +3.8654536444E-001 -1.9931741181E+001
10007500000.000 +3.8025833207E-001 -2.2104788817E+001 +5.3518221680E-001 -3.0568649323E+001 +5.3580805801E-001 -3.1228627883E+001 +3.8624479164E-001 -2.0286925011E+001
10207450000.000 +3.7886710104E-001 -2.2493344493E+001 +5.3493756716E-001 -3.1023518053E+001 +5.3360127834E-001 -3.1558012096E+001 +3.8524382187E-001 -2.0744869878E+001
10407400000.000 +3.7913801056E-001 -2.3061041185E+001 +5.3514422740E-001 -3.1648488625E+001 +5.3641226584E-001 -3.2018336332E+001 +3.8459726041E-001 -2.1096273101E+001
10607350000.000 +3.7851421180E-001 -2.3249924539E+001 +5.3400851139E-001 -3.2182793539E+001 +5.3433497361E-001 -3.2948117134E+001 +3.8456704631E-001 -2.1413904378E+001
10807300000.000 +3.7686168579E-001 -2.3780450396E+001 +5.3393029071E-001 -3.2784855876E+001 +5.3266050786E-001 -3.3162147205E+001 +3.8351366732E-001 -2.1855384951E+001
11007250000.000 +3.7772325663E-001 -2.4264083983E+001 +5.3365752394E-001 -3.3309167987E+001 +5.3509032721E-001 -3.3884152379E+001 +3.8332578753E-001 -2.2173114424E+001
11207200000.000 +3.7721144174E-001 -2.4515594889E+001 +5.3387592002E-001 -3.3952153211E+001 +5.3440147842E-001 -3.4436400397E+001 +3.8326859386E-001 -2.2489069750E+001
11407150000.000 +3.7525621567E-001 -2.4926519493E+001 +5.3207089203E-001 -3.4390751134E+001 +5.3312294688E-001 -3.5197088369E+001 +3.8329483431E-001 -2.2916674886E+001
11607100000.000 +3.7667501062E-001 -2.5525335002E+001 +5.3492215848E-001 -3.4950708607E+001 +5.3228650219E-001 -3.5458614652E+001 +3.8265769936E-001 -2.3330796845E+001
11807050000.000 +3.7604031204E-001 -2.5677947878E+001 +5.3296063635E-001 -3.5637719829E+001 +5.3528557332E-001 -3.6479672713E+001 +3.8245557119E-001 -2.3546655742E+001
12007000000.000 +3.7528369252E-001 -2.6155302188E+001 +5.3402503921E-001 -3.6054967685E+001 +5.2984883773E-001 -3.6833457212E+001 +3.8177913651E-001 -2.4040998225E+001
12206950000.000 +3.7510291536E-001 -2.6640382286E+001 +5.3288033444E-001 -3.6709178268E+001 +5.3472984488E-001 -3.7356177635E+001 +3.8082364249E-001 -2.4267189491E+001
12406900000.000 +3.7503495475E-001 -2.6899273558E+001 +5.3297887538E-001 -3.7255797198E+001 +5.3237126334E-001 -3.8282827043E+001 +3.8112411829E-001 -2.4674888119E+001
12606850000.000 +3.7185436372E-001 -2.7387164379E+001 +5.3137995146E-001 -3.7910683491E+001 +5.3205595724E-001 -3.8764627772E+001 +3.7991879909E-001 -2.5022950614E+001
12806800000.000 +3.7242208488E-001 -2.7963280905E+001 +5.3277788589E-001 -3.8249582619E+001 +5.3116206152E-001 -3.9363128640E+001 +3.7969441780E-001 -2.5437974891E+001
13006750000.000 +3.7066647606E-001 -2.8210355009E+001 +5.3257104249E-001 -3.9091181365E+001 +5.3367923892E-001 -4.0113066574E+001 +3.7928801678E-001 -2.5683027437E+001
13206700000.000 +3.6854124434E-001 -2.8518591770E+001 +5.3170865343E-001 -3.9754755569E+001 +5.3058312780E-001 -4.0939912670E+001 +3.7855329147E-001 -2.6040454775E+001
13406650000.000 +3.6766182568E-001 -2.9079342786E+001 +5.3172683196E-001 -4.0416243938E+001 +5.3138200463E-001 -4.0995326373E+001 +3.7738194259E-001 -2.6458765943E+001
13606600000.000 +3.6764025729E-001 -2.9289213584E+001 +5.3063210172E-001 -4.0967608983E+001 +5.3254993722E-001 -4.1818770883E+001 +3.7737848860E-001 -2.6714301175E+001
13806550000.000 +3.6632694364E-001 -2.9526821789E+001 +5.2917064316E-001 -4.1562027989E+001 +5.2889581839E-001 -4.2376846823E+001 +3.7661772261E-001 -2.7083829399E+001
14006500000.000 +3.6609174108E-001 -3.0111971426E+001 +5.2914424579E-001 -4.1992449138E+001 +5.3044113345E-001 -4.2724371019E+001 +3.7620630931E-001 -2.7466755209E+001
14206450000.000 +3.6686351864E-001 -3.0449856311E+001 +5.2951008508E-001 -4.2672941035E+001 +5.3080234529E-001 -4.3355194877E+001 +3.7620029032E-001 -2.7683047632E+001
14406400000.000 +3.6575534496E-001 -3.0824537005E+001 +5.2962524637E-001 -4.3266035105E+001 +5.3002072729E-001 -4.3668717181E+001 +3.7525923286E-001 -2.8014933352E+001
14606350000.000 +3.6563910796E-001 -3.1320024300E+001 +5.2964555340E-001 -4.3638770836E+001 +5.2981440072E-001 -4.4294090094E+001 +3.7487397910E-001 -2.8336343579E+001
14806300000.000 +3.6602026621E-001 -3.1592674823E+001 +5.3083077470E-001 -4.4397379259E+001 +5.2953401383E-001 -4.4960781375E+001 +3.7496996343E-001 -2.8609917058E+001
15006250000.000 +3.6488882339E-001 -3.1804074163E+001 +5.2914919702E-001 -4.4875664040E+001 +5.2889333006E-001 -4.5858828081E+001 +3.7437609206E-001 -2.8921155530E+001
15206200000.000 +3.6398794913E-001 -3.2437707853E+001 +5.3048079538E-001 -4.5523228658E+001 +5.2791316144E-001 -4.5871123298E+001 +3.7349457914E-001 -2.9295222193E+001
15406150000.000 +3.6460863198E-001 -3.2660493479E+001 +5.2876530249E-001 -4.6203715569E+001 +5.3229668770E-001 -4.6964471706E+001 +3.7395442958E-001 -2.9539746960E+001
15606100000.000 +3.6293822923E-001 -3.2855088033E+001 +5.2892748460E-001 -4.6760630649E+001 +5.2628126783E-001 -4.7914362910E+001 +3.7356933664E-001 -3.0001332963E+001
15806050000.000 +3.6086672315E-001 -3.3424171175E+001 +5.2696703068E-001 -4.7405562339E+001 +5.2960955599E-001 -4.8248336910E+001 +3.7280390780E-001 -3.0348033665E+001
16006000000.000 +3.6243000149E-001 -3.3778325556E+001 +5.2838167854E-001 -4.8010190626E+001 +5.2726653012E-001 -4.9100029532E+001 +3.7309886047E-001 -3.0636465008E+001
16205950000.000 +3.5996219611E-001 -3.3895320371E+001 +5.2644193957E-001 -4.8686386612E+001 +5.2538547818E-001 -4.9650656931E+001 +3.7257344219E-001 -3.0941197999E+001
16405900000.000 +3.6009252796E-001 -3.4547337965E+001 +5.2772147156E-001 -4.8998455965E+001 +5.2250532085E-001 -5.0726546994E+001 +3.7271280243E-001 -3.1380080003E+001
16605850000.000 +3.5929189278E-001 -3.4805817827E+001 +5.2609250925E-001 -4.9870651727E+001 +5.2632371139E-001 -5.0788457723E+001 +3.7230207656E-001 -3.1513857210E+001
16805800000.000 +3.5774274734E-001 -3.4805985955E+001 +5.2318733373E-001 -5.0221586451E+001 +5.2560662359E-001 -5.1949061276E+001 +3.7318890400E-001 -3.1760833123E+001
17005750000.000 +3.5657184500E-001 -3.5413415493E+001 +5.2334114288E-001 -5.1069424954E+001 +5.2144653372E-001 -5.1760170219E+001 +3.7232675922E-001 -3.2183811144E+001
17205700000.000 +3.5838245850E-001 -3.5788618200E+001 +5.2273890600E-001 -5.1397434926E+001 +5.2433143079E-001 -5.2704870737E+001 +3.7327438935E-001 -3.2459974600E+001
17405650000.000 +3.5760783550E-001 -3.5961404158E+001 +5.2288875011E-001 -5.2111161437E+001 +5.2203314705E-001 -5.3111387908E+001 +3.7279027982E-001 -3.2906033083E+001
17605600000.000 +3.5645401270E-001 -3.6515942478E+001 +5.2127180348E-001 -5.2362591517E+001 +5.2249478610E-001 -5.3521168016E+001 +3.7101006740E-001 -3.3364306420E+001
17805550000.000 +3.5697772217E-001 -3.7195406922E+001 +5.2221200584E-001 -5.3317415862E+001 +5.2265717857E-001 -5.3878673482E+001 +3.6986118476E-001 -3.3651556097E+001
18005500000.000 +3.5582093756E-001 -3.7223408564E+001 +5.1956926923E-001 -5.3603915082E+001 +5.2391236596E-001 -5.4910487868E+001 +3.6939067315E-001 -3.3895611039E+001
18205450000.000 +3.5477224401E-001 -3.7752648605E+001 +5.2132255616E-001 -5.4067893340E+001 +5.2265605000E-001 -5.5234274703E+001 +3.6859537910E-001 -3.4323379236E+001
18405400000.000 +3.5471349725E-001 -3.8165009311E+001 +5.1966838354E-001 -5.4797135214E+001 +5.2612047439E-001 -5.5687269761E+001 +3.6808930220E-001 -3.4640270134E+001
18605350000.000 +3.5352090050E-001 -3.8209138603E+001 +5.1831857721E-001 -5.5536530195E+001 +5.2446351967E-001 -5.6813395288E+001 +3.6826738387E-001 -3.4975176346E+001
18805300000.000 +3.5252868964E-001 -3.8848085599E+001 +5.2067630092E-001 -5.5974354201E+001 +5.1733682380E-001 -5.7098653444E+001 +3.6778082512E-001 -3.5525547875E+001
19005250000.000 +3.5330112307E-001 -3.9271561338E+001 +5.2085569236E-001 -5.6602517895E+001 +5.2384438280E-001 -5.7567876500E+001 +3.6750447890E-001 -3.5778640938E+001
19205200000.000 +3.5339359521E-001 -3.9293624679E+001 +5.2139225463E-001 -5.7282698289E+001 +5.2021088080E-001 -5.8897891075E+001 +3.6786741951E-001 -3.6153966677E+001
19405150000.000 +3.4980102067E-001 -3.9741193831E+001 +5.1974517411E-001 -5.7924800234E+001 +5.1628408510E-001 -5.9205231146E+001 +3.6704714974E-001 -3.6523544291E+001
19605100000.000 +3.5007321753E-001 -4.0482322603E+001 +5.2119323131E-001 -5.8526931819E+001 +5.1562135154E-001 -5.9832491321E+001 +3.6691853710E-001 -3.6882604246E+001
19805050000.000 +3.4945434973E-001 -4.0448452279E+001 +5.1769137226E-001 -5.9113091317E+001 +5.1902038458E-001 -6.0444665021E+001 +3.6633920739E-001 -3.6993543935E+001
20005000000.000 +3.4851124690E-001 -4.0812367362E+001 +5.1764386466E-001 -5.9359212968E+001 +5.1576989058E-001 -6.1319300267E+001 +3.6563217120E-001 -3.7336613439E+001
20204950000.000 +3.4863794423E-001 -4.1409889746E+001 +5.1749619690E-001 -6.0356521301E+001 +5.1676624749E-001 -6.1252983231E+001 +3.6401146471E-001 -3.7567701822E+001
20404900000.000 +3.4827269429E-001 -4.1479986839E+001 +5.1662172401E-001 -6.0747799245E+001 +5.1610185249E-001 -6.2505373653E+001 +3.6340032052E-001 -3.7815823247E+001
20604850000.000 +3.4670834852E-001 -4.1850485473E+001 +5.1507996542E-001 -6.1209034102E+001 +5.0915522863E-001 -6.2442251470E+001 +3.6192762972E-001 -3.8223728310E+001
20804800000.000 +3.4616459289E-001 -4.2503847365E+001 +5.1313015952E-001 -6.1553694497E+001 +5.1678534794E-001 -6.3029890897E+001 +3.6140779000E-001 -3.8428817435E+001
21004750000.000 +3.4659690943E-001 -4.2881477409E+001 +5.1291177990E-001 -6.2422619900E+001 +5.1359284767E-001 -6.3702992681E+001 +3.6069029098E-001 -3.8736308536E+001
21204700000.000 +3.4538904420E-001 -4.3083586701E+001 +5.1182197134E-001 -6.2455328517E+001 +5.1650145628E-001 -6.4284563315E+001 +3.5980279155E-001 -3.8988877994E+001
21404650000.000 +3.4475815927E-001 -4.3821730504E+001 +5.1410278400E-001 -6.3169265248E+001 +5.1332817789E-001 -6.4551268625E+001 +3.5918431295E-001 -3.9460099354E+001
21604600000.000 +3.4322003195E-001 -4.3874585909E+001 +5.0810599806E-001 -6.3813462851E+001 +5.2004901395E-001 -6.5186743194E+001 +3.5892869009E-001 -3.9532613832E+001
21804550000.000 +3.4291351444E-001 -4.4183925033E+001 +5.1236282236E-001 -6.4319186011E+001 +5.1348563585E-001 -6.6102728428E+001 +3.5955406206E-001 -4.0126125936E+001
22004500000.000 +3.4180119229E-001 -4.4770272787E+001 +5.1211941602E-001 -6.5067622350E+001 +5.1608044127E-001 -6.5818531316E+001 +3.5855030444E-001 -4.0368052900E+001
22204450000.000 +3.4286404648E-001 -4.4909861967E+001 +5.1299287984E-001 -6.5623142973E+001 +5.1579812009E-001 -6.6891508670E+001 +3.5913934865E-001 -4.0541864934E+001
22404400000.000 +3.4146126372E-001 -4.4869239157E+001 +5.0932511182E-001 -6.6087780031E+001 +5.1331064782E-001 -6.7825074195E+001 +3.5998826453E-001 -4.0843188153E+001
22604350000.000 +3.4052317077E-001 -4.5574660847E+001 +5.1201623786E-001 -6.6734895517E+001 +5.1188399057E-001 -6.8259615381E+001 +3.5923851442E-001 -4.1284874891E+001
22804300000.000 +3.4108356793E-001 -4.5817593016E+001 +5.1003290374E-001 -6.7625558386E+001 +5.1427904722E-001 -6.9142340213E+001 +3.5929857301E-001 -4.1258493558E+001
23004250000.000 +3.3941377474E-001 -4.5853251012E+001 +5.1043632382E-001 -6.8068796037E+001 +5.0794128730E-001 -6.9994686863E+001 +3.5796266733E-001 -4.1673948608E+001
23204200000.000 +3.3809160675E-001 -4.6596516737E+001 +5.1031532260E-001 -6.8577103755E+001 +5.0512776407E-001 -7.0361490572E+001 +3.5691408116E-001 -4.1909188479E+001
23404150000.000 +3.3932166489E-001 -4.6848646922E+001 +5.0876297148E-001 -6.9514020889E+001 +5.0835296056E-001 -7.0677726493E+001 +3.5563140997E-001 -4.1938177705E+001
23604100000.000 +3.3880812768E-001 -4.6917378817E+001 +5.0858222358E-001 -6.9648880772E+001 +5.0762311214E-001 -7.2297931577E+001 +3.5544640551E-001 -4.2331446199E+001
23804050000.000 +3.3579775070E-001 -4.7784238573E+001 +5.0942227829E-001 -7.0501087700E+001 +4.9715855454E-001 -7.1750404401E+001 +3.5419076528E-001 -4.2728139592E+001
24004000000.000 +3.3822597948E-001 -4.8215456399E+001 +5.0799014876E-001 -7.0715870802E+001 +5.0584898481E-001 -7.2852786083E+001 +3.5424161205E-001 -4.3036056323E+001
24203950000.000 +3.3568064233E-001 -4.8367619621E+001 +5.0601108805E-001 -7.1572685344E+001 +5.0085664596E-001 -7.3712922054E+001 +3.5360345381E-001 -4.3402197120E+001
24403900000.000 +3.3452450861E-001 -4.9293307491E+001 +5.0593568851E-001 -7.1737603022E+001 +5.0384375559E-001 -7.3754745302E+001 +3.5298648305E-001 -4.3770578522E+001
24603850000.000 +3.3333519111E-001 -4.9858188339E+001 +5.0676402552E-001 -7.2673261426E+001 +5.0365423860E-001 -7.4050308987E+001 +3.5269285784E-001 -4.4113439089E+001
24803800000.000 +3.3205446652E-001 -4.9573372492E+001 +5.0437353476E-001 -7.2883659382E+001 +5.0635181518E-001 -7.5349247024E+001 +3.5299584888E-001 -4.4347744916E+001
25003750000.000 +3.2861705944E-001 -5.0279127654E+001 +5.0716046540E-001 -7.3705835210E+001 +4.9739532020E-001 -7.5319206343E+001 +3.5181397298E-001 -4.4752558672E+001
25203700000.000 +3.2925667764E-001 -5.0346362720E+001 +5.0307449325E-001 -7.4252925797E+001 +5.0790105123E-001 -7.5363429810E+001 +3.5203497686E-001 -4.4797327804E+001
25403650000.000 +3.2990903346E-001 -5.0295973035E+001 +5.0216549506E-001 -7.4397373907E+001 +5.0309098057E-001 -7.6627949985E+001 +3.5228539261E-001 -4.5186986554E+001
25603600000.000 +3.2877668446E-001 -5.0886793510E+001 +5.0223252960E-001 -7.4780512132E+001 +4.9949541313E-001 -7.6293563581E+001 +3.5060611058E-001 -4.5428065214E+001
25803550000.000 +3.2956562352E-001 -5.1327373305E+001 +5.0344161221E-001 -7.5361054649E+001 +5.0397502797E-001 -7.7223502504E+001 +3.5095639603E-001 -4.5531100265E+001
26003500000.000 +3.2789538547E-001 -5.1439953218E+001 +4.9938814642E-001 -7.6182697256E+001 +5.0205760128E-001 -7.7539312904E+001 +3.5002434824E-001 -4.5750497000E+001
26203450000.000 +3.2744600334E-001 -5.1883553849E+001 +5.0033259029E-001 -7.6559105683E+001 +5.0046865154E-001 -7.7909549430E+001 +3.4913581991E-001 -4.6056017010E+001
26403400000.000 +3.2700462353E-001 -5.2349082143E+001 +5.0151944329E-001 -7.7509433712E+001 +4.9890041445E-001 -7.8265749645E+001 +3.4841376190E-001 -4.6277425233E+001
26603350000.000 +3.2781414205E-001 -5.2264987710E+001 +5.0028233338E-001 -7.7498802089E+001 +5.0407974364E-001 -7.9668876861E+001 +3.4859088055E-001 -4.6689010100E+001
26803300000.000 +3.2550570774E-001 -5.2910484135E+001 +5.0269770747E-001 -7.8441447823E+001 +4.9812305812E-001 -7.9865775749E+001 +3.4772483181E-001 -4.7129191426E+001
27003250000.000 +3.2450080171E-001 -5.3202050713E+001 +5.0074577134E-001 -7.9071779840E+001 +5.0231626606E-001 -8.0587611254E+001 +3.4790237359E-001 -4.7251206754E+001
27203200000.000 +3.2369548467E-001 -5.3432454095E+001 +5.0121862293E-001 -7.9977593016E+001 +4.9408066037E-001 -8.2024991296E+001 +3.4701180645E-001 -4.7827201355E+001
27403150000.000 +3.2215200855E-001 -5.3751811606E+001 +5.0078598125E-001 -8.0275359502E+001 +4.9233828946E-001 -8.2425789235E+001 +3.4678822181E-001 -4.8266574889E+001
27603100000.000 +3.1998851057E-001 -5.4207100092E+001 +5.0042514276E-001 -8.1368307985E+001 +4.9254737863E-001 -8.2866607689E+001 +3.4521044225E-001 -4.8314262353E+001
27803050000.000 +3.1881696243E-001 -5.4208641171E+001 +4.9755411014E-001 -8.1967944198E+001 +4.9040599709E-001 -8.3691139986E+001 +3.4576105352E-001 -4.8518171596E+001
28003000000.000 +3.1683968220E-001 -5.4682244270E+001 +4.9921937197E-001 -8.2457740992E+001 +4.8621798406E-001 -8.4116320108E+001 +3.4466193610E-001 -4.8793201949E+001
28202950000.000 +3.1671976772E-001 -5.5255768681E+001 +4.9691990012E-001 -8.2983734415E+001 +4.8804262763E-001 -8.4159299323E+001 +3.4442449927E-001 -4.8944678939E+001
28402900000.000 +3.1887123054E-001 -5.5446339811E+001 +4.9540199834E-001 -8.2991750635E+001 +5.0018429857E-001 -8.4750915830E+001 +3.4402630314E-001 -4.9088906484E+001
28602850000.000 +3.1775905435E-001 -5.5616254590E+001 +4.9470023382E-001 -8.3196586764E+001 +4.9226094307E-001 -8.5551477865E+001 +3.4388244478E-001 -4.9629918654E+001
28802800000.000 +3.1620459413E-001 -5.6357858271E+001 +4.9552965842E-001 -8.3795214539E+001 +4.9590602248E-001 -8.5151742101E+001 +3.4224036662E-001 -4.9764316284E+001
29002750000.000 +3.1789702126E-001 -5.6410277896E+001 +4.9798647403E-001 -8.4347057424E+001 +4.9858833137E-001 -8.6565077674E+001 +3.4243836745E-001 -5.0016661767E+001
29202700000.000 +3.1673012315E-001 -5.6527810796E+001 +4.9766380557E-001 -8.4507693472E+001 +4.9704957087E-001 -8.7024312532E+001 +3.4197985353E-001 -5.0441518683E+001
29402650000.000 +3.1542214712E-001 -5.7233002573E+001 +4.9953574125E-001 -8.5186023442E+001 +4.9750558471E-001 -8.7355252850E+001 +3.4073960308E-001 -5.0727259004E+001
29602600000.000 +3.1655790253E-001 -5.7336284901E+001 +4.9863668127E-001 -8.5914338755E+001 +4.9885266718E-001 -8.8095028388E+001 +3.4058189346E-001 -5.1011434411E+001
29802550000.000 +3.1385557531E-001 -5.7622672704E+001 +4.9992800394E-001 -8.6216927342E+001 +4.9376200897E-001 -8.9097622467E+001 +3.3926258107E-001 -5.1525467679E+001
30002500000.000 +3.1126607312E-001 -5.8266166648E+001 +4.9962328077E-001 -8.7234649971E+001 +4.9197386133E-001 -8.8589710430E+001 +3.3806452209E-001 -5.1602519904E+001
30202450000.000 +3.1214199919E-001 -5.8223828039E+001 +4.9435530525E-001 -8.7729168317E+001 +4.9913728052E-001 -8.9602559083E+001 +3.3840932605E-001 -5.1704967747E+001
30402400000.000 +3.0889977857E-001 -5.8375241212E+001 +4.9634967580E-001 -8.8716070764E+001 +4.8556119598E-001 -9.0571373989E+001 +3.3759134216E-001 -5.2237518103E+001
30602350000.000 +3.0810840452E-001 -5.8984911028E+001 +4.9175000848E-001 -8.9226083949E+001 +4.8578195124E-001 -8.9853271402E+001 +3.3669211920E-001 -5.2313677612E+001
30802300000.000 +3.0817283422E-001 -5.9172156281E+001 +4.9203396293E-001 -8.9992256191E+001 +4.8423566541E-001 -9.1248554493E+001 +3.3657023692E-001 -5.2508635118E+001
31002250000.000 +3.0755728475E-001 -5.9300858520E+001 +4.8560014937E-001 -8.9887891185E+001 +4.8602209936E-001 -9.1440165036E+001 +3.3574328458E-001 -5.2841100534E+001
31202200000.000 +3.0662067688E-001 -5.9973498715E+001 +4.9204396082E-001 -9.0793077916E+001 +4.8477910122E-001 -9.2438875130E+001 +3.3450538404E-001 -5.2946126860E+001
31402150000.000 +3.0691808339E-001 -5.9988088670E+001 +4.8589079805E-001 -9.1318502637E+001 +4.9137658767E-001 -9.2650768230E+001 +3.3450673827E-001 -5.3077098492E+001
31602100000.000 +3.0499395437E-001 -6.0366792945E+001 +4.9046477116E-001 -9.1706595829E+001 +4.8229232568E-001 -9.4274707311E+001 +3.3348933568E-001 -5.3541272867E+001
31802050000.000 +3.0468483958E-001 -6.0973828329E+001 +4.8369703074E-001 -9.1862364607E+001 +4.8650154706E-001 -9.2905163996E+001 +3.3125518965E-001 -5.3587278368E+001
32002000000.000 +3.0446009755E-001 -6.1337317197E+001 +4.9119818418E-001 -9.2732359785E+001 +4.8963853944E-001 -9.4758367029E+001 +3.3128759344E-001 -5.3789889881E+001
32201950000.000 +3.0244305270E-001 -6.1272070695E+001 +4.8754190122E-001 -9.2989398994E+001 +4.8934105929E-001 -9.4826224856E+001 +3.3027030648E-001 -5.4049245691E+001
32401900000.000 +3.0154335418E-001 -6.2054059189E+001 +4.9742437774E-001 -9.3732280238E+001 +4.8696198688E-001 -9.5822788063E+001 +3.2976859061E-001 -5.4394247871E+001
32601850000.000 +3.0196917913E-001 -6.2047686990E+001 +4.8905251058E-001 -9.4265147529E+001 +4.9093552664E-001 -9.5930877236E+001 +3.2983299215E-001 -5.4534690143E+001
32801800000.000 +3.0122452699E-001 -6.2264017543E+001 +4.9230105823E-001 -9.4546933429E+001 +4.9172695136E-001 -9.7172021366E+001 +3.3005534135E-001 -5.4993605145E+001
33001750000.000 +2.9950302763E-001 -6.2597480078E+001 +4.9245492218E-001 -9.5412509232E+001 +4.9087379152E-001 -9.7347527623E+001 +3.2956468133E-001 -5.5240937567E+001
33201700000.000 +2.9885094200E-001 -6.3062810064E+001 +4.9457182389E-001 -9.5804596935E+001 +4.9131126223E-001 -9.7765950851E+001 +3.2933516384E-001 -5.5476329065E+001
33401650000.000 +2.9864616778E-001 -6.3162811363E+001 +4.9370435897E-001 -9.6306574912E+001 +4.8955367872E-001 -9.8427211438E+001 +3.2946995316E-001 -5.5803990325E+001
33601600000.000 +2.9597791819E-001 -6.3433411112E+001 +4.9279903733E-001 -9.7104843764E+001 +4.8668005826E-001 -9.8932715939E+001 +3.2875071214E-001 -5.6036274997E+001
33801550000.000 +2.9621622898E-001 -6.3898048605E+001 +4.9059586809E-001 -9.7848697793E+001 +4.8713019559E-001 -9.9493690373E+001 +3.2839875252E-001 -5.6164040863E+001
34001500000.000 +2.9599875082E-001 -6.4163838579E+001 +4.8988779482E-001 -9.8143017295E+001 +4.8199146014E-001 -1.0006386368E+002 +3.2745417054E-001 -5.6551178176E+001
34201450000.000 +2.9375633527E-001 -6.4419605513E+001 +4.9244945935E-001 -9.8729235636E+001 +4.8217463363E-001 -1.0068999548E+002 +3.2701010666E-001 -5.6673008853E+001
34401400000.000 +2.9411191796E-001 -6.4862571165E+001 +4.8891303086E-001 -9.9419155265E+001 +4.8295633076E-001 -1.0116613690E+002 +3.2578711813E-001 -5.6923431883E+001
34601350000.000 +2.9307134017E-001 -6.4806314667E+001 +4.8713990217E-001 -1.0018767724E+002 +4.8367174568E-001 -1.0218965102E+002 +3.2448821454E-001 -5.7023002439E+001
34801300000.000 +2.9103183354E-001 -6.5530777260E+001 +4.8738735752E-001 -1.0067424086E+002 +4.7481982264E-001 -1.0249140869E+002 +3.2241041123E-001 -5.7356338252E+001
35001250000.000 +2.9088616550E-001 -6.5868517242E+001 +4.8363745554E-001 -1.0132351332E+002 +4.7675746437E-001 -1.0252924620E+002 +3.2158369107E-001 -5.7476977402E+001
35201200000.000 +2.9030228933E-001 -6.5992251085E+001 +4.8340278039E-001 -1.0166151757E+002 +4.7850878660E-001 -1.0398379521E+002 +3.2109571693E-001 -5.7918440323E+001
35401150000.000 +2.8783456890E-001 -6.6093478795E+001 +4.8249189632E-001 -1.0224099022E+002 +4.8046229694E-001 -1.0399788263E+002 +3.1996179154E-001 -5.8092440165E+001
35601100000.000 +2.8810304742E-001 -6.6730116116E+001 +4.8331613429E-001 -1.0285179637E+002 +4.7988334067E-001 -1.0458422545E+002 +3.1921309492E-001 -5.8503933469E+001
35801050000.000 +2.8755949680E-001 -6.6646820055E+001 +4.7873596487E-001 -1.0333313082E+002 +4.8034546323E-001 -1.0548465581E+002 +3.1983213841E-001 -5.8894905890E+001
36001000000.000 +2.8514678162E-001 -6.7143249736E+001 +4.8380331974E-001 -1.0369065682E+002 +4.7931807920E-001 -1.0645391108E+002 +3.1815950822E-001 -5.9357194100E+001
36200950000.000 +2.8487748633E-001 -6.7606510392E+001 +4.7950880433E-001 -1.0470027100E+002 +4.8145548889E-001 -1.0589649958E+002 +3.1684113897E-001 -5.9384717405E+001
36400900000.000 +2.8458465063E-001 -6.7670809312E+001 +4.8396710037E-001 -1.0463311658E+002 +4.8504253245E-001 -1.0711579124E+002 +3.1711479108E-001 -5.9771043286E+001
36600850000.000 +2.8208146597E-001 -6.8071267538E+001 +4.8142394290E-001 -1.0516295254E+002 +4.7739412343E-001 -1.0739456558E+002 +3.1508042118E-001 -6.0046705159E+001
36800800000.000 +2.8148429468E-001 -6.8582755096E+001 +4.8895438880E-001 -1.0574759869E+002 +4.8381367074E-001 -1.0789467082E+002 +3.1507586785E-001 -6.0032200258E+001
37000750000.000 +2.8131007021E-001 -6.8591073311E+001 +4.8505098845E-001 -1.0627480767E+002 +4.8218444744E-001 -1.0821036921E+002 +3.1426070286E-001 -5.9934744693E+001
37200700000.000 +2.7910293201E-001 -6.8940215156E+001 +4.9117398863E-001 -1.0641263088E+002 +4.7915752459E-001 -1.0873838566E+002 +3.1290109986E-001 -6.0055227743E+001
37400650000.000 +2.7899573612E-001 -6.9111484358E+001 +4.8744788701E-001 -1.0755362072E+002 +4.7699631240E-001 -1.0905603705E+002 +3.1269597619E-001 -5.9956207654E+001
37600600000.000 +2.7852906385E-001 -6.9306975073E+001 +4.8880547240E-001 -1.0825055413E+002 +4.7857339152E-001 -1.0996561711E+002 +3.1213658121E-001 -6.0180230958E+001
37800550000.000 +2.7571536614E-001 -6.9639950520E+001 +4.8552184063E-001 -1.0904566727E+002 +4.7282183040E-001 -1.1031462290E+002 +3.1056362633E-001 -6.0468444285E+001
38000500000.000 +2.7587325135E-001 -7.0190078312E+001 +4.8585323363E-001 -1.0960006513E+002 +4.7382553501E-001 -1.1009579931E+002 +3.0917380377E-001 -6.0556007063E+001
38200450000.000 +2.7651225729E-001 -7.0220701976E+001 +4.7953268468E-001 -1.1039796746E+002 +4.7507967575E-001 -1.1137533506E+002 +3.0788355241E-001 -6.0951775255E+001
38400400000.000 +2.7432414129E-001 -7.0607268663E+001 +4.7876648422E-001 -1.1045349755E+002 +4.6809284194E-001 -1.1186595064E+002 +3.0634275150E-001 -6.1440701184E+001
38600350000.000 +2.7360935808E-001 -7.1068818365E+001 +4.7887468313E-001 -1.1122256804E+002 +4.7463618290E-001 -1.1227454385E+002 +3.0578997559E-001 -6.1576785895E+001
38800300000.000 +2.7455082739E-001 -7.1372391060E+001 +4.7306700393E-001 -1.1120323213E+002 +4.7023269764E-001 -1.1289427496E+002 +3.0438467120E-001 -6.2083780447E+001
39000250000.000 +2.7243157925E-001 -7.1682129155E+001 +4.7405661985E-001 -1.1178538898E+002 +4.7111401598E-001 -1.1401903590E+002 +3.0381227343E-001 -6.2411486894E+001
39200200000.000 +2.7280945917E-001 -7.2194728148E+001 +4.6909245497E-001 -1.1248534463E+002 +4.6661550158E-001 -1.1435633210E+002 +3.0347197137E-001 -6.2478375981E+001
39400150000.000 +2.7084756820E-001 -7.2392501374E+001 +4.7325530299E-001 -1.1225446879E+002 +4.7422438140E-001 -1.1502395071E+002 +3.0372598948E-001 -6.2605961697E+001
39600100000.000 +2.6844113610E-001 -7.2969876884E+001 +4.7247810496E-001 -1.1242081077E+002 +4.6791056531E-001 -1.1524483923E+002 +3.0193612934E-001 -6.2967627088E+001
39800050000.000 +2.6616699493E-001 -7.3065873917E+001 +4.8201967129E-001 -1.1320973367E+002 +4.7899270254E-001 -1.1559420948E+002 +3.0265689400E-001 -6.2668357983E+001
40000000000.000 +2.6585464287E-001 -7.2832422722E+001 +4.8019111454E-001 -1.1442163136E+002 +4.7691147889E-001 -1.1696777637E+002 +3.0252279858E-001 -6.2900000312E+001
