# Supplementary material for: Conductivity and radio frequency performance data for silver nanoparticle inks deposited via aerosol jet deposition and processed under varying conditions
Source: Data Brief. 2020 Sep 24;33:106331. doi: 10.1016/j.dib.2020.106331 (PMC7560714; doi:10.1016/j.dib.2020.106331)
Supplement: Supplementary file 3 [file mmc3.zip › Sintering Study/Clariant Ink/RF Data/CLA_04_02.S2P]

!  2-Port S-parameters saved by WinCal
! VAR MeasName=S-Parameters (CALIBRATED_DATA) read from VNA (E8364B)
! VAR MeasDate=11/22/2017 3:44:40 PM
! VAR NAME=AFRL171010_04_02
! VAR FILENAME=AFRL171010_04_02.S2P
! VAR DATE=11/22/2017 3:44:40 PM
! VAR PHYS_PORTS=1,2
! VAR ObjTypeName=DATASET
! VAR IndexType=Frequency
!
# Hz S MA R 50
10000000.000 +4.7007107222E-001 +5.3311880630E-002 +4.9631144398E-001 -7.6454044746E-001 +4.9560026351E-001 -1.0664122932E+000 +4.7146166766E-001 +1.9053041096E-001
209950000.000 +4.6445668735E-001 +7.4128853226E-001 +4.9418198755E-001 -2.1899480909E+000 +4.9399259792E-001 -2.2175252139E+000 +4.6612306908E-001 +8.3548664273E-001
409900000.000 +4.5759186407E-001 -1.6123415053E+000 +5.0104781953E-001 -1.0706133598E+000 +5.0070574229E-001 -1.1198204417E+000 +4.5827255878E-001 -1.5469594902E+000
609850000.000 +4.6143741702E-001 -1.0409848091E+000 +4.9640039016E-001 -2.9106004837E+000 +4.9603967217E-001 -2.9678599924E+000 +4.6179502373E-001 -8.7810163906E-001
809800000.000 +4.6373146103E-001 -1.8387065330E+000 +4.9354654271E-001 -3.1134175134E+000 +4.9332632915E-001 -3.1982193552E+000 +4.6381016734E-001 -1.7917032306E+000
1009750000.000 +4.6351489845E-001 -2.4664274492E+000 +4.9181776975E-001 -3.7919908303E+000 +4.9187060172E-001 -3.8645177726E+000 +4.6485053095E-001 -2.3733266209E+000
1209700000.000 +4.6432086547E-001 -3.1974281163E+000 +4.9240893757E-001 -4.1847096065E+000 +4.9193321212E-001 -4.3037856831E+000 +4.6479718972E-001 -2.9963414630E+000
1409650000.000 +4.6269457495E-001 -3.8878830901E+000 +4.9331430835E-001 -4.7016673587E+000 +4.9280222467E-001 -4.8273641949E+000 +4.6352928372E-001 -3.6289610906E+000
1609600000.000 +4.5890812072E-001 -4.4960240035E+000 +4.9584661241E-001 -5.3256474215E+000 +4.9502949347E-001 -5.4654987995E+000 +4.5990069555E-001 -4.2479593596E+000
1809550000.000 +4.5527837469E-001 -4.5982438857E+000 +4.9660877199E-001 -6.4165265193E+000 +4.9589269451E-001 -6.5422124739E+000 +4.5672741299E-001 -4.3682428230E+000
2009500000.000 +4.5532618657E-001 -4.5630318077E+000 +4.9295049898E-001 -7.2210250969E+000 +4.9273240562E-001 -7.4037219117E+000 +4.5686033912E-001 -4.5143572316E+000
2209450000.000 +4.5764835936E-001 -5.0286028045E+000 +4.9054491308E-001 -7.7368242523E+000 +4.9014268473E-001 -7.8945145254E+000 +4.5766865424E-001 -4.8989576472E+000
2409400000.000 +4.5684700847E-001 -5.7981514222E+000 +4.9115637236E-001 -8.3073457255E+000 +4.9094773225E-001 -8.4579515049E+000 +4.5654456583E-001 -5.2619580533E+000
2609350000.000 +4.5633417142E-001 -6.0673880301E+000 +4.9015552652E-001 -8.9407432946E+000 +4.9017112248E-001 -9.1786538346E+000 +4.5705015424E-001 -5.6635184526E+000
2809300000.000 +4.5625269734E-001 -6.5739903941E+000 +4.9000453251E-001 -9.5079996487E+000 +4.8944397666E-001 -9.6619822964E+000 +4.5658328497E-001 -6.1760694038E+000
3009250000.000 +4.5387086370E-001 -7.0089946202E+000 +4.9087871575E-001 -1.0209147297E+001 +4.9034908545E-001 -1.0394676926E+001 +4.5446217592E-001 -6.5886803247E+000
3209200000.000 +4.5414839738E-001 -7.2980890675E+000 +4.8932253540E-001 -1.0904463753E+001 +4.8889397734E-001 -1.1098949676E+001 +4.5407738675E-001 -6.8623175622E+000
3409150000.000 +4.5408078479E-001 -7.6911270396E+000 +4.8849575120E-001 -1.1476628470E+001 +4.8825865371E-001 -1.1648514535E+001 +4.5547076182E-001 -7.1546365630E+000
3609100000.000 +4.5361791362E-001 -8.1306019650E+000 +4.8790545003E-001 -1.2079245348E+001 +4.8822784730E-001 -1.2303872733E+001 +4.5489992323E-001 -7.6367611679E+000
3809050000.000 +4.5450714567E-001 -8.4889877348E+000 +4.8778896913E-001 -1.2629938503E+001 +4.8758223511E-001 -1.2952701066E+001 +4.5480624480E-001 -8.0273753261E+000
4009000000.000 +4.5422146268E-001 -8.8950604484E+000 +4.8730552982E-001 -1.3254013931E+001 +4.8670499609E-001 -1.3511099253E+001 +4.5453061532E-001 -8.4630896170E+000
4208950000.000 +4.5384010245E-001 -9.4713764220E+000 +4.8782126929E-001 -1.3860302893E+001 +4.8775306707E-001 -1.4104241153E+001 +4.5301976782E-001 -8.9105934583E+000
4408900000.000 +4.5321970777E-001 -9.8445691577E+000 +4.8722707100E-001 -1.4517797358E+001 +4.8615127856E-001 -1.4819080519E+001 +4.5184661376E-001 -9.2028954667E+000
4608850000.000 +4.5185824319E-001 -1.0170015129E+001 +4.8623844529E-001 -1.5186560646E+001 +4.8588935143E-001 -1.5482323014E+001 +4.5130091932E-001 -9.5322660976E+000
4808800000.000 +4.5139651859E-001 -1.0544343530E+001 +4.8538567522E-001 -1.5787619193E+001 +4.8509917198E-001 -1.6155345509E+001 +4.5088642827E-001 -9.8723718280E+000
5008750000.000 +4.5170594597E-001 -1.0934100259E+001 +4.8533598671E-001 -1.6493192947E+001 +4.8545076522E-001 -1.6862281418E+001 +4.5082387190E-001 -1.0254795989E+001
5208700000.000 +4.5131418586E-001 -1.1226010146E+001 +4.8387607955E-001 -1.7034243254E+001 +4.8314269602E-001 -1.7466088945E+001 +4.5093929469E-001 -1.0541160171E+001
5408650000.000 +4.5131701115E-001 -1.1723182077E+001 +4.8395213496E-001 -1.7638227832E+001 +4.8357955207E-001 -1.7968156377E+001 +4.5072189058E-001 -1.0939352206E+001
5608600000.000 +4.5153183394E-001 -1.2163329163E+001 +4.8291035574E-001 -1.8286268939E+001 +4.8307590402E-001 -1.8744293322E+001 +4.5095637540E-001 -1.1306917727E+001
5808550000.000 +4.5094192688E-001 -1.2525896547E+001 +4.8258022461E-001 -1.8875739167E+001 +4.8222934123E-001 -1.9240577547E+001 +4.5069367100E-001 -1.1720113642E+001
6008500000.000 +4.5052454511E-001 -1.3066269131E+001 +4.8218238373E-001 -1.9436941658E+001 +4.8272945320E-001 -1.9806037995E+001 +4.5113792985E-001 -1.2211441319E+001
6208450000.000 +4.5117925049E-001 -1.3534794933E+001 +4.8221013828E-001 -2.0037152049E+001 +4.8233784360E-001 -2.0448746487E+001 +4.5049640362E-001 -1.2663594564E+001
6408400000.000 +4.5103574922E-001 -1.3935545334E+001 +4.8187622643E-001 -2.0630559069E+001 +4.8172230381E-001 -2.1100942295E+001 +4.5045526720E-001 -1.3075045661E+001
6608350000.000 +4.5055017473E-001 -1.4403304137E+001 +4.8176131496E-001 -2.1169694826E+001 +4.8148111866E-001 -2.1599601334E+001 +4.4974253810E-001 -1.3537759625E+001
6808300000.000 +4.5080130047E-001 -1.4881476795E+001 +4.8190501107E-001 -2.1833191538E+001 +4.8215357038E-001 -2.2249733306E+001 +4.4889565851E-001 -1.3969527258E+001
7008250000.000 +4.4974722944E-001 -1.5220090539E+001 +4.8100610263E-001 -2.2402758266E+001 +4.8015426774E-001 -2.2949007836E+001 +4.4784223722E-001 -1.4343627357E+001
7208200000.000 +4.4782387075E-001 -1.5731856867E+001 +4.8000911485E-001 -2.3013169733E+001 +4.8012175859E-001 -2.3434573014E+001 +4.4672695700E-001 -1.4819004647E+001
7408150000.000 +4.4776365610E-001 -1.6234511166E+001 +4.7935077959E-001 -2.3611142683E+001 +4.7974149738E-001 -2.4143709192E+001 +4.4618084292E-001 -1.5239384395E+001
7608100000.000 +4.4651524473E-001 -1.6663620118E+001 +4.7986828360E-001 -2.4227897182E+001 +4.7896431114E-001 -2.4614861778E+001 +4.4494569693E-001 -1.5645528894E+001
7808050000.000 +4.4567676582E-001 -1.7093593717E+001 +4.7949698623E-001 -2.4763824327E+001 +4.7861806337E-001 -2.5219581847E+001 +4.4409069995E-001 -1.6083354500E+001
8008000000.000 +4.4505891844E-001 -1.7549005293E+001 +4.7959882729E-001 -2.5368309985E+001 +4.7902676181E-001 -2.5819277688E+001 +4.4295011994E-001 -1.6475386260E+001
8207950000.000 +4.4362281312E-001 -1.7843313917E+001 +4.7817013370E-001 -2.6060462486E+001 +4.7838043655E-001 -2.6694282890E+001 +4.4220194508E-001 -1.6733282937E+001
8407900000.000 +4.4295233760E-001 -1.8286186306E+001 +4.7827871864E-001 -2.6549009747E+001 +4.7756361512E-001 -2.7033322619E+001 +4.4136457474E-001 -1.7156391129E+001
8607850000.000 +4.4307102636E-001 -1.8735727759E+001 +4.7837744308E-001 -2.7224829972E+001 +4.7983276183E-001 -2.7760174153E+001 +4.4078012782E-001 -1.7469063354E+001
8807800000.000 +4.4239714653E-001 -1.8938858299E+001 +4.7779357676E-001 -2.7796127352E+001 +4.7783384390E-001 -2.8454134631E+001 +4.4076576767E-001 -1.7850049361E+001
9007750000.000 +4.4185868917E-001 -1.9466710778E+001 +4.7773055839E-001 -2.8385596986E+001 +4.7743641207E-001 -2.8865020659E+001 +4.3962937108E-001 -1.8269001241E+001
9207700000.000 +4.4206159281E-001 -1.9918159825E+001 +4.7727223661E-001 -2.8973132048E+001 +4.7797099784E-001 -2.9676403258E+001 +4.3931140430E-001 -1.8644815817E+001
9407650000.000 +4.4135625827E-001 -2.0218608208E+001 +4.7752118522E-001 -2.9587550434E+001 +4.7741101052E-001 -3.0305576870E+001 +4.3859565933E-001 -1.8991381768E+001
9607600000.000 +4.3992193556E-001 -2.0685123040E+001 +4.7700381579E-001 -3.0131247484E+001 +4.7613357358E-001 -3.0862848761E+001 +4.3699899560E-001 -1.9388180456E+001
9807550000.000 +4.3986227905E-001 -2.1162682627E+001 +4.7701090690E-001 -3.0759338063E+001 +4.7611556825E-001 -3.1400406973E+001 +4.3582285164E-001 -1.9831033925E+001
10007500000.000 +4.3758795676E-001 -2.1527967789E+001 +4.7528797085E-001 -3.1439058091E+001 +4.7587880032E-001 -3.2152432454E+001 +4.3488436349E-001 -2.0148752418E+001
10207450000.000 +4.3573049659E-001 -2.1875355323E+001 +4.7517809448E-001 -3.1915430730E+001 +4.7404864841E-001 -3.2520351939E+001 +4.3346297758E-001 -2.0592097041E+001
10407400000.000 +4.3564906931E-001 -2.2385968608E+001 +4.7542413906E-001 -3.2573465760E+001 +4.7678741495E-001 -3.3006898912E+001 +4.3216737821E-001 -2.0925031991E+001
10607350000.000 +4.3475134812E-001 -2.2585246415E+001 +4.7420934952E-001 -3.3108511029E+001 +4.7473546056E-001 -3.3947860013E+001 +4.3158445482E-001 -2.1221909609E+001
10807300000.000 +4.3299623519E-001 -2.3062135518E+001 +4.7449776676E-001 -3.3740936856E+001 +4.7357690834E-001 -3.4172040914E+001 +4.3001537182E-001 -2.1658249379E+001
11007250000.000 +4.3344242146E-001 -2.3521361419E+001 +4.7434173850E-001 -3.4307214792E+001 +4.7568211916E-001 -3.4946944187E+001 +4.2931437828E-001 -2.1981150557E+001
11207200000.000 +4.3283094979E-001 -2.3780491215E+001 +4.7465264638E-001 -3.4964967038E+001 +4.7508225690E-001 -3.5502539639E+001 +4.2874415869E-001 -2.2279427525E+001
11407150000.000 +4.3062087065E-001 -2.4138242115E+001 +4.7287774414E-001 -3.5387208040E+001 +4.7366353626E-001 -3.6279382192E+001 +4.2784914944E-001 -2.2670536265E+001
11607100000.000 +4.3107052470E-001 -2.4666079469E+001 +4.7546626030E-001 -3.5984211280E+001 +4.7357019259E-001 -3.6539359328E+001 +4.2708712979E-001 -2.3086694759E+001
11807050000.000 +4.3039238808E-001 -2.4836474809E+001 +4.7361704072E-001 -3.6715652648E+001 +4.7609650146E-001 -3.7643542240E+001 +4.2633545515E-001 -2.3335488446E+001
12007000000.000 +4.2968062783E-001 -2.5260547313E+001 +4.7521683067E-001 -3.7133868424E+001 +4.7185138626E-001 -3.7967912547E+001 +4.2533141033E-001 -2.3758642458E+001
12206950000.000 +4.2910874228E-001 -2.5704483009E+001 +4.7418217775E-001 -3.7806069770E+001 +4.7652691358E-001 -3.8554860941E+001 +4.2398453370E-001 -2.4004944952E+001
12406900000.000 +4.2939758051E-001 -2.5958205335E+001 +4.7483268373E-001 -3.8405608917E+001 +4.7368465355E-001 -3.9503023372E+001 +4.2309248117E-001 -2.4371027260E+001
12606850000.000 +4.2575130725E-001 -2.6306712640E+001 +4.7344611443E-001 -3.9065362913E+001 +4.7385268538E-001 -3.9999117841E+001 +4.2140506843E-001 -2.4691975893E+001
12806800000.000 +4.2531070719E-001 -2.6883857080E+001 +4.7444330143E-001 -3.9420888580E+001 +4.7299313024E-001 -4.0607931742E+001 +4.2059659026E-001 -2.5079238317E+001
13006750000.000 +4.2353650895E-001 -2.7066166694E+001 +4.7444961738E-001 -4.0311772599E+001 +4.7531418815E-001 -4.1412284478E+001 +4.1966399788E-001 -2.5276055230E+001
13206700000.000 +4.2118124206E-001 -2.7317803224E+001 +4.7373977096E-001 -4.1020584627E+001 +4.7267956440E-001 -4.2269431855E+001 +4.1840260418E-001 -2.5604598221E+001
13406650000.000 +4.1991810210E-001 -2.7762007485E+001 +4.7384968571E-001 -4.1756986127E+001 +4.7379695771E-001 -4.2378119421E+001 +4.1677606005E-001 -2.5955951824E+001
13606600000.000 +4.2016284119E-001 -2.7964431457E+001 +4.7293093189E-001 -4.2376312778E+001 +4.7458834236E-001 -4.3266676402E+001 +4.1653205897E-001 -2.6195065420E+001
13806550000.000 +4.1886300459E-001 -2.8157091318E+001 +4.7140693350E-001 -4.2997448717E+001 +4.7105749533E-001 -4.3865496210E+001 +4.1515658656E-001 -2.6555741982E+001
14006500000.000 +4.1817525197E-001 -2.8671954045E+001 +4.7113389521E-001 -4.3464949868E+001 +4.7213377619E-001 -4.4258970122E+001 +4.1402337919E-001 -2.6897803508E+001
14206450000.000 +4.1826090505E-001 -2.8979155735E+001 +4.7123095639E-001 -4.4178548349E+001 +4.7284538174E-001 -4.4928034238E+001 +4.1404082819E-001 -2.7114433997E+001
14406400000.000 +4.1716144462E-001 -2.9282825664E+001 +4.7121303144E-001 -4.4828162636E+001 +4.7241036410E-001 -4.5276878198E+001 +4.1286203241E-001 -2.7397385943E+001
14606350000.000 +4.1715868897E-001 -2.9736689668E+001 +4.7172184428E-001 -4.5212756831E+001 +4.7193460639E-001 -4.5922166998E+001 +4.1207798788E-001 -2.7736647409E+001
14806300000.000 +4.1728250198E-001 -2.9952426379E+001 +4.7265270361E-001 -4.6012147686E+001 +4.7185321602E-001 -4.6633148219E+001 +4.1188079114E-001 -2.8009057714E+001
15006250000.000 +4.1630169832E-001 -3.0145153670E+001 +4.7101005424E-001 -4.6516223584E+001 +4.7127057449E-001 -4.7572161806E+001 +4.1113067758E-001 -2.8288335814E+001
15206200000.000 +4.1565744467E-001 -3.0699405744E+001 +4.7274675746E-001 -4.7214617960E+001 +4.7019047366E-001 -4.7568008269E+001 +4.0917329483E-001 -2.8598163118E+001
15406150000.000 +4.1552164108E-001 -3.0885396648E+001 +4.7055602216E-001 -4.7908987608E+001 +4.7370229427E-001 -4.8752974394E+001 +4.0941990918E-001 -2.8867669402E+001
15606100000.000 +4.1368168770E-001 -3.1034261882E+001 +4.7042096666E-001 -4.8494058861E+001 +4.6836420169E-001 -4.9681950820E+001 +4.0858180441E-001 -2.9280212351E+001
15806050000.000 +4.1165602211E-001 -3.1487356704E+001 +4.6862200202E-001 -4.9183699987E+001 +4.7129899503E-001 -5.0059252852E+001 +4.0713439687E-001 -2.9583526147E+001
16006000000.000 +4.1285699261E-001 -3.1797041365E+001 +4.6983724343E-001 -4.9833376131E+001 +4.6898748562E-001 -5.0946926004E+001 +4.0720780088E-001 -2.9870160368E+001
16205950000.000 +4.1087586670E-001 -3.1912504937E+001 +4.6800175898E-001 -5.0559163014E+001 +4.6737286041E-001 -5.1534620455E+001 +4.0629331679E-001 -3.0129775474E+001
16405900000.000 +4.1081928947E-001 -3.2428753916E+001 +4.6950566109E-001 -5.0889253183E+001 +4.6460045231E-001 -5.2620471548E+001 +4.0588033840E-001 -3.0543920893E+001
16605850000.000 +4.1001715663E-001 -3.2668597575E+001 +4.6739942399E-001 -5.1780882120E+001 +4.6795787184E-001 -5.2744938436E+001 +4.0514991215E-001 -3.0654139382E+001
16805800000.000 +4.0890912624E-001 -3.2670007004E+001 +4.6491685579E-001 -5.2138627139E+001 +4.6662381169E-001 -5.3922398631E+001 +4.0541542764E-001 -3.0898068949E+001
17005750000.000 +4.0727669008E-001 -3.3159674530E+001 +4.6459882307E-001 -5.3043967626E+001 +4.6362210305E-001 -5.3754085925E+001 +4.0491643866E-001 -3.1300194092E+001
17205700000.000 +4.0889487572E-001 -3.3535549221E+001 +4.6409761478E-001 -5.3388247735E+001 +4.6569961589E-001 -5.4737000095E+001 +4.0542524125E-001 -3.1570742181E+001
17405650000.000 +4.0873229499E-001 -3.3739650186E+001 +4.6428606994E-001 -5.4152119144E+001 +4.6379954063E-001 -5.5159558039E+001 +4.0466212398E-001 -3.2000543128E+001
17605600000.000 +4.0727199004E-001 -3.4198317295E+001 +4.6279903632E-001 -5.4418763994E+001 +4.6465297857E-001 -5.5609939266E+001 +4.0288953875E-001 -3.2443927473E+001
17805550000.000 +4.0743568746E-001 -3.4744313494E+001 +4.6367200268E-001 -5.5395343998E+001 +4.6478503269E-001 -5.5993519195E+001 +4.0140065397E-001 -3.2732899322E+001
18005500000.000 +4.0723122599E-001 -3.4801781635E+001 +4.6180571673E-001 -5.5705175408E+001 +4.6524258798E-001 -5.7055434767E+001 +4.0011522549E-001 -3.2987393252E+001
18205450000.000 +4.0534984451E-001 -3.5209460199E+001 +4.6293045925E-001 -5.6206066960E+001 +4.6415738199E-001 -5.7398994294E+001 +3.9886052731E-001 -3.3359713104E+001
18405400000.000 +4.0517007621E-001 -3.5570180133E+001 +4.6120780192E-001 -5.6961065114E+001 +4.6724394208E-001 -5.7922849723E+001 +3.9818003055E-001 -3.3693448346E+001
18605350000.000 +4.0448364160E-001 -3.5616549133E+001 +4.5996064467E-001 -5.7715065742E+001 +4.6547056906E-001 -5.9035191876E+001 +3.9778791854E-001 -3.3998545397E+001
18805300000.000 +4.0305159501E-001 -3.6128265879E+001 +4.6193456049E-001 -5.8210483302E+001 +4.5928473226E-001 -5.9338884738E+001 +3.9670912890E-001 -3.4499823089E+001
19005250000.000 +4.0370311022E-001 -3.6504635982E+001 +4.6202280281E-001 -5.8880072732E+001 +4.6508066535E-001 -5.9893428786E+001 +3.9650807852E-001 -3.4762166683E+001
19205200000.000 +4.0420658823E-001 -3.6552063362E+001 +4.6223393530E-001 -5.9609290343E+001 +4.6148041499E-001 -6.1196577567E+001 +3.9645033301E-001 -3.5066092727E+001
19405150000.000 +4.0085403659E-001 -3.6888548637E+001 +4.6058754092E-001 -6.0261264654E+001 +4.5814393286E-001 -6.1538469128E+001 +3.9537513132E-001 -3.5426254107E+001
19605100000.000 +4.0073099354E-001 -3.7503427651E+001 +4.6186942597E-001 -6.0913460609E+001 +4.5694172545E-001 -6.2193037300E+001 +3.9467731368E-001 -3.5783314872E+001
19805050000.000 +4.0055508377E-001 -3.7528273991E+001 +4.5840022680E-001 -6.1521720115E+001 +4.6008310893E-001 -6.2854162364E+001 +3.9398592175E-001 -3.5916931994E+001
20005000000.000 +3.9950918219E-001 -3.7819834516E+001 +4.5838835994E-001 -6.1792133219E+001 +4.5732320969E-001 -6.3736192177E+001 +3.9325499780E-001 -3.6244770654E+001
20204950000.000 +3.9949061321E-001 -3.8370479872E+001 +4.5798149018E-001 -6.2811992552E+001 +4.5877654268E-001 -6.3770930525E+001 +3.9198596260E-001 -3.6473721489E+001
20404900000.000 +3.9962442878E-001 -3.8470018101E+001 +4.5697691209E-001 -6.3221890819E+001 +4.5729606363E-001 -6.5010734170E+001 +3.9088222561E-001 -3.6677874447E+001
20604850000.000 +3.9844999474E-001 -3.8853096971E+001 +4.5571067141E-001 -6.3816470310E+001 +4.5170495748E-001 -6.4963171028E+001 +3.8956186564E-001 -3.7133013709E+001
20804800000.000 +3.9835090017E-001 -3.9408370331E+001 +4.5457108769E-001 -6.4121438494E+001 +4.5735930710E-001 -6.5591798146E+001 +3.8811345023E-001 -3.7343275404E+001
21004750000.000 +3.9808124792E-001 -3.9716805467E+001 +4.5384074767E-001 -6.5006642573E+001 +4.5503114469E-001 -6.6321091475E+001 +3.8766194397E-001 -3.7667905108E+001
21204700000.000 +3.9711508037E-001 -3.9931940140E+001 +4.5293463671E-001 -6.5079344822E+001 +4.5743260259E-001 -6.6928150156E+001 +3.8632450232E-001 -3.7938230269E+001
21404650000.000 +3.9628058503E-001 -4.0595912884E+001 +4.5475218727E-001 -6.5873729348E+001 +4.5477243331E-001 -6.7232342685E+001 +3.8564776364E-001 -3.8407267032E+001
21604600000.000 +3.9505426001E-001 -4.0635539167E+001 +4.4911721487E-001 -6.6426852183E+001 +4.6022918998E-001 -6.7937103539E+001 +3.8503636804E-001 -3.8539437659E+001
21804550000.000 +3.9409376974E-001 -4.0957258224E+001 +4.5238330664E-001 -6.7047815825E+001 +4.5408615076E-001 -6.8802750576E+001 +3.8544446653E-001 -3.9104905743E+001
22004500000.000 +3.9305090669E-001 -4.1369580297E+001 +4.5213277167E-001 -6.7783357080E+001 +4.5655579100E-001 -6.8614643446E+001 +3.8420678947E-001 -3.9384943765E+001
22204450000.000 +3.9433962899E-001 -4.1631572331E+001 +4.5294622282E-001 -6.8396032465E+001 +4.5611795352E-001 -6.9676373766E+001 +3.8457516117E-001 -3.9626648962E+001
22404400000.000 +3.9378542817E-001 -4.1599016432E+001 +4.5028437770E-001 -6.8916322535E+001 +4.5354519909E-001 -7.0628772658E+001 +3.8430699817E-001 -3.9950306375E+001
22604350000.000 +3.9216684420E-001 -4.2255502537E+001 +4.5180794374E-001 -6.9565539001E+001 +4.5225868928E-001 -7.1089087436E+001 +3.8352161854E-001 -4.0431605449E+001
22804300000.000 +3.9292508134E-001 -4.2481773843E+001 +4.5006246735E-001 -7.0448557738E+001 +4.5407178341E-001 -7.2029705245E+001 +3.8329124262E-001 -4.0506868212E+001
23004250000.000 +3.9178758548E-001 -4.2585663796E+001 +4.5013362684E-001 -7.0967705453E+001 +4.4839915689E-001 -7.2853909756E+001 +3.8162874170E-001 -4.0871148770E+001
23204200000.000 +3.8993889875E-001 -4.3273683792E+001 +4.4987252603E-001 -7.1486589923E+001 +4.4651726105E-001 -7.3268303488E+001 +3.8063669968E-001 -4.1218756288E+001
23404150000.000 +3.9133933727E-001 -4.3592427298E+001 +4.4831317425E-001 -7.2423594842E+001 +4.4923629847E-001 -7.3623278893E+001 +3.7893259333E-001 -4.1328785259E+001
23604100000.000 +3.9099333099E-001 -4.3707662175E+001 +4.4891641136E-001 -7.2653182487E+001 +4.4781909556E-001 -7.5215813465E+001 +3.7762825652E-001 -4.1719567752E+001
23804050000.000 +3.8708018749E-001 -4.4357311416E+001 +4.4906156849E-001 -7.3481609271E+001 +4.3862467952E-001 -7.4721006541E+001 +3.7560022071E-001 -4.2184024444E+001
24004000000.000 +3.8898900097E-001 -4.4853032084E+001 +4.4807453463E-001 -7.3796345500E+001 +4.4671955089E-001 -7.5937080970E+001 +3.7543759870E-001 -4.2500542396E+001
24203950000.000 +3.8652887717E-001 -4.4992821630E+001 +4.4627056485E-001 -7.4660890327E+001 +4.4211578164E-001 -7.6802969720E+001 +3.7399485713E-001 -4.2797693796E+001
24403900000.000 +3.8442050076E-001 -4.5711392817E+001 +4.4603412733E-001 -7.4902210014E+001 +4.4416121011E-001 -7.6913611339E+001 +3.7282860293E-001 -4.3272031761E+001
24603850000.000 +3.8275364672E-001 -4.6230229877E+001 +4.4631614972E-001 -7.5909666816E+001 +4.4410117304E-001 -7.7232369658E+001 +3.7198579189E-001 -4.3597091316E+001
24803800000.000 +3.8168619389E-001 -4.5966274756E+001 +4.4414551523E-001 -7.6135192307E+001 +4.4599472348E-001 -7.8587091585E+001 +3.7164824420E-001 -4.3848342447E+001
25003750000.000 +3.7811389898E-001 -4.6461138248E+001 +4.4611404421E-001 -7.7060641712E+001 +4.3817301598E-001 -7.8591353520E+001 +3.6998836554E-001 -4.4212805143E+001
25203700000.000 +3.7886046571E-001 -4.6646642678E+001 +4.4209584968E-001 -7.7597441026E+001 +4.4694084736E-001 -7.8696797246E+001 +3.6956394061E-001 -4.4292295945E+001
25403650000.000 +3.7936572165E-001 -4.6663839904E+001 +4.4082627801E-001 -7.7818240292E+001 +4.4224695829E-001 -8.0001390066E+001 +3.6907740043E-001 -4.4592985665E+001
25603600000.000 +3.7769537792E-001 -4.7079824582E+001 +4.4066799451E-001 -7.8199360143E+001 +4.3923729003E-001 -7.9732692596E+001 +3.6728930100E-001 -4.4848435323E+001
25803550000.000 +3.7852527401E-001 -4.7475311318E+001 +4.4179680608E-001 -7.8830116367E+001 +4.4274113584E-001 -8.0627139438E+001 +3.6684724862E-001 -4.4991090348E+001
26003500000.000 +3.7677682596E-001 -4.7588128302E+001 +4.3760571003E-001 -7.9649901040E+001 +4.4099869389E-001 -8.1013217313E+001 +3.6562024568E-001 -4.5180482162E+001
26203450000.000 +3.7578046868E-001 -4.8001252563E+001 +4.3830831231E-001 -8.0073760154E+001 +4.3944176410E-001 -8.1397891034E+001 +3.6460193077E-001 -4.5455125546E+001
26403400000.000 +3.7569769550E-001 -4.8449908021E+001 +4.3941274598E-001 -8.1072327383E+001 +4.3738627410E-001 -8.1765953667E+001 +3.6344463124E-001 -4.5658594572E+001
26603350000.000 +3.7666331597E-001 -4.8406873684E+001 +4.3811167103E-001 -8.1025632607E+001 +4.4139452007E-001 -8.3174323351E+001 +3.6308210880E-001 -4.6041517740E+001
26803300000.000 +3.7360514507E-001 -4.8875703835E+001 +4.3950434303E-001 -8.2007660987E+001 +4.3609593967E-001 -8.3352322926E+001 +3.6179882274E-001 -4.6412052663E+001
27003250000.000 +3.7247568543E-001 -4.9173478544E+001 +4.3740579914E-001 -8.2576135712E+001 +4.3930849604E-001 -8.4122859595E+001 +3.6138692249E-001 -4.6596767754E+001
27203200000.000 +3.7176373395E-001 -4.9368108927E+001 +4.3740009294E-001 -8.3561965896E+001 +4.3186499621E-001 -8.5522492703E+001 +3.6049793689E-001 -4.7083572421E+001
27403150000.000 +3.6958843808E-001 -4.9532838990E+001 +4.3723479158E-001 -8.3830961542E+001 +4.3046338736E-001 -8.5921681325E+001 +3.5980814189E-001 -4.7442474801E+001
27603100000.000 +3.6766443758E-001 -4.9902801715E+001 +4.3683787918E-001 -8.4979037323E+001 +4.3052323865E-001 -8.6414181577E+001 +3.5820364238E-001 -4.7530744552E+001
27803050000.000 +3.6668370019E-001 -4.9938893802E+001 +4.3389478747E-001 -8.5568723494E+001 +4.2854194475E-001 -8.7211080968E+001 +3.5845139102E-001 -4.7753713717E+001
28003000000.000 +3.6428658154E-001 -5.0269731789E+001 +4.3541483956E-001 -8.6074556694E+001 +4.2485116078E-001 -8.7665410855E+001 +3.5696260052E-001 -4.7939470666E+001
28202950000.000 +3.6397177967E-001 -5.0714193569E+001 +4.3337332540E-001 -8.6704305068E+001 +4.2643551711E-001 -8.7798250532E+001 +3.5661690362E-001 -4.8093040432E+001
28402900000.000 +3.6532543449E-001 -5.0892930787E+001 +4.3142939072E-001 -8.6706766995E+001 +4.3667250555E-001 -8.8448753315E+001 +3.5610005741E-001 -4.8283301970E+001
28602850000.000 +3.6499704073E-001 -5.1081708890E+001 +4.3099527544E-001 -8.7042138070E+001 +4.2962825986E-001 -8.9240590745E+001 +3.5559067552E-001 -4.8721689691E+001
28802800000.000 +3.6305452076E-001 -5.1660169679E+001 +4.3129098737E-001 -8.7612707728E+001 +4.3257060503E-001 -8.8927680582E+001 +3.5426529388E-001 -4.8868249539E+001
29002750000.000 +3.6470616817E-001 -5.1770427699E+001 +4.3309207821E-001 -8.8220203489E+001 +4.3463561094E-001 -9.0323216393E+001 +3.5416180620E-001 -4.9187090389E+001
29202700000.000 +3.6330732209E-001 -5.1836000246E+001 +4.3254311152E-001 -8.8386100820E+001 +4.3281916419E-001 -9.0822725514E+001 +3.5345537443E-001 -4.9571795145E+001
29402650000.000 +3.6205693663E-001 -5.2478234166E+001 +4.3447512795E-001 -8.9102602226E+001 +4.3280413624E-001 -9.1170423149E+001 +3.5186866237E-001 -4.9871890533E+001
29602600000.000 +3.6321564129E-001 -5.2500575329E+001 +4.3291501264E-001 -8.9817916227E+001 +4.3376235525E-001 -9.1917320057E+001 +3.5145470805E-001 -5.0203769272E+001
29802550000.000 +3.6040814918E-001 -5.2686085008E+001 +4.3385347017E-001 -9.0148298257E+001 +4.2897278055E-001 -9.2878876911E+001 +3.4992671814E-001 -5.0645883982E+001
30002500000.000 +3.5792858759E-001 -5.3276776697E+001 +4.3347652067E-001 -9.1172690858E+001 +4.2746182778E-001 -9.2432911464E+001 +3.4892597491E-001 -5.0799736209E+001
30202450000.000 +3.5881218550E-001 -5.3273065233E+001 +4.2847597529E-001 -9.1597070856E+001 +4.3338388950E-001 -9.3468074196E+001 +3.4855767142E-001 -5.0926085033E+001
30402400000.000 +3.5560176436E-001 -5.3381131532E+001 +4.2969141739E-001 -9.2677007415E+001 +4.2144464175E-001 -9.4399448275E+001 +3.4763008019E-001 -5.1426651604E+001
30602350000.000 +3.5422429241E-001 -5.3947741392E+001 +4.2568664271E-001 -9.3199560975E+001 +4.2153251248E-001 -9.3715843533E+001 +3.4685914208E-001 -5.1578298396E+001
30802300000.000 +3.5485178886E-001 -5.4116009786E+001 +4.2568787360E-001 -9.3957939211E+001 +4.1975565408E-001 -9.5102026549E+001 +3.4618855131E-001 -5.1743090769E+001
31002250000.000 +3.5351564578E-001 -5.4197196207E+001 +4.2005532085E-001 -9.3885885290E+001 +4.2079508281E-001 -9.5304465749E+001 +3.4506113121E-001 -5.2071635499E+001
31202200000.000 +3.5203678433E-001 -5.4767172835E+001 +4.2469130099E-001 -9.4804210113E+001 +4.1986563824E-001 -9.6300771424E+001 +3.4378406081E-001 -5.2284023654E+001
31402150000.000 +3.5238344277E-001 -5.4878552060E+001 +4.1956462588E-001 -9.5267558161E+001 +4.2526662014E-001 -9.6507478621E+001 +3.4271100448E-001 -5.2437281988E+001
31602100000.000 +3.5070109693E-001 -5.5061531072E+001 +4.2411678320E-001 -9.5721508579E+001 +4.1721753992E-001 -9.8138419284E+001 +3.4121732446E-001 -5.2850928439E+001
31802050000.000 +3.4954330805E-001 -5.5568969891E+001 +4.1817573978E-001 -9.5854428553E+001 +4.2146628793E-001 -9.6851700797E+001 +3.3929515346E-001 -5.2912171797E+001
32002000000.000 +3.4959224832E-001 -5.5796962188E+001 +4.2475066867E-001 -9.6787016747E+001 +4.2379274633E-001 -9.8681801638E+001 +3.3869004457E-001 -5.3035871365E+001
32201950000.000 +3.4802867313E-001 -5.5806818562E+001 +4.2117666153E-001 -9.7109668393E+001 +4.2293234948E-001 -9.8760397434E+001 +3.3737925360E-001 -5.3286403851E+001
32401900000.000 +3.4626822006E-001 -5.6349008132E+001 +4.2868046364E-001 -9.7838945054E+001 +4.2084049587E-001 -9.9787138261E+001 +3.3692437189E-001 -5.3633836867E+001
32601850000.000 +3.4640122475E-001 -5.6459581404E+001 +4.2161758052E-001 -9.8351835268E+001 +4.2404209414E-001 -9.9887245546E+001 +3.3650004050E-001 -5.3812507078E+001
32801800000.000 +3.4556891677E-001 -5.6589160026E+001 +4.2451823058E-001 -9.8678157794E+001 +4.2442295841E-001 -1.0114675592E+002 +3.3577358120E-001 -5.4230177292E+001
33001750000.000 +3.4377894057E-001 -5.6860641056E+001 +4.2409303046E-001 -9.9548620771E+001 +4.2354588219E-001 -1.0133910972E+002 +3.3505506985E-001 -5.4462499939E+001
33201700000.000 +3.4290691173E-001 -5.7239874887E+001 +4.2591367505E-001 -9.9955866508E+001 +4.2416556526E-001 -1.0175580025E+002 +3.3457384940E-001 -5.4684423341E+001
33401650000.000 +3.4277524830E-001 -5.7308681532E+001 +4.2517457609E-001 -1.0046637591E+002 +4.2246006806E-001 -1.0241412164E+002 +3.3436345290E-001 -5.4975882433E+001
33601600000.000 +3.4000420923E-001 -5.7437109354E+001 +4.2385550474E-001 -1.0124253335E+002 +4.1947066620E-001 -1.0292987379E+002 +3.3315675170E-001 -5.5160809526E+001
33801550000.000 +3.3998641625E-001 -5.7821864626E+001 +4.2186814496E-001 -1.0198297987E+002 +4.1961435678E-001 -1.0347894485E+002 +3.3263526588E-001 -5.5291469166E+001
34001500000.000 +3.3930485372E-001 -5.8016436727E+001 +4.2132943720E-001 -1.0233266864E+002 +4.1577684573E-001 -1.0412095092E+002 +3.3153841930E-001 -5.5688437170E+001
34201450000.000 +3.3696570558E-001 -5.8161885248E+001 +4.2345520823E-001 -1.0295768837E+002 +4.1605283355E-001 -1.0479809113E+002 +3.3072884919E-001 -5.5721924720E+001
34401400000.000 +3.3716052582E-001 -5.8592035585E+001 +4.2037048799E-001 -1.0370231445E+002 +4.1650433190E-001 -1.0523479886E+002 +3.2902855447E-001 -5.5918143869E+001
34601350000.000 +3.3660702868E-001 -5.8535321216E+001 +4.1861771207E-001 -1.0442437891E+002 +4.1686135744E-001 -1.0626111505E+002 +3.2717141818E-001 -5.5983307820E+001
34801300000.000 +3.3417471415E-001 -5.8986940728E+001 +4.1921009480E-001 -1.0494428362E+002 +4.0972166161E-001 -1.0665257131E+002 +3.2558456124E-001 -5.6288814171E+001
35001250000.000 +3.3376949756E-001 -5.9337778550E+001 +4.1650207749E-001 -1.0564294042E+002 +4.1091709317E-001 -1.0665735199E+002 +3.2378392989E-001 -5.6316888192E+001
35201200000.000 +3.3287415645E-001 -5.9294095018E+001 +4.1621274579E-001 -1.0602561853E+002 +4.1245640573E-001 -1.0806043437E+002 +3.2239506272E-001 -5.6631434958E+001
35401150000.000 +3.3050042198E-001 -5.9287088549E+001 +4.1522499130E-001 -1.0662150944E+002 +4.1415587036E-001 -1.0823598101E+002 +3.2208942379E-001 -5.6713615921E+001
35601100000.000 +3.3032580918E-001 -5.9810667976E+001 +4.1592310768E-001 -1.0729429009E+002 +4.1396379184E-001 -1.0879417608E+002 +3.2093298217E-001 -5.6992763723E+001
35801050000.000 +3.3026232861E-001 -5.9682844917E+001 +4.1195312959E-001 -1.0781689920E+002 +4.1377856069E-001 -1.0976853253E+002 +3.2129617333E-001 -5.7368655250E+001
36001000000.000 +3.2785553095E-001 -6.0001221182E+001 +4.1571380595E-001 -1.0822895915E+002 +4.1274892088E-001 -1.1070731500E+002 +3.1932400191E-001 -5.7692405537E+001
36200950000.000 +3.2727624018E-001 -6.0307136871E+001 +4.1227227879E-001 -1.0923103561E+002 +4.1493794507E-001 -1.1027936584E+002 +3.1817184705E-001 -5.7603107350E+001
36400900000.000 +3.2687935178E-001 -6.0219111894E+001 +4.1569276110E-001 -1.0925138842E+002 +4.1762479287E-001 -1.1149648302E+002 +3.1829993967E-001 -5.7877417282E+001
36600850000.000 +3.2522359033E-001 -6.0495678028E+001 +4.1375271433E-001 -1.0990057245E+002 +4.1103010585E-001 -1.1188505790E+002 +3.1686248655E-001 -5.8017223578E+001
36800800000.000 +3.2468687105E-001 -6.0876458162E+001 +4.1893044920E-001 -1.1053068015E+002 +4.1630354671E-001 -1.1249486811E+002 +3.1720965760E-001 -5.7959879837E+001
37000750000.000 +3.2472658297E-001 -6.0851628140E+001 +4.1587896672E-001 -1.1106983608E+002 +4.1463552654E-001 -1.1283309764E+002 +3.1675779947E-001 -5.7890386359E+001
37200700000.000 +3.2296202707E-001 -6.0986814651E+001 +4.2072671911E-001 -1.1132611072E+002 +4.1206900320E-001 -1.1342309876E+002 +3.1570191546E-001 -5.7876642001E+001
37400650000.000 +3.2330285043E-001 -6.1209701153E+001 +4.1725063986E-001 -1.1247554520E+002 +4.1010350896E-001 -1.1382277274E+002 +3.1587934332E-001 -5.7764999181E+001
37600600000.000 +3.2309599725E-001 -6.1270926237E+001 +4.1796853209E-001 -1.1325080767E+002 +4.1103123641E-001 -1.1475602947E+002 +3.1586451945E-001 -5.7914829301E+001
37800550000.000 +3.2112808909E-001 -6.1489869504E+001 +4.1514848549E-001 -1.1407178491E+002 +4.0567601137E-001 -1.1514239620E+002 +3.1434720762E-001 -5.8090396933E+001
38000500000.000 +3.2132040231E-001 -6.1928433195E+001 +4.1503195248E-001 -1.1469033491E+002 +4.0610003400E-001 -1.1501922663E+002 +3.1359170141E-001 -5.8155661319E+001
38200450000.000 +3.2189615924E-001 -6.1984041479E+001 +4.0918048465E-001 -1.1548563417E+002 +4.0679397229E-001 -1.1633266864E+002 +3.1248986824E-001 -5.8533908255E+001
38400400000.000 +3.1996298167E-001 -6.2266473356E+001 +4.0780810636E-001 -1.1565088915E+002 +4.0025783876E-001 -1.1684305125E+002 +3.1133169695E-001 -5.8935238751E+001
38600350000.000 +3.1942890935E-001 -6.2628132592E+001 +4.0785852763E-001 -1.1644109467E+002 +4.0538296974E-001 -1.1734138908E+002 +3.1107489091E-001 -5.9026122143E+001
38800300000.000 +3.2034769751E-001 -6.2905463273E+001 +4.0250745191E-001 -1.1650001884E+002 +4.0143709796E-001 -1.1795557729E+002 +3.0968858695E-001 -5.9442368463E+001
39000250000.000 +3.1811234903E-001 -6.3097420294E+001 +4.0308050470E-001 -1.1711103139E+002 +4.0169437811E-001 -1.1910312558E+002 +3.0951785996E-001 -5.9700495305E+001
39200200000.000 +3.1858281725E-001 -6.3664223486E+001 +3.9842034496E-001 -1.1783997633E+002 +3.9722939547E-001 -1.1947746872E+002 +3.0936829591E-001 -5.9742608125E+001
39400150000.000 +3.1749702108E-001 -6.3682642531E+001 +4.0151975793E-001 -1.1771512260E+002 +4.0283576329E-001 -1.2017362967E+002 +3.1002827490E-001 -5.9802611496E+001
39600100000.000 +3.1363969003E-001 -6.3925384287E+001 +3.9997619965E-001 -1.1787304394E+002 +3.9765982714E-001 -1.2049375542E+002 +3.0910881340E-001 -6.0031335607E+001
39800050000.000 +3.1306710219E-001 -6.4125866254E+001 +4.0691680317E-001 -1.1872962479E+002 +4.0588953906E-001 -1.2088240004E+002 +3.1071780896E-001 -5.9891631956E+001
40000000000.000 +3.1312200796E-001 -6.3968700047E+001 +4.0492486782E-001 -1.1994647647E+002 +4.0326783496E-001 -1.2220193716E+002 +3.1097072220E-001 -6.0081837669E+001
