# Supplementary material for: Conductivity and radio frequency performance data for silver nanoparticle inks deposited via aerosol jet deposition and processed under varying conditions
Source: Data Brief. 2020 Sep 24;33:106331. doi: 10.1016/j.dib.2020.106331 (PMC7560714; doi:10.1016/j.dib.2020.106331)
Supplement: Supplementary file 3 [file mmc3.zip › Sintering Study/Clariant Ink/RF Data/CLA_04_03.S2P]

!  2-Port S-parameters saved by WinCal
! VAR MeasName=S-Parameters (CALIBRATED_DATA) read from VNA (E8364B)
! VAR MeasDate=11/22/2017 3:45:40 PM
! VAR NAME=AFRL171010_04_03
! VAR FILENAME=AFRL171010_04_03.S2P
! VAR DATE=11/22/2017 3:45:40 PM
! VAR PHYS_PORTS=1,2
! VAR ObjTypeName=DATASET
! VAR IndexType=Frequency
!
# Hz S MA R 50
10000000.000 +5.5724430489E-001 -1.0286804733E-001 +4.0846375366E-001 -7.7822497060E-001 +4.0839878839E-001 -8.7893671064E-001 +5.5901460736E-001 -1.2071256018E-001
209950000.000 +5.5508070357E-001 +1.6763912353E-001 +4.0751037526E-001 -1.9859607286E+000 +4.0754507576E-001 -2.0390125350E+000 +5.5585394392E-001 +1.9799452508E-001
409900000.000 +5.5083440320E-001 -1.3300130086E+000 +4.1196582655E-001 -1.3109757396E+000 +4.1181558510E-001 -1.3609589851E+000 +5.5057595834E-001 -1.3063345715E+000
609850000.000 +5.5275290911E-001 -1.2522840331E+000 +4.0850027889E-001 -3.0183037914E+000 +4.0788432599E-001 -3.0760079824E+000 +5.5170567519E-001 -1.1764988322E+000
809800000.000 +5.5341782439E-001 -1.8511168563E+000 +4.0613402162E-001 -3.3388730259E+000 +4.0598125275E-001 -3.4386057064E+000 +5.5258746290E-001 -1.8665716628E+000
1009750000.000 +5.5292852532E-001 -2.4287580689E+000 +4.0464497550E-001 -4.0983592415E+000 +4.0428989438E-001 -4.1870463662E+000 +5.5281664390E-001 -2.4419337994E+000
1209700000.000 +5.5291689582E-001 -3.0417471451E+000 +4.0472155742E-001 -4.5882269848E+000 +4.0446410672E-001 -4.7282248600E+000 +5.5277484012E-001 -2.9820226655E+000
1409650000.000 +5.5194321231E-001 -3.6213063850E+000 +4.0518598732E-001 -5.2068690195E+000 +4.0495471623E-001 -5.3561069802E+000 +5.5167916620E-001 -3.5218243113E+000
1609600000.000 +5.4902412770E-001 -4.1869656584E+000 +4.0681360912E-001 -5.9345634515E+000 +4.0659950040E-001 -6.0685655485E+000 +5.4938740839E-001 -4.0641469904E+000
1809550000.000 +5.4591324705E-001 -4.4542902266E+000 +4.0706718354E-001 -7.0060450014E+000 +4.0699747288E-001 -7.1600517577E+000 +5.4706613490E-001 -4.3656212894E+000
2009500000.000 +5.4603990144E-001 -4.5294755888E+000 +4.0460628971E-001 -7.7911581809E+000 +4.0488572117E-001 -8.0336025085E+000 +5.4722398091E-001 -4.6238395285E+000
2209450000.000 +5.4775331057E-001 -4.9794799161E+000 +4.0323568135E-001 -8.3879679679E+000 +4.0311512783E-001 -8.5744565241E+000 +5.4747343776E-001 -5.0098041362E+000
2409400000.000 +5.4766403921E-001 -5.6342052726E+000 +4.0387233637E-001 -9.0825123066E+000 +4.0360654449E-001 -9.2445474691E+000 +5.4611525805E-001 -5.3994060173E+000
2609350000.000 +5.4688041868E-001 -5.9424076420E+000 +4.0292053513E-001 -9.7147757965E+000 +4.0304665664E-001 -9.9813591339E+000 +5.4629901094E-001 -5.7912883174E+000
2809300000.000 +5.4624751354E-001 -6.3753610876E+000 +4.0270098339E-001 -1.0359045895E+001 +4.0219716869E-001 -1.0560289184E+001 +5.4566592274E-001 -6.2522578472E+000
3009250000.000 +5.4357971180E-001 -6.8504022399E+000 +4.0282664567E-001 -1.1107183243E+001 +4.0210403149E-001 -1.1328358052E+001 +5.4346120081E-001 -6.6745584350E+000
3209200000.000 +5.4287806856E-001 -7.1721125466E+000 +4.0128993008E-001 -1.1847429016E+001 +4.0099340339E-001 -1.2038618459E+001 +5.4260479770E-001 -7.0149376295E+000
3409150000.000 +5.4259088718E-001 -7.5296302360E+000 +4.0086582248E-001 -1.2448800657E+001 +4.0024312988E-001 -1.2668281214E+001 +5.4290797214E-001 -7.3647630136E+000
3609100000.000 +5.4191056266E-001 -7.9679344753E+000 +4.0004197629E-001 -1.3092426817E+001 +4.0004429275E-001 -1.3349173710E+001 +5.4209315854E-001 -7.8022437234E+000
3809050000.000 +5.4185236354E-001 -8.2989283946E+000 +3.9952937469E-001 -1.3690365206E+001 +3.9962113167E-001 -1.4090001240E+001 +5.4186839708E-001 -8.1991345594E+000
4009000000.000 +5.4149694206E-001 -8.7146348948E+000 +3.9937867920E-001 -1.4378649765E+001 +3.9888317010E-001 -1.4675012903E+001 +5.4128962303E-001 -8.6283436195E+000
4208950000.000 +5.4084283292E-001 -9.2664519740E+000 +3.9973257998E-001 -1.5078093097E+001 +3.9983786120E-001 -1.5370210017E+001 +5.4013440561E-001 -9.0719379801E+000
4408900000.000 +5.4009344849E-001 -9.6034055229E+000 +3.9897512296E-001 -1.5756533833E+001 +3.9870600628E-001 -1.6147624702E+001 +5.3937619263E-001 -9.4143048442E+000
4608850000.000 +5.3937901860E-001 -9.9546648194E+000 +3.9876396232E-001 -1.6500136115E+001 +3.9900649577E-001 -1.6875276513E+001 +5.3925726360E-001 -9.7765098850E+000
4808800000.000 +5.3936197734E-001 -1.0353766170E+001 +3.9839529647E-001 -1.7150000555E+001 +3.9834228787E-001 -1.7574175541E+001 +5.3866523468E-001 -1.0145218106E+001
5008750000.000 +5.3951351981E-001 -1.0725947128E+001 +3.9847161963E-001 -1.7903183871E+001 +3.9851620837E-001 -1.8332208183E+001 +5.3817390683E-001 -1.0517620302E+001
5208700000.000 +5.3845286198E-001 -1.0971167981E+001 +3.9724521599E-001 -1.8493457694E+001 +3.9660657320E-001 -1.9001394999E+001 +5.3791805811E-001 -1.0834842501E+001
5408650000.000 +5.3796384091E-001 -1.1509238888E+001 +3.9723797221E-001 -1.9162410970E+001 +3.9669722823E-001 -1.9558946189E+001 +5.3700957459E-001 -1.1239861509E+001
5608600000.000 +5.3785940999E-001 -1.1927165877E+001 +3.9642731783E-001 -1.9868878230E+001 +3.9621159508E-001 -2.0380799115E+001 +5.3649876978E-001 -1.1603021900E+001
5808550000.000 +5.3594973917E-001 -1.2261450749E+001 +3.9568744738E-001 -2.0507723831E+001 +3.9555619974E-001 -2.0955867521E+001 +5.3631827827E-001 -1.2036461504E+001
6008500000.000 +5.3519176133E-001 -1.2757567036E+001 +3.9540420700E-001 -2.1133435326E+001 +3.9546540629E-001 -2.1565265928E+001 +5.3558722799E-001 -1.2460329634E+001
6208450000.000 +5.3499758923E-001 -1.3191231238E+001 +3.9505158242E-001 -2.1813331877E+001 +3.9535014181E-001 -2.2281522851E+001 +5.3484404969E-001 -1.2903644523E+001
6408400000.000 +5.3431270341E-001 -1.3550991850E+001 +3.9461557163E-001 -2.2460873194E+001 +3.9463345289E-001 -2.3005850414E+001 +5.3438450866E-001 -1.3294885712E+001
6608350000.000 +5.3362632840E-001 -1.3995497286E+001 +3.9452009837E-001 -2.3076965760E+001 +3.9441057814E-001 -2.3571831506E+001 +5.3346008142E-001 -1.3748121359E+001
6808300000.000 +5.3349231578E-001 -1.4447437927E+001 +3.9462860046E-001 -2.3833760550E+001 +3.9535676228E-001 -2.4315926889E+001 +5.3295788920E-001 -1.4168900415E+001
7008250000.000 +5.3227932293E-001 -1.4750225903E+001 +3.9369809505E-001 -2.4445462008E+001 +3.9362849330E-001 -2.5083715383E+001 +5.3175547150E-001 -1.4499628450E+001
7208200000.000 +5.3096146365E-001 -1.5245859593E+001 +3.9348728397E-001 -2.5134772322E+001 +3.9412873552E-001 -2.5643201829E+001 +5.3128978987E-001 -1.5011724146E+001
7408150000.000 +5.3100291842E-001 -1.5700017360E+001 +3.9287896422E-001 -2.5823085628E+001 +3.9361640249E-001 -2.6448030721E+001 +5.3041873589E-001 -1.5420631646E+001
7608100000.000 +5.2955247226E-001 -1.6082919313E+001 +3.9337973466E-001 -2.6502817450E+001 +3.9279371649E-001 -2.6978411745E+001 +5.2907922750E-001 -1.5807664583E+001
7808050000.000 +5.2844135963E-001 -1.6522940787E+001 +3.9308896116E-001 -2.7121754533E+001 +3.9222713886E-001 -2.7651354634E+001 +5.2798948300E-001 -1.6235974646E+001
8008000000.000 +5.2776703232E-001 -1.6950523083E+001 +3.9302051346E-001 -2.7786866413E+001 +3.9206805375E-001 -2.8308066832E+001 +5.2640943886E-001 -1.6617135611E+001
8207950000.000 +5.2585273763E-001 -1.7245365195E+001 +3.9134094451E-001 -2.8517192003E+001 +3.9109302075E-001 -2.9242202711E+001 +5.2517069661E-001 -1.6902660097E+001
8407900000.000 +5.2383724160E-001 -1.7650711865E+001 +3.9081694900E-001 -2.9032162686E+001 +3.9026565734E-001 -2.9621252051E+001 +5.2398453542E-001 -1.7316185806E+001
8607850000.000 +5.2371325988E-001 -1.8087263670E+001 +3.9087047519E-001 -2.9807329843E+001 +3.9217390243E-001 -3.0408811284E+001 +5.2317416502E-001 -1.7644696673E+001
8807800000.000 +5.2259365124E-001 -1.8276801313E+001 +3.9013911442E-001 -3.0418254057E+001 +3.8978101726E-001 -3.1161315031E+001 +5.2233818680E-001 -1.8016827798E+001
9007750000.000 +5.2108599235E-001 -1.8779270430E+001 +3.8959322625E-001 -3.1065095114E+001 +3.8968389367E-001 -3.1691036294E+001 +5.2094098313E-001 -1.8429900895E+001
9207700000.000 +5.2112306752E-001 -1.9186498659E+001 +3.8924775534E-001 -3.1721858471E+001 +3.8983386050E-001 -3.2539146338E+001 +5.2046335132E-001 -1.8789599875E+001
9407650000.000 +5.2013648344E-001 -1.9477592556E+001 +3.8917787100E-001 -3.2425141672E+001 +3.8904358037E-001 -3.3227631491E+001 +5.1946634215E-001 -1.9131645497E+001
9607600000.000 +5.1828742398E-001 -1.9921191301E+001 +3.8869128054E-001 -3.3030475836E+001 +3.8806979820E-001 -3.3849461977E+001 +5.1813165599E-001 -1.9538748583E+001
9807550000.000 +5.1791730836E-001 -2.0356608777E+001 +3.8849544155E-001 -3.3723408055E+001 +3.8814973401E-001 -3.4453223766E+001 +5.1707163066E-001 -1.9963704025E+001
10007500000.000 +5.1612764649E-001 -2.0670898832E+001 +3.8718018506E-001 -3.4476579723E+001 +3.8826537569E-001 -3.5318727306E+001 +5.1672703433E-001 -2.0285064747E+001
10207450000.000 +5.1445843682E-001 -2.1041222527E+001 +3.8725663628E-001 -3.5007442443E+001 +3.8655015905E-001 -3.5706985422E+001 +5.1496352483E-001 -2.0721181368E+001
10407400000.000 +5.1414416273E-001 -2.1520842185E+001 +3.8731654403E-001 -3.5748135687E+001 +3.8875406801E-001 -3.6275245943E+001 +5.1361070423E-001 -2.1069071715E+001
10607350000.000 +5.1327803518E-001 -2.1719423508E+001 +3.8617867339E-001 -3.6317268490E+001 +3.8655642116E-001 -3.7279007727E+001 +5.1293315842E-001 -2.1398640248E+001
10807300000.000 +5.1079372167E-001 -2.2172902283E+001 +3.8620462283E-001 -3.7015867032E+001 +3.8534116227E-001 -3.7509617535E+001 +5.1085227515E-001 -2.1776873713E+001
11007250000.000 +5.1085913613E-001 -2.2593060915E+001 +3.8570048790E-001 -3.7616210271E+001 +3.8654255273E-001 -3.8366371865E+001 +5.0977110037E-001 -2.2118467868E+001
11207200000.000 +5.0919811949E-001 -2.2819980803E+001 +3.8527466325E-001 -3.8339434017E+001 +3.8582962835E-001 -3.8986081578E+001 +5.0876258802E-001 -2.2433488072E+001
11407150000.000 +5.0670351690E-001 -2.3192117750E+001 +3.8368138431E-001 -3.8804256580E+001 +3.8427330664E-001 -3.9817958655E+001 +5.0749458396E-001 -2.2825705523E+001
11607100000.000 +5.0662501258E-001 -2.3677690042E+001 +3.8577471037E-001 -3.9482724158E+001 +3.8385428886E-001 -4.0104704994E+001 +5.0637541492E-001 -2.3190845218E+001
11807050000.000 +5.0560087032E-001 -2.3818564199E+001 +3.8352081501E-001 -4.0233477548E+001 +3.8533600478E-001 -4.1319480450E+001 +5.0543796979E-001 -2.3503355336E+001
12007000000.000 +5.0413944215E-001 -2.4255247807E+001 +3.8468467192E-001 -4.0722333755E+001 +3.8160617722E-001 -4.1637353418E+001 +5.0406479342E-001 -2.3898318130E+001
12206950000.000 +5.0336575331E-001 -2.4673539437E+001 +3.8333046995E-001 -4.1452887669E+001 +3.8538672224E-001 -4.2350448380E+001 +5.0281307541E-001 -2.4204367784E+001
12406900000.000 +5.0354122789E-001 -2.4946253702E+001 +3.8377096441E-001 -4.2104444457E+001 +3.8288280071E-001 -4.3329758649E+001 +5.0223444418E-001 -2.4569870037E+001
12606850000.000 +4.9948087822E-001 -2.5294961065E+001 +3.8221088636E-001 -4.2828460518E+001 +3.8312824480E-001 -4.3885159156E+001 +5.0077863881E-001 -2.4925299953E+001
12806800000.000 +4.9967117739E-001 -2.5898043502E+001 +3.8365909353E-001 -4.3231592850E+001 +3.8220451798E-001 -4.4553079080E+001 +5.0003699607E-001 -2.5335267719E+001
13006750000.000 +4.9746729079E-001 -2.5983701503E+001 +3.8323720822E-001 -4.4161771735E+001 +3.8379013112E-001 -4.5408582541E+001 +4.9906385441E-001 -2.5585250697E+001
13206700000.000 +4.9467777048E-001 -2.6271354685E+001 +3.8238106506E-001 -4.4909840127E+001 +3.8118756067E-001 -4.6274923306E+001 +4.9739222568E-001 -2.5939298400E+001
13406650000.000 +4.9334529130E-001 -2.6758149334E+001 +3.8216190175E-001 -4.5709012622E+001 +3.8197645111E-001 -4.6436333413E+001 +4.9546641658E-001 -2.6308479721E+001
13606600000.000 +4.9309028091E-001 -2.6981081010E+001 +3.8122810142E-001 -4.6317942086E+001 +3.8209921081E-001 -4.7354052022E+001 +4.9457401115E-001 -2.6555140032E+001
13806550000.000 +4.9052441832E-001 -2.7197567972E+001 +3.7940381436E-001 -4.6975420082E+001 +3.7907891899E-001 -4.7956146983E+001 +4.9285421324E-001 -2.6919635196E+001
14006500000.000 +4.8899930950E-001 -2.7662753986E+001 +3.7893572988E-001 -4.7473336469E+001 +3.7987719893E-001 -4.8410150071E+001 +4.9144226737E-001 -2.7286041937E+001
14206450000.000 +4.8880380617E-001 -2.7954092129E+001 +3.7854320744E-001 -4.8225806178E+001 +3.7966075006E-001 -4.9147119689E+001 +4.9062326714E-001 -2.7568896938E+001
14406400000.000 +4.8678819684E-001 -2.8255635606E+001 +3.7836693422E-001 -4.8908052698E+001 +3.7934553125E-001 -4.9506906933E+001 +4.8921251215E-001 -2.7850497154E+001
14606350000.000 +4.8575396351E-001 -2.8677499617E+001 +3.7855082875E-001 -4.9329342560E+001 +3.7886494857E-001 -5.0218291050E+001 +4.8804702892E-001 -2.8218448458E+001
14806300000.000 +4.8564049836E-001 -2.8896586510E+001 +3.7888893794E-001 -5.0236659186E+001 +3.7840328629E-001 -5.0956841876E+001 +4.8759869527E-001 -2.8546402252E+001
15006250000.000 +4.8408143093E-001 -2.9110768169E+001 +3.7759437198E-001 -5.0743664667E+001 +3.7746895728E-001 -5.1948857900E+001 +4.8636621129E-001 -2.8853765001E+001
15206200000.000 +4.8312532338E-001 -2.9599353567E+001 +3.7865295764E-001 -5.1534624284E+001 +3.7712868930E-001 -5.2004337919E+001 +4.8495221295E-001 -2.9176509474E+001
15406150000.000 +4.8322115967E-001 -2.9802301058E+001 +3.7688810332E-001 -5.2250408071E+001 +3.7975639207E-001 -5.3276568262E+001 +4.8513404250E-001 -2.9513812021E+001
15606100000.000 +4.8117985305E-001 -2.9970389362E+001 +3.7689034267E-001 -5.2892462447E+001 +3.7512298502E-001 -5.4185585575E+001 +4.8387295942E-001 -2.9905514080E+001
15806050000.000 +4.7906895770E-001 -3.0415355542E+001 +3.7536915341E-001 -5.3600139317E+001 +3.7726306542E-001 -5.4663449065E+001 +4.8228669053E-001 -3.0232548823E+001
16006000000.000 +4.7974812208E-001 -3.0724649683E+001 +3.7615015182E-001 -5.4314938604E+001 +3.7506544877E-001 -5.5551772056E+001 +4.8188228187E-001 -3.0559491552E+001
16205950000.000 +4.7721499015E-001 -3.0832968735E+001 +3.7421243536E-001 -5.5047100338E+001 +3.7326540091E-001 -5.6141229427E+001 +4.8033855813E-001 -3.0831812537E+001
16405900000.000 +4.7598151015E-001 -3.1359962854E+001 +3.7537628807E-001 -5.5452886641E+001 +3.7051017205E-001 -5.7220294553E+001 +4.7907314537E-001 -3.1219231217E+001
16605850000.000 +4.7440266968E-001 -3.1591070141E+001 +3.7268791288E-001 -5.6373747005E+001 +3.7303751406E-001 -5.7429817915E+001 +4.7823911013E-001 -3.1412218424E+001
16805800000.000 +4.7226170770E-001 -3.1598683180E+001 +3.7067504944E-001 -5.6695284318E+001 +3.7154928249E-001 -5.8601159098E+001 +4.7777689154E-001 -3.1685678200E+001
17005750000.000 +4.7043239882E-001 -3.2103083247E+001 +3.6997660680E-001 -5.7670159029E+001 +3.6895521781E-001 -5.8483796134E+001 +4.7657098407E-001 -3.2049731587E+001
17205700000.000 +4.7133277930E-001 -3.2457671235E+001 +3.6942901859E-001 -5.8031143614E+001 +3.7025031551E-001 -5.9527939607E+001 +4.7678447971E-001 -3.2359502611E+001
17405650000.000 +4.7014046329E-001 -3.2613332475E+001 +3.6915548792E-001 -5.8824060472E+001 +3.6865972739E-001 -5.9963720483E+001 +4.7566503961E-001 -3.2785864655E+001
17605600000.000 +4.6795683979E-001 -3.3090403945E+001 +3.6792245527E-001 -5.9128421803E+001 +3.6917097179E-001 -6.0471462454E+001 +4.7329279417E-001 -3.3213783747E+001
17805550000.000 +4.6756521584E-001 -3.3586625879E+001 +3.6804240153E-001 -6.0181555098E+001 +3.6919074680E-001 -6.0919949926E+001 +4.7178528758E-001 -3.3526404179E+001
18005500000.000 +4.6679117165E-001 -3.3669605847E+001 +3.6643128415E-001 -6.0498506167E+001 +3.6929882924E-001 -6.2025919537E+001 +4.7030273434E-001 -3.3831874502E+001
18205450000.000 +4.6484882566E-001 -3.4052195591E+001 +3.6756412606E-001 -6.1062811780E+001 +3.6885687286E-001 -6.2419618215E+001 +4.6915160419E-001 -3.4200459814E+001
18405400000.000 +4.6465472384E-001 -3.4406481137E+001 +3.6600155135E-001 -6.1860491827E+001 +3.7094564522E-001 -6.3034761019E+001 +4.6835738311E-001 -3.4570542088E+001
18605350000.000 +4.6381168407E-001 -3.4480199480E+001 +3.6492136839E-001 -6.2663321336E+001 +3.6898337087E-001 -6.4139815882E+001 +4.6752014677E-001 -3.4903474900E+001
18805300000.000 +4.6144972146E-001 -3.4968936057E+001 +3.6644299810E-001 -6.3203505811E+001 +3.6416256001E-001 -6.4423665245E+001 +4.6595757290E-001 -3.5381761274E+001
19005250000.000 +4.6173809656E-001 -3.5309765558E+001 +3.6615729948E-001 -6.3913522839E+001 +3.6830408522E-001 -6.5079740753E+001 +4.6526172416E-001 -3.5671615374E+001
19205200000.000 +4.6134151746E-001 -3.5335211794E+001 +3.6592946016E-001 -6.4670889374E+001 +3.6456552967E-001 -6.6332712401E+001 +4.6418946962E-001 -3.5981336081E+001
19405150000.000 +4.5731143983E-001 -3.5671318255E+001 +3.6414322567E-001 -6.5352037765E+001 +3.6188275185E-001 -6.6688320105E+001 +4.6250175390E-001 -3.6349280670E+001
19605100000.000 +4.5593371571E-001 -3.6205272385E+001 +3.6471779122E-001 -6.6032890924E+001 +3.6078581874E-001 -6.7376157269E+001 +4.6143060037E-001 -3.6684447188E+001
19805050000.000 +4.5512512091E-001 -3.6249057671E+001 +3.6149371993E-001 -6.6625723231E+001 +3.6260168135E-001 -6.8065610481E+001 +4.6004609803E-001 -3.6855125130E+001
20005000000.000 +4.5283393934E-001 -3.6548923761E+001 +3.6142113167E-001 -6.6937846455E+001 +3.6010720326E-001 -6.8929111424E+001 +4.5837290509E-001 -3.7181650782E+001
20204950000.000 +4.5219181838E-001 -3.7042215277E+001 +3.6045441210E-001 -6.7962873713E+001 +3.6124073322E-001 -6.9040294968E+001 +4.5673526034E-001 -3.7430827917E+001
20404900000.000 +4.5199203175E-001 -3.7194833988E+001 +3.5972115577E-001 -6.8461171786E+001 +3.5974417937E-001 -7.0277048919E+001 +4.5502027609E-001 -3.7672541940E+001
20604850000.000 +4.4953565183E-001 -3.7495539215E+001 +3.5850622807E-001 -6.9019740251E+001 +3.5586060517E-001 -7.0257741857E+001 +4.5353312448E-001 -3.8063085607E+001
20804800000.000 +4.4927834760E-001 -3.8070243433E+001 +3.5782477956E-001 -6.9382155897E+001 +3.6005882497E-001 -7.0979831955E+001 +4.5213322771E-001 -3.8321103770E+001
21004750000.000 +4.4883423854E-001 -3.8291999432E+001 +3.5721186631E-001 -7.0251717855E+001 +3.5813143154E-001 -7.1748456869E+001 +4.5141777336E-001 -3.8673340515E+001
21204700000.000 +4.4725304561E-001 -3.8529995839E+001 +3.5639225615E-001 -7.0340378086E+001 +3.6002445086E-001 -7.2438364411E+001 +4.4979966243E-001 -3.8997990917E+001
21404650000.000 +4.4538005306E-001 -3.9124351783E+001 +3.5784048307E-001 -7.1217114638E+001 +3.5726897720E-001 -7.2722016578E+001 +4.4859369065E-001 -3.9393334415E+001
21604600000.000 +4.4421847794E-001 -3.9251491841E+001 +3.5337032238E-001 -7.1830734630E+001 +3.6125393297E-001 -7.3511055510E+001 +4.4784899266E-001 -3.9623591063E+001
21804550000.000 +4.4231263752E-001 -3.9419260772E+001 +3.5568751415E-001 -7.2456591466E+001 +3.5664215632E-001 -7.4357253071E+001 +4.4710921600E-001 -4.0052235667E+001
22004500000.000 +4.4077604646E-001 -3.9817847323E+001 +3.5488055244E-001 -7.3270782472E+001 +3.5794306547E-001 -7.4240442189E+001 +4.4540677080E-001 -4.0309715513E+001
22204450000.000 +4.4077305164E-001 -4.0038041966E+001 +3.5511117008E-001 -7.3951239159E+001 +3.5733135426E-001 -7.5357445156E+001 +4.4551757217E-001 -4.0573368812E+001
22404400000.000 +4.3943124806E-001 -3.9995596507E+001 +3.5254570877E-001 -7.4385927755E+001 +3.5464925869E-001 -7.6261419235E+001 +4.4422294575E-001 -4.0899249839E+001
22604350000.000 +4.3738863144E-001 -4.0558872347E+001 +3.5350709540E-001 -7.5064257252E+001 +3.5337643081E-001 -7.6707205472E+001 +4.4278642142E-001 -4.1234006852E+001
22804300000.000 +4.3721469522E-001 -4.0760595514E+001 +3.5131162088E-001 -7.6065949259E+001 +3.5418897017E-001 -7.7688230261E+001 +4.4193581798E-001 -4.1321783090E+001
23004250000.000 +4.3532337174E-001 -4.0811046277E+001 +3.5126505401E-001 -7.6528882184E+001 +3.4982747869E-001 -7.8524134274E+001 +4.3976679944E-001 -4.1666172863E+001
23204200000.000 +4.3300693628E-001 -4.1392689395E+001 +3.5090129500E-001 -7.7126738749E+001 +3.4788183498E-001 -7.8994678834E+001 +4.3832148799E-001 -4.2026832608E+001
23404150000.000 +4.3355705287E-001 -4.1684673022E+001 +3.4956091378E-001 -7.8064353647E+001 +3.5010038364E-001 -7.9437985025E+001 +4.3701436826E-001 -4.2118502395E+001
23604100000.000 +4.3285887648E-001 -4.1772769326E+001 +3.4972177923E-001 -7.8317149460E+001 +3.4858899291E-001 -8.0970338494E+001 +4.3503841795E-001 -4.2421297118E+001
23804050000.000 +4.2889134268E-001 -4.2407418153E+001 +3.4970697047E-001 -7.9183765224E+001 +3.4200884054E-001 -8.0501266105E+001 +4.3368802952E-001 -4.2860475995E+001
24004000000.000 +4.2999185859E-001 -4.2911602320E+001 +3.4844860822E-001 -7.9504260576E+001 +3.4727634592E-001 -8.1693595166E+001 +4.3275510209E-001 -4.3195984002E+001
24203950000.000 +4.2754845081E-001 -4.3014928221E+001 +3.4710749549E-001 -8.0375583620E+001 +3.4374511227E-001 -8.2604099077E+001 +4.3130075123E-001 -4.3506167662E+001
24403900000.000 +4.2441447232E-001 -4.3636647586E+001 +3.4741512340E-001 -8.0667087466E+001 +3.4537257274E-001 -8.2745745723E+001 +4.2975225558E-001 -4.3919988602E+001
24603850000.000 +4.2200803130E-001 -4.4053539299E+001 +3.4680339267E-001 -8.1648869996E+001 +3.4492006448E-001 -8.3130964824E+001 +4.2908827346E-001 -4.4235858513E+001
24803800000.000 +4.2052450238E-001 -4.3878734334E+001 +3.4517391038E-001 -8.1934502218E+001 +3.4550589557E-001 -8.4383962396E+001 +4.2773091831E-001 -4.4460114353E+001
25003750000.000 +4.1628584324E-001 -4.4223217008E+001 +3.4639243500E-001 -8.2858740979E+001 +3.3977343690E-001 -8.4440432837E+001 +4.2615523840E-001 -4.4768457840E+001
25203700000.000 +4.1591706593E-001 -4.4390483572E+001 +3.4256588415E-001 -8.3400293500E+001 +3.4637195780E-001 -8.4628095260E+001 +4.2570422559E-001 -4.4896191933E+001
25403650000.000 +4.1591540609E-001 -4.4418630517E+001 +3.4193161463E-001 -8.3568785253E+001 +3.4212395881E-001 -8.5849982479E+001 +4.2426972643E-001 -4.5194225595E+001
25603600000.000 +4.1328231279E-001 -4.4793414972E+001 +3.4133313654E-001 -8.3999259444E+001 +3.3987354988E-001 -8.5627213345E+001 +4.2250092197E-001 -4.5377588037E+001
25803550000.000 +4.1323781333E-001 -4.5134261982E+001 +3.4189137406E-001 -8.4621011761E+001 +3.4189205815E-001 -8.6624668523E+001 +4.2200131209E-001 -4.5551988671E+001
26003500000.000 +4.1128874578E-001 -4.5242964709E+001 +3.3824491498E-001 -8.5513408279E+001 +3.4055530335E-001 -8.6978685359E+001 +4.2048536538E-001 -4.5750972788E+001
26203450000.000 +4.0989479200E-001 -4.5579539722E+001 +3.3854715430E-001 -8.5880689221E+001 +3.3934386374E-001 -8.7372634055E+001 +4.1954911547E-001 -4.6024383714E+001
26403400000.000 +4.0925659764E-001 -4.5913575676E+001 +3.3906051880E-001 -8.6936831330E+001 +3.3800841512E-001 -8.7841500843E+001 +4.1806602359E-001 -4.6252843945E+001
26603350000.000 +4.0968268343E-001 -4.5952406170E+001 +3.3852128672E-001 -8.6986198054E+001 +3.4083907474E-001 -8.9272635966E+001 +4.1756384395E-001 -4.6634130609E+001
26803300000.000 +4.0636118410E-001 -4.6344544487E+001 +3.3946076382E-001 -8.7924822215E+001 +3.3686588965E-001 -8.9455942089E+001 +4.1632891540E-001 -4.6981333949E+001
27003250000.000 +4.0544954164E-001 -4.6604113692E+001 +3.3820252196E-001 -8.8608088158E+001 +3.3901441239E-001 -9.0263227145E+001 +4.1606526513E-001 -4.7131392700E+001
27203200000.000 +4.0438898009E-001 -4.6798869280E+001 +3.3773597306E-001 -8.9609842918E+001 +3.3316292469E-001 -9.1610089865E+001 +4.1451133502E-001 -4.7604086047E+001
27403150000.000 +4.0134762370E-001 -4.6972158587E+001 +3.3713364946E-001 -8.9906335140E+001 +3.3187958243E-001 -9.2042899702E+001 +4.1357061045E-001 -4.7962639096E+001
27603100000.000 +3.9910864163E-001 -4.7296081437E+001 +3.3664663041E-001 -9.1062572905E+001 +3.3146441294E-001 -9.2520855977E+001 +4.1175247729E-001 -4.8047945719E+001
27803050000.000 +3.9749164734E-001 -4.7323977455E+001 +3.3408964181E-001 -9.1616840602E+001 +3.2933610936E-001 -9.3343223292E+001 +4.1132364085E-001 -4.8292134820E+001
28003000000.000 +3.9430250836E-001 -4.7589566164E+001 +3.3479262454E-001 -9.2166816064E+001 +3.2643169106E-001 -9.3777990617E+001 +4.0962920047E-001 -4.8499937865E+001
28202950000.000 +3.9264768443E-001 -4.8039965211E+001 +3.3261175079E-001 -9.2787798738E+001 +3.2716032009E-001 -9.3939357452E+001 +4.0884193061E-001 -4.8692564841E+001
28402900000.000 +3.9355924751E-001 -4.8214287794E+001 +3.3147094912E-001 -9.2769878535E+001 +3.3445753005E-001 -9.4600719794E+001 +4.0785820505E-001 -4.8898073929E+001
28602850000.000 +3.9119865444E-001 -4.8304010817E+001 +3.3082771698E-001 -9.3006202811E+001 +3.2923497843E-001 -9.5348191382E+001 +4.0683650477E-001 -4.9255750226E+001
28802800000.000 +3.8886037227E-001 -4.8837677295E+001 +3.3078560673E-001 -9.3726218452E+001 +3.3152078347E-001 -9.5126954531E+001 +4.0533573974E-001 -4.9448423766E+001
29002750000.000 +3.8997581579E-001 -4.8879847242E+001 +3.3227435772E-001 -9.4305247891E+001 +3.3267162622E-001 -9.6555876211E+001 +4.0495885661E-001 -4.9758711093E+001
29202700000.000 +3.8803012874E-001 -4.8932860495E+001 +3.3180463520E-001 -9.4556717975E+001 +3.3125200238E-001 -9.7060541478E+001 +4.0376885221E-001 -5.0110296775E+001
29402650000.000 +3.8575188033E-001 -4.9451410234E+001 +3.3294617984E-001 -9.5319344693E+001 +3.3131074666E-001 -9.7446302746E+001 +4.0229777536E-001 -5.0404730147E+001
29602600000.000 +3.8673842341E-001 -4.9540636980E+001 +3.3176764124E-001 -9.6082111152E+001 +3.3216072578E-001 -9.8270409400E+001 +4.0172501456E-001 -5.0728323013E+001
29802550000.000 +3.8333025811E-001 -4.9554381587E+001 +3.3263394235E-001 -9.6424297720E+001 +3.2836249295E-001 -9.9196326887E+001 +3.9997782349E-001 -5.1078110346E+001
30002500000.000 +3.8073996341E-001 -5.0116233713E+001 +3.3214052814E-001 -9.7476827297E+001 +3.2731656189E-001 -9.8841523757E+001 +3.9893110152E-001 -5.1231063034E+001
30202450000.000 +3.8138478131E-001 -5.0127164248E+001 +3.2845520410E-001 -9.7960267236E+001 +3.3138336288E-001 -9.9914269129E+001 +3.9826816055E-001 -5.1396609584E+001
30402400000.000 +3.7765173777E-001 -5.0120995576E+001 +3.2895657117E-001 -9.9009631131E+001 +3.2216583907E-001 -1.0074488196E+002 +3.9681588301E-001 -5.1787916642E+001
30602350000.000 +3.7556003734E-001 -5.0601743835E+001 +3.2574301041E-001 -9.9557083228E+001 +3.2192648118E-001 -1.0017202305E+002 +3.9604296721E-001 -5.1929419911E+001
30802300000.000 +3.7501537654E-001 -5.0761652300E+001 +3.2474886014E-001 -1.0028598142E+002 +3.2048945116E-001 -1.0152023802E+002 +3.9471676575E-001 -5.2069434761E+001
31002250000.000 +3.7305189524E-001 -5.0803729233E+001 +3.2054525101E-001 -1.0026729303E+002 +3.2102878776E-001 -1.0177584954E+002 +3.9315399689E-001 -5.2305457884E+001
31202200000.000 +3.7122374121E-001 -5.1234177198E+001 +3.2388004659E-001 -1.0119166493E+002 +3.1968610559E-001 -1.0278433550E+002 +3.9152885007E-001 -5.2484314405E+001
31402150000.000 +3.7090495835E-001 -5.1295709747E+001 +3.1956180488E-001 -1.0166839017E+002 +3.2336873513E-001 -1.0301920643E+002 +3.9036167543E-001 -5.2652431806E+001
31602100000.000 +3.6845480121E-001 -5.1403889087E+001 +3.2269191529E-001 -1.0211464544E+002 +3.1728918289E-001 -1.0456133509E+002 +3.8838174518E-001 -5.2994016093E+001
31802050000.000 +3.6667725283E-001 -5.1813317351E+001 +3.1802153003E-001 -1.0228555964E+002 +3.2030597452E-001 -1.0341999267E+002 +3.8682534575E-001 -5.3030633156E+001
32002000000.000 +3.6604065226E-001 -5.2064113217E+001 +3.2246258124E-001 -1.0323534518E+002 +3.2194142143E-001 -1.0520202406E+002 +3.8586678273E-001 -5.3253488340E+001
32201950000.000 +3.6418867480E-001 -5.1946707410E+001 +3.2017360447E-001 -1.0355608049E+002 +3.2124684778E-001 -1.0537890298E+002 +3.8464766146E-001 -5.3504193542E+001
32401900000.000 +3.6207905738E-001 -5.2360561369E+001 +3.2600960646E-001 -1.0437506890E+002 +3.1984763723E-001 -1.0635556203E+002 +3.8424457270E-001 -5.3760622881E+001
32601850000.000 +3.6238294380E-001 -5.2572682238E+001 +3.2059335227E-001 -1.0495539797E+002 +3.2190149608E-001 -1.0657682560E+002 +3.8345772198E-001 -5.3934384491E+001
32801800000.000 +3.6110218388E-001 -5.2621872918E+001 +3.2261662383E-001 -1.0529381907E+002 +3.2187138990E-001 -1.0777082156E+002 +3.8276100321E-001 -5.4304631992E+001
33001750000.000 +3.5874574925E-001 -5.2819963739E+001 +3.2201023173E-001 -1.0615790037E+002 +3.2115365873E-001 -1.0802641519E+002 +3.8233926173E-001 -5.4540559045E+001
33201700000.000 +3.5761840406E-001 -5.3098537272E+001 +3.2290581499E-001 -1.0660095489E+002 +3.2089029863E-001 -1.0847779046E+002 +3.8141202397E-001 -5.4718830887E+001
33401650000.000 +3.5681707294E-001 -5.3107756950E+001 +3.2232155675E-001 -1.0715357626E+002 +3.1918273908E-001 -1.0916034483E+002 +3.8110555747E-001 -5.4973640452E+001
33601600000.000 +3.5340842092E-001 -5.3176736520E+001 +3.2067164961E-001 -1.0793942441E+002 +3.1696344519E-001 -1.0967826496E+002 +3.8003347705E-001 -5.5143358703E+001
33801550000.000 +3.5316314913E-001 -5.3527665193E+001 +3.1887697267E-001 -1.0864350872E+002 +3.1660895119E-001 -1.1023621979E+002 +3.7913675675E-001 -5.5253452513E+001
34001500000.000 +3.5189489426E-001 -5.3688324695E+001 +3.1817294973E-001 -1.0900813795E+002 +3.1341250801E-001 -1.1088441698E+002 +3.7788477812E-001 -5.5570872500E+001
34201450000.000 +3.4914776474E-001 -5.3716050303E+001 +3.1944161409E-001 -1.0966709044E+002 +3.1307375163E-001 -1.1150209275E+002 +3.7706699507E-001 -5.5641102558E+001
34401400000.000 +3.4857187307E-001 -5.4149818570E+001 +3.1650289626E-001 -1.1037669260E+002 +3.1321751341E-001 -1.1204419918E+002 +3.7516469666E-001 -5.5910348751E+001
34601350000.000 +3.4750677058E-001 -5.4071055144E+001 +3.1504935210E-001 -1.1113827752E+002 +3.1306108422E-001 -1.1306094269E+002 +3.7329309108E-001 -5.5948056408E+001
34801300000.000 +3.4471528457E-001 -5.4392126454E+001 +3.1505603182E-001 -1.1172447074E+002 +3.0788785132E-001 -1.1346507122E+002 +3.7180397158E-001 -5.6199348528E+001
35001250000.000 +3.4409918697E-001 -5.4778310725E+001 +3.1258743452E-001 -1.1239647714E+002 +3.0856858754E-001 -1.1351607453E+002 +3.7041078443E-001 -5.6298453659E+001
35201200000.000 +3.4264919131E-001 -5.4819456986E+001 +3.1208414355E-001 -1.1270470754E+002 +3.0913821853E-001 -1.1483036310E+002 +3.6886110615E-001 -5.6639306810E+001
35401150000.000 +3.3954753141E-001 -5.4757561471E+001 +3.1131066962E-001 -1.1325677488E+002 +3.1028672385E-001 -1.1502778374E+002 +3.6817845955E-001 -5.6805223790E+001
35601100000.000 +3.3920118445E-001 -5.5226466296E+001 +3.1202535428E-001 -1.1395217621E+002 +3.0986030671E-001 -1.1557575788E+002 +3.6653489251E-001 -5.7074478910E+001
35801050000.000 +3.3857357937E-001 -5.5195864922E+001 +3.0867215431E-001 -1.1445725091E+002 +3.0960539777E-001 -1.1646393247E+002 +3.6662020647E-001 -5.7398320584E+001
36001000000.000 +3.3529180332E-001 -5.5241591150E+001 +3.1148838196E-001 -1.1492272193E+002 +3.0858091496E-001 -1.1746433160E+002 +3.6504470754E-001 -5.7632304396E+001
36200950000.000 +3.3474903389E-001 -5.5610333508E+001 +3.0868288984E-001 -1.1585821176E+002 +3.0951473719E-001 -1.1701760911E+002 +3.6346140778E-001 -5.7696839660E+001
36400900000.000 +3.3325402223E-001 -5.5413538518E+001 +3.1083472137E-001 -1.1584223862E+002 +3.1124329853E-001 -1.1818001034E+002 +3.6337248773E-001 -5.7976829764E+001
36600850000.000 +3.3085676578E-001 -5.5574571993E+001 +3.0887958171E-001 -1.1644758542E+002 +3.0652639215E-001 -1.1854036012E+002 +3.6166219061E-001 -5.8079884729E+001
36800800000.000 +3.2947646050E-001 -5.5868448928E+001 +3.1283499596E-001 -1.1705076503E+002 +3.0979068934E-001 -1.1909983832E+002 +3.6156588200E-001 -5.8090452080E+001
37000750000.000 +3.2919630864E-001 -5.5913376569E+001 +3.1038365115E-001 -1.1763948248E+002 +3.0846168995E-001 -1.1943025959E+002 +3.6072112688E-001 -5.8044216428E+001
37200700000.000 +3.2692679597E-001 -5.5872212088E+001 +3.1353668633E-001 -1.1784886838E+002 +3.0649083097E-001 -1.2004684531E+002 +3.5973190501E-001 -5.8058709251E+001
37400650000.000 +3.2651549108E-001 -5.6027585951E+001 +3.1080719708E-001 -1.1899219157E+002 +3.0490824046E-001 -1.2038848887E+002 +3.5954185664E-001 -5.8011731979E+001
37600600000.000 +3.2581524457E-001 -5.6078609704E+001 +3.1124223855E-001 -1.1972062615E+002 +3.0539032971E-001 -1.2131530869E+002 +3.5882410489E-001 -5.8171112159E+001
37800550000.000 +3.2303167248E-001 -5.6231611832E+001 +3.0921976119E-001 -1.2050611451E+002 +3.0194307827E-001 -1.2167504450E+002 +3.5751711992E-001 -5.8389208607E+001
38000500000.000 +3.2279510548E-001 -5.6592557804E+001 +3.0897430250E-001 -1.2112897600E+002 +3.0237916488E-001 -1.2159832638E+002 +3.5625368768E-001 -5.8537678207E+001
38200450000.000 +3.2273339293E-001 -5.6641805920E+001 +3.0507036705E-001 -1.2185531791E+002 +3.0281905538E-001 -1.2287596427E+002 +3.5441152614E-001 -5.8822709969E+001
38400400000.000 +3.2024639090E-001 -5.6734548461E+001 +3.0449453103E-001 -1.2207024051E+002 +2.9844386666E-001 -1.2338225423E+002 +3.5297003637E-001 -5.9083432778E+001
38600350000.000 +3.1939266230E-001 -5.7089429184E+001 +3.0416907652E-001 -1.2285432705E+002 +3.0163267101E-001 -1.2384341460E+002 +3.5206746502E-001 -5.9251686934E+001
38800300000.000 +3.1947328079E-001 -5.7300004390E+001 +3.0019185646E-001 -1.2286277870E+002 +2.9861079832E-001 -1.2443310044E+002 +3.5034760409E-001 -5.9555716964E+001
39000250000.000 +3.1708041555E-001 -5.7424057914E+001 +3.0055870293E-001 -1.2348643471E+002 +2.9868590301E-001 -1.2548536034E+002 +3.4949976071E-001 -5.9730204989E+001
39200200000.000 +3.1556551995E-001 -5.7841094238E+001 +2.9704648223E-001 -1.2413000490E+002 +2.9557138168E-001 -1.2588520553E+002 +3.4870341253E-001 -5.9718315553E+001
39400150000.000 +3.1347622318E-001 -5.7778673959E+001 +2.9910421115E-001 -1.2402411159E+002 +2.9950916638E-001 -1.2653717084E+002 +3.4895076158E-001 -5.9804763669E+001
39600100000.000 +3.0941461309E-001 -5.7838417299E+001 +2.9815870375E-001 -1.2419718890E+002 +2.9563367965E-001 -1.2684547950E+002 +3.4801264835E-001 -5.9891729730E+001
39800050000.000 +3.0846594671E-001 -5.7956729996E+001 +3.0330295321E-001 -1.2503886991E+002 +3.0146056112E-001 -1.2723900524E+002 +3.4867896463E-001 -5.9833291185E+001
40000000000.000 +3.0780129232E-001 -5.7750723284E+001 +3.0183738466E-001 -1.2620600071E+002 +3.0007612038E-001 -1.2846813786E+002 +3.4820983784E-001 -5.9890245185E+001
