# Supplementary material for: Conductivity and radio frequency performance data for silver nanoparticle inks deposited via aerosol jet deposition and processed under varying conditions
Source: Data Brief. 2020 Sep 24;33:106331. doi: 10.1016/j.dib.2020.106331 (PMC7560714; doi:10.1016/j.dib.2020.106331)
Supplement: Supplementary file 3 [file mmc3.zip › Sintering Study/Clariant Ink/RF Data/CLA_04_04.S2P]

!  2-Port S-parameters saved by WinCal
! VAR MeasName=S-Parameters (CALIBRATED_DATA) read from VNA (E8364B)
! VAR MeasDate=11/22/2017 3:46:40 PM
! VAR NAME=AFRL171010_04_04
! VAR FILENAME=AFRL171010_04_04.S2P
! VAR DATE=11/22/2017 3:46:40 PM
! VAR PHYS_PORTS=1,2
! VAR ObjTypeName=DATASET
! VAR IndexType=Frequency
!
# Hz S MA R 50
10000000.000 +6.5452319691E-001 -5.5550133927E-003 +3.1324896556E-001 -1.3871130805E+000 +3.1299470908E-001 -1.6163233682E+000 +6.5235413627E-001 -1.3471571021E-001
209950000.000 +6.4976250279E-001 +4.5309390791E-001 +3.1313476774E-001 -3.1296032528E+000 +3.1249911980E-001 -3.1925263411E+000 +6.4660639592E-001 +4.0362030895E-001
409900000.000 +6.4322674567E-001 -1.3061644223E+000 +3.1806827765E-001 -1.1823662232E+000 +3.1766212320E-001 -1.2352679669E+000 +6.3976181074E-001 -1.4417742209E+000
609850000.000 +6.4652367643E-001 -1.0061368403E+000 +3.1382894878E-001 -3.7471561930E+000 +3.1357686009E-001 -3.8243833708E+000 +6.4252565252E-001 -1.2219983341E+000
809800000.000 +6.4878816877E-001 -1.6558462769E+000 +3.1109017721E-001 -3.8066964102E+000 +3.1089119763E-001 -3.8892824836E+000 +6.4396240362E-001 -2.0075683188E+000
1009750000.000 +6.4852152602E-001 -2.1841632776E+000 +3.0933839143E-001 -4.6146255541E+000 +3.0894699455E-001 -4.7048037730E+000 +6.4457336653E-001 -2.6333291074E+000
1209700000.000 +6.4836780174E-001 -2.8000053996E+000 +3.0953334783E-001 -4.9706709789E+000 +3.0929708514E-001 -5.1252173103E+000 +6.4451764866E-001 -3.2436008687E+000
1409650000.000 +6.4644513813E-001 -3.3750272397E+000 +3.1050443331E-001 -5.5735710139E+000 +3.1066525218E-001 -5.7363743423E+000 +6.4336776564E-001 -3.8666314241E+000
1609600000.000 +6.4327685540E-001 -3.8610575569E+000 +3.1364569402E-001 -6.3449371748E+000 +3.1341392415E-001 -6.5350440334E+000 +6.4014202195E-001 -4.4484878662E+000
1809550000.000 +6.3964407820E-001 -4.0115100016E+000 +3.1431433099E-001 -7.8004667523E+000 +3.1402558805E-001 -7.9964189510E+000 +6.3698714418E-001 -4.7298788351E+000
2009500000.000 +6.4036989092E-001 -4.0598769565E+000 +3.1119035044E-001 -8.8413081509E+000 +3.1062771053E-001 -9.0617676537E+000 +6.3604769165E-001 -4.9704481119E+000
2209450000.000 +6.4196887763E-001 -4.4919120993E+000 +3.0884049871E-001 -9.4091782279E+000 +3.0798183445E-001 -9.5961557367E+000 +6.3598722109E-001 -5.4167337302E+000
2409400000.000 +6.4030100888E-001 -5.0630632456E+000 +3.0889218452E-001 -1.0074778769E+001 +3.0883726483E-001 -1.0280343446E+001 +6.3430759649E-001 -5.8412231626E+000
2609350000.000 +6.3975661512E-001 -5.3619183068E+000 +3.0788736536E-001 -1.0808446988E+001 +3.0785768431E-001 -1.1075979827E+001 +6.3414452604E-001 -6.2531158160E+000
2809300000.000 +6.3893058828E-001 -5.7851909680E+000 +3.0766124468E-001 -1.1399067480E+001 +3.0733123404E-001 -1.1630254132E+001 +6.3352255994E-001 -6.7683309081E+000
3009250000.000 +6.3603402413E-001 -6.1844114067E+000 +3.0838698909E-001 -1.2289302216E+001 +3.0807095677E-001 -1.2548852622E+001 +6.3128125644E-001 -7.2338762606E+000
3209200000.000 +6.3615569247E-001 -6.4574843615E+000 +3.0715980670E-001 -1.3175313271E+001 +3.0671875243E-001 -1.3437615935E+001 +6.3015034298E-001 -7.6508730705E+000
3409150000.000 +6.3567330718E-001 -6.7712056820E+000 +3.0622938849E-001 -1.3832332631E+001 +3.0567601151E-001 -1.4076515989E+001 +6.3005026226E-001 -7.9751941358E+000
3609100000.000 +6.3496512983E-001 -7.1593964315E+000 +3.0542586298E-001 -1.4502319873E+001 +3.0538251669E-001 -1.4821376062E+001 +6.2903399497E-001 -8.4608213117E+000
3809050000.000 +6.3477567032E-001 -7.4825565078E+000 +3.0488137829E-001 -1.5139064434E+001 +3.0508420801E-001 -1.5581782308E+001 +6.2893479401E-001 -8.8875704466E+000
4009000000.000 +6.3438149001E-001 -7.8595164244E+000 +3.0470991859E-001 -1.5859905994E+001 +3.0452067621E-001 -1.6223889632E+001 +6.2806815171E-001 -9.3428904696E+000
4208950000.000 +6.3367829376E-001 -8.3464826065E+000 +3.0547957077E-001 -1.6621602831E+001 +3.0539115903E-001 -1.6976323665E+001 +6.2642846268E-001 -9.8304656192E+000
4408900000.000 +6.3277678880E-001 -8.6364478175E+000 +3.0469693187E-001 -1.7399000923E+001 +3.0437183320E-001 -1.7828923982E+001 +6.2515780930E-001 -1.0175220441E+001
4608850000.000 +6.3199644732E-001 -8.9207811868E+000 +3.0442270075E-001 -1.8235072768E+001 +3.0370187750E-001 -1.8615852585E+001 +6.2338162036E-001 -1.0550645760E+001
4808800000.000 +6.3085062523E-001 -9.2827724818E+000 +3.0328333602E-001 -1.8941233206E+001 +3.0262171263E-001 -1.9380362186E+001 +6.2191816393E-001 -1.0921311218E+001
5008750000.000 +6.3029843990E-001 -9.5728665304E+000 +3.0270449273E-001 -1.9763159458E+001 +3.0259033272E-001 -2.0216176757E+001 +6.2112633940E-001 -1.1322721683E+001
5208700000.000 +6.2931886466E-001 -9.7947995649E+000 +3.0138848412E-001 -2.0360942380E+001 +3.0075839508E-001 -2.0917600211E+001 +6.2061867382E-001 -1.1663696389E+001
5408650000.000 +6.2855579201E-001 -1.0289672675E+001 +3.0125350685E-001 -2.1084871324E+001 +3.0095579848E-001 -2.1534628585E+001 +6.1970664586E-001 -1.2091574592E+001
5608600000.000 +6.2847982273E-001 -1.0657497035E+001 +3.0036114633E-001 -2.1840528032E+001 +3.0052116258E-001 -2.2417810327E+001 +6.1921729074E-001 -1.2503402979E+001
5808550000.000 +6.2737814608E-001 -1.0959721631E+001 +3.0008482071E-001 -2.2507944029E+001 +2.9987940058E-001 -2.2995078162E+001 +6.1841219115E-001 -1.2920128954E+001
6008500000.000 +6.2618192508E-001 -1.1393637468E+001 +2.9972638968E-001 -2.3193460163E+001 +2.9963880946E-001 -2.3670238396E+001 +6.1722832816E-001 -1.3389492146E+001
6208450000.000 +6.2596354198E-001 -1.1778515955E+001 +2.9942238002E-001 -2.3880988012E+001 +2.9931950448E-001 -2.4397923903E+001 +6.1588347506E-001 -1.3823414896E+001
6408400000.000 +6.2505471388E-001 -1.2083043690E+001 +2.9894211367E-001 -2.4579003419E+001 +2.9908170859E-001 -2.5197534421E+001 +6.1565713038E-001 -1.4267101594E+001
6608350000.000 +6.2436462316E-001 -1.2495840831E+001 +2.9899419449E-001 -2.5238362319E+001 +2.9882245864E-001 -2.5788855556E+001 +6.1420930874E-001 -1.4707349986E+001
6808300000.000 +6.2414658303E-001 -1.2820653750E+001 +2.9908625924E-001 -2.6051812862E+001 +2.9949609991E-001 -2.6590115161E+001 +6.1334400918E-001 -1.5144228134E+001
7008250000.000 +6.2285515602E-001 -1.3097923990E+001 +2.9829121901E-001 -2.6696553024E+001 +2.9794978634E-001 -2.7400723985E+001 +6.1143653860E-001 -1.5486172382E+001
7208200000.000 +6.2105968092E-001 -1.3559573419E+001 +2.9805406047E-001 -2.7411780280E+001 +2.9784185554E-001 -2.7986595444E+001 +6.0947779700E-001 -1.5942925824E+001
7408150000.000 +6.2063746676E-001 -1.3941334379E+001 +2.9722131962E-001 -2.8153022741E+001 +2.9692507102E-001 -2.8826331237E+001 +6.0778745130E-001 -1.6402919425E+001
7608100000.000 +6.1792652813E-001 -1.4205971927E+001 +2.9707175354E-001 -2.8880347568E+001 +2.9628405988E-001 -2.9383641834E+001 +6.0586981444E-001 -1.6781982527E+001
7808050000.000 +6.1639467763E-001 -1.4614624670E+001 +2.9660013116E-001 -2.9531954628E+001 +2.9567409098E-001 -3.0122535671E+001 +6.0404411492E-001 -1.7218259516E+001
8008000000.000 +6.1545707203E-001 -1.4962285668E+001 +2.9643859943E-001 -3.0252377120E+001 +2.9570780301E-001 -3.0846600977E+001 +6.0219196366E-001 -1.7614043700E+001
8207950000.000 +6.1369592383E-001 -1.5211585970E+001 +2.9485434185E-001 -3.1056527058E+001 +2.9492559954E-001 -3.1873580878E+001 +6.0080989146E-001 -1.7913789605E+001
8407900000.000 +6.1226978009E-001 -1.5578072137E+001 +2.9495388508E-001 -3.1611268140E+001 +2.9419359374E-001 -3.2289280691E+001 +5.9913609522E-001 -1.8319593627E+001
8607850000.000 +6.1176965439E-001 -1.5885391829E+001 +2.9476583029E-001 -3.2454357964E+001 +2.9538841889E-001 -3.3178186007E+001 +5.9782782508E-001 -1.8674051606E+001
8807800000.000 +6.1083089795E-001 -1.6075648774E+001 +2.9396138831E-001 -3.3117406343E+001 +2.9344815137E-001 -3.3939826651E+001 +5.9652753564E-001 -1.9052548769E+001
9007750000.000 +6.0891739445E-001 -1.6469751951E+001 +2.9344721149E-001 -3.3805535833E+001 +2.9313513384E-001 -3.4497306553E+001 +5.9437890633E-001 -1.9429407634E+001
9207700000.000 +6.0867746758E-001 -1.6795160984E+001 +2.9280664268E-001 -3.4479998423E+001 +2.9338299033E-001 -3.5418831606E+001 +5.9408337647E-001 -1.9813468436E+001
9407650000.000 +6.0813795229E-001 -1.7093887948E+001 +2.9299061868E-001 -3.5267878425E+001 +2.9255948951E-001 -3.6135542791E+001 +5.9234265369E-001 -2.0148157179E+001
9607600000.000 +6.0610886557E-001 -1.7462099177E+001 +2.9257975510E-001 -3.5890690603E+001 +2.9179968829E-001 -3.6808627167E+001 +5.9049978164E-001 -2.0561170672E+001
9807550000.000 +6.0560972383E-001 -1.7809192866E+001 +2.9228876102E-001 -3.6644698963E+001 +2.9174585961E-001 -3.7445974384E+001 +5.8894144722E-001 -2.0967330712E+001
10007500000.000 +6.0381591943E-001 -1.8038770185E+001 +2.9091600943E-001 -3.7445539795E+001 +2.9100887107E-001 -3.8361530956E+001 +5.8690023949E-001 -2.1281590001E+001
10207450000.000 +6.0133502207E-001 -1.8352523841E+001 +2.9071245184E-001 -3.8015467690E+001 +2.8945588765E-001 -3.8740907062E+001 +5.8445739090E-001 -2.1672035002E+001
10407400000.000 +6.0005519701E-001 -1.8717424358E+001 +2.9007285341E-001 -3.8787123365E+001 +2.9108632997E-001 -3.9413126637E+001 +5.8280989225E-001 -2.2030739565E+001
10607350000.000 +5.9931383944E-001 -1.8866702636E+001 +2.8888663635E-001 -3.9394547172E+001 +2.8902570897E-001 -4.0445826825E+001 +5.8135249406E-001 -2.2341284643E+001
10807300000.000 +5.9646059542E-001 -1.9236118688E+001 +2.8884030069E-001 -4.0150970205E+001 +2.8812466678E-001 -4.0692458685E+001 +5.7891166012E-001 -2.2720966227E+001
11007250000.000 +5.9644740753E-001 -1.9574769435E+001 +2.8825405094E-001 -4.0787055087E+001 +2.8917225178E-001 -4.1651970733E+001 +5.7781740396E-001 -2.3079090186E+001
11207200000.000 +5.9574398432E-001 -1.9730756314E+001 +2.8819366018E-001 -4.1560460140E+001 +2.8846256457E-001 -4.2286439553E+001 +5.7617968507E-001 -2.3372679672E+001
11407150000.000 +5.9336557910E-001 -2.0092870981E+001 +2.8679434522E-001 -4.2052374978E+001 +2.8691442324E-001 -4.3174582336E+001 +5.7431021449E-001 -2.3744033894E+001
11607100000.000 +5.9290546618E-001 -2.0473259028E+001 +2.8843601276E-001 -4.2793269362E+001 +2.8659201563E-001 -4.3468116725E+001 +5.7273679870E-001 -2.4102406168E+001
11807050000.000 +5.9225567740E-001 -2.0582068249E+001 +2.8631224209E-001 -4.3612628410E+001 +2.8725983918E-001 -4.4784073421E+001 +5.7127816222E-001 -2.4412405830E+001
12007000000.000 +5.9016321872E-001 -2.0922614103E+001 +2.8734678252E-001 -4.4095102872E+001 +2.8478050322E-001 -4.5069846823E+001 +5.6993852059E-001 -2.4765315287E+001
12206950000.000 +5.9002627727E-001 -2.1267405210E+001 +2.8620488402E-001 -4.4883919730E+001 +2.8751125376E-001 -4.5890206313E+001 +5.6825168713E-001 -2.5094648738E+001
12406900000.000 +5.8984547346E-001 -2.1406864775E+001 +2.8644169587E-001 -4.5564342309E+001 +2.8536735600E-001 -4.6858141050E+001 +5.6707200179E-001 -2.5455123828E+001
12606850000.000 +5.8672340763E-001 -2.1706087666E+001 +2.8509501363E-001 -4.6312890764E+001 +2.8514797049E-001 -4.7447300447E+001 +5.6469875317E-001 -2.5759086164E+001
12806800000.000 +5.8575254799E-001 -2.2237454354E+001 +2.8601458144E-001 -4.6743238219E+001 +2.8376859378E-001 -4.8114952373E+001 +5.6257780201E-001 -2.6122808613E+001
13006750000.000 +5.8299036248E-001 -2.2254087576E+001 +2.8491492967E-001 -4.7702786468E+001 +2.8472923662E-001 -4.9045393876E+001 +5.6109712405E-001 -2.6387731007E+001
13206700000.000 +5.8012377966E-001 -2.2471893229E+001 +2.8414658553E-001 -4.8474813026E+001 +2.8255327243E-001 -4.9905053013E+001 +5.5883938230E-001 -2.6687509024E+001
13406650000.000 +5.7875041766E-001 -2.2857368576E+001 +2.8373164013E-001 -4.9347075387E+001 +2.8340744749E-001 -5.0119336726E+001 +5.5689070225E-001 -2.7025172031E+001
13606600000.000 +5.7873127141E-001 -2.3021171340E+001 +2.8280274948E-001 -5.0009751089E+001 +2.8347354878E-001 -5.1148275374E+001 +5.5575881543E-001 -2.7309513941E+001
13806550000.000 +5.7682442829E-001 -2.3206005170E+001 +2.8155473937E-001 -5.0717034986E+001 +2.8114803711E-001 -5.1782149263E+001 +5.5352705814E-001 -2.7624450359E+001
14006500000.000 +5.7536942024E-001 -2.3598626433E+001 +2.8118906217E-001 -5.1275579077E+001 +2.8153367708E-001 -5.2286216790E+001 +5.5183830853E-001 -2.7978782354E+001
14206450000.000 +5.7541481193E-001 -2.3825316737E+001 +2.8058759959E-001 -5.2068867325E+001 +2.8113081864E-001 -5.3051674916E+001 +5.5040946568E-001 -2.8218663936E+001
14406400000.000 +5.7320938567E-001 -2.4043535268E+001 +2.8019894160E-001 -5.2786126323E+001 +2.8076753673E-001 -5.3440580136E+001 +5.4841555465E-001 -2.8482641270E+001
14606350000.000 +5.7204322157E-001 -2.4379537823E+001 +2.8009800398E-001 -5.3227315023E+001 +2.8033434966E-001 -5.4196946343E+001 +5.4727509250E-001 -2.8833064686E+001
14806300000.000 +5.7213525996E-001 -2.4529674314E+001 +2.8022703988E-001 -5.4194392392E+001 +2.7985546066E-001 -5.4969917184E+001 +5.4652246746E-001 -2.9140552421E+001
15006250000.000 +5.7108424435E-001 -2.4713862557E+001 +2.7944674340E-001 -5.4712237775E+001 +2.7892965681E-001 -5.5971546053E+001 +5.4486066514E-001 -2.9428810201E+001
15206200000.000 +5.7000230742E-001 -2.5089735048E+001 +2.8005003414E-001 -5.5591594867E+001 +2.7886420058E-001 -5.6066308088E+001 +5.4314741308E-001 -2.9742275715E+001
15406150000.000 +5.7072736886E-001 -2.5237859026E+001 +2.7861562716E-001 -5.6307974314E+001 +2.7980544021E-001 -5.7380291342E+001 +5.4199088213E-001 -3.0045876824E+001
15606100000.000 +5.6843074582E-001 -2.5336117827E+001 +2.7820635818E-001 -5.6995763075E+001 +2.7580874873E-001 -5.8230354806E+001 +5.3958105265E-001 -3.0362710814E+001
15806050000.000 +5.6562778385E-001 -2.5673048073E+001 +2.7640461376E-001 -5.7694454053E+001 +2.7733856489E-001 -5.8749948040E+001 +5.3796644526E-001 -3.0673148140E+001
16006000000.000 +5.6652165937E-001 -2.5885746609E+001 +2.7665969366E-001 -5.8461711624E+001 +2.7550773214E-001 -5.9652175536E+001 +5.3697757769E-001 -3.0950714978E+001
16205950000.000 +5.6427527400E-001 -2.5981060151E+001 +2.7493973707E-001 -5.9205055102E+001 +2.7426674122E-001 -6.0273649747E+001 +5.3519073420E-001 -3.1200138148E+001
16405900000.000 +5.6281353641E-001 -2.6397985321E+001 +2.7591411929E-001 -5.9654618131E+001 +2.7198409383E-001 -6.1338619061E+001 +5.3347935103E-001 -3.1555980633E+001
16605850000.000 +5.6282275396E-001 -2.6590320236E+001 +2.7405311050E-001 -6.0622800201E+001 +2.7390474396E-001 -6.1653036875E+001 +5.3252158906E-001 -3.1752469337E+001
16805800000.000 +5.6065528564E-001 -2.6611761192E+001 +2.7245726947E-001 -6.0929797617E+001 +2.7237861912E-001 -6.2797494302E+001 +5.3153088214E-001 -3.1987537986E+001
17005750000.000 +5.5868620973E-001 -2.6934032609E+001 +2.7153849716E-001 -6.1930071710E+001 +2.7079942802E-001 -6.2720888891E+001 +5.3014572536E-001 -3.2291619824E+001
17205700000.000 +5.5989833693E-001 -2.7312556403E+001 +2.7117152295E-001 -6.2332036759E+001 +2.7115262505E-001 -6.3777448436E+001 +5.2993013056E-001 -3.2596358273E+001
17405650000.000 +5.5896448029E-001 -2.7401670522E+001 +2.7067173424E-001 -6.3164939475E+001 +2.7050615910E-001 -6.4273502343E+001 +5.2899852577E-001 -3.2973238094E+001
17605600000.000 +5.5647657061E-001 -2.7778476418E+001 +2.6957455957E-001 -6.3479993862E+001 +2.7061259719E-001 -6.4825967114E+001 +5.2631362851E-001 -3.3371879949E+001
17805550000.000 +5.5671853116E-001 -2.8180724347E+001 +2.6979826341E-001 -6.4606656844E+001 +2.7058120418E-001 -6.5325411121E+001 +5.2451530527E-001 -3.3660016982E+001
18005500000.000 +5.5636990107E-001 -2.8256806292E+001 +2.6844527557E-001 -6.4924738368E+001 +2.7017144367E-001 -6.6455633039E+001 +5.2248079898E-001 -3.3951225100E+001
18205450000.000 +5.5443407904E-001 -2.8529966702E+001 +2.6910438569E-001 -6.5532296789E+001 +2.6962284341E-001 -6.6831200706E+001 +5.2055895450E-001 -3.4252160954E+001
18405400000.000 +5.5455709923E-001 -2.8810083636E+001 +2.6771128298E-001 -6.6327435024E+001 +2.7065639265E-001 -6.7494220149E+001 +5.1909076596E-001 -3.4580450813E+001
18605350000.000 +5.5351621571E-001 -2.8833887087E+001 +2.6621479797E-001 -6.7094218483E+001 +2.6880995638E-001 -6.8581413949E+001 +5.1754978548E-001 -3.4867051158E+001
18805300000.000 +5.5082760881E-001 -2.9196781188E+001 +2.6711506763E-001 -6.7710220053E+001 +2.6552936994E-001 -6.8842070988E+001 +5.1578461047E-001 -3.5248748186E+001
19005250000.000 +5.5127739863E-001 -2.9457781560E+001 +2.6667736752E-001 -6.8428848182E+001 +2.6819648536E-001 -6.9576541636E+001 +5.1473950937E-001 -3.5554711399E+001
19205200000.000 +5.5163827945E-001 -2.9448368107E+001 +2.6633337629E-001 -6.9210626703E+001 +2.6562642078E-001 -7.0805603084E+001 +5.1344591194E-001 -3.5819566988E+001
19405150000.000 +5.4790099257E-001 -2.9697929259E+001 +2.6520273633E-001 -6.9929106226E+001 +2.6386352710E-001 -7.1201365768E+001 +5.1170271264E-001 -3.6156403189E+001
19605100000.000 +5.4700661630E-001 -3.0151588868E+001 +2.6547221097E-001 -7.0672713027E+001 +2.6272897674E-001 -7.1916825955E+001 +5.1023305800E-001 -3.6447227271E+001
19805050000.000 +5.4702954908E-001 -3.0183232992E+001 +2.6310771878E-001 -7.1246347570E+001 +2.6389047836E-001 -7.2629686615E+001 +5.0847449823E-001 -3.6602810127E+001
20005000000.000 +5.4467338507E-001 -3.0408657018E+001 +2.6301520594E-001 -7.1529060302E+001 +2.6202491700E-001 -7.3484350373E+001 +5.0600218221E-001 -3.6867516539E+001
20204950000.000 +5.4437673195E-001 -3.0858445600E+001 +2.6215897976E-001 -7.2636054724E+001 +2.6282618194E-001 -7.3692853588E+001 +5.0479537020E-001 -3.7170633066E+001
20404900000.000 +5.4447442678E-001 -3.0945640892E+001 +2.6160138666E-001 -7.3179430792E+001 +2.6188371274E-001 -7.4934809037E+001 +5.0297447944E-001 -3.7332364564E+001
20604850000.000 +5.4238866576E-001 -3.1196992518E+001 +2.6062282206E-001 -7.3759749701E+001 +2.5880794644E-001 -7.4953235809E+001 +5.0105953785E-001 -3.7635308250E+001
20804800000.000 +5.4204484180E-001 -3.1663040974E+001 +2.6020128194E-001 -7.4114494204E+001 +2.6168674200E-001 -7.5762350245E+001 +4.9923332347E-001 -3.7954775712E+001
21004750000.000 +5.4154450585E-001 -3.1897558665E+001 +2.5936444004E-001 -7.5125822335E+001 +2.6010557571E-001 -7.6491567569E+001 +4.9817101578E-001 -3.8205660873E+001
21204700000.000 +5.3990728383E-001 -3.2057920346E+001 +2.5881735426E-001 -7.5201315957E+001 +2.6089214124E-001 -7.7157266943E+001 +4.9558145444E-001 -3.8455074527E+001
21404650000.000 +5.3780741351E-001 -3.2496023762E+001 +2.5923217623E-001 -7.6130715413E+001 +2.5899633965E-001 -7.7537549555E+001 +4.9407901439E-001 -3.8821693693E+001
21604600000.000 +5.3744195243E-001 -3.2575580200E+001 +2.5565814774E-001 -7.6687003500E+001 +2.6151320447E-001 -7.8433939080E+001 +4.9309107085E-001 -3.9064900738E+001
21804550000.000 +5.3533372911E-001 -3.2739731766E+001 +2.5740873400E-001 -7.7423588257E+001 +2.5816302509E-001 -7.9206788622E+001 +4.9227848010E-001 -3.9394412442E+001
22004500000.000 +5.3396980297E-001 -3.3017184118E+001 +2.5647957150E-001 -7.8259186137E+001 +2.5943117588E-001 -7.9271040585E+001 +4.9072822539E-001 -3.9706864846E+001
22204450000.000 +5.3414297954E-001 -3.3172633419E+001 +2.5619065904E-001 -7.8946675721E+001 +2.5842059191E-001 -8.0350810763E+001 +4.9026685839E-001 -3.9927113594E+001
22404400000.000 +5.3420298647E-001 -3.3179802708E+001 +2.5476750427E-001 -7.9475454568E+001 +2.5636982101E-001 -8.1293433365E+001 +4.8874315639E-001 -4.0181761897E+001
22604350000.000 +5.3191393124E-001 -3.3631204841E+001 +2.5532677090E-001 -8.0250847102E+001 +2.5556812577E-001 -8.1796911404E+001 +4.8704443615E-001 -4.0523779535E+001
22804300000.000 +5.3231042581E-001 -3.3739280438E+001 +2.5371713233E-001 -8.1038500651E+001 +2.5567580279E-001 -8.2801869689E+001 +4.8587230447E-001 -4.0623456632E+001
23004250000.000 +5.3079930257E-001 -3.3814196486E+001 +2.5327037550E-001 -8.1672343405E+001 +2.5302592081E-001 -8.3633883126E+001 +4.8394988012E-001 -4.0865989679E+001
23204200000.000 +5.2838401494E-001 -3.4268609451E+001 +2.5320162858E-001 -8.2289650485E+001 +2.5135737635E-001 -8.4128238060E+001 +4.8201500968E-001 -4.1154351189E+001
23404150000.000 +5.3000677096E-001 -3.4560922511E+001 +2.5167508749E-001 -8.3310853633E+001 +2.5266775510E-001 -8.4666198617E+001 +4.8047177105E-001 -4.1203016402E+001
23604100000.000 +5.2942207500E-001 -3.4613559246E+001 +2.5207921473E-001 -8.3559920624E+001 +2.5133434742E-001 -8.6133918440E+001 +4.7742657771E-001 -4.1602370905E+001
23804050000.000 +5.2602114442E-001 -3.5081994212E+001 +2.5178993406E-001 -8.4500125365E+001 +2.4644916219E-001 -8.5809487464E+001 +4.7608620235E-001 -4.1894772321E+001
24004000000.000 +5.2636578087E-001 -3.5526413863E+001 +2.5059638831E-001 -8.4836633668E+001 +2.4947020721E-001 -8.6884997581E+001 +4.7405912179E-001 -4.2207475153E+001
24203950000.000 +5.2406821014E-001 -3.5598423268E+001 +2.4935653428E-001 -8.5677424082E+001 +2.4704880453E-001 -8.7777483204E+001 +4.7204705535E-001 -4.2481440834E+001
24403900000.000 +5.2018984421E-001 -3.6012577459E+001 +2.4924966991E-001 -8.5963660093E+001 +2.4799650029E-001 -8.8027605196E+001 +4.7032624455E-001 -4.2824060695E+001
24603850000.000 +5.1812183812E-001 -3.6338905756E+001 +2.4868900007E-001 -8.7000835439E+001 +2.4747839847E-001 -8.8348205785E+001 +4.6932271485E-001 -4.3089941543E+001
24803800000.000 +5.1714811226E-001 -3.6221666584E+001 +2.4729069175E-001 -8.7306939745E+001 +2.4810575964E-001 -8.9689379362E+001 +4.6781613174E-001 -4.3311854583E+001
25003750000.000 +5.1376630592E-001 -3.6431090064E+001 +2.4806482269E-001 -8.8356715844E+001 +2.4403946402E-001 -8.9811957590E+001 +4.6617958310E-001 -4.3555224992E+001
25203700000.000 +5.1401398644E-001 -3.6658535804E+001 +2.4554424840E-001 -8.8936871050E+001 +2.4831472482E-001 -9.0105215282E+001 +4.6538185164E-001 -4.3698326514E+001
25403650000.000 +5.1391418156E-001 -3.6648225094E+001 +2.4455021241E-001 -8.9104389016E+001 +2.4527065379E-001 -9.1297595081E+001 +4.6355685487E-001 -4.3911021014E+001
25603600000.000 +5.1170406613E-001 -3.6916547993E+001 +2.4416553730E-001 -8.9584990744E+001 +2.4362175819E-001 -9.1113513836E+001 +4.6201658938E-001 -4.4073947548E+001
25803550000.000 +5.1168274882E-001 -3.7202222041E+001 +2.4418526428E-001 -9.0269808204E+001 +2.4493230780E-001 -9.2166086481E+001 +4.6113690618E-001 -4.4274372706E+001
26003500000.000 +5.1071479078E-001 -3.7319548932E+001 +2.4153888727E-001 -9.1131609539E+001 +2.4392905063E-001 -9.2549269504E+001 +4.5949231534E-001 -4.4422942396E+001
26203450000.000 +5.0936388880E-001 -3.7584139883E+001 +2.4180322962E-001 -9.1556714643E+001 +2.4271602497E-001 -9.2977333289E+001 +4.5787147058E-001 -4.4682447888E+001
26403400000.000 +5.0910917011E-001 -3.7870594130E+001 +2.4209115243E-001 -9.2594211394E+001 +2.4171361150E-001 -9.3410282548E+001 +4.5658398501E-001 -4.4835331868E+001
26603350000.000 +5.0974111426E-001 -3.7922255740E+001 +2.4130670289E-001 -9.2688298387E+001 +2.4311824896E-001 -9.4869381686E+001 +4.5504112112E-001 -4.5167030795E+001
26803300000.000 +5.0711827189E-001 -3.8184449051E+001 +2.4219838908E-001 -9.3696607545E+001 +2.4009246565E-001 -9.5058385916E+001 +4.5348665738E-001 -4.5417236884E+001
27003250000.000 +5.0565432592E-001 -3.8405587157E+001 +2.4033875491E-001 -9.4372971521E+001 +2.4120794129E-001 -9.5870015142E+001 +4.5249798289E-001 -4.5597070462E+001
27203200000.000 +5.0466230035E-001 -3.8521143617E+001 +2.3985138253E-001 -9.5313466505E+001 +2.3714459073E-001 -9.7194927337E+001 +4.5069156119E-001 -4.5934488686E+001
27403150000.000 +5.0241329268E-001 -3.8644108657E+001 +2.3937525981E-001 -9.5640416067E+001 +2.3601328492E-001 -9.7636483737E+001 +4.4936475389E-001 -4.6258209267E+001
27603100000.000 +5.0058613475E-001 -3.8858135281E+001 +2.3887377762E-001 -9.6802175964E+001 +2.3592830189E-001 -9.8153938328E+001 +4.4789486848E-001 -4.6335528980E+001
27803050000.000 +4.9921855863E-001 -3.8946554096E+001 +2.3681316955E-001 -9.7413919014E+001 +2.3437066748E-001 -9.9021588299E+001 +4.4739894245E-001 -4.6543021882E+001
28003000000.000 +4.9675607704E-001 -3.9159208100E+001 +2.3730972029E-001 -9.8019649409E+001 +2.3214488423E-001 -9.9529193839E+001 +4.4502502805E-001 -4.6720722070E+001
28202950000.000 +4.9499062244E-001 -3.9490141462E+001 +2.3612313722E-001 -9.8588909110E+001 +2.3263254903E-001 -9.9611092608E+001 +4.4373201074E-001 -4.6813544426E+001
28402900000.000 +4.9593394179E-001 -3.9650001359E+001 +2.3507197976E-001 -9.8636858891E+001 +2.3763371824E-001 -1.0037287192E+002 +4.4247533531E-001 -4.7016674422E+001
28602850000.000 +4.9405898093E-001 -3.9695041578E+001 +2.3427322668E-001 -9.8955617635E+001 +2.3396950161E-001 -1.0113126083E+002 +4.4149036884E-001 -4.7276340625E+001
28802800000.000 +4.9157268484E-001 -4.0054521718E+001 +2.3446068022E-001 -9.9673742871E+001 +2.3559512643E-001 -1.0097352157E+002 +4.4038539947E-001 -4.7503448476E+001
29002750000.000 +4.9331685161E-001 -4.0211599443E+001 +2.3543165312E-001 -1.0034431517E+002 +2.3619248656E-001 -1.0242937132E+002 +4.3920150042E-001 -4.7754396661E+001
29202700000.000 +4.9200722678E-001 -4.0212302067E+001 +2.3499446108E-001 -1.0060024054E+002 +2.3519388344E-001 -1.0297971347E+002 +4.3785811284E-001 -4.8064485153E+001
29402650000.000 +4.9031693995E-001 -4.0578066254E+001 +2.3569655574E-001 -1.0141016301E+002 +2.3511333147E-001 -1.0342068752E+002 +4.3600700750E-001 -4.8327298319E+001
29602600000.000 +4.9158695922E-001 -4.0636849336E+001 +2.3485807583E-001 -1.0221222919E+002 +2.3511507475E-001 -1.0421204424E+002 +4.3505816866E-001 -4.8534930969E+001
29802550000.000 +4.8868097094E-001 -4.0671562180E+001 +2.3514111499E-001 -1.0262526369E+002 +2.3228639138E-001 -1.0516594408E+002 +4.3288100506E-001 -4.8797497304E+001
30002500000.000 +4.8516684352E-001 -4.1068893039E+001 +2.3427314491E-001 -1.0358326623E+002 +2.3117610790E-001 -1.0484982857E+002 +4.3199234779E-001 -4.8976562576E+001
30202450000.000 +4.8613463799E-001 -4.1167293647E+001 +2.3121915746E-001 -1.0415366842E+002 +2.3398921369E-001 -1.0597560358E+002 +4.3069899881E-001 -4.9101194590E+001
30402400000.000 +4.8342538661E-001 -4.1070757208E+001 +2.3150841012E-001 -1.0523702398E+002 +2.2744833587E-001 -1.0685504049E+002 +4.2935597746E-001 -4.9430725644E+001
30602350000.000 +4.8059847565E-001 -4.1492982754E+001 +2.2907726586E-001 -1.0582707919E+002 +2.2730905002E-001 -1.0630314290E+002 +4.2822576558E-001 -4.9566083048E+001
30802300000.000 +4.8093301351E-001 -4.1670281443E+001 +2.2857440629E-001 -1.0664669486E+002 +2.2577047489E-001 -1.0772896690E+002 +4.2671546124E-001 -4.9719159515E+001
31002250000.000 +4.7910350903E-001 -4.1660063995E+001 +2.2535248974E-001 -1.0660735376E+002 +2.2622509850E-001 -1.0796325931E+002 +4.2468977950E-001 -4.9851893808E+001
31202200000.000 +4.7733124520E-001 -4.2033988586E+001 +2.2728280464E-001 -1.0756732904E+002 +2.2497462185E-001 -1.0896449886E+002 +4.2300459819E-001 -5.0019610528E+001
31402150000.000 +4.7717382736E-001 -4.2094957687E+001 +2.2401502485E-001 -1.0801474702E+002 +2.2745122068E-001 -1.0922808515E+002 +4.2138232782E-001 -5.0153583408E+001
31602100000.000 +4.7509686644E-001 -4.2148435488E+001 +2.2628510790E-001 -1.0848902375E+002 +2.2351513564E-001 -1.1073570906E+002 +4.1922537514E-001 -5.0389188733E+001
31802050000.000 +4.7333769838E-001 -4.2452644841E+001 +2.2305141218E-001 -1.0875416125E+002 +2.2551589357E-001 -1.0966132827E+002 +4.1775526328E-001 -5.0460754086E+001
32002000000.000 +4.7367413833E-001 -4.2626419703E+001 +2.2649583866E-001 -1.0972000460E+002 +2.2639563036E-001 -1.1150364216E+002 +4.1628500204E-001 -5.0618529028E+001
32201950000.000 +4.7212374574E-001 -4.2563457002E+001 +2.2453114807E-001 -1.1012693204E+002 +2.2592678216E-001 -1.1168422169E+002 +4.1493887358E-001 -5.0781422879E+001
32401900000.000 +4.7071252343E-001 -4.2849139367E+001 +2.2850921578E-001 -1.1099454799E+002 +2.2420760777E-001 -1.1277090552E+002 +4.1391862495E-001 -5.0985526975E+001
32601850000.000 +4.7042504373E-001 -4.3002176367E+001 +2.2400898772E-001 -1.1154014468E+002 +2.2544473898E-001 -1.1295914387E+002 +4.1308661360E-001 -5.1176888864E+001
32801800000.000 +4.6927389638E-001 -4.3036671081E+001 +2.2510552109E-001 -1.1186257653E+002 +2.2538902771E-001 -1.1418060092E+002 +4.1168885676E-001 -5.1418667456E+001
33001750000.000 +4.6775112108E-001 -4.3172227150E+001 +2.2466323214E-001 -1.1277384403E+002 +2.2454027933E-001 -1.1444798381E+002 +4.1115259940E-001 -5.1629785648E+001
33201700000.000 +4.6673086260E-001 -4.3398286841E+001 +2.2503601229E-001 -1.1326412641E+002 +2.2425867791E-001 -1.1496830958E+002 +4.1017035152E-001 -5.1811321084E+001
33401650000.000 +4.6614512487E-001 -4.3453181586E+001 +2.2418338938E-001 -1.1375818593E+002 +2.2315055497E-001 -1.1570195876E+002 +4.0967884998E-001 -5.2010222328E+001
33601600000.000 +4.6366924901E-001 -4.3494565652E+001 +2.2321825815E-001 -1.1459235037E+002 +2.2145422236E-001 -1.1621054919E+002 +4.0862504181E-001 -5.2192456357E+001
33801550000.000 +4.6340722484E-001 -4.3779180930E+001 +2.2202901817E-001 -1.1539000162E+002 +2.2098211313E-001 -1.1682426952E+002 +4.0736823086E-001 -5.2286868430E+001
34001500000.000 +4.6242349900E-001 -4.3918821354E+001 +2.2124323073E-001 -1.1583993803E+002 +2.1854053265E-001 -1.1737792467E+002 +4.0588678418E-001 -5.2498572667E+001
34201450000.000 +4.6029913215E-001 -4.3937883874E+001 +2.2174484438E-001 -1.1651284705E+002 +2.1832690064E-001 -1.1811718935E+002 +4.0459398553E-001 -5.2554750423E+001
34401400000.000 +4.5950153897E-001 -4.4284417013E+001 +2.1979191050E-001 -1.1719683469E+002 +2.1808333096E-001 -1.1865892517E+002 +4.0286460001E-001 -5.2772814491E+001
34601350000.000 +4.5878935244E-001 -4.4295213090E+001 +2.1856655590E-001 -1.1797476549E+002 +2.1803185955E-001 -1.1965801179E+002 +4.0050300688E-001 -5.2751422598E+001
34801300000.000 +4.5678270961E-001 -4.4536062319E+001 +2.1863911263E-001 -1.1860561789E+002 +2.1408048006E-001 -1.2005391726E+002 +3.9860191526E-001 -5.2965548651E+001
35001250000.000 +4.5546806857E-001 -4.4803777079E+001 +2.1650795198E-001 -1.1927686605E+002 +2.1451025537E-001 -1.2020456593E+002 +3.9718474289E-001 -5.3050858257E+001
35201200000.000 +4.5410349725E-001 -4.4793048961E+001 +2.1614060967E-001 -1.1963079936E+002 +2.1473033888E-001 -1.2148399576E+002 +3.9500168244E-001 -5.3302349740E+001
35401150000.000 +4.5210549268E-001 -4.4684145250E+001 +2.1548546744E-001 -1.2028241269E+002 +2.1491721383E-001 -1.2163565172E+002 +3.9357741188E-001 -5.3370666724E+001
35601100000.000 +4.5103835853E-001 -4.5063465729E+001 +2.1525008874E-001 -1.2091893846E+002 +2.1471694075E-001 -1.2214118390E+002 +3.9175174593E-001 -5.3539168264E+001
35801050000.000 +4.5034194453E-001 -4.5030883758E+001 +2.1301686912E-001 -1.2138167000E+002 +2.1435856207E-001 -1.2314504566E+002 +3.9161882866E-001 -5.3775266625E+001
36001000000.000 +4.4759965256E-001 -4.4984675271E+001 +2.1465636767E-001 -1.2185242241E+002 +2.1366836149E-001 -1.2404187756E+002 +3.8942526029E-001 -5.3985528265E+001
36200950000.000 +4.4710060146E-001 -4.5252621223E+001 +2.1255451205E-001 -1.2277092459E+002 +2.1450666589E-001 -1.2368232807E+002 +3.8807849650E-001 -5.4038622641E+001
36400900000.000 +4.4690257318E-001 -4.5202277614E+001 +2.1420464210E-001 -1.2282076015E+002 +2.1553042090E-001 -1.2491777657E+002 +3.8786184764E-001 -5.4241300752E+001
36600850000.000 +4.4486193608E-001 -4.5285205887E+001 +2.1304573716E-001 -1.2350543239E+002 +2.1220537433E-001 -1.2528677237E+002 +3.8598145197E-001 -5.4324455267E+001
36800800000.000 +4.4398986464E-001 -4.5503658250E+001 +2.1544095169E-001 -1.2414488960E+002 +2.1434307137E-001 -1.2590237197E+002 +3.8580225809E-001 -5.4305352830E+001
37000750000.000 +4.4405549277E-001 -4.5548420458E+001 +2.1352882052E-001 -1.2470191886E+002 +2.1323730152E-001 -1.2627703859E+002 +3.8494998820E-001 -5.4201588998E+001
37200700000.000 +4.4269608699E-001 -4.5533365642E+001 +2.1568948431E-001 -1.2496191271E+002 +2.1191287449E-001 -1.2688469334E+002 +3.8389633369E-001 -5.4220592774E+001
37400650000.000 +4.4228522917E-001 -4.5713805851E+001 +2.1363547316E-001 -1.2611550105E+002 +2.1067086598E-001 -1.2727735373E+002 +3.8387284158E-001 -5.4168164241E+001
37600600000.000 +4.4202814038E-001 -4.5739284942E+001 +2.1409686922E-001 -1.2693140615E+002 +2.1075355099E-001 -1.2820770339E+002 +3.8255463470E-001 -5.4239175216E+001
37800550000.000 +4.3986274230E-001 -4.5873050000E+001 +2.1252559447E-001 -1.2771630790E+002 +2.0827699937E-001 -1.2860822294E+002 +3.8130003022E-001 -5.4409810466E+001
38000500000.000 +4.3932524862E-001 -4.6163378309E+001 +2.1245889496E-001 -1.2830096259E+002 +2.0823851565E-001 -1.2847261480E+002 +3.7975790663E-001 -5.4506918726E+001
38200450000.000 +4.3972017391E-001 -4.6222412412E+001 +2.0959404363E-001 -1.2916742359E+002 +2.0834923949E-001 -1.2979498903E+002 +3.7726271122E-001 -5.4679069559E+001
38400400000.000 +4.3710015821E-001 -4.6206819243E+001 +2.0868848603E-001 -1.2929419873E+002 +2.0514971195E-001 -1.3033561811E+002 +3.7577875511E-001 -5.4917644709E+001
38600350000.000 +4.3626160828E-001 -4.6504854292E+001 +2.0826823710E-001 -1.3015391825E+002 +2.0739465935E-001 -1.3080873955E+002 +3.7443387836E-001 -5.5028405522E+001
38800300000.000 +4.3654125732E-001 -4.6610534554E+001 +2.0540795742E-001 -1.3023216824E+002 +2.0526570018E-001 -1.3145228928E+002 +3.7272977336E-001 -5.5207544298E+001
39000250000.000 +4.3390105898E-001 -4.6698321528E+001 +2.0561261873E-001 -1.3083750266E+002 +2.0531242240E-001 -1.3253862287E+002 +3.7150637633E-001 -5.5316336741E+001
39200200000.000 +4.3376699118E-001 -4.7059390166E+001 +2.0346430803E-001 -1.3166640463E+002 +2.0308677883E-001 -1.3299545247E+002 +3.7077948472E-001 -5.5248441117E+001
39400150000.000 +4.3209639835E-001 -4.7019925411E+001 +2.0452112403E-001 -1.3149449542E+002 +2.0558230001E-001 -1.3362337738E+002 +3.7064979069E-001 -5.5307245577E+001
39600100000.000 +4.2902527214E-001 -4.7008153435E+001 +2.0365457804E-001 -1.3174125168E+002 +2.0275883019E-001 -1.3398466397E+002 +3.6972209160E-001 -5.5354005697E+001
39800050000.000 +4.2745578120E-001 -4.7031513250E+001 +2.0727890722E-001 -1.3255635051E+002 +2.0678796046E-001 -1.3433846783E+002 +3.6993628154E-001 -5.5232262046E+001
40000000000.000 +4.2730369537E-001 -4.6867775045E+001 +2.0629216185E-001 -1.3375624352E+002 +2.0577298165E-001 -1.3565375449E+002 +3.6981507711E-001 -5.5218862827E+001
