# Supplementary material for: Conductivity and radio frequency performance data for silver nanoparticle inks deposited via aerosol jet deposition and processed under varying conditions
Source: Data Brief. 2020 Sep 24;33:106331. doi: 10.1016/j.dib.2020.106331 (PMC7560714; doi:10.1016/j.dib.2020.106331)
Supplement: Supplementary file 3 [file mmc3.zip › Sintering Study/Clariant Ink/RF Data/CLA_04_05.S2P]

!  2-Port S-parameters saved by WinCal
! VAR MeasName=S-Parameters (CALIBRATED_DATA) read from VNA (E8364B)
! VAR MeasDate=11/22/2017 3:47:35 PM
! VAR NAME=AFRL171010_04_05
! VAR FILENAME=AFRL171010_04_05.S2P
! VAR DATE=11/22/2017 3:47:35 PM
! VAR PHYS_PORTS=1,2
! VAR ObjTypeName=DATASET
! VAR IndexType=Frequency
!
# Hz S MA R 50
10000000.000 +6.6081718892E-001 -1.5141770113E-001 +3.0739502609E-001 -8.6796567959E-001 +3.0862304772E-001 -1.3812587651E+000 +6.5676512674E-001 -1.5125032479E-001
209950000.000 +6.5592486276E-001 +2.3694686999E-001 +3.0617001743E-001 -2.6806699340E+000 +3.0651303850E-001 -2.7286348579E+000 +6.5089178936E-001 +1.0444175910E-001
409900000.000 +6.5128899716E-001 -1.1451007605E+000 +3.1029072738E-001 -1.3928041864E+000 +3.1062507137E-001 -1.4057274951E+000 +6.4572970084E-001 -1.4282335059E+000
609850000.000 +6.5375668340E-001 -1.0099999677E+000 +3.0720325671E-001 -3.5722961135E+000 +3.0739002131E-001 -3.6331697315E+000 +6.4730800563E-001 -1.4234277170E+000
809800000.000 +6.5550569711E-001 -1.5289925173E+000 +3.0505624125E-001 -3.8291752082E+000 +3.0580335291E-001 -3.9253725405E+000 +6.4918091139E-001 -2.1399056182E+000
1009750000.000 +6.5540542813E-001 -2.0160668490E+000 +3.0412625029E-001 -4.6947787932E+000 +3.0417800065E-001 -4.7857119559E+000 +6.4927325517E-001 -2.7432078639E+000
1209700000.000 +6.5513994735E-001 -2.5400727775E+000 +3.0416184056E-001 -5.1492118667E+000 +3.0428535599E-001 -5.2966534618E+000 +6.4905427133E-001 -3.3291403380E+000
1409650000.000 +6.5357301037E-001 -3.0289371866E+000 +3.0479323214E-001 -5.8327795312E+000 +3.0496090218E-001 -5.9758767936E+000 +6.4753593942E-001 -3.9280987446E+000
1609600000.000 +6.5030488895E-001 -3.4847986097E+000 +3.0663130126E-001 -6.6633415497E+000 +3.0636159479E-001 -6.7997272224E+000 +6.4422430044E-001 -4.5064741169E+000
1809550000.000 +6.4635990515E-001 -3.6614374152E+000 +3.0651865200E-001 -7.9747339251E+000 +3.0671526875E-001 -8.1527171927E+000 +6.4148175076E-001 -4.8611385219E+000
2009500000.000 +6.4654682638E-001 -3.7117628899E+000 +3.0391975604E-001 -8.9401207448E+000 +3.0415752147E-001 -9.1575467065E+000 +6.4093742853E-001 -5.1761366358E+000
2209450000.000 +6.4764261646E-001 -4.0967193347E+000 +3.0211004944E-001 -9.5789678115E+000 +3.0216717447E-001 -9.7489020739E+000 +6.4085284628E-001 -5.6072003648E+000
2409400000.000 +6.4708942897E-001 -4.6010178437E+000 +3.0246557635E-001 -1.0312271330E+001 +3.0285443462E-001 -1.0488177379E+001 +6.3911562950E-001 -6.0617198296E+000
2609350000.000 +6.4662086159E-001 -4.8656138156E+000 +3.0165376930E-001 -1.1033547620E+001 +3.0194911780E-001 -1.1290676402E+001 +6.3855325675E-001 -6.4922600457E+000
2809300000.000 +6.4569984051E-001 -5.2295146433E+000 +3.0139816411E-001 -1.1694618323E+001 +3.0153082506E-001 -1.1907303401E+001 +6.3846256910E-001 -7.0099826893E+000
3009250000.000 +6.4309032910E-001 -5.6083478230E+000 +3.0189247180E-001 -1.2571038712E+001 +3.0181828234E-001 -1.2811487995E+001 +6.3647270706E-001 -7.4936774300E+000
3209200000.000 +6.4264405046E-001 -5.8509422686E+000 +3.0078297972E-001 -1.3444140187E+001 +3.0117046767E-001 -1.3727900785E+001 +6.3628260616E-001 -7.9606388917E+000
3409150000.000 +6.4238591198E-001 -6.1256457248E+000 +3.0012233555E-001 -1.4155630388E+001 +3.0025752689E-001 -1.4368547089E+001 +6.3580903931E-001 -8.3087049545E+000
3609100000.000 +6.4211258262E-001 -6.5040385799E+000 +2.9961436496E-001 -1.4857439631E+001 +2.9994125181E-001 -1.5129747290E+001 +6.3474260518E-001 -8.7848050559E+000
3809050000.000 +6.4205648796E-001 -6.7619523972E+000 +2.9929629059E-001 -1.5490175755E+001 +2.9934060848E-001 -1.5911177489E+001 +6.3396544067E-001 -9.2227216066E+000
4009000000.000 +6.4128138289E-001 -7.1046189529E+000 +2.9895144809E-001 -1.6266796340E+001 +2.9854901478E-001 -1.6582354468E+001 +6.3296251073E-001 -9.6938470548E+000
4208950000.000 +6.4028193902E-001 -7.5405021978E+000 +2.9923469955E-001 -1.7044301722E+001 +2.9912363568E-001 -1.7342723798E+001 +6.3098702548E-001 -1.0182872608E+001
4408900000.000 +6.3856703819E-001 -7.7860478261E+000 +2.9790532353E-001 -1.7813368305E+001 +2.9810477741E-001 -1.8208582627E+001 +6.2984655393E-001 -1.0552151149E+001
4608850000.000 +6.3756171182E-001 -7.9930632881E+000 +2.9771990099E-001 -1.8654172345E+001 +2.9780288865E-001 -1.9012910909E+001 +6.2863287554E-001 -1.0963176397E+001
4808800000.000 +6.3684128884E-001 -8.3474871139E+000 +2.9686048424E-001 -1.9356221704E+001 +2.9689371793E-001 -1.9791973793E+001 +6.2735850133E-001 -1.1368221397E+001
5008750000.000 +6.3692921881E-001 -8.6174768738E+000 +2.9658917763E-001 -2.0225832059E+001 +2.9692904346E-001 -2.0644416327E+001 +6.2666621726E-001 -1.1787928452E+001
5208700000.000 +6.3610429223E-001 -8.8601110469E+000 +2.9546879011E-001 -2.0854685311E+001 +2.9518640462E-001 -2.1390865614E+001 +6.2604038290E-001 -1.2163368286E+001
5408650000.000 +6.3506774991E-001 -9.2451949680E+000 +2.9545079778E-001 -2.1573168891E+001 +2.9548965258E-001 -2.2005880991E+001 +6.2510000288E-001 -1.2602862496E+001
5608600000.000 +6.3495358045E-001 -9.5224351922E+000 +2.9454262705E-001 -2.2331595563E+001 +2.9500041447E-001 -2.2906744375E+001 +6.2466469452E-001 -1.3027442663E+001
5808550000.000 +6.3373255728E-001 -9.8427081175E+000 +2.9427703001E-001 -2.3083046938E+001 +2.9467288343E-001 -2.3542876521E+001 +6.2429323810E-001 -1.3474662948E+001
6008500000.000 +6.3299370571E-001 -1.0251769810E+001 +2.9433060211E-001 -2.3792547340E+001 +2.9467665520E-001 -2.4243349220E+001 +6.2345491477E-001 -1.3947733729E+001
6208450000.000 +6.3271135936E-001 -1.0524871870E+001 +2.9415947730E-001 -2.4508663712E+001 +2.9435990207E-001 -2.4992571778E+001 +6.2217921070E-001 -1.4395990805E+001
6408400000.000 +6.3172345580E-001 -1.0811309758E+001 +2.9357862664E-001 -2.5235565952E+001 +2.9376216246E-001 -2.5820418104E+001 +6.2147514183E-001 -1.4820888429E+001
6608350000.000 +6.3077849935E-001 -1.1218607895E+001 +2.9339209742E-001 -2.5892753007E+001 +2.9299796132E-001 -2.6425859387E+001 +6.1933860807E-001 -1.5279499847E+001
6808300000.000 +6.3032309948E-001 -1.1499108603E+001 +2.9327334218E-001 -2.6746789457E+001 +2.9358327438E-001 -2.7228876204E+001 +6.1836604589E-001 -1.5717189920E+001
7008250000.000 +6.2836012795E-001 -1.1718309448E+001 +2.9189121218E-001 -2.7414085835E+001 +2.9211887896E-001 -2.8071547204E+001 +6.1673833676E-001 -1.6078485266E+001
7208200000.000 +6.2664024677E-001 -1.2149629085E+001 +2.9185909661E-001 -2.8153538942E+001 +2.9199546302E-001 -2.8699497408E+001 +6.1513480698E-001 -1.6563409168E+001
7408150000.000 +6.2603536465E-001 -1.2442085708E+001 +2.9092065743E-001 -2.8911782124E+001 +2.9141548028E-001 -2.9591335224E+001 +6.1395669746E-001 -1.7051918233E+001
7608100000.000 +6.2432115020E-001 -1.2734477781E+001 +2.9128548408E-001 -2.9675404929E+001 +2.9073136370E-001 -3.0156925537E+001 +6.1237507644E-001 -1.7441621064E+001
7808050000.000 +6.2288463068E-001 -1.3124477797E+001 +2.9076902103E-001 -3.0357890109E+001 +2.9020087989E-001 -3.0914623407E+001 +6.1076285227E-001 -1.7899326510E+001
8008000000.000 +6.2197049051E-001 -1.3425998767E+001 +2.9058306202E-001 -3.1085548081E+001 +2.9019923649E-001 -3.1654520813E+001 +6.0920726716E-001 -1.8317376418E+001
8207950000.000 +6.2030564115E-001 -1.3646767153E+001 +2.8902616922E-001 -3.1910003732E+001 +2.8943245160E-001 -3.2686709625E+001 +6.0789788953E-001 -1.8640623706E+001
8407900000.000 +6.1847694523E-001 -1.3939505573E+001 +2.8910305481E-001 -3.2499493750E+001 +2.8880667640E-001 -3.3132261372E+001 +6.0656790022E-001 -1.9075330629E+001
8607850000.000 +6.1825275111E-001 -1.4242002603E+001 +2.8885181965E-001 -3.3337566743E+001 +2.9017833622E-001 -3.4053767976E+001 +6.0563182808E-001 -1.9472205010E+001
8807800000.000 +6.1787386404E-001 -1.4407819836E+001 +2.8838921677E-001 -3.4041320754E+001 +2.8838956643E-001 -3.4843037367E+001 +6.0452830632E-001 -1.9871801667E+001
9007750000.000 +6.1594159132E-001 -1.4754070363E+001 +2.8796609520E-001 -3.4755522415E+001 +2.8797952612E-001 -3.5404485811E+001 +6.0239343327E-001 -2.0261174818E+001
9207700000.000 +6.1582010515E-001 -1.5038117301E+001 +2.8726070375E-001 -3.5488696993E+001 +2.8790300095E-001 -3.6327937258E+001 +6.0169388610E-001 -2.0661187713E+001
9407650000.000 +6.1472664654E-001 -1.5278766741E+001 +2.8713671182E-001 -3.6237766934E+001 +2.8693508169E-001 -3.7077477496E+001 +5.9979280508E-001 -2.1012389428E+001
9607600000.000 +6.1273698850E-001 -1.5606241883E+001 +2.8660246729E-001 -3.6897299196E+001 +2.8582049346E-001 -3.7738799913E+001 +5.9766309574E-001 -2.1418300187E+001
9807550000.000 +6.1154033903E-001 -1.5894991372E+001 +2.8584299377E-001 -3.7622352288E+001 +2.8577399712E-001 -3.8406753810E+001 +5.9626503313E-001 -2.1855873906E+001
10007500000.000 +6.0978344868E-001 -1.6136170924E+001 +2.8479928155E-001 -3.8455613893E+001 +2.8521822701E-001 -3.9338081524E+001 +5.9475328674E-001 -2.2205887960E+001
10207450000.000 +6.0715207751E-001 -1.6416499435E+001 +2.8450624639E-001 -3.9055682031E+001 +2.8391849820E-001 -3.9769708717E+001 +5.9277526716E-001 -2.2629443158E+001
10407400000.000 +6.0639401024E-001 -1.6781104556E+001 +2.8423490277E-001 -3.9888084983E+001 +2.8545028006E-001 -4.0417527035E+001 +5.9126439444E-001 -2.3002968885E+001
10607350000.000 +6.0589309257E-001 -1.6902612730E+001 +2.8316203170E-001 -4.0496499173E+001 +2.8337705918E-001 -4.1515485302E+001 +5.8995781110E-001 -2.3366515657E+001
10807300000.000 +6.0289364096E-001 -1.7233261108E+001 +2.8307532045E-001 -4.1252570514E+001 +2.8264212356E-001 -4.1749931880E+001 +5.8767487248E-001 -2.3693775831E+001
11007250000.000 +6.0291062025E-001 -1.7556913967E+001 +2.8244472283E-001 -4.1897502874E+001 +2.8347231546E-001 -4.2731609767E+001 +5.8666955080E-001 -2.4153764534E+001
11207200000.000 +6.0207098862E-001 -1.7655376506E+001 +2.8238880437E-001 -4.2699984545E+001 +2.8287692403E-001 -4.3397530735E+001 +5.8536789753E-001 -2.4469881372E+001
11407150000.000 +5.9944153397E-001 -1.7994955742E+001 +2.8099416250E-001 -4.3205718773E+001 +2.8165482239E-001 -4.4294502308E+001 +5.8408211499E-001 -2.4874919770E+001
11607100000.000 +5.9956419617E-001 -1.8349368270E+001 +2.8275247166E-001 -4.3968079274E+001 +2.8127137048E-001 -4.4615079942E+001 +5.8261252992E-001 -2.5268036149E+001
11807050000.000 +5.9905237539E-001 -1.8404514174E+001 +2.8071371840E-001 -4.4805361871E+001 +2.8191130248E-001 -4.5926500800E+001 +5.8134392932E-001 -2.5598621977E+001
12007000000.000 +5.9692626474E-001 -1.8716310636E+001 +2.8174945681E-001 -4.5317590741E+001 +2.7907615762E-001 -4.6232320651E+001 +5.7954324871E-001 -2.5972461934E+001
12206950000.000 +5.9618738087E-001 -1.9039239075E+001 +2.8033851053E-001 -4.6087477545E+001 +2.8139976284E-001 -4.7043342350E+001 +5.7758575829E-001 -2.6310946586E+001
12406900000.000 +5.9568473785E-001 -1.9152539806E+001 +2.8032593495E-001 -4.6779370463E+001 +2.7925111585E-001 -4.8027041231E+001 +5.7647366988E-001 -2.6691422312E+001
12606850000.000 +5.9220998862E-001 -1.9420076076E+001 +2.7881529301E-001 -4.7532155981E+001 +2.7909027426E-001 -4.8628680491E+001 +5.7440559089E-001 -2.7034442174E+001
12806800000.000 +5.9101153203E-001 -1.9929269850E+001 +2.7968463398E-001 -4.7978632898E+001 +2.7800525557E-001 -4.9323337148E+001 +5.7296372886E-001 -2.7451789482E+001
13006750000.000 +5.8922092341E-001 -1.9910721015E+001 +2.7895725189E-001 -4.8949414216E+001 +2.7898288765E-001 -5.0262145778E+001 +5.7180969308E-001 -2.7736118504E+001
13206700000.000 +5.8604321363E-001 -2.0116572052E+001 +2.7823260796E-001 -4.9738861133E+001 +2.7686929906E-001 -5.1147187125E+001 +5.6961529584E-001 -2.8084445371E+001
13406650000.000 +5.8474565842E-001 -2.0460469648E+001 +2.7775715256E-001 -5.0621543877E+001 +2.7764479632E-001 -5.1362614304E+001 +5.6776071038E-001 -2.8463210034E+001
13606600000.000 +5.8475093062E-001 -2.0611570007E+001 +2.7699290214E-001 -5.1289252796E+001 +2.7762160558E-001 -5.2411680922E+001 +5.6686121067E-001 -2.8784412294E+001
13806550000.000 +5.8259159849E-001 -2.0765405493E+001 +2.7575181166E-001 -5.1996409577E+001 +2.7533277486E-001 -5.3001500728E+001 +5.6484238191E-001 -2.9123907758E+001
14006500000.000 +5.8101450025E-001 -2.1116221035E+001 +2.7539927429E-001 -5.2540350425E+001 +2.7617127433E-001 -5.3564590809E+001 +5.6374537791E-001 -2.9530870305E+001
14206450000.000 +5.8104505004E-001 -2.1326385014E+001 +2.7499609484E-001 -5.3383251590E+001 +2.7569641801E-001 -5.4317451662E+001 +5.6251058967E-001 -2.9823818251E+001
14406400000.000 +5.7918304063E-001 -2.1521547923E+001 +2.7478936347E-001 -5.4084819241E+001 +2.7538982153E-001 -5.4705505728E+001 +5.6058361198E-001 -3.0116614572E+001
14606350000.000 +5.7799875641E-001 -2.1823646529E+001 +2.7495214739E-001 -5.4548867419E+001 +2.7483562017E-001 -5.5462902548E+001 +5.5921572661E-001 -3.0497182233E+001
14806300000.000 +5.7793498013E-001 -2.1950960459E+001 +2.7491749505E-001 -5.5529770641E+001 +2.7411349944E-001 -5.6245313545E+001 +5.5828482515E-001 -3.0826843957E+001
15006250000.000 +5.7646637629E-001 -2.2103692215E+001 +2.7395998609E-001 -5.6047864946E+001 +2.7304976857E-001 -5.7223981172E+001 +5.5631905759E-001 -3.1122169166E+001
15206200000.000 +5.7474687443E-001 -2.2420948576E+001 +2.7425768756E-001 -5.6925478020E+001 +2.7296507978E-001 -5.7334874211E+001 +5.5470043748E-001 -3.1472250877E+001
15406150000.000 +5.7544072358E-001 -2.2548413782E+001 +2.7279183925E-001 -5.7647017587E+001 +2.7404664712E-001 -5.8665562880E+001 +5.5391445288E-001 -3.1817420994E+001
15606100000.000 +5.7327673576E-001 -2.2603091451E+001 +2.7249927132E-001 -5.8339333131E+001 +2.7044665500E-001 -5.9563475795E+001 +5.5207247186E-001 -3.2171779299E+001
15806050000.000 +5.7079615436E-001 -2.2917977101E+001 +2.7088603655E-001 -5.9058868810E+001 +2.7187123259E-001 -6.0118149562E+001 +5.5051783609E-001 -3.2526579842E+001
16006000000.000 +5.7161174486E-001 -2.3114912234E+001 +2.7128468105E-001 -5.9868810166E+001 +2.7005742053E-001 -6.0985209034E+001 +5.4969796465E-001 -3.2847606683E+001
16205950000.000 +5.6974308281E-001 -2.3172680388E+001 +2.6982259075E-001 -6.0600655947E+001 +2.6888536139E-001 -6.1606437249E+001 +5.4813923058E-001 -3.3138769335E+001
16405900000.000 +5.6761585063E-001 -2.3587746788E+001 +2.7055890300E-001 -6.1078620384E+001 +2.6684574798E-001 -6.2699908227E+001 +5.4657781132E-001 -3.3525790610E+001
16605850000.000 +5.6719556035E-001 -2.3665880840E+001 +2.6876329903E-001 -6.2006532505E+001 +2.6859808016E-001 -6.3026228171E+001 +5.4586896653E-001 -3.3757088579E+001
16805800000.000 +5.6559887772E-001 -2.3706235846E+001 +2.6729554624E-001 -6.2363333597E+001 +2.6751008274E-001 -6.4176839813E+001 +5.4519503379E-001 -3.4055055189E+001
17005750000.000 +5.6418860064E-001 -2.4078343306E+001 +2.6676270450E-001 -6.3379006201E+001 +2.6594142636E-001 -6.4123492498E+001 +5.4403010926E-001 -3.4401735772E+001
17205700000.000 +5.6512591153E-001 -2.4400246973E+001 +2.6657633594E-001 -6.3804288958E+001 +2.6646420220E-001 -6.5181928016E+001 +5.4395069661E-001 -3.4733316469E+001
17405650000.000 +5.6381918536E-001 -2.4417189687E+001 +2.6626111169E-001 -6.4639954211E+001 +2.6536304355E-001 -6.5664309177E+001 +5.4258626468E-001 -3.5135882249E+001
17605600000.000 +5.6146428627E-001 -2.4810557497E+001 +2.6529166239E-001 -6.4962232769E+001 +2.6553465142E-001 -6.6232479789E+001 +5.3992611388E-001 -3.5567203315E+001
17805550000.000 +5.6122861333E-001 -2.5132690428E+001 +2.6499959582E-001 -6.6091735342E+001 +2.6531328153E-001 -6.6721950461E+001 +5.3813400905E-001 -3.5884793985E+001
18005500000.000 +5.6034477576E-001 -2.5184895096E+001 +2.6353483834E-001 -6.6413196146E+001 +2.6503904447E-001 -6.7848803367E+001 +5.3617286038E-001 -3.6197958628E+001
18205450000.000 +5.5822720266E-001 -2.5436334084E+001 +2.6419347098E-001 -6.7029670831E+001 +2.6448924819E-001 -6.8243058651E+001 +5.3431890187E-001 -3.6558695685E+001
18405400000.000 +5.5846024641E-001 -2.5695337906E+001 +2.6289801665E-001 -6.7837386019E+001 +2.6585840986E-001 -6.8949088134E+001 +5.3352861035E-001 -3.6951318508E+001
18605350000.000 +5.5774484087E-001 -2.5695399868E+001 +2.6177593551E-001 -6.8642823494E+001 +2.6414647005E-001 -7.0041314388E+001 +5.3227605587E-001 -3.7280545782E+001
18805300000.000 +5.5501299183E-001 -2.5998929508E+001 +2.6272908513E-001 -6.9266487759E+001 +2.6104478090E-001 -7.0315129563E+001 +5.3056293325E-001 -3.7705110714E+001
19005250000.000 +5.5567095040E-001 -2.6277967683E+001 +2.6238391791E-001 -7.0008278249E+001 +2.6380944111E-001 -7.1043145556E+001 +5.2981649798E-001 -3.8054363489E+001
19205200000.000 +5.5605892980E-001 -2.6217302189E+001 +2.6222875833E-001 -7.0824394601E+001 +2.6119435535E-001 -7.2284994156E+001 +5.2835754086E-001 -3.8379273635E+001
19405150000.000 +5.5205257897E-001 -2.6461249076E+001 +2.6113230113E-001 -7.1531744843E+001 +2.5944972932E-001 -7.2697025270E+001 +5.2672456776E-001 -3.8736440971E+001
19605100000.000 +5.5106090370E-001 -2.6881618659E+001 +2.6141591575E-001 -7.2279353362E+001 +2.5877802867E-001 -7.3433559476E+001 +5.2592624402E-001 -3.9089647757E+001
19805050000.000 +5.5103202505E-001 -2.6912304249E+001 +2.5926726358E-001 -7.2857713360E+001 +2.6003212337E-001 -7.4174973507E+001 +5.2430609208E-001 -3.9321409614E+001
20005000000.000 +5.4875532816E-001 -2.7104410117E+001 +2.5951135031E-001 -7.3198177572E+001 +2.5839329728E-001 -7.5093695799E+001 +5.2217053753E-001 -3.9666492523E+001
20204950000.000 +5.4834979274E-001 -2.7533573823E+001 +2.5860611470E-001 -7.4293331425E+001 +2.5889564204E-001 -7.5235497059E+001 +5.2044111655E-001 -3.9918816172E+001
20404900000.000 +5.4817607568E-001 -2.7618137392E+001 +2.5834673670E-001 -7.4820173589E+001 +2.5824171911E-001 -7.6488072006E+001 +5.1868462304E-001 -4.0151799620E+001
20604850000.000 +5.4572665487E-001 -2.7864610955E+001 +2.5736933779E-001 -7.5465070800E+001 +2.5489573943E-001 -7.6549318179E+001 +5.1654597282E-001 -4.0507239852E+001
20804800000.000 +5.4492874790E-001 -2.8260720455E+001 +2.5627331067E-001 -7.5769035456E+001 +2.5792641181E-001 -7.7295058143E+001 +5.1517425215E-001 -4.0843968262E+001
21004750000.000 +5.4478897247E-001 -2.8465936313E+001 +2.5594959940E-001 -7.6796257561E+001 +2.5630591755E-001 -7.8095171927E+001 +5.1397262073E-001 -4.1163849516E+001
21204700000.000 +5.4232514844E-001 -2.8624420449E+001 +2.5556819797E-001 -7.6886931439E+001 +2.5754067126E-001 -7.8832118022E+001 +5.1185644734E-001 -4.1522648956E+001
21404650000.000 +5.4036932366E-001 -2.9082183567E+001 +2.5619016751E-001 -7.7840928918E+001 +2.5575080954E-001 -7.9205349752E+001 +5.1063890482E-001 -4.1936097501E+001
21604600000.000 +5.3999223811E-001 -2.9189122290E+001 +2.5305964065E-001 -7.8467108429E+001 +2.5871350780E-001 -8.0066768634E+001 +5.0950783362E-001 -4.2220694104E+001
21804550000.000 +5.3821863484E-001 -2.9269763945E+001 +2.5495782831E-001 -7.9229342027E+001 +2.5499161408E-001 -8.0913047487E+001 +5.0862937134E-001 -4.2609162039E+001
22004500000.000 +5.3663459404E-001 -2.9575927074E+001 +2.5433566949E-001 -8.0109822185E+001 +2.5670286091E-001 -8.0958340169E+001 +5.0756992926E-001 -4.2928753846E+001
22204450000.000 +5.3728391842E-001 -2.9692686191E+001 +2.5420371438E-001 -8.0787028984E+001 +2.5587624185E-001 -8.2087275814E+001 +5.0714170555E-001 -4.3203728910E+001
22404400000.000 +5.3626488330E-001 -2.9709051877E+001 +2.5244160712E-001 -8.1347224122E+001 +2.5428484858E-001 -8.3055231299E+001 +5.0578137999E-001 -4.3546267081E+001
22604350000.000 +5.3432782536E-001 -3.0099894918E+001 +2.5316120255E-001 -8.2132983083E+001 +2.5355666757E-001 -8.3640501183E+001 +5.0431938620E-001 -4.3928232771E+001
22804300000.000 +5.3493042970E-001 -3.0236222986E+001 +2.5225367942E-001 -8.3096765573E+001 +2.5398751958E-001 -8.4644603348E+001 +5.0318796446E-001 -4.4084316798E+001
23004250000.000 +5.3311198090E-001 -3.0275692244E+001 +2.5201270658E-001 -8.3712348849E+001 +2.5083417785E-001 -8.5521412295E+001 +5.0040961178E-001 -4.4412866120E+001
23204200000.000 +5.3037433487E-001 -3.0759560186E+001 +2.5159575039E-001 -8.4414381771E+001 +2.4938860448E-001 -8.6051447704E+001 +4.9843202081E-001 -4.4709561129E+001
23404150000.000 +5.3108287846E-001 -3.0969886505E+001 +2.5045533571E-001 -8.5375404735E+001 +2.5046210020E-001 -8.6563317226E+001 +4.9690891102E-001 -4.4854004233E+001
23604100000.000 +5.3061928549E-001 -3.0980897594E+001 +2.5019187535E-001 -8.5708215195E+001 +2.4924939121E-001 -8.8198058911E+001 +4.9422261746E-001 -4.5258941403E+001
23804050000.000 +5.2644931840E-001 -3.1451151162E+001 +2.4990430509E-001 -8.6651337305E+001 +2.4456189292E-001 -8.7798763895E+001 +4.9301051501E-001 -4.5610592158E+001
24004000000.000 +5.2643742204E-001 -3.1884841589E+001 +2.4920178411E-001 -8.7033476880E+001 +2.4769175128E-001 -8.9053911795E+001 +4.9127102803E-001 -4.6057727956E+001
24203950000.000 +5.2415609994E-001 -3.1976555165E+001 +2.4784549465E-001 -8.7928392563E+001 +2.4530059033E-001 -8.9980481068E+001 +4.8970143879E-001 -4.6332014059E+001
24403900000.000 +5.2035960366E-001 -3.2368114620E+001 +2.4799521932E-001 -8.8320978554E+001 +2.4638015574E-001 -9.0215879818E+001 +4.8800485110E-001 -4.6718624451E+001
24603850000.000 +5.1798358848E-001 -3.2671555343E+001 +2.4763090391E-001 -8.9406466755E+001 +2.4597880968E-001 -9.0670554245E+001 +4.8702307949E-001 -4.7049013576E+001
24803800000.000 +5.1727673825E-001 -3.2490081874E+001 +2.4645466674E-001 -8.9717026566E+001 +2.4643492996E-001 -9.2024931999E+001 +4.8534714893E-001 -4.7342542815E+001
25003750000.000 +5.1330456076E-001 -3.2604021237E+001 +2.4710829752E-001 -9.0771703110E+001 +2.4249221022E-001 -9.2176942330E+001 +4.8378485672E-001 -4.7663664563E+001
25203700000.000 +5.1295279508E-001 -3.2794749372E+001 +2.4459206140E-001 -9.1391049115E+001 +2.4685679950E-001 -9.2528144832E+001 +4.8313452663E-001 -4.7879552986E+001
25403650000.000 +5.1265082849E-001 -3.2723293148E+001 +2.4368623229E-001 -9.1657228533E+001 +2.4401323973E-001 -9.3725806651E+001 +4.8143889147E-001 -4.8119405240E+001
25603600000.000 +5.1038865987E-001 -3.3048525211E+001 +2.4349573125E-001 -9.2176808683E+001 +2.4233283789E-001 -9.3593135398E+001 +4.7944126370E-001 -4.8340337712E+001
25803550000.000 +5.1044348645E-001 -3.3343337118E+001 +2.4361796067E-001 -9.2835659684E+001 +2.4343172948E-001 -9.4666138266E+001 +4.7833261541E-001 -4.8577661893E+001
26003500000.000 +5.0850731112E-001 -3.3407532348E+001 +2.4092611160E-001 -9.3796104615E+001 +2.4207919097E-001 -9.5122841205E+001 +4.7676069717E-001 -4.8781058890E+001
26203450000.000 +5.0676550613E-001 -3.3605657792E+001 +2.4094116688E-001 -9.4263245722E+001 +2.4074290720E-001 -9.5543419476E+001 +4.7483227672E-001 -4.9055842887E+001
26403400000.000 +5.0634567664E-001 -3.3827655923E+001 +2.4075431514E-001 -9.5338086713E+001 +2.3971448190E-001 -9.6007065329E+001 +4.7346662307E-001 -4.9305187282E+001
26603350000.000 +5.0661743803E-001 -3.3823787734E+001 +2.4008714013E-001 -9.5433854337E+001 +2.4128797607E-001 -9.7486361689E+001 +4.7195479187E-001 -4.9678445527E+001
26803300000.000 +5.0376865373E-001 -3.4027136301E+001 +2.4049630014E-001 -9.6537489527E+001 +2.3829036047E-001 -9.7743151299E+001 +4.7048072487E-001 -5.0006120157E+001
27003250000.000 +5.0226704955E-001 -3.4202710170E+001 +2.3905595979E-001 -9.7220937592E+001 +2.3931860903E-001 -9.8626488153E+001 +4.6970940386E-001 -5.0248089003E+001
27203200000.000 +5.0167505600E-001 -3.4293722951E+001 +2.3824567975E-001 -9.8249829826E+001 +2.3521720703E-001 -9.9984844894E+001 +4.6818111645E-001 -5.0642270740E+001
27403150000.000 +4.9882937717E-001 -3.4331688031E+001 +2.3817187316E-001 -9.8583205381E+001 +2.3407583430E-001 -1.0041261540E+002 +4.6662398638E-001 -5.0926665692E+001
27603100000.000 +4.9754613172E-001 -3.4606467078E+001 +2.3733158429E-001 -9.9803990315E+001 +2.3366984829E-001 -1.0098219826E+002 +4.6497419267E-001 -5.1135787759E+001
27803050000.000 +4.9597272470E-001 -3.4605036916E+001 +2.3564388116E-001 -1.0044613796E+002 +2.3235629881E-001 -1.0183116857E+002 +4.6418135416E-001 -5.1362912809E+001
28003000000.000 +4.9290294398E-001 -3.4781998678E+001 +2.3570320831E-001 -1.0097357159E+002 +2.3006270954E-001 -1.0235964467E+002 +4.6256224872E-001 -5.1630630303E+001
28202950000.000 +4.9114591686E-001 -3.5102656527E+001 +2.3423452364E-001 -1.0159997812E+002 +2.3094847128E-001 -1.0248071426E+002 +4.6200328530E-001 -5.1766046908E+001
28402900000.000 +4.9211321591E-001 -3.5256922605E+001 +2.3378688899E-001 -1.0160494087E+002 +2.3568390191E-001 -1.0323501670E+002 +4.5998465187E-001 -5.2067892351E+001
28602850000.000 +4.8994687010E-001 -3.5246838457E+001 +2.3341983425E-001 -1.0190585306E+002 +2.3200877218E-001 -1.0397162115E+002 +4.5896456456E-001 -5.2346766651E+001
28802800000.000 +4.8753992155E-001 -3.5584793984E+001 +2.3345737197E-001 -1.0264474224E+002 +2.3352984736E-001 -1.0380772918E+002 +4.5775295251E-001 -5.2630756844E+001
29002750000.000 +4.8873832157E-001 -3.5686066882E+001 +2.3398664844E-001 -1.0339401989E+002 +2.3388952093E-001 -1.0528214667E+002 +4.5620879570E-001 -5.2909744124E+001
29202700000.000 +4.8729466853E-001 -3.5599637827E+001 +2.3375845707E-001 -1.0362909787E+002 +2.3288539062E-001 -1.0579708262E+002 +4.5469441281E-001 -5.3255525917E+001
29402650000.000 +4.8496846001E-001 -3.5950761999E+001 +2.3420839170E-001 -1.0446240307E+002 +2.3264989063E-001 -1.0628970826E+002 +4.5294672758E-001 -5.3555027911E+001
29602600000.000 +4.8618903184E-001 -3.6063932005E+001 +2.3325285160E-001 -1.0521094681E+002 +2.3295805403E-001 -1.0704765110E+002 +4.5207340646E-001 -5.3835493138E+001
29802550000.000 +4.8349113595E-001 -3.5912499417E+001 +2.3379005727E-001 -1.0567798190E+002 +2.3029467183E-001 -1.0807808599E+002 +4.4979801291E-001 -5.4151014503E+001
30002500000.000 +4.8011507124E-001 -3.6295796723E+001 +2.3303578768E-001 -1.0674886068E+002 +2.2930228928E-001 -1.0781623960E+002 +4.4901142705E-001 -5.4377977118E+001
30202450000.000 +4.8104002227E-001 -3.6418053195E+001 +2.3028054876E-001 -1.0719302544E+002 +2.3198964743E-001 -1.0891351885E+002 +4.4791910859E-001 -5.4590578503E+001
30402400000.000 +4.7887857397E-001 -3.6266603622E+001 +2.3049445936E-001 -1.0840842563E+002 +2.2568944631E-001 -1.0982483937E+002 +4.4663291119E-001 -5.4928654310E+001
30602350000.000 +4.7599492935E-001 -3.6611608120E+001 +2.2817421273E-001 -1.0895982239E+002 +2.2543510940E-001 -1.0934135592E+002 +4.4550819387E-001 -5.5116460409E+001
30802300000.000 +4.7594993363E-001 -3.6793806191E+001 +2.2763551799E-001 -1.0978717760E+002 +2.2436730649E-001 -1.1073541638E+002 +4.4429370878E-001 -5.5310308267E+001
31002250000.000 +4.7388968791E-001 -3.6713673113E+001 +2.2443305748E-001 -1.0974915760E+002 +2.2476601676E-001 -1.1101228149E+002 +4.4232801806E-001 -5.5580315883E+001
31202200000.000 +4.7234305026E-001 -3.6999201856E+001 +2.2658434501E-001 -1.1084374833E+002 +2.2355443381E-001 -1.1208724723E+002 +4.4050616431E-001 -5.5781112045E+001
31402150000.000 +4.7206982984E-001 -3.7084978219E+001 +2.2336549826E-001 -1.1122664998E+002 +2.2614945059E-001 -1.1233192588E+002 +4.3913150559E-001 -5.5958976405E+001
31602100000.000 +4.7019077185E-001 -3.7062868442E+001 +2.2555362253E-001 -1.1174481719E+002 +2.2209298159E-001 -1.1384645345E+002 +4.3666087199E-001 -5.6269883170E+001
31802050000.000 +4.6801990192E-001 -3.7321298787E+001 +2.2256993751E-001 -1.1190715646E+002 +2.2375282609E-001 -1.1276312438E+002 +4.3526822724E-001 -5.6381119016E+001
32002000000.000 +4.6795532271E-001 -3.7518879393E+001 +2.2577985575E-001 -1.1298790660E+002 +2.2469728843E-001 -1.1457149479E+002 +4.3337698884E-001 -5.6616682315E+001
32201950000.000 +4.6671097301E-001 -3.7374120368E+001 +2.2395063687E-001 -1.1332016980E+002 +2.2429567040E-001 -1.1482097505E+002 +4.3202617193E-001 -5.6873074752E+001
32401900000.000 +4.6497686736E-001 -3.7609391243E+001 +2.2781098629E-001 -1.1427824018E+002 +2.2303977410E-001 -1.1589393624E+002 +4.3120106137E-001 -5.7143129424E+001
32601850000.000 +4.6486520212E-001 -3.7806138305E+001 +2.2376870996E-001 -1.1479897091E+002 +2.2412206071E-001 -1.1612690610E+002 +4.3007334253E-001 -5.7359636516E+001
32801800000.000 +4.6409785172E-001 -3.7821643863E+001 +2.2496705515E-001 -1.1525996929E+002 +2.2402744048E-001 -1.1736110295E+002 +4.2898542360E-001 -5.7680548214E+001
33001750000.000 +4.6227598989E-001 -3.7897909769E+001 +2.2448778253E-001 -1.1621559656E+002 +2.2347192327E-001 -1.1764178002E+002 +4.2832688364E-001 -5.7894359031E+001
33201700000.000 +4.6101359256E-001 -3.8108508693E+001 +2.2523049208E-001 -1.1671680054E+002 +2.2340527996E-001 -1.1818948134E+002 +4.2772931518E-001 -5.8136246121E+001
33401650000.000 +4.6093178096E-001 -3.8126459072E+001 +2.2471299674E-001 -1.1724524880E+002 +2.2222580692E-001 -1.1889843319E+002 +4.2683326065E-001 -5.8411729826E+001
33601600000.000 +4.5836450554E-001 -3.8119346035E+001 +2.2347313473E-001 -1.1812702670E+002 +2.2064229288E-001 -1.1947474586E+002 +4.2593165135E-001 -5.8609349768E+001
33801550000.000 +4.5773468952E-001 -3.8410054679E+001 +2.2223255772E-001 -1.1887526398E+002 +2.2045497917E-001 -1.2015669586E+002 +4.2477245688E-001 -5.8829465482E+001
34001500000.000 +4.5670641015E-001 -3.8487791904E+001 +2.2187800514E-001 -1.1932635951E+002 +2.1825009027E-001 -1.2080837642E+002 +4.2345538764E-001 -5.9054033329E+001
34201450000.000 +4.5495034244E-001 -3.8465091689E+001 +2.2264696903E-001 -1.2009121818E+002 +2.1791826731E-001 -1.2158737180E+002 +4.2238011608E-001 -5.9166790748E+001
34401400000.000 +4.5379466062E-001 -3.8750644854E+001 +2.2048026453E-001 -1.2083252093E+002 +2.1777645994E-001 -1.2209768975E+002 +4.2031734660E-001 -5.9463253343E+001
34601350000.000 +4.5346249320E-001 -3.8729125156E+001 +2.1927619191E-001 -1.2171180543E+002 +2.1773421842E-001 -1.2316001359E+002 +4.1792570317E-001 -5.9526435943E+001
34801300000.000 +4.5060221133E-001 -3.8932140418E+001 +2.1919852506E-001 -1.2226573346E+002 +2.1356583857E-001 -1.2355307401E+002 +4.1583213404E-001 -5.9803821698E+001
35001250000.000 +4.4888178974E-001 -3.9170133702E+001 +2.1733718113E-001 -1.2290197973E+002 +2.1399040555E-001 -1.2364671121E+002 +4.1404298609E-001 -5.9923132195E+001
35201200000.000 +4.4801996433E-001 -3.9177854256E+001 +2.1663740091E-001 -1.2336022548E+002 +2.1428919479E-001 -1.2507461984E+002 +4.1257590821E-001 -6.0315400958E+001
35401150000.000 +4.4525238346E-001 -3.8957585177E+001 +2.1634170328E-001 -1.2397653557E+002 +2.1490014125E-001 -1.2525963650E+002 +4.1127510498E-001 -6.0459471367E+001
35601100000.000 +4.4478687142E-001 -3.9430279721E+001 +2.1616454054E-001 -1.2464905775E+002 +2.1445220306E-001 -1.2577527702E+002 +4.0953770145E-001 -6.0740316801E+001
35801050000.000 +4.4423934396E-001 -3.9374445831E+001 +2.1422893280E-001 -1.2514936369E+002 +2.1426086553E-001 -1.2673460606E+002 +4.0908692101E-001 -6.1062238174E+001
36001000000.000 +4.4208954751E-001 -3.9397261721E+001 +2.1594960134E-001 -1.2576052544E+002 +2.1361688351E-001 -1.2775709368E+002 +4.0726533637E-001 -6.1327968978E+001
36200950000.000 +4.4075423787E-001 -3.9543498623E+001 +2.1389088791E-001 -1.2667516073E+002 +2.1461624975E-001 -1.2746540182E+002 +4.0568440568E-001 -6.1461884882E+001
36400900000.000 +4.4046845138E-001 -3.9441789057E+001 +2.1586639022E-001 -1.2678309815E+002 +2.1551026291E-001 -1.2873168249E+002 +4.0540000935E-001 -6.1734967411E+001
36600850000.000 +4.3839856620E-001 -3.9508721541E+001 +2.1450676031E-001 -1.2751837692E+002 +2.1249362827E-001 -1.2910039900E+002 +4.0373839543E-001 -6.1893283016E+001
36800800000.000 +4.3770492074E-001 -3.9782414257E+001 +2.1731356494E-001 -1.2821577070E+002 +2.1456136235E-001 -1.2969936809E+002 +4.0286676438E-001 -6.1963231706E+001
37000750000.000 +4.3743509616E-001 -3.9828080979E+001 +2.1531659234E-001 -1.2883618443E+002 +2.1375663252E-001 -1.3010720214E+002 +4.0184943230E-001 -6.1943259555E+001
37200700000.000 +4.3619011957E-001 -3.9715035936E+001 +2.1764636991E-001 -1.2918270332E+002 +2.1226718375E-001 -1.3078822801E+002 +4.0042897447E-001 -6.2033325084E+001
37400650000.000 +4.3541607058E-001 -3.9863765250E+001 +2.1558638733E-001 -1.3031101071E+002 +2.1088920365E-001 -1.3119392255E+002 +4.0025154810E-001 -6.2038585528E+001
37600600000.000 +4.3510575804E-001 -3.9888597298E+001 +2.1582594550E-001 -1.3108010235E+002 +2.1118693638E-001 -1.3213069633E+002 +3.9870092600E-001 -6.2174369839E+001
37800550000.000 +4.3242789332E-001 -3.9971592272E+001 +2.1406478325E-001 -1.3194798176E+002 +2.0855380937E-001 -1.3261557993E+002 +3.9744954865E-001 -6.2434212566E+001
38000500000.000 +4.3183393147E-001 -4.0251532629E+001 +2.1394925598E-001 -1.3261352336E+002 +2.0857040328E-001 -1.3252065732E+002 +3.9592113227E-001 -6.2615792272E+001
38200450000.000 +4.3165199662E-001 -4.0316952180E+001 +2.1129265963E-001 -1.3338625293E+002 +2.0891124572E-001 -1.3388500332E+002 +3.9325217704E-001 -6.2911196284E+001
38400400000.000 +4.2936005072E-001 -4.0290125563E+001 +2.1058115358E-001 -1.3362713023E+002 +2.0575496079E-001 -1.3447879093E+002 +3.9165773056E-001 -6.3182403462E+001
38600350000.000 +4.2801672851E-001 -4.0597614399E+001 +2.1018164195E-001 -1.3446434168E+002 +2.0803655556E-001 -1.3494651728E+002 +3.9008905016E-001 -6.3377168289E+001
38800300000.000 +4.2804431068E-001 -4.0688959803E+001 +2.0774664586E-001 -1.3453000067E+002 +2.0602701872E-001 -1.3565327657E+002 +3.8840565847E-001 -6.3629799974E+001
39000250000.000 +4.2536009571E-001 -4.0708755473E+001 +2.0800510600E-001 -1.3527768306E+002 +2.0607508444E-001 -1.3684250339E+002 +3.8715311614E-001 -6.3826496080E+001
39200200000.000 +4.2413477151E-001 -4.1031077453E+001 +2.0559039146E-001 -1.3599655457E+002 +2.0404945640E-001 -1.3727665216E+002 +3.8618168647E-001 -6.3864006646E+001
39400150000.000 +4.2281757312E-001 -4.0874347451E+001 +2.0711328324E-001 -1.3597830550E+002 +2.0668273423E-001 -1.3797844259E+002 +3.8606932199E-001 -6.3990408637E+001
39600100000.000 +4.1972635740E-001 -4.0829003470E+001 +2.0654534319E-001 -1.3625752786E+002 +2.0393622296E-001 -1.3835889750E+002 +3.8491549216E-001 -6.4089469429E+001
39800050000.000 +4.1858927794E-001 -4.0900648874E+001 +2.1011741320E-001 -1.3721666566E+002 +2.0773737316E-001 -1.3877580523E+002 +3.8486485958E-001 -6.4106493574E+001
40000000000.000 +4.1848574371E-001 -4.0793102468E+001 +2.0913957561E-001 -1.3841093709E+002 +2.0682239649E-001 -1.4007212451E+002 +3.8405577537E-001 -6.4176565463E+001
