# Supplementary material for: Conductivity and radio frequency performance data for silver nanoparticle inks deposited via aerosol jet deposition and processed under varying conditions
Source: Data Brief. 2020 Sep 24;33:106331. doi: 10.1016/j.dib.2020.106331 (PMC7560714; doi:10.1016/j.dib.2020.106331)
Supplement: Supplementary file 3 [file mmc3.zip › Sintering Study/Clariant Ink/RF Data/CLA_05_01.S2P]

!  2-Port S-parameters saved by WinCal
! VAR NAME=AFRL171011_01_01
! VAR DATE=11/27/2017 2:24:37 PM
! VAR FILENAME=AFRL171011_01_01.S2P
! VAR MeasName=S-Parameters (CALIBRATED_DATA) read from VNA (E8364B)
! VAR MeasDate=11/22/2017 4:06:50 PM
! VAR PHYS_PORTS=1,2
! VAR ObjTypeName=DATASET
! VAR IndexType=Frequency
!
# Hz S MA R 50
10000000.000 +9.9347157588E-001 -2.4567212490E-001 +4.8887691590E-004 -1.0141998975E+002 +2.5608241532E-003 -5.5956816743E+001 +9.9621378453E-001 -1.6445176551E-001
209950000.000 +9.9135830744E-001 -2.3797092327E-001 +7.3889381890E-005 -1.0682650566E+002 +9.7332025893E-005 -2.2692855712E+001 +9.9506858964E-001 -1.6788018480E-001
409900000.000 +9.9037303445E-001 -3.6346277916E-001 +3.7018920913E-005 -7.1623079578E+000 +1.2741665484E-004 +1.5606545846E+001 +9.9513948585E-001 -2.6687041011E-001
609850000.000 +9.8956912231E-001 -5.0187518299E-001 +1.3778651437E-004 -1.0897009826E+002 +1.0166837454E-004 -1.0559048811E+002 +9.9389313350E-001 -3.7690407519E-001
809800000.000 +9.8873297085E-001 -5.0785091668E-001 +3.3728304563E-004 +5.3967492137E+001 +2.9450311136E-004 +5.6998167311E+001 +9.9332174171E-001 -4.3323940390E-001
1009750000.000 +9.8750543262E-001 -6.7653607613E-001 +1.9048659356E-004 -6.8196434176E+001 +1.7888916620E-004 -8.4012023120E+001 +9.9256364903E-001 -5.1921044628E-001
1209700000.000 +9.8792465043E-001 -7.3486372188E-001 +2.4192774694E-005 -1.6752010602E+002 +2.1748631222E-005 +7.6541380627E+001 +9.9249836523E-001 -5.4397153788E-001
1409650000.000 +9.8727671837E-001 -8.4580726480E-001 +4.0891611947E-005 +1.3593029092E+002 +5.7775767276E-005 -2.0936424503E+001 +9.9233634023E-001 -6.4597985857E-001
1609600000.000 +9.8606254639E-001 -9.8211740502E-001 +8.6903849757E-005 -1.0759390227E+002 +9.0241324880E-005 -2.0215731598E+001 +9.9247158951E-001 -7.3826447105E-001
1809550000.000 +9.8351359928E-001 -1.1227769257E+000 +8.5156546266E-005 -8.6668218073E+001 +3.5639878255E-005 -1.5028710468E+002 +9.9104891595E-001 -8.4255104625E-001
2009500000.000 +9.8215207843E-001 -1.1107982549E+000 +1.3940082272E-004 +1.6309923683E+002 +1.4299127835E-004 +1.1819061613E+002 +9.9058961289E-001 -8.8083602154E-001
2209450000.000 +9.8092390476E-001 -1.0823344843E+000 +1.2539370008E-004 -9.6670185577E+001 +2.3157319353E-004 -8.7451159970E+001 +9.8940172508E-001 -9.9549684085E-001
2409400000.000 +9.8212449276E-001 -1.2736226535E+000 +1.5435713931E-004 +1.2491779490E+002 +8.2088708559E-005 +1.2231931994E+002 +9.8865675408E-001 -9.9058322645E-001
2609350000.000 +9.8008834494E-001 -1.2379360389E+000 +1.2317769567E-004 +3.0645776098E+001 +2.1431936547E-004 +8.6807929739E+001 +9.8860434616E-001 -1.0305157055E+000
2809300000.000 +9.8008225867E-001 -1.2382445536E+000 +2.2397319132E-004 +1.4733067507E+002 +1.8190985731E-004 +1.3524030052E+002 +9.8834623039E-001 -1.0712550485E+000
3009250000.000 +9.7907661925E-001 -1.4589408669E+000 +2.7209947115E-004 +1.0302902407E+002 +2.1755010986E-004 +9.7764580836E+001 +9.8818376375E-001 -1.1762343221E+000
3209200000.000 +9.7766049356E-001 -1.4500032258E+000 +3.4113985608E-004 +1.3576242717E+002 +2.9400308632E-004 +1.3098168085E+002 +9.8699160998E-001 -1.2831612220E+000
3409150000.000 +9.7701681457E-001 -1.4594095761E+000 +2.5564121031E-004 +1.3158915497E+002 +1.7459883322E-004 +1.3635478377E+002 +9.8639208726E-001 -1.2759050828E+000
3609100000.000 +9.7580402708E-001 -1.5491842687E+000 +2.3108602349E-004 +1.6837305620E+002 +3.3474328591E-004 +1.5809589265E+002 +9.8599190597E-001 -1.2700955969E+000
3809050000.000 +9.7566491240E-001 -1.4986290093E+000 +5.4453488720E-004 +1.4772616876E+002 +4.9992497464E-004 +1.3592334411E+002 +9.8593672678E-001 -1.3492749557E+000
4009000000.000 +9.7462172463E-001 -1.5669052150E+000 +4.2891337369E-004 +1.3288440615E+002 +4.1167207874E-004 +1.2449158575E+002 +9.8567636072E-001 -1.3733375813E+000
4208950000.000 +9.7476752725E-001 -1.6528585218E+000 +5.8307214015E-004 +1.2982430557E+002 +5.4900651164E-004 +1.2847825432E+002 +9.8504199637E-001 -1.4628812593E+000
4408900000.000 +9.7425037519E-001 -1.6770167157E+000 +5.6661542309E-004 +1.2224120799E+002 +4.9187255953E-004 +1.1990036720E+002 +9.8440376034E-001 -1.4919005426E+000
4608850000.000 +9.7336592916E-001 -1.6916764872E+000 +5.8410786447E-004 +1.3424196430E+002 +5.5931605741E-004 +1.3191666950E+002 +9.8395230920E-001 -1.5284430351E+000
4808800000.000 +9.7297862077E-001 -1.7275448736E+000 +5.3686913944E-004 +1.2614426026E+002 +5.5871812706E-004 +1.2543433204E+002 +9.8374009509E-001 -1.5619037135E+000
5008750000.000 +9.7265924632E-001 -1.7416058883E+000 +5.7934806045E-004 +1.2773814887E+002 +6.3487750052E-004 +1.2405576954E+002 +9.8331230436E-001 -1.5931314551E+000
5208700000.000 +9.7249625075E-001 -1.7298558555E+000 +7.7410409330E-004 +1.4291019109E+002 +8.5015825996E-004 +1.3764853596E+002 +9.8292651412E-001 -1.6039690397E+000
5408650000.000 +9.7139111104E-001 -1.7914495026E+000 +8.8586289345E-004 +1.2551172685E+002 +9.1770963607E-004 +1.2444394043E+002 +9.8291624249E-001 -1.6349182803E+000
5608600000.000 +9.7198818568E-001 -1.8156029392E+000 +8.8882675172E-004 +1.1481232508E+002 +9.2131934019E-004 +1.1797973143E+002 +9.8335179396E-001 -1.6461231775E+000
5808550000.000 +9.7147645563E-001 -1.8330394586E+000 +9.1040451962E-004 +1.1485717876E+002 +9.1101615959E-004 +1.1063983799E+002 +9.8352989656E-001 -1.6970497465E+000
6008500000.000 +9.7045368320E-001 -1.9219235823E+000 +9.4853736962E-004 +1.1471284738E+002 +9.4747208334E-004 +1.1117925504E+002 +9.8327852192E-001 -1.7799897793E+000
6208450000.000 +9.7102718938E-001 -1.9645949248E+000 +1.0600532498E-003 +1.1198781383E+002 +1.0665457140E-003 +1.1014100350E+002 +9.8294874496E-001 -1.8246114114E+000
6408400000.000 +9.7108513427E-001 -1.9868915567E+000 +1.0896549062E-003 +1.0842481723E+002 +1.0878276543E-003 +1.0766386125E+002 +9.8330920968E-001 -1.8689613884E+000
6608350000.000 +9.7038350291E-001 -2.0709538438E+000 +1.0314750575E-003 +1.0426267803E+002 +1.0335449704E-003 +1.0225144624E+002 +9.8303304630E-001 -1.9578401016E+000
6808300000.000 +9.7075033379E-001 -2.1145353722E+000 +1.0483898818E-003 +9.7486405547E+001 +1.0326470342E-003 +9.7444730950E+001 +9.8314050329E-001 -1.9959811119E+000
7008250000.000 +9.7068248752E-001 -2.1164895443E+000 +1.0113825901E-003 +9.6810055732E+001 +9.8649273870E-004 +9.9342252775E+001 +9.8241483660E-001 -2.0619344153E+000
7208200000.000 +9.6903908267E-001 -2.2074842004E+000 +1.0060419202E-003 +9.3547627580E+001 +1.0029867215E-003 +9.5712918353E+001 +9.8188090222E-001 -2.1311356377E+000
7408150000.000 +9.6978416573E-001 -2.2602583413E+000 +1.0186701203E-003 +1.0055093398E+002 +1.0320152613E-003 +9.7067277610E+001 +9.8197597104E-001 -2.1918904422E+000
7608100000.000 +9.6857930115E-001 -2.3275990171E+000 +1.1372321687E-003 +9.4738099862E+001 +1.0860198221E-003 +9.4229951274E+001 +9.8168797254E-001 -2.2409786154E+000
7808050000.000 +9.6766934887E-001 -2.4060609318E+000 +1.0790917951E-003 +9.6637374970E+001 +9.8320915057E-004 +9.3862556945E+001 +9.8083513299E-001 -2.3315471840E+000
8008000000.000 +9.6765832869E-001 -2.4384006865E+000 +1.1046646418E-003 +9.6301020261E+001 +1.1532379376E-003 +9.6378533395E+001 +9.8041846757E-001 -2.3885854929E+000
8207950000.000 +9.6628003572E-001 -2.4667310637E+000 +9.5953801111E-004 +9.6198798975E+001 +9.6913580134E-004 +9.5576049179E+001 +9.8009025481E-001 -2.3901975629E+000
8407900000.000 +9.6511284595E-001 -2.5344489478E+000 +9.5617913010E-004 +1.0305586481E+002 +1.0083211013E-003 +1.0041369775E+002 +9.7946676536E-001 -2.4730103561E+000
8607850000.000 +9.6538998650E-001 -2.5556477760E+000 +9.7574589385E-004 +1.1153203510E+002 +9.4727267264E-004 +1.0780340122E+002 +9.7912585562E-001 -2.5152344856E+000
8807800000.000 +9.6574772972E-001 -2.5238841027E+000 +1.2099504215E-003 +1.0977180120E+002 +1.1533092763E-003 +1.0844025763E+002 +9.7881919865E-001 -2.5487293696E+000
9007750000.000 +9.6420281236E-001 -2.6247217402E+000 +1.1311480111E-003 +1.0768626904E+002 +1.1614683327E-003 +1.0719487309E+002 +9.7784729508E-001 -2.6009168087E+000
9207700000.000 +9.6535668636E-001 -2.6188815393E+000 +1.3053008460E-003 +1.0645011160E+002 +1.2923698128E-003 +1.0582505932E+002 +9.7822233777E-001 -2.6303456675E+000
9407650000.000 +9.6522437639E-001 -2.6497910341E+000 +1.3561316723E-003 +1.0369642174E+002 +1.3367426712E-003 +1.0423635199E+002 +9.7801296407E-001 -2.6516399497E+000
9607600000.000 +9.6363854881E-001 -2.7466551843E+000 +1.3526378330E-003 +1.0450881474E+002 +1.3178009063E-003 +1.0205507182E+002 +9.7735518812E-001 -2.7128796520E+000
9807550000.000 +9.6385197244E-001 -2.7418849541E+000 +1.3361239800E-003 +1.0327812330E+002 +1.2911215624E-003 +1.0198887467E+002 +9.7707937685E-001 -2.7677713569E+000
10007500000.000 +9.6341711381E-001 -2.7751502150E+000 +1.4268937177E-003 +1.0599313466E+002 +1.4540114800E-003 +1.0586373556E+002 +9.7717804421E-001 -2.8197863827E+000
10207450000.000 +9.6107290007E-001 -2.8472935130E+000 +1.4351626537E-003 +1.0427658694E+002 +1.4089651542E-003 +1.0462100534E+002 +9.7626993714E-001 -2.8506164289E+000
10407400000.000 +9.6058966887E-001 -2.9102061958E+000 +1.4124863400E-003 +1.0647296519E+002 +1.4158274004E-003 +1.0716937295E+002 +9.7576765731E-001 -2.9104118255E+000
10607350000.000 +9.6167311906E-001 -2.8735219571E+000 +1.5096637123E-003 +1.0721289351E+002 +1.5867908210E-003 +1.0597647723E+002 +9.7534401415E-001 -2.9189926899E+000
10807300000.000 +9.5914954759E-001 -2.9742277273E+000 +1.5798205364E-003 +1.0834692003E+002 +1.6599331284E-003 +1.0639795725E+002 +9.7445556840E-001 -2.9851841748E+000
11007250000.000 +9.5942338822E-001 -3.0103059901E+000 +1.6571717577E-003 +1.0647190330E+002 +1.7186438525E-003 +1.0769876066E+002 +9.7433785752E-001 -3.0607413701E+000
11207200000.000 +9.6025627463E-001 -2.9751040668E+000 +1.7133072104E-003 +1.0600874930E+002 +1.7371495367E-003 +1.0919466409E+002 +9.7411469715E-001 -3.0586613146E+000
11407150000.000 +9.5779636508E-001 -3.0628570650E+000 +1.8532396216E-003 +1.1508602465E+002 +1.8274162042E-003 +1.1049923496E+002 +9.7285466881E-001 -3.1408051053E+000
11607100000.000 +9.5792055916E-001 -3.1099129910E+000 +2.0183412560E-003 +1.0941304701E+002 +1.9842210476E-003 +1.0982670152E+002 +9.7271802097E-001 -3.1861581312E+000
11807050000.000 +9.5928905885E-001 -3.0036849358E+000 +2.0645270145E-003 +1.0981956790E+002 +2.1661564666E-003 +1.0801036027E+002 +9.7246235675E-001 -3.1859241116E+000
12007000000.000 +9.5745140059E-001 -3.1232583774E+000 +2.2724857353E-003 +1.0698556430E+002 +2.2305403346E-003 +1.0611052652E+002 +9.7205413402E-001 -3.2448493486E+000
12206950000.000 +9.5698549269E-001 -3.1654150231E+000 +2.3779042480E-003 +1.0669625578E+002 +2.4386000189E-003 +1.0370369836E+002 +9.7128265780E-001 -3.3057460141E+000
12406900000.000 +9.5940226030E-001 -3.1154333904E+000 +2.4673562727E-003 +1.0093864942E+002 +2.4642862158E-003 +1.0041176913E+002 +9.7159663057E-001 -3.2943169352E+000
12606850000.000 +9.5634144509E-001 -3.1848958304E+000 +2.6219507201E-003 +1.0256460672E+002 +2.6411668105E-003 +9.9001258960E+001 +9.7066939693E-001 -3.3901085234E+000
12806800000.000 +9.5482435061E-001 -3.3400476049E+000 +2.8053170242E-003 +9.8623829785E+001 +2.6871728066E-003 +9.7564297307E+001 +9.7043399371E-001 -3.4032055188E+000
13006750000.000 +9.5536754937E-001 -3.1927343058E+000 +2.8317217897E-003 +9.2310726425E+001 +2.9191867093E-003 +9.1806360282E+001 +9.7080062920E-001 -3.4120992552E+000
13206700000.000 +9.5360774205E-001 -3.3003723544E+000 +2.8554957407E-003 +8.7104095137E+001 +2.8478463987E-003 +8.5745701393E+001 +9.7007544411E-001 -3.4285613286E+000
13406650000.000 +9.5170576278E-001 -3.3737316229E+000 +2.6191880222E-003 +8.1433589163E+001 +2.5457277070E-003 +8.2433810009E+001 +9.6898375669E-001 -3.4992196526E+000
13606600000.000 +9.5164382121E-001 -3.3129104418E+000 +2.2624167935E-003 +8.5074156484E+001 +2.2716112920E-003 +8.7130851679E+001 +9.6876179090E-001 -3.5256866071E+000
13806550000.000 +9.5089186619E-001 -3.3566458890E+000 +2.2483984581E-003 +9.2299154496E+001 +2.2270287122E-003 +9.2432585411E+001 +9.6768462105E-001 -3.6177584442E+000
14006500000.000 +9.4896325859E-001 -3.4135010245E+000 +2.3659437601E-003 +9.5875592411E+001 +2.3844991642E-003 +9.5504889403E+001 +9.6642895460E-001 -3.6349324539E+000
14206450000.000 +9.4976205091E-001 -3.4134850046E+000 +2.6917168259E-003 +9.6883253977E+001 +2.6880085117E-003 +9.5676549462E+001 +9.6623883132E-001 -3.6220135686E+000
14406400000.000 +9.4840440874E-001 -3.4070656822E+000 +2.8385273238E-003 +9.0033021926E+001 +2.8628770767E-003 +8.9612356716E+001 +9.6559330033E-001 -3.6614044593E+000
14606350000.000 +9.4736619372E-001 -3.4875444260E+000 +2.7349850615E-003 +9.5359224925E+001 +2.7986345061E-003 +9.3967578269E+001 +9.6466800904E-001 -3.6740153112E+000
14806300000.000 +9.4847787697E-001 -3.4012088567E+000 +3.1366363969E-003 +9.0610500125E+001 +3.2638364545E-003 +8.7830952074E+001 +9.6477486588E-001 -3.6762836516E+000
15006250000.000 +9.4795363106E-001 -3.4376369541E+000 +2.9208097421E-003 +8.3605114637E+001 +2.9676500096E-003 +8.0695043679E+001 +9.6412121767E-001 -3.6851213682E+000
15206200000.000 +9.4681468105E-001 -3.5193170276E+000 +2.9006541994E-003 +8.8475808484E+001 +2.9636874483E-003 +8.6915183357E+001 +9.6358633194E-001 -3.7276478565E+000
15406150000.000 +9.4876112853E-001 -3.4024100788E+000 +2.7922855089E-003 +8.2606306154E+001 +2.9558079344E-003 +7.9723314285E+001 +9.6378434539E-001 -3.7313568743E+000
15606100000.000 +9.4787143819E-001 -3.3438570286E+000 +2.7692416211E-003 +8.6685129699E+001 +2.8616087991E-003 +8.4615057200E+001 +9.6322775389E-001 -3.7566988663E+000
15806050000.000 +9.4534646418E-001 -3.4670744507E+000 +2.8178143899E-003 +8.6770190199E+001 +2.9368309492E-003 +8.5277201629E+001 +9.6253506316E-001 -3.8601972290E+000
16006000000.000 +9.4698608953E-001 -3.3724600217E+000 +2.9018028322E-003 +8.6969589704E+001 +2.9108171246E-003 +8.5473193682E+001 +9.6259703920E-001 -3.8055538574E+000
16205950000.000 +9.4644372065E-001 -3.3115108041E+000 +3.0949161730E-003 +8.4402577677E+001 +3.2480144366E-003 +8.1328116673E+001 +9.6208109537E-001 -3.8035736827E+000
16405900000.000 +9.4456163973E-001 -3.4084029948E+000 +3.0148581426E-003 +8.6568647610E+001 +3.0247672033E-003 +8.3897722519E+001 +9.6098241321E-001 -3.8655753859E+000
16605850000.000 +9.4514767484E-001 -3.3609502608E+000 +3.1704495791E-003 +8.3589735117E+001 +3.2623982078E-003 +8.3049528168E+001 +9.6127524594E-001 -3.8289212936E+000
16805800000.000 +9.4428979159E-001 -3.2790714101E+000 +3.0416490124E-003 +8.2108086227E+001 +3.1519790250E-003 +8.0035022435E+001 +9.6125177722E-001 -3.8205667369E+000
17005750000.000 +9.4336319746E-001 -3.3427424228E+000 +3.2689600323E-003 +8.0377715579E+001 +3.2460758769E-003 +8.0499390676E+001 +9.6088257526E-001 -3.8430412038E+000
17205700000.000 +9.4406489063E-001 -3.4181654000E+000 +3.1157340392E-003 +7.7212469796E+001 +3.1095165333E-003 +7.6176435823E+001 +9.6135332119E-001 -3.8396500720E+000
17405650000.000 +9.4496394611E-001 -3.3178211138E+000 +2.7239368597E-003 +8.1691433585E+001 +2.8292331858E-003 +7.8342073147E+001 +9.6147055179E-001 -3.8127370614E+000
17605600000.000 +9.4264302071E-001 -3.4272326627E+000 +2.6991218051E-003 +8.8764780777E+001 +2.8379260639E-003 +8.6923260794E+001 +9.6033640100E-001 -3.9008815528E+000
17805550000.000 +9.4194434208E-001 -3.5478098109E+000 +2.9262838160E-003 +9.1034429545E+001 +3.0468333684E-003 +9.0194852484E+001 +9.6059571548E-001 -3.8878734150E+000
18005500000.000 +9.4275897009E-001 -3.5227840735E+000 +3.1646314525E-003 +9.4834814036E+001 +3.1610684625E-003 +9.3772191861E+001 +9.5954820904E-001 -3.9195642757E+000
18205450000.000 +9.4129410770E-001 -3.4481354810E+000 +3.4720259535E-003 +9.0840876616E+001 +3.6149747220E-003 +9.0009352851E+001 +9.5856165086E-001 -3.9429494956E+000
18405400000.000 +9.4239770148E-001 -3.4821136300E+000 +3.4452340912E-003 +9.4702201491E+001 +3.5868175707E-003 +9.2218638980E+001 +9.5862954368E-001 -3.9724915971E+000
18605350000.000 +9.4338427629E-001 -3.3510539874E+000 +3.8836654282E-003 +9.4354511885E+001 +3.9164812725E-003 +9.2811330613E+001 +9.5838050043E-001 -4.0090894685E+000
18805300000.000 +9.4210302069E-001 -3.4452858718E+000 +4.2265948416E-003 +8.9197939199E+001 +4.2744429896E-003 +8.6970032989E+001 +9.5795187204E-001 -4.0547422348E+000
19005250000.000 +9.4308309351E-001 -3.4679391691E+000 +4.2250908440E-003 +8.9647721553E+001 +4.3196746258E-003 +8.6635121008E+001 +9.5772042894E-001 -4.1113707120E+000
19205200000.000 +9.4603291613E-001 -3.3063418102E+000 +4.3234114845E-003 +8.8020684735E+001 +4.4666130433E-003 +8.5776738510E+001 +9.5749730221E-001 -4.1048081312E+000
19405150000.000 +9.4302809670E-001 -3.3396671522E+000 +4.3649224835E-003 +8.6093623161E+001 +4.4062945273E-003 +8.3358846363E+001 +9.5682570609E-001 -4.1804215247E+000
19605100000.000 +9.4124151170E-001 -3.4500161100E+000 +4.4934512974E-003 +8.9009056352E+001 +4.5199579167E-003 +8.7587566385E+001 +9.5722722168E-001 -4.1157797142E+000
19805050000.000 +9.4294767987E-001 -3.3525191355E+000 +4.9569061907E-003 +8.6146538167E+001 +5.1145759934E-003 +8.3519059719E+001 +9.5733260757E-001 -4.0676607112E+000
20005000000.000 +9.4051195339E-001 -3.2607479043E+000 +4.9403280532E-003 +8.3762971930E+001 +4.9950750287E-003 +8.1799318843E+001 +9.5621475724E-001 -4.0196381982E+000
20204950000.000 +9.4122306654E-001 -3.4587538699E+000 +5.0656876655E-003 +7.7626118287E+001 +5.2352038579E-003 +7.6233253917E+001 +9.5675450887E-001 -3.9941098498E+000
20404900000.000 +9.4240309517E-001 -3.3713060283E+000 +4.9010999473E-003 +7.9144889939E+001 +5.0012608508E-003 +7.5850342764E+001 +9.5574149760E-001 -3.9146664196E+000
20604850000.000 +9.4143409062E-001 -3.3114916482E+000 +5.1373340537E-003 +8.1304893599E+001 +5.1625767197E-003 +7.6695163189E+001 +9.5597732483E-001 -3.8626380568E+000
20804800000.000 +9.3975837812E-001 -3.4506346294E+000 +5.0481699369E-003 +7.4553802611E+001 +5.4554535231E-003 +7.2431945775E+001 +9.5508269848E-001 -3.9229316187E+000
21004750000.000 +9.4110376186E-001 -3.4764554726E+000 +5.2218460087E-003 +7.4365946240E+001 +5.4663328294E-003 +7.0563120597E+001 +9.5635964030E-001 -3.8846071938E+000
21204700000.000 +9.4121965508E-001 -3.3954389986E+000 +5.0904652207E-003 +7.1661200416E+001 +5.4454563101E-003 +6.9077794022E+001 +9.5482072295E-001 -3.9266980195E+000
21404650000.000 +9.4025962631E-001 -3.5501174462E+000 +5.0899604092E-003 +7.2581468240E+001 +5.3915052930E-003 +7.0237330719E+001 +9.5492077628E-001 -4.0053790689E+000
21604600000.000 +9.4200602027E-001 -3.4739751421E+000 +5.1309119039E-003 +6.9952943577E+001 +5.4914208155E-003 +6.8559811894E+001 +9.5550133818E-001 -4.0022781547E+000
21804550000.000 +9.4183245134E-001 -3.4286410425E+000 +5.3353728050E-003 +7.3708448704E+001 +5.3367889965E-003 +6.7965174220E+001 +9.5539545188E-001 -4.0741958122E+000
22004500000.000 +9.4087793803E-001 -3.4320737656E+000 +5.3006510574E-003 +7.0605039266E+001 +5.4141021119E-003 +6.8543095193E+001 +9.5580340167E-001 -4.1251714349E+000
22204450000.000 +9.4272155732E-001 -3.4118225046E+000 +5.2516138409E-003 +6.7262779904E+001 +5.5714026768E-003 +6.6561472235E+001 +9.5727113378E-001 -4.0859885760E+000
22404400000.000 +9.4428593450E-001 -3.3255558217E+000 +5.2121537495E-003 +6.8946676196E+001 +5.3445389347E-003 +6.6058828714E+001 +9.5743560415E-001 -4.1051835144E+000
22604350000.000 +9.4372112784E-001 -3.3672822304E+000 +5.2218933375E-003 +6.9282872303E+001 +5.5426006482E-003 +6.8474831506E+001 +9.5746596770E-001 -4.2030745335E+000
22804300000.000 +9.4514056597E-001 -3.3492774964E+000 +5.6237341830E-003 +7.0789292195E+001 +5.6510678495E-003 +6.7440274709E+001 +9.5854830353E-001 -3.9738948710E+000
23004250000.000 +9.4578187119E-001 -3.1948489389E+000 +5.4885938895E-003 +7.0588279832E+001 +5.6862710159E-003 +6.6304584833E+001 +9.5784370166E-001 -3.9967829814E+000
23204200000.000 +9.4480578029E-001 -3.3552625227E+000 +5.8245121221E-003 +7.0754050275E+001 +5.9154907686E-003 +6.8634479362E+001 +9.5851581247E-001 -3.9962576809E+000
23404150000.000 +9.4666929565E-001 -3.4744521339E+000 +6.1593763423E-003 +7.2884684173E+001 +6.2454126936E-003 +6.9635772723E+001 +9.5968286276E-001 -3.8559440020E+000
23604100000.000 +9.4928197229E-001 -3.3718371087E+000 +6.3330477816E-003 +6.8148459056E+001 +6.4777373717E-003 +6.6487087057E+001 +9.5912440959E-001 -3.9608344521E+000
23804050000.000 +9.4564861396E-001 -3.5707449368E+000 +6.8268602290E-003 +6.3673315236E+001 +6.7723971486E-003 +6.4658944967E+001 +9.6033821275E-001 -3.9179023618E+000
24004000000.000 +9.4677784797E-001 -3.7243198370E+000 +6.8343317167E-003 +6.4293014518E+001 +6.9314379306E-003 +6.3242944067E+001 +9.5975889883E-001 -4.0655970946E+000
24203950000.000 +9.4796210375E-001 -3.7055016518E+000 +7.2341527867E-003 +6.0104869483E+001 +7.3668775881E-003 +5.5419799277E+001 +9.5941956843E-001 -4.0116348106E+000
24403900000.000 +9.4511820222E-001 -3.6969372673E+000 +6.6189574489E-003 +6.0061971291E+001 +7.0573112962E-003 +5.6998356633E+001 +9.5811369674E-001 -4.1347680954E+000
24603850000.000 +9.4353809260E-001 -3.7768143619E+000 +7.2559537456E-003 +5.3940657673E+001 +7.3207263353E-003 +5.2995944344E+001 +9.5892143977E-001 -4.2034193366E+000
24803800000.000 +9.4555076607E-001 -3.6643116100E+000 +6.8216700470E-003 +5.1088021203E+001 +7.2977595095E-003 +4.7849537486E+001 +9.5857644617E-001 -4.1570636480E+000
25003750000.000 +9.4309762055E-001 -3.6831415467E+000 +6.6417066569E-003 +5.0984172286E+001 +6.5997053613E-003 +4.6615070696E+001 +9.5902033968E-001 -4.2550287050E+000
25203700000.000 +9.4369080725E-001 -3.6950914188E+000 +6.5305065349E-003 +4.9779308721E+001 +7.0280778646E-003 +4.6865046091E+001 +9.6024223325E-001 -4.2709832030E+000
25403650000.000 +9.4594216870E-001 -3.6129550951E+000 +6.5113288271E-003 +5.3172801177E+001 +6.6638995071E-003 +4.8361319349E+001 +9.6057684747E-001 -4.2568917473E+000
25603600000.000 +9.4442735655E-001 -3.6888894185E+000 +6.2742924832E-003 +4.9746874681E+001 +6.4171251361E-003 +4.8792605717E+001 +9.6045515157E-001 -4.3326193029E+000
25803550000.000 +9.4450098547E-001 -3.8155118643E+000 +6.3878580461E-003 +5.2180175286E+001 +6.7744447671E-003 +4.8278239877E+001 +9.6065701690E-001 -4.3545890075E+000
26003500000.000 +9.4473597757E-001 -3.8241272442E+000 +6.5262534314E-003 +4.9821700833E+001 +6.9698413145E-003 +4.9250551233E+001 +9.6068599642E-001 -4.3004492220E+000
26203450000.000 +9.4454118586E-001 -3.8560450733E+000 +6.6840636451E-003 +4.9120822510E+001 +6.9715131012E-003 +4.7999928335E+001 +9.6061511881E-001 -4.3508930213E+000
26403400000.000 +9.4475279175E-001 -3.8973804922E+000 +6.4732857914E-003 +4.7126856318E+001 +6.7841164665E-003 +4.6917840312E+001 +9.6114360168E-001 -4.3163280383E+000
26603350000.000 +9.4712366940E-001 -3.9035155188E+000 +6.5046764854E-003 +5.0050267797E+001 +6.9068452218E-003 +4.7698973840E+001 +9.6144667366E-001 -4.3748449131E+000
26803300000.000 +9.4671135761E-001 -3.9192536513E+000 +6.5723794821E-003 +5.0172660720E+001 +6.8684541711E-003 +4.7124398369E+001 +9.6109243052E-001 -4.4422482771E+000
27003250000.000 +9.4693116737E-001 -3.9184183732E+000 +7.0799526557E-003 +5.3646766456E+001 +7.0798868463E-003 +5.0626351409E+001 +9.6197668731E-001 -4.4087454633E+000
27203200000.000 +9.4746697938E-001 -3.9526813055E+000 +7.4514178438E-003 +5.1981661317E+001 +7.8230255626E-003 +4.7852970221E+001 +9.6236729189E-001 -4.4954150045E+000
27403150000.000 +9.4730431740E-001 -3.8809301434E+000 +8.2069967670E-003 +4.6735578146E+001 +8.4281855453E-003 +4.4877277935E+001 +9.6141401710E-001 -4.6218470515E+000
27603100000.000 +9.4716111742E-001 -3.9547047348E+000 +7.8879678470E-003 +4.0798512751E+001 +8.0397621368E-003 +3.9924097738E+001 +9.6217186283E-001 -4.4675391267E+000
27803050000.000 +9.4624926197E-001 -3.9779251658E+000 +8.1210954240E-003 +4.5346442225E+001 +8.6204625985E-003 +4.1524585407E+001 +9.6263085160E-001 -4.5548242449E+000
28003000000.000 +9.4515414236E-001 -3.9636911382E+000 +9.0392482889E-003 +4.0147043851E+001 +9.1014028309E-003 +3.6549100688E+001 +9.6223059345E-001 -4.6451032325E+000
28202950000.000 +9.4189522852E-001 -4.0350302117E+000 +9.0341509642E-003 +3.3168441600E+001 +9.1222713414E-003 +3.2032833320E+001 +9.6173019624E-001 -4.4646925910E+000
28402900000.000 +9.4274651741E-001 -4.0280668809E+000 +8.7757448332E-003 +2.5748632082E+001 +8.8918612813E-003 +2.4329754282E+001 +9.6208217835E-001 -4.5358710070E+000
28602850000.000 +9.4459800842E-001 -3.8868435478E+000 +7.8254244980E-003 +2.4430656323E+001 +7.9975339084E-003 +2.1473174556E+001 +9.6239862192E-001 -4.5810296100E+000
28802800000.000 +9.4275778414E-001 -4.0212828567E+000 +7.3616445732E-003 +2.3859669220E+001 +7.7796728246E-003 +2.1243542691E+001 +9.6278722269E-001 -4.6426942790E+000
29002750000.000 +9.4406714639E-001 -4.0916158567E+000 +7.0804204973E-003 +2.5507071292E+001 +7.4240574642E-003 +2.2468361251E+001 +9.6259170253E-001 -4.6006219371E+000
29202700000.000 +9.4603129274E-001 -3.9922041993E+000 +7.0158961841E-003 +2.4923562512E+001 +7.3812642536E-003 +2.0785935063E+001 +9.6195045552E-001 -4.7275993365E+000
29402650000.000 +9.4474114920E-001 -4.1125906625E+000 +6.7241016427E-003 +2.4555696887E+001 +7.0744480561E-003 +2.2417591245E+001 +9.6195294966E-001 -4.7457723226E+000
29602600000.000 +9.4679498689E-001 -4.1199248098E+000 +6.6096897368E-003 +2.7640838254E+001 +6.9485532613E-003 +2.3691924497E+001 +9.6232875984E-001 -4.7593686865E+000
29802550000.000 +9.4869243705E-001 -3.9745989037E+000 +6.6270286317E-003 +2.7733892091E+001 +6.7742352179E-003 +2.1918175830E+001 +9.6205977340E-001 -4.7970707391E+000
30002500000.000 +9.4458020304E-001 -4.1149455196E+000 +6.5757618227E-003 +2.8621724701E+001 +6.7205466480E-003 +2.5064047718E+001 +9.6368610716E-001 -4.8074322280E+000
30202450000.000 +9.4602617881E-001 -4.1635531271E+000 +6.4581869524E-003 +2.8733913961E+001 +6.8329742750E-003 +2.5425809361E+001 +9.6450973885E-001 -4.8012444635E+000
30402400000.000 +9.4777334654E-001 -3.9657155298E+000 +6.6484338644E-003 +3.0232292102E+001 +6.9351583900E-003 +2.8058031587E+001 +9.6412103401E-001 -4.9067974481E+000
30602350000.000 +9.4520197898E-001 -4.1017715951E+000 +6.7517941538E-003 +3.0491931989E+001 +7.0889343015E-003 +2.8678008784E+001 +9.6507516057E-001 -4.8998389567E+000
30802300000.000 +9.4497944642E-001 -4.1668913304E+000 +7.1925310516E-003 +2.9901115646E+001 +7.2093791264E-003 +2.9254308796E+001 +9.6546436032E-001 -4.8587020066E+000
31002250000.000 +9.4619774432E-001 -4.0198862817E+000 +7.4606583015E-003 +3.1118123624E+001 +7.7097254624E-003 +3.0447581813E+001 +9.6528818598E-001 -4.8459413921E+000
31202200000.000 +9.4371784348E-001 -4.1986327540E+000 +8.5331728709E-003 +3.1638267857E+001 +8.5338984791E-003 +3.0226889839E+001 +9.6395579808E-001 -4.8830467324E+000
31402150000.000 +9.4298281146E-001 -4.1031340032E+000 +9.4545975739E-003 +2.4046136366E+001 +9.8476064504E-003 +2.3631114011E+001 +9.6386792400E-001 -4.9573668027E+000
31602100000.000 +9.4526386222E-001 -3.9506760082E+000 +9.2560262249E-003 +1.4613931067E+001 +9.3845428448E-003 +1.0644477603E+001 +9.6242836617E-001 -4.7466223131E+000
31802050000.000 +9.4372602405E-001 -4.1396426261E+000 +8.3981425957E-003 +1.0260276691E+001 +8.7178978011E-003 +1.1388364832E+001 +9.6384976251E-001 -4.7616400878E+000
32002000000.000 +9.4459723027E-001 -4.1370014774E+000 +8.3491329697E-003 +6.5627698824E+000 +8.6530580820E-003 +2.9075136321E+000 +9.6401089824E-001 -4.7264766405E+000
32201950000.000 +9.4734738564E-001 -4.0355567395E+000 +7.4399632757E-003 +2.3394411751E+000 +7.9403047650E-003 +1.1094506062E+000 +9.6414055497E-001 -4.8110042683E+000
32401900000.000 +9.4651071971E-001 -4.1098236911E+000 +6.9781459505E-003 +4.7797717778E+000 +7.1814928068E-003 +7.4946587247E-001 +9.6476324160E-001 -4.8449932996E+000
32601850000.000 +9.4611507680E-001 -4.1770801357E+000 +6.5557885934E-003 +5.1156858302E+000 +7.0565259936E-003 +2.3458241221E+000 +9.6540095377E-001 -4.8810386642E+000
32801800000.000 +9.4828908826E-001 -4.1914418535E+000 +6.6810231878E-003 +6.2302348541E+000 +6.8705747572E-003 +2.8186319896E+000 +9.6505838201E-001 -4.9334290533E+000
33001750000.000 +9.4900840275E-001 -4.1335761623E+000 +6.5534382109E-003 +2.7654239908E+000 +6.7609968239E-003 +3.1835494033E-001 +9.6516570380E-001 -5.0707110412E+000
33201700000.000 +9.4849428928E-001 -4.1777489421E+000 +6.1465506797E-003 +5.6666653068E+000 +6.3607084443E-003 +3.5060151387E+000 +9.6523922703E-001 -5.0443704354E+000
33401650000.000 +9.5060467156E-001 -4.2219598972E+000 +6.0025834395E-003 +7.0180059685E+000 +6.1460074502E-003 +3.8562625366E+000 +9.6528312487E-001 -5.2278478291E+000
33601600000.000 +9.5021583312E-001 -4.1770565798E+000 +6.0237261406E-003 +7.2988176816E+000 +6.2488313605E-003 +5.9739256113E+000 +9.6552210005E-001 -5.2325684196E+000
33801550000.000 +9.4979734256E-001 -4.3188244247E+000 +5.9895826632E-003 +9.6399678712E+000 +6.1563195944E-003 +6.5723291404E+000 +9.6556944292E-001 -5.2842036529E+000
34001500000.000 +9.5033166080E-001 -4.3857779021E+000 +6.0276611299E-003 +1.0288897412E+001 +6.1454286471E-003 +6.5121834334E+000 +9.6594460786E-001 -5.2990193706E+000
34201450000.000 +9.5134831459E-001 -4.3535831588E+000 +6.1911356969E-003 +1.1795171943E+001 +6.2673646911E-003 +1.0083881004E+001 +9.6499743283E-001 -5.2566200361E+000
34401400000.000 +9.4982468623E-001 -4.4502031704E+000 +6.0787718393E-003 +1.1759208240E+001 +6.3535597436E-003 +9.6586253915E+000 +9.6558321908E-001 -5.2594964479E+000
34601350000.000 +9.5152867320E-001 -4.4640567424E+000 +6.2562230401E-003 +1.2394190591E+001 +6.6865157587E-003 +1.0657260338E+001 +9.6630576476E-001 -5.1703082647E+000
34801300000.000 +9.5072684699E-001 -4.4899829028E+000 +6.9504128956E-003 +1.3374045540E+001 +6.8419565320E-003 +1.0368577821E+001 +9.6591775786E-001 -5.2972372497E+000
35001250000.000 +9.4841765669E-001 -4.6083443984E+000 +7.2007450596E-003 +8.6420894437E+000 +7.3649574905E-003 +7.9629090964E+000 +9.6539328927E-001 -5.0534838824E+000
35201200000.000 +9.4917157298E-001 -4.6193354262E+000 +7.3706731520E-003 +4.1386380097E+000 +7.4945693011E-003 +2.8358041551E+000 +9.6483683472E-001 -5.1034873897E+000
35401150000.000 +9.4796491358E-001 -4.3466364471E+000 +7.4460753606E-003 +2.0981292282E+000 +7.6161511987E-003 +4.8879085104E-001 +9.6452245929E-001 -4.9906977554E+000
35601100000.000 +9.4737928618E-001 -4.5824443171E+000 +7.2677592170E-003 -2.1275749730E+000 +7.6821246807E-003 -3.2948488679E+000 +9.6556629266E-001 -4.9680097091E+000
35801050000.000 +9.4919905803E-001 -4.4622125030E+000 +6.8719233081E-003 -2.1636475086E+000 +7.3875131986E-003 -7.3169960590E+000 +9.6565740004E-001 -5.0193554968E+000
36001000000.000 +9.4955310827E-001 -4.3989411647E+000 +6.7914581349E-003 -4.8396132458E+000 +7.1014793854E-003 -7.8186237738E+000 +9.6433443195E-001 -5.1612260735E+000
36200950000.000 +9.4776876141E-001 -4.5421464219E+000 +6.5441274449E-003 -1.3215029322E+001 +6.8056515235E-003 -1.4156070726E+001 +9.6616194327E-001 -5.1060496494E+000
36400900000.000 +9.4958793063E-001 -4.5356358599E+000 +6.1102982661E-003 -1.1208957683E+001 +6.5161137173E-003 -1.5356841950E+001 +9.6588862307E-001 -5.2478062711E+000
36600850000.000 +9.5127739090E-001 -4.5049649641E+000 +5.7417142513E-003 -1.1180389902E+001 +6.0041649806E-003 -1.3494918998E+001 +9.6580633657E-001 -5.3702588139E+000
36800800000.000 +9.4971483423E-001 -4.6411983635E+000 +5.5025639493E-003 -1.0511805234E+001 +5.6519461451E-003 -1.2557288459E+001 +9.6644748406E-001 -5.4547534469E+000
37000750000.000 +9.5058781954E-001 -4.6545097066E+000 +5.1250498349E-003 -7.0915007321E+000 +5.4022080636E-003 -7.6010311088E+000 +9.6622178774E-001 -5.4798527102E+000
37200700000.000 +9.5188475004E-001 -4.6974688029E+000 +5.1616753916E-003 -1.6132326418E+000 +5.2854772776E-003 -7.7149442870E+000 +9.6595742692E-001 -5.4715175788E+000
37400650000.000 +9.5070052137E-001 -4.7873935269E+000 +5.3876419146E-003 +1.3437776774E+000 +5.5156807455E-003 -5.2813948222E-001 +9.6690686705E-001 -5.4895416612E+000
37600600000.000 +9.5138159436E-001 -4.7741988022E+000 +5.7960628143E-003 +1.7147878195E+000 +5.6860347770E-003 +1.4794322826E-001 +9.6691592490E-001 -5.4110534120E+000
37800550000.000 +9.5066206066E-001 -4.7455011709E+000 +6.0372383123E-003 -2.3601103522E+000 +5.9949907678E-003 -5.7735669581E+000 +9.6715148212E-001 -5.3856580275E+000
38000500000.000 +9.4930810503E-001 -4.8948837782E+000 +5.7672857884E-003 -6.9489054458E+000 +5.8441245503E-003 -8.7949610012E+000 +9.6806568849E-001 -5.2886477209E+000
38200450000.000 +9.4997952383E-001 -4.9498701716E+000 +5.2904777748E-003 -4.0528013843E+000 +5.5916047999E-003 -5.3420145083E+000 +9.6763121120E-001 -5.2961362669E+000
38400400000.000 +9.4937476206E-001 -4.8652097149E+000 +5.4072186375E-003 -9.0874416909E-002 +5.5688182002E-003 -2.7573736625E+000 +9.6695147778E-001 -5.2868934300E+000
38600350000.000 +9.4653158142E-001 -4.9975143425E+000 +6.1499682707E-003 +3.5140891849E+000 +6.2988273055E-003 +6.1120757570E-001 +9.6607674187E-001 -5.3088996781E+000
38800300000.000 +9.4782854682E-001 -4.9189638431E+000 +6.3826164394E-003 -2.5145075600E+000 +6.7379715007E-003 -4.2456520465E+000 +9.6435589062E-001 -5.2611782131E+000
39000250000.000 +9.4724025597E-001 -4.9587666447E+000 +6.5722212090E-003 -7.6041125277E+000 +6.6678131171E-003 -9.2414167640E+000 +9.6351817546E-001 -5.3372298042E+000
39200200000.000 +9.4641426039E-001 -5.0632423728E+000 +6.2599791601E-003 -1.0028245905E+001 +6.6719087107E-003 -9.8696015529E+000 +9.6350048824E-001 -5.3119651880E+000
39400150000.000 +9.4697695622E-001 -4.9215413613E+000 +6.5895251024E-003 -9.7096955088E+000 +6.8761126035E-003 -1.1961539851E+001 +9.6295569988E-001 -5.3515516646E+000
39600100000.000 +9.4527009022E-001 -4.8407034888E+000 +6.6479603636E-003 -1.3463892769E+001 +7.1196979572E-003 -1.4712405283E+001 +9.6262522944E-001 -5.3204142918E+000
39800050000.000 +9.4517375470E-001 -4.8995853313E+000 +6.6195892306E-003 -1.9954976137E+001 +7.0820845207E-003 -2.2680612006E+001 +9.6432837388E-001 -5.3539534182E+000
40000000000.000 +9.4760253713E-001 -4.8550487028E+000 +5.7508741001E-003 -2.6801428391E+001 +5.9838373561E-003 -2.7864387633E+001 +9.6679870299E-001 -5.3611199247E+000
