# Supplementary material for: Conductivity and radio frequency performance data for silver nanoparticle inks deposited via aerosol jet deposition and processed under varying conditions
Source: Data Brief. 2020 Sep 24;33:106331. doi: 10.1016/j.dib.2020.106331 (PMC7560714; doi:10.1016/j.dib.2020.106331)
Supplement: Supplementary file 3 [file mmc3.zip › Sintering Study/Clariant Ink/RF Data/CLA_05_02.S2P]

!  2-Port S-parameters saved by WinCal
! VAR NAME=AFRL171011_01_02
! VAR DATE=11/27/2017 2:24:49 PM
! VAR FILENAME=AFRL171011_01_02.S2P
! VAR MeasName=S-Parameters (CALIBRATED_DATA) read from VNA (E8364B)
! VAR MeasDate=11/22/2017 4:07:54 PM
! VAR PHYS_PORTS=1,2
! VAR ObjTypeName=DATASET
! VAR IndexType=Frequency
!
# Hz S MA R 50
10000000.000 +9.9662668056E-001 -1.5103117184E-001 +1.9900665022E-003 +2.7374808435E+001 +2.4712813353E-003 -5.1967313742E+001 +9.9638739174E-001 -1.3512864917E-001
209950000.000 +9.9556603579E-001 -1.1800378865E-001 +8.6232103567E-005 -1.2316930533E+002 +1.0376161618E-004 -1.1543301973E+002 +9.9599997735E-001 -1.5450512057E-001
409900000.000 +9.9551454479E-001 -1.8657197667E-001 +1.1697213114E-005 -2.3609493854E+001 +1.1768914116E-004 +1.5222190378E+001 +9.9582183926E-001 -2.3547370584E-001
609850000.000 +9.9553763166E-001 -2.6958599374E-001 +1.3661678018E-004 -9.4145425965E+001 +1.4209058354E-004 -1.0426058351E+002 +9.9495725075E-001 -3.4161716814E-001
809800000.000 +9.9501342006E-001 -2.2355646517E-001 +2.4232396380E-004 +8.0130366877E+001 +2.9323102366E-004 +9.1511833561E+001 +9.9428559271E-001 -4.0031573043E-001
1009750000.000 +9.9453909767E-001 -3.6158281335E-001 +1.7532965500E-004 -7.6884735053E+001 +1.6151427606E-004 -6.3229065987E+001 +9.9356094210E-001 -4.6013461359E-001
1209700000.000 +9.9453236673E-001 -3.7707212019E-001 +4.6008012134E-005 +3.5487655521E+001 +8.2026661225E-005 -1.7832859496E+002 +9.9314036164E-001 -4.9442170850E-001
1409650000.000 +9.9448966009E-001 -4.3589194745E-001 +3.1330649056E-005 +1.1963083759E+002 +7.9318080608E-006 +2.2203868843E+001 +9.9301638842E-001 -5.5529873387E-001
1609600000.000 +9.9422921551E-001 -5.3209804323E-001 +6.4511997850E-005 -7.9370552852E+001 +4.4151251607E-005 -2.0508119596E+001 +9.9300723786E-001 -6.3894966548E-001
1809550000.000 +9.9274565253E-001 -6.2415618620E-001 +1.8716544663E-005 +1.1459945871E+002 +1.0511740229E-004 +1.7295079513E+002 +9.9226608466E-001 -7.8248002079E-001
2009500000.000 +9.9137576401E-001 -5.9416813008E-001 +2.3926254288E-004 +1.5369005282E+002 +2.5708465319E-004 +1.3287831507E+002 +9.9148076269E-001 -7.7937465444E-001
2209450000.000 +9.9095641258E-001 -5.9211374436E-001 +7.6930101008E-005 -1.0527740066E+002 +1.3383009942E-004 -6.4067706754E+001 +9.9061101513E-001 -8.8173875614E-001
2409400000.000 +9.9211435922E-001 -6.8969222821E-001 +1.9664318614E-004 +1.4586255311E+002 +1.6860705853E-004 +1.2685609118E+002 +9.8970504124E-001 -8.5025057185E-001
2609350000.000 +9.9069292413E-001 -6.9964489129E-001 +1.5850570244E-004 +6.5848672465E+001 +1.2663832236E-004 +6.0976808915E+001 +9.8970506300E-001 -9.1528377885E-001
2809300000.000 +9.9121334213E-001 -6.8033687008E-001 +1.8089290487E-004 +1.4847646866E+002 +2.1871723212E-004 +1.5776973504E+002 +9.8955237170E-001 -9.3274493459E-001
3009250000.000 +9.9090917524E-001 -8.6585230014E-001 +2.4748457548E-004 +1.0036581728E+002 +2.5194626506E-004 +1.1623324090E+002 +9.8940150301E-001 -1.0863691663E+000
3209200000.000 +9.8954560728E-001 -8.4240850346E-001 +2.1787197930E-004 +1.5262833714E+002 +2.2322011809E-004 +1.3316649862E+002 +9.8819867640E-001 -1.1214461905E+000
3409150000.000 +9.8929226611E-001 -8.5478529349E-001 +2.1479205402E-004 +1.4387079228E+002 +2.9994390842E-004 +1.5437628682E+002 +9.8758802883E-001 -1.0875395995E+000
3609100000.000 +9.8836434449E-001 -9.5266536537E-001 +1.9843997594E-004 +1.4640291678E+002 +1.7684574964E-004 +1.6362974280E+002 +9.8710251990E-001 -1.1311388176E+000
3809050000.000 +9.8824567412E-001 -8.5201364863E-001 +4.8606523610E-004 +1.6049775327E+002 +4.7623645264E-004 +1.5591913658E+002 +9.8704851876E-001 -1.1685848413E+000
4009000000.000 +9.8758041248E-001 -8.9908363014E-001 +3.5983936900E-004 +1.3605560674E+002 +3.6291568840E-004 +1.3688214990E+002 +9.8693391316E-001 -1.2332455701E+000
4208950000.000 +9.8796161349E-001 -9.7450068106E-001 +5.2095954307E-004 +1.3416887609E+002 +4.6150022359E-004 +1.3504381264E+002 +9.8660690509E-001 -1.2879966938E+000
4408900000.000 +9.8786541301E-001 -9.8767626215E-001 +5.1486507866E-004 +1.2163410604E+002 +4.9965030843E-004 +1.3233702253E+002 +9.8595535642E-001 -1.2940828108E+000
4608850000.000 +9.8725181291E-001 -9.8647708437E-001 +4.5930882583E-004 +1.4185182049E+002 +4.8952442167E-004 +1.3757891858E+002 +9.8554979731E-001 -1.3259998510E+000
4808800000.000 +9.8701880316E-001 -1.0307667417E+000 +4.9196548975E-004 +1.3360629732E+002 +4.7778354719E-004 +1.3064766419E+002 +9.8492469992E-001 -1.3455464845E+000
5008750000.000 +9.8764535656E-001 -1.0215221735E+000 +4.7382302136E-004 +1.3500355859E+002 +4.7500337721E-004 +1.2898785905E+002 +9.8459595475E-001 -1.3785380474E+000
5208700000.000 +9.8708297970E-001 -1.0102785593E+000 +7.6650564608E-004 +1.4400281022E+002 +8.2627676691E-004 +1.4480614239E+002 +9.8460818759E-001 -1.3589606915E+000
5408650000.000 +9.8600726564E-001 -1.0528569006E+000 +8.3804643980E-004 +1.3058220219E+002 +7.8616571784E-004 +1.2615277471E+002 +9.8425046582E-001 -1.4178327821E+000
5608600000.000 +9.8695826124E-001 -1.0697384926E+000 +7.9680656098E-004 +1.2286772691E+002 +8.0646369406E-004 +1.2399904200E+002 +9.8463350908E-001 -1.4163506389E+000
5808550000.000 +9.8652114427E-001 -1.0526679483E+000 +8.4027698459E-004 +1.1550894656E+002 +8.6381522820E-004 +1.1346480708E+002 +9.8522970471E-001 -1.4503629526E+000
6008500000.000 +9.8575789885E-001 -1.1389038872E+000 +7.6947197740E-004 +1.2403568717E+002 +8.1397634562E-004 +1.1881090019E+002 +9.8469616801E-001 -1.5196331375E+000
6208450000.000 +9.8638682961E-001 -1.1665471017E+000 +9.1870765000E-004 +1.1240467095E+002 +9.8958122181E-004 +1.1508004172E+002 +9.8450808578E-001 -1.5489913853E+000
6408400000.000 +9.8637400364E-001 -1.1648214717E+000 +9.8071991611E-004 +1.1369605102E+002 +9.6885379615E-004 +1.1328255660E+002 +9.8483142768E-001 -1.5876099064E+000
6608350000.000 +9.8650531014E-001 -1.2398067350E+000 +8.9689738616E-004 +1.0497465223E+002 +9.3893938317E-004 +1.0503434193E+002 +9.8446136167E-001 -1.6723338717E+000
6808300000.000 +9.8694227271E-001 -1.2612587681E+000 +9.0573858170E-004 +1.0118513936E+002 +9.5187170576E-004 +9.9709389824E+001 +9.8474775760E-001 -1.7085287496E+000
7008250000.000 +9.8713195339E-001 -1.2622866842E+000 +9.2087695251E-004 +1.0220590602E+002 +9.2884280765E-004 +1.0093877994E+002 +9.8405162310E-001 -1.7452644412E+000
7208200000.000 +9.8555313191E-001 -1.3289808548E+000 +9.0088973973E-004 +9.7714887491E+001 +8.6852453175E-004 +9.8339294415E+001 +9.8381106186E-001 -1.8254770195E+000
7408150000.000 +9.8658944242E-001 -1.3725529144E+000 +8.7563397759E-004 +1.0239123148E+002 +8.7591181495E-004 +1.0147633922E+002 +9.8374386148E-001 -1.8850047163E+000
7608100000.000 +9.8580732003E-001 -1.4288064882E+000 +9.4853496109E-004 +9.6866094122E+001 +9.6787934553E-004 +9.8602331404E+001 +9.8325909572E-001 -1.9243366597E+000
7808050000.000 +9.8481070467E-001 -1.4981579643E+000 +8.8353010623E-004 +9.6986085144E+001 +8.6409869255E-004 +9.6117506936E+001 +9.8259291511E-001 -2.0042036532E+000
8008000000.000 +9.8534366763E-001 -1.5245158319E+000 +9.6338258098E-004 +9.7271620720E+001 +9.0730822398E-004 +9.6908779431E+001 +9.8252490368E-001 -2.0422707240E+000
8207950000.000 +9.8478001089E-001 -1.5409497829E+000 +7.7148711484E-004 +9.5654553382E+001 +8.7316303456E-004 +9.9608234465E+001 +9.8203324907E-001 -2.0422359821E+000
8407900000.000 +9.8342319482E-001 -1.5923460973E+000 +8.5970838495E-004 +1.0412853857E+002 +8.0781077734E-004 +1.0310902773E+002 +9.8144863194E-001 -2.1101398639E+000
8607850000.000 +9.8375452917E-001 -1.6054992665E+000 +7.8984908431E-004 +1.1080968505E+002 +8.2396414101E-004 +1.0960367808E+002 +9.8128919900E-001 -2.1566940497E+000
8807800000.000 +9.8445172795E-001 -1.5782089013E+000 +1.0001928859E-003 +1.1015572911E+002 +1.0460770595E-003 +1.1338806009E+002 +9.8085084447E-001 -2.1915553638E+000
9007750000.000 +9.8292734498E-001 -1.6512996961E+000 +9.8145987823E-004 +1.1044912304E+002 +1.0341797438E-003 +1.1062921683E+002 +9.7972615895E-001 -2.2166350454E+000
9207700000.000 +9.8404982704E-001 -1.6538632870E+000 +1.1576661417E-003 +1.1404661291E+002 +1.1344589333E-003 +1.0994727778E+002 +9.8026044970E-001 -2.2498224423E+000
9407650000.000 +9.8408190242E-001 -1.6478295558E+000 +1.1557220577E-003 +1.0837970397E+002 +1.2192315927E-003 +1.0962253264E+002 +9.8015719004E-001 -2.2504370424E+000
9607600000.000 +9.8287534798E-001 -1.7333052513E+000 +1.1482258709E-003 +1.0751864863E+002 +1.2106720766E-003 +1.0260893887E+002 +9.7939123221E-001 -2.3134273863E+000
9807550000.000 +9.8314400600E-001 -1.7423851206E+000 +1.2188097370E-003 +1.0584881518E+002 +1.1667966184E-003 +1.0344949768E+002 +9.7954573311E-001 -2.4020715180E+000
10007500000.000 +9.8320934745E-001 -1.7728192183E+000 +1.2808894316E-003 +1.0904914833E+002 +1.2471156239E-003 +1.1109522870E+002 +9.7902382625E-001 -2.3575096908E+000
10207450000.000 +9.8120454821E-001 -1.8286592740E+000 +1.2400796261E-003 +1.0877882449E+002 +1.2628651505E-003 +1.0493596846E+002 +9.7849619497E-001 -2.4335217241E+000
10407400000.000 +9.8075821623E-001 -1.8784608701E+000 +1.2617425416E-003 +1.1179537102E+002 +1.2748862538E-003 +1.0953729422E+002 +9.7814216909E-001 -2.4845269290E+000
10607350000.000 +9.8200144927E-001 -1.8440667746E+000 +1.3821517325E-003 +1.1264882658E+002 +1.3804462027E-003 +1.1062014015E+002 +9.7780835955E-001 -2.4885416115E+000
10807300000.000 +9.7959336603E-001 -1.9233963313E+000 +1.3209985933E-003 +1.1281745265E+002 +1.4343416655E-003 +1.1101034090E+002 +9.7682355145E-001 -2.5550673902E+000
11007250000.000 +9.7991485637E-001 -1.9559002730E+000 +1.5073487848E-003 +1.1127931310E+002 +1.5544579979E-003 +1.0696514373E+002 +9.7667751410E-001 -2.6013443825E+000
11207200000.000 +9.8090502150E-001 -1.9253174028E+000 +1.4757855497E-003 +1.1101269604E+002 +1.5386205453E-003 +1.0724174133E+002 +9.7677785986E-001 -2.5987075345E+000
11407150000.000 +9.7899840235E-001 -2.0074899727E+000 +1.5091588955E-003 +1.1546834211E+002 +1.5210108904E-003 +1.1247729866E+002 +9.7553256965E-001 -2.6721763486E+000
11607100000.000 +9.7913413591E-001 -2.0394785894E+000 +1.7188561584E-003 +1.1235699321E+002 +1.6571900187E-003 +1.1306201812E+002 +9.7532442038E-001 -2.7275290305E+000
11807050000.000 +9.8043961190E-001 -1.9293701084E+000 +1.8641354364E-003 +1.1577742150E+002 +1.8943220174E-003 +1.1235446342E+002 +9.7509900224E-001 -2.7156830120E+000
12007000000.000 +9.7894485346E-001 -2.0294927049E+000 +2.0727575480E-003 +1.0989527917E+002 +2.0599005986E-003 +1.0921963360E+002 +9.7446728605E-001 -2.7230301833E+000
12206950000.000 +9.7860439220E-001 -2.0807373618E+000 +2.1758151717E-003 +1.0975929905E+002 +2.2166518700E-003 +1.0690785042E+002 +9.7421552359E-001 -2.8177428130E+000
12406900000.000 +9.8070688206E-001 -2.0157181392E+000 +2.1904770998E-003 +1.0522371440E+002 +2.2137368070E-003 +1.0169162249E+002 +9.7466670377E-001 -2.8271636813E+000
12606850000.000 +9.7822571804E-001 -2.0902435531E+000 +2.3583159306E-003 +1.0314467998E+002 +2.3689894843E-003 +1.0227833790E+002 +9.7367127494E-001 -2.8763576274E+000
12806800000.000 +9.7659884266E-001 -2.2093539198E+000 +2.4995776981E-003 +1.0110720269E+002 +2.4889837881E-003 +1.0014760832E+002 +9.7345957660E-001 -2.9190205498E+000
13006750000.000 +9.7805636579E-001 -2.0435435741E+000 +2.6389835291E-003 +9.5585717617E+001 +2.6818252193E-003 +9.2532595694E+001 +9.7366312672E-001 -2.8919351297E+000
13206700000.000 +9.7647214286E-001 -2.1612853119E+000 +2.6611914313E-003 +8.4966888449E+001 +2.6473341148E-003 +8.3134274876E+001 +9.7286761927E-001 -2.8877293802E+000
13406650000.000 +9.7456845765E-001 -2.2438187506E+000 +2.3265829205E-003 +7.8937449342E+001 +2.3459301664E-003 +7.8756918361E+001 +9.7240770445E-001 -3.0149890219E+000
13606600000.000 +9.7472697775E-001 -2.2117758373E+000 +1.9525090301E-003 +8.1892235650E+001 +1.9506876892E-003 +8.2183894525E+001 +9.7200717921E-001 -2.9928374898E+000
13806550000.000 +9.7414589191E-001 -2.1759001258E+000 +1.7917133880E-003 +9.0269939340E+001 +1.8389483786E-003 +8.6829577451E+001 +9.7076854289E-001 -3.0063820170E+000
14006500000.000 +9.7224955832E-001 -2.2871070620E+000 +1.8740671776E-003 +9.4406320782E+001 +1.9441970999E-003 +9.3490944671E+001 +9.6985360384E-001 -3.0889706629E+000
14206450000.000 +9.7277641169E-001 -2.2431470455E+000 +2.1719630687E-003 +9.9491453455E+001 +2.2380648499E-003 +9.7593889025E+001 +9.6922601079E-001 -3.0710702093E+000
14406400000.000 +9.7187140954E-001 -2.2630094524E+000 +2.3733499561E-003 +9.2522134155E+001 +2.3965572235E-003 +9.2478740506E+001 +9.6875192184E-001 -3.0653751596E+000
14606350000.000 +9.7074583037E-001 -2.3095409067E+000 +2.2797564626E-003 +9.9104697478E+001 +2.2876192352E-003 +9.8024397365E+001 +9.6795494489E-001 -3.1278190494E+000
14806300000.000 +9.7176452296E-001 -2.2392228400E+000 +2.5586538304E-003 +9.4139655594E+001 +2.6280228575E-003 +9.3154915993E+001 +9.6792062345E-001 -3.1338295579E+000
15006250000.000 +9.7154541822E-001 -2.2663042364E+000 +2.5291123719E-003 +8.9273618030E+001 +2.5097759580E-003 +8.6771841205E+001 +9.6712440341E-001 -3.1204705002E+000
15206200000.000 +9.7046914030E-001 -2.3258723935E+000 +2.5741022552E-003 +9.2872066759E+001 +2.5731762140E-003 +9.1115017830E+001 +9.6683076132E-001 -3.1501014394E+000
15406150000.000 +9.7271884630E-001 -2.2782106376E+000 +2.5476211881E-003 +8.4806302355E+001 +2.6007944452E-003 +8.4069449569E+001 +9.6715076376E-001 -3.1557278351E+000
15606100000.000 +9.7214291203E-001 -2.2151293363E+000 +2.4346496091E-003 +9.0387744791E+001 +2.3947962759E-003 +8.7435060916E+001 +9.6667360583E-001 -3.2107445260E+000
15806050000.000 +9.6969325031E-001 -2.2758212822E+000 +2.5353705770E-003 +9.0429332659E+001 +2.5914896648E-003 +9.2153698659E+001 +9.6602629830E-001 -3.2424022779E+000
16006000000.000 +9.7124765068E-001 -2.2111440032E+000 +2.5119966965E-003 +9.0103665797E+001 +2.5129689770E-003 +8.8707150673E+001 +9.6630189082E-001 -3.1915961444E+000
16205950000.000 +9.7076133577E-001 -2.1107617862E+000 +2.7304613674E-003 +8.6877723944E+001 +2.8066750879E-003 +8.3581579911E+001 +9.6559805967E-001 -3.1891805180E+000
16405900000.000 +9.6893092173E-001 -2.2387141567E+000 +2.6865053418E-003 +8.9703417348E+001 +2.6543436210E-003 +8.7991768461E+001 +9.6472181618E-001 -3.2474339535E+000
16605850000.000 +9.6976921018E-001 -2.1944097463E+000 +2.8775310171E-003 +8.8955743690E+001 +2.8796219743E-003 +8.5925732078E+001 +9.6492958216E-001 -3.2061959017E+000
16805800000.000 +9.6904905714E-001 -2.1025383137E+000 +2.7992551181E-003 +8.8137703668E+001 +2.7803409383E-003 +8.3161643364E+001 +9.6468273193E-001 -3.1954189050E+000
17005750000.000 +9.6777918480E-001 -2.1476854875E+000 +2.8584084958E-003 +8.4266156055E+001 +2.9910057199E-003 +8.2054610472E+001 +9.6404564910E-001 -3.2080497166E+000
17205700000.000 +9.6908306761E-001 -2.1983526381E+000 +2.7486141380E-003 +8.1211795852E+001 +2.7848865478E-003 +7.7718027978E+001 +9.6472011926E-001 -3.1515703617E+000
17405650000.000 +9.6949784873E-001 -2.1052637656E+000 +2.3247351731E-003 +8.0586689182E+001 +2.3611984957E-003 +8.0485603052E+001 +9.6478313764E-001 -3.1633100727E+000
17605600000.000 +9.6741339650E-001 -2.2162423771E+000 +2.2894803765E-003 +8.8864986802E+001 +2.3579693522E-003 +8.9276570354E+001 +9.6402148935E-001 -3.2384998185E+000
17805550000.000 +9.6648786349E-001 -2.3489432541E+000 +2.4673800456E-003 +9.5547442986E+001 +2.5081372865E-003 +9.2029108080E+001 +9.6404977790E-001 -3.2179828470E+000
18005500000.000 +9.6738488117E-001 -2.2993066319E+000 +2.7285258380E-003 +9.7841278427E+001 +2.7685576915E-003 +9.7057962726E+001 +9.6332878058E-001 -3.2393678984E+000
18205450000.000 +9.6604945708E-001 -2.2047868523E+000 +3.0625962069E-003 +9.7252507201E+001 +3.0639221046E-003 +9.5291255563E+001 +9.6240470106E-001 -3.2718154255E+000
18405400000.000 +9.6719622933E-001 -2.2470961015E+000 +3.0250584766E-003 +1.0006226972E+002 +3.1116740479E-003 +9.8645451342E+001 +9.6226315408E-001 -3.2855978948E+000
18605350000.000 +9.6815863119E-001 -2.0948507246E+000 +3.4787705199E-003 +9.8645358882E+001 +3.6324273072E-003 +9.6396764524E+001 +9.6229011264E-001 -3.3339468492E+000
18805300000.000 +9.6748203424E-001 -2.1975138379E+000 +3.7286278071E-003 +9.3343027271E+001 +3.8519281088E-003 +9.1543565650E+001 +9.6147125983E-001 -3.3586635025E+000
19005250000.000 +9.6803724148E-001 -2.1970520652E+000 +3.6482597827E-003 +9.3734570354E+001 +3.7955496814E-003 +9.0221441227E+001 +9.6140773322E-001 -3.4739508711E+000
19205200000.000 +9.7144386920E-001 -2.0319040834E+000 +3.8841820346E-003 +9.0822241273E+001 +3.9531929830E-003 +8.9030908476E+001 +9.6122011860E-001 -3.3909399632E+000
19405150000.000 +9.6813550723E-001 -2.0123896835E+000 +3.8948338813E-003 +8.9351000310E+001 +3.9519314656E-003 +8.7255663636E+001 +9.6077724752E-001 -3.4121989029E+000
19605100000.000 +9.6631585200E-001 -2.1692295843E+000 +4.0514914992E-003 +9.4082762724E+001 +4.0317400437E-003 +9.2424401567E+001 +9.6074435418E-001 -3.3463542354E+000
19805050000.000 +9.6817829359E-001 -2.0483699133E+000 +4.4590021420E-003 +9.0087578536E+001 +4.6355409719E-003 +8.7577913596E+001 +9.6124869120E-001 -3.3364761824E+000
20005000000.000 +9.6561849067E-001 -1.9922987538E+000 +4.4858251568E-003 +8.3977605994E+001 +4.7304222490E-003 +8.4773985463E+001 +9.6051805359E-001 -3.2686305780E+000
20204950000.000 +9.6629676242E-001 -2.0392842646E+000 +4.6025404642E-003 +8.0611675879E+001 +4.6799592638E-003 +7.9548552625E+001 +9.6019908746E-001 -3.2429133573E+000
20404900000.000 +9.6742945394E-001 -2.0229872282E+000 +4.1747046423E-003 +8.1552480380E+001 +4.5133402360E-003 +7.9218292701E+001 +9.6009671222E-001 -3.1781416513E+000
20604850000.000 +9.6751458932E-001 -1.9944325104E+000 +4.5201147655E-003 +8.4214606620E+001 +4.7630240374E-003 +8.1394543954E+001 +9.5984896580E-001 -3.1546239489E+000
20804800000.000 +9.6512846640E-001 -2.1021221218E+000 +4.6257830415E-003 +8.0752546809E+001 +4.7777769962E-003 +7.4446215866E+001 +9.5913698236E-001 -3.1546887090E+000
21004750000.000 +9.6728632016E-001 -2.1252318742E+000 +4.6642801153E-003 +7.7003282683E+001 +5.1036940559E-003 +7.6735762536E+001 +9.6023643571E-001 -3.1196486127E+000
21204700000.000 +9.6694889523E-001 -2.0730523107E+000 +4.6355517283E-003 +7.4933675712E+001 +4.7657264236E-003 +7.1953980210E+001 +9.5906007094E-001 -3.1629986616E+000
21404650000.000 +9.6620784980E-001 -2.1422924725E+000 +4.7279314758E-003 +7.5078186865E+001 +4.6906641824E-003 +7.3618398590E+001 +9.5934131447E-001 -3.2209399293E+000
21604600000.000 +9.6717721146E-001 -2.1118325631E+000 +4.5365161047E-003 +7.4296291832E+001 +4.8568862196E-003 +7.0231351761E+001 +9.6024188645E-001 -3.1937477692E+000
21804550000.000 +9.6808394764E-001 -2.0568548579E+000 +4.7504911728E-003 +7.1804390078E+001 +4.8987851293E-003 +7.3523256327E+001 +9.5939880958E-001 -3.2975794386E+000
22004500000.000 +9.6641785999E-001 -2.0558402044E+000 +4.8972421286E-003 +7.5231590384E+001 +5.0813769924E-003 +7.2175855973E+001 +9.5978283094E-001 -3.3114154380E+000
22204450000.000 +9.6866497388E-001 -2.0285391372E+000 +4.8508106890E-003 +7.3544128175E+001 +5.0844397840E-003 +7.0147750510E+001 +9.6079558486E-001 -3.2776963705E+000
22404400000.000 +9.7021994813E-001 -1.9269320037E+000 +4.8656746480E-003 +7.3162609068E+001 +4.9678891996E-003 +7.1139889382E+001 +9.6134871218E-001 -3.2733913015E+000
22604350000.000 +9.6950635570E-001 -1.9342173804E+000 +5.0022355215E-003 +7.2642740090E+001 +5.1509736235E-003 +7.2024793148E+001 +9.6168857720E-001 -3.3644603621E+000
22804300000.000 +9.7109257439E-001 -1.9401650772E+000 +4.8735748463E-003 +7.1767082516E+001 +5.1449474427E-003 +6.8773599272E+001 +9.6289364508E-001 -3.1316503032E+000
23004250000.000 +9.7231736973E-001 -1.7383568365E+000 +4.9869415496E-003 +7.3791265424E+001 +5.3953522154E-003 +7.3041729322E+001 +9.6171426588E-001 -3.1904993417E+000
23204200000.000 +9.7093441005E-001 -1.8909152806E+000 +5.5502328807E-003 +7.2757952588E+001 +5.5101583653E-003 +7.3866201394E+001 +9.6269824552E-001 -3.1419991055E+000
23404150000.000 +9.7333520124E-001 -2.0558430524E+000 +5.8052068657E-003 +7.4258285738E+001 +5.7513955456E-003 +7.2471857778E+001 +9.6352142833E-001 -3.0821935761E+000
23604100000.000 +9.7550033113E-001 -1.8717986609E+000 +6.2058990945E-003 +7.1132188398E+001 +6.2518685085E-003 +7.0512169995E+001 +9.6326877868E-001 -3.1052102203E+000
23804050000.000 +9.7212006946E-001 -1.9974915242E+000 +6.1264568206E-003 +6.9045776393E+001 +6.2766004521E-003 +6.4610920899E+001 +9.6412331770E-001 -3.1004157434E+000
24004000000.000 +9.7245927226E-001 -2.1953868035E+000 +6.1647362675E-003 +6.5839765027E+001 +6.5057371755E-003 +6.4219565407E+001 +9.6400961857E-001 -3.1430405499E+000
24203950000.000 +9.7408291571E-001 -2.1083857688E+000 +6.6744334015E-003 +6.2017274874E+001 +6.9756480615E-003 +5.8046881269E+001 +9.6363507507E-001 -3.1343448967E+000
24403900000.000 +9.7175930715E-001 -2.2525455563E+000 +6.2861739228E-003 +6.1718223524E+001 +6.5844837159E-003 +5.8114203530E+001 +9.6300891415E-001 -3.2569617357E+000
24603850000.000 +9.7035731259E-001 -2.2786846903E+000 +6.8302349103E-003 +5.6969501742E+001 +6.8493397320E-003 +5.6600956144E+001 +9.6333781748E-001 -3.2449072693E+000
24803800000.000 +9.7318904737E-001 -2.1174782251E+000 +6.5338869524E-003 +5.4729275916E+001 +6.8765285383E-003 +5.0546993418E+001 +9.6351209102E-001 -3.2901243248E+000
25003750000.000 +9.7033894463E-001 -2.1263052496E+000 +6.1621617098E-003 +5.1783840378E+001 +6.3780955619E-003 +5.1688885919E+001 +9.6388805655E-001 -3.3592364646E+000
25203700000.000 +9.7093703428E-001 -2.2238343178E+000 +6.2215577366E-003 +5.1094522211E+001 +6.5158953019E-003 +4.9454195739E+001 +9.6486688138E-001 -3.3247952191E+000
25403650000.000 +9.7405074603E-001 -2.0661888301E+000 +5.9908642390E-003 +5.2657913570E+001 +6.0697695941E-003 +5.0809905269E+001 +9.6539040527E-001 -3.3325625108E+000
25603600000.000 +9.7216156557E-001 -2.1343804549E+000 +5.8330653871E-003 +5.2239856847E+001 +6.2089471331E-003 +5.0082352556E+001 +9.6562716297E-001 -3.4001644885E+000
25803550000.000 +9.7235307900E-001 -2.2828262516E+000 +6.0543790804E-003 +5.3072925020E+001 +6.3844947931E-003 +4.9963083407E+001 +9.6575550255E-001 -3.4195102546E+000
26003500000.000 +9.7272910777E-001 -2.1940818479E+000 +5.9491702858E-003 +5.2233937696E+001 +6.4214553659E-003 +4.9612985176E+001 +9.6529154145E-001 -3.2727574790E+000
26203450000.000 +9.7252372325E-001 -2.2910686569E+000 +6.1998221753E-003 +4.8036854245E+001 +6.6463306516E-003 +4.7441126680E+001 +9.6575821488E-001 -3.3929314701E+000
26403400000.000 +9.7288760622E-001 -2.3790394770E+000 +5.8667399868E-003 +4.7077064037E+001 +6.1215399646E-003 +4.4445719670E+001 +9.6641779243E-001 -3.4019640532E+000
26603350000.000 +9.7552321490E-001 -2.3205565403E+000 +5.9517046455E-003 +5.1548379249E+001 +6.2534327863E-003 +4.7877127504E+001 +9.6642334437E-001 -3.4173517267E+000
26803300000.000 +9.7449961323E-001 -2.3203744995E+000 +5.9946154681E-003 +5.3238629956E+001 +6.0826047295E-003 +4.9397309456E+001 +9.6592160280E-001 -3.4693387283E+000
27003250000.000 +9.7550587588E-001 -2.3229190245E+000 +6.4170050009E-003 +5.4805154461E+001 +6.5354182314E-003 +5.3365535466E+001 +9.6701489317E-001 -3.4347787020E+000
27203200000.000 +9.7625261179E-001 -2.2822450151E+000 +7.1542501515E-003 +5.4002430189E+001 +7.1636203257E-003 +5.0894397571E+001 +9.6700154936E-001 -3.4995136293E+000
27403150000.000 +9.7652762418E-001 -2.2655227954E+000 +7.6462994771E-003 +4.9959732831E+001 +7.5055804774E-003 +4.8331476445E+001 +9.6600272990E-001 -3.6023620589E+000
27603100000.000 +9.7534361796E-001 -2.2989524806E+000 +7.3881115497E-003 +4.6333911034E+001 +7.5555138946E-003 +4.4617068937E+001 +9.6722145793E-001 -3.4559505105E+000
27803050000.000 +9.7641549556E-001 -2.2931597967E+000 +7.6649691083E-003 +4.8962198665E+001 +7.7828021614E-003 +4.4996077886E+001 +9.6774450664E-001 -3.4913241784E+000
28003000000.000 +9.7469926301E-001 -2.2637641779E+000 +8.7405049130E-003 +4.2952547764E+001 +8.8719206181E-003 +4.0764536408E+001 +9.6711015492E-001 -3.5475308841E+000
28202950000.000 +9.7101531546E-001 -2.3778740157E+000 +8.7390182185E-003 +3.4836028770E+001 +8.9240327239E-003 +3.1844292960E+001 +9.6796353790E-001 -3.4549785008E+000
28402900000.000 +9.7206836237E-001 -2.3820181146E+000 +8.1288852612E-003 +2.7560784080E+001 +8.6013641067E-003 +2.5942600355E+001 +9.6741606181E-001 -3.4931692448E+000
28602850000.000 +9.7453696225E-001 -2.2979437335E+000 +7.1298744947E-003 +2.4221768213E+001 +7.4416108145E-003 +2.3697320150E+001 +9.6763805944E-001 -3.5115168999E+000
28802800000.000 +9.7162293525E-001 -2.3517560387E+000 +6.8005662401E-003 +2.4681663272E+001 +7.1615445934E-003 +2.2524349059E+001 +9.6781025912E-001 -3.5907962481E+000
29002750000.000 +9.7339530330E-001 -2.4164749902E+000 +6.5647701495E-003 +2.6038288231E+001 +6.8442844417E-003 +2.3971653788E+001 +9.6809804722E-001 -3.5485753567E+000
29202700000.000 +9.7571361261E-001 -2.3033532343E+000 +6.4009840330E-003 +2.7334342171E+001 +6.8591330393E-003 +2.2339499030E+001 +9.6735912673E-001 -3.6405691301E+000
29402650000.000 +9.7399549978E-001 -2.3970767235E+000 +6.2455667996E-003 +2.8259593149E+001 +6.4170159362E-003 +2.3307013354E+001 +9.6743669133E-001 -3.6772813959E+000
29602600000.000 +9.7675263948E-001 -2.3895120456E+000 +6.1746890451E-003 +2.9786728497E+001 +6.4986446371E-003 +2.6759856669E+001 +9.6802221412E-001 -3.6753125907E+000
29802550000.000 +9.7894174844E-001 -2.2820206957E+000 +6.3141458665E-003 +2.8701454752E+001 +6.4760706118E-003 +2.5228019004E+001 +9.6764821831E-001 -3.6941651180E+000
30002500000.000 +9.7461866012E-001 -2.3730582577E+000 +6.0729188628E-003 +3.0246385162E+001 +6.4011260978E-003 +2.7041268063E+001 +9.6944461779E-001 -3.7243839877E+000
30202450000.000 +9.7600765109E-001 -2.3866599844E+000 +6.0717415641E-003 +2.8732108162E+001 +6.4599254647E-003 +2.9006623937E+001 +9.7025168198E-001 -3.6663699585E+000
30402400000.000 +9.7796912404E-001 -2.1641825853E+000 +6.5282661468E-003 +3.3173855803E+001 +6.4617701014E-003 +2.9519895905E+001 +9.6987429164E-001 -3.7566877909E+000
30602350000.000 +9.7536849795E-001 -2.3373073451E+000 +6.4824007377E-003 +3.1259626760E+001 +6.5400204565E-003 +3.1657046041E+001 +9.7129970250E-001 -3.7569582653E+000
30802300000.000 +9.7566778065E-001 -2.4121492076E+000 +6.7939067550E-003 +3.0942579523E+001 +6.9813054405E-003 +3.1027445885E+001 +9.7118344578E-001 -3.7134914424E+000
31002250000.000 +9.7721914386E-001 -2.2553072466E+000 +7.0914252756E-003 +3.3594630047E+001 +7.4351159425E-003 +3.3221548112E+001 +9.7129085791E-001 -3.7255395908E+000
31202200000.000 +9.7482508855E-001 -2.4329110799E+000 +8.1150002534E-003 +3.4671001304E+001 +8.2176602675E-003 +3.2647188460E+001 +9.7035446701E-001 -3.7604296858E+000
31402150000.000 +9.7440178363E-001 -2.3426053529E+000 +9.0432291433E-003 +2.6373523299E+001 +9.4820044696E-003 +2.4834988045E+001 +9.7002607814E-001 -3.6580880815E+000
31602100000.000 +9.7610197828E-001 -2.1872988467E+000 +8.9479015617E-003 +1.5988631890E+001 +9.2874730173E-003 +1.2436337254E+001 +9.6853614797E-001 -3.6044221965E+000
31802050000.000 +9.7408064021E-001 -2.3576199406E+000 +8.2080077307E-003 +1.2933866683E+001 +8.4176034803E-003 +1.2786473428E+001 +9.7005660994E-001 -3.6750545052E+000
32002000000.000 +9.7558060857E-001 -2.3534458176E+000 +8.1991558461E-003 +6.8286569170E+000 +8.3832906047E-003 +4.2432363543E+000 +9.7054937013E-001 -3.5784395220E+000
32201950000.000 +9.7827829244E-001 -2.2291460052E+000 +7.2527083321E-003 +5.5256559151E+000 +7.6721232731E-003 +1.9861699235E+000 +9.7088176948E-001 -3.7748626319E+000
32401900000.000 +9.7797848389E-001 -2.3040077374E+000 +6.8712736631E-003 +6.1368250935E+000 +7.0497171204E-003 +1.3424397253E+000 +9.7108306653E-001 -3.6887821973E+000
32601850000.000 +9.7730690800E-001 -2.3541323949E+000 +6.5798799044E-003 +4.7745384991E+000 +7.0658398399E-003 +4.7074125215E+000 +9.7218905488E-001 -3.7824330491E+000
32801800000.000 +9.7976186865E-001 -2.3882232572E+000 +6.3561160622E-003 +6.3616846368E+000 +6.8065909359E-003 +1.9172437812E+000 +9.7148162049E-001 -3.7545711035E+000
33001750000.000 +9.8019554888E-001 -2.3190478397E+000 +6.3343659193E-003 +4.5154820124E+000 +6.4752471562E-003 +2.4906765711E-001 +9.7193636328E-001 -3.9127013080E+000
33201700000.000 +9.8031104389E-001 -2.4084219454E+000 +5.9982919869E-003 +5.4708396235E+000 +6.1868089588E-003 +2.6696067342E+000 +9.7235702983E-001 -3.9527551686E+000
33401650000.000 +9.8232484473E-001 -2.3699872164E+000 +5.6640583508E-003 +6.6295446496E+000 +5.9577402797E-003 +2.3427653941E+000 +9.7213152002E-001 -4.0727148608E+000
33601600000.000 +9.8211081091E-001 -2.3499039554E+000 +5.7675376770E-003 +9.2893966600E+000 +5.9519379480E-003 +6.7050996797E+000 +9.7204141382E-001 -4.0716801816E+000
33801550000.000 +9.8209092761E-001 -2.4772082471E+000 +5.6610304637E-003 +7.9820166700E+000 +6.1626404786E-003 +5.8800379187E+000 +9.7218012338E-001 -4.0968480733E+000
34001500000.000 +9.8277599495E-001 -2.5288312839E+000 +5.7717117258E-003 +9.2040751144E+000 +6.0188800843E-003 +7.0639533472E+000 +9.7265453956E-001 -4.1354935243E+000
34201450000.000 +9.8399141244E-001 -2.5065877884E+000 +5.7639253913E-003 +1.2329150321E+001 +5.9803517582E-003 +1.0508963298E+001 +9.7212453060E-001 -4.1069990753E+000
34401400000.000 +9.8228676970E-001 -2.6344339973E+000 +5.9471171148E-003 +1.1383948336E+001 +6.1991206182E-003 +9.5934235531E+000 +9.7211896084E-001 -4.0857931120E+000
34601350000.000 +9.8359735091E-001 -2.5779806452E+000 +6.0219191691E-003 +1.2092650078E+001 +6.3545980754E-003 +1.0821294221E+001 +9.7223754659E-001 -3.9090570914E+000
34801300000.000 +9.8333890214E-001 -2.6378468788E+000 +6.7633688590E-003 +1.3914896886E+001 +6.5653257430E-003 +1.1558365042E+001 +9.7253423564E-001 -4.0784158354E+000
35001250000.000 +9.7945568034E-001 -2.7432022516E+000 +7.1481878149E-003 +8.6498267170E+000 +7.3347378085E-003 +8.7452638661E+000 +9.7217454771E-001 -3.8787707890E+000
35201200000.000 +9.8091914333E-001 -2.6911102401E+000 +7.1201822750E-003 +5.2415307569E+000 +7.5823584913E-003 +2.1254953291E+000 +9.7159822050E-001 -3.8993438363E+000
35401150000.000 +9.8033219837E-001 -2.5202759821E+000 +7.2785857773E-003 +1.2078297135E+000 +7.3961546722E-003 -9.4663116452E-003 +9.7171887438E-001 -3.7710609532E+000
35601100000.000 +9.8023648322E-001 -2.6953731768E+000 +7.3113901040E-003 -2.5918233652E+000 +7.3037131645E-003 -3.8206957266E+000 +9.7249294473E-001 -3.6916099151E+000
35801050000.000 +9.8063588479E-001 -2.5999631982E+000 +7.0321386370E-003 -6.0269327405E+000 +6.9717511499E-003 -7.7369731198E+000 +9.7322109473E-001 -3.8096257724E+000
36001000000.000 +9.8204625095E-001 -2.5221111784E+000 +6.8214997277E-003 -6.7179969518E+000 +7.0754794720E-003 -9.4556512432E+000 +9.7179602370E-001 -3.9539411865E+000
36200950000.000 +9.8048001712E-001 -2.6366123716E+000 +6.4705662338E-003 -1.2829942087E+001 +6.9146692989E-003 -1.4428710179E+001 +9.7352589886E-001 -3.9058488544E+000
36400900000.000 +9.8217901480E-001 -2.6323970061E+000 +5.8636667715E-003 -1.1554301476E+001 +6.2572899604E-003 -1.5109864017E+001 +9.7345665259E-001 -4.0465943451E+000
36600850000.000 +9.8371350587E-001 -2.6287148812E+000 +5.6911872935E-003 -1.2608244950E+001 +5.8635162096E-003 -1.5739583802E+001 +9.7328979701E-001 -4.1503119233E+000
36800800000.000 +9.8229402563E-001 -2.7136933416E+000 +5.1770140109E-003 -1.2509985680E+001 +5.5629253209E-003 -1.5232052521E+001 +9.7347634287E-001 -4.2285152198E+000
37000750000.000 +9.8321623756E-001 -2.7392355060E+000 +4.9816199172E-003 -7.7048774463E+000 +5.1062163266E-003 -1.0022399382E+001 +9.7358750977E-001 -4.2561595586E+000
37200700000.000 +9.8468128013E-001 -2.7527188522E+000 +4.9206865366E-003 -2.9486973814E+000 +5.0734177342E-003 -8.4551801435E+000 +9.7342693422E-001 -4.2641136321E+000
37400650000.000 +9.8343857704E-001 -2.8671867610E+000 +5.0982489886E-003 -4.4730784210E-002 +5.3208279029E-003 -3.4970741217E+000 +9.7405722675E-001 -4.2561033593E+000
37600600000.000 +9.8394073126E-001 -2.8386096741E+000 +5.4110554686E-003 -6.2761452751E-001 +5.6254321233E-003 -3.7225002821E+000 +9.7402282701E-001 -4.1527311815E+000
37800550000.000 +9.8333792816E-001 -2.7910181503E+000 +5.6489549285E-003 -4.8714395623E+000 +5.6721471076E-003 -8.0011164137E+000 +9.7452642520E-001 -4.1447287237E+000
38000500000.000 +9.8194928943E-001 -2.9555982592E+000 +5.4485736349E-003 -7.4750287917E+000 +5.7139339677E-003 -1.0201574269E+001 +9.7544559901E-001 -4.0472786805E+000
38200450000.000 +9.8278622007E-001 -2.9991296725E+000 +4.9919790362E-003 -5.3018679575E+000 +5.1092231153E-003 -6.5289360186E+000 +9.7554152724E-001 -4.0464053797E+000
38400400000.000 +9.8237109887E-001 -2.9077723203E+000 +5.1278630718E-003 +3.0212496233E-001 +5.2402608112E-003 -1.3321190331E+000 +9.7426528363E-001 -4.0273129552E+000
38600350000.000 +9.7953670088E-001 -3.0216207171E+000 +5.8200862399E-003 +2.1009982439E-001 +5.8995859300E-003 +7.3071795957E-001 +9.7383826193E-001 -4.0157848842E+000
38800300000.000 +9.8143560433E-001 -2.9422233024E+000 +6.1005982906E-003 -3.4177384560E+000 +6.2244455748E-003 -5.7138545693E+000 +9.7224677668E-001 -3.9678936899E+000
39000250000.000 +9.8065155023E-001 -2.9506306838E+000 +6.2120067204E-003 -9.5826371874E+000 +6.4548934110E-003 -1.0065827106E+001 +9.7141030113E-001 -4.0283949846E+000
39200200000.000 +9.7928606775E-001 -3.0534678393E+000 +5.8958797398E-003 -9.2817961233E+000 +6.2375608847E-003 -1.0476890074E+001 +9.7175213661E-001 -3.9934696958E+000
39400150000.000 +9.8108081018E-001 -2.8972834321E+000 +6.3386773632E-003 -1.1303387642E+001 +6.5151552260E-003 -1.3849589121E+001 +9.7119804670E-001 -4.0362838606E+000
39600100000.000 +9.7944683645E-001 -2.8713341643E+000 +6.3994923340E-003 -1.2770413520E+001 +6.8377064390E-003 -1.6478257279E+001 +9.7081221665E-001 -4.0251688248E+000
39800050000.000 +9.7809476555E-001 -2.9169399832E+000 +6.4455243261E-003 -2.0832444245E+001 +6.7134059011E-003 -2.2446633223E+001 +9.7250940061E-001 -4.0643390834E+000
40000000000.000 +9.8127683782E-001 -2.8846967833E+000 +5.5231453865E-003 -2.6965286908E+001 +5.8814723589E-003 -2.8086243021E+001 +9.7463192867E-001 -4.0638721441E+000
