# Supplementary material for: Conductivity and radio frequency performance data for silver nanoparticle inks deposited via aerosol jet deposition and processed under varying conditions
Source: Data Brief. 2020 Sep 24;33:106331. doi: 10.1016/j.dib.2020.106331 (PMC7560714; doi:10.1016/j.dib.2020.106331)
Supplement: Supplementary file 3 [file mmc3.zip › Sintering Study/Clariant Ink/RF Data/CLA_05_03.S2P]

!  2-Port S-parameters saved by WinCal
! VAR NAME=.AFRL171011_01_03
! VAR DATE=11/27/2017 2:26:58 PM
! VAR FILENAME=AFRL171011_01_03.S2P
! VAR MeasName=S-Parameters (CALIBRATED_DATA) read from VNA (E8364B)
! VAR MeasDate=11/22/2017 4:08:46 PM
! VAR PHYS_PORTS=1,2
! VAR ObjTypeName=DATASET
! VAR IndexType=Frequency
!
# Hz S MA R 50
10000000.000 +9.9695274746E-001 -1.6167084271E-001 +1.6583340400E-004 +8.9878202162E+001 +3.0408882244E-003 -4.4436865304E+001 +9.9590984741E-001 -1.8661633355E-001
209950000.000 +9.9608768922E-001 -1.0913680725E-001 +2.5706102109E-005 -8.7735825010E+000 +8.2212050166E-005 +7.3667770911E+001 +9.9591868639E-001 -1.5848354264E-001
409900000.000 +9.9633757918E-001 -1.5950629120E-001 +9.0036949004E-005 +1.4575834424E+001 +4.2137068790E-005 +2.1159436537E+001 +9.9569704960E-001 -2.2903874898E-001
609850000.000 +9.9647840375E-001 -2.1746603878E-001 +6.7467881451E-005 -1.2959416619E+002 +7.9415054426E-005 -1.2387169126E+002 +9.9482434665E-001 -3.5365656243E-001
809800000.000 +9.9580022539E-001 -1.7336023467E-001 +2.3447644618E-004 +6.4441710025E+001 +2.5742294858E-004 +7.6124535809E+001 +9.9392899133E-001 -4.0000461970E-001
1009750000.000 +9.9522394648E-001 -3.0406129593E-001 +1.9966550191E-004 -4.6719075607E+001 +1.3221534802E-004 -7.5800822035E+001 +9.9354933984E-001 -5.1672709040E-001
1209700000.000 +9.9573863919E-001 -2.9818088008E-001 +1.2583183281E-004 +1.4952954329E+002 +1.1221539343E-004 +1.5614384106E+002 +9.9335974991E-001 -4.9703920786E-001
1409650000.000 +9.9557650971E-001 -3.6673144754E-001 +6.4291087828E-005 +6.8361917140E+001 +6.3480182759E-005 +1.7652746818E+002 +9.9335009518E-001 -5.5933075290E-001
1609600000.000 +9.9480597382E-001 -4.4114451100E-001 +6.5899626176E-005 +6.6261814593E+000 +4.6469242353E-005 -9.3642451576E+001 +9.9320864625E-001 -6.6578565044E-001
1809550000.000 +9.9411740994E-001 -5.6833464056E-001 +9.6133519735E-005 -1.3740649891E+002 +9.7190251108E-005 -1.7164368178E+002 +9.9214466051E-001 -7.5868516813E-001
2009500000.000 +9.9287422208E-001 -5.2424839178E-001 +2.2281169526E-004 +1.5620310846E+002 +2.3924830520E-004 +1.5709176964E+002 +9.9150134453E-001 -8.3399817385E-001
2209450000.000 +9.9206507091E-001 -4.5852657301E-001 +1.0887910843E-004 -8.0997058353E+001 +9.2640516361E-005 -6.2463772603E+001 +9.9079240817E-001 -8.6498449535E-001
2409400000.000 +9.9314411285E-001 -5.5875083025E-001 +1.6448280670E-004 +1.5544057428E+002 +5.6873357118E-005 +1.3713566932E+002 +9.8964632593E-001 -8.7523804114E-001
2609350000.000 +9.9210791292E-001 -5.6864447854E-001 +7.0179557581E-005 +1.2744645752E+002 +1.3832058111E-004 +1.1390332560E+002 +9.8962123649E-001 -9.3384798666E-001
2809300000.000 +9.9257550104E-001 -5.3116043373E-001 +1.4400888364E-004 +1.6557993799E+002 +1.7916284477E-004 +1.6411143897E+002 +9.8972669208E-001 -9.4312086907E-001
3009250000.000 +9.9190102465E-001 -6.8771550844E-001 +3.0345311720E-004 +1.0865883838E+002 +2.7785129899E-004 +1.1994132093E+002 +9.8946927521E-001 -1.0894276032E+000
3209200000.000 +9.9131253489E-001 -7.3609680407E-001 +2.5303383412E-004 +1.2761878282E+002 +2.8253590282E-004 +1.3901246824E+002 +9.8829418235E-001 -1.0996982502E+000
3409150000.000 +9.9092509862E-001 -6.8422012433E-001 +1.8186633440E-004 +1.4827215807E+002 +1.9119363666E-004 +1.5013017357E+002 +9.8742024417E-001 -1.1014000688E+000
3609100000.000 +9.8991644141E-001 -7.4606483965E-001 +2.8151100331E-004 +1.7626074349E+002 +2.4250217662E-004 +1.6920775681E+002 +9.8726208244E-001 -1.1715085116E+000
3809050000.000 +9.9014427958E-001 -6.7986355431E-001 +4.5354001127E-004 +1.5257421864E+002 +4.5691394952E-004 +1.5701822806E+002 +9.8720982543E-001 -1.2051130234E+000
4009000000.000 +9.8941611064E-001 -7.1811976592E-001 +3.3727934879E-004 +1.4325757495E+002 +3.6211033664E-004 +1.4083842765E+002 +9.8708916496E-001 -1.2686006756E+000
4208950000.000 +9.8999245612E-001 -7.9535770707E-001 +4.8185704502E-004 +1.3756523835E+002 +4.2362463908E-004 +1.3081404809E+002 +9.8703623105E-001 -1.3382842533E+000
4408900000.000 +9.8939606543E-001 -7.9465829788E-001 +4.7860030450E-004 +1.2913495807E+002 +4.8021039179E-004 +1.3166374948E+002 +9.8630491582E-001 -1.3671657545E+000
4608850000.000 +9.8922778715E-001 -7.8841839867E-001 +4.5209935354E-004 +1.3497319658E+002 +4.7112078290E-004 +1.3379319499E+002 +9.8557401900E-001 -1.3635413669E+000
4808800000.000 +9.8903907728E-001 -8.2021698529E-001 +5.3586417076E-004 +1.2087033204E+002 +4.9195106659E-004 +1.3651390381E+002 +9.8531297272E-001 -1.3928825004E+000
5008750000.000 +9.8957742066E-001 -8.1537569245E-001 +4.4108727662E-004 +1.2631085239E+002 +4.0172321533E-004 +1.2701203740E+002 +9.8549071076E-001 -1.4160791585E+000
5208700000.000 +9.8935756033E-001 -7.8263407757E-001 +7.0642241464E-004 +1.4961971976E+002 +7.0067565876E-004 +1.4610458904E+002 +9.8475743363E-001 -1.4065620218E+000
5408650000.000 +9.8860365608E-001 -8.3447394356E-001 +7.5237028514E-004 +1.3218029795E+002 +7.7012175608E-004 +1.2934834374E+002 +9.8450540823E-001 -1.4513513737E+000
5608600000.000 +9.8914755370E-001 -8.4977140401E-001 +7.4156106866E-004 +1.2441331331E+002 +7.2769445100E-004 +1.2283665491E+002 +9.8502205398E-001 -1.5086820986E+000
5808550000.000 +9.8860348780E-001 -8.4207158768E-001 +8.5257709920E-004 +1.2120571407E+002 +8.0982246930E-004 +1.2109174063E+002 +9.8510022483E-001 -1.4890715828E+000
6008500000.000 +9.8787656748E-001 -8.7881656309E-001 +8.0216830700E-004 +1.2268480881E+002 +7.6160589712E-004 +1.2250519110E+002 +9.8475383353E-001 -1.5770207808E+000
6208450000.000 +9.8845109340E-001 -9.3169682202E-001 +9.5383329255E-004 +1.1169894737E+002 +8.5965188353E-004 +1.1621892869E+002 +9.8502906335E-001 -1.6107794922E+000
6408400000.000 +9.8852790942E-001 -9.0902509914E-001 +9.2693562292E-004 +1.1380487368E+002 +9.3058968087E-004 +1.1229286978E+002 +9.8508063419E-001 -1.6514435068E+000
6608350000.000 +9.8859856326E-001 -9.6566535168E-001 +8.4958015701E-004 +1.0773176419E+002 +8.9824000542E-004 +1.0910998155E+002 +9.8498373986E-001 -1.7085712059E+000
6808300000.000 +9.8926976075E-001 -9.8357115486E-001 +9.0439599022E-004 +1.0209479095E+002 +8.6779405318E-004 +1.0153374304E+002 +9.8496975262E-001 -1.7658075117E+000
7008250000.000 +9.8945046063E-001 -9.8682195250E-001 +8.7484644870E-004 +1.0048241429E+002 +8.7878926230E-004 +1.0027160859E+002 +9.8457369280E-001 -1.8076777634E+000
7208200000.000 +9.8800233670E-001 -1.0350397613E+000 +8.4312849793E-004 +1.0180748078E+002 +8.8433100739E-004 +9.7304058890E+001 +9.8410469448E-001 -1.8998739591E+000
7408150000.000 +9.8905030684E-001 -1.0965141002E+000 +8.2550890172E-004 +1.0400382242E+002 +8.4402648393E-004 +1.0268573922E+002 +9.8434946569E-001 -1.9425436470E+000
7608100000.000 +9.8841920922E-001 -1.1262409405E+000 +9.7321601355E-004 +1.0091797098E+002 +8.8677955250E-004 +1.0070101057E+002 +9.8392692348E-001 -1.9843812392E+000
7808050000.000 +9.8767230532E-001 -1.1619922109E+000 +7.9018203360E-004 +9.5990684590E+001 +8.2136051064E-004 +9.8134229327E+001 +9.8328418959E-001 -2.0673214211E+000
8008000000.000 +9.8790579127E-001 -1.2027745234E+000 +8.8832189340E-004 +1.0335134041E+002 +9.5269735419E-004 +1.0150442787E+002 +9.8285460082E-001 -2.1185452694E+000
8207950000.000 +9.8717052518E-001 -1.2113143000E+000 +7.3316319315E-004 +1.0226559316E+002 +7.6637957759E-004 +9.7805967311E+001 +9.8258490982E-001 -2.1079348454E+000
8407900000.000 +9.8623515146E-001 -1.2443675288E+000 +8.3678583636E-004 +1.0781900586E+002 +8.0225771586E-004 +1.0393760820E+002 +9.8194927732E-001 -2.1880206683E+000
8607850000.000 +9.8622640982E-001 -1.2735832036E+000 +8.4082884572E-004 +1.0971465926E+002 +8.4585964249E-004 +1.1218750883E+002 +9.8161599460E-001 -2.2454525224E+000
8807800000.000 +9.8669896380E-001 -1.2339074268E+000 +9.4441317219E-004 +1.1544968138E+002 +9.6485886068E-004 +1.1354372359E+002 +9.8137330931E-001 -2.2647798009E+000
9007750000.000 +9.8565354027E-001 -1.2877244156E+000 +9.5295768639E-004 +1.1542771776E+002 +9.8121640060E-004 +1.1145970192E+002 +9.8024850900E-001 -2.2998367248E+000
9207700000.000 +9.8656021687E-001 -1.2988694228E+000 +1.1086891742E-003 +1.1081103354E+002 +1.1139270977E-003 +1.1466846769E+002 +9.8069503909E-001 -2.3295399011E+000
9407650000.000 +9.8722966987E-001 -1.2948452646E+000 +1.1822025016E-003 +1.0921812343E+002 +1.1712133324E-003 +1.0590539941E+002 +9.8098854217E-001 -2.3298906175E+000
9607600000.000 +9.8584727088E-001 -1.3512735379E+000 +1.1009956070E-003 +1.0814525906E+002 +1.1457717459E-003 +1.0501546216E+002 +9.7996464375E-001 -2.3992410246E+000
9807550000.000 +9.8642164476E-001 -1.3808574210E+000 +1.1321129489E-003 +1.0859812797E+002 +1.1012360447E-003 +1.0903791750E+002 +9.7997967760E-001 -2.4532431827E+000
10007500000.000 +9.8619868317E-001 -1.3771754778E+000 +1.1738840993E-003 +1.1774884548E+002 +1.2446168819E-003 +1.1273335564E+002 +9.7974746774E-001 -2.4549311773E+000
10207450000.000 +9.8415780671E-001 -1.4224412423E+000 +1.1579034546E-003 +1.0898866452E+002 +1.2571993645E-003 +1.0883899172E+002 +9.7910839369E-001 -2.5237497967E+000
10407400000.000 +9.8423325467E-001 -1.4840648536E+000 +1.2036602153E-003 +1.1231571850E+002 +1.2166059387E-003 +1.1117185712E+002 +9.7864169983E-001 -2.5578168341E+000
10607350000.000 +9.8504969538E-001 -1.4447240492E+000 +1.2788863231E-003 +1.1170313403E+002 +1.3392161550E-003 +1.1187028819E+002 +9.7808616207E-001 -2.5879885928E+000
10807300000.000 +9.8309832447E-001 -1.5007928414E+000 +1.3755348402E-003 +1.1426275119E+002 +1.3402851691E-003 +1.1113140728E+002 +9.7750530384E-001 -2.6522435818E+000
11007250000.000 +9.8320839661E-001 -1.5549935695E+000 +1.4011281504E-003 +1.1602944516E+002 +1.4378622439E-003 +1.1154624135E+002 +9.7719340348E-001 -2.7073913806E+000
11207200000.000 +9.8430214059E-001 -1.4893238935E+000 +1.5145549826E-003 +1.1251919275E+002 +1.4833225524E-003 +1.0981605017E+002 +9.7712490447E-001 -2.7063597469E+000
11407150000.000 +9.8223491896E-001 -1.5495733658E+000 +1.4637770274E-003 +1.1785965852E+002 +1.4650207509E-003 +1.1514101529E+002 +9.7625811556E-001 -2.7735315256E+000
11607100000.000 +9.8230217434E-001 -1.6129390310E+000 +1.5932792340E-003 +1.1681532789E+002 +1.6578477105E-003 +1.1302892396E+002 +9.7590735838E-001 -2.8173840153E+000
11807050000.000 +9.8375847169E-001 -1.5206275765E+000 +1.6252520272E-003 +1.1622553610E+002 +1.8034766784E-003 +1.1391545680E+002 +9.7571115581E-001 -2.8206752049E+000
12007000000.000 +9.8225456398E-001 -1.5647307993E+000 +1.9219394515E-003 +1.1421441236E+002 +1.9613226975E-003 +1.1189184111E+002 +9.7514568019E-001 -2.8299392883E+000
12206950000.000 +9.8191748149E-001 -1.6230988305E+000 +2.0369190179E-003 +1.1036694415E+002 +2.1340460524E-003 +1.1007380377E+002 +9.7484805927E-001 -2.9381269305E+000
12406900000.000 +9.8432434711E-001 -1.5986995589E+000 +2.1880865202E-003 +1.0710046456E+002 +2.2079902073E-003 +1.0509063207E+002 +9.7532951117E-001 -2.9551422176E+000
12606850000.000 +9.8196216267E-001 -1.6251020537E+000 +2.3197347150E-003 +1.0568057931E+002 +2.3457072464E-003 +1.0384837308E+002 +9.7419154436E-001 -2.9913318628E+000
12806800000.000 +9.8028259541E-001 -1.7561592910E+000 +2.4121617929E-003 +1.0258769601E+002 +2.4510775307E-003 +1.0017545372E+002 +9.7394114612E-001 -3.0096023061E+000
13006750000.000 +9.8161549400E-001 -1.6087286643E+000 +2.5150993034E-003 +9.5536884921E+001 +2.6125323716E-003 +9.3668674811E+001 +9.7437086912E-001 -3.0115784344E+000
13206700000.000 +9.8036959882E-001 -1.6852766242E+000 +2.5937914870E-003 +8.6884654629E+001 +2.6289308533E-003 +8.4395176891E+001 +9.7365044458E-001 -3.0061641662E+000
13406650000.000 +9.7903596818E-001 -1.7593308865E+000 +2.2165389569E-003 +7.8075429735E+001 +2.2078401881E-003 +7.8472502401E+001 +9.7301939599E-001 -3.1200785338E+000
13606600000.000 +9.7888755198E-001 -1.7383150344E+000 +1.7654549523E-003 +7.9974164111E+001 +1.7911692419E-003 +8.0118572282E+001 +9.7265195027E-001 -3.0919826914E+000
13806550000.000 +9.7819165622E-001 -1.7368388974E+000 +1.6272558800E-003 +8.8881453517E+001 +1.6961628863E-003 +9.0351546890E+001 +9.7154217427E-001 -3.1842007636E+000
14006500000.000 +9.7630553065E-001 -1.7914473284E+000 +1.7627835912E-003 +9.7437973781E+001 +1.7879231227E-003 +9.7661966351E+001 +9.7050997248E-001 -3.2135403156E+000
14206450000.000 +9.7706430657E-001 -1.7951248488E+000 +2.0005500278E-003 +1.0118137669E+002 +2.1141543193E-003 +9.8769249057E+001 +9.7000779385E-001 -3.1874387448E+000
14406400000.000 +9.7587617493E-001 -1.7461108235E+000 +2.1278316266E-003 +9.5087831998E+001 +2.1969135986E-003 +9.3199958706E+001 +9.6895173875E-001 -3.1751651394E+000
14606350000.000 +9.7507024009E-001 -1.8238016516E+000 +2.0834718556E-003 +1.0147633340E+002 +2.1242293599E-003 +9.9281788408E+001 +9.6863811696E-001 -3.2294669707E+000
14806300000.000 +9.7591937168E-001 -1.7911668125E+000 +2.3781527332E-003 +9.7893795450E+001 +2.3380964764E-003 +9.5782003011E+001 +9.6873151725E-001 -3.2467864741E+000
15006250000.000 +9.7559181832E-001 -1.7141690442E+000 +2.2510957592E-003 +9.4498736077E+001 +2.3580381769E-003 +9.3101536737E+001 +9.6800901308E-001 -3.2474621626E+000
15206200000.000 +9.7452147618E-001 -1.7940418994E+000 +2.4081330927E-003 +9.8235691715E+001 +2.4491787992E-003 +9.8158098355E+001 +9.6776324386E-001 -3.2716232315E+000
15406150000.000 +9.7628612097E-001 -1.7481255167E+000 +2.3892064695E-003 +9.0653593368E+001 +2.4468916532E-003 +8.8813940928E+001 +9.6802829721E-001 -3.2798722350E+000
15606100000.000 +9.7598223107E-001 -1.6308599150E+000 +2.3707489775E-003 +9.6054163577E+001 +2.3708066285E-003 +9.4472056393E+001 +9.6739807560E-001 -3.3246073317E+000
15806050000.000 +9.7407252819E-001 -1.7402189569E+000 +2.4961299866E-003 +9.6676624362E+001 +2.5119650931E-003 +9.3923125567E+001 +9.6681182448E-001 -3.3719562808E+000
16006000000.000 +9.7514142597E-001 -1.7017198319E+000 +2.5163654531E-003 +9.5268866057E+001 +2.3589917193E-003 +9.3197307431E+001 +9.6682463029E-001 -3.3350900709E+000
16205950000.000 +9.7496732611E-001 -1.6026300853E+000 +2.6491401177E-003 +9.0848683482E+001 +2.6248917712E-003 +9.1279346934E+001 +9.6627292203E-001 -3.3177639611E+000
16405900000.000 +9.7345490309E-001 -1.6846604929E+000 +2.5631200116E-003 +9.4100614465E+001 +2.4807966128E-003 +9.3729659380E+001 +9.6529199555E-001 -3.3826848156E+000
16605850000.000 +9.7402023082E-001 -1.6803048411E+000 +2.7986249431E-003 +9.2614340643E+001 +2.8225024046E-003 +9.1055903660E+001 +9.6562904567E-001 -3.3379090673E+000
16805800000.000 +9.7316843742E-001 -1.5376282562E+000 +2.6288432268E-003 +9.2047086078E+001 +2.6862888192E-003 +8.6917549895E+001 +9.6532666558E-001 -3.2933484764E+000
17005750000.000 +9.7179407852E-001 -1.5695644718E+000 +2.7930040254E-003 +8.8361472007E+001 +2.8969041678E-003 +8.5982260778E+001 +9.6503712343E-001 -3.3388230747E+000
17205700000.000 +9.7293048872E-001 -1.6466931200E+000 +2.6126241216E-003 +8.6377559789E+001 +2.6013012457E-003 +8.3246811904E+001 +9.6550638294E-001 -3.3378818654E+000
17405650000.000 +9.7402941965E-001 -1.5516347891E+000 +2.3206360443E-003 +8.5840764541E+001 +2.3472160885E-003 +8.4256477329E+001 +9.6575128647E-001 -3.2883705454E+000
17605600000.000 +9.7157445608E-001 -1.6059387629E+000 +2.3071085911E-003 +9.5634997112E+001 +2.3551633003E-003 +9.4622445984E+001 +9.6478876695E-001 -3.3619808198E+000
17805550000.000 +9.7083243900E-001 -1.7428111825E+000 +2.5437698874E-003 +9.7729153597E+001 +2.6027743748E-003 +9.8521334070E+001 +9.6478912292E-001 -3.3506116998E+000
18005500000.000 +9.7168480771E-001 -1.6467629958E+000 +2.7302854750E-003 +1.0148749782E+002 +2.8270457801E-003 +9.6816395181E+001 +9.6402742499E-001 -3.3654092819E+000
18205450000.000 +9.7041907026E-001 -1.5748035378E+000 +3.0104020323E-003 +9.9638848515E+001 +3.0650882524E-003 +9.6946799483E+001 +9.6315080565E-001 -3.4018233539E+000
18405400000.000 +9.7143224841E-001 -1.6553659338E+000 +3.0035568791E-003 +1.0288647397E+002 +3.2122939045E-003 +1.0055347048E+002 +9.6326257485E-001 -3.4608726642E+000
18605350000.000 +9.7248918694E-001 -1.5085850167E+000 +3.4960583792E-003 +1.0119615612E+002 +3.6181453533E-003 +9.8525666892E+001 +9.6322823810E-001 -3.4015730949E+000
18805300000.000 +9.7152453343E-001 -1.5206086966E+000 +3.6702236900E-003 +9.6856208412E+001 +3.7644676038E-003 +9.3098606725E+001 +9.6249075721E-001 -3.4941955919E+000
19005250000.000 +9.7232369426E-001 -1.5977961506E+000 +3.6573085480E-003 +9.5953951480E+001 +3.7408182503E-003 +9.3924099911E+001 +9.6216746314E-001 -3.5556264562E+000
19205200000.000 +9.7540597014E-001 -1.4229763202E+000 +3.7379850385E-003 +9.3663415566E+001 +3.8359697903E-003 +9.3777325860E+001 +9.6224960490E-001 -3.5248459445E+000
19405150000.000 +9.7279486444E-001 -1.4111120891E+000 +3.6906231353E-003 +9.3010705343E+001 +3.8849276593E-003 +9.0969011287E+001 +9.6136955890E-001 -3.5539739515E+000
19605100000.000 +9.7081251392E-001 -1.5359749335E+000 +4.0413493678E-003 +9.7964241994E+001 +4.0645431550E-003 +9.5926397110E+001 +9.6155839234E-001 -3.5197769951E+000
19805050000.000 +9.7260706660E-001 -1.4425901367E+000 +4.4039272354E-003 +9.2850021310E+001 +4.5644399340E-003 +9.1332359886E+001 +9.6195277571E-001 -3.4167962348E+000
20005000000.000 +9.7120911171E-001 -1.3333717165E+000 +4.3961190187E-003 +8.8160562696E+001 +4.3483349094E-003 +8.9325465610E+001 +9.6100622025E-001 -3.4324815738E+000
20204950000.000 +9.7132756086E-001 -1.4501480739E+000 +4.4371389305E-003 +8.5828106877E+001 +4.5695865535E-003 +8.3307049020E+001 +9.6070939586E-001 -3.3851954298E+000
20404900000.000 +9.7218921441E-001 -1.4743097615E+000 +4.1847968698E-003 +8.1687625652E+001 +4.3581880343E-003 +8.2400853062E+001 +9.6111576215E-001 -3.2631776322E+000
20604850000.000 +9.7218388224E-001 -1.3468160969E+000 +4.5263659582E-003 +8.5772979878E+001 +4.4526581777E-003 +8.4445935668E+001 +9.6068915696E-001 -3.3097680993E+000
20804800000.000 +9.6983287136E-001 -1.4770732845E+000 +4.6918453230E-003 +8.1976561571E+001 +4.8444942794E-003 +8.0585642596E+001 +9.5976611757E-001 -3.2829608009E+000
21004750000.000 +9.7274064614E-001 -1.4170365877E+000 +4.8407711090E-003 +8.0006631115E+001 +5.0775116326E-003 +7.8633876001E+001 +9.6065162094E-001 -3.2209758478E+000
21204700000.000 +9.7118850509E-001 -1.3636104750E+000 +4.6391335916E-003 +8.0232143070E+001 +4.9187105452E-003 +7.7546203647E+001 +9.5964151729E-001 -3.2983352218E+000
21404650000.000 +9.7097421119E-001 -1.4535733549E+000 +4.6181817606E-003 +7.7494177607E+001 +4.8029507438E-003 +7.5244055873E+001 +9.6027845063E-001 -3.3329090954E+000
21604600000.000 +9.7203398657E-001 -1.4091788959E+000 +4.5241478614E-003 +7.7229866619E+001 +5.0216143389E-003 +7.5855284281E+001 +9.6043873253E-001 -3.3397848464E+000
21804550000.000 +9.7289964907E-001 -1.3597850442E+000 +4.7964265366E-003 +7.9617744309E+001 +4.8233937209E-003 +7.6973710406E+001 +9.6074129870E-001 -3.3803945848E+000
22004500000.000 +9.7161859820E-001 -1.3731365825E+000 +4.7277328145E-003 +7.7818236562E+001 +4.8821722555E-003 +7.5610928777E+001 +9.6055514558E-001 -3.4575561278E+000
22204450000.000 +9.7303340998E-001 -1.3499144148E+000 +4.6370716324E-003 +7.8682172831E+001 +5.1151195046E-003 +7.4876992477E+001 +9.6131205669E-001 -3.4115841933E+000
22404400000.000 +9.7487820734E-001 -1.1520682452E+000 +4.9271167571E-003 +7.6458599657E+001 +5.1258244896E-003 +7.4959056946E+001 +9.6176996376E-001 -3.4030880603E+000
22604350000.000 +9.7386028822E-001 -1.2609234691E+000 +5.1273649057E-003 +7.9461629676E+001 +5.1722289686E-003 +7.5148949180E+001 +9.6228646300E-001 -3.4317925408E+000
22804300000.000 +9.7595131299E-001 -1.2370158998E+000 +4.8715658885E-003 +7.6118172857E+001 +5.2314605317E-003 +7.5849576624E+001 +9.6321981134E-001 -3.3212024443E+000
23004250000.000 +9.7707271773E-001 -1.0514229930E+000 +5.1484153069E-003 +7.7217917637E+001 +5.3562963173E-003 +7.6006928071E+001 +9.6270925291E-001 -3.3037445371E+000
23204200000.000 +9.7647822946E-001 -1.1685603412E+000 +5.2317227406E-003 +7.7286977299E+001 +5.6210357870E-003 +7.2484444080E+001 +9.6352942920E-001 -3.2073427765E+000
23404150000.000 +9.7804414426E-001 -1.2923403480E+000 +5.7177104896E-003 +7.8009610783E+001 +5.8108675835E-003 +7.5129118636E+001 +9.6435473730E-001 -3.1389314266E+000
23604100000.000 +9.8067475718E-001 -1.1151584382E+000 +6.2516854188E-003 +7.5269154481E+001 +6.5568226758E-003 +7.1900368678E+001 +9.6371168434E-001 -3.2448063932E+000
23804050000.000 +9.7709706559E-001 -1.2308579471E+000 +6.2201178771E-003 +7.0601855446E+001 +6.2078601152E-003 +6.9149721191E+001 +9.6533129689E-001 -3.1441841908E+000
24004000000.000 +9.7852396480E-001 -1.5084098105E+000 +6.4758226774E-003 +6.7391392175E+001 +6.6966227874E-003 +6.7608398073E+001 +9.6467719817E-001 -3.2770854431E+000
24203950000.000 +9.8000524567E-001 -1.3837390622E+000 +6.8891795439E-003 +6.3845442983E+001 +7.0178512281E-003 +6.1332119564E+001 +9.6468088859E-001 -3.2695719551E+000
24403900000.000 +9.7747140167E-001 -1.4116058943E+000 +6.3735670753E-003 +6.5592789828E+001 +6.5763732191E-003 +6.1706624430E+001 +9.6380249462E-001 -3.3434756468E+000
24603850000.000 +9.7629125316E-001 -1.5445594176E+000 +6.9267501954E-003 +5.9987787676E+001 +7.1524051807E-003 +5.7623851811E+001 +9.6454417075E-001 -3.3302197642E+000
24803800000.000 +9.7934171871E-001 -1.3391376333E+000 +6.6595499276E-003 +5.6172296964E+001 +7.0274230405E-003 +5.0427358347E+001 +9.6434201486E-001 -3.3764213414E+000
25003750000.000 +9.7714856306E-001 -1.3322411963E+000 +6.3767230572E-003 +5.3763512742E+001 +6.4195295704E-003 +5.0760379599E+001 +9.6434353363E-001 -3.3974874376E+000
25203700000.000 +9.7746759504E-001 -1.4103508338E+000 +6.2265467914E-003 +5.2973857547E+001 +6.4504362790E-003 +5.1019338505E+001 +9.6577746864E-001 -3.4180796281E+000
25403650000.000 +9.8019421686E-001 -1.2825800118E+000 +6.0399341436E-003 +5.5646928943E+001 +6.1945395595E-003 +5.2220747471E+001 +9.6601821328E-001 -3.4156975119E+000
25603600000.000 +9.7788959626E-001 -1.3024853109E+000 +5.9925208617E-003 +5.3675703719E+001 +6.2834450108E-003 +5.1183561994E+001 +9.6619470191E-001 -3.4792800568E+000
25803550000.000 +9.7797875041E-001 -1.4658901019E+000 +6.0531289973E-003 +5.4168056285E+001 +6.4590308025E-003 +5.3102322457E+001 +9.6662820489E-001 -3.4836183989E+000
26003500000.000 +9.7918435068E-001 -1.4187789047E+000 +6.2752300030E-003 +5.4048436812E+001 +6.4302383007E-003 +5.2132756352E+001 +9.6682758481E-001 -3.3805904799E+000
26203450000.000 +9.7839011890E-001 -1.4435279630E+000 +6.3543301487E-003 +4.9969820204E+001 +6.7341638443E-003 +4.9341138620E+001 +9.6720347101E-001 -3.4637775582E+000
26403400000.000 +9.7902153211E-001 -1.5799798731E+000 +5.8203264744E-003 +4.7426271830E+001 +6.2123151315E-003 +4.6343838128E+001 +9.6760079446E-001 -3.4700111870E+000
26603350000.000 +9.8142809281E-001 -1.5170171405E+000 +5.9175360606E-003 +5.3326065499E+001 +6.1986937752E-003 +5.0154707521E+001 +9.6748949080E-001 -3.4707143411E+000
26803300000.000 +9.8002651428E-001 -1.4954954832E+000 +5.9227683759E-003 +5.4379058925E+001 +6.1634570465E-003 +5.1060637701E+001 +9.6672696355E-001 -3.5344576382E+000
27003250000.000 +9.8098617513E-001 -1.5349853224E+000 +6.2936776579E-003 +5.7130224344E+001 +6.4460428730E-003 +5.5026357101E+001 +9.6796581998E-001 -3.4941694163E+000
27203200000.000 +9.8214538626E-001 -1.5461543600E+000 +7.1511527726E-003 +5.6120708389E+001 +7.0021507282E-003 +5.3309598383E+001 +9.6773553315E-001 -3.5539128000E+000
27403150000.000 +9.8254765654E-001 -1.4336666042E+000 +7.3516480740E-003 +5.1376046384E+001 +7.5949058004E-003 +4.9442126188E+001 +9.6691649771E-001 -3.6315415354E+000
27603100000.000 +9.8201119416E-001 -1.5149649716E+000 +7.5518004168E-003 +4.8850355775E+001 +7.4418978741E-003 +4.5551388916E+001 +9.6844851398E-001 -3.4960902180E+000
27803050000.000 +9.8280485011E-001 -1.4988022203E+000 +7.8107603603E-003 +5.0262302989E+001 +7.9392275989E-003 +4.8386345754E+001 +9.6941058170E-001 -3.5529242122E+000
28003000000.000 +9.8049575873E-001 -1.4758731462E+000 +8.9093387648E-003 +4.5701032313E+001 +8.9600628837E-003 +4.2811595665E+001 +9.6863948648E-001 -3.5675175938E+000
28202950000.000 +9.7723666427E-001 -1.5486513822E+000 +8.7156330214E-003 +3.7094958751E+001 +9.0453671232E-003 +3.6194645379E+001 +9.6850534551E-001 -3.5068694394E+000
28402900000.000 +9.7908070141E-001 -1.5392669638E+000 +8.1783734521E-003 +2.9447900682E+001 +8.6310553838E-003 +2.7715147544E+001 +9.6895162903E-001 -3.5322673044E+000
28602850000.000 +9.8046395467E-001 -1.3789153622E+000 +7.3294470102E-003 +2.7694905094E+001 +7.4706055325E-003 +2.6012150816E+001 +9.6868836126E-001 -3.5396692771E+000
28802800000.000 +9.7835732795E-001 -1.4839807341E+000 +6.8508621860E-003 +2.6570652345E+001 +7.1642651730E-003 +2.4237373389E+001 +9.6895130486E-001 -3.6281372432E+000
29002750000.000 +9.8028754644E-001 -1.5504051946E+000 +6.4574085143E-003 +3.0517888399E+001 +6.8347865896E-003 +2.6535251171E+001 +9.6899752931E-001 -3.5734779492E+000
29202700000.000 +9.8199606964E-001 -1.4195307859E+000 +6.6735453365E-003 +2.9264787760E+001 +6.9757996143E-003 +2.5764935424E+001 +9.6831268313E-001 -3.6899865531E+000
29402650000.000 +9.8106669641E-001 -1.5338723078E+000 +6.2789711253E-003 +2.8668636362E+001 +6.5508104135E-003 +2.7218255998E+001 +9.6828859214E-001 -3.6920497261E+000
29602600000.000 +9.8368711487E-001 -1.5840956931E+000 +6.3470234218E-003 +3.2476178888E+001 +6.6202386963E-003 +2.6572152354E+001 +9.6933049068E-001 -3.6876086576E+000
29802550000.000 +9.8533502866E-001 -1.4122712809E+000 +6.2077430775E-003 +3.1105744226E+001 +6.4310920115E-003 +2.7246256430E+001 +9.6894774020E-001 -3.7119041854E+000
30002500000.000 +9.8135398933E-001 -1.5427194731E+000 +6.3614006260E-003 +3.2888857609E+001 +6.4909174101E-003 +2.9349674903E+001 +9.7045530161E-001 -3.7300491157E+000
30202450000.000 +9.8284912076E-001 -1.5537858014E+000 +6.2660291997E-003 +3.1691737153E+001 +6.5518810219E-003 +3.1483933726E+001 +9.7120765264E-001 -3.7131261067E+000
30402400000.000 +9.8440916183E-001 -1.3167382438E+000 +6.2937684987E-003 +3.5028189476E+001 +6.5657233416E-003 +3.3406998414E+001 +9.7083273208E-001 -3.8066844367E+000
30602350000.000 +9.8232559494E-001 -1.4842683887E+000 +6.7069386304E-003 +3.4944703433E+001 +6.8077954579E-003 +3.4833889002E+001 +9.7190087432E-001 -3.8113875657E+000
30802300000.000 +9.8322970317E-001 -1.5670212931E+000 +7.0943055684E-003 +3.4467294431E+001 +7.0999483772E-003 +3.3696753467E+001 +9.7179102446E-001 -3.6757018920E+000
31002250000.000 +9.8394020648E-001 -1.4206782733E+000 +7.3481445025E-003 +3.3985398177E+001 +7.5810233714E-003 +3.3894287103E+001 +9.7221896740E-001 -3.6952067515E+000
31202200000.000 +9.8207698327E-001 -1.5344863196E+000 +8.2596492541E-003 +3.5762633809E+001 +8.4211984164E-003 +3.2720606323E+001 +9.7149019430E-001 -3.7339288949E+000
31402150000.000 +9.8130468170E-001 -1.5019870034E+000 +9.1609312011E-003 +2.5985368647E+001 +9.7518506578E-003 +2.5769932882E+001 +9.7069607112E-001 -3.6260602229E+000
31602100000.000 +9.8327025862E-001 -1.4681587062E+000 +9.2504691810E-003 +1.7504160547E+001 +9.3716319921E-003 +1.3392152751E+001 +9.6989784273E-001 -3.5924870935E+000
31802050000.000 +9.8145799991E-001 -1.4628969308E+000 +8.4481998399E-003 +1.3365463919E+001 +8.7551787290E-003 +1.3826233603E+001 +9.7096132594E-001 -3.6660114761E+000
32002000000.000 +9.8288994956E-001 -1.5006931284E+000 +8.3541717522E-003 +7.9121375205E+000 +8.6765731394E-003 +5.3354386144E+000 +9.7153971291E-001 -3.5425422956E+000
32201950000.000 +9.8559185868E-001 -1.3593435122E+000 +7.3830155513E-003 +5.9010488564E+000 +7.6788618317E-003 +3.2954936941E+000 +9.7194105876E-001 -3.6020697760E+000
32401900000.000 +9.8535713213E-001 -1.4036277285E+000 +6.9432107707E-003 +7.7583784135E+000 +7.1699558347E-003 +2.5048608201E+000 +9.7233101283E-001 -3.6279955232E+000
32601850000.000 +9.8503362436E-001 -1.4806434604E+000 +6.7612568259E-003 +6.7358048736E+000 +6.9768478645E-003 +6.4666389401E+000 +9.7324314788E-001 -3.6892223288E+000
32801800000.000 +9.8687964063E-001 -1.4361376909E+000 +6.7224487375E-003 +6.9631484281E+000 +7.1664796843E-003 +2.4308632939E+000 +9.7268727219E-001 -3.7113792581E+000
33001750000.000 +9.8747712890E-001 -1.3934212210E+000 +6.4344044895E-003 +4.4994622994E+000 +6.8888473762E-003 +2.1510181626E+000 +9.7348471223E-001 -3.8564881188E+000
33201700000.000 +9.8748143167E-001 -1.5047635542E+000 +6.1836875908E-003 +5.7576213331E+000 +6.3400045525E-003 +2.7682556895E+000 +9.7371645474E-001 -3.8408221751E+000
33401650000.000 +9.8923377898E-001 -1.5108473548E+000 +5.8370802990E-003 +6.9648532315E+000 +5.9663243767E-003 +3.9376018621E+000 +9.7345545339E-001 -3.9788104853E+000
33601600000.000 +9.8902852027E-001 -1.4453244272E+000 +5.8835693322E-003 +9.5970001922E+000 +5.9378783183E-003 +6.2562295215E+000 +9.7372514940E-001 -4.0307785744E+000
33801550000.000 +9.8868846484E-001 -1.5781695658E+000 +5.7292314013E-003 +7.9173485810E+000 +5.9650039812E-003 +7.0845153165E+000 +9.7373166228E-001 -3.9704540039E+000
34001500000.000 +9.8928688839E-001 -1.6481970121E+000 +5.9748121948E-003 +9.6150709450E+000 +6.1035850848E-003 +7.3018159433E+000 +9.7399567939E-001 -3.9836405727E+000
34201450000.000 +9.9026613734E-001 -1.5954693921E+000 +5.8504214022E-003 +1.2957843695E+001 +6.0024077486E-003 +9.0299929141E+000 +9.7386006760E-001 -4.0159321083E+000
34401400000.000 +9.8883419815E-001 -1.7015198015E+000 +6.0046897093E-003 +1.1472835804E+001 +6.1615046339E-003 +1.0018753092E+001 +9.7350735918E-001 -3.9369179021E+000
34601350000.000 +9.9025667505E-001 -1.7168608288E+000 +6.2345481514E-003 +1.3628898476E+001 +6.3522197073E-003 +1.0720320507E+001 +9.7406251116E-001 -3.7688515666E+000
34801300000.000 +9.9010818532E-001 -1.7085371153E+000 +6.6308399665E-003 +1.4994434983E+001 +6.8659615329E-003 +1.1568662184E+001 +9.7380164161E-001 -3.9279479334E+000
35001250000.000 +9.8771358136E-001 -1.8400915236E+000 +7.1639595141E-003 +9.4286088027E+000 +7.2066024131E-003 +8.1980313792E+000 +9.7373140868E-001 -3.6767016721E+000
35201200000.000 +9.8828819420E-001 -1.7543061818E+000 +7.1017871085E-003 +3.6417231684E+000 +7.5148823093E-003 +3.6567211244E+000 +9.7319736865E-001 -3.7773681189E+000
35401150000.000 +9.8709243914E-001 -1.5227113452E+000 +7.1529653385E-003 -4.2575956593E-001 +7.3185320017E-003 +1.2363417302E+000 +9.7262744187E-001 -3.5947885934E+000
35601100000.000 +9.8685136228E-001 -1.7849284833E+000 +7.2036954065E-003 -2.8118218817E+000 +7.3176642307E-003 -6.4182858263E+000 +9.7459460040E-001 -3.6228191020E+000
35801050000.000 +9.8764017820E-001 -1.6993643074E+000 +7.0548204517E-003 -6.6222457712E+000 +7.2925638627E-003 -8.8759931110E+000 +9.7457937909E-001 -3.6356146652E+000
36001000000.000 +9.8945040647E-001 -1.5755870824E+000 +6.8156895538E-003 -5.2690607499E+000 +7.2085335670E-003 -1.0956151634E+001 +9.7372744322E-001 -3.7827867356E+000
36200950000.000 +9.8756234010E-001 -1.7262826918E+000 +6.6506825762E-003 -1.2472708708E+001 +6.9340671292E-003 -1.3410106484E+001 +9.7519695310E-001 -3.7568247002E+000
36400900000.000 +9.8929918009E-001 -1.6810117867E+000 +5.7850312855E-003 -1.3265137216E+001 +6.2197706407E-003 -1.5809354400E+001 +9.7514096430E-001 -3.8687769651E+000
36600850000.000 +9.9073681995E-001 -1.6329966744E+000 +5.4982795968E-003 -1.4068122301E+001 +5.7145594744E-003 -1.4787149380E+001 +9.7494737381E-001 -3.9776968238E+000
36800800000.000 +9.8951689241E-001 -1.7636915620E+000 +5.1127240793E-003 -1.2874522560E+001 +5.4107592697E-003 -1.5992031373E+001 +9.7535062865E-001 -4.0931378246E+000
37000750000.000 +9.9051641822E-001 -1.7678669206E+000 +4.8689450641E-003 -9.9986139112E+000 +4.9767136840E-003 -1.0372428165E+001 +9.7547132836E-001 -4.0795701955E+000
37200700000.000 +9.9181697018E-001 -1.7759132276E+000 +4.8183915181E-003 -4.0089762169E+000 +4.9615267196E-003 -6.8532660338E+000 +9.7526686727E-001 -4.0848533529E+000
37400650000.000 +9.9061028449E-001 -1.8505356215E+000 +4.9018664831E-003 +7.0555045573E-001 +5.0184340743E-003 -1.7364764439E+000 +9.7633368328E-001 -4.0902872879E+000
37600600000.000 +9.9146479709E-001 -1.8592473806E+000 +5.2063425386E-003 +2.9025766243E-001 +5.4260444921E-003 -4.2629211094E+000 +9.7620202137E-001 -4.0061289610E+000
37800550000.000 +9.9091977645E-001 -1.7873107157E+000 +5.6981670904E-003 -4.1502645706E+000 +5.5787813740E-003 -6.2840268880E+000 +9.7653116919E-001 -3.9717772548E+000
38000500000.000 +9.8927657050E-001 -1.9328033605E+000 +5.3450134547E-003 -6.8984367258E+000 +5.3495220556E-003 -9.1297459620E+000 +9.7755239628E-001 -3.8797342422E+000
38200450000.000 +9.9054734491E-001 -1.9922939814E+000 +4.8528818514E-003 -4.2837890899E+000 +5.0554211022E-003 -5.7296413942E+000 +9.7758334466E-001 -3.8251412484E+000
38400400000.000 +9.9006307258E-001 -1.8939388238E+000 +5.0975845147E-003 +7.4981425233E-001 +5.2544603447E-003 -4.9238609483E-001 +9.7689192034E-001 -3.8647451436E+000
38600350000.000 +9.8691463029E-001 -2.0308401753E+000 +5.6468106727E-003 +3.8125435967E+000 +5.7148417005E-003 +1.3174297682E+000 +9.7608548135E-001 -3.8251415609E+000
38800300000.000 +9.8871439742E-001 -1.9321546409E+000 +5.8846267475E-003 -2.6784418998E+000 +6.1873763008E-003 -4.3600529963E+000 +9.7460206103E-001 -3.7693616022E+000
39000250000.000 +9.8845085507E-001 -1.9315404281E+000 +6.0518223141E-003 -7.1533343311E+000 +6.2297702687E-003 -8.8539819599E+000 +9.7402274619E-001 -3.8204159060E+000
39200200000.000 +9.8691516035E-001 -2.0244721203E+000 +5.8955009076E-003 -8.3410969908E+000 +6.0696430250E-003 -9.0289054612E+000 +9.7379701406E-001 -3.8106798320E+000
39400150000.000 +9.8845085604E-001 -1.8822224013E+000 +6.0021932267E-003 -9.3081134064E+000 +6.4941424575E-003 -1.1252906002E+001 +9.7341164651E-001 -3.8608640274E+000
39600100000.000 +9.8708371046E-001 -1.7371101519E+000 +6.3075549429E-003 -1.1694812476E+001 +6.6160811079E-003 -1.4621234973E+001 +9.7311501802E-001 -3.8225059002E+000
39800050000.000 +9.8633070774E-001 -1.8481819177E+000 +6.2504032638E-003 -1.8347158752E+001 +6.5891188754E-003 -1.9993678381E+001 +9.7451079732E-001 -3.8706278912E+000
40000000000.000 +9.8929632488E-001 -1.8273982311E+000 +5.5349538928E-003 -2.4278174842E+001 +5.6136463276E-003 -2.8011315289E+001 +9.7663638675E-001 -3.8901663002E+000
