# Supplementary material for: Conductivity and radio frequency performance data for silver nanoparticle inks deposited via aerosol jet deposition and processed under varying conditions
Source: Data Brief. 2020 Sep 24;33:106331. doi: 10.1016/j.dib.2020.106331 (PMC7560714; doi:10.1016/j.dib.2020.106331)
Supplement: Supplementary file 3 [file mmc3.zip › Sintering Study/Clariant Ink/RF Data/CLA_05_04.S2P]

!  2-Port S-parameters saved by WinCal
! VAR NAME=AFRL171011_01_04
! VAR DATE=11/27/2017 2:27:10 PM
! VAR FILENAME=AFRL171011_01_04.S2P
! VAR MeasName=S-Parameters (CALIBRATED_DATA) read from VNA (E8364B)
! VAR MeasDate=11/22/2017 4:09:42 PM
! VAR PHYS_PORTS=1,2
! VAR ObjTypeName=DATASET
! VAR IndexType=Frequency
!
# Hz S MA R 50
10000000.000 +9.9605591288E-001 -9.1261528777E-002 +9.2703245118E-004 +4.6918382105E+000 +2.2226684569E-003 -4.1962688551E+001 +9.9388215908E-001 -2.0779603906E-001
209950000.000 +9.9604997284E-001 -9.4107738974E-002 +1.0216887402E-004 -2.4897535822E+001 +5.1148576593E-005 -2.9796670919E+001 +9.9449438838E-001 -2.0915114408E-001
409900000.000 +9.9645559758E-001 -1.5828595911E-001 +3.0779884387E-005 -2.5231298108E+001 +1.2779128189E-004 +1.9820939784E+001 +9.9461003096E-001 -3.3623181288E-001
609850000.000 +9.9620964649E-001 -2.3318614312E-001 +7.6396608118E-005 -1.3665039922E+002 +9.3099578378E-005 -1.0528136933E+002 +9.9307739960E-001 -4.8260856783E-001
809800000.000 +9.9589958562E-001 -2.0357226056E-001 +2.6174458833E-004 +5.7904528344E+001 +2.8076303372E-004 +6.6856594619E+001 +9.9190181069E-001 -5.1334567421E-001
1009750000.000 +9.9527959434E-001 -3.0573972574E-001 +1.5422783875E-004 -6.7008364658E+001 +9.0937872766E-005 -7.0606752883E+001 +9.9126787684E-001 -6.5877852498E-001
1209700000.000 +9.9563908833E-001 -3.2759918186E-001 +2.5362743880E-005 -6.9071853433E+001 +4.3540392066E-005 +2.3324935737E+001 +9.9102166582E-001 -7.2785043569E-001
1409650000.000 +9.9579900727E-001 -3.9101054019E-001 +5.1843351367E-005 +1.0698153311E+002 +1.3163636725E-004 -1.5648503073E+002 +9.9111369946E-001 -8.3378131030E-001
1609600000.000 +9.9493332606E-001 -4.5499381712E-001 +8.6469194774E-005 -5.8157180410E+001 +5.2419559198E-005 -5.3411933611E+001 +9.9096187485E-001 -9.5438504911E-001
1809550000.000 +9.9407097297E-001 -5.9933747530E-001 +4.1639297136E-005 -1.2042214572E+002 +1.1353974199E-004 -1.2564183576E+002 +9.8952751139E-001 -1.0917602594E+000
2009500000.000 +9.9283394619E-001 -4.8937069343E-001 +2.4279772406E-004 +1.4144150226E+002 +1.8896247189E-004 +1.4707751666E+002 +9.8897945294E-001 -1.1828831444E+000
2209450000.000 +9.9257499006E-001 -4.8230846126E-001 +8.6697386205E-005 -6.7260023116E+001 +5.7614759403E-005 -1.2033290804E+002 +9.8805284331E-001 -1.2566602412E+000
2409400000.000 +9.9367204189E-001 -6.0144091843E-001 +1.6938178652E-004 +9.7422953233E+001 +1.8381468900E-004 +1.1747236136E+002 +9.8680484297E-001 -1.2861489757E+000
2609350000.000 +9.9209477426E-001 -6.1129606183E-001 +1.5815559719E-004 +7.2725874392E+001 +1.6483553177E-004 +8.1550017555E+001 +9.8683687473E-001 -1.3608051152E+000
2809300000.000 +9.9265814275E-001 -5.7822491876E-001 +2.0882220482E-004 +1.6641249056E+002 +2.1324254989E-004 +1.5465510478E+002 +9.8657067374E-001 -1.4001952816E+000
3009250000.000 +9.9222530453E-001 -7.2705813342E-001 +3.0740117215E-004 +1.1587779394E+002 +2.9677744360E-004 +1.1920557289E+002 +9.8651424241E-001 -1.5921152394E+000
3209200000.000 +9.9126273315E-001 -7.4609457594E-001 +2.8536141405E-004 +1.3730343302E+002 +2.1564427612E-004 +1.3563886522E+002 +9.8492546202E-001 -1.6578947179E+000
3409150000.000 +9.9061032047E-001 -7.2739628520E-001 +2.3685756764E-004 +1.4414945652E+002 +2.2787695000E-004 +1.3055132293E+002 +9.8404774298E-001 -1.6373128282E+000
3609100000.000 +9.8998900598E-001 -8.2178812990E-001 +2.2699264450E-004 +1.6529271431E+002 +1.9309408530E-004 +1.6646731839E+002 +9.8358067424E-001 -1.7313523084E+000
3809050000.000 +9.9000745586E-001 -7.2151014705E-001 +4.8209237838E-004 +1.5595835663E+002 +5.5489897608E-004 +1.5848681743E+002 +9.8353632459E-001 -1.7624789237E+000
4009000000.000 +9.8944489870E-001 -7.7912846135E-001 +3.2770371434E-004 +1.3256217791E+002 +3.5609010970E-004 +1.4248496042E+002 +9.8339816733E-001 -1.8639145878E+000
4208950000.000 +9.8999722445E-001 -8.4171832407E-001 +5.4567816671E-004 +1.2561788185E+002 +5.2459028427E-004 +1.3340719895E+002 +9.8313452859E-001 -1.9432046768E+000
4408900000.000 +9.8962286249E-001 -8.5359769355E-001 +4.8979300623E-004 +1.2380048480E+002 +5.6092924893E-004 +1.3274125525E+002 +9.8226311955E-001 -2.0057274299E+000
4608850000.000 +9.8924544801E-001 -8.5446360497E-001 +4.1562374471E-004 +1.3389374442E+002 +4.7368393258E-004 +1.3242925958E+002 +9.8160857125E-001 -2.0632751887E+000
4808800000.000 +9.8895033215E-001 -8.9436353592E-001 +5.4487872215E-004 +1.3147063983E+002 +5.4734304111E-004 +1.3032795954E+002 +9.8134979773E-001 -2.1176837314E+000
5008750000.000 +9.8925364448E-001 -8.9792088905E-001 +5.0853282314E-004 +1.2874245694E+002 +5.4980087197E-004 +1.2780184324E+002 +9.8096141225E-001 -2.1686452607E+000
5208700000.000 +9.8918339292E-001 -8.3360552083E-001 +8.0947119004E-004 +1.5020025703E+002 +7.2447270896E-004 +1.4197911523E+002 +9.8065957804E-001 -2.1634568411E+000
5408650000.000 +9.8816870685E-001 -9.0319871199E-001 +8.1671782600E-004 +1.3072695575E+002 +8.3034149350E-004 +1.3108354358E+002 +9.8029447993E-001 -2.2341038202E+000
5608600000.000 +9.8914434322E-001 -9.1633864599E-001 +7.7950939828E-004 +1.2259113317E+002 +8.6757544054E-004 +1.2782254291E+002 +9.8085999200E-001 -2.2856259815E+000
5808550000.000 +9.8855587873E-001 -8.9965435795E-001 +9.3500881927E-004 +1.1524641883E+002 +9.0479321048E-004 +1.1616952397E+002 +9.8098526656E-001 -2.3322092797E+000
6008500000.000 +9.8788633654E-001 -9.7658092738E-001 +7.8461904502E-004 +1.2223093491E+002 +8.0076373849E-004 +1.2261258531E+002 +9.8065629412E-001 -2.4431615328E+000
6208450000.000 +9.8817177467E-001 -1.0002537758E+000 +9.6621152719E-004 +1.1440019305E+002 +1.0072956648E-003 +1.1524535961E+002 +9.8052598616E-001 -2.5024769531E+000
6408400000.000 +9.8867631245E-001 -9.9259641099E-001 +9.9331645186E-004 +1.1005276118E+002 +9.3450550878E-004 +1.1038398795E+002 +9.8081070275E-001 -2.5644848688E+000
6608350000.000 +9.8856087419E-001 -1.0547745281E+000 +9.7729725665E-004 +1.0687642465E+002 +8.9889693819E-004 +1.0714087677E+002 +9.8038794722E-001 -2.6653041323E+000
6808300000.000 +9.8897398794E-001 -1.0819482763E+000 +1.0123951309E-003 +9.9545477081E+001 +1.0017209762E-003 +1.0305175306E+002 +9.8069687736E-001 -2.7451637532E+000
7008250000.000 +9.8928712901E-001 -1.0692036141E+000 +9.4320749981E-004 +1.0576780104E+002 +9.0966745024E-004 +1.0050140879E+002 +9.8002275827E-001 -2.8107472105E+000
7208200000.000 +9.8780706344E-001 -1.1367249949E+000 +9.6611582398E-004 +9.4624046815E+001 +9.4399908646E-004 +9.2818454470E+001 +9.7973025630E-001 -2.9200502269E+000
7408150000.000 +9.8876065597E-001 -1.1913818063E+000 +8.9325386967E-004 +1.0304435746E+002 +8.6362017145E-004 +1.0160838899E+002 +9.7983740013E-001 -2.9981817598E+000
7608100000.000 +9.8808388548E-001 -1.2293636250E+000 +9.0945434240E-004 +9.8933521668E+001 +9.9136778574E-004 +9.6373712829E+001 +9.7925240502E-001 -3.0761044212E+000
7808050000.000 +9.8711032933E-001 -1.2855198850E+000 +9.3032220730E-004 +9.7006684415E+001 +9.5230705278E-004 +9.8045098138E+001 +9.7842316792E-001 -3.1691270767E+000
8008000000.000 +9.8762794647E-001 -1.3284214069E+000 +9.6982520639E-004 +1.0140184301E+002 +9.3345109009E-004 +1.0072063894E+002 +9.7801199641E-001 -3.2525571007E+000
8207950000.000 +9.8675282327E-001 -1.3201574051E+000 +8.0769377585E-004 +9.6672296925E+001 +8.7616394636E-004 +9.8436583582E+001 +9.7737104033E-001 -3.2604835181E+000
8407900000.000 +9.8556468684E-001 -1.3599656823E+000 +8.1691302086E-004 +1.0835323030E+002 +8.1302788774E-004 +1.0883940566E+002 +9.7665253733E-001 -3.3657042851E+000
8607850000.000 +9.8567026715E-001 -1.4013567740E+000 +8.2020412899E-004 +1.0998006979E+002 +8.7743829965E-004 +1.0865142103E+002 +9.7636002975E-001 -3.4542077016E+000
8807800000.000 +9.8663358886E-001 -1.3630465302E+000 +1.0328311067E-003 +1.1498507943E+002 +1.0222684259E-003 +1.1270088629E+002 +9.7613826469E-001 -3.4904926110E+000
9007750000.000 +9.8517161962E-001 -1.4118892227E+000 +1.0117068603E-003 +1.1039425222E+002 +1.0257291936E-003 +1.1109988895E+002 +9.7499843989E-001 -3.5513139521E+000
9207700000.000 +9.8615879816E-001 -1.4292218391E+000 +1.1879292454E-003 +1.1303798538E+002 +1.2070767575E-003 +1.1410643025E+002 +9.7533588610E-001 -3.6047012107E+000
9407650000.000 +9.8660289016E-001 -1.4098429535E+000 +1.2551809824E-003 +1.0441297797E+002 +1.2478222004E-003 +1.0793027967E+002 +9.7540567065E-001 -3.6235564213E+000
9607600000.000 +9.8468297875E-001 -1.4933544517E+000 +1.1927530393E-003 +1.0751447589E+002 +1.2792826373E-003 +1.0720262963E+002 +9.7440221060E-001 -3.7201161234E+000
9807550000.000 +9.8537403591E-001 -1.5241660149E+000 +1.1328189109E-003 +1.0701849602E+002 +1.1976866046E-003 +1.0967059889E+002 +9.7410503463E-001 -3.7908623970E+000
10007500000.000 +9.8561046725E-001 -1.5252411549E+000 +1.2425196122E-003 +1.0859451195E+002 +1.3413949688E-003 +1.0867021040E+002 +9.7387217064E-001 -3.8241705608E+000
10207450000.000 +9.8348606244E-001 -1.5594331754E+000 +1.3055932268E-003 +1.0619884042E+002 +1.2641013830E-003 +1.0835717268E+002 +9.7349195754E-001 -3.9260817614E+000
10407400000.000 +9.8336579047E-001 -1.6419743440E+000 +1.3184697600E-003 +1.1175100587E+002 +1.2687468755E-003 +1.1184139624E+002 +9.7290206435E-001 -3.9998528730E+000
10607350000.000 +9.8453580381E-001 -1.5849983770E+000 +1.3697360059E-003 +1.1139620115E+002 +1.4704783925E-003 +1.0784751891E+002 +9.7223217476E-001 -4.0352235942E+000
10807300000.000 +9.8226924786E-001 -1.6563048415E+000 +1.3934362483E-003 +1.1005245247E+002 +1.4434569731E-003 +1.1190291361E+002 +9.7144907322E-001 -4.1133167440E+000
11007250000.000 +9.8245446981E-001 -1.7045741722E+000 +1.4634166748E-003 +1.1468163095E+002 +1.5496724382E-003 +1.1412899907E+002 +9.7099676974E-001 -4.2122617248E+000
11207200000.000 +9.8351823045E-001 -1.6450577287E+000 +1.5501484994E-003 +1.1373641145E+002 +1.5961534056E-003 +1.1162299893E+002 +9.7099622998E-001 -4.2034404921E+000
11407150000.000 +9.8138651148E-001 -1.7174595649E+000 +1.5538619940E-003 +1.1943030088E+002 +1.6124511310E-003 +1.1421801341E+002 +9.6983559752E-001 -4.2961572686E+000
11607100000.000 +9.8141624640E-001 -1.7730616716E+000 +1.7581568726E-003 +1.1511824565E+002 +1.7156565749E-003 +1.1132347567E+002 +9.6941850933E-001 -4.3728826897E+000
11807050000.000 +9.8263303728E-001 -1.6716039175E+000 +1.8344077340E-003 +1.1675492187E+002 +1.8809154230E-003 +1.1423112793E+002 +9.6899305079E-001 -4.4016209561E+000
12007000000.000 +9.8147963744E-001 -1.7277258544E+000 +2.0402912756E-003 +1.1312558177E+002 +2.0705812445E-003 +1.1080030549E+002 +9.6842828660E-001 -4.4257138055E+000
12206950000.000 +9.8082408902E-001 -1.7905312737E+000 +2.1825762105E-003 +1.1005718714E+002 +2.2346963658E-003 +1.1014668577E+002 +9.6815156496E-001 -4.5226708033E+000
12406900000.000 +9.8330898315E-001 -1.7383343031E+000 +2.2448905166E-003 +1.0897942026E+002 +2.3689890548E-003 +1.0457623444E+002 +9.6837159681E-001 -4.5982953044E+000
12606850000.000 +9.8065450961E-001 -1.7728698684E+000 +2.3417864508E-003 +1.0543333321E+002 +2.4622922318E-003 +1.0336448639E+002 +9.6709627825E-001 -4.6607971348E+000
12806800000.000 +9.7913472563E-001 -1.9184669790E+000 +2.5438253832E-003 +1.0220915023E+002 +2.6013296179E-003 +9.9343831641E+001 +9.6704975658E-001 -4.7283281296E+000
13006750000.000 +9.8044709770E-001 -1.7804949955E+000 +2.7065308110E-003 +9.6024061755E+001 +2.7113839533E-003 +9.3587288152E+001 +9.6720128471E-001 -4.7288664530E+000
13206700000.000 +9.7926934980E-001 -1.8403475524E+000 +2.6312256731E-003 +8.7217350992E+001 +2.7351155365E-003 +8.4499447629E+001 +9.6618789684E-001 -4.7345673786E+000
13406650000.000 +9.7745064338E-001 -1.9401181572E+000 +2.2380869981E-003 +8.0258101077E+001 +2.2678135540E-003 +8.0462853482E+001 +9.6541523519E-001 -4.8743711700E+000
13606600000.000 +9.7784474812E-001 -1.9258492792E+000 +1.9043987457E-003 +8.7017135205E+001 +1.9188664189E-003 +8.4748445911E+001 +9.6499483693E-001 -4.8771773350E+000
13806550000.000 +9.7672429929E-001 -1.8785114021E+000 +1.8880159980E-003 +9.3242585395E+001 +1.9154833323E-003 +9.4094175502E+001 +9.6365217892E-001 -4.9352925597E+000
14006500000.000 +9.7470122410E-001 -1.9651919503E+000 +1.8913791197E-003 +9.8847349173E+001 +1.9451051846E-003 +9.7334517329E+001 +9.6246343977E-001 -4.9986999830E+000
14206450000.000 +9.7542982062E-001 -1.9365631425E+000 +2.2875307751E-003 +1.0058895849E+002 +2.2966438517E-003 +1.0085980310E+002 +9.6211711536E-001 -5.0536683177E+000
14406400000.000 +9.7443694897E-001 -1.9340612470E+000 +2.4543784294E-003 +9.5889307502E+001 +2.3827214566E-003 +9.4658803727E+001 +9.6133195196E-001 -5.0441561303E+000
14606350000.000 +9.7327520025E-001 -2.0116459695E+000 +2.3454806339E-003 +1.0167383511E+002 +2.3690463583E-003 +1.0008540676E+002 +9.6067041140E-001 -5.0741153016E+000
14806300000.000 +9.7429134995E-001 -1.9596129880E+000 +2.6670841714E-003 +9.5901549776E+001 +2.6675531598E-003 +9.5423583865E+001 +9.6034955856E-001 -5.0961845136E+000
15006250000.000 +9.7367504314E-001 -1.9240191614E+000 +2.5477583166E-003 +9.0424018794E+001 +2.5087983911E-003 +8.9061314477E+001 +9.5977445372E-001 -5.1084867099E+000
15206200000.000 +9.7278691976E-001 -1.9946788132E+000 +2.6759115500E-003 +9.4986794582E+001 +2.6625308495E-003 +9.4204217075E+001 +9.5943848770E-001 -5.1684114902E+000
15406150000.000 +9.7451155900E-001 -1.9138146895E+000 +2.4805054716E-003 +9.1191843966E+001 +2.6420485666E-003 +8.7741442192E+001 +9.5930781846E-001 -5.1859141766E+000
15606100000.000 +9.7446976400E-001 -1.8246588428E+000 +2.5366457728E-003 +9.4211858229E+001 +2.4807643606E-003 +9.3129325765E+001 +9.5930273119E-001 -5.2592062784E+000
15806050000.000 +9.7188072654E-001 -1.9082907608E+000 +2.6720710398E-003 +9.3212071234E+001 +2.7899035838E-003 +9.3346144345E+001 +9.5813634527E-001 -5.3223159819E+000
16006000000.000 +9.7341866478E-001 -1.8575739715E+000 +2.6303615061E-003 +9.5276514954E+001 +2.6429617718E-003 +9.3792291312E+001 +9.5838064002E-001 -5.2524377067E+000
16205950000.000 +9.7320079847E-001 -1.7624423222E+000 +2.7914431453E-003 +9.1326507057E+001 +2.7966672795E-003 +9.0522002736E+001 +9.5766946543E-001 -5.2971071046E+000
16405900000.000 +9.7136803847E-001 -1.8444340560E+000 +2.7472823094E-003 +9.5769825886E+001 +2.6980183341E-003 +9.5085560744E+001 +9.5644854565E-001 -5.3791952411E+000
16605850000.000 +9.7238662772E-001 -1.8335158803E+000 +2.9797641938E-003 +9.3427824346E+001 +3.1186461031E-003 +9.1863518468E+001 +9.5634487373E-001 -5.3577195135E+000
16805800000.000 +9.7148189561E-001 -1.7036538053E+000 +3.0048692360E-003 +9.0716496852E+001 +3.0053450284E-003 +8.7749082234E+001 +9.5625610851E-001 -5.3452850920E+000
17005750000.000 +9.6956858226E-001 -1.7270833800E+000 +2.9920405530E-003 +8.6596780014E+001 +3.1008174190E-003 +8.6739936483E+001 +9.5585428226E-001 -5.3746513026E+000
17205700000.000 +9.7081770591E-001 -1.7979148602E+000 +2.8259592894E-003 +8.4390972744E+001 +2.8795078372E-003 +8.1394278191E+001 +9.5640723092E-001 -5.3751526951E+000
17405650000.000 +9.7213573845E-001 -1.7030408382E+000 +2.4789588171E-003 +8.7407763341E+001 +2.5175375608E-003 +8.5790126413E+001 +9.5654668272E-001 -5.3607011288E+000
17605600000.000 +9.6964772156E-001 -1.7685538591E+000 +2.4498561734E-003 +9.7087891930E+001 +2.5292688365E-003 +9.6105274051E+001 +9.5521403694E-001 -5.4530789600E+000
17805550000.000 +9.6888146982E-001 -1.9055079248E+000 +2.6544806194E-003 +9.9639983661E+001 +2.6797271888E-003 +9.7756352170E+001 +9.5523263671E-001 -5.4620870451E+000
18005500000.000 +9.6991828219E-001 -1.7995529259E+000 +2.9505896308E-003 +1.0267612066E+002 +3.0498555727E-003 +1.0167246497E+002 +9.5442257923E-001 -5.4990720555E+000
18205450000.000 +9.6837800356E-001 -1.7376382089E+000 +3.3985661921E-003 +1.0099929219E+002 +3.4648135310E-003 +9.7764913585E+001 +9.5342714163E-001 -5.5194498320E+000
18405400000.000 +9.6940614733E-001 -1.7648958897E+000 +3.2652402276E-003 +1.0235885007E+002 +3.4862330583E-003 +1.0049274068E+002 +9.5363408451E-001 -5.6053056261E+000
18605350000.000 +9.7085003861E-001 -1.6591628759E+000 +3.8187699327E-003 +1.0089040683E+002 +3.9808459012E-003 +9.7519604505E+001 +9.5329257329E-001 -5.5602616129E+000
18805300000.000 +9.6986180920E-001 -1.7210321141E+000 +3.9384024643E-003 +9.6042171142E+001 +4.0026914201E-003 +9.3652451835E+001 +9.5253464106E-001 -5.6648797406E+000
19005250000.000 +9.7044912896E-001 -1.7551598737E+000 +3.9344599452E-003 +9.5810360968E+001 +4.0864910499E-003 +9.4298463718E+001 +9.5237938013E-001 -5.7425569741E+000
19205200000.000 +9.7324544419E-001 -1.5135741045E+000 +3.9967428361E-003 +9.4604092894E+001 +4.1918882815E-003 +9.4022754400E+001 +9.5214387892E-001 -5.7643381081E+000
19405150000.000 +9.7095097498E-001 -1.5412351959E+000 +4.1542456906E-003 +9.3207294713E+001 +4.2583298732E-003 +9.0307583153E+001 +9.5085535675E-001 -5.7513963959E+000
19605100000.000 +9.6880418780E-001 -1.6768088411E+000 +4.3414936254E-003 +9.8107945903E+001 +4.3374333844E-003 +9.6276760506E+001 +9.5121055628E-001 -5.7412579236E+000
19805050000.000 +9.7058341697E-001 -1.5630109477E+000 +4.9004963406E-003 +9.3710554196E+001 +4.8845813922E-003 +9.1876406129E+001 +9.5148667401E-001 -5.6245536261E+000
20005000000.000 +9.6843633479E-001 -1.4744428756E+000 +4.6725403316E-003 +8.8230122593E+001 +4.8493993295E-003 +8.5885937308E+001 +9.5112377765E-001 -5.6377606018E+000
20204950000.000 +9.6980320463E-001 -1.6526314676E+000 +5.0381942582E-003 +8.5798052999E+001 +5.1143133700E-003 +8.3145706181E+001 +9.4961385601E-001 -5.6301870295E+000
20404900000.000 +9.6989238660E-001 -1.5803098689E+000 +4.9020884840E-003 +8.3561115785E+001 +4.9109448499E-003 +8.0829658803E+001 +9.5027034897E-001 -5.5346869140E+000
20604850000.000 +9.6989837439E-001 -1.4866849360E+000 +4.9533353877E-003 +8.6935460943E+001 +4.9443065282E-003 +8.5841388526E+001 +9.4999482077E-001 -5.5368465908E+000
20804800000.000 +9.6884509105E-001 -1.6156994541E+000 +5.0034205762E-003 +8.1792492902E+001 +5.2114462075E-003 +8.1139950679E+001 +9.4882772203E-001 -5.5698996030E+000
21004750000.000 +9.7062597497E-001 -1.5508043390E+000 +5.4435708046E-003 +7.9395181783E+001 +5.2758750235E-003 +8.0774569871E+001 +9.4966478709E-001 -5.5119605673E+000
21204700000.000 +9.6951868225E-001 -1.5036901040E+000 +5.1402042333E-003 +7.9196973452E+001 +5.2073650538E-003 +7.3010690795E+001 +9.4882095915E-001 -5.5489480833E+000
21404650000.000 +9.6881680663E-001 -1.6171558819E+000 +5.0092849325E-003 +7.6538227325E+001 +5.2434432297E-003 +7.5157888479E+001 +9.4886300704E-001 -5.6133457027E+000
21604600000.000 +9.7074181416E-001 -1.6312315727E+000 +4.9820006425E-003 +7.8687197129E+001 +5.5600297762E-003 +7.3929195515E+001 +9.4925291930E-001 -5.5791564995E+000
21804550000.000 +9.7089003295E-001 -1.4082413683E+000 +5.1678802845E-003 +7.6764963644E+001 +5.0943263804E-003 +7.4501579848E+001 +9.4925473844E-001 -5.7084889285E+000
22004500000.000 +9.7004800654E-001 -1.4845891555E+000 +5.4517316775E-003 +7.4350844747E+001 +5.5900483020E-003 +7.4201405667E+001 +9.4947098046E-001 -5.7427376492E+000
22204450000.000 +9.7194128115E-001 -1.4813598653E+000 +5.1610816938E-003 +7.4470729159E+001 +5.4498817192E-003 +7.3347271255E+001 +9.5033146391E-001 -5.7199615981E+000
22404400000.000 +9.7405216372E-001 -1.3199824318E+000 +5.2591562697E-003 +7.4581932255E+001 +5.4710290333E-003 +7.1771218751E+001 +9.5065536124E-001 -5.6881925403E+000
22604350000.000 +9.7258901193E-001 -1.3230123560E+000 +5.3027852392E-003 +7.4305049696E+001 +5.4955181686E-003 +7.1470779939E+001 +9.5089053110E-001 -5.7628232314E+000
22804300000.000 +9.7519097952E-001 -1.3820806182E+000 +5.1105454946E-003 +7.4396177066E+001 +5.5749163646E-003 +7.3177926075E+001 +9.5240834732E-001 -5.6010041756E+000
23004250000.000 +9.7549767644E-001 -1.1951190190E+000 +5.4973519156E-003 +7.4338396058E+001 +5.9239448553E-003 +7.3182377299E+001 +9.5143647348E-001 -5.5821247974E+000
23204200000.000 +9.7549767473E-001 -1.3692473734E+000 +5.8199663004E-003 +7.4951177129E+001 +5.7918545568E-003 +7.3397875564E+001 +9.5219639973E-001 -5.6096363232E+000
23404150000.000 +9.7782510698E-001 -1.4840897797E+000 +6.2657055278E-003 +7.5212085855E+001 +6.4344667649E-003 +7.4505463240E+001 +9.5297884585E-001 -5.4202265216E+000
23604100000.000 +9.7950912806E-001 -1.3014441063E+000 +6.6395928484E-003 +7.2996577262E+001 +6.8110500794E-003 +6.8046059580E+001 +9.5302176515E-001 -5.5232651846E+000
23804050000.000 +9.7579258398E-001 -1.4271002265E+000 +6.6789943200E-003 +7.0164179510E+001 +6.9470176873E-003 +6.6686851865E+001 +9.5378232570E-001 -5.5602993478E+000
24004000000.000 +9.7733170630E-001 -1.6811923584E+000 +7.0130023416E-003 +6.7664102434E+001 +7.0198678283E-003 +6.5931879713E+001 +9.5337827284E-001 -5.6121855747E+000
24203950000.000 +9.7884526112E-001 -1.5598318970E+000 +6.7330661961E-003 +6.2562314360E+001 +7.2342576168E-003 +6.0125475199E+001 +9.5331083753E-001 -5.6243357839E+000
24403900000.000 +9.7611038528E-001 -1.5771387564E+000 +6.7445163131E-003 +6.2360459411E+001 +7.0421443383E-003 +5.9839772407E+001 +9.5280252820E-001 -5.7252872810E+000
24603850000.000 +9.7547169662E-001 -1.6949367342E+000 +7.4918734019E-003 +6.0030506884E+001 +7.4837393493E-003 +5.7942428906E+001 +9.5340823622E-001 -5.7980895101E+000
24803800000.000 +9.7708794453E-001 -1.5332897509E+000 +6.9777782090E-003 +5.3027549544E+001 +7.2121652841E-003 +5.0200869196E+001 +9.5266220788E-001 -5.7049684243E+000
25003750000.000 +9.7525571406E-001 -1.5472656423E+000 +6.7303755615E-003 +5.2863162166E+001 +6.8451746088E-003 +5.0851448996E+001 +9.5347248119E-001 -5.8090466642E+000
25203700000.000 +9.7612153458E-001 -1.6139525934E+000 +6.6459019343E-003 +5.1648576059E+001 +6.9340465234E-003 +5.0669111379E+001 +9.5463246124E-001 -5.8096580054E+000
25403650000.000 +9.7808511601E-001 -1.4409649686E+000 +6.2291800503E-003 +5.1263952643E+001 +6.6427307771E-003 +4.9074662289E+001 +9.5480730375E-001 -5.7938526263E+000
25603600000.000 +9.7679397098E-001 -1.4967536381E+000 +6.2990143985E-003 +5.4271987459E+001 +6.5572645591E-003 +5.1141129863E+001 +9.5498005912E-001 -5.8723040058E+000
25803550000.000 +9.7689819888E-001 -1.6450670411E+000 +6.4942561017E-003 +5.3642817422E+001 +6.6542364334E-003 +5.1108194605E+001 +9.5553541771E-001 -5.8831746818E+000
26003500000.000 +9.7837122499E-001 -1.5576427695E+000 +6.5446616571E-003 +5.4040531217E+001 +6.7385006544E-003 +5.2737241962E+001 +9.5541915980E-001 -5.8056599609E+000
26203450000.000 +9.7735528696E-001 -1.6387872229E+000 +6.6752372264E-003 +5.1486603384E+001 +7.1220275381E-003 +4.8374551536E+001 +9.5589193833E-001 -5.8437584095E+000
26403400000.000 +9.7753910574E-001 -1.7422536082E+000 +6.4114226378E-003 +4.7976391494E+001 +6.4587773989E-003 +4.9279800428E+001 +9.5626477142E-001 -5.8283959318E+000
26603350000.000 +9.8069211619E-001 -1.7146935871E+000 +6.2382696668E-003 +5.1857297975E+001 +6.6338749290E-003 +4.9379975798E+001 +9.5666058992E-001 -5.8801380064E+000
26803300000.000 +9.7898441529E-001 -1.7125193894E+000 +6.2184576144E-003 +5.2226262211E+001 +6.4783230832E-003 +4.9676989298E+001 +9.5614513346E-001 -5.9590506086E+000
27003250000.000 +9.7985801233E-001 -1.7051538449E+000 +6.7374270406E-003 +5.7881853387E+001 +6.9045680348E-003 +5.4281023168E+001 +9.5723071697E-001 -5.9184533887E+000
27203200000.000 +9.8082725675E-001 -1.7221556152E+000 +7.5102280051E-003 +5.5060890420E+001 +7.4304130385E-003 +5.2822405404E+001 +9.5695566170E-001 -6.0195510303E+000
27403150000.000 +9.8126814816E-001 -1.6115527512E+000 +7.9431447682E-003 +5.1666467674E+001 +8.1916939300E-003 +4.8375082211E+001 +9.5654167449E-001 -6.0925707386E+000
27603100000.000 +9.8034638838E-001 -1.6471499820E+000 +7.9279623241E-003 +4.6459721913E+001 +8.0777654084E-003 +4.4601423584E+001 +9.5754546494E-001 -5.9467294384E+000
27803050000.000 +9.8055736407E-001 -1.6583948007E+000 +7.9873307514E-003 +4.9446719914E+001 +8.3625515320E-003 +4.6181893566E+001 +9.5819802474E-001 -6.0507876078E+000
28003000000.000 +9.7953744676E-001 -1.6187435536E+000 +9.1796868203E-003 +4.2892445111E+001 +9.1306655941E-003 +4.1213052747E+001 +9.5709843163E-001 -6.0792792518E+000
28202950000.000 +9.7552495266E-001 -1.7312502515E+000 +9.3332934778E-003 +3.5912359754E+001 +9.3249208770E-003 +3.4499468508E+001 +9.5731476244E-001 -5.9946494494E+000
28402900000.000 +9.7715457323E-001 -1.7409423575E+000 +8.6046726262E-003 +2.7563420184E+001 +9.0562882242E-003 +2.6453599375E+001 +9.5776540095E-001 -6.0084993318E+000
28602850000.000 +9.7836443974E-001 -1.5723669921E+000 +7.6102196609E-003 +2.6541598949E+001 +7.9399935599E-003 +2.5007678164E+001 +9.5784859114E-001 -6.0514687123E+000
28802800000.000 +9.7675051812E-001 -1.6901635005E+000 +7.1630631578E-003 +2.7078862657E+001 +7.4415623556E-003 +2.5121535993E+001 +9.5822530102E-001 -6.0655810373E+000
29002750000.000 +9.7826059419E-001 -1.7109675131E+000 +6.9037304185E-003 +2.8595540821E+001 +7.2130939427E-003 +2.5523087056E+001 +9.5814436535E-001 -6.0504413547E+000
29202700000.000 +9.8077519134E-001 -1.6173403341E+000 +6.9415641796E-003 +2.7597048140E+001 +7.2775063388E-003 +2.4532277189E+001 +9.5778140753E-001 -6.1681892742E+000
29402650000.000 +9.7945224592E-001 -1.7237288510E+000 +6.4867360855E-003 +2.8996285306E+001 +6.8110651046E-003 +2.4419033873E+001 +9.5793327895E-001 -6.1818518043E+000
29602600000.000 +9.8197470667E-001 -1.7877169809E+000 +6.6161276201E-003 +3.2862323552E+001 +6.8695935773E-003 +2.6371206706E+001 +9.5863214423E-001 -6.1807545022E+000
29802550000.000 +9.8392950810E-001 -1.5682123429E+000 +6.5305937531E-003 +3.0153287156E+001 +6.8206676735E-003 +2.6419251795E+001 +9.5846811788E-001 -6.2127760288E+000
30002500000.000 +9.7964258280E-001 -1.6871687287E+000 +6.4544771480E-003 +3.1494465817E+001 +6.6109216787E-003 +2.8984574807E+001 +9.6013210342E-001 -6.2609075822E+000
30202450000.000 +9.8165097187E-001 -1.7157077582E+000 +6.4693359452E-003 +3.2409467527E+001 +6.6069404054E-003 +3.1037362454E+001 +9.6069338400E-001 -6.2598174772E+000
30402400000.000 +9.8323765875E-001 -1.4438606006E+000 +6.4740589520E-003 +3.5871989375E+001 +6.7875476847E-003 +3.2928473627E+001 +9.6058706972E-001 -6.2920461798E+000
30602350000.000 +9.8119663303E-001 -1.6636374478E+000 +6.9932136941E-003 +3.6613767948E+001 +6.9975086227E-003 +3.4563437525E+001 +9.6181194930E-001 -6.3238546661E+000
30802300000.000 +9.8164576411E-001 -1.7449341063E+000 +7.5635684867E-003 +3.3531564805E+001 +7.2964197436E-003 +3.3763287665E+001 +9.6183454721E-001 -6.2096781393E+000
31002250000.000 +9.8286306940E-001 -1.5988703404E+000 +7.5802696383E-003 +3.5080660603E+001 +7.9021802127E-003 +3.3447550807E+001 +9.6215292163E-001 -6.2287500417E+000
31202200000.000 +9.7977782095E-001 -1.7459235715E+000 +8.6660093214E-003 +3.4789494488E+001 +8.7912092013E-003 +3.3307013001E+001 +9.6047571680E-001 -6.2873422031E+000
31402150000.000 +9.7935138570E-001 -1.6710602316E+000 +9.5856001473E-003 +2.6489068019E+001 +1.0104216742E-002 +2.6121546678E+001 +9.6059009837E-001 -6.1770244764E+000
31602100000.000 +9.8206505471E-001 -1.5043147526E+000 +9.5770387636E-003 +1.7203608347E+001 +9.7960622038E-003 +1.4311341551E+001 +9.5933743525E-001 -6.1091224464E+000
31802050000.000 +9.7960107937E-001 -1.6337490091E+000 +8.7508574932E-003 +1.4527732031E+001 +9.1314759081E-003 +1.4758651577E+001 +9.6058226126E-001 -6.1055505801E+000
32002000000.000 +9.8130113082E-001 -1.6669239268E+000 +8.8064721336E-003 +8.0144634010E+000 +8.9445690131E-003 +5.5335224092E+000 +9.6127792381E-001 -6.0593845763E+000
32201950000.000 +9.8375693856E-001 -1.5333016679E+000 +7.8940873356E-003 +5.2279699061E+000 +8.1614984320E-003 +3.4321737391E+000 +9.6209029015E-001 -6.1182199904E+000
32401900000.000 +9.8354318078E-001 -1.5823500298E+000 +7.1968946988E-003 +7.4244753140E+000 +7.5345351827E-003 +4.1917995344E+000 +9.6263496758E-001 -6.1530425214E+000
32601850000.000 +9.8373593978E-001 -1.6461518925E+000 +7.0707151107E-003 +6.7689413497E+000 +7.4274351341E-003 +5.5802387127E+000 +9.6381686088E-001 -6.2113345371E+000
32801800000.000 +9.8547522417E-001 -1.6366313462E+000 +6.8826081745E-003 +6.6994929607E+000 +7.2970472643E-003 +4.3220295918E+000 +9.6322665744E-001 -6.2311988483E+000
33001750000.000 +9.8677963273E-001 -1.6160741654E+000 +6.8261594676E-003 +5.6748811311E+000 +7.0527858729E-003 +4.1046583803E+000 +9.6374348496E-001 -6.4065618933E+000
33201700000.000 +9.8663388828E-001 -1.6775944919E+000 +6.2963596088E-003 +8.9527526943E+000 +6.5257739118E-003 +5.1369952309E+000 +9.6443261574E-001 -6.3606524079E+000
33401650000.000 +9.8831693202E-001 -1.6440548805E+000 +6.1094314433E-003 +9.0062324895E+000 +6.5063257683E-003 +5.9214930897E+000 +9.6430956126E-001 -6.4934745191E+000
33601600000.000 +9.8847132329E-001 -1.6246962836E+000 +6.2592097973E-003 +1.0664810031E+001 +6.2757963600E-003 +8.7193216668E+000 +9.6458579502E-001 -6.5128465909E+000
33801550000.000 +9.8791664696E-001 -1.7656061267E+000 +6.0742564025E-003 +1.1509333039E+001 +6.3452044233E-003 +8.9690720466E+000 +9.6498093307E-001 -6.5696833399E+000
34001500000.000 +9.8850753154E-001 -1.8192518192E+000 +6.1223552168E-003 +1.0014877283E+001 +6.4760965298E-003 +1.1002178780E+001 +9.6566772539E-001 -6.5955294966E+000
34201450000.000 +9.8958716049E-001 -1.7390011685E+000 +6.0359402573E-003 +1.4271326690E+001 +6.3731021977E-003 +1.0321500708E+001 +9.6506407061E-001 -6.5540656457E+000
34401400000.000 +9.8795740036E-001 -1.8851305775E+000 +6.4507491708E-003 +1.2784615183E+001 +6.4609077921E-003 +1.0997979091E+001 +9.6569206239E-001 -6.5837762710E+000
34601350000.000 +9.8976797762E-001 -1.8971550570E+000 +6.4246473469E-003 +1.2884788632E+001 +6.7496702124E-003 +1.1051258200E+001 +9.6605207886E-001 -6.4477082251E+000
34801300000.000 +9.8969305899E-001 -1.9213662063E+000 +7.2928944746E-003 +1.4948792917E+001 +7.1809513743E-003 +1.2431959031E+001 +9.6516355831E-001 -6.4756716799E+000
35001250000.000 +9.8664352642E-001 -2.0441281511E+000 +7.7457482358E-003 +9.5889355039E+000 +7.7868592874E-003 +8.8038778261E+000 +9.6506501397E-001 -6.2957868014E+000
35201200000.000 +9.8797318057E-001 -2.0479717635E+000 +7.5391984931E-003 +5.8761789603E+000 +7.8897890517E-003 +1.0912545285E+000 +9.6544074980E-001 -6.3669574603E+000
35401150000.000 +9.8682934109E-001 -1.7648978193E+000 +7.5878218721E-003 +2.8046555911E+000 +7.8962281622E-003 +1.9956506513E-001 +9.6532942894E-001 -6.2448481093E+000
35601100000.000 +9.8594244135E-001 -1.9554108634E+000 +7.5330323263E-003 -2.7876870629E+000 +7.9781012262E-003 -3.8880357368E+000 +9.6606424456E-001 -6.1792818255E+000
35801050000.000 +9.8668069855E-001 -1.8430036619E+000 +7.0853562746E-003 -5.4845672283E+000 +7.5919886000E-003 -8.3944895946E+000 +9.6741909347E-001 -6.2776923159E+000
36001000000.000 +9.8825525086E-001 -1.7766900121E+000 +7.1324651338E-003 -4.6923056184E+000 +7.2767211395E-003 -8.5402031286E+000 +9.6593153872E-001 -6.4360947917E+000
36200950000.000 +9.8658944704E-001 -1.8646020118E+000 +6.8367445154E-003 -1.2885168710E+001 +7.1372804503E-003 -1.4174758462E+001 +9.6764307290E-001 -6.3725547156E+000
36400900000.000 +9.8860801405E-001 -1.8922138455E+000 +6.2853469745E-003 -1.1265236307E+001 +6.7079917889E-003 -1.4423836586E+001 +9.6732701564E-001 -6.5684263823E+000
36600850000.000 +9.9012747405E-001 -1.8233135144E+000 +5.9166292790E-003 -9.7881600301E+000 +6.1028223807E-003 -1.4753740441E+001 +9.6766091850E-001 -6.6456365599E+000
36800800000.000 +9.8889024660E-001 -1.9823662883E+000 +5.5541404908E-003 -1.0958571650E+001 +5.6420593144E-003 -1.2396521734E+001 +9.6796945763E-001 -6.7567975971E+000
37000750000.000 +9.8991516527E-001 -2.0097027209E+000 +5.1618295333E-003 -7.4548909725E+000 +5.4402350524E-003 -9.6999731902E+000 +9.6799929008E-001 -6.7799082113E+000
37200700000.000 +9.9147168400E-001 -2.0047845328E+000 +5.1014250566E-003 -1.2602295482E+000 +5.2705000997E-003 -6.5370124713E+000 +9.6789603128E-001 -6.7576572158E+000
37400650000.000 +9.8999695094E-001 -2.0984662789E+000 +5.2297827437E-003 +6.5991721245E-001 +5.5208981957E-003 -1.5706725885E+000 +9.6907059852E-001 -6.7893013499E+000
37600600000.000 +9.9068856868E-001 -2.0924927996E+000 +5.7299951668E-003 +1.0226356116E+000 +5.7451158673E-003 -1.7448277232E+000 +9.6907745856E-001 -6.7290967171E+000
37800550000.000 +9.9019707205E-001 -2.0188969756E+000 +5.8874033264E-003 -3.1647177760E+000 +6.0256037507E-003 -4.5594950011E+000 +9.6951170125E-001 -6.7079662384E+000
38000500000.000 +9.8904151305E-001 -2.1617453653E+000 +5.5715736449E-003 -7.3201502668E+000 +5.5920258929E-003 -7.4152818278E+000 +9.7061349180E-001 -6.6116544390E+000
38200450000.000 +9.8998784966E-001 -2.2154554046E+000 +5.2157278367E-003 -2.7585562459E+000 +5.1923320519E-003 -3.9107016756E+000 +9.7021827172E-001 -6.5930229493E+000
38400400000.000 +9.8983118798E-001 -2.1130040081E+000 +5.5137614161E-003 +1.0656529393E-001 +5.4975980813E-003 +1.4375880629E+000 +9.6930534336E-001 -6.6044250649E+000
38600350000.000 +9.8644664825E-001 -2.2530113628E+000 +5.9579119072E-003 +3.0753744786E+000 +6.2940770764E-003 +2.0585102026E+000 +9.6890080110E-001 -6.6172822873E+000
38800300000.000 +9.8806413468E-001 -2.1685137316E+000 +6.4755677080E-003 -2.1028416949E+000 +6.5980807415E-003 -2.3836874331E+000 +9.6705429264E-001 -6.5862001939E+000
39000250000.000 +9.8781669713E-001 -2.1808733785E+000 +6.4935935236E-003 -6.3064787858E+000 +6.6477476709E-003 -7.8067172786E+000 +9.6585083968E-001 -6.6708855040E+000
39200200000.000 +9.8670056950E-001 -2.3000454690E+000 +6.1190333572E-003 -7.3036983740E+000 +6.4619250127E-003 -1.1747929145E+001 +9.6605692657E-001 -6.6497985957E+000
39400150000.000 +9.8775813079E-001 -2.1108950147E+000 +6.4230070317E-003 -8.1009982739E+000 +6.8490515685E-003 -1.0311447786E+001 +9.6516021738E-001 -6.6908896771E+000
39600100000.000 +9.8644332944E-001 -2.1186128201E+000 +6.5657046866E-003 -1.2834121031E+001 +6.9037356751E-003 -1.3746386011E+001 +9.6498549378E-001 -6.6757336527E+000
39800050000.000 +9.8509550548E-001 -2.0139750645E+000 +6.6993122212E-003 -1.8359997696E+001 +6.8791427419E-003 -2.2074453843E+001 +9.6641954175E-001 -6.6826367950E+000
40000000000.000 +9.8822391453E-001 -2.0527945428E+000 +5.8533951613E-003 -2.5020308562E+001 +6.0532253981E-003 -2.6463031991E+001 +9.6863214129E-001 -6.6951396637E+000
