# Supplementary material for: Conductivity and radio frequency performance data for silver nanoparticle inks deposited via aerosol jet deposition and processed under varying conditions
Source: Data Brief. 2020 Sep 24;33:106331. doi: 10.1016/j.dib.2020.106331 (PMC7560714; doi:10.1016/j.dib.2020.106331)
Supplement: Supplementary file 3 [file mmc3.zip › Sintering Study/Clariant Ink/RF Data/CLA_05_05.S2P]

!  2-Port S-parameters saved by WinCal
! VAR NAME=AFRL171011_01_05
! VAR DATE=11/27/2017 2:27:22 PM
! VAR FILENAME=AFRL171011_01_05.S2P
! VAR MeasName=S-Parameters (CALIBRATED_DATA) read from VNA (E8364B)
! VAR MeasDate=11/22/2017 4:10:53 PM
! VAR PHYS_PORTS=1,2
! VAR ObjTypeName=DATASET
! VAR IndexType=Frequency
!
# Hz S MA R 50
10000000.000 +9.9620127753E-001 -1.5354138183E-001 +3.5030559486E-004 +5.0498722086E+001 +2.2893416351E-003 -5.7473680160E+001 +9.9464878504E-001 -1.3527583355E-001
209950000.000 +9.9632754827E-001 -8.5207085615E-002 +2.0972744282E-004 -1.8006212879E+001 +4.7174818463E-005 +8.1116375578E+001 +9.9255155765E-001 -2.9443433235E-001
409900000.000 +9.9623375018E-001 -1.3988442165E-001 +5.7825313985E-005 +4.1243141227E+001 +9.5798132679E-005 -8.7851199103E+000 +9.9166704734E-001 -4.7188156093E-001
609850000.000 +9.9610690020E-001 -2.0079305423E-001 +6.9078378133E-005 -1.1886000582E+002 +1.2375662535E-004 -1.0379322813E+002 +9.9024891850E-001 -6.8433249181E-001
809800000.000 +9.9628633634E-001 -1.5863095672E-001 +2.4700707310E-004 +4.8613267909E+001 +2.0064021722E-004 +7.0062225255E+001 +9.8902028119E-001 -7.9565183781E-001
1009750000.000 +9.9567790059E-001 -2.6539535583E-001 +1.7038245602E-004 -7.2588240756E+001 +2.4548416405E-004 -8.2344590373E+001 +9.8811021240E-001 -9.5639159249E-001
1209700000.000 +9.9599096776E-001 -2.8004703602E-001 +3.7399215161E-005 -1.1623964348E+002 +8.2298524911E-005 -1.4440623509E+002 +9.8824219959E-001 -1.1024020579E+000
1409650000.000 +9.9572453672E-001 -3.4430651400E-001 +1.0356718217E-005 +1.2303654062E+002 +5.6803349299E-005 +1.3987566970E+002 +9.8777280211E-001 -1.2225910561E+000
1609600000.000 +9.9507352567E-001 -4.0178610789E-001 +4.7222787611E-005 -3.2614639052E+001 +7.8821791155E-005 -5.9660614944E+001 +9.8731254327E-001 -1.4247227530E+000
1809550000.000 +9.9432049737E-001 -4.6895095466E-001 +7.6893497275E-005 -5.4978394943E+001 +9.9225016703E-005 -1.3589619685E+002 +9.8558304846E-001 -1.6117228629E+000
2009500000.000 +9.9343343591E-001 -4.2491416698E-001 +2.8411301654E-004 +1.2715079342E+002 +1.9822682289E-004 +1.5162993890E+002 +9.8415066673E-001 -1.7515091297E+000
2209450000.000 +9.9355018614E-001 -4.5260455039E-001 +1.1544623407E-004 -1.2769844781E+002 +1.2060156640E-004 -1.1337840485E+002 +9.8229792303E-001 -1.8664493770E+000
2409400000.000 +9.9372920359E-001 -5.0730124709E-001 +2.4457096693E-004 +1.4090987075E+002 +1.4362720069E-004 +1.1021450465E+002 +9.8068828493E-001 -1.9261274303E+000
2609350000.000 +9.9316239379E-001 -4.8011819286E-001 +7.4149193358E-005 +8.1244685755E+001 +1.4478176869E-004 +9.1591789361E+001 +9.8013111785E-001 -1.9647773551E+000
2809300000.000 +9.9313458065E-001 -4.7032922605E-001 +1.8720635064E-004 +1.4444338299E+002 +1.6930041393E-004 +1.6397535711E+002 +9.8021846570E-001 -2.0957300543E+000
3009250000.000 +9.9277997985E-001 -6.2883829197E-001 +2.8297352778E-004 +1.1154097325E+002 +3.0007362294E-004 +1.1564960167E+002 +9.7944802018E-001 -2.3338922115E+000
3209200000.000 +9.9209320114E-001 -6.4324510995E-001 +2.0242013910E-004 +1.1883755873E+002 +2.5596998447E-004 +1.2300022592E+002 +9.7798624072E-001 -2.4636089904E+000
3409150000.000 +9.9150739150E-001 -6.0673128472E-001 +2.8955675255E-004 +1.4488875773E+002 +2.8205936966E-004 +1.4296997997E+002 +9.7681671640E-001 -2.4924581449E+000
3609100000.000 +9.9084603704E-001 -6.6479751218E-001 +2.2987129610E-004 +1.4433510098E+002 +2.7797963354E-004 +1.5836783768E+002 +9.7588327917E-001 -2.5713070562E+000
3809050000.000 +9.9109863894E-001 -5.9743638519E-001 +4.7402839081E-004 +1.5355552668E+002 +4.9183021335E-004 +1.4941067814E+002 +9.7530738706E-001 -2.6727148877E+000
4009000000.000 +9.9099744981E-001 -6.9531696132E-001 +3.5648600526E-004 +1.3810653634E+002 +3.8887777643E-004 +1.3701573971E+002 +9.7511539287E-001 -2.7829068950E+000
4208950000.000 +9.9077611558E-001 -7.2559018598E-001 +5.4457211047E-004 +1.1559841796E+002 +5.2745183822E-004 +1.2899355695E+002 +9.7475740953E-001 -2.9472819709E+000
4408900000.000 +9.9087641805E-001 -7.2821483694E-001 +5.4516601298E-004 +1.2262166057E+002 +5.3228593658E-004 +1.2478620678E+002 +9.7337464307E-001 -2.9996802292E+000
4608850000.000 +9.9058393498E-001 -7.2477386640E-001 +6.2598698588E-004 +1.3006839145E+002 +5.3391645235E-004 +1.2936366196E+002 +9.7242467204E-001 -3.1008544617E+000
4808800000.000 +9.9029970136E-001 -7.5435869079E-001 +5.1405517703E-004 +1.2115358058E+002 +5.4171233063E-004 +1.2471516060E+002 +9.7120076785E-001 -3.1805265556E+000
5008750000.000 +9.9090742768E-001 -7.4170629356E-001 +5.2472421902E-004 +1.2733697750E+002 +5.3923793431E-004 +1.2991220484E+002 +9.7037428691E-001 -3.2573244424E+000
5208700000.000 +9.9047432801E-001 -7.0522456365E-001 +7.9797347486E-004 +1.4695189516E+002 +8.4444063956E-004 +1.4249861711E+002 +9.7006786653E-001 -3.2695335845E+000
5408650000.000 +9.8947245810E-001 -7.6719058412E-001 +8.3142417479E-004 +1.2181317436E+002 +8.7338980274E-004 +1.2337817478E+002 +9.6924881129E-001 -3.3789620237E+000
5608600000.000 +9.9062397186E-001 -7.9238560725E-001 +8.5954987828E-004 +1.1782101536E+002 +8.4435894976E-004 +1.1728224156E+002 +9.6954684515E-001 -3.4241678856E+000
5808550000.000 +9.8981766612E-001 -7.7056143237E-001 +8.9625916127E-004 +1.1308151188E+002 +8.4302472260E-004 +1.1191532103E+002 +9.6981061351E-001 -3.5678105027E+000
6008500000.000 +9.8918805698E-001 -8.3057241767E-001 +8.1587083310E-004 +1.1485245826E+002 +8.3675923126E-004 +1.1754628240E+002 +9.6913878744E-001 -3.7059946323E+000
6208450000.000 +9.8968544298E-001 -8.4447140158E-001 +9.9510987781E-004 +1.1571485267E+002 +9.5816907104E-004 +1.1179353027E+002 +9.6846409162E-001 -3.7855116478E+000
6408400000.000 +9.8993639275E-001 -8.4301449007E-001 +9.3987722323E-004 +1.0607624735E+002 +1.0013380508E-003 +1.0765428321E+002 +9.6847279398E-001 -3.8648345179E+000
6608350000.000 +9.8980195258E-001 -8.9526475416E-001 +9.8167119852E-004 +1.0403923449E+002 +9.6484590949E-004 +1.0463254727E+002 +9.6787840720E-001 -4.0201520459E+000
6808300000.000 +9.9053254827E-001 -9.0532885411E-001 +9.9202452599E-004 +1.0175380765E+002 +9.7659261160E-004 +9.8541334917E+001 +9.6768822748E-001 -4.1301584797E+000
7008250000.000 +9.9082229507E-001 -9.1044898137E-001 +9.4720494640E-004 +9.6553890163E+001 +9.0622109792E-004 +9.6047540161E+001 +9.6666564246E-001 -4.2210556176E+000
7208200000.000 +9.8925364427E-001 -9.5761746001E-001 +9.3195930389E-004 +9.3640915530E+001 +9.4430303400E-004 +9.4354112216E+001 +9.6601963658E-001 -4.3750787583E+000
7408150000.000 +9.9026753586E-001 -1.0029526973E+000 +8.6705560121E-004 +9.9938780388E+001 +9.2372861111E-004 +9.7275787047E+001 +9.6546109040E-001 -4.4989177652E+000
7608100000.000 +9.8963730721E-001 -1.0323191944E+000 +1.0373600242E-003 +9.3946023244E+001 +1.0091382788E-003 +9.1696316871E+001 +9.6421025257E-001 -4.5704640660E+000
7808050000.000 +9.8857052272E-001 -1.0785003288E+000 +9.9248788470E-004 +9.6993982625E+001 +9.2645922725E-004 +9.2643398863E+001 +9.6287430984E-001 -4.7159646990E+000
8008000000.000 +9.8889792997E-001 -1.1271278197E+000 +1.0155151931E-003 +1.0143654255E+002 +1.0371579535E-003 +9.9347079408E+001 +9.6203024553E-001 -4.8430919583E+000
8207950000.000 +9.8800137070E-001 -1.1345088463E+000 +8.3568149734E-004 +9.6124708371E+001 +8.7312704750E-004 +9.4530316555E+001 +9.6104373498E-001 -4.9253205676E+000
8407900000.000 +9.8715969099E-001 -1.1578097714E+000 +8.7960706072E-004 +1.0115431653E+002 +9.0724559150E-004 +1.0063088579E+002 +9.5977964738E-001 -5.0019938294E+000
8607850000.000 +9.8761459704E-001 -1.1817766686E+000 +8.7488055532E-004 +1.0648626892E+002 +8.8327769548E-004 +1.0815395037E+002 +9.5931605598E-001 -5.1060037301E+000
8807800000.000 +9.8830428115E-001 -1.1400795886E+000 +1.1041611924E-003 +1.1078092712E+002 +1.1145913723E-003 +1.1026003156E+002 +9.5810481565E-001 -5.1852665404E+000
9007750000.000 +9.8699966476E-001 -1.1863549963E+000 +1.0559875412E-003 +1.0677845789E+002 +1.0712971301E-003 +1.0632911527E+002 +9.5650447887E-001 -5.2711025018E+000
9207700000.000 +9.8809020655E-001 -1.1927369511E+000 +1.2021603301E-003 +1.0800489692E+002 +1.2202216500E-003 +1.0627416128E+002 +9.5658046134E-001 -5.3532532360E+000
9407650000.000 +9.8860867930E-001 -1.1752911806E+000 +1.3030580328E-003 +1.0457929464E+002 +1.2367386646E-003 +1.0375416528E+002 +9.5609486316E-001 -5.4125956849E+000
9607600000.000 +9.8696739423E-001 -1.2610020174E+000 +1.2105072764E-003 +1.0248591333E+002 +1.2609355971E-003 +1.0508529420E+002 +9.5465066473E-001 -5.5359068671E+000
9807550000.000 +9.8754889732E-001 -1.2750102768E+000 +1.2304311297E-003 +1.0977120071E+002 +1.2174786541E-003 +1.0720530434E+002 +9.5409308635E-001 -5.6342530542E+000
10007500000.000 +9.8758230618E-001 -1.2892852598E+000 +1.3111192451E-003 +1.0976991764E+002 +1.3088737385E-003 +1.0341650856E+002 +9.5322601078E-001 -5.7000356258E+000
10207450000.000 +9.8551939299E-001 -1.3224065649E+000 +1.3613445780E-003 +1.0455010584E+002 +1.3332824588E-003 +1.0104108117E+002 +9.5190409072E-001 -5.8082632276E+000
10407400000.000 +9.8565149958E-001 -1.3822743811E+000 +1.3625136646E-003 +1.1073664852E+002 +1.3740728571E-003 +1.0701232241E+002 +9.5063676917E-001 -5.9086064389E+000
10607350000.000 +9.8654638499E-001 -1.3299564806E+000 +1.4251026674E-003 +1.0711619961E+002 +1.4347024710E-003 +1.0677868780E+002 +9.4973686254E-001 -5.9639675006E+000
10807300000.000 +9.8427222190E-001 -1.3964831341E+000 +1.4760790249E-003 +1.0807612135E+002 +1.4929236406E-003 +1.0712596205E+002 +9.4809494955E-001 -6.0684916726E+000
11007250000.000 +9.8452481476E-001 -1.4384869220E+000 +1.5098891594E-003 +1.0943774304E+002 +1.5365319823E-003 +1.0775705028E+002 +9.4702251435E-001 -6.1978776332E+000
11207200000.000 +9.8571037637E-001 -1.3943578594E+000 +1.5847387726E-003 +1.0911407755E+002 +1.6288158185E-003 +1.0745519101E+002 +9.4648519689E-001 -6.2304112141E+000
11407150000.000 +9.8368239428E-001 -1.4353003416E+000 +1.6936728792E-003 +1.1286745014E+002 +1.6954828223E-003 +1.1062514425E+002 +9.4482633171E-001 -6.3236126074E+000
11607100000.000 +9.8373170391E-001 -1.4969038945E+000 +1.9334264604E-003 +1.1170375142E+002 +1.8485012683E-003 +1.1064914066E+002 +9.4408897227E-001 -6.4277036639E+000
11807050000.000 +9.8560638964E-001 -1.3623665676E+000 +1.8917618757E-003 +1.1191911470E+002 +2.0039501685E-003 +1.0993796131E+002 +9.4355297431E-001 -6.4710099781E+000
12007000000.000 +9.8405013394E-001 -1.4367837500E+000 +2.0964872441E-003 +1.0744083629E+002 +2.1018292447E-003 +1.0495954529E+002 +9.4224511061E-001 -6.5348386569E+000
12206950000.000 +9.8360546392E-001 -1.4976702209E+000 +2.2457868204E-003 +1.0436497270E+002 +2.2447841375E-003 +1.0318238035E+002 +9.4118282678E-001 -6.6677091930E+000
12406900000.000 +9.8627097568E-001 -1.4397948264E+000 +2.2694447261E-003 +1.0472135219E+002 +2.3391963238E-003 +9.9726963764E+001 +9.4112747743E-001 -6.7247105189E+000
12606850000.000 +9.8365965524E-001 -1.5038831871E+000 +2.4916031221E-003 +1.0079649996E+002 +2.4980374621E-003 +9.9214262532E+001 +9.3933116826E-001 -6.8155746159E+000
12806800000.000 +9.8205490882E-001 -1.6334673962E+000 +2.5155112652E-003 +9.7077722053E+001 +2.6091529467E-003 +9.5124149115E+001 +9.3817332627E-001 -6.8768898619E+000
13006750000.000 +9.8340304694E-001 -1.4676282293E+000 +2.6380293149E-003 +9.2587925003E+001 +2.6218938169E-003 +8.7617018170E+001 +9.3764123649E-001 -6.9390668624E+000
13206700000.000 +9.8227727249E-001 -1.5395531144E+000 +2.5433590666E-003 +8.5844616442E+001 +2.5466669773E-003 +8.3639510982E+001 +9.3622451318E-001 -6.9925877636E+000
13406650000.000 +9.8045217395E-001 -1.6256893405E+000 +2.3816623220E-003 +8.3248717837E+001 +2.2704912169E-003 +8.4144173411E+001 +9.3442742523E-001 -7.0945526456E+000
13606600000.000 +9.8068494495E-001 -1.6011605265E+000 +2.0463235840E-003 +8.6285535482E+001 +2.1389316426E-003 +8.5344330817E+001 +9.3364935525E-001 -7.0871179933E+000
13806550000.000 +9.7972995490E-001 -1.5500947894E+000 +2.0382165640E-003 +9.0667174944E+001 +2.1244642481E-003 +8.8403160568E+001 +9.3217857726E-001 -7.1787270479E+000
14006500000.000 +9.7832639485E-001 -1.6585425821E+000 +2.2226162628E-003 +9.4251720776E+001 +2.2291043733E-003 +9.1611032680E+001 +9.3020269651E-001 -7.2552380122E+000
14206450000.000 +9.7896356607E-001 -1.6273308833E+000 +2.5600041091E-003 +9.5318438584E+001 +2.5650222360E-003 +9.6155082708E+001 +9.2924154694E-001 -7.2548799354E+000
14406400000.000 +9.7806587266E-001 -1.6091898737E+000 +2.6116326451E-003 +9.1174547545E+001 +2.6734623837E-003 +8.9231258631E+001 +9.2800084851E-001 -7.2625161568E+000
14606350000.000 +9.7691211636E-001 -1.6765961186E+000 +2.5413080594E-003 +9.6928195103E+001 +2.5626802374E-003 +9.4945970312E+001 +9.2697671476E-001 -7.3641509980E+000
14806300000.000 +9.7829925535E-001 -1.6120424164E+000 +2.9597074649E-003 +8.9201399800E+001 +2.9707035903E-003 +8.6836133979E+001 +9.2648758314E-001 -7.4033143185E+000
15006250000.000 +9.7808439403E-001 -1.6019139565E+000 +2.7038723706E-003 +7.9799879817E+001 +2.6766501751E-003 +7.9873331827E+001 +9.2566189911E-001 -7.4367903808E+000
15206200000.000 +9.7720893870E-001 -1.6972195210E+000 +2.6300788808E-003 +8.5150024087E+001 +2.6893013382E-003 +8.5342840711E+001 +9.2462976673E-001 -7.5091033432E+000
15406150000.000 +9.7904137977E-001 -1.6167293266E+000 +2.5694280367E-003 +8.0902065902E+001 +2.6849329248E-003 +7.9252627554E+001 +9.2395293913E-001 -7.5449410173E+000
15606100000.000 +9.7889715221E-001 -1.4929404377E+000 +2.6078762564E-003 +8.8830999741E+001 +2.5558334671E-003 +8.8255601583E+001 +9.2298573815E-001 -7.6165324572E+000
15806050000.000 +9.7612118050E-001 -1.5540949564E+000 +2.7764434560E-003 +8.7697700141E+001 +2.6931331365E-003 +8.6858913562E+001 +9.2150788787E-001 -7.6933342561E+000
16006000000.000 +9.7819593395E-001 -1.5425674265E+000 +2.7131401297E-003 +8.7122930029E+001 +2.6740147470E-003 +8.5544663137E+001 +9.2098250885E-001 -7.6798869475E+000
16205950000.000 +9.7782672261E-001 -1.4369663348E+000 +2.7835718584E-003 +8.4358799157E+001 +2.9123755115E-003 +8.2093548972E+001 +9.1991478499E-001 -7.6847536747E+000
16405900000.000 +9.7617744456E-001 -1.5519789126E+000 +2.8801773722E-003 +8.6646487612E+001 +2.8545905632E-003 +8.5042502573E+001 +9.1810477813E-001 -7.7706159925E+000
16605850000.000 +9.7668901142E-001 -1.5162608175E+000 +3.1523154699E-003 +8.6400637303E+001 +3.0373947148E-003 +8.4631710241E+001 +9.1802989396E-001 -7.7477239822E+000
16805800000.000 +9.7663460380E-001 -1.3794613468E+000 +2.9899316041E-003 +8.1985832264E+001 +3.1109614753E-003 +8.2591973245E+001 +9.1751882141E-001 -7.7552825613E+000
17005750000.000 +9.7502025936E-001 -1.4554472782E+000 +3.1442485122E-003 +7.8904929825E+001 +3.1223345083E-003 +7.8127628030E+001 +9.1671509305E-001 -7.7862517474E+000
17205700000.000 +9.7623539448E-001 -1.5376899463E+000 +2.9547193212E-003 +7.7163356530E+001 +2.8939170755E-003 +7.4020114497E+001 +9.1693731540E-001 -7.8164038614E+000
17405650000.000 +9.7713293300E-001 -1.3962226046E+000 +2.4396869303E-003 +7.8984698936E+001 +2.5841390678E-003 +7.8598364107E+001 +9.1641903837E-001 -7.8056974974E+000
17605600000.000 +9.7445471044E-001 -1.4969027445E+000 +2.5502434642E-003 +8.9142636590E+001 +2.5371720065E-003 +8.6314765643E+001 +9.1480291463E-001 -7.9259724648E+000
17805550000.000 +9.7403786717E-001 -1.6376462132E+000 +2.7471077179E-003 +9.1502164073E+001 +2.7642671430E-003 +9.0198118529E+001 +9.1441022057E-001 -7.9433315313E+000
18005500000.000 +9.7522717316E-001 -1.5443237593E+000 +3.0262818902E-003 +9.3693122322E+001 +3.0370996781E-003 +9.1799474823E+001 +9.1301356184E-001 -7.9819648799E+000
18205450000.000 +9.7376117518E-001 -1.5121808031E+000 +3.4036699459E-003 +9.2138802140E+001 +3.4748651462E-003 +9.0231822376E+001 +9.1157190391E-001 -8.0172389694E+000
18405400000.000 +9.7507232646E-001 -1.5396443285E+000 +3.2954904713E-003 +9.3118791025E+001 +3.3867954010E-003 +9.0580853321E+001 +9.1119142363E-001 -8.1143098315E+000
18605350000.000 +9.7630352344E-001 -1.3794617906E+000 +3.7779344172E-003 +9.0459924321E+001 +3.8628486129E-003 +9.0511245036E+001 +9.1022868070E-001 -8.0794555194E+000
18805300000.000 +9.7513021347E-001 -1.4619311328E+000 +3.9712711273E-003 +8.7707979759E+001 +3.9424512144E-003 +8.4996856250E+001 +9.0914884222E-001 -8.1940323347E+000
19005250000.000 +9.7591137785E-001 -1.4918686664E+000 +3.8993678648E-003 +8.6692415314E+001 +4.0208010396E-003 +8.5005621346E+001 +9.0870421235E-001 -8.2446498446E+000
19205200000.000 +9.7946983625E-001 -1.3093967860E+000 +3.9691137833E-003 +8.7212974529E+001 +4.1153947229E-003 +8.4264971724E+001 +9.0781596064E-001 -8.2411765673E+000
19405150000.000 +9.7610804945E-001 -1.2938878212E+000 +4.1749951280E-003 +8.4042977190E+001 +4.1398899687E-003 +8.2130778985E+001 +9.0652758048E-001 -8.3240177883E+000
19605100000.000 +9.7441397745E-001 -1.4431921631E+000 +4.2467111369E-003 +8.8429506508E+001 +4.2167198391E-003 +8.6418461299E+001 +9.0655026801E-001 -8.2852768224E+000
19805050000.000 +9.7637610080E-001 -1.2898554980E+000 +4.6347053541E-003 +8.5048653177E+001 +4.7974644652E-003 +8.2751336583E+001 +9.0606974900E-001 -8.2345465798E+000
20005000000.000 +9.7435135695E-001 -1.2429193309E+000 +4.7567295962E-003 +8.2194413272E+001 +4.8803440602E-003 +7.7383453422E+001 +9.0503136789E-001 -8.1837129435E+000
20204950000.000 +9.7443186531E-001 -1.3923420918E+000 +4.7811834912E-003 +7.4434618070E+001 +4.9263419167E-003 +7.4262880479E+001 +9.0445030334E-001 -8.1817929820E+000
20404900000.000 +9.7631662007E-001 -1.2902178267E+000 +4.7905673181E-003 +7.5055179845E+001 +4.4033728802E-003 +7.2966344651E+001 +9.0378517592E-001 -8.1337432384E+000
20604850000.000 +9.7613345973E-001 -1.2780186799E+000 +4.7627585608E-003 +7.6518341691E+001 +4.7992934871E-003 +7.5773923032E+001 +9.0331943560E-001 -8.1039961874E+000
20804800000.000 +9.7384393023E-001 -1.3983902690E+000 +4.7378100273E-003 +7.3785173887E+001 +5.0571101322E-003 +7.1097736061E+001 +9.0230719025E-001 -8.1152629899E+000
21004750000.000 +9.7609949676E-001 -1.4514136209E+000 +4.9875512128E-003 +7.2308610711E+001 +5.0250644874E-003 +7.1524617036E+001 +9.0273917557E-001 -8.1101679100E+000
21204700000.000 +9.7631593224E-001 -1.3946528352E+000 +4.9632153268E-003 +6.9635660185E+001 +5.0910671201E-003 +6.6094770685E+001 +9.0124506894E-001 -8.1701607292E+000
21404650000.000 +9.7405751598E-001 -1.4551791181E+000 +4.9206236739E-003 +7.0403227127E+001 +4.9259902443E-003 +6.5281448452E+001 +9.0131279141E-001 -8.2508615795E+000
21604600000.000 +9.7571278313E-001 -1.3999399175E+000 +4.9255027052E-003 +6.7497040350E+001 +5.0830807365E-003 +6.5643063729E+001 +9.0152877468E-001 -8.2406157710E+000
21804550000.000 +9.7583092055E-001 -1.3266000629E+000 +4.9346830901E-003 +6.6372485987E+001 +4.9877158368E-003 +6.4737304675E+001 +9.0125130739E-001 -8.3375750800E+000
22004500000.000 +9.7480839832E-001 -1.3610364349E+000 +4.8444585438E-003 +6.9088692392E+001 +5.1177708836E-003 +6.5685800890E+001 +9.0130609645E-001 -8.4323509372E+000
22204450000.000 +9.7697595917E-001 -1.3085722015E+000 +5.1000931062E-003 +6.6607719362E+001 +5.3076861986E-003 +6.5174205954E+001 +9.0209950467E-001 -8.4103602497E+000
22404400000.000 +9.7823243876E-001 -1.1607673270E+000 +4.9063890527E-003 +6.5163533459E+001 +5.0183652832E-003 +6.2764518438E+001 +9.0249154022E-001 -8.4235067521E+000
22604350000.000 +9.7739617231E-001 -1.3139419237E+000 +4.8618505837E-003 +6.8737010392E+001 +5.2882797875E-003 +6.4667066155E+001 +9.0229512300E-001 -8.5686148720E+000
22804300000.000 +9.7902255645E-001 -1.2605297890E+000 +4.9551963074E-003 +6.4850676685E+001 +4.9927865518E-003 +6.6108078746E+001 +9.0344823586E-001 -8.4247333970E+000
23004250000.000 +9.8050336862E-001 -1.0510585335E+000 +5.0945334636E-003 +6.6753151843E+001 +5.2300367327E-003 +6.5284250977E+001 +9.0284857673E-001 -8.6454955054E+000
23204200000.000 +9.7905606899E-001 -1.2310267124E+000 +5.3074837129E-003 +6.6706431618E+001 +5.6553171939E-003 +6.5874659770E+001 +9.0266535755E-001 -8.6803100432E+000
23404150000.000 +9.8168250840E-001 -1.2945124637E+000 +5.5393012212E-003 +6.8796635914E+001 +5.5637021908E-003 +6.6335726734E+001 +9.0438153681E-001 -8.6912851094E+000
23604100000.000 +9.8333891185E-001 -1.1168760790E+000 +6.0901413509E-003 +6.5782022394E+001 +6.2836754106E-003 +6.3545303312E+001 +9.0319057364E-001 -8.7736320223E+000
23804050000.000 +9.8022988232E-001 -1.3049873896E+000 +6.3009337248E-003 +6.0978195693E+001 +6.2035816117E-003 +6.1329342367E+001 +9.0343548598E-001 -8.8448399258E+000
24004000000.000 +9.8069339761E-001 -1.5013064260E+000 +6.2590519179E-003 +6.3298331199E+001 +6.5134573981E-003 +5.9204538448E+001 +9.0263026500E-001 -8.9701248100E+000
24203950000.000 +9.8224916628E-001 -1.4561048631E+000 +6.4755484274E-003 +5.4400796754E+001 +6.8005053342E-003 +5.2470135248E+001 +9.0187960377E-001 -9.0066262271E+000
24403900000.000 +9.7949462529E-001 -1.4249540910E+000 +6.3840306015E-003 +5.4963228717E+001 +6.5491223359E-003 +5.4330905164E+001 +9.0055227426E-001 -9.0390447940E+000
24603850000.000 +9.7865024072E-001 -1.5669067480E+000 +6.8969888945E-003 +5.3153843601E+001 +6.9234693172E-003 +5.0390119378E+001 +9.0109857370E-001 -9.1952916162E+000
24803800000.000 +9.8100746921E-001 -1.3938820029E+000 +6.3840923274E-003 +4.6185144431E+001 +6.8540199804E-003 +4.3461678193E+001 +9.0030943341E-001 -9.1725841004E+000
25003750000.000 +9.7889136996E-001 -1.3821079249E+000 +6.0637437632E-003 +4.6862970718E+001 +6.1461338619E-003 +4.5496071224E+001 +9.0098383944E-001 -9.3166028853E+000
25203700000.000 +9.7927882784E-001 -1.4462013826E+000 +5.8221021919E-003 +4.5648413627E+001 +6.2224003459E-003 +4.3742395080E+001 +9.0170023009E-001 -9.3290756840E+000
25403650000.000 +9.8187599465E-001 -1.3207778170E+000 +5.6848780489E-003 +4.7202354105E+001 +6.0697004048E-003 +4.4498838076E+001 +9.0169091140E-001 -9.3735895276E+000
25603600000.000 +9.7970100141E-001 -1.4110573717E+000 +5.6505413619E-003 +4.5774530237E+001 +6.0420885154E-003 +4.4645694140E+001 +9.0108127052E-001 -9.4555746545E+000
25803550000.000 +9.7932094551E-001 -1.4997055483E+000 +5.6214752158E-003 +4.8246977213E+001 +6.2278426166E-003 +4.7499947247E+001 +9.0131915540E-001 -9.5152347465E+000
26003500000.000 +9.8065335204E-001 -1.4843803751E+000 +6.0265851208E-003 +4.8717187119E+001 +6.2254259649E-003 +4.8662199002E+001 +9.0075070393E-001 -9.4583982213E+000
26203450000.000 +9.8007335674E-001 -1.4670014206E+000 +6.1004280336E-003 +4.6075842564E+001 +6.4186237475E-003 +4.5959711446E+001 +9.0099072441E-001 -9.5074277784E+000
26403400000.000 +9.8028601905E-001 -1.5570073247E+000 +5.7834894660E-003 +4.3686771551E+001 +6.0178773058E-003 +4.3516309499E+001 +9.0111315140E-001 -9.5530880959E+000
26603350000.000 +9.8320838510E-001 -1.5219788878E+000 +5.9129560192E-003 +4.7621381122E+001 +6.4654739194E-003 +4.4615332906E+001 +9.0056553317E-001 -9.6308270316E+000
26803300000.000 +9.8209491935E-001 -1.5122246862E+000 +5.8702788515E-003 +4.6292048030E+001 +6.1645538151E-003 +4.5649265476E+001 +9.0020004533E-001 -9.7376920484E+000
27003250000.000 +9.8271253716E-001 -1.5548556039E+000 +6.0056418277E-003 +4.9681987696E+001 +6.5419604651E-003 +4.8111914862E+001 +9.0029600660E-001 -9.7123112332E+000
27203200000.000 +9.8312128763E-001 -1.5213591483E+000 +6.7538876169E-003 +5.1337457442E+001 +6.8061762362E-003 +4.8421350451E+001 +8.9976540065E-001 -9.8101978500E+000
27403150000.000 +9.8305740045E-001 -1.4493274665E+000 +7.3223036163E-003 +4.7239354777E+001 +7.6596667256E-003 +4.3628043247E+001 +8.9858261461E-001 -9.9045541855E+000
27603100000.000 +9.8313036015E-001 -1.5049364895E+000 +7.2746424265E-003 +4.0199810924E+001 +7.6420778020E-003 +4.0240116410E+001 +8.9954116883E-001 -9.7804967510E+000
27803050000.000 +9.8317272341E-001 -1.4649241709E+000 +7.5115814239E-003 +4.1194238449E+001 +7.7193797765E-003 +3.9456800008E+001 +8.9925082175E-001 -9.8731213467E+000
28003000000.000 +9.8178143534E-001 -1.4421177130E+000 +8.6106514882E-003 +3.7569761262E+001 +8.5790389380E-003 +3.6258229376E+001 +8.9793210607E-001 -9.9503728752E+000
28202950000.000 +9.7833357460E-001 -1.5906262661E+000 +8.5392137192E-003 +3.1172838155E+001 +8.5751830338E-003 +2.9396515555E+001 +8.9794358603E-001 -9.8630692735E+000
28402900000.000 +9.7988574534E-001 -1.5773966045E+000 +7.9095789618E-003 +2.3077818068E+001 +8.4345621485E-003 +2.1355416980E+001 +8.9768184023E-001 -9.8972473812E+000
28602850000.000 +9.8170200268E-001 -1.4123353034E+000 +7.0092675802E-003 +2.2442301971E+001 +7.3028851852E-003 +2.0105402349E+001 +8.9786528357E-001 -9.9374383873E+000
28802800000.000 +9.7899415947E-001 -1.5132818163E+000 +6.7287560235E-003 +2.1426471874E+001 +7.0412062997E-003 +1.9663308954E+001 +8.9775927803E-001 -1.0052160475E+001
29002750000.000 +9.8072519245E-001 -1.5900275165E+000 +6.4619679158E-003 +2.4479747373E+001 +6.8209784180E-003 +2.1360186280E+001 +8.9765801339E-001 -1.0049743859E+001
29202700000.000 +9.8274999459E-001 -1.4553924090E+000 +6.6268270398E-003 +2.1581604264E+001 +6.9547568744E-003 +1.9280806021E+001 +8.9682578537E-001 -1.0210558107E+001
29402650000.000 +9.8144361576E-001 -1.6015856507E+000 +6.1289094243E-003 +2.2082524355E+001 +6.4799728250E-003 +1.8355936666E+001 +8.9639854507E-001 -1.0263777154E+001
29602600000.000 +9.8475887724E-001 -1.5992424557E+000 +6.0269366212E-003 +2.4270009990E+001 +6.3800658522E-003 +2.1215404871E+001 +8.9658224750E-001 -1.0288112271E+001
29802550000.000 +9.8674227480E-001 -1.4201832787E+000 +5.9485646301E-003 +2.5371116825E+001 +6.1628490984E-003 +2.1624357726E+001 +8.9631409034E-001 -1.0342910728E+001
30002500000.000 +9.8144297790E-001 -1.5801911074E+000 +5.9326817608E-003 +2.5800430033E+001 +6.1461641292E-003 +2.4644528528E+001 +8.9735717640E-001 -1.0399243576E+001
30202450000.000 +9.8391979503E-001 -1.6154549525E+000 +5.8221077660E-003 +2.8452452730E+001 +6.2137192026E-003 +2.5966268254E+001 +8.9731421172E-001 -1.0400150441E+001
30402400000.000 +9.8549421971E-001 -1.3488365815E+000 +6.1828177408E-003 +3.0301491797E+001 +6.2393661191E-003 +2.6139645095E+001 +8.9699158045E-001 -1.0519729674E+001
30602350000.000 +9.8252657874E-001 -1.5176834490E+000 +6.5285666429E-003 +2.8862567819E+001 +6.6608950706E-003 +2.9099765412E+001 +8.9770614681E-001 -1.0541022950E+001
30802300000.000 +9.8330750933E-001 -1.5651001525E+000 +6.7504248162E-003 +2.8256681278E+001 +7.0874978746E-003 +2.9436788712E+001 +8.9690512439E-001 -1.0445620482E+001
31002250000.000 +9.8422692217E-001 -1.4238673342E+000 +6.8216402315E-003 +2.9406066450E+001 +7.3722121730E-003 +2.9078026323E+001 +8.9646706228E-001 -1.0548005658E+001
31202200000.000 +9.8159775107E-001 -1.5967174658E+000 +7.9114324896E-003 +2.9476834802E+001 +8.0940605592E-003 +2.8754091695E+001 +8.9470873731E-001 -1.0613810965E+001
31402150000.000 +9.8148313086E-001 -1.5259364298E+000 +8.8238681982E-003 +2.1076702312E+001 +9.3842757029E-003 +2.0966709340E+001 +8.9392226806E-001 -1.0424492526E+001
31602100000.000 +9.8356458444E-001 -1.3221793177E+000 +8.6917595978E-003 +1.1809313823E+001 +8.8475532710E-003 +8.3950144826E+000 +8.9335456246E-001 -1.0446098259E+001
31802050000.000 +9.8096430046E-001 -1.5244397291E+000 +7.8652407673E-003 +9.7190217782E+000 +8.2579632343E-003 +1.0216160162E+001 +8.9446840257E-001 -1.0492123497E+001
32002000000.000 +9.8199251206E-001 -1.5351766137E+000 +7.7834738817E-003 +2.5660832493E+000 +8.1412606135E-003 +8.5224366020E-001 +8.9447512096E-001 -1.0422703773E+001
32201950000.000 +9.8506280250E-001 -1.4101865187E+000 +7.2354351305E-003 +5.6468838258E-001 +7.5327181463E-003 -4.8479039049E-001 +8.9464392343E-001 -1.0524179363E+001
32401900000.000 +9.8416089802E-001 -1.4444756057E+000 +6.5991758844E-003 +1.3573057272E+000 +6.8711273908E-003 -1.0272374430E-001 +8.9504654299E-001 -1.0603478798E+001
32601850000.000 +9.8377661907E-001 -1.5251151441E+000 +6.3130618518E-003 +2.0088709447E+000 +6.8987399052E-003 +2.1972071135E+000 +8.9559820847E-001 -1.0716984921E+001
32801800000.000 +9.8555212988E-001 -1.4651639345E+000 +6.3290255390E-003 +2.3810819926E+000 +6.6563248788E-003 -1.4191982811E+000 +8.9501226048E-001 -1.0772366075E+001
33001750000.000 +9.8634474293E-001 -1.4675307595E+000 +6.2922570024E-003 -4.3644095607E-001 +6.4923726717E-003 -2.5569352390E+000 +8.9525192127E-001 -1.0937492922E+001
33201700000.000 +9.8606821042E-001 -1.5618759493E+000 +5.7808470889E-003 +1.8926672052E+000 +6.0924714314E-003 +1.3146279116E+000 +8.9547888603E-001 -1.0926486121E+001
33401650000.000 +9.8775815440E-001 -1.5087129356E+000 +5.6425841579E-003 +4.4417958240E+000 +5.8700822004E-003 +3.3114356911E-001 +8.9513031664E-001 -1.1110136531E+001
33601600000.000 +9.8733925704E-001 -1.4575981329E+000 +5.6765510146E-003 +2.4334962584E+000 +5.8419024985E-003 +3.4659761060E+000 +8.9531768597E-001 -1.1191174571E+001
33801550000.000 +9.8714618711E-001 -1.5795116151E+000 +5.6337857717E-003 +4.4351475024E+000 +5.7364158466E-003 +2.3046421804E+000 +8.9505768741E-001 -1.1224641815E+001
34001500000.000 +9.8758106993E-001 -1.6386661727E+000 +5.7449120330E-003 +8.0708923615E+000 +5.8397822004E-003 +3.6584847530E+000 +8.9480336310E-001 -1.1266674930E+001
34201450000.000 +9.8811415120E-001 -1.5658572483E+000 +5.6551375927E-003 +6.6508797188E+000 +5.7839610270E-003 +4.7550088162E+000 +8.9429053221E-001 -1.1290299633E+001
34401400000.000 +9.8681123453E-001 -1.6811490748E+000 +5.6277125916E-003 +7.9896813641E+000 +5.9601675957E-003 +6.5574531567E+000 +8.9409894129E-001 -1.1345084925E+001
34601350000.000 +9.8846434818E-001 -1.6161467413E+000 +6.0758046156E-003 +9.3346497522E+000 +6.1191061576E-003 +8.5012207068E+000 +8.9407609580E-001 -1.1239205140E+001
34801300000.000 +9.8812606575E-001 -1.6422606156E+000 +6.5276141016E-003 +9.0790685532E+000 +6.7336607537E-003 +7.3335554539E+000 +8.9261385001E-001 -1.1323109023E+001
35001250000.000 +9.8530565580E-001 -1.7706201114E+000 +6.9316752485E-003 +3.9625536560E+000 +7.2481743840E-003 +4.1976825112E+000 +8.9223928385E-001 -1.1254187112E+001
35201200000.000 +9.8644893756E-001 -1.7341579352E+000 +7.0153816935E-003 +1.6899168994E+000 +7.1034785152E-003 -2.9613599675E+000 +8.9078033961E-001 -1.1251920824E+001
35401150000.000 +9.8633091568E-001 -1.5615996941E+000 +6.6716152304E-003 -2.9221747863E+000 +6.8907683554E-003 -3.6471276924E+000 +8.9076966300E-001 -1.1155318879E+001
35601100000.000 +9.8477813606E-001 -1.6926878273E+000 +6.6162771733E-003 -7.8787945385E+000 +7.2640170751E-003 -7.8128484949E+000 +8.9114663867E-001 -1.1182781188E+001
35801050000.000 +9.8630804860E-001 -1.7062860751E+000 +6.5873132096E-003 -1.0311450606E+001 +6.5866782784E-003 -1.0131520335E+001 +8.9101326583E-001 -1.1219576596E+001
36001000000.000 +9.8676767634E-001 -1.4899698710E+000 +6.3000619106E-003 -1.1801302974E+001 +6.5890447529E-003 -1.3109863228E+001 +8.8946728925E-001 -1.1448360540E+001
36200950000.000 +9.8515495465E-001 -1.6443762960E+000 +6.0701769972E-003 -1.6838638104E+001 +6.4459234252E-003 -1.6903467187E+001 +8.9022205770E-001 -1.1431977973E+001
36400900000.000 +9.8700950230E-001 -1.5942152669E+000 +5.5386887306E-003 -1.6640790135E+001 +6.0242904737E-003 -1.9503960101E+001 +8.9017358862E-001 -1.1624213301E+001
36600850000.000 +9.8828407392E-001 -1.5360798814E+000 +5.2050649859E-003 -1.7702273040E+001 +5.4872670040E-003 -1.7616195409E+001 +8.8948401249E-001 -1.1784370252E+001
36800800000.000 +9.8661353479E-001 -1.6767277782E+000 +4.9890707650E-003 -1.6277651717E+001 +5.2246927321E-003 -1.9049374442E+001 +8.8982686628E-001 -1.1859638759E+001
37000750000.000 +9.8788971674E-001 -1.7017780148E+000 +4.7241217768E-003 -1.3288717592E+001 +4.9774984531E-003 -1.3924838953E+001 +8.8929425337E-001 -1.1889908862E+001
37200700000.000 +9.8950817601E-001 -1.6254883973E+000 +4.5410200285E-003 -7.3029936416E+000 +4.6457019630E-003 -1.3376975262E+001 +8.8885265032E-001 -1.1926405863E+001
37400650000.000 +9.8800531502E-001 -1.7500442315E+000 +4.7341580042E-003 -6.2780728454E+000 +4.8845537461E-003 -6.3571711325E+000 +8.8967798244E-001 -1.1930582179E+001
37600600000.000 +9.8899595344E-001 -1.7214759717E+000 +4.8726417900E-003 -4.8435231023E+000 +5.0419732712E-003 -6.3740732437E+000 +8.8944606026E-001 -1.1896713756E+001
37800550000.000 +9.8843799868E-001 -1.6528615632E+000 +5.1726566753E-003 -8.4854250405E+000 +5.3710862237E-003 -1.0394933578E+001 +8.8903556919E-001 -1.1902545282E+001
38000500000.000 +9.8697054078E-001 -1.7960596963E+000 +5.1092014952E-003 -1.1164321681E+001 +4.9560187619E-003 -1.3289952901E+001 +8.8940044090E-001 -1.1839153050E+001
38200450000.000 +9.8795899984E-001 -1.8300866756E+000 +4.6594948993E-003 -1.0673397022E+001 +4.7357674568E-003 -9.8248180773E+000 +8.8809129196E-001 -1.1875316958E+001
38400400000.000 +9.8825629266E-001 -1.7025238481E+000 +4.7958141924E-003 -3.6104367667E+000 +4.8304223442E-003 -4.5007546162E+000 +8.8631584867E-001 -1.1889043671E+001
38600350000.000 +9.8521359601E-001 -1.8372646945E+000 +5.3104871526E-003 -1.4850305106E+000 +5.4507645738E-003 -1.4310301230E+000 +8.8471023989E-001 -1.1933316688E+001
38800300000.000 +9.8666831060E-001 -1.7574240273E+000 +5.6493890268E-003 -6.2201798825E+000 +5.9279183485E-003 -6.3801303163E+000 +8.8220352930E-001 -1.1889170424E+001
39000250000.000 +9.8657799283E-001 -1.7738750993E+000 +5.6280048458E-003 -1.0782535276E+001 +6.0717731676E-003 -1.1467204754E+001 +8.8090631302E-001 -1.1992007090E+001
39200200000.000 +9.8436579005E-001 -1.8470305940E+000 +5.6540078809E-003 -1.5458085974E+001 +5.6691992960E-003 -1.4922439591E+001 +8.8074669898E-001 -1.1938789180E+001
39400150000.000 +9.8663586520E-001 -1.6833960429E+000 +5.8313604362E-003 -1.4389452948E+001 +6.1202955861E-003 -1.6279970462E+001 +8.7980309622E-001 -1.2024023683E+001
39600100000.000 +9.8580784878E-001 -1.7001974494E+000 +5.9953720899E-003 -1.6687632572E+001 +6.3563805208E-003 -1.9648311188E+001 +8.7924269967E-001 -1.1999618893E+001
39800050000.000 +9.8369317918E-001 -1.6901457276E+000 +5.8398578440E-003 -2.3960485713E+001 +6.2509838855E-003 -2.5794225791E+001 +8.8079012372E-001 -1.2010769547E+001
40000000000.000 +9.8694939358E-001 -1.6427224734E+000 +5.2796180348E-003 -3.0087770705E+001 +5.2904630080E-003 -3.2556051608E+001 +8.8246958492E-001 -1.2045994222E+001
