# Supplementary material for: Conductivity and radio frequency performance data for silver nanoparticle inks deposited via aerosol jet deposition and processed under varying conditions
Source: Data Brief. 2020 Sep 24;33:106331. doi: 10.1016/j.dib.2020.106331 (PMC7560714; doi:10.1016/j.dib.2020.106331)
Supplement: Supplementary file 3 [file mmc3.zip › Sintering Study/Clariant Ink/RF Data/CLA_06_01.S2P]

!  2-Port S-parameters saved by WinCal
! VAR MeasName=S-Parameters (CALIBRATED_DATA) read from VNA (E8364B)
! VAR MeasDate=11/27/2017 1:20:21 PM
! VAR NAME=AFRL171011_03_01
! VAR FILENAME=AFRL171011_03_01.S2P
! VAR DATE=11/27/2017 1:20:21 PM
! VAR PHYS_PORTS=1,2
! VAR ObjTypeName=DATASET
! VAR IndexType=Frequency
!
# Hz S MA R 50
10000000.000 +9.9478313761E-001 -8.5477542417E-002 +7.7011673724E-004 +1.4449513427E+001 +2.6898845912E-003 -4.9103592807E+001 +9.9554359233E-001 -1.7497546984E-001
209950000.000 +9.9456151689E-001 -1.8963626619E-001 +1.6716216411E-004 +2.4883297080E+001 +2.0307372940E-004 +6.8094682299E+000 +9.9470235540E-001 -1.8949623751E-001
409900000.000 +9.9392763104E-001 -2.7748172440E-001 +1.1784999969E-004 +1.2777846396E+002 +4.0745929300E-005 -1.6152218130E+001 +9.9382785489E-001 -2.7964006256E-001
609850000.000 +9.9299881602E-001 -3.7225748102E-001 +8.9818644991E-005 -1.1966311412E+002 +6.3891359190E-005 -1.7539591256E+001 +9.9312958454E-001 -3.9579896258E-001
809800000.000 +9.9183823514E-001 -4.2893816662E-001 +2.5687404268E-004 +4.9451005909E+001 +3.4406676173E-004 +6.5315191442E+001 +9.9287512233E-001 -4.4675899921E-001
1009750000.000 +9.9093544875E-001 -5.2505488840E-001 +1.3048173680E-004 -8.9675648590E+001 +1.2925590696E-004 -9.1944972297E+001 +9.9141085232E-001 -5.4988375065E-001
1209700000.000 +9.9064647209E-001 -5.0783631258E-001 +3.3460393312E-005 +1.0338255411E+002 +3.6495796670E-005 -1.5488605573E+002 +9.9084645576E-001 -5.3178483521E-001
1409650000.000 +9.9046952207E-001 -6.3206132101E-001 +4.0570094095E-005 +1.7979049853E+002 +3.6194477015E-005 -1.1569166205E+002 +9.9097642324E-001 -6.7287785356E-001
1609600000.000 +9.8949642241E-001 -6.7182449019E-001 +6.9105360316E-005 -1.3149209684E+002 +4.4314535880E-005 -1.3852697687E+002 +9.9117928465E-001 -8.1200252749E-001
1809550000.000 +9.8907140292E-001 -7.4866129525E-001 +1.0543317054E-004 +1.7767190447E+002 +4.8691482701E-005 -5.3726447220E+001 +9.9027032361E-001 -8.7743031437E-001
2009500000.000 +9.8679288930E-001 -8.4147758952E-001 +2.7559338005E-004 +1.4292104372E+002 +1.9096654743E-004 +1.2262939578E+002 +9.8897389903E-001 -9.4854721565E-001
2209450000.000 +9.8679318041E-001 -8.5152324962E-001 +7.9971459584E-005 -1.4850761101E+002 +8.4029564435E-005 -8.4745893087E+001 +9.8820610516E-001 -9.6598948835E-001
2409400000.000 +9.8680056245E-001 -8.8885759369E-001 +1.8337973601E-004 +9.6122789925E+001 +1.1228468288E-004 +1.4205065481E+002 +9.8766444188E-001 -1.0153255944E+000
2609350000.000 +9.8619489229E-001 -8.9481204360E-001 +9.8983552958E-005 +4.9683844931E+001 +1.7385491034E-004 +8.2311685019E+001 +9.8750981557E-001 -1.0920917454E+000
2809300000.000 +9.8595815941E-001 -9.2099257155E-001 +1.4983366017E-004 +1.3506485078E+002 +2.6891173040E-004 +1.5032430225E+002 +9.8745023689E-001 -1.1874779136E+000
3009250000.000 +9.8578655028E-001 -1.0069140589E+000 +2.5342014178E-004 +1.0571384296E+002 +2.9270400289E-004 +1.1549407717E+002 +9.8716780012E-001 -1.2504947859E+000
3209200000.000 +9.8476470294E-001 -1.0318444616E+000 +2.6220475293E-004 +1.5559184665E+002 +2.8152418585E-004 +1.5124880212E+002 +9.8549552510E-001 -1.2520123316E+000
3409150000.000 +9.8395885944E-001 -1.0594940636E+000 +1.7573558869E-004 +1.2352974625E+002 +1.8493637808E-004 +1.3740522237E+002 +9.8540327689E-001 -1.3317463420E+000
3609100000.000 +9.8357217275E-001 -1.0950600683E+000 +3.0433590164E-004 +1.6321147051E+002 +2.9187806369E-004 +1.5877056819E+002 +9.8528907430E-001 -1.3478327159E+000
3809050000.000 +9.8290172150E-001 -1.1288540172E+000 +5.0877641966E-004 +1.5062667294E+002 +4.8421046547E-004 +1.5648797430E+002 +9.8453551195E-001 -1.3585288578E+000
4009000000.000 +9.8251609531E-001 -1.1324689393E+000 +4.8070458576E-004 +1.4304365679E+002 +4.5794791722E-004 +1.4549756764E+002 +9.8496169720E-001 -1.4675244937E+000
4208950000.000 +9.8244092086E-001 -1.1575237831E+000 +5.3385385831E-004 +1.3721109068E+002 +5.4261252670E-004 +1.3286464262E+002 +9.8442585249E-001 -1.5521783364E+000
4408900000.000 +9.8164786571E-001 -1.2121129718E+000 +5.7663164761E-004 +1.3186710418E+002 +5.1178004095E-004 +1.3194211637E+002 +9.8362623443E-001 -1.5098884601E+000
4608850000.000 +9.8074283421E-001 -1.2457999011E+000 +4.9929355056E-004 +1.4763236592E+002 +4.4230230312E-004 +1.3337268756E+002 +9.8340197353E-001 -1.6181442747E+000
4808800000.000 +9.8053073651E-001 -1.2696698253E+000 +5.3094199037E-004 +1.3093140421E+002 +4.7724169878E-004 +1.2682293424E+002 +9.8292050881E-001 -1.6340105023E+000
5008750000.000 +9.7972385985E-001 -1.3139188642E+000 +5.1380272250E-004 +1.3813315549E+002 +5.6445662171E-004 +1.3217872863E+002 +9.8286936305E-001 -1.6730565902E+000
5208700000.000 +9.7942494074E-001 -1.3150266470E+000 +7.6236475620E-004 +1.4602760971E+002 +8.0438846544E-004 +1.4600027817E+002 +9.8228788316E-001 -1.7118491242E+000
5408650000.000 +9.7969844090E-001 -1.2917887974E+000 +8.0901767259E-004 +1.3263576377E+002 +8.6713360635E-004 +1.3296994492E+002 +9.8224005053E-001 -1.7235479973E+000
5608600000.000 +9.7944983183E-001 -1.3135814803E+000 +9.1024318569E-004 +1.2310885546E+002 +8.1769084789E-004 +1.2591221667E+002 +9.8233665910E-001 -1.7390924480E+000
5808550000.000 +9.7899685371E-001 -1.3401381890E+000 +8.9489638837E-004 +1.1435344767E+002 +9.3303325771E-004 +1.1589805927E+002 +9.8271031108E-001 -1.8372038314E+000
6008500000.000 +9.7994906161E-001 -1.3822464502E+000 +8.8590589881E-004 +1.1769157935E+002 +8.8658783627E-004 +1.1652892440E+002 +9.8285819127E-001 -1.8495979055E+000
6208450000.000 +9.7982181947E-001 -1.3852561055E+000 +1.0043605356E-003 +1.1392398068E+002 +1.0776615579E-003 +1.1095905506E+002 +9.8232261142E-001 -1.9035451618E+000
6408400000.000 +9.7952153034E-001 -1.4593447220E+000 +1.1298704894E-003 +1.1362723429E+002 +1.0297031252E-003 +1.1300042881E+002 +9.8277458586E-001 -1.9977411852E+000
6608350000.000 +9.7983575263E-001 -1.4937103475E+000 +9.6733102287E-004 +1.0756209265E+002 +9.8163146029E-004 +1.0887744047E+002 +9.8283051876E-001 -2.0516208327E+000
6808300000.000 +9.7898844820E-001 -1.5256760649E+000 +9.7083507755E-004 +1.0506790766E+002 +1.0540275818E-003 +1.0261503762E+002 +9.8230330786E-001 -2.1029856724E+000
7008250000.000 +9.7865633333E-001 -1.5604076727E+000 +1.0158382417E-003 +9.9074812099E+001 +9.5451723322E-004 +9.9964614144E+001 +9.8198674845E-001 -2.1812880813E+000
7208200000.000 +9.7929585111E-001 -1.5952804074E+000 +9.4672260898E-004 +1.0083212521E+002 +9.0610875321E-004 +9.9712382216E+001 +9.8199285983E-001 -2.2514708577E+000
7408150000.000 +9.7902812417E-001 -1.6303581334E+000 +9.4609366108E-004 +1.0559161294E+002 +9.8277214595E-004 +1.0376495987E+002 +9.8159225155E-001 -2.2662207419E+000
7608100000.000 +9.7821123581E-001 -1.7040868889E+000 +1.0406214077E-003 +1.0244711464E+002 +1.0238647653E-003 +1.0110289716E+002 +9.8139236629E-001 -2.3509761051E+000
7808050000.000 +9.7812174815E-001 -1.7600316684E+000 +9.6777731318E-004 +9.8056744719E+001 +9.0812494107E-004 +9.3794697064E+001 +9.8095780951E-001 -2.4484634631E+000
8008000000.000 +9.7771043927E-001 -1.7976862691E+000 +1.0120722171E-003 +9.7456852365E+001 +9.4077507396E-004 +1.0311103886E+002 +9.7996509587E-001 -2.4937456882E+000
8207950000.000 +9.7667669835E-001 -1.8399079423E+000 +8.8966427946E-004 +1.0128321461E+002 +9.1301186565E-004 +9.8408782313E+001 +9.7984444372E-001 -2.5232663412E+000
8407900000.000 +9.7682012406E-001 -1.8486033706E+000 +9.5928805598E-004 +1.0846808129E+002 +9.0622061717E-004 +1.0758268183E+002 +9.7941590497E-001 -2.5776688396E+000
8607850000.000 +9.7601637299E-001 -1.8695612400E+000 +9.4220944558E-004 +1.1201457996E+002 +8.9059966641E-004 +1.0946972686E+002 +9.7897974328E-001 -2.6205801484E+000
8807800000.000 +9.7482955585E-001 -1.9254365887E+000 +1.1333406518E-003 +1.1013114527E+002 +1.0344956799E-003 +1.1077392683E+002 +9.7879526296E-001 -2.6613318742E+000
9007750000.000 +9.7541905396E-001 -1.9254942238E+000 +1.0907841813E-003 +1.1334541783E+002 +1.1090453262E-003 +1.1201987658E+002 +9.7840072676E-001 -2.7616719196E+000
9207700000.000 +9.7462863855E-001 -1.9639585131E+000 +1.2407452053E-003 +1.1356060895E+002 +1.1964663934E-003 +1.1116689737E+002 +9.7824097874E-001 -2.7509264804E+000
9407650000.000 +9.7432084964E-001 -2.0007599104E+000 +1.2704341448E-003 +1.0908951409E+002 +1.2655190628E-003 +1.0792803348E+002 +9.7774608769E-001 -2.8237347086E+000
9607600000.000 +9.7442168036E-001 -2.0277451273E+000 +1.3030386312E-003 +1.0886313061E+002 +1.2683505459E-003 +1.0930435739E+002 +9.7746239435E-001 -2.8681508700E+000
9807550000.000 +9.7411122147E-001 -2.0806221878E+000 +1.2492820747E-003 +1.0782418779E+002 +1.1857811538E-003 +1.1107016416E+002 +9.7771797661E-001 -2.9103927684E+000
10007500000.000 +9.7297913414E-001 -2.1330614301E+000 +1.3255232171E-003 +1.1005619177E+002 +1.2497965370E-003 +1.1168888514E+002 +9.7674467320E-001 -2.9611657309E+000
10207450000.000 +9.7326723392E-001 -2.1356206477E+000 +1.3883315308E-003 +1.0787958253E+002 +1.3170992716E-003 +1.0817227874E+002 +9.7656290771E-001 -3.0203860965E+000
10407400000.000 +9.7283274983E-001 -2.1826407723E+000 +1.3629670565E-003 +1.1025195848E+002 +1.3815620044E-003 +1.0988904667E+002 +9.7580165974E-001 -3.0334506960E+000
10607350000.000 +9.7203971831E-001 -2.2122178389E+000 +1.4458643773E-003 +1.1199505641E+002 +1.4599262644E-003 +1.1150762446E+002 +9.7558970751E-001 -3.1235976901E+000
10807300000.000 +9.7222646202E-001 -2.2360860761E+000 +1.5296951378E-003 +1.1451311889E+002 +1.4578381115E-003 +1.1337634954E+002 +9.7515916865E-001 -3.1629081439E+000
11007250000.000 +9.7127209938E-001 -2.2318144105E+000 +1.5991305200E-003 +1.1215853622E+002 +1.6632219789E-003 +1.1095412315E+002 +9.7484087350E-001 -3.1844874927E+000
11207200000.000 +9.7057858140E-001 -2.2927422822E+000 +1.5925738993E-003 +1.1215757799E+002 +1.6075847123E-003 +1.1212971248E+002 +9.7414477188E-001 -3.2111582005E+000
11407150000.000 +9.7060120341E-001 -2.2922347817E+000 +1.6601308424E-003 +1.1650398611E+002 +1.6881375165E-003 +1.1553805191E+002 +9.7357011906E-001 -3.2733695887E+000
11607100000.000 +9.7024930287E-001 -2.3329543622E+000 +1.8316765901E-003 +1.1383553834E+002 +1.7590291630E-003 +1.1225157753E+002 +9.7346712507E-001 -3.3027207537E+000
11807050000.000 +9.6914680835E-001 -2.3401751640E+000 +1.9279870527E-003 +1.1907383079E+002 +1.9664793306E-003 +1.1341406944E+002 +9.7302798572E-001 -3.3478419191E+000
12007000000.000 +9.6838006885E-001 -2.3767660679E+000 +2.1892496582E-003 +1.1392708204E+002 +2.1755907206E-003 +1.1289368425E+002 +9.7227448452E-001 -3.4156593072E+000
12206950000.000 +9.6819581941E-001 -2.3643553261E+000 +2.2924823391E-003 +1.1276457390E+002 +2.2901722037E-003 +1.0875967588E+002 +9.7240410369E-001 -3.4219482157E+000
12406900000.000 +9.6671279972E-001 -2.4124407813E+000 +2.4269768844E-003 +1.0615308705E+002 +2.3555207856E-003 +1.0568801242E+002 +9.7206690397E-001 -3.4799522638E+000
12606850000.000 +9.6688045669E-001 -2.4169949373E+000 +2.5333782957E-003 +1.0549755652E+002 +2.4962758402E-003 +1.0382839048E+002 +9.7124951964E-001 -3.5099946904E+000
12806800000.000 +9.6641630755E-001 -2.4108531773E+000 +2.6905776028E-003 +1.0300171347E+002 +2.5936132238E-003 +1.0133313860E+002 +9.7118933311E-001 -3.5415083844E+000
13006750000.000 +9.6618890843E-001 -2.4347042915E+000 +2.6788003953E-003 +9.9260917568E+001 +2.7026091089E-003 +9.7368575374E+001 +9.7077790994E-001 -3.5684937748E+000
13206700000.000 +9.6611874966E-001 -2.5058098022E+000 +2.8071721487E-003 +9.4460930397E+001 +2.7718720432E-003 +9.3651580765E+001 +9.6962043777E-001 -3.6257814380E+000
13406650000.000 +9.6567934331E-001 -2.5208931941E+000 +2.8461184041E-003 +8.8365371026E+001 +2.8663133736E-003 +8.7491997590E+001 +9.6991825235E-001 -3.6908693581E+000
13606600000.000 +9.6448304451E-001 -2.5593116952E+000 +2.4186512354E-003 +7.9288355235E+001 +2.4014181290E-003 +7.9906624745E+001 +9.6924328860E-001 -3.6825114530E+000
13806550000.000 +9.6400817509E-001 -2.5560537020E+000 +1.9241614281E-003 +8.6089332104E+001 +1.8683562280E-003 +8.9284380862E+001 +9.6833869437E-001 -3.7913710105E+000
14006500000.000 +9.6443623991E-001 -2.5889986428E+000 +2.1343116850E-003 +9.8358675301E+001 +2.0864784878E-003 +9.5735749122E+001 +9.6735846288E-001 -3.7669164223E+000
14206450000.000 +9.6319344176E-001 -2.5733778747E+000 +2.4373546026E-003 +1.0002576307E+002 +2.4267469350E-003 +9.8913769635E+001 +9.6690744310E-001 -3.7452687954E+000
14406400000.000 +9.6333580498E-001 -2.6104614096E+000 +2.5741274806E-003 +9.4660365975E+001 +2.5385711029E-003 +9.6152345025E+001 +9.6579526671E-001 -3.7719497992E+000
14606350000.000 +9.6313880589E-001 -2.6024563610E+000 +2.5441806811E-003 +1.0225850276E+002 +2.5773813396E-003 +1.0149420108E+002 +9.6596568113E-001 -3.7965845440E+000
14806300000.000 +9.6200126396E-001 -2.6004929604E+000 +3.0828755605E-003 +9.6991310511E+001 +3.0312138709E-003 +9.6351698726E+001 +9.6536941522E-001 -3.7892190852E+000
15006250000.000 +9.6196907040E-001 -2.6626930236E+000 +3.0443690714E-003 +9.0614741848E+001 +2.9153640241E-003 +8.8476864634E+001 +9.6535302782E-001 -3.8201234014E+000
15206200000.000 +9.6181371073E-001 -2.6366025482E+000 +3.0883714144E-003 +8.6953338831E+001 +2.9926008626E-003 +8.7902848849E+001 +9.6524206799E-001 -3.8431831180E+000
15406150000.000 +9.6057988193E-001 -2.6488395400E+000 +2.9247666622E-003 +8.1174554067E+001 +2.8100302147E-003 +8.0236689870E+001 +9.6515454032E-001 -3.8491877602E+000
15606100000.000 +9.5969648965E-001 -2.6502230622E+000 +2.5873198418E-003 +8.7013243069E+001 +2.4963349533E-003 +8.7388860069E+001 +9.6470754782E-001 -3.9113668860E+000
15806050000.000 +9.5955000025E-001 -2.7317113175E+000 +2.7044297330E-003 +8.7055104954E+001 +2.6888526795E-003 +8.8717428277E+001 +9.6418924461E-001 -3.9491193949E+000
16006000000.000 +9.5827034877E-001 -2.6630570838E+000 +2.7651652896E-003 +8.8965844234E+001 +2.6608667963E-003 +8.8190182730E+001 +9.6345629542E-001 -3.9484168332E+000
16205950000.000 +9.5819051707E-001 -2.6868910010E+000 +2.8782312828E-003 +8.7391787306E+001 +2.8079209123E-003 +8.6375720224E+001 +9.6284248707E-001 -3.9881093760E+000
16405900000.000 +9.5808850571E-001 -2.6473970658E+000 +2.9499851656E-003 +9.1205826789E+001 +2.8697306679E-003 +8.9374545382E+001 +9.6246477376E-001 -4.0318660506E+000
16605850000.000 +9.5724114057E-001 -2.5943228869E+000 +3.1750196317E-003 +8.6727523253E+001 +3.1062498133E-003 +8.6991588127E+001 +9.6214450809E-001 -3.9823490796E+000
16805800000.000 +9.5712436337E-001 -2.5856223608E+000 +2.9883222842E-003 +8.3053233848E+001 +2.9017524961E-003 +8.0635989772E+001 +9.6187839850E-001 -4.0339662944E+000
17005750000.000 +9.5748602275E-001 -2.5964677040E+000 +3.1277742965E-003 +8.3910926146E+001 +2.9994530664E-003 +8.4453923393E+001 +9.6167209130E-001 -4.0337802554E+000
17205700000.000 +9.5732202077E-001 -2.6318462516E+000 +2.9391348216E-003 +8.1696986472E+001 +2.8606938044E-003 +7.9128532668E+001 +9.6173708552E-001 -3.9904750204E+000
17405650000.000 +9.5519753145E-001 -2.5991421229E+000 +2.6023127015E-003 +8.1155133426E+001 +2.5321643749E-003 +8.1038746095E+001 +9.6155887572E-001 -4.0313693601E+000
17605600000.000 +9.5598845733E-001 -2.6369850164E+000 +2.6218516384E-003 +9.0024644714E+001 +2.5495862562E-003 +8.8648869723E+001 +9.6155015344E-001 -4.0599645367E+000
17805550000.000 +9.5595815085E-001 -2.6093591028E+000 +2.7898006835E-003 +9.2441364003E+001 +2.7296056383E-003 +9.3076823665E+001 +9.6105082661E-001 -4.0787779783E+000
18005500000.000 +9.5511818367E-001 -2.5784121209E+000 +3.0270830252E-003 +9.6910270385E+001 +2.8617981599E-003 +9.7427781054E+001 +9.6059924661E-001 -4.1249971960E+000
18205450000.000 +9.5534321322E-001 -2.6306109841E+000 +3.3381795571E-003 +9.8076894567E+001 +3.2475670647E-003 +9.5447532961E+001 +9.6048824494E-001 -4.1595778654E+000
18405400000.000 +9.5527061055E-001 -2.6217328583E+000 +3.2981224203E-003 +9.9810997158E+001 +3.2186057571E-003 +9.7922798750E+001 +9.6034237663E-001 -4.0908734329E+000
18605350000.000 +9.5394377855E-001 -2.6796935476E+000 +3.8436284238E-003 +9.7347096336E+001 +3.7909838358E-003 +9.6975497789E+001 +9.5961184204E-001 -4.0832282183E+000
18805300000.000 +9.5555513088E-001 -2.6749838791E+000 +4.1045425502E-003 +9.2907809135E+001 +3.9141261991E-003 +9.2072438607E+001 +9.5949974774E-001 -4.1540515886E+000
19005250000.000 +9.5482144664E-001 -2.6786778344E+000 +4.1002182968E-003 +9.2763612191E+001 +4.0733066618E-003 +9.1316057295E+001 +9.5882090171E-001 -4.0949616215E+000
19205200000.000 +9.5288538988E-001 -2.7209706756E+000 +4.3437964711E-003 +9.2346069677E+001 +4.1418201715E-003 +8.8768910690E+001 +9.5837138525E-001 -4.1355608989E+000
19405150000.000 +9.5336922883E-001 -2.7439874967E+000 +4.3660668133E-003 +8.8119213656E+001 +4.1729602675E-003 +8.6628646759E+001 +9.5801543588E-001 -4.1544354716E+000
19605100000.000 +9.5356488035E-001 -2.6407330046E+000 +4.4762493304E-003 +9.1383499112E+001 +4.2070341812E-003 +9.1755250229E+001 +9.5693183628E-001 -4.1383441585E+000
19805050000.000 +9.5244171146E-001 -2.5876975714E+000 +4.8357461315E-003 +8.8100098412E+001 +4.6669311354E-003 +8.7878369967E+001 +9.5707256887E-001 -4.1100109243E+000
20005000000.000 +9.5237614080E-001 -2.6486938041E+000 +4.8619441155E-003 +8.4237576677E+001 +4.7813514337E-003 +8.4265593831E+001 +9.5689502032E-001 -4.1494044643E+000
20204950000.000 +9.5253790082E-001 -2.6300067447E+000 +4.7334833134E-003 +8.0785692610E+001 +4.8417041825E-003 +8.1292353893E+001 +9.5601112629E-001 -4.1251223731E+000
20404900000.000 +9.5322120113E-001 -2.4927425027E+000 +5.0466345010E-003 +7.8472540174E+001 +4.8097615313E-003 +8.0392421537E+001 +9.5499605681E-001 -4.0899294043E+000
20604850000.000 +9.5364364886E-001 -2.6198284183E+000 +5.0954420283E-003 +8.0912504895E+001 +4.8252956455E-003 +8.1092937324E+001 +9.5589806161E-001 -4.0906101142E+000
20804800000.000 +9.5263784805E-001 -2.4497770855E+000 +4.9111243218E-003 +7.7536507551E+001 +4.7875870325E-003 +7.4798529661E+001 +9.5540068475E-001 -4.0841237555E+000
21004750000.000 +9.5276915333E-001 -2.5132673997E+000 +5.0277852538E-003 +7.8294231172E+001 +5.1544749509E-003 +7.7514175136E+001 +9.5608974088E-001 -4.0906928404E+000
21204700000.000 +9.5465876887E-001 -2.4399182874E+000 +4.9816154586E-003 +7.4458576905E+001 +4.9449345952E-003 +7.3338905892E+001 +9.5569064356E-001 -4.0940134972E+000
21404650000.000 +9.5453732484E-001 -2.4752416520E+000 +5.0916698710E-003 +7.6052448190E+001 +4.9104441955E-003 +7.5319522228E+001 +9.5584771122E-001 -4.0894285439E+000
21604600000.000 +9.5415317055E-001 -2.4514226292E+000 +5.0740348285E-003 +7.4047713073E+001 +5.2447813404E-003 +7.3448896594E+001 +9.5633066691E-001 -4.0105528109E+000
21804550000.000 +9.5479103249E-001 -2.5582873222E+000 +5.3138163745E-003 +7.5801689487E+001 +5.1461499942E-003 +7.2679244096E+001 +9.5666117905E-001 -4.0721711311E+000
22004500000.000 +9.5457114723E-001 -2.5165580835E+000 +5.3268807651E-003 +7.0772407379E+001 +5.1749195846E-003 +7.1762964361E+001 +9.5678013575E-001 -4.0161305615E+000
22204450000.000 +9.5408259680E-001 -2.5066245716E+000 +5.4603650466E-003 +7.1428028550E+001 +5.2679890140E-003 +7.1313868998E+001 +9.5711086513E-001 -4.0227528214E+000
22404400000.000 +9.5349682533E-001 -2.5571996407E+000 +5.1278868363E-003 +7.1661515979E+001 +5.0296867826E-003 +6.9707020168E+001 +9.5710601662E-001 -4.0359481756E+000
22604350000.000 +9.5354201493E-001 -2.5557061929E+000 +5.5356720223E-003 +7.2323477690E+001 +5.2790161001E-003 +7.2091026676E+001 +9.5793913594E-001 -4.0153184601E+000
22804300000.000 +9.5290189506E-001 -2.5160360408E+000 +5.4296326190E-003 +7.4394810487E+001 +5.3709283847E-003 +7.1081660093E+001 +9.5754207885E-001 -3.9660615807E+000
23004250000.000 +9.5331010017E-001 -2.5562673798E+000 +5.7021609147E-003 +7.2127522911E+001 +5.3769048857E-003 +7.0668358055E+001 +9.5825482295E-001 -4.0145217900E+000
23204200000.000 +9.5391568150E-001 -2.5512744224E+000 +5.7650247096E-003 +7.2483548524E+001 +5.5121407617E-003 +7.1430941535E+001 +9.5842203713E-001 -3.9172785236E+000
23404150000.000 +9.5381771153E-001 -2.5278378806E+000 +6.0113562358E-003 +7.4173868829E+001 +5.9644211245E-003 +7.1792768560E+001 +9.5862993785E-001 -3.9247204551E+000
23604100000.000 +9.5207130078E-001 -2.4694694508E+000 +6.7879773965E-003 +7.0991539945E+001 +6.3867108744E-003 +6.8623780156E+001 +9.5841475407E-001 -4.0073702464E+000
23804050000.000 +9.5293119635E-001 -2.4511240592E+000 +6.7251900142E-003 +6.5732337038E+001 +6.2626395451E-003 +6.6475066062E+001 +9.5972077541E-001 -4.0074125212E+000
24004000000.000 +9.5416612370E-001 -2.3856150349E+000 +6.8899081933E-003 +6.6422527423E+001 +6.6540821218E-003 +6.5253807815E+001 +9.5989402328E-001 -4.0258252268E+000
24203950000.000 +9.5498618071E-001 -2.3788484160E+000 +7.3333842613E-003 +5.9665564203E+001 +6.7712038375E-003 +5.9470361937E+001 +9.5905292224E-001 -4.1026198851E+000
24403900000.000 +9.5707242256E-001 -2.4265274996E+000 +6.8482126985E-003 +5.8054773597E+001 +6.7069442892E-003 +5.7142746784E+001 +9.6015152973E-001 -4.1146010835E+000
24603850000.000 +9.5698244562E-001 -2.4987658681E+000 +7.3932016671E-003 +5.7580618843E+001 +6.9743932233E-003 +5.6040722280E+001 +9.5928240618E-001 -4.0484330081E+000
24803800000.000 +9.5840267106E-001 -2.5673599329E+000 +6.8985612729E-003 +5.5265061807E+001 +6.8093795355E-003 +5.0055295919E+001 +9.6020769401E-001 -4.1279061819E+000
25003750000.000 +9.5810216741E-001 -2.6306725035E+000 +6.7885242520E-003 +5.2349248629E+001 +6.2345321981E-003 +5.0873152443E+001 +9.6048815027E-001 -4.1240550129E+000
25203700000.000 +9.5889807455E-001 -2.5286781216E+000 +6.5919202788E-003 +5.2183726502E+001 +6.4923317498E-003 +5.1464703090E+001 +9.6108533714E-001 -4.1070819528E+000
25403650000.000 +9.5863273044E-001 -2.6488490364E+000 +6.3307071289E-003 +5.2133381847E+001 +6.2958466848E-003 +4.9409781589E+001 +9.6132214600E-001 -4.1210355327E+000
25603600000.000 +9.5889627877E-001 -2.6772020328E+000 +6.4491551460E-003 +5.2234049526E+001 +6.2156386972E-003 +5.0837766540E+001 +9.6182783609E-001 -4.1420857457E+000
25803550000.000 +9.5972001995E-001 -2.6374442535E+000 +6.4358938485E-003 +5.2070634148E+001 +6.3670481130E-003 +4.9969692086E+001 +9.6154199466E-001 -4.1550421038E+000
26003500000.000 +9.5908133992E-001 -2.7561173617E+000 +6.4946706244E-003 +5.1592622572E+001 +6.4119002979E-003 +5.2670633535E+001 +9.6121826148E-001 -4.1866933930E+000
26203450000.000 +9.5961204613E-001 -2.7338591151E+000 +6.8578790173E-003 +5.1316987254E+001 +6.4596974083E-003 +5.0769646948E+001 +9.6232912307E-001 -4.1946786115E+000
26403400000.000 +9.5886027887E-001 -2.7023748787E+000 +6.6937033536E-003 +5.0344567640E+001 +6.4838132923E-003 +4.9263667322E+001 +9.6299271229E-001 -4.2053970506E+000
26603350000.000 +9.5803591649E-001 -2.7639638586E+000 +6.9290094934E-003 +5.0408381430E+001 +6.7584538064E-003 +4.8031791569E+001 +9.6298876095E-001 -4.2538119650E+000
26803300000.000 +9.5846562707E-001 -2.8027763839E+000 +6.7879484984E-003 +4.9822541957E+001 +6.3767370072E-003 +4.8127094205E+001 +9.6316138579E-001 -4.2521952859E+000
27003250000.000 +9.5801983666E-001 -2.7769837368E+000 +6.9499883421E-003 +5.2930773879E+001 +6.6759095830E-003 +5.1304316733E+001 +9.6369303249E-001 -4.2489918468E+000
27203200000.000 +9.5755966976E-001 -2.7785105498E+000 +7.5086895033E-003 +5.3166904320E+001 +7.0442615252E-003 +5.0833681962E+001 +9.6299632323E-001 -4.2620047318E+000
27403150000.000 +9.5697520054E-001 -2.8614026663E+000 +8.1703854501E-003 +5.0006538898E+001 +7.6510659815E-003 +4.6700331827E+001 +9.6336401617E-001 -4.3246905541E+000
27603100000.000 +9.5694248653E-001 -2.8072620523E+000 +8.4005873030E-003 +4.5157047921E+001 +7.6750159416E-003 +4.3330346717E+001 +9.6316937848E-001 -4.2404980776E+000
27803050000.000 +9.5499766732E-001 -2.8616793954E+000 +8.6561585165E-003 +4.4939321131E+001 +8.0045195467E-003 +4.5503291027E+001 +9.6384413244E-001 -4.3034511830E+000
28003000000.000 +9.5579443525E-001 -2.9607953566E+000 +9.5807274838E-003 +3.9704455305E+001 +9.0108853296E-003 +3.7981251585E+001 +9.6322795730E-001 -4.3458346566E+000
28202950000.000 +9.5632718976E-001 -2.8298779487E+000 +9.1481642916E-003 +3.2000132361E+001 +8.6009331103E-003 +3.0875638935E+001 +9.6297058654E-001 -4.3378454131E+000
28402900000.000 +9.5688537951E-001 -2.8021602972E+000 +8.6002086742E-003 +2.6421272954E+001 +8.2952655613E-003 +2.3875899332E+001 +9.6266568547E-001 -4.3020649644E+000
28602850000.000 +9.5751978968E-001 -2.8552730352E+000 +7.7694191408E-003 +2.4348136455E+001 +7.3800988910E-003 +2.3647196921E+001 +9.6304024690E-001 -4.3505491557E+000
28802800000.000 +9.5828575806E-001 -2.8587666795E+000 +7.5452550239E-003 +2.2810683539E+001 +7.3307482554E-003 +2.2602797545E+001 +9.6398825799E-001 -4.3317890382E+000
29002750000.000 +9.5964223146E-001 -2.8153049722E+000 +7.3901915598E-003 +2.3935047538E+001 +6.8221386969E-003 +2.2858964466E+001 +9.6407330815E-001 -4.3776403379E+000
29202700000.000 +9.5900141952E-001 -2.9328411674E+000 +7.2299309247E-003 +2.2803278978E+001 +6.8944106059E-003 +2.1237369794E+001 +9.6480017787E-001 -4.4602546942E+000
29402650000.000 +9.5926532396E-001 -2.9115966776E+000 +6.9397931412E-003 +2.4327210986E+001 +6.3213204684E-003 +2.2140189253E+001 +9.6470963661E-001 -4.4632839789E+000
29602600000.000 +9.5881730907E-001 -2.8548252582E+000 +6.6314113451E-003 +2.7207919529E+001 +6.4684867768E-003 +2.4759044674E+001 +9.6528569709E-001 -4.4633922717E+000
29802550000.000 +9.5857566906E-001 -2.9722279596E+000 +6.6846869614E-003 +2.7167872924E+001 +6.3494272625E-003 +2.4017240413E+001 +9.6584176296E-001 -4.4866828419E+000
30002500000.000 +9.5998839626E-001 -2.9992563204E+000 +6.6987752402E-003 +2.6650053570E+001 +6.1452263422E-003 +2.5167955296E+001 +9.6669097213E-001 -4.5044276487E+000
30202450000.000 +9.5914200558E-001 -2.9302341108E+000 +6.2932037671E-003 +2.7760037911E+001 +6.3050348887E-003 +2.7648154486E+001 +9.6631786793E-001 -4.5296778729E+000
30402400000.000 +9.5772847222E-001 -3.0438835012E+000 +6.5351773031E-003 +2.9653786839E+001 +6.2843082385E-003 +2.8335329413E+001 +9.6639447003E-001 -4.6032773710E+000
30602350000.000 +9.5895855921E-001 -3.0606253716E+000 +6.7461109609E-003 +3.2806777327E+001 +6.3091238318E-003 +3.1541706536E+001 +9.6712692776E-001 -4.6551231005E+000
30802300000.000 +9.5796537784E-001 -2.9462488839E+000 +7.2003484177E-003 +3.0708744195E+001 +6.9122573143E-003 +3.0899705024E+001 +9.6536146234E-001 -4.5926822537E+000
31002250000.000 +9.5755336086E-001 -3.0377831553E+000 +7.3772136252E-003 +2.9999380629E+001 +7.1636145312E-003 +3.0397875845E+001 +9.6588333117E-001 -4.6787516806E+000
31202200000.000 +9.5781066315E-001 -3.0929080502E+000 +8.4036257059E-003 +3.1675015446E+001 +7.9326184026E-003 +3.0588457072E+001 +9.6472728024E-001 -4.6802840312E+000
31402150000.000 +9.5617189644E-001 -2.9642019674E+000 +9.6329248137E-003 +2.4234901806E+001 +9.1988432513E-003 +2.5001326211E+001 +9.6359300872E-001 -4.5858403681E+000
31602100000.000 +9.5526857544E-001 -2.7970339855E+000 +9.2175464555E-003 +1.2890038561E+001 +8.9637473869E-003 +1.2747746361E+001 +9.6301839908E-001 -4.5531910433E+000
31802050000.000 +9.5781629146E-001 -2.9306029507E+000 +8.6286411546E-003 +1.0764114912E+001 +8.3184365994E-003 +1.2226634257E+001 +9.6422618755E-001 -4.5885404843E+000
32002000000.000 +9.5728787188E-001 -2.8030815931E+000 +8.4939456953E-003 +5.2658636536E+000 +8.2476040924E-003 +4.0115014865E+000 +9.6497951732E-001 -4.5568125821E+000
32201950000.000 +9.5824275722E-001 -2.8855427427E+000 +7.4392552724E-003 +2.5145719005E+000 +7.4748612147E-003 +1.6260881825E+000 +9.6692894239E-001 -4.5642547870E+000
32401900000.000 +9.6028964105E-001 -2.9537894578E+000 +7.2932583616E-003 +3.6315783744E+000 +6.7715689073E-003 +1.7918258996E+000 +9.6708811465E-001 -4.6767839388E+000
32601850000.000 +9.6086546242E-001 -2.9508804680E+000 +6.6524442841E-003 +4.1963239038E+000 +6.7244597347E-003 +2.8128966546E+000 +9.6729806699E-001 -4.6633711599E+000
32801800000.000 +9.6094166827E-001 -3.0631929925E+000 +6.6345456533E-003 +4.0342084379E+000 +6.4682871590E-003 +9.1594666026E-001 +9.6716560774E-001 -4.6824879013E+000
33001750000.000 +9.6070403173E-001 -3.0043423403E+000 +6.4643691704E-003 +4.3897137160E+000 +6.2349652094E-003 +1.3186344104E+000 +9.6784295021E-001 -4.8236109736E+000
33201700000.000 +9.6169567839E-001 -3.0252870528E+000 +6.1825055498E-003 +5.6499091168E+000 +5.9107153969E-003 +2.8463515357E+000 +9.6792631643E-001 -4.8144426292E+000
33401650000.000 +9.6128742033E-001 -3.1684535773E+000 +6.0076614220E-003 +6.5588905623E+000 +5.8882085485E-003 +5.5104983138E+000 +9.6788465706E-001 -4.8986108526E+000
33601600000.000 +9.6144137192E-001 -3.1863287747E+000 +6.0553537258E-003 +9.1285417147E+000 +5.8914272278E-003 +7.8395322373E+000 +9.6722227461E-001 -4.8972733962E+000
33801550000.000 +9.6144542776E-001 -3.1575014119E+000 +5.9820052919E-003 +7.9487420573E+000 +5.7099369182E-003 +7.1286514026E+000 +9.6729518406E-001 -4.8987517430E+000
34001500000.000 +9.6101925538E-001 -3.1992814257E+000 +5.9942848263E-003 +1.0174924664E+001 +5.7238052693E-003 +6.4607601187E+000 +9.6718287556E-001 -4.9973159140E+000
34201450000.000 +9.6036638230E-001 -3.1763679560E+000 +6.1541435755E-003 +1.2061256479E+001 +5.8059294059E-003 +8.6157035497E+000 +9.6723718229E-001 -5.0838220904E+000
34401400000.000 +9.6164486864E-001 -3.2328747747E+000 +5.9700803924E-003 +1.1227822899E+001 +5.8858971840E-003 +9.4647469382E+000 +9.6665168043E-001 -5.0236455271E+000
34601350000.000 +9.6026659006E-001 -3.1760686032E+000 +6.1991316826E-003 +1.2535419676E+001 +6.1419235241E-003 +1.1111175907E+001 +9.6704555919E-001 -5.0369688805E+000
34801300000.000 +9.6151794678E-001 -3.1848412714E+000 +6.8654002858E-003 +1.4428161762E+001 +6.5632410620E-003 +1.1023284324E+001 +9.6660836687E-001 -5.1196488117E+000
35001250000.000 +9.6080335098E-001 -3.1626012079E+000 +7.3725592161E-003 +9.1073438455E+000 +7.1200096711E-003 +8.2995214265E+000 +9.6557915589E-001 -5.0409087855E+000
35201200000.000 +9.6093703722E-001 -3.1232854940E+000 +7.2143442351E-003 +6.0306927079E+000 +7.2042479474E-003 +3.0079283250E+000 +9.6473971034E-001 -5.0492780767E+000
35401150000.000 +9.6102833440E-001 -3.1799350602E+000 +7.4769116199E-003 +1.5835876207E+000 +7.0079375019E-003 +1.4298776527E+000 +9.6526391487E-001 -5.0306544664E+000
35601100000.000 +9.6100360813E-001 -3.1765892793E+000 +7.4676369245E-003 -2.8230646607E+000 +7.1210104202E-003 -3.5113539444E+000 +9.6466262491E-001 -5.0934816846E+000
35801050000.000 +9.6175086902E-001 -3.1605733699E+000 +7.1083430851E-003 -3.7299692947E+000 +7.1168218044E-003 -7.2021351672E+000 +9.6449157753E-001 -5.0612999735E+000
36001000000.000 +9.6129129598E-001 -3.1871618649E+000 +7.0090555649E-003 -5.1766322894E+000 +6.7226178893E-003 -1.0122557855E+001 +9.6448803700E-001 -5.0366703574E+000
36200950000.000 +9.6340607414E-001 -3.2549942781E+000 +6.7379030425E-003 -1.2606774575E+001 +6.4361633244E-003 -1.3137202148E+001 +9.6587754905E-001 -5.0043533433E+000
36400900000.000 +9.6274751119E-001 -3.2342477290E+000 +6.2883531359E-003 -1.0302417730E+001 +6.0941954335E-003 -1.4606945341E+001 +9.6532847459E-001 -5.0864233378E+000
36600850000.000 +9.6376608810E-001 -3.3684897247E+000 +5.8319766916E-003 -1.1943351489E+001 +5.7530019050E-003 -1.4807402187E+001 +9.6490674065E-001 -5.1460887529E+000
36800800000.000 +9.6434488002E-001 -3.4300515146E+000 +5.5422256995E-003 -9.9663823203E+000 +5.2677222746E-003 -1.3751768197E+001 +9.6479636076E-001 -5.2039571571E+000
37000750000.000 +9.6320010779E-001 -3.5502227751E+000 +5.3799807648E-003 -5.2616008852E+000 +5.1948518062E-003 -8.4492868195E+000 +9.6474321352E-001 -5.2105882079E+000
37200700000.000 +9.6257136905E-001 -3.6533893973E+000 +5.1759700998E-003 -2.3677961097E+000 +5.0204212153E-003 -4.8102159144E+000 +9.6518144181E-001 -5.2785178273E+000
37400650000.000 +9.6262252284E-001 -3.6695262318E+000 +5.4520145912E-003 +2.0907571667E+000 +5.0720063697E-003 -9.9662738860E-001 +9.6539786064E-001 -5.3130318418E+000
37600600000.000 +9.6116825449E-001 -3.6913592722E+000 +5.9434044112E-003 -1.6796193914E+000 +5.4059004557E-003 -3.6859830956E+000 +9.6460875812E-001 -5.3369486747E+000
37800550000.000 +9.5954004604E-001 -3.6856536317E+000 +6.2338920279E-003 -3.5887117656E+000 +5.6712081608E-003 -6.8426170266E+000 +9.6411491831E-001 -5.3613674289E+000
38000500000.000 +9.6018766500E-001 -3.6554738272E+000 +5.9637662423E-003 -8.0369069463E+000 +5.4739472475E-003 -1.0123591638E+001 +9.6424080087E-001 -5.3138411247E+000
38200450000.000 +9.6079882383E-001 -3.6355549745E+000 +5.2348246247E-003 -4.7876840961E+000 +5.2210708666E-003 -6.3468859339E+000 +9.6297321360E-001 -5.3436196322E+000
38400400000.000 +9.5960472447E-001 -3.6476383987E+000 +5.5047757764E-003 +9.7596860140E-001 +5.2567885519E-003 -1.7488736361E+000 +9.6229217883E-001 -5.3697279572E+000
38600350000.000 +9.5898663728E-001 -3.7335694558E+000 +6.1961995918E-003 +1.5430692848E+000 +5.7845042778E-003 +1.5064343203E+000 +9.6113914509E-001 -5.3445795904E+000
38800300000.000 +9.5896436608E-001 -3.5682596791E+000 +6.5905538892E-003 -2.8920381252E+000 +6.4373898686E-003 -4.7404976285E+000 +9.5942718263E-001 -5.2722830233E+000
39000250000.000 +9.5826878337E-001 -3.6037392222E+000 +6.5975415312E-003 -9.5383769738E+000 +6.4334743288E-003 -1.1570905042E+001 +9.5973306783E-001 -5.1888382543E+000
39200200000.000 +9.5908082546E-001 -3.4229040584E+000 +6.5752774207E-003 -1.0151813573E+001 +5.9851176442E-003 -9.7666256332E+000 +9.5863959844E-001 -5.2014597365E+000
39400150000.000 +9.5908800536E-001 -3.4573953084E+000 +6.7659989567E-003 -1.0530273951E+001 +6.6955212385E-003 -1.4375009024E+001 +9.5996957286E-001 -5.2028872830E+000
39600100000.000 +9.6017538370E-001 -3.3061124402E+000 +7.0094509170E-003 -1.2883204276E+001 +6.7402772697E-003 -1.5529246160E+001 +9.5914057955E-001 -5.2092875077E+000
39800050000.000 +9.6103394509E-001 -3.4150656618E+000 +6.9506957682E-003 -2.0336947791E+001 +6.8157003895E-003 -2.4103033128E+001 +9.6036671766E-001 -5.1947845395E+000
40000000000.000 +9.6251996881E-001 -3.3261173749E+000 +5.9863437922E-003 -2.4899033752E+001 +5.7211229901E-003 -2.9735329305E+001 +9.6174001400E-001 -5.2385048739E+000
