# Supplementary material for: Conductivity and radio frequency performance data for silver nanoparticle inks deposited via aerosol jet deposition and processed under varying conditions
Source: Data Brief. 2020 Sep 24;33:106331. doi: 10.1016/j.dib.2020.106331 (PMC7560714; doi:10.1016/j.dib.2020.106331)
Supplement: Supplementary file 3 [file mmc3.zip › Sintering Study/Clariant Ink/RF Data/CLA_06_02.S2P]

!  2-Port S-parameters saved by WinCal
! VAR MeasName=S-Parameters (CALIBRATED_DATA) read from VNA (E8364B)
! VAR MeasDate=11/27/2017 1:22:45 PM
! VAR NAME=AFRL171011_03_02
! VAR FILENAME=AFRL171011_03_02.S2P
! VAR DATE=11/27/2017 1:22:45 PM
! VAR PHYS_PORTS=1,2
! VAR ObjTypeName=DATASET
! VAR IndexType=Frequency
!
# Hz S MA R 50
10000000.000 +9.9621235786E-001 -1.6212358948E-001 +7.0325415159E-004 -1.1955601994E+002 +3.2897571348E-003 -6.2791900798E+001 +9.9683557168E-001 -1.6894333233E-001
209950000.000 +9.9462678724E-001 -1.5293955502E-001 +4.8635586662E-005 +4.2948877150E+001 +1.1599225267E-004 +3.8283076631E+001 +9.9544825869E-001 -1.8541957430E-001
409900000.000 +9.9376940220E-001 -2.2267620697E-001 +4.9424012529E-005 +4.3094148765E+001 +1.6166583954E-004 +4.1282656968E+001 +9.9468448110E-001 -2.5891604908E-001
609850000.000 +9.9298180067E-001 -2.8641764964E-001 +3.4844917614E-005 +1.7758939506E+002 +3.2776172978E-005 +4.1102706010E-001 +9.9390422098E-001 -3.6738863091E-001
809800000.000 +9.9218810038E-001 -3.2637855376E-001 +3.0654117976E-004 +5.6614865374E+001 +2.6988356517E-004 +6.1695389255E+001 +9.9348840520E-001 -4.3372527653E-001
1009750000.000 +9.9142835640E-001 -3.6509248447E-001 +1.3444356011E-004 -5.9377775329E+001 +1.9541280812E-004 -6.3807230588E+001 +9.9238327264E-001 -5.5479382780E-001
1209700000.000 +9.9114036600E-001 -3.6206307091E-001 +1.9080656425E-005 +1.5248080585E+002 +5.8236624627E-005 +9.8695907049E+001 +9.9197956144E-001 -4.8545530357E-001
1409650000.000 +9.9124451862E-001 -4.7786125482E-001 +8.6042740438E-005 -1.6232639835E+002 +8.1215296556E-005 -1.6109910781E+002 +9.9182312263E-001 -6.3152020701E-001
1609600000.000 +9.9034486904E-001 -4.8724161132E-001 +1.7913525470E-005 +1.1973361844E+002 +5.4163731320E-005 -1.6419597269E+002 +9.9207831438E-001 -6.9462538111E-001
1809550000.000 +9.8982049052E-001 -5.5074065304E-001 +7.3847928463E-005 -1.0958313712E+002 +6.8219672014E-005 -1.7304579178E+002 +9.9116665408E-001 -7.7010412746E-001
2009500000.000 +9.8829008690E-001 -6.5343032830E-001 +2.2622722912E-004 +1.5378345868E+002 +1.8990628797E-004 +1.3909135830E+002 +9.9010010898E-001 -9.1375504053E-001
2209450000.000 +9.8778642689E-001 -5.9121148817E-001 +1.5266166194E-004 -1.1389860322E+002 +7.2921749514E-005 -6.2593996636E+001 +9.8952210603E-001 -9.1612232967E-001
2409400000.000 +9.8786384340E-001 -6.1831920151E-001 +9.6415525362E-005 +1.1483868236E+002 +1.3225853169E-004 +1.4632102187E+002 +9.8862680558E-001 -9.4111797180E-001
2609350000.000 +9.8740212721E-001 -6.4625698589E-001 +1.4514346790E-004 +5.9173642584E+001 +1.3496819331E-004 +6.6835740705E+001 +9.8846559886E-001 -1.0114329224E+000
2809300000.000 +9.8772833464E-001 -6.5160078976E-001 +1.8443221954E-004 +1.5027474293E+002 +1.1964053859E-004 +1.4782006672E+002 +9.8853844822E-001 -1.0988602420E+000
3009250000.000 +9.8741320063E-001 -7.1656872332E-001 +2.6907787314E-004 +1.1532756400E+002 +2.3702598735E-004 +1.0047254923E+002 +9.8810459099E-001 -1.1575625591E+000
3209200000.000 +9.8693048154E-001 -7.4981663322E-001 +2.9534588256E-004 +1.2769367196E+002 +2.6618285265E-004 +1.3802059984E+002 +9.8715098772E-001 -1.1521481995E+000
3409150000.000 +9.8568271327E-001 -7.5633169234E-001 +2.7485357128E-004 +1.4124052553E+002 +1.9886922597E-004 +1.4297848638E+002 +9.8698376207E-001 -1.2400005657E+000
3609100000.000 +9.8562029083E-001 -8.2122288091E-001 +2.1178465115E-004 -1.7656852549E+002 +1.8301765566E-004 +1.5359047186E+002 +9.8671245930E-001 -1.2694565881E+000
3809050000.000 +9.8465908005E-001 -7.9120395478E-001 +4.5797648346E-004 +1.4229497115E+002 +5.6362870969E-004 +1.5166192331E+002 +9.8598707432E-001 -1.2887042052E+000
4009000000.000 +9.8467426709E-001 -7.9814880437E-001 +4.0336261142E-004 +1.3778459614E+002 +4.0076133402E-004 +1.4127662540E+002 +9.8619583732E-001 -1.3586468066E+000
4208950000.000 +9.8476866318E-001 -8.4237056710E-001 +5.0808747396E-004 +1.3645429384E+002 +4.3894156782E-004 +1.3929109636E+002 +9.8568527270E-001 -1.3996097213E+000
4408900000.000 +9.8394060447E-001 -8.4071200819E-001 +5.2024812811E-004 +1.2719102845E+002 +4.9843473804E-004 +1.3736217849E+002 +9.8547420048E-001 -1.4051112109E+000
4608850000.000 +9.8347554747E-001 -8.7560072459E-001 +4.3438373611E-004 +1.4931876524E+002 +4.9576911117E-004 +1.4050845815E+002 +9.8454211424E-001 -1.4799159141E+000
4808800000.000 +9.8338385915E-001 -8.7421450695E-001 +4.3985336342E-004 +1.3154567842E+002 +4.6776212819E-004 +1.3036397608E+002 +9.8413539267E-001 -1.4913758501E+000
5008750000.000 +9.8271081006E-001 -8.9879272023E-001 +4.4477189036E-004 +1.3175180268E+002 +3.7673678851E-004 +1.2781922570E+002 +9.8440497460E-001 -1.5389114876E+000
5208700000.000 +9.8223528197E-001 -9.0342307483E-001 +7.1442909701E-004 +1.4384699014E+002 +7.2062861570E-004 +1.4363261186E+002 +9.8355995962E-001 -1.5598579515E+000
5408650000.000 +9.8277136113E-001 -8.7334507900E-001 +7.6396727221E-004 +1.2986723027E+002 +7.8028768125E-004 +1.3042884314E+002 +9.8387400095E-001 -1.5749319904E+000
5608600000.000 +9.8241771660E-001 -8.9553198814E-001 +7.6825806381E-004 +1.2201424894E+002 +8.3313855597E-004 +1.2275084496E+002 +9.8358265764E-001 -1.6478931099E+000
5808550000.000 +9.8212386503E-001 -9.0120753149E-001 +8.1855178854E-004 +1.1571614679E+002 +7.4784731326E-004 +1.1673924933E+002 +9.8357435856E-001 -1.6368473325E+000
6008500000.000 +9.8274181340E-001 -9.4376612139E-001 +7.9812415701E-004 +1.2666496207E+002 +7.5891527679E-004 +1.2002586172E+002 +9.8418398276E-001 -1.6978618039E+000
6208450000.000 +9.8270707345E-001 -9.2549485130E-001 +9.4028906251E-004 +1.1642144492E+002 +9.0643664972E-004 +1.1357290871E+002 +9.8399121049E-001 -1.7242744692E+000
6408400000.000 +9.8267855539E-001 -9.9828437805E-001 +9.9657537146E-004 +1.1431955017E+002 +9.1054447717E-004 +1.0956951082E+002 +9.8416708747E-001 -1.8224339055E+000
6608350000.000 +9.8280180220E-001 -1.0159632879E+000 +8.7606014994E-004 +1.0760088501E+002 +9.3840396504E-004 +1.0710061028E+002 +9.8420436621E-001 -1.8873036521E+000
6808300000.000 +9.8207870584E-001 -1.0454179860E+000 +9.5140660943E-004 +1.0255393628E+002 +9.0317003369E-004 +1.0150734816E+002 +9.8383297047E-001 -1.9220187753E+000
7008250000.000 +9.8208018436E-001 -1.0520300306E+000 +8.8590807546E-004 +1.0706723315E+002 +8.3963666576E-004 +1.0257782182E+002 +9.8366164410E-001 -2.0071130469E+000
7208200000.000 +9.8260816973E-001 -1.0818257466E+000 +8.2499943973E-004 +9.8850689568E+001 +8.3128491364E-004 +9.5862729218E+001 +9.8362829711E-001 -2.0458831285E+000
7408150000.000 +9.8228327713E-001 -1.1080572968E+000 +9.1658239305E-004 +1.0704790813E+002 +8.7943600933E-004 +1.0139788458E+002 +9.8315025442E-001 -2.0689003341E+000
7608100000.000 +9.8140384830E-001 -1.1651400886E+000 +8.6539638688E-004 +1.0096822031E+002 +9.0123761234E-004 +1.0064716755E+002 +9.8263793358E-001 -2.1536426776E+000
7808050000.000 +9.8172257621E-001 -1.2045501190E+000 +8.4361255244E-004 +1.0094573513E+002 +8.6782310663E-004 +9.8307331603E+001 +9.8247928162E-001 -2.2341954738E+000
8008000000.000 +9.8074397534E-001 -1.2156682091E+000 +8.9205188500E-004 +1.0201623319E+002 +8.8426749035E-004 +1.0256523405E+002 +9.8168761954E-001 -2.2648794208E+000
8207950000.000 +9.8053066588E-001 -1.2683826679E+000 +7.5971511057E-004 +9.9108424633E+001 +7.4904514284E-004 +9.7162089098E+001 +9.8125552363E-001 -2.3116270638E+000
8407900000.000 +9.8069490552E-001 -1.2758816466E+000 +7.6951901739E-004 +1.0517854357E+002 +7.5798742560E-004 +1.0731735139E+002 +9.8109116761E-001 -2.3676321782E+000
8607850000.000 +9.8001252813E-001 -1.2681025717E+000 +8.0866261396E-004 +1.1113981183E+002 +8.3968699911E-004 +1.1019643176E+002 +9.8087313752E-001 -2.3863679933E+000
8807800000.000 +9.7896272117E-001 -1.3088230410E+000 +9.7320863634E-004 +1.1267626191E+002 +1.0169741138E-003 +1.1212615698E+002 +9.8063155757E-001 -2.4263040819E+000
9007750000.000 +9.7945226771E-001 -1.3057794999E+000 +9.9625160572E-004 +1.1243889306E+002 +9.8555101520E-004 +1.1180725628E+002 +9.8005619852E-001 -2.4830714572E+000
9207700000.000 +9.7902683951E-001 -1.3276921578E+000 +1.1561592640E-003 +1.1189511642E+002 +1.1206239544E-003 +1.1423417383E+002 +9.8031425908E-001 -2.4985001602E+000
9407650000.000 +9.7847781859E-001 -1.3556311725E+000 +1.2056653155E-003 +1.0912833066E+002 +1.1558588076E-003 +1.0841732667E+002 +9.7952386645E-001 -2.5657384153E+000
9607600000.000 +9.7837053785E-001 -1.3827487907E+000 +1.1318702386E-003 +1.0934033171E+002 +1.1304106836E-003 +1.0873836248E+002 +9.7945100005E-001 -2.6037572387E+000
9807550000.000 +9.7851758901E-001 -1.4172310377E+000 +1.0813468376E-003 +1.0925844306E+002 +1.0950367306E-003 +1.0841652364E+002 +9.7953483660E-001 -2.6373920812E+000
10007500000.000 +9.7780185958E-001 -1.4468209191E+000 +1.1727824213E-003 +1.0923415979E+002 +1.2120566211E-003 +1.0911095228E+002 +9.7847902093E-001 -2.6915330067E+000
10207450000.000 +9.7760674467E-001 -1.4544873830E+000 +1.2732858183E-003 +1.0852547152E+002 +1.2331240642E-003 +1.1006757717E+002 +9.7827622669E-001 -2.7498120016E+000
10407400000.000 +9.7772727759E-001 -1.4742452009E+000 +1.2249623030E-003 +1.1332736113E+002 +1.2775758774E-003 +1.1135507629E+002 +9.7761067026E-001 -2.7629365068E+000
10607350000.000 +9.7671198346E-001 -1.4855943956E+000 +1.3201792575E-003 +1.0980773081E+002 +1.2683611080E-003 +1.0931707351E+002 +9.7757083118E-001 -2.8392402337E+000
10807300000.000 +9.7680133537E-001 -1.5090855674E+000 +1.3506100204E-003 +1.1245898529E+002 +1.3404725357E-003 +1.1486097172E+002 +9.7684480681E-001 -2.8615463154E+000
11007250000.000 +9.7657686971E-001 -1.5038176568E+000 +1.4693047679E-003 +1.1254159883E+002 +1.4614123355E-003 +1.1185426727E+002 +9.7662266552E-001 -2.8988292914E+000
11207200000.000 +9.7577941343E-001 -1.5503751227E+000 +1.4921470868E-003 +1.1154774655E+002 +1.4849475423E-003 +1.1199083092E+002 +9.7602643020E-001 -2.9085429338E+000
11407150000.000 +9.7571934105E-001 -1.5486305247E+000 +1.5608301956E-003 +1.1535268555E+002 +1.5849624839E-003 +1.1155016269E+002 +9.7571849691E-001 -2.9657427662E+000
11607100000.000 +9.7571124526E-001 -1.5770215423E+000 +1.6436461458E-003 +1.0990516319E+002 +1.6607480316E-003 +1.1035249365E+002 +9.7543579096E-001 -2.9897582214E+000
11807050000.000 +9.7451055270E-001 -1.5755375526E+000 +1.7378788774E-003 +1.1719753216E+002 +1.6920689099E-003 +1.1549789049E+002 +9.7492112050E-001 -3.0358130994E+000
12007000000.000 +9.7398722261E-001 -1.6008769286E+000 +1.9324080790E-003 +1.1547350397E+002 +1.8871227780E-003 +1.1248830934E+002 +9.7465095482E-001 -3.1031298410E+000
12206950000.000 +9.7385855708E-001 -1.5846260793E+000 +2.1466036871E-003 +1.1253736893E+002 +2.1140227937E-003 +1.1042250204E+002 +9.7443869414E-001 -3.1009977178E+000
12406900000.000 +9.7267041894E-001 -1.6115644985E+000 +2.1488761240E-003 +1.0741389385E+002 +2.1295662677E-003 +1.0784107971E+002 +9.7427826664E-001 -3.1923399284E+000
12606850000.000 +9.7328733138E-001 -1.6133077001E+000 +2.2499053799E-003 +1.0664987857E+002 +2.2234373537E-003 +1.0460379628E+002 +9.7360151207E-001 -3.1864489649E+000
12806800000.000 +9.7277584448E-001 -1.5680410269E+000 +2.4107869494E-003 +1.0378970066E+002 +2.3249698376E-003 +1.0284088370E+002 +9.7309108419E-001 -3.1992830969E+000
13006750000.000 +9.7212812952E-001 -1.5749858449E+000 +2.4201526156E-003 +1.0099360024E+002 +2.4427855393E-003 +9.8848873169E+001 +9.7293129925E-001 -3.2574628494E+000
13206700000.000 +9.7223080874E-001 -1.6431646952E+000 +2.5522459081E-003 +9.2667484858E+001 +2.5700144183E-003 +9.3288042751E+001 +9.7203084444E-001 -3.2812599930E+000
13406650000.000 +9.7206269158E-001 -1.6469122482E+000 +2.7677204780E-003 +8.8594198972E+001 +2.6759080231E-003 +8.6818428402E+001 +9.7179392887E-001 -3.2897667625E+000
13606600000.000 +9.7149826419E-001 -1.6914904908E+000 +2.3598945010E-003 +7.4218867085E+001 +2.2996989955E-003 +7.2917393973E+001 +9.7177428275E-001 -3.3296335874E+000
13806550000.000 +9.7080952730E-001 -1.6818033377E+000 +1.7045310867E-003 +8.1996782588E+001 +1.5739939075E-003 +8.0170587226E+001 +9.7096271416E-001 -3.3894205768E+000
14006500000.000 +9.7123145199E-001 -1.6935839299E+000 +1.7246033030E-003 +9.1323906723E+001 +1.7390561214E-003 +9.3541238497E+001 +9.6973712928E-001 -3.4113927946E+000
14206450000.000 +9.6982312304E-001 -1.7183622474E+000 +2.1015973736E-003 +9.9966545760E+001 +2.0178031939E-003 +9.7104932287E+001 +9.6909139933E-001 -3.3345851362E+000
14406400000.000 +9.7024859580E-001 -1.7223530235E+000 +2.1400650951E-003 +9.5185605816E+001 +2.1664116417E-003 +9.3672672964E+001 +9.6820602685E-001 -3.4084800081E+000
14606350000.000 +9.6995433666E-001 -1.7167657566E+000 +2.1264222056E-003 +1.0183637537E+002 +2.1003555457E-003 +1.0070581870E+002 +9.6865713482E-001 -3.4294047599E+000
14806300000.000 +9.6906345060E-001 -1.7050947280E+000 +2.5392210825E-003 +9.5811746415E+001 +2.4439883991E-003 +9.7242357657E+001 +9.6793081716E-001 -3.4084749791E+000
15006250000.000 +9.6899308988E-001 -1.7352760935E+000 +2.3891427504E-003 +9.1498226533E+001 +2.3671479807E-003 +8.9989770251E+001 +9.6761898455E-001 -3.4476419213E+000
15206200000.000 +9.6900978420E-001 -1.7344560498E+000 +2.5938247894E-003 +9.5072476529E+001 +2.5035015711E-003 +9.4179169210E+001 +9.6747054207E-001 -3.4848938778E+000
15406150000.000 +9.6816704749E-001 -1.7081162494E+000 +2.5303779747E-003 +8.5387930008E+001 +2.5036654375E-003 +8.5940028086E+001 +9.6706214738E-001 -3.4618080729E+000
15606100000.000 +9.6741500237E-001 -1.6929352109E+000 +2.3797523889E-003 +9.3532131969E+001 +2.2649129701E-003 +8.9553683004E+001 +9.6696859707E-001 -3.5532684701E+000
15806050000.000 +9.6721468059E-001 -1.7917173033E+000 +2.4989836227E-003 +9.1962111830E+001 +2.4309537112E-003 +9.2007281797E+001 +9.6640069747E-001 -3.5380427504E+000
16006000000.000 +9.6661104618E-001 -1.7179529993E+000 +2.4121952560E-003 +9.2250185982E+001 +2.3714045388E-003 +9.1811106268E+001 +9.6587609741E-001 -3.4843774716E+000
16205950000.000 +9.6584977642E-001 -1.7278028681E+000 +2.6498668013E-003 +9.1278263861E+001 +2.5883282839E-003 +8.7738255945E+001 +9.6541922005E-001 -3.5681764176E+000
16405900000.000 +9.6594057632E-001 -1.6699251992E+000 +2.6187454103E-003 +9.2800314093E+001 +2.5901585005E-003 +9.1174705841E+001 +9.6485580341E-001 -3.6062349155E+000
16605850000.000 +9.6516235033E-001 -1.6464574136E+000 +2.7730744231E-003 +8.8950778194E+001 +2.6481783057E-003 +8.8559551722E+001 +9.6461278719E-001 -3.5367812133E+000
16805800000.000 +9.6537659667E-001 -1.6248895391E+000 +2.6335265570E-003 +8.4776287070E+001 +2.6047282768E-003 +8.2287365284E+001 +9.6409869928E-001 -3.5669972464E+000
17005750000.000 +9.6627117466E-001 -1.6516530993E+000 +2.8726798683E-003 +8.5586537532E+001 +2.6993709080E-003 +8.6441860129E+001 +9.6399401590E-001 -3.6023033708E+000
17205700000.000 +9.6554077728E-001 -1.6733606184E+000 +2.7020674158E-003 +8.4477549906E+001 +2.5713157013E-003 +8.2847726143E+001 +9.6417190343E-001 -3.5544379660E+000
17405650000.000 +9.6377787293E-001 -1.6170795471E+000 +2.3066894930E-003 +8.2495754681E+001 +2.3092128472E-003 +8.0937630962E+001 +9.6389097157E-001 -3.5925696329E+000
17605600000.000 +9.6445415590E-001 -1.6441603991E+000 +2.3276399311E-003 +9.3095468523E+001 +2.3086038042E-003 +9.2525385308E+001 +9.6393887208E-001 -3.6178142184E+000
17805550000.000 +9.6427954608E-001 -1.6148600173E+000 +2.4195148017E-003 +9.6778796190E+001 +2.4309656898E-003 +9.5044711719E+001 +9.6356634556E-001 -3.6270418854E+000
18005500000.000 +9.6389225451E-001 -1.6098113696E+000 +2.6570129778E-003 +1.0136812192E+002 +2.6150671454E-003 +9.8999996401E+001 +9.6295291109E-001 -3.6673994903E+000
18205450000.000 +9.6394292906E-001 -1.6413881959E+000 +2.9862034152E-003 +1.0020331603E+002 +2.9522669709E-003 +9.7527018913E+001 +9.6282069603E-001 -3.6815315493E+000
18405400000.000 +9.6367739559E-001 -1.5997751746E+000 +2.9701884955E-003 +1.0003784805E+002 +2.9553898587E-003 +9.9523730686E+001 +9.6277764269E-001 -3.6465730066E+000
18605350000.000 +9.6251225811E-001 -1.6146842260E+000 +3.4586635499E-003 +1.0198165356E+002 +3.3571253690E-003 +1.0099893235E+002 +9.6220211267E-001 -3.6504079791E+000
18805300000.000 +9.6357737039E-001 -1.6167611828E+000 +3.6653060543E-003 +9.5734947551E+001 +3.5899695887E-003 +9.5605564649E+001 +9.6188274669E-001 -3.6665883512E+000
19005250000.000 +9.6333268306E-001 -1.6318270111E+000 +3.7625113966E-003 +9.5103331597E+001 +3.6735488855E-003 +9.3313967977E+001 +9.6132926779E-001 -3.6128766204E+000
19205200000.000 +9.6146932487E-001 -1.6414919136E+000 +3.8167511924E-003 +9.2779156740E+001 +3.7636298522E-003 +9.2007506771E+001 +9.6084825703E-001 -3.6533741599E+000
19405150000.000 +9.6196647049E-001 -1.6801132791E+000 +3.8620362153E-003 +9.2006886149E+001 +3.7765644292E-003 +8.8937527941E+001 +9.6042978991E-001 -3.7209174146E+000
19605100000.000 +9.6235696734E-001 -1.5852855234E+000 +3.9862913942E-003 +9.5569102692E+001 +3.7557171886E-003 +9.2407127093E+001 +9.5976534952E-001 -3.6955015753E+000
19805050000.000 +9.6137708729E-001 -1.5235585235E+000 +4.4381671950E-003 +8.9734302630E+001 +4.2589528233E-003 +9.0518531439E+001 +9.5952548558E-001 -3.6060755458E+000
20005000000.000 +9.6089254154E-001 -1.5428912932E+000 +4.2924801549E-003 +8.9065164108E+001 +4.2701278363E-003 +8.8863257012E+001 +9.5979264430E-001 -3.6618937353E+000
20204950000.000 +9.6111929696E-001 -1.5445987108E+000 +4.4198816790E-003 +8.2369214964E+001 +4.4147891755E-003 +8.3217184356E+001 +9.5924892346E-001 -3.6237630601E+000
20404900000.000 +9.6234625694E-001 -1.4262508116E+000 +4.3398818660E-003 +8.2744844458E+001 +3.9836937581E-003 +8.1901881471E+001 +9.5765052046E-001 -3.5517805289E+000
20604850000.000 +9.6285642040E-001 -1.5783760772E+000 +4.6456837495E-003 +8.3551988864E+001 +4.2795528868E-003 +8.1871750269E+001 +9.5848326095E-001 -3.5614430641E+000
20804800000.000 +9.6241417007E-001 -1.3732352571E+000 +4.4641026887E-003 +8.0330212651E+001 +4.5557691039E-003 +7.7369223831E+001 +9.5785980884E-001 -3.5360649003E+000
21004750000.000 +9.6224756010E-001 -1.4148917992E+000 +4.7675287809E-003 +7.9020440411E+001 +4.5578884182E-003 +8.0300328879E+001 +9.5872639308E-001 -3.5394818312E+000
21204700000.000 +9.6368548055E-001 -1.3930440400E+000 +4.5567355663E-003 +7.7097131062E+001 +4.4802470531E-003 +7.4838729053E+001 +9.5823072515E-001 -3.5365326740E+000
21404650000.000 +9.6367330606E-001 -1.4185833517E+000 +4.6406993289E-003 +7.6726185156E+001 +4.5932868782E-003 +7.3890499500E+001 +9.5861280422E-001 -3.5312162472E+000
21604600000.000 +9.6394353065E-001 -1.3958222242E+000 +4.9336151978E-003 +7.4149472289E+001 +4.7711824259E-003 +7.4379435909E+001 +9.5893640757E-001 -3.4747280096E+000
21804550000.000 +9.6401906996E-001 -1.4634055265E+000 +4.8996268494E-003 +7.8395559499E+001 +4.7308401350E-003 +7.5654014147E+001 +9.5885634151E-001 -3.5034152964E+000
22004500000.000 +9.6339952999E-001 -1.3577421509E+000 +4.7423039801E-003 +7.5245593850E+001 +4.6114534104E-003 +7.4517081991E+001 +9.5949192757E-001 -3.4721398935E+000
22204450000.000 +9.6321030932E-001 -1.3873893349E+000 +4.9363759199E-003 +7.6551704461E+001 +4.6948738968E-003 +7.4977543807E+001 +9.5911820856E-001 -3.4550802421E+000
22404400000.000 +9.6312502177E-001 -1.4031937237E+000 +4.6410078102E-003 +7.4923393142E+001 +4.5982434119E-003 +7.2228095358E+001 +9.5990353114E-001 -3.4956104668E+000
22604350000.000 +9.6297125371E-001 -1.4356885764E+000 +4.9590199742E-003 +7.5059498496E+001 +4.6444344614E-003 +7.2011562079E+001 +9.6020253563E-001 -3.4430154441E+000
22804300000.000 +9.6287035682E-001 -1.3108967666E+000 +4.7651841164E-003 +7.6118093530E+001 +4.8953479270E-003 +7.2879497819E+001 +9.5950092793E-001 -3.3906550711E+000
23004250000.000 +9.6280593169E-001 -1.3350790870E+000 +5.1512019056E-003 +7.6829872210E+001 +4.9439850457E-003 +7.5829609360E+001 +9.6006420877E-001 -3.3617675938E+000
23204200000.000 +9.6263658883E-001 -1.3778898154E+000 +5.5426586309E-003 +7.7246159229E+001 +5.0981305538E-003 +7.2765210021E+001 +9.6052877983E-001 -3.3430896416E+000
23404150000.000 +9.6263051036E-001 -1.3524336590E+000 +5.6480650939E-003 +7.3241019095E+001 +5.5361927370E-003 +7.6609861258E+001 +9.6131501301E-001 -3.3569115944E+000
23604100000.000 +9.6131714867E-001 -1.1558046633E+000 +6.0121470237E-003 +7.1704022757E+001 +6.0579090690E-003 +6.8819880709E+001 +9.6092302821E-001 -3.3824197752E+000
23804050000.000 +9.6321978448E-001 -1.3096391421E+000 +6.5612265224E-003 +6.9510222828E+001 +5.8320373182E-003 +7.0095658557E+001 +9.6206437972E-001 -3.3948118122E+000
24004000000.000 +9.6373539152E-001 -1.1654491162E+000 +6.3854196135E-003 +6.9788863063E+001 +6.0784764176E-003 +6.6946289731E+001 +9.6255004822E-001 -3.3853239090E+000
24203950000.000 +9.6520302457E-001 -1.1529797667E+000 +6.4464113899E-003 +6.3909227018E+001 +6.2890291365E-003 +6.1722417827E+001 +9.6194813013E-001 -3.3834664032E+000
24403900000.000 +9.6677168764E-001 -1.2091025829E+000 +6.4065084370E-003 +6.2320834785E+001 +6.2009717957E-003 +6.2141311643E+001 +9.6257440067E-001 -3.4840925937E+000
24603850000.000 +9.6769311619E-001 -1.2413791947E+000 +6.7683443304E-003 +5.8642342314E+001 +6.5663030901E-003 +5.9168764923E+001 +9.6168936497E-001 -3.4545168166E+000
24803800000.000 +9.6753038591E-001 -1.3316921752E+000 +6.5464756803E-003 +5.5182646059E+001 +6.1995300632E-003 +5.3607705645E+001 +9.6232762447E-001 -3.4299148826E+000
25003750000.000 +9.6751984902E-001 -1.3688799936E+000 +6.2708188234E-003 +5.4191429688E+001 +5.9362323656E-003 +5.2469605823E+001 +9.6263625528E-001 -3.4141463932E+000
25203700000.000 +9.6837457479E-001 -1.3264182319E+000 +6.0974315084E-003 +5.3433317587E+001 +5.9966390135E-003 +5.3863070706E+001 +9.6337837725E-001 -3.4131725541E+000
25403650000.000 +9.6905577110E-001 -1.3727311343E+000 +6.1521812391E-003 +5.2148181071E+001 +5.8200428450E-003 +5.3116730149E+001 +9.6303273943E-001 -3.4354628661E+000
25603600000.000 +9.6901296058E-001 -1.3600153170E+000 +5.8861012196E-003 +5.5309967262E+001 +5.9077462677E-003 +5.3537561579E+001 +9.6386543478E-001 -3.4888074959E+000
25803550000.000 +9.6986933695E-001 -1.3411264464E+000 +6.0911114115E-003 +5.5219973286E+001 +5.9853431462E-003 +5.3487838150E+001 +9.6370130208E-001 -3.4534209513E+000
26003500000.000 +9.6862472385E-001 -1.3942415010E+000 +6.0441079125E-003 +5.4805953401E+001 +5.9677317942E-003 +5.4367139483E+001 +9.6373497094E-001 -3.4789662536E+000
26203450000.000 +9.6906534485E-001 -1.4025024060E+000 +6.2346240808E-003 +5.3687323611E+001 +6.4060977711E-003 +5.2419773418E+001 +9.6428666825E-001 -3.4950888644E+000
26403400000.000 +9.6914744126E-001 -1.3626222868E+000 +6.3694383654E-003 +5.2676878269E+001 +6.1343211884E-003 +5.3267439031E+001 +9.6524693595E-001 -3.4458560356E+000
26603350000.000 +9.6820294443E-001 -1.4240482559E+000 +6.4675590565E-003 +4.9693755437E+001 +6.4220641965E-003 +4.7730726206E+001 +9.6531403738E-001 -3.4904626568E+000
26803300000.000 +9.6872886055E-001 -1.4075950209E+000 +6.3286644849E-003 +4.9676155440E+001 +5.8821573259E-003 +4.5905676624E+001 +9.6590788781E-001 -3.5522107613E+000
27003250000.000 +9.6831696985E-001 -1.4097048212E+000 +6.2553250092E-003 +5.3673514140E+001 +5.9405215288E-003 +5.2392765330E+001 +9.6546246139E-001 -3.5420535549E+000
27203200000.000 +9.6724015901E-001 -1.4334127249E+000 +6.8102552939E-003 +5.4461457363E+001 +6.3621737760E-003 +5.2178373390E+001 +9.6540366642E-001 -3.5130463404E+000
27403150000.000 +9.6757565475E-001 -1.4830547984E+000 +7.6430469347E-003 +5.2868935086E+001 +7.0751989124E-003 +5.0785164386E+001 +9.6531461057E-001 -3.5768260549E+000
27603100000.000 +9.6715009070E-001 -1.4061035605E+000 +7.5017900284E-003 +4.7450313211E+001 +7.0749159650E-003 +4.5592105839E+001 +9.6492098589E-001 -3.4883647797E+000
27803050000.000 +9.6518332943E-001 -1.4007810795E+000 +7.8643552556E-003 +4.8790250529E+001 +7.2439400801E-003 +4.8044046044E+001 +9.6555317554E-001 -3.5288630170E+000
28003000000.000 +9.6636728423E-001 -1.4821940160E+000 +8.7172804347E-003 +4.2687568584E+001 +8.1863405850E-003 +4.2212637301E+001 +9.6482615974E-001 -3.5786478537E+000
28202950000.000 +9.6765674195E-001 -1.3807985080E+000 +8.8483826285E-003 +3.6581924320E+001 +8.0663751949E-003 +3.4780141226E+001 +9.6462787472E-001 -3.4756293927E+000
28402900000.000 +9.6782536798E-001 -1.3773168924E+000 +8.2691045434E-003 +2.8798879237E+001 +7.8823788941E-003 +2.7103879898E+001 +9.6479775254E-001 -3.5284107426E+000
28602850000.000 +9.6800950112E-001 -1.4181535395E+000 +7.1627243660E-003 +2.7314609109E+001 +6.9290482874E-003 +2.5309301431E+001 +9.6508413939E-001 -3.5402737956E+000
28802800000.000 +9.6886929295E-001 -1.4093665568E+000 +6.8429611881E-003 +2.7002611368E+001 +6.6678067965E-003 +2.4916006378E+001 +9.6621798522E-001 -3.5275137366E+000
29002750000.000 +9.6944900746E-001 -1.3685365132E+000 +6.7073534440E-003 +2.8547870750E+001 +6.3077254141E-003 +2.6117718997E+001 +9.6614333042E-001 -3.5492704136E+000
29202700000.000 +9.6944935061E-001 -1.4498631529E+000 +6.7297441016E-003 +2.7084070910E+001 +6.5230778365E-003 +2.4730159392E+001 +9.6693234241E-001 -3.6300521956E+000
29402650000.000 +9.6965177685E-001 -1.4399548991E+000 +6.3693028092E-003 +2.8335437594E+001 +5.9221537265E-003 +2.5526122215E+001 +9.6690899165E-001 -3.6160245000E+000
29602600000.000 +9.6977434041E-001 -1.3433302856E+000 +6.4349864717E-003 +3.1651794519E+001 +6.0671833979E-003 +2.7802378032E+001 +9.6719268604E-001 -3.6205075762E+000
29802550000.000 +9.6922336798E-001 -1.4681101728E+000 +6.2365580523E-003 +3.0092185521E+001 +6.0158637410E-003 +2.6813418947E+001 +9.6787420561E-001 -3.6388544922E+000
30002500000.000 +9.7040023548E-001 -1.4737420009E+000 +6.2328448206E-003 +3.0961732931E+001 +5.7861411281E-003 +2.8894284997E+001 +9.6889884901E-001 -3.6444041916E+000
30202450000.000 +9.6991133923E-001 -1.4546425542E+000 +6.1372572130E-003 +3.3054441267E+001 +5.9084416869E-003 +2.9680230423E+001 +9.6846895738E-001 -3.6402522397E+000
30402400000.000 +9.6940018963E-001 -1.5423549090E+000 +6.4244642910E-003 +3.4551649533E+001 +6.0163064678E-003 +3.2606891857E+001 +9.6847487395E-001 -3.7358618593E+000
30602350000.000 +9.6984557776E-001 -1.5173831243E+000 +6.6367704456E-003 +3.5262968859E+001 +6.2659506472E-003 +3.4709131934E+001 +9.6933894359E-001 -3.7845807047E+000
30802300000.000 +9.6969809799E-001 -1.3793839645E+000 +7.1313570812E-003 +3.3869128035E+001 +6.5344618470E-003 +3.3370296020E+001 +9.6764115574E-001 -3.7314855231E+000
31002250000.000 +9.6844671197E-001 -1.4258176715E+000 +7.1583820676E-003 +3.5031780757E+001 +6.8598361337E-003 +3.6193103111E+001 +9.6814640332E-001 -3.7268037901E+000
31202200000.000 +9.6914083517E-001 -1.5110525370E+000 +8.1186199659E-003 +3.4107875683E+001 +7.5920813389E-003 +3.2756197947E+001 +9.6676805150E-001 -3.7995708497E+000
31402150000.000 +9.6798944837E-001 -1.3954011982E+000 +9.2275777590E-003 +2.6262242605E+001 +8.9863384980E-003 +2.6606562786E+001 +9.6557145690E-001 -3.6899974668E+000
31602100000.000 +9.6724417024E-001 -1.2343029961E+000 +9.2434303772E-003 +1.6832911004E+001 +8.9543754361E-003 +1.5407380020E+001 +9.6550237015E-001 -3.6665275575E+000
31802050000.000 +9.6872999113E-001 -1.3925843138E+000 +8.2891598802E-003 +1.2999499808E+001 +8.1530035867E-003 +1.5402025242E+001 +9.6651184741E-001 -3.7013682168E+000
32002000000.000 +9.6823480390E-001 -1.2575350667E+000 +8.3976922128E-003 +7.9760393349E+000 +7.9061493982E-003 +5.2351989562E+000 +9.6678852381E-001 -3.6367948376E+000
32201950000.000 +9.6956157372E-001 -1.2903525447E+000 +7.5989671614E-003 +5.6223458949E+000 +7.3481997727E-003 +3.6917210437E+000 +9.6934694900E-001 -3.6332836371E+000
32401900000.000 +9.7129436297E-001 -1.3772091335E+000 +6.9150478489E-003 +6.8873043146E+000 +6.5912755957E-003 +3.2766096259E+000 +9.6926646103E-001 -3.6776240221E+000
32601850000.000 +9.7178523160E-001 -1.2778587180E+000 +6.6456620198E-003 +6.1339749998E+000 +6.4967682643E-003 +6.8664596402E+000 +9.6897986032E-001 -3.7031156638E+000
32801800000.000 +9.7150839992E-001 -1.4523694354E+000 +6.5219933234E-003 +7.1491815682E+000 +6.5683108248E-003 +4.2086919737E+000 +9.6974102797E-001 -3.7004762635E+000
33001750000.000 +9.7192969301E-001 -1.3689963023E+000 +6.5843443597E-003 +5.7496295661E+000 +6.2585176783E-003 +3.2836880294E+000 +9.7033806172E-001 -3.8388920668E+000
33201700000.000 +9.7244011128E-001 -1.3959187742E+000 +6.0268863049E-003 +8.0681606834E+000 +5.9611426020E-003 +6.2101070858E+000 +9.7008740367E-001 -3.8247791076E+000
33401650000.000 +9.7227748629E-001 -1.5536069276E+000 +6.0394635748E-003 +9.4953504433E+000 +5.8183616652E-003 +5.8219582488E+000 +9.7019360344E-001 -3.9016201316E+000
33601600000.000 +9.7273826159E-001 -1.5417370698E+000 +5.8569712460E-003 +1.0293476218E+001 +5.5634568952E-003 +6.8529981300E+000 +9.6993027423E-001 -3.8843146412E+000
33801550000.000 +9.7272914576E-001 -1.5038361092E+000 +5.9629826243E-003 +1.0089497563E+001 +5.7360457351E-003 +8.6559583454E+000 +9.6973027656E-001 -3.8700077699E+000
34001500000.000 +9.7219117123E-001 -1.5568951558E+000 +6.0878262182E-003 +1.1867913617E+001 +5.7501302606E-003 +8.0219673915E+000 +9.6963887008E-001 -3.9623146531E+000
34201450000.000 +9.7175161985E-001 -1.5423757779E+000 +5.9072040752E-003 +1.3208088217E+001 +5.6847482116E-003 +9.9982521574E+000 +9.6975389244E-001 -4.0520234532E+000
34401400000.000 +9.7197788464E-001 -1.5300190443E+000 +6.1790978460E-003 +1.1658138068E+001 +5.9495036314E-003 +1.0915355604E+001 +9.6936466826E-001 -3.9955018556E+000
34601350000.000 +9.7155268653E-001 -1.4738136798E+000 +6.3644938974E-003 +1.4846492226E+001 +6.0307357988E-003 +1.1345579373E+001 +9.6903665913E-001 -3.9612805553E+000
34801300000.000 +9.7282264030E-001 -1.4881084996E+000 +6.7523937387E-003 +1.4034513700E+001 +6.4169176721E-003 +1.2541529617E+001 +9.6916286974E-001 -4.0949849832E+000
35001250000.000 +9.7142670911E-001 -1.4847284209E+000 +7.3970450634E-003 +9.8299251031E+000 +6.9177127275E-003 +8.4634226447E+000 +9.6862834744E-001 -4.0575924914E+000
35201200000.000 +9.7162477107E-001 -1.5281551723E+000 +7.3392079600E-003 +6.4891109165E+000 +6.9516660063E-003 +3.0205338155E+000 +9.6748274156E-001 -4.0576473302E+000
35401150000.000 +9.7191662992E-001 -1.4521978661E+000 +7.2522545230E-003 +2.5474481922E+000 +7.0946559918E-003 -1.4018045021E+000 +9.6802243827E-001 -3.9723392282E+000
35601100000.000 +9.7201944953E-001 -1.4381938294E+000 +7.3184530084E-003 -1.5869727632E+000 +7.1472905130E-003 -5.4393835115E+000 +9.6734001585E-001 -4.0144333460E+000
35801050000.000 +9.7288610548E-001 -1.4907298197E+000 +7.0433196932E-003 -3.7847178108E+000 +6.8119661517E-003 -5.7169282343E+000 +9.6748573046E-001 -4.0155771045E+000
36001000000.000 +9.7203764281E-001 -1.5145747200E+000 +6.9801039310E-003 -5.6848448916E+000 +6.5478653201E-003 -9.5196462242E+000 +9.6740798948E-001 -3.9820109002E+000
36200950000.000 +9.7397689489E-001 -1.4547425664E+000 +6.5347641133E-003 -1.3837278066E+001 +6.6149479062E-003 -1.4244089861E+001 +9.6828692897E-001 -3.9289162516E+000
36400900000.000 +9.7333898669E-001 -1.4844470964E+000 +6.0459483860E-003 -1.2153090156E+001 +5.9479486967E-003 -1.5365550328E+001 +9.6817113104E-001 -3.9750704500E+000
36600850000.000 +9.7478451104E-001 -1.5611395043E+000 +5.7429217426E-003 -1.0633010902E+001 +5.6191512452E-003 -1.4032560686E+001 +9.6763786484E-001 -4.0225324348E+000
36800800000.000 +9.7461553086E-001 -1.5845064284E+000 +5.2903862346E-003 -1.0985295744E+001 +5.2002565231E-003 -1.5571663712E+001 +9.6791444914E-001 -4.0615196368E+000
37000750000.000 +9.7405259020E-001 -1.6975143558E+000 +5.1124958391E-003 -7.4253580267E+000 +4.8510830973E-003 -1.0011950793E+001 +9.6740312799E-001 -4.0702822866E+000
37200700000.000 +9.7329630794E-001 -1.8051216923E+000 +5.0238240964E-003 -4.1674692592E+000 +4.7984556579E-003 -6.8636345642E+000 +9.6798897133E-001 -4.1213582884E+000
37400650000.000 +9.7359075256E-001 -1.8047329637E+000 +5.3159428703E-003 +8.5444421255E-001 +5.0110163137E-003 -2.2757818200E+000 +9.6824867831E-001 -4.1585328057E+000
37600600000.000 +9.7230860037E-001 -1.8044793376E+000 +5.6442521518E-003 -3.2683221867E-001 +5.2977544726E-003 -3.6321399589E+000 +9.6735061839E-001 -4.1760087443E+000
37800550000.000 +9.7067244907E-001 -1.7976002269E+000 +5.7285671670E-003 -3.6094908705E+000 +5.3661752211E-003 -8.0111373563E+000 +9.6715771678E-001 -4.1735952079E+000
38000500000.000 +9.7135293019E-001 -1.7694678984E+000 +5.6046690158E-003 -8.8161853638E+000 +5.1797439342E-003 -8.5496295725E+000 +9.6745606671E-001 -4.1387318109E+000
38200450000.000 +9.7129995464E-001 -1.7387581553E+000 +5.1450189562E-003 -5.9965934543E+000 +4.8265895269E-003 -7.5915510740E+000 +9.6624881158E-001 -4.1673034012E+000
38400400000.000 +9.7054488360E-001 -1.7087940821E+000 +5.2286356743E-003 -5.1728351058E-001 +4.9352496960E-003 -2.6924671482E-001 +9.6609484379E-001 -4.2224751946E+000
38600350000.000 +9.7010691160E-001 -1.8072842972E+000 +5.9206312845E-003 +3.9773960279E+000 +5.5498542436E-003 +1.5457941161E+000 +9.6440802870E-001 -4.1501856680E+000
38800300000.000 +9.7044930758E-001 -1.6062595567E+000 +6.3428199387E-003 -3.0202542914E+000 +6.0254851397E-003 -3.6544111238E+000 +9.6255947590E-001 -4.0589684991E+000
39000250000.000 +9.6973873967E-001 -1.6401174733E+000 +6.3778427770E-003 -8.2865719641E+000 +6.0701029870E-003 -1.0187820518E+001 +9.6317940282E-001 -3.9796796036E+000
39200200000.000 +9.7048959944E-001 -1.4551234867E+000 +6.3356091825E-003 -9.9009628661E+000 +5.9818464597E-003 -9.2292731977E+000 +9.6215435840E-001 -4.0039025682E+000
39400150000.000 +9.7026530663E-001 -1.4615136720E+000 +6.4899103588E-003 -9.8481549107E+000 +6.3756806660E-003 -1.4281751881E+001 +9.6320106022E-001 -3.9980019473E+000
39600100000.000 +9.7143144032E-001 -1.3032765962E+000 +6.6634975130E-003 -1.2052548360E+001 +6.5184976941E-003 -1.4776729687E+001 +9.6276314265E-001 -3.9878056501E+000
39800050000.000 +9.7199693633E-001 -1.4610279456E+000 +6.6774769087E-003 -2.0537094258E+001 +6.3911525125E-003 -2.2790706027E+001 +9.6374102459E-001 -3.9548764277E+000
40000000000.000 +9.7388273172E-001 -1.4010872313E+000 +5.6891744906E-003 -2.6968852078E+001 +5.3592589778E-003 -2.9557413784E+001 +9.6524247828E-001 -4.0134478130E+000
