# Supplementary material for: Conductivity and radio frequency performance data for silver nanoparticle inks deposited via aerosol jet deposition and processed under varying conditions
Source: Data Brief. 2020 Sep 24;33:106331. doi: 10.1016/j.dib.2020.106331 (PMC7560714; doi:10.1016/j.dib.2020.106331)
Supplement: Supplementary file 3 [file mmc3.zip › Sintering Study/Clariant Ink/RF Data/CLA_06_03.S2P]

!  2-Port S-parameters saved by WinCal
! VAR MeasName=S-Parameters (CALIBRATED_DATA) read from VNA (E8364B)
! VAR MeasDate=11/27/2017 1:23:53 PM
! VAR NAME=AFRL171011_03_03
! VAR FILENAME=AFRL171011_03_03.S2P
! VAR DATE=11/27/2017 1:23:53 PM
! VAR PHYS_PORTS=1,2
! VAR ObjTypeName=DATASET
! VAR IndexType=Frequency
!
# Hz S MA R 50
10000000.000 +9.9614629053E-001 -1.5541632240E-001 +5.6623973448E-004 -1.1850214551E+001 +1.6547175236E-003 -6.9940962510E+001 +9.9658571962E-001 -1.8148945069E-001
209950000.000 +9.9425750670E-001 -1.5615194939E-001 +1.9855079912E-004 +9.6729403026E+000 +1.2114422986E-004 -6.4814513995E+001 +9.9440037873E-001 -1.8391036511E-001
409900000.000 +9.9378269565E-001 -2.3475034744E-001 +5.6930807101E-005 +3.4517598510E+001 +8.9861095042E-005 +1.7272162179E+001 +9.9352698100E-001 -2.5934864175E-001
609850000.000 +9.9297287038E-001 -3.1409766965E-001 +6.1659632058E-005 -6.2501004214E+001 +8.8224649664E-005 -1.0406921494E+002 +9.9263143150E-001 -3.5901684087E-001
809800000.000 +9.9179978782E-001 -3.1298782853E-001 +2.1731888908E-004 +6.9326935633E+001 +2.2873012473E-004 +8.3156672702E+001 +9.9254517210E-001 -4.0486986284E-001
1009750000.000 +9.9132193064E-001 -4.1873475401E-001 +1.0741441346E-004 -9.4642074344E+001 +9.7247393987E-005 -3.4657491560E+001 +9.9161073306E-001 -4.6608997937E-001
1209700000.000 +9.9125915273E-001 -4.4068800559E-001 +1.7526301175E-005 +7.0789696910E+001 +9.6653944507E-005 -7.6551264164E+001 +9.9093322427E-001 -4.4068333129E-001
1409650000.000 +9.9109460373E-001 -5.5505604820E-001 +2.8895206446E-005 -1.0624772331E+002 +1.7256082312E-005 -1.1227774972E+002 +9.9060858895E-001 -5.7443573245E-001
1609600000.000 +9.9014946652E-001 -5.6527732146E-001 +6.6072111023E-005 +9.5515234765E-001 +8.4915232509E-005 +1.5242861111E+002 +9.9049288352E-001 -6.6165977294E-001
1809550000.000 +9.9000438935E-001 -6.5414141635E-001 +7.1295088111E-005 -1.5948802076E+002 +1.1322520244E-004 -1.7819559297E+002 +9.8979014614E-001 -7.1888506635E-001
2009500000.000 +9.8778054790E-001 -7.3636089927E-001 +1.7802275843E-004 +1.3329946889E+002 +2.6311039630E-004 +1.6107578801E+002 +9.8870414008E-001 -8.6330516018E-001
2209450000.000 +9.8773743429E-001 -7.4670874039E-001 +4.9285275914E-005 -3.9758310349E+001 +4.7795519982E-005 -7.2586748106E+001 +9.8811331479E-001 -8.5192633299E-001
2409400000.000 +9.8714650399E-001 -7.4609175025E-001 +2.0498348440E-004 +1.3872226267E+002 +1.6826144417E-004 +1.3444782094E+002 +9.8749510340E-001 -8.9464870090E-001
2609350000.000 +9.8682871009E-001 -7.7752261990E-001 +1.6298461548E-004 +7.7081604145E+001 +7.9533278737E-005 +1.0483304192E+002 +9.8730854991E-001 -9.2525783058E-001
2809300000.000 +9.8710619364E-001 -8.4354993280E-001 +1.9020378694E-004 +1.7284271503E+002 +1.7102309187E-004 +1.6352214913E+002 +9.8723433560E-001 -9.6552345378E-001
3009250000.000 +9.8668064354E-001 -8.6587767025E-001 +2.7167219151E-004 +1.0232962412E+002 +2.8762655255E-004 +1.2204137363E+002 +9.8724697661E-001 -1.0695524404E+000
3209200000.000 +9.8586641189E-001 -8.9806362347E-001 +2.4059067581E-004 +1.3427922490E+002 +2.5388457569E-004 +1.3418213892E+002 +9.8619079295E-001 -1.0606599066E+000
3409150000.000 +9.8536302004E-001 -9.1786250192E-001 +2.0294227182E-004 +1.4511692700E+002 +2.3577043339E-004 +1.5253429965E+002 +9.8547953386E-001 -1.0985658645E+000
3609100000.000 +9.8494039995E-001 -9.4464089548E-001 +1.8642360721E-004 +1.6817807798E+002 +2.2248318852E-004 +1.4464848107E+002 +9.8564409235E-001 -1.1320886717E+000
3809050000.000 +9.8413006550E-001 -9.4520729303E-001 +4.9179487131E-004 +1.5442636597E+002 +5.2211073366E-004 +1.5620392847E+002 +9.8498654162E-001 -1.1697673569E+000
4009000000.000 +9.8428468555E-001 -9.7006535362E-001 +3.5566522368E-004 +1.4179926852E+002 +3.5247613126E-004 +1.4109595336E+002 +9.8518721922E-001 -1.2427320504E+000
4208950000.000 +9.8397644856E-001 -1.0041891708E+000 +4.4250150441E-004 +1.3458587774E+002 +5.2893597820E-004 +1.3126741671E+002 +9.8451966522E-001 -1.3019295401E+000
4408900000.000 +9.8329816251E-001 -1.0632889464E+000 +4.4046687068E-004 +1.2782457628E+002 +4.5703320537E-004 +1.2901538301E+002 +9.8374721657E-001 -1.2689381992E+000
4608850000.000 +9.8264500476E-001 -1.0856622682E+000 +4.6701388355E-004 +1.3260587828E+002 +4.7633680201E-004 +1.3534256138E+002 +9.8365142565E-001 -1.3583329734E+000
4808800000.000 +9.8228511696E-001 -1.1085716052E+000 +4.9068017463E-004 +1.2810009407E+002 +4.9914506221E-004 +1.2643504739E+002 +9.8324659984E-001 -1.3633140971E+000
5008750000.000 +9.8142481896E-001 -1.1497666601E+000 +4.7607895125E-004 +1.3905384926E+002 +3.5378834639E-004 +1.2687314985E+002 +9.8299478373E-001 -1.3929875116E+000
5208700000.000 +9.8112333327E-001 -1.1285690552E+000 +7.4578911849E-004 +1.4868786018E+002 +7.2617015202E-004 +1.4530246276E+002 +9.8226826882E-001 -1.4173317005E+000
5408650000.000 +9.8171803580E-001 -1.1016703565E+000 +7.9839543496E-004 +1.3029278437E+002 +7.7302958132E-004 +1.2563013008E+002 +9.8244015404E-001 -1.4336626929E+000
5608600000.000 +9.8147165069E-001 -1.1484736863E+000 +7.5741952339E-004 +1.2646238269E+002 +8.2450721509E-004 +1.2467018617E+002 +9.8241165330E-001 -1.4311576982E+000
5808550000.000 +9.8097940260E-001 -1.1486658409E+000 +8.2493509247E-004 +1.1953510337E+002 +8.4607085035E-004 +1.1716500868E+002 +9.8268592774E-001 -1.4895388951E+000
6008500000.000 +9.8220061539E-001 -1.1906415238E+000 +7.9523131178E-004 +1.1920478052E+002 +7.8575299746E-004 +1.1846913367E+002 +9.8307678431E-001 -1.5237937173E+000
6208450000.000 +9.8176651186E-001 -1.2050389746E+000 +9.2835812057E-004 +1.1823035112E+002 +8.9819533999E-004 +1.1409070706E+002 +9.8257597300E-001 -1.5669360736E+000
6408400000.000 +9.8179280855E-001 -1.2551216147E+000 +8.8816909311E-004 +1.1412873859E+002 +9.1818486183E-004 +1.1444449121E+002 +9.8283841572E-001 -1.6437623752E+000
6608350000.000 +9.8208579408E-001 -1.2970165682E+000 +9.2817942959E-004 +1.0316370267E+002 +9.3420544248E-004 +1.0826467748E+002 +9.8262757820E-001 -1.7029366635E+000
6808300000.000 +9.8105743727E-001 -1.3403464510E+000 +8.8883694142E-004 +1.0283983149E+002 +9.4719436816E-004 +1.0342063253E+002 +9.8250119588E-001 -1.7311942746E+000
7008250000.000 +9.8089341896E-001 -1.3604358175E+000 +8.9402667323E-004 +1.0005661074E+002 +9.3623931282E-004 +1.0128007619E+002 +9.8252873945E-001 -1.8073967514E+000
7208200000.000 +9.8153476764E-001 -1.3826778099E+000 +8.3565699219E-004 +9.7973590590E+001 +8.1874473304E-004 +9.8332862934E+001 +9.8214332056E-001 -1.8631985900E+000
7408150000.000 +9.8087864728E-001 -1.4378958333E+000 +8.0277630664E-004 +1.0585855925E+002 +8.8794438131E-004 +1.0331284671E+002 +9.8172580129E-001 -1.8811820102E+000
7608100000.000 +9.8028416512E-001 -1.4692611255E+000 +9.2017652136E-004 +1.0098293665E+002 +8.9097520244E-004 +1.0133233678E+002 +9.8161822019E-001 -1.9831364518E+000
7808050000.000 +9.8038100484E-001 -1.5250140417E+000 +8.0942991300E-004 +9.9673232429E+001 +8.2438988141E-004 +9.9579758539E+001 +9.8106928935E-001 -2.0295676723E+000
8008000000.000 +9.7967964896E-001 -1.5775975372E+000 +8.4177885457E-004 +1.0025798446E+002 +8.8919615439E-004 +1.0414094488E+002 +9.8032588630E-001 -2.0453032383E+000
8207950000.000 +9.7899217677E-001 -1.6228798625E+000 +7.1451435938E-004 +9.8892859206E+001 +7.1305644178E-004 +9.7883828598E+001 +9.8012546626E-001 -2.0882631206E+000
8407900000.000 +9.7937301173E-001 -1.6024088834E+000 +8.0192788262E-004 +1.0842828113E+002 +7.5044192707E-004 +1.0873777623E+002 +9.7998197720E-001 -2.1225305119E+000
8607850000.000 +9.7859122783E-001 -1.6435596206E+000 +8.5287457441E-004 +1.0953021314E+002 +8.5800812328E-004 +1.1203643626E+002 +9.7958990849E-001 -2.1533407539E+000
8807800000.000 +9.7742656777E-001 -1.6898432134E+000 +9.6997046607E-004 +1.1553070895E+002 +9.7163778234E-004 +1.1549817526E+002 +9.7961606300E-001 -2.1951950005E+000
9007750000.000 +9.7808071548E-001 -1.6718691577E+000 +9.6740343094E-004 +1.1188075522E+002 +9.5926036662E-004 +1.1085955151E+002 +9.7904064500E-001 -2.2379598092E+000
9207700000.000 +9.7742005075E-001 -1.7227820214E+000 +1.0573896387E-003 +1.1203199763E+002 +1.0864911511E-003 +1.1263456863E+002 +9.7904697397E-001 -2.2525707398E+000
9407650000.000 +9.7683077010E-001 -1.7457680420E+000 +1.1510564564E-003 +1.0920130477E+002 +1.1598266031E-003 +1.0812567714E+002 +9.7833517454E-001 -2.3239306350E+000
9607600000.000 +9.7698022462E-001 -1.7615615682E+000 +1.1277870223E-003 +1.0813330652E+002 +1.1360241819E-003 +1.0766825219E+002 +9.7821668961E-001 -2.3585241622E+000
9807550000.000 +9.7678574851E-001 -1.8363779946E+000 +1.1196210880E-003 +1.0567203407E+002 +1.0295457640E-003 +1.0668198282E+002 +9.7812572705E-001 -2.3774692989E+000
10007500000.000 +9.7578017073E-001 -1.8750557916E+000 +1.1045023385E-003 +1.0868260531E+002 +1.1000491303E-003 +1.0933668679E+002 +9.7704678658E-001 -2.4122638453E+000
10207450000.000 +9.7588587304E-001 -1.8623324764E+000 +1.2018995336E-003 +1.1060699872E+002 +1.2300577126E-003 +1.0990437676E+002 +9.7713740451E-001 -2.4790945385E+000
10407400000.000 +9.7582276331E-001 -1.9080514968E+000 +1.1977999505E-003 +1.1149030367E+002 +1.2070713335E-003 +1.1341964092E+002 +9.7647366434E-001 -2.4827069485E+000
10607350000.000 +9.7488111539E-001 -1.9438588789E+000 +1.3139148629E-003 +1.0988872319E+002 +1.3210222647E-003 +1.0932377854E+002 +9.7648751533E-001 -2.5380538613E+000
10807300000.000 +9.7504884500E-001 -1.9286638096E+000 +1.4162807435E-003 +1.1212563516E+002 +1.3499749361E-003 +1.1207438959E+002 +9.7556916781E-001 -2.5820054249E+000
11007250000.000 +9.7447678662E-001 -1.9522500032E+000 +1.4230372409E-003 +1.1174279214E+002 +1.3972407346E-003 +1.1282093217E+002 +9.7519849079E-001 -2.6037102928E+000
11207200000.000 +9.7351621081E-001 -1.9864032674E+000 +1.5342276320E-003 +1.1044120242E+002 +1.4640072851E-003 +1.1352050073E+002 +9.7500649529E-001 -2.6195589550E+000
11407150000.000 +9.7370317379E-001 -1.9923474680E+000 +1.6424725999E-003 +1.1813750572E+002 +1.6089525446E-003 +1.1639329100E+002 +9.7464434288E-001 -2.6651196472E+000
11607100000.000 +9.7376629947E-001 -2.0544712542E+000 +1.7256952534E-003 +1.0992312812E+002 +1.6357974782E-003 +1.1109194624E+002 +9.7457539161E-001 -2.6774835104E+000
11807050000.000 +9.7241076928E-001 -2.0680041658E+000 +1.6595228250E-003 +1.1528960362E+002 +1.5928801197E-003 +1.1194782752E+002 +9.7417111453E-001 -2.7148771857E+000
12007000000.000 +9.7175343771E-001 -2.0791727349E+000 +1.8590505720E-003 +1.1328238789E+002 +1.9369314453E-003 +1.1123408502E+002 +9.7343133004E-001 -2.7845275460E+000
12206950000.000 +9.7163843265E-001 -2.0768275004E+000 +2.0932530914E-003 +1.1405353048E+002 +2.0733735929E-003 +1.1258830662E+002 +9.7348275078E-001 -2.7806020325E+000
12406900000.000 +9.6999621574E-001 -2.1043595482E+000 +2.1614895745E-003 +1.0979048800E+002 +2.0560607379E-003 +1.0705776842E+002 +9.7316171544E-001 -2.8229070683E+000
12606850000.000 +9.7017925684E-001 -2.0994503267E+000 +2.2794567898E-003 +1.0383130621E+002 +2.2731305060E-003 +1.0632336903E+002 +9.7225073535E-001 -2.8218967136E+000
12806800000.000 +9.6986395260E-001 -2.0936390083E+000 +2.4738550167E-003 +1.0460344913E+002 +2.3347904500E-003 +1.0213604380E+002 +9.7201616496E-001 -2.8684242211E+000
13006750000.000 +9.6967227101E-001 -2.1056802925E+000 +2.5026737077E-003 +9.8774205507E+001 +2.4175236703E-003 +9.8095255679E+001 +9.7155479520E-001 -2.9159497137E+000
13206700000.000 +9.6925638032E-001 -2.1532085494E+000 +2.5165710616E-003 +9.3931494333E+001 +2.5739100476E-003 +9.3839368830E+001 +9.7125044166E-001 -2.9710302427E+000
13406650000.000 +9.6954718803E-001 -2.1719240789E+000 +2.7526040417E-003 +8.5215098864E+001 +2.6804926894E-003 +8.4686145620E+001 +9.7090109322E-001 -2.9775911167E+000
13606600000.000 +9.6886721446E-001 -2.2397051771E+000 +2.3170202507E-003 +7.0190847101E+001 +2.2847793561E-003 +7.0765551138E+001 +9.7048122971E-001 -2.9589281971E+000
13806550000.000 +9.6797532178E-001 -2.2414157137E+000 +1.5756617439E-003 +7.5761150417E+001 +1.6005351588E-003 +7.6972473966E+001 +9.7010605294E-001 -3.0744492663E+000
14006500000.000 +9.6832322779E-001 -2.2519801347E+000 +1.6990851203E-003 +9.2210130757E+001 +1.6282627489E-003 +9.2086089222E+001 +9.6881471474E-001 -3.0358320708E+000
14206450000.000 +9.6717253556E-001 -2.2906034096E+000 +1.8643710298E-003 +9.6627744790E+001 +1.9344913385E-003 +9.7491568831E+001 +9.6851075548E-001 -2.9885629531E+000
14406400000.000 +9.6722757962E-001 -2.3104602234E+000 +2.0339792003E-003 +9.2507136441E+001 +2.0486382197E-003 +9.3713801118E+001 +9.6763026580E-001 -3.0335742491E+000
14606350000.000 +9.6741593773E-001 -2.2791232858E+000 +1.9849042407E-003 +1.0297176817E+002 +2.0181916418E-003 +1.0169651263E+002 +9.6781773894E-001 -3.0881508096E+000
14806300000.000 +9.6584401422E-001 -2.3154099633E+000 +2.3555421344E-003 +9.8319087403E+001 +2.3704174728E-003 +9.7109010257E+001 +9.6713080446E-001 -3.0324511573E+000
15006250000.000 +9.6562135595E-001 -2.3305456280E+000 +2.2537288605E-003 +9.3515495939E+001 +2.1869647927E-003 +9.0278875930E+001 +9.6695481300E-001 -3.0693786614E+000
15206200000.000 +9.6553698412E-001 -2.3018964741E+000 +2.3432497033E-003 +9.9808033894E+001 +2.3399617824E-003 +9.8688882247E+001 +9.6672974884E-001 -3.0876302462E+000
15406150000.000 +9.6430267636E-001 -2.3506231761E+000 +2.4756686533E-003 +8.9925860825E+001 +2.4385778147E-003 +9.0606075117E+001 +9.6649757304E-001 -3.0619650028E+000
15606100000.000 +9.6334314050E-001 -2.2972237335E+000 +2.2826534627E-003 +9.4416452580E+001 +2.2425290854E-003 +9.4300828617E+001 +9.6629302784E-001 -3.1515135375E+000
15806050000.000 +9.6350139858E-001 -2.3812838566E+000 +2.4292667743E-003 +9.5787194328E+001 +2.3887772776E-003 +9.6941647951E+001 +9.6555637713E-001 -3.1285098604E+000
16006000000.000 +9.6197481235E-001 -2.3935772691E+000 +2.3879704423E-003 +9.7099473588E+001 +2.3671035343E-003 +9.5133127782E+001 +9.6538078173E-001 -3.1223062468E+000
16205950000.000 +9.6190952102E-001 -2.3326621783E+000 +2.6621248619E-003 +9.3534550542E+001 +2.5853361625E-003 +9.3471415635E+001 +9.6454420528E-001 -3.1599389676E+000
16405900000.000 +9.6161512242E-001 -2.2556453830E+000 +2.6997012189E-003 +9.6654667096E+001 +2.6396823252E-003 +9.2603145190E+001 +9.6417858147E-001 -3.2083497210E+000
16605850000.000 +9.6066553714E-001 -2.2865004932E+000 +2.8361361308E-003 +9.1924099225E+001 +2.7798537668E-003 +9.2409167605E+001 +9.6396091733E-001 -3.1336027941E+000
16805800000.000 +9.6105678907E-001 -2.2536563113E+000 +2.6837052716E-003 +8.5716005686E+001 +2.6621590824E-003 +8.7302857508E+001 +9.6377069832E-001 -3.1905461083E+000
17005750000.000 +9.6179611781E-001 -2.2329999355E+000 +2.8232227461E-003 +8.9361734479E+001 +2.7282867262E-003 +8.8595334851E+001 +9.6368778354E-001 -3.1814967673E+000
17205700000.000 +9.6102739902E-001 -2.2874979810E+000 +2.6878163178E-003 +8.5309040238E+001 +2.5773907405E-003 +8.4903594334E+001 +9.6386879248E-001 -3.1344266544E+000
17405650000.000 +9.5962607142E-001 -2.2648601370E+000 +2.3490400687E-003 +8.7747256192E+001 +2.2611962684E-003 +8.6765510459E+001 +9.6345328360E-001 -3.1798234593E+000
17605600000.000 +9.6027854254E-001 -2.2629783315E+000 +2.2837299660E-003 +9.6196536407E+001 +2.2705635786E-003 +9.6925624750E+001 +9.6330359674E-001 -3.1887928688E+000
17805550000.000 +9.5994101789E-001 -2.2505732421E+000 +2.5816604274E-003 +9.8562814434E+001 +2.5478827242E-003 +9.9191651528E+001 +9.6299307314E-001 -3.1941019299E+000
18005500000.000 +9.5880831102E-001 -2.2308035013E+000 +2.7812570678E-003 +1.0188964925E+002 +2.7916952112E-003 +1.0119683529E+002 +9.6231987528E-001 -3.2349325002E+000
18205450000.000 +9.5936951028E-001 -2.2301838858E+000 +3.1944055602E-003 +9.9619784937E+001 +3.1543335335E-003 +9.9548307484E+001 +9.6216841689E-001 -3.2361272765E+000
18405400000.000 +9.5911872060E-001 -2.2423781344E+000 +3.1488622169E-003 +1.0083565087E+002 +3.0160125491E-003 +9.9652438370E+001 +9.6248250358E-001 -3.1750921815E+000
18605350000.000 +9.5770027343E-001 -2.2694313249E+000 +3.5367896231E-003 +1.0106051059E+002 +3.5242183457E-003 +9.8820230930E+001 +9.6148786573E-001 -3.1609758911E+000
18805300000.000 +9.5919858878E-001 -2.2670783888E+000 +3.8146458172E-003 +9.5417779547E+001 +3.5930537621E-003 +9.4204928867E+001 +9.6139280649E-001 -3.2692562281E+000
19005250000.000 +9.5859382535E-001 -2.3023508227E+000 +3.7671063615E-003 +9.5068097051E+001 +3.7361798704E-003 +9.4041867806E+001 +9.6086346056E-001 -3.1681968941E+000
19205200000.000 +9.5641667041E-001 -2.3314004949E+000 +3.9295505264E-003 +9.2219811007E+001 +3.7629428732E-003 +9.1957212972E+001 +9.6024651460E-001 -3.2018782623E+000
19405150000.000 +9.5693660012E-001 -2.3233816330E+000 +3.9811247803E-003 +9.3809013278E+001 +3.8223738860E-003 +9.0877844209E+001 +9.5968775290E-001 -3.2704729382E+000
19605100000.000 +9.5721841247E-001 -2.2504364704E+000 +3.9945958394E-003 +9.5300093915E+001 +3.8782657055E-003 +9.4960828874E+001 +9.5955963355E-001 -3.2276473421E+000
19805050000.000 +9.5608900101E-001 -2.1997661772E+000 +4.5379724492E-003 +9.2694154450E+001 +4.3109190336E-003 +9.1321188825E+001 +9.5911739779E-001 -3.1446389795E+000
20005000000.000 +9.5617508158E-001 -2.1922281077E+000 +4.6210038896E-003 +9.0551251494E+001 +4.4766337858E-003 +8.7881157740E+001 +9.5887812634E-001 -3.1641039489E+000
20204950000.000 +9.5639377772E-001 -2.2047410168E+000 +4.6741183076E-003 +8.6023260936E+001 +4.3683362738E-003 +8.4596443686E+001 +9.5831075416E-001 -3.1622688747E+000
20404900000.000 +9.5761393563E-001 -2.0863061704E+000 +4.4569743563E-003 +8.4729410163E+001 +4.3655646149E-003 +8.4266824734E+001 +9.5796319209E-001 -3.0788876666E+000
20604850000.000 +9.5781152397E-001 -2.1149806417E+000 +4.8163898165E-003 +8.4541904785E+001 +4.4819928505E-003 +8.5327455585E+001 +9.5782359859E-001 -3.0624065908E+000
20804800000.000 +9.5757269037E-001 -2.0329661878E+000 +4.6917959590E-003 +8.1265157831E+001 +4.6082745707E-003 +7.8998897888E+001 +9.5746816678E-001 -3.0929896579E+000
21004750000.000 +9.5693003270E-001 -2.0514712060E+000 +4.9313758281E-003 +7.9528521543E+001 +4.7677992745E-003 +8.0252287707E+001 +9.5814143466E-001 -3.0568499554E+000
21204700000.000 +9.5865993793E-001 -2.0315101712E+000 +4.6283408298E-003 +7.8924619228E+001 +4.5486014770E-003 +7.4457391649E+001 +9.5846033697E-001 -3.0543553480E+000
21404650000.000 +9.5848053664E-001 -2.0180005590E+000 +4.7351899396E-003 +7.6701106697E+001 +4.8123040244E-003 +7.5650900357E+001 +9.5848348149E-001 -3.0497210727E+000
21604600000.000 +9.5859719965E-001 -2.0209391295E+000 +4.9122650521E-003 +7.5063546667E+001 +4.9504914145E-003 +7.3978318598E+001 +9.5852625011E-001 -2.9832018785E+000
21804550000.000 +9.5959157372E-001 -2.0408686008E+000 +4.8493431269E-003 +7.8078217835E+001 +4.7487010360E-003 +7.3798943840E+001 +9.5911119914E-001 -3.0350582572E+000
22004500000.000 +9.5854443858E-001 -2.0673220089E+000 +4.7821077641E-003 +7.6126310431E+001 +4.8767960457E-003 +7.4165700310E+001 +9.5891802098E-001 -3.0032478505E+000
22204450000.000 +9.5889024540E-001 -2.1419853773E+000 +5.1217308131E-003 +7.5103985947E+001 +4.9871152194E-003 +7.1575485218E+001 +9.5916075904E-001 -2.9636305417E+000
22404400000.000 +9.5895546992E-001 -2.0748578474E+000 +4.6485849132E-003 +7.4149858637E+001 +4.7335121664E-003 +7.2693477739E+001 +9.5963102000E-001 -3.0101485214E+000
22604350000.000 +9.5886904112E-001 -2.1265402502E+000 +5.1144412185E-003 +7.6352747460E+001 +5.1022821111E-003 +7.1895053281E+001 +9.6015948051E-001 -2.9470983541E+000
22804300000.000 +9.5722579575E-001 -2.0490679222E+000 +5.2693207839E-003 +7.3743936709E+001 +4.9580187954E-003 +7.4951371459E+001 +9.5969609157E-001 -2.9092664904E+000
23004250000.000 +9.5738473163E-001 -2.0912137281E+000 +5.0356841234E-003 +7.9154380531E+001 +4.8979996172E-003 +7.6468545067E+001 +9.5968056952E-001 -2.9611040753E+000
23204200000.000 +9.5785760226E-001 -2.0311582876E+000 +5.4925747219E-003 +7.7929142152E+001 +5.2427825394E-003 +7.5990881853E+001 +9.6037862613E-001 -2.8883315940E+000
23404150000.000 +9.5789158782E-001 -1.9857704734E+000 +6.0339365911E-003 +7.7313882066E+001 +5.7224943409E-003 +7.6019896998E+001 +9.6080305343E-001 -2.8466718825E+000
23604100000.000 +9.5566536901E-001 -1.9425723196E+000 +6.2184422110E-003 +7.2793746421E+001 +5.9754940827E-003 +7.0745007092E+001 +9.6080571653E-001 -2.8873640173E+000
23804050000.000 +9.5786088526E-001 -1.9341905890E+000 +6.3504043553E-003 +6.9270642488E+001 +6.0818210753E-003 +6.8086587848E+001 +9.6144320029E-001 -2.8781558987E+000
24004000000.000 +9.5844626918E-001 -1.9138689922E+000 +6.6153464810E-003 +6.7391479883E+001 +6.3238453269E-003 +6.7240389630E+001 +9.6156521377E-001 -2.9054328258E+000
24203950000.000 +9.5986192382E-001 -1.8616473844E+000 +6.7965837721E-003 +6.1814143618E+001 +6.3750007171E-003 +6.0591306502E+001 +9.6136257357E-001 -2.9584669165E+000
24403900000.000 +9.6192388401E-001 -1.9254370221E+000 +6.5845808835E-003 +6.1404157166E+001 +6.4101615220E-003 +6.0526938795E+001 +9.6198978281E-001 -2.9707399001E+000
24603850000.000 +9.6273808201E-001 -1.9795006122E+000 +7.0051067963E-003 +5.9274371869E+001 +6.8160549786E-003 +5.7575445218E+001 +9.6111366018E-001 -2.9164128232E+000
24803800000.000 +9.6365401453E-001 -2.0220950844E+000 +6.6698791109E-003 +5.3855684895E+001 +6.4587187317E-003 +5.0620432519E+001 +9.6197298660E-001 -2.9330717163E+000
25003750000.000 +9.6303379489E-001 -2.0850271903E+000 +6.6186268843E-003 +5.2206809551E+001 +6.0140361088E-003 +5.0019281534E+001 +9.6202684832E-001 -2.9718370386E+000
25203700000.000 +9.6408913465E-001 -2.0307662315E+000 +6.2499847636E-003 +5.3942716622E+001 +6.2805573388E-003 +5.0626562317E+001 +9.6329819402E-001 -2.9321823374E+000
25403650000.000 +9.6402343040E-001 -2.1241280061E+000 +6.3788454993E-003 +5.3609652866E+001 +6.0456738263E-003 +5.1187474811E+001 +9.6326137060E-001 -2.9515256741E+000
25603600000.000 +9.6437957891E-001 -2.1290022260E+000 +6.1556817265E-003 +5.2747162710E+001 +5.8546127334E-003 +5.1897679266E+001 +9.6357950554E-001 -2.9668584473E+000
25803550000.000 +9.6474467384E-001 -2.1438201666E+000 +6.0416013808E-003 +5.5307864862E+001 +6.1014032662E-003 +5.2092174318E+001 +9.6353255166E-001 -2.9795887979E+000
26003500000.000 +9.6459116946E-001 -2.2115961874E+000 +6.2995251800E-003 +5.3168979939E+001 +6.2606191283E-003 +5.2885012854E+001 +9.6361009081E-001 -2.9842986049E+000
26203450000.000 +9.6521112285E-001 -2.2077736412E+000 +6.6034072254E-003 +5.2659447484E+001 +6.4130606221E-003 +5.2539191545E+001 +9.6427807322E-001 -2.9977840947E+000
26403400000.000 +9.6457466042E-001 -2.1644151385E+000 +6.7573349157E-003 +4.9808096604E+001 +6.4308229740E-003 +4.8283834632E+001 +9.6491088056E-001 -2.9917695725E+000
26603350000.000 +9.6383061847E-001 -2.2529479749E+000 +6.7524191960E-003 +4.8290957004E+001 +6.6194009330E-003 +4.5575742793E+001 +9.6528940959E-001 -3.0005016927E+000
26803300000.000 +9.6372133638E-001 -2.2488849650E+000 +6.2178108122E-003 +4.7361397255E+001 +6.1656910247E-003 +4.4656903288E+001 +9.6542105762E-001 -3.0406897609E+000
27003250000.000 +9.6270771158E-001 -2.2778347039E+000 +6.0703465432E-003 +5.2342236764E+001 +5.8876512080E-003 +5.0954976416E+001 +9.6510141214E-001 -3.0197907304E+000
27203200000.000 +9.6239571564E-001 -2.3288432320E+000 +6.8028339227E-003 +5.3279719717E+001 +6.5307436278E-003 +5.2201236708E+001 +9.6455235191E-001 -2.9909612365E+000
27403150000.000 +9.6161244690E-001 -2.3472799897E+000 +7.5201094163E-003 +5.2113412529E+001 +7.0802001166E-003 +4.9942453104E+001 +9.6472208121E-001 -3.0482635823E+000
27603100000.000 +9.6125790837E-001 -2.2702740803E+000 +7.5157559041E-003 +4.5793413363E+001 +7.1788693564E-003 +4.4702537838E+001 +9.6467646924E-001 -2.9797118831E+000
27803050000.000 +9.5981615048E-001 -2.2915784869E+000 +7.8144343946E-003 +4.8964022084E+001 +7.2980118568E-003 +4.6968862871E+001 +9.6546803809E-001 -3.0204903935E+000
28003000000.000 +9.6117768997E-001 -2.3785718910E+000 +8.8612339960E-003 +4.1946865680E+001 +8.3352713406E-003 +4.1015961507E+001 +9.6498351205E-001 -3.0455920871E+000
28202950000.000 +9.6241799694E-001 -2.2565974403E+000 +8.8641095678E-003 +3.6160956520E+001 +8.2035340267E-003 +3.4594595818E+001 +9.6463051364E-001 -2.9469111069E+000
28402900000.000 +9.6325768562E-001 -2.2774548973E+000 +8.1383711758E-003 +2.9102094756E+001 +8.1659487508E-003 +2.6733948205E+001 +9.6508378611E-001 -2.9835490692E+000
28602850000.000 +9.6272961901E-001 -2.2659561475E+000 +7.4213028719E-003 +2.6972902708E+001 +7.2101055574E-003 +2.5176049982E+001 +9.6533543052E-001 -3.0059066617E+000
28802800000.000 +9.6396057974E-001 -2.2518394657E+000 +7.1392143627E-003 +2.6349289396E+001 +6.8726043431E-003 +2.5711057601E+001 +9.6627505687E-001 -3.0039936128E+000
29002750000.000 +9.6525921538E-001 -2.2480242882E+000 +6.9124895156E-003 +2.6753546543E+001 +6.4925970714E-003 +2.6196226297E+001 +9.6576774765E-001 -3.0419763898E+000
29202700000.000 +9.6484315805E-001 -2.3425963973E+000 +6.8960100785E-003 +2.7145061277E+001 +6.7455151238E-003 +2.4209142327E+001 +9.6654600284E-001 -3.1187458685E+000
29402650000.000 +9.6489807081E-001 -2.3294422641E+000 +6.4066607001E-003 +2.6638702190E+001 +6.2888360020E-003 +2.3830985418E+001 +9.6669387722E-001 -3.1055524037E+000
29602600000.000 +9.6481101201E-001 -2.2761101557E+000 +6.5238843330E-003 +2.8162321625E+001 +6.2737771801E-003 +2.6434284836E+001 +9.6692355040E-001 -3.1042233222E+000
29802550000.000 +9.6384384225E-001 -2.4065868326E+000 +6.4087930055E-003 +2.9158594136E+001 +6.0922621645E-003 +2.5232344534E+001 +9.6767910257E-001 -3.1353792593E+000
30002500000.000 +9.6554241464E-001 -2.3851112807E+000 +6.2486784400E-003 +2.9189919690E+001 +5.9863734425E-003 +2.7412511440E+001 +9.6854258157E-001 -3.1198099279E+000
30202450000.000 +9.6509648436E-001 -2.3805163188E+000 +6.1924478578E-003 +2.9238882423E+001 +6.1222593299E-003 +2.9410682947E+001 +9.6788270830E-001 -3.1335610854E+000
30402400000.000 +9.6371428879E-001 -2.5060865168E+000 +6.6325304335E-003 +3.1398509440E+001 +6.1443052746E-003 +3.0696815011E+001 +9.6818959826E-001 -3.2127093331E+000
30602350000.000 +9.6440326810E-001 -2.5033395294E+000 +6.6608225503E-003 +3.3716571938E+001 +6.3828612619E-003 +3.2953162607E+001 +9.6848230458E-001 -3.1767112742E+000
30802300000.000 +9.6435542596E-001 -2.3861225648E+000 +7.1695781072E-003 +3.3277695372E+001 +6.8149890959E-003 +3.0945729495E+001 +9.6772628467E-001 -3.1343079899E+000
31002250000.000 +9.6319574504E-001 -2.4385725042E+000 +7.2888006622E-003 +3.2409204877E+001 +7.0750058833E-003 +3.2869414354E+001 +9.6788334767E-001 -3.1780233923E+000
31202200000.000 +9.6410217853E-001 -2.4878319248E+000 +8.3561276431E-003 +3.2882375633E+001 +7.9865140849E-003 +3.1655185621E+001 +9.6641224940E-001 -3.2242214182E+000
31402150000.000 +9.6249826004E-001 -2.3899496022E+000 +9.5263667827E-003 +2.5471896183E+001 +9.1868496449E-003 +2.4904959406E+001 +9.6543628727E-001 -3.1651259583E+000
31602100000.000 +9.6153749172E-001 -2.2174741730E+000 +9.3311714879E-003 +1.6597452714E+001 +8.7859058479E-003 +1.4069911056E+001 +9.6525354054E-001 -3.0945383921E+000
31802050000.000 +9.6379391825E-001 -2.3707220039E+000 +8.5998250886E-003 +1.3087487807E+001 +8.3569130824E-003 +1.3591619374E+001 +9.6656610691E-001 -3.1442156916E+000
32002000000.000 +9.6336262639E-001 -2.2543421167E+000 +8.5466228258E-003 +6.3078967013E+000 +8.1820333102E-003 +4.2072068829E+000 +9.6673305853E-001 -3.0832622724E+000
32201950000.000 +9.6443182896E-001 -2.3223069359E+000 +7.6561282695E-003 +2.4762137822E+000 +7.4920388112E-003 +2.0005952432E+000 +9.6871701113E-001 -3.1141112488E+000
32401900000.000 +9.6651668468E-001 -2.3417882799E+000 +7.3157750281E-003 +3.3540647147E+000 +6.9881589742E-003 +1.4601817552E+000 +9.6906553679E-001 -3.1226402359E+000
32601850000.000 +9.6692202889E-001 -2.3677376042E+000 +7.0090022136E-003 +3.8767077905E+000 +6.6792849622E-003 +3.3432827801E+000 +9.6944836618E-001 -3.1753708729E+000
32801800000.000 +9.6689454911E-001 -2.4601793655E+000 +6.8824523334E-003 +3.2958200321E+000 +6.6707588392E-003 +1.6135920263E+000 +9.6928002873E-001 -3.1600110158E+000
33001750000.000 +9.6685329145E-001 -2.4437866337E+000 +6.5131946691E-003 +2.3761194001E+000 +6.4013529050E-003 -1.3063026254E+000 +9.7000434513E-001 -3.2831491518E+000
33201700000.000 +9.6751320945E-001 -2.4606588459E+000 +6.2712886726E-003 +5.8370084322E+000 +5.9603618935E-003 +2.2659669768E+000 +9.7018720394E-001 -3.3554840265E+000
33401650000.000 +9.6705056342E-001 -2.6235810640E+000 +5.9706052429E-003 +6.6900618593E+000 +5.8679569565E-003 +3.8005599358E+000 +9.6983385565E-001 -3.3765326481E+000
33601600000.000 +9.6707151780E-001 -2.5948160981E+000 +6.1027173327E-003 +7.2154019210E+000 +5.8214458172E-003 +5.7791044563E+000 +9.6940445226E-001 -3.3532033235E+000
33801550000.000 +9.6750626201E-001 -2.6193626639E+000 +6.0609734202E-003 +5.9337783720E+000 +5.7768826134E-003 +3.9537939232E+000 +9.6935921809E-001 -3.3341396597E+000
34001500000.000 +9.6713077929E-001 -2.6672958349E+000 +5.9734753083E-003 +8.2837710439E+000 +5.6822505431E-003 +5.1536513241E+000 +9.6914819667E-001 -3.4393985713E+000
34201450000.000 +9.6606263829E-001 -2.6431044221E+000 +5.9787047568E-003 +6.8097417703E+000 +5.6189055539E-003 +6.0368733354E+000 +9.6935908104E-001 -3.5041893124E+000
34401400000.000 +9.6682832965E-001 -2.6834322991E+000 +6.1026953893E-003 +7.6226879167E+000 +5.7594495205E-003 +7.6567988186E+000 +9.6908270821E-001 -3.4638226060E+000
34601350000.000 +9.6537851008E-001 -2.6552312768E+000 +6.2316721591E-003 +1.0208800226E+001 +5.9728841210E-003 +6.9850633081E+000 +9.6890309519E-001 -3.4465170338E+000
34801300000.000 +9.6758023730E-001 -2.6777029994E+000 +6.6145187856E-003 +1.2985229072E+001 +6.4140426652E-003 +9.5344135628E+000 +9.6875915113E-001 -3.5164910097E+000
35001250000.000 +9.6622706628E-001 -2.6078198515E+000 +7.4999680156E-003 +6.6344531321E+000 +7.0149685706E-003 +6.2160140323E+000 +9.6767683679E-001 -3.4348742132E+000
35201200000.000 +9.6417286554E-001 -2.5336615861E+000 +7.3384919086E-003 +2.2182468047E+000 +7.0468703050E-003 -4.0214624958E-001 +9.6721605547E-001 -3.4936724949E+000
35401150000.000 +9.6559070502E-001 -2.5598599848E+000 +7.1619103711E-003 -1.6993747123E+000 +7.0874883837E-003 -3.5651607319E+000 +9.6764444998E-001 -3.4064593466E+000
35601100000.000 +9.6615963315E-001 -2.5842387056E+000 +7.1310287520E-003 -5.2538942674E+000 +7.0213637735E-003 -8.2544151325E+000 +9.6667728400E-001 -3.4483162825E+000
35801050000.000 +9.6622918236E-001 -2.5802106875E+000 +6.9934763890E-003 -7.2063226902E+000 +6.6521350960E-003 -9.5151115795E+000 +9.6660584930E-001 -3.3675860560E+000
36001000000.000 +9.6516593058E-001 -2.5764887278E+000 +6.6234365626E-003 -1.0448553148E+001 +6.6026444778E-003 -1.1500871712E+001 +9.6660196947E-001 -3.4180334581E+000
36200950000.000 +9.6798299022E-001 -2.6479110925E+000 +6.7081560362E-003 -1.6319774982E+001 +6.4116669450E-003 -1.7767000297E+001 +9.6792670991E-001 -3.3560398604E+000
36400900000.000 +9.6728174837E-001 -2.6409225946E+000 +5.8479344712E-003 -1.4173283738E+001 +5.8358581969E-003 -1.6902613229E+001 +9.6778277828E-001 -3.4271623828E+000
36600850000.000 +9.6856292919E-001 -2.7541120649E+000 +5.5612523751E-003 -1.5118416067E+001 +5.4154324841E-003 -1.8252124405E+001 +9.6720188323E-001 -3.4732561374E+000
36800800000.000 +9.6895599336E-001 -2.8623019548E+000 +5.2266024773E-003 -1.4783477102E+001 +5.0296026862E-003 -1.5668966763E+001 +9.6713855934E-001 -3.5254705423E+000
37000750000.000 +9.6826597605E-001 -2.9517287940E+000 +4.7681729711E-003 -1.0165540161E+001 +4.7821175825E-003 -1.3027085592E+001 +9.6678446048E-001 -3.5535328998E+000
37200700000.000 +9.6746480349E-001 -3.0187899907E+000 +4.9847864034E-003 -5.7457004683E+000 +4.6171525796E-003 -1.1446747136E+001 +9.6727980310E-001 -3.5675461637E+000
37400650000.000 +9.6734315023E-001 -3.0364247835E+000 +5.0837894141E-003 -2.0505032441E+000 +4.8897243204E-003 -5.5764011058E+000 +9.6740410692E-001 -3.5978504390E+000
37600600000.000 +9.6563081089E-001 -3.0741831207E+000 +5.5964557986E-003 -3.1255992516E+000 +5.3303807052E-003 -6.9785240210E+000 +9.6655957266E-001 -3.6168307383E+000
37800550000.000 +9.6376222974E-001 -3.0236523036E+000 +5.7192800985E-003 -8.7589455264E+000 +5.3975486179E-003 -8.8002206963E+000 +9.6613785389E-001 -3.6195095596E+000
38000500000.000 +9.6491249373E-001 -2.9768836158E+000 +5.3708238525E-003 -1.2277865721E+001 +5.1271357323E-003 -1.3119847177E+001 +9.6638404618E-001 -3.5654905898E+000
38200450000.000 +9.6514410271E-001 -2.9904462731E+000 +5.0004160858E-003 -7.0764663394E+000 +4.6370800181E-003 -8.2976783785E+000 +9.6535801210E-001 -3.5890951907E+000
38400400000.000 +9.6381022432E-001 -2.9644360958E+000 +4.9146891302E-003 -1.7303280270E+000 +4.7045613056E-003 -2.8772883399E+000 +9.6463490257E-001 -3.5999388334E+000
38600350000.000 +9.6364131734E-001 -3.0291063062E+000 +5.7653084127E-003 +5.1930949808E-001 +5.3518292188E-003 -1.7701767748E+000 +9.6325626420E-001 -3.5470345963E+000
38800300000.000 +9.6317823725E-001 -2.8738007650E+000 +5.9740750875E-003 -5.5806433627E+000 +5.8970600165E-003 -7.3472220199E+000 +9.6177993724E-001 -3.4517926192E+000
39000250000.000 +9.6231905013E-001 -2.8075894592E+000 +6.1476404274E-003 -1.2331983407E+001 +5.8534925205E-003 -1.3413989660E+001 +9.6197052743E-001 -3.3757043978E+000
39200200000.000 +9.6366714447E-001 -2.6752652474E+000 +5.7413192621E-003 -1.2878420867E+001 +5.7365648656E-003 -1.1597896905E+001 +9.6147065605E-001 -3.3981362007E+000
39400150000.000 +9.6414031450E-001 -2.7245060341E+000 +6.2267467820E-003 -1.1296922214E+001 +6.1596205298E-003 -1.3254678394E+001 +9.6260222438E-001 -3.3676046038E+000
39600100000.000 +9.6500509375E-001 -2.5547741065E+000 +6.2030153826E-003 -1.4353823869E+001 +6.2324756877E-003 -1.6810154774E+001 +9.6212544924E-001 -3.3778525455E+000
39800050000.000 +9.6567224434E-001 -2.6601698351E+000 +6.1822420365E-003 -2.1110105175E+001 +6.2351091210E-003 -2.5724080482E+001 +9.6298324124E-001 -3.3554093695E+000
40000000000.000 +9.6700182815E-001 -2.6392899562E+000 +5.6181231990E-003 -2.7497746231E+001 +5.5549265889E-003 -2.9723173970E+001 +9.6460111370E-001 -3.4171975916E+000
