# Supplementary material for: Conductivity and radio frequency performance data for silver nanoparticle inks deposited via aerosol jet deposition and processed under varying conditions
Source: Data Brief. 2020 Sep 24;33:106331. doi: 10.1016/j.dib.2020.106331 (PMC7560714; doi:10.1016/j.dib.2020.106331)
Supplement: Supplementary file 3 [file mmc3.zip › Sintering Study/Clariant Ink/RF Data/CLA_06_04.S2P]

!  2-Port S-parameters saved by WinCal
! VAR MeasName=S-Parameters (CALIBRATED_DATA) read from VNA (E8364B)
! VAR MeasDate=11/27/2017 1:24:48 PM
! VAR NAME=AFRL171011_03_04
! VAR FILENAME=AFRL171011_03_04.S2P
! VAR DATE=11/27/2017 1:24:48 PM
! VAR PHYS_PORTS=1,2
! VAR ObjTypeName=DATASET
! VAR IndexType=Frequency
!
# Hz S MA R 50
10000000.000 +9.9616733279E-001 -1.8856900498E-001 +4.6749039647E-004 +3.7415812913E+001 +2.2257950896E-003 -4.9082822419E+001 +9.9663348706E-001 -1.7755293097E-001
209950000.000 +9.9406486881E-001 -1.5751302228E-001 +1.1747950869E-004 -4.5265364145E+001 +1.2316874212E-004 -1.7122041843E+001 +9.9451874107E-001 -2.0397675043E-001
409900000.000 +9.9356006587E-001 -2.0799330686E-001 +1.0974316867E-004 +6.3954774598E+001 +9.5007764458E-005 +3.3587082093E+001 +9.9322043132E-001 -2.9153613808E-001
609850000.000 +9.9259773585E-001 -2.3123089047E-001 +1.4332695128E-005 -1.6700339939E+002 +5.0334081747E-005 -1.2488823292E+002 +9.9213655636E-001 -4.0958535659E-001
809800000.000 +9.9144822140E-001 -2.6204251447E-001 +2.2809107861E-004 +7.6891953259E+001 +2.4689073510E-004 +7.5922729200E+001 +9.9180230980E-001 -4.8191391150E-001
1009750000.000 +9.9105851219E-001 -3.5028265729E-001 +2.0305120143E-004 -5.2097434315E+001 +1.7412806415E-004 -8.3339906284E+001 +9.9110817647E-001 -5.8811222782E-001
1209700000.000 +9.9090686636E-001 -3.5468186836E-001 +6.0082472980E-005 +3.0945626586E+001 +3.7886606376E-005 +1.0379718439E+002 +9.9037095919E-001 -5.5748151159E-001
1409650000.000 +9.9085250948E-001 -4.4017690950E-001 +4.4336349771E-005 +1.0260322383E+002 +6.0225966039E-005 +1.5317306529E+002 +9.9029567161E-001 -7.0125438348E-001
1609600000.000 +9.8997976393E-001 -4.6472418314E-001 +2.7931576906E-006 +1.1751862118E+002 +3.5831229553E-005 +1.4393567474E+002 +9.9019873903E-001 -7.9399485150E-001
1809550000.000 +9.8967353259E-001 -5.3455206057E-001 +1.0098740594E-004 -1.7760309577E+002 +3.5740873022E-005 -9.8403222332E+001 +9.8966738363E-001 -9.1979310013E-001
2009500000.000 +9.8805306101E-001 -6.4814265555E-001 +2.5715808616E-004 +1.4988619281E+002 +2.2042223765E-004 +1.5253685387E+002 +9.8826328626E-001 -9.8390288578E-001
2209450000.000 +9.8819981781E-001 -6.1972252885E-001 +4.3898886162E-005 -1.2282861290E+002 +5.0957984184E-005 -8.6295209034E+001 +9.8725384697E-001 -1.0193084046E+000
2409400000.000 +9.8756636427E-001 -5.9991414442E-001 +1.6824206986E-004 +1.1449735415E+002 +1.3359595181E-004 +1.6890980995E+002 +9.8683206685E-001 -1.0690298902E+000
2609350000.000 +9.8715601054E-001 -6.1032576352E-001 +1.5118263366E-004 +7.6123541478E+001 +1.5369454775E-004 +9.1107458803E+001 +9.8660143930E-001 -1.0891353198E+000
2809300000.000 +9.8746108291E-001 -6.5237577261E-001 +1.8563008231E-004 +1.5654109047E+002 +2.2218648560E-004 +1.6563589886E+002 +9.8663539836E-001 -1.2386875752E+000
3009250000.000 +9.8721756577E-001 -7.0458777175E-001 +2.8618037460E-004 +1.0373739361E+002 +2.8703215346E-004 +1.1191642023E+002 +9.8629431252E-001 -1.2626211911E+000
3209200000.000 +9.8620349263E-001 -7.2893731680E-001 +1.9887342733E-004 +1.4023464813E+002 +1.9383581074E-004 +1.2337887494E+002 +9.8506174752E-001 -1.3266103376E+000
3409150000.000 +9.8567347804E-001 -7.4043489740E-001 +2.1012888909E-004 +1.3790061525E+002 +2.2865807511E-004 +1.4632282972E+002 +9.8452597752E-001 -1.3791603101E+000
3609100000.000 +9.8535632307E-001 -7.6171040605E-001 +2.2821296540E-004 +1.6631540902E+002 +1.8224108777E-004 +1.6399492893E+002 +9.8460518348E-001 -1.4121234154E+000
3809050000.000 +9.8479797662E-001 -7.4331407943E-001 +4.9697792009E-004 +1.5341115459E+002 +4.1047537914E-004 +1.5857417562E+002 +9.8402872440E-001 -1.4607941291E+000
4009000000.000 +9.8494271258E-001 -7.7448265883E-001 +3.5580383103E-004 +1.4159311614E+002 +3.3625686079E-004 +1.4040174173E+002 +9.8421936799E-001 -1.5332369032E+000
4208950000.000 +9.8463800441E-001 -8.0253691121E-001 +4.2112391174E-004 +1.4408768766E+002 +4.1565074302E-004 +1.3924426889E+002 +9.8383051086E-001 -1.6156587859E+000
4408900000.000 +9.8394689284E-001 -8.3203074155E-001 +4.3128269770E-004 +1.2860885417E+002 +4.6093429963E-004 +1.2685015580E+002 +9.8341691003E-001 -1.5854075886E+000
4608850000.000 +9.8353362026E-001 -8.5075061579E-001 +4.9567617253E-004 +1.3183311470E+002 +4.2357225547E-004 +1.3021567251E+002 +9.8265652122E-001 -1.7025119629E+000
4808800000.000 +9.8310544149E-001 -8.6585753085E-001 +4.7992493079E-004 +1.2519694414E+002 +4.8681399703E-004 +1.3326716804E+002 +9.8224357118E-001 -1.7252856948E+000
5008750000.000 +9.8248854839E-001 -8.8955506612E-001 +4.9251657578E-004 +1.2804510832E+002 +5.1130865911E-004 +1.2699391097E+002 +9.8211330307E-001 -1.7543146461E+000
5208700000.000 +9.8203311210E-001 -8.8505655794E-001 +6.9082674775E-004 +1.4438811385E+002 +6.6113862592E-004 +1.4493620789E+002 +9.8140314710E-001 -1.8308650331E+000
5408650000.000 +9.8273603598E-001 -8.5733260490E-001 +7.1399797983E-004 +1.2054513843E+002 +7.9592881452E-004 +1.2780516422E+002 +9.8147831069E-001 -1.8257819612E+000
5608600000.000 +9.8260448624E-001 -8.6639214398E-001 +7.7939792328E-004 +1.2278862717E+002 +7.7425114481E-004 +1.2252918952E+002 +9.8120165527E-001 -1.8487800464E+000
5808550000.000 +9.8230723241E-001 -8.9566749087E-001 +7.6597360864E-004 +1.1531082136E+002 +7.5901652253E-004 +1.1768929640E+002 +9.8112478410E-001 -1.9021700502E+000
6008500000.000 +9.8291871520E-001 -9.2426709634E-001 +7.3600013574E-004 +1.2297501897E+002 +7.3522821759E-004 +1.2139708737E+002 +9.8191713475E-001 -1.9685044042E+000
6208450000.000 +9.8281560226E-001 -9.2733748641E-001 +9.3246298171E-004 +1.1335390816E+002 +8.3259114045E-004 +1.1349581267E+002 +9.8164163331E-001 -2.0352880536E+000
6408400000.000 +9.8267293659E-001 -9.7767484051E-001 +8.9509070032E-004 +1.0923103588E+002 +9.5503724843E-004 +1.1437089404E+002 +9.8180001911E-001 -2.1132834102E+000
6608350000.000 +9.8311560903E-001 -1.0067087399E+000 +8.6560560829E-004 +1.0703269728E+002 +9.1064963318E-004 +1.0596208870E+002 +9.8194078193E-001 -2.1846087674E+000
6808300000.000 +9.8207936020E-001 -1.0261768846E+000 +8.7125381302E-004 +1.0350681581E+002 +8.3632111572E-004 +1.0192569116E+002 +9.8155860544E-001 -2.2338704892E+000
7008250000.000 +9.8200647387E-001 -1.0362956960E+000 +8.4272321080E-004 +1.0273695228E+002 +8.2082110260E-004 +1.0131715318E+002 +9.8146176201E-001 -2.3200049568E+000
7208200000.000 +9.8259105053E-001 -1.0714373528E+000 +8.4325728599E-004 +9.2893200853E+001 +8.6780750359E-004 +9.8595509132E+001 +9.8134695870E-001 -2.3820603770E+000
7408150000.000 +9.8232353114E-001 -1.1097142995E+000 +7.8673417659E-004 +1.0605893081E+002 +8.3764372694E-004 +1.0487580911E+002 +9.8090316116E-001 -2.4104347126E+000
7608100000.000 +9.8180156968E-001 -1.1285180864E+000 +9.0165747646E-004 +1.0006124851E+002 +8.2480265639E-004 +9.4763355765E+001 +9.8047525067E-001 -2.4808134926E+000
7808050000.000 +9.8156596780E-001 -1.1789774029E+000 +8.0006156239E-004 +9.8525162475E+001 +7.5247612384E-004 +1.0221152283E+002 +9.8027799710E-001 -2.5917959592E+000
8008000000.000 +9.8103230455E-001 -1.2124269782E+000 +8.7211409311E-004 +1.0081721797E+002 +8.1442444428E-004 +9.9609009630E+001 +9.7933822125E-001 -2.6341948223E+000
8207950000.000 +9.8065453550E-001 -1.2374336731E+000 +8.1380530073E-004 +9.9956737306E+001 +7.6096727054E-004 +9.9442296540E+001 +9.7878929191E-001 -2.6733974839E+000
8407900000.000 +9.8058088115E-001 -1.2331644861E+000 +8.0757696993E-004 +1.0901310878E+002 +7.4444617526E-004 +1.1000955189E+002 +9.7859608477E-001 -2.7350895627E+000
8607850000.000 +9.7979367536E-001 -1.2660785414E+000 +7.7038405480E-004 +1.1493005541E+002 +8.0070719105E-004 +1.1379409734E+002 +9.7842268410E-001 -2.7741730059E+000
8807800000.000 +9.7880684447E-001 -1.2868727204E+000 +1.0238238004E-003 +1.1214213079E+002 +9.7163204682E-004 +1.1332651127E+002 +9.7793140466E-001 -2.8112542098E+000
9007750000.000 +9.7944494851E-001 -1.2798530005E+000 +9.2896779230E-004 +1.1237892680E+002 +9.5238263585E-004 +1.1335514941E+002 +9.7762458927E-001 -2.8930891807E+000
9207700000.000 +9.7906752760E-001 -1.3104867345E+000 +1.0900787565E-003 +1.1212592629E+002 +1.1263509617E-003 +1.1099124099E+002 +9.7760734907E-001 -2.9106935394E+000
9407650000.000 +9.7823674595E-001 -1.3207414797E+000 +1.0885606981E-003 +1.1185004020E+002 +1.1415968837E-003 +1.0685427714E+002 +9.7707542955E-001 -2.9871521730E+000
9607600000.000 +9.7852146591E-001 -1.3575587278E+000 +1.0816685789E-003 +1.0758721252E+002 +1.0986305933E-003 +1.0801644147E+002 +9.7685345961E-001 -3.0388992008E+000
9807550000.000 +9.7831642092E-001 -1.4112895634E+000 +1.1121188001E-003 +1.0714370221E+002 +1.0560845155E-003 +1.1160709286E+002 +9.7699798184E-001 -3.0776382496E+000
10007500000.000 +9.7745170279E-001 -1.4333658549E+000 +1.1994383030E-003 +1.1277451554E+002 +1.1406045932E-003 +1.1010225382E+002 +9.7604655058E-001 -3.1364884595E+000
10207450000.000 +9.7761596564E-001 -1.4248232030E+000 +1.1798412552E-003 +1.1067588409E+002 +1.2481792839E-003 +1.1015696698E+002 +9.7576943475E-001 -3.1967882273E+000
10407400000.000 +9.7751628890E-001 -1.4584587206E+000 +1.2209511342E-003 +1.1281363814E+002 +1.1134658627E-003 +1.1122415941E+002 +9.7515770007E-001 -3.2094342017E+000
10607350000.000 +9.7644900315E-001 -1.4595187902E+000 +1.2625358507E-003 +1.1254405728E+002 +1.2594822105E-003 +1.1279855704E+002 +9.7494346779E-001 -3.3116939297E+000
10807300000.000 +9.7688130691E-001 -1.4737919893E+000 +1.3837600085E-003 +1.1134108574E+002 +1.3149935157E-003 +1.1263848788E+002 +9.7409371419E-001 -3.3358399516E+000
11007250000.000 +9.7638088798E-001 -1.4701347886E+000 +1.3754854884E-003 +1.1302789530E+002 +1.3480246821E-003 +1.1433942157E+002 +9.7387167598E-001 -3.3833599068E+000
11207200000.000 +9.7569904519E-001 -1.5078960881E+000 +1.5165652937E-003 +1.1281125152E+002 +1.3588457370E-003 +1.1163943951E+002 +9.7320611571E-001 -3.3761703530E+000
11407150000.000 +9.7551073376E-001 -1.4858844973E+000 +1.5289715902E-003 +1.1522112623E+002 +1.5221116257E-003 +1.1631118398E+002 +9.7276251296E-001 -3.4637119067E+000
11607100000.000 +9.7554322467E-001 -1.5445236030E+000 +1.5808545490E-003 +1.1283250897E+002 +1.5842744320E-003 +1.1159954278E+002 +9.7254332375E-001 -3.4931899795E+000
11807050000.000 +9.7471292882E-001 -1.5441346561E+000 +1.6487105937E-003 +1.1930199019E+002 +1.7361780508E-003 +1.1576964771E+002 +9.7212097245E-001 -3.5480122216E+000
12007000000.000 +9.7380662289E-001 -1.5390809035E+000 +1.8899509297E-003 +1.1294574992E+002 +1.9018559748E-003 +1.1268636632E+002 +9.7173113350E-001 -3.6145781772E+000
12206950000.000 +9.7343177806E-001 -1.5418757464E+000 +2.0271917431E-003 +1.1163800153E+002 +1.9828043214E-003 +1.1160091692E+002 +9.7179828995E-001 -3.5745267707E+000
12406900000.000 +9.7216289725E-001 -1.5585513700E+000 +2.0805716657E-003 +1.0869625942E+002 +1.9403950594E-003 +1.0740436232E+002 +9.7148816179E-001 -3.6666575237E+000
12606850000.000 +9.7277849684E-001 -1.5316295158E+000 +2.2579044499E-003 +1.0510204707E+002 +2.1873720130E-003 +1.0680380015E+002 +9.7083565007E-001 -3.7138828856E+000
12806800000.000 +9.7237020371E-001 -1.5293184722E+000 +2.3875242695E-003 +1.0449434793E+002 +2.3185278339E-003 +1.0301079696E+002 +9.7067410018E-001 -3.7680400215E+000
13006750000.000 +9.7207247137E-001 -1.5573194694E+000 +2.3311105065E-003 +9.8970999765E+001 +2.2873621090E-003 +9.7303729591E+001 +9.7011144690E-001 -3.7946044089E+000
13206700000.000 +9.7207463040E-001 -1.5846416463E+000 +2.4778606329E-003 +9.4468989515E+001 +2.4782988560E-003 +9.5105313496E+001 +9.6933616962E-001 -3.8405627136E+000
13406650000.000 +9.7214413798E-001 -1.5788762404E+000 +2.6457577917E-003 +8.6723777671E+001 +2.5844176928E-003 +8.6710089742E+001 +9.6853028372E-001 -3.9051320820E+000
13606600000.000 +9.7160327840E-001 -1.6584305125E+000 +2.2194206188E-003 +7.6650658916E+001 +2.1971835537E-003 +7.5124145442E+001 +9.6817938305E-001 -3.8695716671E+000
13806550000.000 +9.7059094580E-001 -1.6626792376E+000 +1.6193279485E-003 +8.2177561914E+001 +1.6029085199E-003 +8.0805516048E+001 +9.6744156130E-001 -3.9754929228E+000
14006500000.000 +9.7116058197E-001 -1.6919789855E+000 +1.6671838514E-003 +9.3809530036E+001 +1.6874130171E-003 +9.3880984644E+001 +9.6668604360E-001 -3.9623252576E+000
14206450000.000 +9.7001997129E-001 -1.6862544349E+000 +1.9310484132E-003 +9.9973887536E+001 +1.9225727494E-003 +9.8603904713E+001 +9.6634726327E-001 -3.9512523981E+000
14406400000.000 +9.7006024026E-001 -1.6939306789E+000 +2.0484502316E-003 +9.6501424597E+001 +2.0544749764E-003 +9.6221517429E+001 +9.6524507569E-001 -3.9828733838E+000
14606350000.000 +9.7000398557E-001 -1.6359624710E+000 +2.0914580056E-003 +1.0412918393E+002 +2.0415163441E-003 +1.0140911223E+002 +9.6557306138E-001 -3.9992056774E+000
14806300000.000 +9.6899608485E-001 -1.6474185194E+000 +2.4916404722E-003 +9.9370028064E+001 +2.3718930876E-003 +9.8608842138E+001 +9.6470936225E-001 -3.9873012462E+000
15006250000.000 +9.6891958126E-001 -1.7101029640E+000 +2.4130168380E-003 +9.2829430518E+001 +2.3427425108E-003 +9.2474896946E+001 +9.6476763669E-001 -4.0334269172E+000
15206200000.000 +9.6857849109E-001 -1.6661786983E+000 +2.5445673466E-003 +9.4991211541E+001 +2.4853139937E-003 +9.5296412747E+001 +9.6487952383E-001 -4.0592841792E+000
15406150000.000 +9.6773355744E-001 -1.6974843207E+000 +2.4362162511E-003 +8.7902572793E+001 +2.3634069598E-003 +8.5927994184E+001 +9.6455563949E-001 -4.0564699924E+000
15606100000.000 +9.6676781794E-001 -1.6263133537E+000 +2.3290089148E-003 +9.3460794526E+001 +2.1884425733E-003 +9.0675009837E+001 +9.6415302661E-001 -4.1683524965E+000
15806050000.000 +9.6680102537E-001 -1.6606640673E+000 +2.3793127069E-003 +9.6471289980E+001 +2.3228710061E-003 +9.3132208855E+001 +9.6355999508E-001 -4.1562864342E+000
16006000000.000 +9.6625350746E-001 -1.7238601130E+000 +2.3719666556E-003 +9.3491646808E+001 +2.3176156134E-003 +9.2626414672E+001 +9.6291601359E-001 -4.1492436381E+000
16205950000.000 +9.6578489109E-001 -1.6417973729E+000 +2.6317432413E-003 +9.3777800211E+001 +2.6202127189E-003 +9.3784778736E+001 +9.6204033544E-001 -4.1924905537E+000
16405900000.000 +9.6542285734E-001 -1.5694031640E+000 +2.7748917687E-003 +9.5083833459E+001 +2.6063726538E-003 +9.3254349624E+001 +9.6182617096E-001 -4.2418619859E+000
16605850000.000 +9.6498976503E-001 -1.5801743026E+000 +2.8515095364E-003 +9.0362563402E+001 +2.7304565353E-003 +9.0198702294E+001 +9.6160875109E-001 -4.1689902308E+000
16805800000.000 +9.6493500432E-001 -1.5488844037E+000 +2.6635892991E-003 +8.5965001110E+001 +2.6296574225E-003 +8.2740752553E+001 +9.6136525838E-001 -4.2453353864E+000
17005750000.000 +9.6567626290E-001 -1.5405817325E+000 +2.7758080962E-003 +8.9462810668E+001 +2.6845254510E-003 +8.6028622943E+001 +9.6115463580E-001 -4.2549257278E+000
17205700000.000 +9.6521498733E-001 -1.5946282615E+000 +2.6660092674E-003 +8.5283097883E+001 +2.6050129028E-003 +8.6683341350E+001 +9.6128312988E-001 -4.2118930404E+000
17405650000.000 +9.6344861670E-001 -1.5339498765E+000 +2.3037412936E-003 +8.7137648162E+001 +2.2430520207E-003 +8.6811671502E+001 +9.6091357295E-001 -4.2562085062E+000
17605600000.000 +9.6416166395E-001 -1.5286029625E+000 +2.2802948683E-003 +9.2855549734E+001 +2.3112472074E-003 +9.4339978563E+001 +9.6098746059E-001 -4.2763299767E+000
17805550000.000 +9.6433558713E-001 -1.5271297875E+000 +2.5543418728E-003 +9.5751529843E+001 +2.4336385700E-003 +9.7158849242E+001 +9.6049136492E-001 -4.2854309678E+000
18005500000.000 +9.6397915081E-001 -1.4454681564E+000 +2.7661183207E-003 +1.0121098382E+002 +2.6718287449E-003 +9.8177988974E+001 +9.6004764253E-001 -4.3344868466E+000
18205450000.000 +9.6424496570E-001 -1.5074896117E+000 +3.1224764046E-003 +9.8351429651E+001 +3.0477747155E-003 +9.6787218833E+001 +9.5979032446E-001 -4.3651804983E+000
18405400000.000 +9.6429147114E-001 -1.5133962351E+000 +3.0403909065E-003 +1.0099190968E+002 +2.9995000813E-003 +9.9093049154E+001 +9.5985161519E-001 -4.2973079069E+000
18605350000.000 +9.6303401525E-001 -1.5195266982E+000 +3.4491809993E-003 +1.0053055560E+002 +3.4197473093E-003 +9.8508180641E+001 +9.5894497850E-001 -4.3193953014E+000
18805300000.000 +9.6399318345E-001 -1.4933180239E+000 +3.7718462404E-003 +9.5411197986E+001 +3.5787687479E-003 +9.4737519916E+001 +9.5884540464E-001 -4.3959502176E+000
19005250000.000 +9.6383281632E-001 -1.5511257098E+000 +3.7346970203E-003 +9.4840409397E+001 +3.6524312967E-003 +9.4386615213E+001 +9.5837095348E-001 -4.3061658598E+000
19205200000.000 +9.6144871528E-001 -1.4980002828E+000 +3.8211318562E-003 +9.2340363901E+001 +3.7527658772E-003 +9.1128039961E+001 +9.5788095618E-001 -4.3828061510E+000
19405150000.000 +9.6246976268E-001 -1.5511433041E+000 +3.9418563246E-003 +9.1848057429E+001 +3.7490414991E-003 +9.0449549549E+001 +9.5734381301E-001 -4.4131174205E+000
19605100000.000 +9.6257838621E-001 -1.4870017481E+000 +3.9625165658E-003 +9.4014064303E+001 +3.8791994328E-003 +9.3455869228E+001 +9.5679455200E-001 -4.3885222403E+000
19805050000.000 +9.6179915337E-001 -1.4117645659E+000 +4.4842908024E-003 +9.2284565769E+001 +4.3710959914E-003 +9.0787740614E+001 +9.5649195311E-001 -4.3081433684E+000
20005000000.000 +9.6202404552E-001 -1.4023559569E+000 +4.3388303167E-003 +8.9195206057E+001 +4.3765356333E-003 +8.5666705588E+001 +9.5636697968E-001 -4.3515730315E+000
20204950000.000 +9.6203836318E-001 -1.4560328845E+000 +4.6123556364E-003 +8.3041929915E+001 +4.4574028580E-003 +8.2071810876E+001 +9.5535342863E-001 -4.3324722244E+000
20404900000.000 +9.6301506683E-001 -1.2849383685E+000 +4.5314596923E-003 +8.3510889596E+001 +4.5186587092E-003 +8.1244228462E+001 +9.5456009533E-001 -4.2644102053E+000
20604850000.000 +9.6392394808E-001 -1.3839260761E+000 +4.7680681973E-003 +8.4294158071E+001 +4.5707550095E-003 +8.2897315924E+001 +9.5564620129E-001 -4.2876260638E+000
20804800000.000 +9.6417222579E-001 -1.2692086476E+000 +4.6411850095E-003 +7.8428592189E+001 +4.7166319117E-003 +7.5608573099E+001 +9.5450342463E-001 -4.2810670527E+000
21004750000.000 +9.6338657237E-001 -1.2953706648E+000 +5.0378134440E-003 +7.7059972691E+001 +4.7624904468E-003 +7.7254845765E+001 +9.5530632316E-001 -4.2533849822E+000
21204700000.000 +9.6357375882E-001 -1.2869817651E+000 +4.6797642798E-003 +7.7307176279E+001 +4.7968910299E-003 +7.5600704702E+001 +9.5535702347E-001 -4.2788663227E+000
21404650000.000 +9.6568880430E-001 -1.2328811732E+000 +4.7875345035E-003 +7.5810498233E+001 +4.5582175571E-003 +7.6243897681E+001 +9.5571733090E-001 -4.2583721814E+000
21604600000.000 +9.6504605321E-001 -1.2885201727E+000 +4.7064826569E-003 +7.5115850823E+001 +4.6461765387E-003 +7.3549721757E+001 +9.5553221843E-001 -4.2157013911E+000
21804550000.000 +9.6555750383E-001 -1.3491511577E+000 +4.7780638498E-003 +7.5991947738E+001 +4.7141146802E-003 +7.4294381554E+001 +9.5585763502E-001 -4.2476970251E+000
22004500000.000 +9.6535441589E-001 -1.2668094968E+000 +4.8992759047E-003 +7.2288219638E+001 +4.8523775231E-003 +7.2012483684E+001 +9.5602727177E-001 -4.2258522509E+000
22204450000.000 +9.6485574599E-001 -1.2766576519E+000 +5.0169889178E-003 +7.3515107271E+001 +5.0266667412E-003 +6.8761278906E+001 +9.5611019472E-001 -4.1823638284E+000
22404400000.000 +9.6515665930E-001 -1.3542225105E+000 +4.6923002264E-003 +6.8152087355E+001 +4.6051331893E-003 +6.7802741674E+001 +9.5667964502E-001 -4.2389240684E+000
22604350000.000 +9.6508140653E-001 -1.3179235559E+000 +4.8936421979E-003 +7.1939164660E+001 +4.7570422150E-003 +6.9465893627E+001 +9.5750900683E-001 -4.2109086552E+000
22804300000.000 +9.6449944277E-001 -1.2528691036E+000 +4.8131023247E-003 +7.1772267401E+001 +4.6660261663E-003 +7.0427477162E+001 +9.5711671627E-001 -4.1521005348E+000
23004250000.000 +9.6411035790E-001 -1.3335121381E+000 +5.1540602031E-003 +7.5008038565E+001 +5.0263382168E-003 +7.1981196954E+001 +9.5722469994E-001 -4.1428715191E+000
23204200000.000 +9.6477260492E-001 -1.2876476412E+000 +5.3110449166E-003 +7.4440586248E+001 +5.0550608604E-003 +7.2601851943E+001 +9.5735964272E-001 -4.1217856160E+000
23404150000.000 +9.6455173166E-001 -1.3111143425E+000 +5.9122043376E-003 +7.3944533124E+001 +5.6172967868E-003 +7.3941897931E+001 +9.5749279521E-001 -4.0177130832E+000
23604100000.000 +9.6291742437E-001 -1.1509961522E+000 +6.0847815860E-003 +7.0487011629E+001 +5.6338050590E-003 +6.7533592157E+001 +9.5846052379E-001 -4.2207822177E+000
23804050000.000 +9.6445579396E-001 -1.1589630123E+000 +6.3101221377E-003 +6.5513730184E+001 +6.0949153207E-003 +6.6910276689E+001 +9.5868299212E-001 -4.1598559680E+000
24004000000.000 +9.6526882534E-001 -1.0504375576E+000 +6.3518780215E-003 +6.7009512140E+001 +6.1763647212E-003 +6.5769290568E+001 +9.5933469336E-001 -4.1773843490E+000
24203950000.000 +9.6613179571E-001 -1.0776213569E+000 +6.5496761214E-003 +5.9552299166E+001 +6.4116550754E-003 +5.6609608004E+001 +9.5868947139E-001 -4.2290353916E+000
24403900000.000 +9.6922305547E-001 -1.1695436978E+000 +6.4903628271E-003 +6.1785026174E+001 +6.0863393485E-003 +5.8859280597E+001 +9.5939910458E-001 -4.2573359606E+000
24603850000.000 +9.6958388885E-001 -1.2023068737E+000 +6.8663184214E-003 +5.6108127145E+001 +6.6144781335E-003 +5.6888606259E+001 +9.5864254712E-001 -4.2508572905E+000
24803800000.000 +9.7057458155E-001 -1.2256257770E+000 +6.3690143198E-003 +5.3309180729E+001 +6.2811083016E-003 +4.8188653094E+001 +9.5899219195E-001 -4.2558474876E+000
25003750000.000 +9.6978768412E-001 -1.2958984691E+000 +6.0565218768E-003 +5.0551023062E+001 +5.9760856840E-003 +5.0261519950E+001 +9.5951240020E-001 -4.2471375432E+000
25203700000.000 +9.7122308565E-001 -1.3088754438E+000 +6.1304184227E-003 +5.0046092452E+001 +5.9870532331E-003 +4.7040515447E+001 +9.6034830131E-001 -4.2146779752E+000
25403650000.000 +9.6985164114E-001 -1.3205366672E+000 +5.6309988790E-003 +5.0515836876E+001 +5.5234427752E-003 +4.9127110965E+001 +9.6025210269E-001 -4.2347330533E+000
25603600000.000 +9.7030364328E-001 -1.3324447977E+000 +5.7217836695E-003 +5.0548390757E+001 +5.5928633600E-003 +5.0291614580E+001 +9.6086822103E-001 -4.2930780227E+000
25803550000.000 +9.7148153824E-001 -1.3397499212E+000 +5.7565574320E-003 +5.2800576342E+001 +5.7308075130E-003 +5.0330152231E+001 +9.6052809927E-001 -4.2698715195E+000
26003500000.000 +9.7111825233E-001 -1.3871531281E+000 +5.9376398286E-003 +5.3217809838E+001 +5.7457684482E-003 +5.3686544392E+001 +9.6053701877E-001 -4.2797558642E+000
26203450000.000 +9.7110654128E-001 -1.4169873623E+000 +6.1606309286E-003 +5.1575755869E+001 +6.3348634380E-003 +4.9677709875E+001 +9.6142102514E-001 -4.3084954237E+000
26403400000.000 +9.7113479164E-001 -1.3781760410E+000 +6.2747697190E-003 +4.8060207640E+001 +6.0661032296E-003 +4.7096492002E+001 +9.6194465246E-001 -4.3098270060E+000
26603350000.000 +9.7018049972E-001 -1.4517705446E+000 +6.1433825971E-003 +4.8814199442E+001 +6.0581066219E-003 +4.5349778343E+001 +9.6220971289E-001 -4.2973595928E+000
26803300000.000 +9.6991375420E-001 -1.4367093155E+000 +5.8753778870E-003 +4.7893989587E+001 +5.6661607551E-003 +4.4545231804E+001 +9.6239673446E-001 -4.3445930870E+000
27003250000.000 +9.6926967181E-001 -1.4422476918E+000 +6.0699337385E-003 +5.1802223503E+001 +5.8729698112E-003 +5.2173240986E+001 +9.6221551326E-001 -4.3514911071E+000
27203200000.000 +9.6913784541E-001 -1.4479794380E+000 +6.8489219232E-003 +5.3955687031E+001 +6.4272426254E-003 +5.0485279636E+001 +9.6171004503E-001 -4.2960577146E+000
27403150000.000 +9.6877473632E-001 -1.4954672400E+000 +7.5238003586E-003 +4.9904848764E+001 +7.1711892457E-003 +4.8674423023E+001 +9.6202541426E-001 -4.3840200983E+000
27603100000.000 +9.6833050761E-001 -1.4406256964E+000 +7.6748633165E-003 +4.5333871769E+001 +6.8211936723E-003 +4.2412409589E+001 +9.6181755586E-001 -4.2819411407E+000
27803050000.000 +9.6605425504E-001 -1.4019866605E+000 +7.6637883408E-003 +4.5610681812E+001 +7.2081854880E-003 +4.5537125466E+001 +9.6254197544E-001 -4.3170010358E+000
28003000000.000 +9.6738689199E-001 -1.4875692508E+000 +8.6259228297E-003 +4.1053357442E+001 +8.0234697843E-003 +3.7952126297E+001 +9.6230449321E-001 -4.4009548021E+000
28202950000.000 +9.6914789041E-001 -1.4168933085E+000 +8.5790145102E-003 +3.3071672703E+001 +7.8027844493E-003 +3.1243495480E+001 +9.6138822087E-001 -4.3103953790E+000
28402900000.000 +9.6902197937E-001 -1.4070545795E+000 +7.8791514213E-003 +2.5654404128E+001 +7.3959407400E-003 +2.5578743961E+001 +9.6163776302E-001 -4.3447413137E+000
28602850000.000 +9.6998408372E-001 -1.4702390053E+000 +6.9059166766E-003 +2.5284124635E+001 +6.7904540402E-003 +2.4240181147E+001 +9.6246935105E-001 -4.3757606042E+000
28802800000.000 +9.7055180446E-001 -1.4381599593E+000 +6.7459814659E-003 +2.4744025340E+001 +6.4740187184E-003 +2.3375034026E+001 +9.6366066387E-001 -4.3364119829E+000
29002750000.000 +9.7182255389E-001 -1.4054330968E+000 +6.5388850941E-003 +2.5421951964E+001 +6.2667143858E-003 +2.2784097231E+001 +9.6326918184E-001 -4.3986934928E+000
29202700000.000 +9.7179210349E-001 -1.4644135614E+000 +6.5985764812E-003 +2.5094378848E+001 +6.3188364143E-003 +2.2827412449E+001 +9.6361896229E-001 -4.4750642423E+000
29402650000.000 +9.7204802069E-001 -1.4738927827E+000 +6.1544901483E-003 +2.5738618727E+001 +5.9286603371E-003 +2.3657457739E+001 +9.6397197589E-001 -4.4908613947E+000
29602600000.000 +9.7188560994E-001 -1.4113784861E+000 +6.1165248478E-003 +2.6833523046E+001 +5.9897671878E-003 +2.5275170720E+001 +9.6430860707E-001 -4.4594252028E+000
29802550000.000 +9.7157871964E-001 -1.5592945404E+000 +6.0412628699E-003 +2.7501547258E+001 +5.7823062236E-003 +2.4546006278E+001 +9.6508589503E-001 -4.4941631559E+000
30002500000.000 +9.7281035267E-001 -1.4988727797E+000 +5.9687773552E-003 +2.9055426841E+001 +5.6740903241E-003 +2.7638136839E+001 +9.6583599826E-001 -4.4863926840E+000
30202450000.000 +9.7155288046E-001 -1.5540736389E+000 +6.0098333030E-003 +3.0421001247E+001 +5.8646979401E-003 +2.9273192691E+001 +9.6571909755E-001 -4.5157610615E+000
30402400000.000 +9.7026206289E-001 -1.5783661778E+000 +6.2816108684E-003 +3.1231971483E+001 +5.8844800922E-003 +2.9709472316E+001 +9.6575441994E-001 -4.5615554818E+000
30602350000.000 +9.7163983424E-001 -1.5950450094E+000 +6.5415957614E-003 +3.1080445833E+001 +6.0589416369E-003 +3.2229050092E+001 +9.6604102483E-001 -4.6119600089E+000
30802300000.000 +9.7162619539E-001 -1.5077066186E+000 +7.0426921550E-003 +3.1392471989E+001 +6.4805540936E-003 +3.2171387719E+001 +9.6481820647E-001 -4.5263350032E+000
31002250000.000 +9.7008552902E-001 -1.5164924510E+000 +6.8464833552E-003 +3.2421706578E+001 +6.5299525346E-003 +3.3829163738E+001 +9.6483943295E-001 -4.5686126709E+000
31202200000.000 +9.7108685512E-001 -1.6464158348E+000 +8.1172907536E-003 +3.2785284277E+001 +7.6722724601E-003 +3.1753621240E+001 +9.6370123662E-001 -4.6112094525E+000
31402150000.000 +9.6912675421E-001 -1.5008408938E+000 +9.0631361107E-003 +2.3762563827E+001 +8.7630683079E-003 +2.3957949919E+001 +9.6283232286E-001 -4.4659457197E+000
31602100000.000 +9.6914692792E-001 -1.3240509679E+000 +9.0035206623E-003 +1.2797328821E+001 +8.6536865272E-003 +1.0294575455E+001 +9.6231789572E-001 -4.4401461186E+000
31802050000.000 +9.7091109475E-001 -1.5032558184E+000 +8.2201186781E-003 +1.0495092403E+001 +7.8965323944E-003 +1.2887261974E+001 +9.6389249972E-001 -4.4831490558E+000
32002000000.000 +9.7055311908E-001 -1.3917120553E+000 +8.1446183555E-003 +4.7756398883E+000 +7.9799386056E-003 +3.6435138113E+000 +9.6437350092E-001 -4.4575776171E+000
32201950000.000 +9.7059446713E-001 -1.4559297509E+000 +7.1856664747E-003 +2.0072262905E+000 +7.1550794414E-003 +1.5148489333E+000 +9.6601133326E-001 -4.4979305992E+000
32401900000.000 +9.7295827398E-001 -1.4880798571E+000 +6.8634319813E-003 +4.0138089590E+000 +6.5923970008E-003 +1.0562904370E+000 +9.6638951647E-001 -4.5199264819E+000
32601850000.000 +9.7367240546E-001 -1.4996633329E+000 +6.5104113498E-003 +3.9272485163E+000 +6.4209208627E-003 +2.7174304645E+000 +9.6712141571E-001 -4.5583014314E+000
32801800000.000 +9.7319445926E-001 -1.6168538818E+000 +6.5617083016E-003 +4.7415086357E+000 +6.2776830928E-003 +1.1869683946E+000 +9.6700726107E-001 -4.5679280674E+000
33001750000.000 +9.7309152893E-001 -1.5254367213E+000 +6.3934448425E-003 +3.9255901548E-001 +6.1616380249E-003 -3.8768366570E-001 +9.6770166436E-001 -4.7029570505E+000
33201700000.000 +9.7377288550E-001 -1.5935065489E+000 +6.0350494169E-003 +3.9826998843E+000 +5.6812375202E-003 +4.8476554177E-001 +9.6768582281E-001 -4.6795312780E+000
33401650000.000 +9.7325044148E-001 -1.6868297563E+000 +5.6358923184E-003 +5.4963855963E+000 +5.6545095162E-003 +1.7514104688E+000 +9.6731980007E-001 -4.7838166584E+000
33601600000.000 +9.7266210116E-001 -1.6853458898E+000 +5.8688978748E-003 +6.5610361623E+000 +5.5680705034E-003 +5.3095942554E+000 +9.6696876791E-001 -4.7605177940E+000
33801550000.000 +9.7360992566E-001 -1.7204005195E+000 +5.5215212454E-003 +6.0504830812E+000 +5.5060199748E-003 +2.9819242636E+000 +9.6671756996E-001 -4.7593741504E+000
34001500000.000 +9.7232031854E-001 -1.7570650983E+000 +5.8800343557E-003 +1.0128756865E+001 +5.5954629786E-003 +6.0052180460E+000 +9.6666562554E-001 -4.8402083734E+000
34201450000.000 +9.7228111873E-001 -1.6825896821E+000 +5.8057582377E-003 +9.2023503263E+000 +5.5804820830E-003 +5.8128290731E+000 +9.6700386582E-001 -4.9155279534E+000
34401400000.000 +9.7213887527E-001 -1.7311316270E+000 +5.8119919805E-003 +8.8830092743E+000 +5.6204988351E-003 +8.0655834644E+000 +9.6692722021E-001 -4.9053706536E+000
34601350000.000 +9.7140448160E-001 -1.6861552103E+000 +5.7640650938E-003 +1.0153316517E+001 +5.6532176521E-003 +6.4162295478E+000 +9.6611911570E-001 -4.8192070757E+000
34801300000.000 +9.7254274733E-001 -1.6484598049E+000 +6.5151781507E-003 +1.2015243604E+001 +6.0931409259E-003 +8.6441521627E+000 +9.6636359175E-001 -4.9434318041E+000
35001250000.000 +9.7189976845E-001 -1.6494451078E+000 +7.1352956281E-003 +4.5077237028E+000 +6.6862854449E-003 +6.2748190157E+000 +9.6502254476E-001 -4.7810878881E+000
35201200000.000 +9.7075152474E-001 -1.5971182193E+000 +7.1959363393E-003 +1.1364382847E+000 +6.7741356636E-003 -8.1082917522E-002 +9.6531861613E-001 -4.8892067174E+000
35401150000.000 +9.7171150960E-001 -1.5477597335E+000 +6.9423466082E-003 -1.6371703591E+000 +6.6390729226E-003 -3.9627529377E+000 +9.6480160909E-001 -4.7665932920E+000
35601100000.000 +9.7164651653E-001 -1.5994667607E+000 +7.0266614311E-003 -6.0374040077E+000 +6.7306363099E-003 -7.4732281345E+000 +9.6523278634E-001 -4.8915414455E+000
35801050000.000 +9.7189315001E-001 -1.5759044469E+000 +6.6899285194E-003 -8.2807278460E+000 +6.4314213366E-003 -1.0589822245E+001 +9.6477064517E-001 -4.8503451839E+000
36001000000.000 +9.7139378706E-001 -1.5304090857E+000 +6.4031900285E-003 -8.8981160087E+000 +6.1951188506E-003 -1.3831223746E+001 +9.6518447286E-001 -4.8473737367E+000
36200950000.000 +9.7390059487E-001 -1.6185025749E+000 +6.4133451455E-003 -1.6709680544E+001 +6.0243183068E-003 -1.6529583343E+001 +9.6623506194E-001 -4.7732738041E+000
36400900000.000 +9.7275222327E-001 -1.6669030249E+000 +5.8135780094E-003 -1.5727171153E+001 +5.6338823233E-003 -1.9811308306E+001 +9.6560459142E-001 -4.8809589822E+000
36600850000.000 +9.7393723141E-001 -1.7067752980E+000 +5.3393474091E-003 -1.5387375717E+001 +5.2950051987E-003 -1.9172575037E+001 +9.6512862333E-001 -4.9197945375E+000
36800800000.000 +9.7411764464E-001 -1.7493819155E+000 +4.9340697719E-003 -1.4905796032E+001 +4.9193342343E-003 -1.8161760407E+001 +9.6526531745E-001 -4.9578446875E+000
37000750000.000 +9.7375998950E-001 -1.9172550387E+000 +4.8534321065E-003 -9.2486509654E+000 +4.6247159004E-003 -1.2765700421E+001 +9.6519835944E-001 -4.9880424671E+000
37200700000.000 +9.7284998719E-001 -1.9468508557E+000 +4.8344057606E-003 -8.0030244320E+000 +4.4832263103E-003 -1.2419659663E+001 +9.6562778528E-001 -5.0210954725E+000
37400650000.000 +9.7290808771E-001 -1.9687567479E+000 +4.9018828001E-003 -2.4040832333E+000 +4.6769200865E-003 -4.6226866061E+000 +9.6569251279E-001 -5.0759817465E+000
37600600000.000 +9.7151715145E-001 -1.9902029673E+000 +5.3134029373E-003 -2.1499163927E+000 +4.9759673212E-003 -6.2475184169E+000 +9.6505578359E-001 -5.0953571696E+000
37800550000.000 +9.6972988947E-001 -1.9251327946E+000 +5.5001027397E-003 -8.0282927730E+000 +5.0176615479E-003 -1.1888906700E+001 +9.6466404368E-001 -5.0871259137E+000
38000500000.000 +9.7000969475E-001 -1.8633246652E+000 +5.2838943172E-003 -1.0674452235E+001 +4.8110587183E-003 -1.2772944550E+001 +9.6482492595E-001 -5.0689114572E+000
38200450000.000 +9.7102444140E-001 -1.8868235644E+000 +4.7147322260E-003 -8.1336584701E+000 +4.5254103981E-003 -1.1038965814E+001 +9.6364916376E-001 -5.0860150565E+000
38400400000.000 +9.7004773130E-001 -1.8228026075E+000 +4.7861936466E-003 -1.9608583451E+000 +4.5660369132E-003 -4.2990228810E+000 +9.6304915277E-001 -5.0892589197E+000
38600350000.000 +9.6969746859E-001 -1.9281052051E+000 +5.4936727694E-003 +1.8941791198E+000 +5.2661355391E-003 -4.1869825274E-001 +9.6160747774E-001 -5.0615617186E+000
38800300000.000 +9.6922658715E-001 -1.7529468276E+000 +5.9444820772E-003 -4.2822072703E+000 +5.7898701876E-003 -6.1731755119E+000 +9.5989479689E-001 -4.9694292057E+000
39000250000.000 +9.6917852971E-001 -1.7477679016E+000 +5.9105849852E-003 -9.0098382773E+000 +5.6491035450E-003 -1.0950590955E+001 +9.6030812205E-001 -4.9044017580E+000
39200200000.000 +9.7042565515E-001 -1.5581238912E+000 +5.6710712743E-003 -1.1585703478E+001 +5.7319769781E-003 -1.5164567641E+001 +9.5951975881E-001 -4.8957718223E+000
39400150000.000 +9.7029626723E-001 -1.5775527439E+000 +5.9407389491E-003 -1.2851492188E+001 +5.9182144441E-003 -1.5925515430E+001 +9.6077386905E-001 -4.8951767892E+000
39600100000.000 +9.7144209842E-001 -1.4145675412E+000 +6.1627725260E-003 -1.5139574946E+001 +5.9546705620E-003 -1.9118404430E+001 +9.6040988576E-001 -4.8864869459E+000
39800050000.000 +9.7184143049E-001 -1.5096813867E+000 +6.1541866995E-003 -2.2048255626E+001 +6.0785110220E-003 -2.5480547474E+001 +9.6102072493E-001 -4.9227695018E+000
40000000000.000 +9.7328551638E-001 -1.4374087149E+000 +5.5061033605E-003 -2.6957157442E+001 +5.2107710146E-003 -3.0349939879E+001 +9.6244643212E-001 -4.9660862599E+000
