# Supplementary material for: Conductivity and radio frequency performance data for silver nanoparticle inks deposited via aerosol jet deposition and processed under varying conditions
Source: Data Brief. 2020 Sep 24;33:106331. doi: 10.1016/j.dib.2020.106331 (PMC7560714; doi:10.1016/j.dib.2020.106331)
Supplement: Supplementary file 3 [file mmc3.zip › Sintering Study/Clariant Ink/RF Data/CLA_06_05.S2P]

!  2-Port S-parameters saved by WinCal
! VAR MeasName=S-Parameters (CALIBRATED_DATA) read from VNA (E8364B)
! VAR MeasDate=11/27/2017 1:25:32 PM
! VAR NAME=AFRL171011_03_05
! VAR FILENAME=AFRL171011_03_05.S2P
! VAR DATE=11/27/2017 1:25:32 PM
! VAR PHYS_PORTS=1,2
! VAR ObjTypeName=DATASET
! VAR IndexType=Frequency
!
# Hz S MA R 50
10000000.000 +9.9637801686E-001 -1.1759179649E-001 +6.1643695741E-004 -1.7071349140E+002 +2.7223457489E-003 -7.2697795868E+001 +9.9633308094E-001 -1.7980170716E-001
209950000.000 +9.9323953186E-001 -1.3918168352E-001 +1.0343960519E-004 -1.2116188615E+001 +4.4300454111E-005 -2.3708453477E+001 +9.9426793225E-001 -1.9118047012E-001
409900000.000 +9.9270507089E-001 -1.9795113395E-001 +1.3571785383E-005 +1.5411333552E+002 +7.1060308561E-005 -3.4208638438E+001 +9.9361381846E-001 -2.7330584741E-001
609850000.000 +9.9186845914E-001 -2.3950090184E-001 +7.4266618038E-005 -1.1966973096E+002 +6.8284775324E-005 +6.8319969593E+001 +9.9291942513E-001 -3.9837680063E-001
809800000.000 +9.9166336032E-001 -2.7194138055E-001 +2.7739883172E-004 +6.3052466013E+001 +1.9201275882E-004 +6.6077311399E+001 +9.9220827963E-001 -4.2064781950E-001
1009750000.000 +9.9092447386E-001 -3.2163023077E-001 +1.1450824577E-004 -5.9266605004E+001 +1.4832592681E-004 -5.5628815096E+001 +9.9138999959E-001 -5.3465698097E-001
1209700000.000 +9.9064568322E-001 -3.3471676564E-001 +8.2511886431E-005 -1.6873804864E+002 +5.1286697013E-005 -1.7187423507E+002 +9.9099609235E-001 -5.3118199454E-001
1409650000.000 +9.9052037555E-001 -4.1565515614E-001 +5.7993958716E-005 +9.8781975729E+001 +7.5008346174E-005 +9.8415825238E+001 +9.9077053018E-001 -6.7928288247E-001
1609600000.000 +9.8991567427E-001 -4.2462381840E-001 +7.4192446265E-006 +1.3007019181E+001 +3.2195991198E-005 -8.0004445373E+001 +9.9085153875E-001 -7.7386956388E-001
1809550000.000 +9.8945217109E-001 -4.7887170512E-001 +4.9624537282E-005 -9.4097264774E+001 +4.1772655252E-005 -1.5287233596E+002 +9.8967816372E-001 -8.1997410847E-001
2009500000.000 +9.8788340045E-001 -5.7623347919E-001 +2.5826377335E-004 +1.4034960065E+002 +1.4458528103E-004 +1.2530328457E+002 +9.8892156980E-001 -9.8702251899E-001
2209450000.000 +9.8740616572E-001 -5.1781209532E-001 +6.4604775828E-005 +1.7550550307E+002 +9.0372672309E-005 -1.1232677736E+002 +9.8778003352E-001 -9.8401559544E-001
2409400000.000 +9.8727372725E-001 -5.2659532713E-001 +1.6852288383E-004 +1.1934455932E+002 +4.7395660915E-005 +1.1668654219E+002 +9.8745413361E-001 -1.0464981462E+000
2609350000.000 +9.8704536088E-001 -5.2877801171E-001 +1.9048843038E-004 +7.3083737177E+001 +5.5478772985E-005 -1.7172655191E+002 +9.8756382216E-001 -1.0938893530E+000
2809300000.000 +9.8697885055E-001 -5.7345315730E-001 +1.5095816475E-004 +1.6430298034E+002 +1.5171862359E-004 +1.7085672207E+002 +9.8757707350E-001 -1.1897297865E+000
3009250000.000 +9.8725459498E-001 -6.3229824412E-001 +2.9732932389E-004 +1.1385434170E+002 +2.5567209159E-004 +1.0831705179E+002 +9.8699481234E-001 -1.2758338900E+000
3209200000.000 +9.8647779300E-001 -6.7720132993E-001 +2.5708319348E-004 +1.2278925729E+002 +2.5094016102E-004 +1.3058282326E+002 +9.8637941202E-001 -1.2967870274E+000
3409150000.000 +9.8583883823E-001 -6.5298851831E-001 +1.9074998555E-004 +1.3681170450E+002 +2.3824230573E-004 +1.5249646257E+002 +9.8552911392E-001 -1.3284060188E+000
3609100000.000 +9.8579429539E-001 -6.5624621218E-001 +1.8113369467E-004 +1.7893093165E+002 +2.2089388736E-004 +1.7526114993E+002 +9.8554923406E-001 -1.4034817887E+000
3809050000.000 +9.8472115312E-001 -6.5891792314E-001 +4.1437462023E-004 +1.3824395492E+002 +4.4384391870E-004 +1.5079208638E+002 +9.8475779050E-001 -1.3830523311E+000
4009000000.000 +9.8482409202E-001 -6.8462454169E-001 +3.2943911952E-004 +1.3823443330E+002 +3.4281580661E-004 +1.4596313987E+002 +9.8512117902E-001 -1.4847208130E+000
4208950000.000 +9.8483584468E-001 -6.9303634182E-001 +4.1460442379E-004 +1.3427665876E+002 +4.1953343734E-004 +1.3531858584E+002 +9.8451589778E-001 -1.5339061194E+000
4408900000.000 +9.8397572742E-001 -7.3229244439E-001 +4.4996008465E-004 +1.2435372205E+002 +4.6053230189E-004 +1.2644329897E+002 +9.8394246936E-001 -1.5141896033E+000
4608850000.000 +9.8342407712E-001 -7.3894629518E-001 +4.3996782566E-004 +1.2629484864E+002 +4.0526528996E-004 +1.2901207024E+002 +9.8365412921E-001 -1.6276795348E+000
4808800000.000 +9.8321196966E-001 -7.5670322016E-001 +4.8914722556E-004 +1.2932416423E+002 +4.2766083085E-004 +1.2222010440E+002 +9.8293677690E-001 -1.6638125954E+000
5008750000.000 +9.8265632174E-001 -7.8323460215E-001 +3.8951667672E-004 +1.3362570351E+002 +4.4570449193E-004 +1.2798888996E+002 +9.8285642339E-001 -1.7166421556E+000
5208700000.000 +9.8214326077E-001 -7.4892347440E-001 +5.9534015266E-004 +1.3969657088E+002 +6.8988482751E-004 +1.4492416382E+002 +9.8205146817E-001 -1.7383467914E+000
5408650000.000 +9.8290545221E-001 -7.4421909911E-001 +7.2894949407E-004 +1.2850097776E+002 +7.1032257880E-004 +1.2433413812E+002 +9.8248968651E-001 -1.7581375963E+000
5608600000.000 +9.8289287250E-001 -7.4287105339E-001 +6.1546434636E-004 +1.2000269383E+002 +7.2307502113E-004 +1.2171634872E+002 +9.8250710708E-001 -1.7993613066E+000
5808550000.000 +9.8237331761E-001 -7.7155644030E-001 +7.1891452001E-004 +1.1427447555E+002 +7.8361359315E-004 +1.1359971707E+002 +9.8249767243E-001 -1.8199215986E+000
6008500000.000 +9.8301729060E-001 -8.0442018704E-001 +7.3051837165E-004 +1.2220539690E+002 +7.0105902626E-004 +1.2313108556E+002 +9.8311376202E-001 -1.9137642317E+000
6208450000.000 +9.8319781599E-001 -8.0378033789E-001 +8.7990012317E-004 +1.2288985000E+002 +9.0379746512E-004 +1.1404079259E+002 +9.8250089255E-001 -1.9516396462E+000
6408400000.000 +9.8308397626E-001 -8.3159730926E-001 +8.4449746151E-004 +1.1551181754E+002 +8.9026050565E-004 +1.1204131603E+002 +9.8284444116E-001 -2.0355851213E+000
6608350000.000 +9.8340019773E-001 -8.6921184195E-001 +8.6779073793E-004 +1.0814166117E+002 +8.5154112947E-004 +1.0675538272E+002 +9.8262625404E-001 -2.1138953756E+000
6808300000.000 +9.8238875662E-001 -8.9624156958E-001 +8.7907231322E-004 +1.0189217027E+002 +8.3323901835E-004 +1.0201263384E+002 +9.8262802338E-001 -2.1439890631E+000
7008250000.000 +9.8237029210E-001 -9.0183695859E-001 +8.6849913537E-004 +1.0264422606E+002 +7.8889422425E-004 +1.0182276366E+002 +9.8224421483E-001 -2.2452478262E+000
7208200000.000 +9.8267872472E-001 -9.2171094395E-001 +8.1526060362E-004 +9.7243717874E+001 +8.6374094711E-004 +9.9328223444E+001 +9.8200629145E-001 -2.2915839159E+000
7408150000.000 +9.8236322480E-001 -9.4780960350E-001 +7.6366360524E-004 +1.0422221526E+002 +7.9784971726E-004 +1.0148058194E+002 +9.8170467572E-001 -2.3262762754E+000
7608100000.000 +9.8154227540E-001 -9.7735148420E-001 +8.0021297648E-004 +1.0253932344E+002 +8.4571086905E-004 +9.9619811804E+001 +9.8130310825E-001 -2.4120941958E+000
7808050000.000 +9.8167492020E-001 -1.0181249765E+000 +7.9012419019E-004 +1.0060648546E+002 +7.6567948937E-004 +9.8350263029E+001 +9.8120970937E-001 -2.4975324176E+000
8008000000.000 +9.8089408870E-001 -1.0499366313E+000 +8.2260594918E-004 +9.4835757637E+001 +7.7528146452E-004 +9.7612247991E+001 +9.8024292086E-001 -2.5488442195E+000
8207950000.000 +9.8078253480E-001 -1.0677899230E+000 +6.4566856042E-004 +1.0445206273E+002 +7.9300075907E-004 +1.0305753337E+002 +9.7991600848E-001 -2.5870171718E+000
8407900000.000 +9.8088738191E-001 -1.0744459132E+000 +7.3703438481E-004 +1.0582460567E+002 +7.9737421752E-004 +1.0813326919E+002 +9.7982525208E-001 -2.6531155781E+000
8607850000.000 +9.8024325207E-001 -1.0724364839E+000 +7.7774549667E-004 +1.1014143175E+002 +7.3404414118E-004 +1.1488855498E+002 +9.7961951551E-001 -2.6847104345E+000
8807800000.000 +9.7926076727E-001 -1.0959410406E+000 +9.4482916659E-004 +1.1500408889E+002 +9.3593924254E-004 +1.1593983652E+002 +9.7900945699E-001 -2.7129475301E+000
9007750000.000 +9.7988148907E-001 -1.0888257880E+000 +9.3501292678E-004 +1.1339678849E+002 +9.4369041166E-004 +1.1246852895E+002 +9.7869532282E-001 -2.7744439371E+000
9207700000.000 +9.7934066389E-001 -1.1292013623E+000 +1.0197535865E-003 +1.1253216276E+002 +1.0155943303E-003 +1.1065477962E+002 +9.7874546478E-001 -2.8022206666E+000
9407650000.000 +9.7866282643E-001 -1.1284898573E+000 +1.1591132919E-003 +1.0759873513E+002 +1.0794245882E-003 +1.1056763722E+002 +9.7824517286E-001 -2.8845964573E+000
9607600000.000 +9.7875911660E-001 -1.1716321309E+000 +1.1178001386E-003 +1.1093136782E+002 +1.0749258709E-003 +1.0757794505E+002 +9.7785036651E-001 -2.9285822702E+000
9807550000.000 +9.7872149805E-001 -1.1996251556E+000 +1.0593432197E-003 +1.1060972646E+002 +1.0053831524E-003 +1.0851903901E+002 +9.7804414286E-001 -2.9746113437E+000
10007500000.000 +9.7792274227E-001 -1.2258665573E+000 +1.0621574796E-003 +1.1102350660E+002 +1.0435182002E-003 +1.1300437922E+002 +9.7720545829E-001 -3.0146258799E+000
10207450000.000 +9.7812135298E-001 -1.2165897407E+000 +1.0826690487E-003 +1.0902178749E+002 +1.1433735398E-003 +1.1297898449E+002 +9.7702940784E-001 -3.0931253967E+000
10407400000.000 +9.7813795188E-001 -1.2556621758E+000 +1.1550661099E-003 +1.1443614842E+002 +1.1101128298E-003 +1.1415619364E+002 +9.7611872141E-001 -3.1131913174E+000
10607350000.000 +9.7729172400E-001 -1.2588571668E+000 +1.2546559977E-003 +1.1016696252E+002 +1.1458750811E-003 +1.0874276745E+002 +9.7597286271E-001 -3.1940037633E+000
10807300000.000 +9.7738643800E-001 -1.2545003707E+000 +1.3519452759E-003 +1.1566934399E+002 +1.2138581501E-003 +1.1416839732E+002 +9.7554733895E-001 -3.2182263028E+000
11007250000.000 +9.7672641261E-001 -1.2697813462E+000 +1.2677946915E-003 +1.1221810679E+002 +1.3024547387E-003 +1.1093443500E+002 +9.7528927559E-001 -3.2563756275E+000
11207200000.000 +9.7613254459E-001 -1.3049734679E+000 +1.3851824361E-003 +1.1410325403E+002 +1.4004179291E-003 +1.1446558601E+002 +9.7466041977E-001 -3.2778685286E+000
11407150000.000 +9.7605081526E-001 -1.2781443001E+000 +1.4453290434E-003 +1.1866074682E+002 +1.4625621231E-003 +1.1678491475E+002 +9.7449803165E-001 -3.3363113605E+000
11607100000.000 +9.7625981682E-001 -1.3352984712E+000 +1.5235712208E-003 +1.1558851167E+002 +1.5355631725E-003 +1.1377874624E+002 +9.7416753029E-001 -3.4062683758E+000
11807050000.000 +9.7503014183E-001 -1.3061337504E+000 +1.8223579770E-003 +1.1431178592E+002 +1.7406979300E-003 +1.1785382100E+002 +9.7343861719E-001 -3.4187322854E+000
12007000000.000 +9.7462707627E-001 -1.3236087076E+000 +1.8356330284E-003 +1.1453527859E+002 +1.8329835295E-003 +1.1362558591E+002 +9.7325400148E-001 -3.5162101150E+000
12206950000.000 +9.7447709424E-001 -1.3061048295E+000 +1.9315526226E-003 +1.1048865055E+002 +2.0067623544E-003 +1.0993271287E+002 +9.7286462504E-001 -3.4529477743E+000
12406900000.000 +9.7310332026E-001 -1.3194144775E+000 +1.9632380809E-003 +1.0850211292E+002 +1.9490253316E-003 +1.0803638154E+002 +9.7302580878E-001 -3.5873548204E+000
12606850000.000 +9.7321146308E-001 -1.2912021362E+000 +2.1552101180E-003 +1.0606006490E+002 +2.1292719908E-003 +1.0597966310E+002 +9.7205124991E-001 -3.5841333655E+000
12806800000.000 +9.7317996773E-001 -1.2847590237E+000 +2.2410260773E-003 +1.0480047516E+002 +2.2201133303E-003 +1.0392590469E+002 +9.7191278526E-001 -3.6220138630E+000
13006750000.000 +9.7233767092E-001 -1.3012820157E+000 +2.2920155165E-003 +9.9891801904E+001 +2.2961237680E-003 +9.7438170888E+001 +9.7130882578E-001 -3.6699767297E+000
13206700000.000 +9.7235566972E-001 -1.3186258358E+000 +2.2896239396E-003 +9.5082623445E+001 +2.2977805154E-003 +9.4067351479E+001 +9.7047243425E-001 -3.7023501694E+000
13406650000.000 +9.7276617724E-001 -1.3221831595E+000 +2.3835233538E-003 +8.9873746639E+001 +2.3316807671E-003 +9.0285858663E+001 +9.7034185666E-001 -3.7857746965E+000
13606600000.000 +9.7212009112E-001 -1.3857215323E+000 +1.9113544166E-003 +8.2313662415E+001 +2.0619161421E-003 +8.3004878252E+001 +9.6977239949E-001 -3.7599760724E+000
13806550000.000 +9.7139417261E-001 -1.3893033651E+000 +1.6507771417E-003 +8.8387448071E+001 +1.6020413838E-003 +9.3630154039E+001 +9.6926339387E-001 -3.7832059200E+000
14006500000.000 +9.7189639559E-001 -1.4197561172E+000 +1.8062363605E-003 +1.0059494834E+002 +1.8139318400E-003 +9.7342120736E+001 +9.6834803402E-001 -3.8207702959E+000
14206450000.000 +9.7078414528E-001 -1.4253201531E+000 +2.0635865133E-003 +1.0186464572E+002 +2.0633679275E-003 +9.9176925400E+001 +9.6803387897E-001 -3.7510484755E+000
14406400000.000 +9.7099271794E-001 -1.4025408433E+000 +2.1880143331E-003 +9.5806254368E+001 +2.1824011679E-003 +9.6041057704E+001 +9.6704752148E-001 -3.8364524962E+000
14606350000.000 +9.7102597408E-001 -1.3883557772E+000 +2.1354043284E-003 +1.0495312042E+002 +2.1755782991E-003 +1.0350775013E+002 +9.6743857658E-001 -3.8563498920E+000
14806300000.000 +9.6979463349E-001 -1.3688296833E+000 +2.5671213534E-003 +9.9274249360E+001 +2.6179210912E-003 +1.0045237315E+002 +9.6654506645E-001 -3.8585205343E+000
15006250000.000 +9.6967761536E-001 -1.3895087906E+000 +2.5878865622E-003 +9.0639421993E+001 +2.5656429803E-003 +9.0406031675E+001 +9.6642021676E-001 -3.8822944984E+000
15206200000.000 +9.7013093273E-001 -1.3537979704E+000 +2.6152597780E-003 +8.9342217608E+001 +2.5593545224E-003 +8.9009366489E+001 +9.6645989323E-001 -3.9275991922E+000
15406150000.000 +9.6926410541E-001 -1.4409369304E+000 +2.3529613840E-003 +8.2040458289E+001 +2.3123762105E-003 +8.1131316498E+001 +9.6602975463E-001 -3.9445131559E+000
15606100000.000 +9.6813773103E-001 -1.3549857463E+000 +2.2010949571E-003 +9.2413626263E+001 +2.1559151928E-003 +8.9147787268E+001 +9.6577791958E-001 -4.0250101816E+000
15806050000.000 +9.6803832489E-001 -1.3984067172E+000 +2.2620027634E-003 +9.5452037619E+001 +2.2230490494E-003 +9.3295175825E+001 +9.6515088308E-001 -3.9684573388E+000
16006000000.000 +9.6740786071E-001 -1.4154752104E+000 +2.3506065837E-003 +9.5082469257E+001 +2.1955703074E-003 +9.3277351087E+001 +9.6462924761E-001 -4.0078761682E+000
16205950000.000 +9.6702151107E-001 -1.3630522996E+000 +2.6339414782E-003 +9.4075051079E+001 +2.6178247782E-003 +9.3516610839E+001 +9.6397140009E-001 -4.0368732433E+000
16405900000.000 +9.6694396764E-001 -1.2923888737E+000 +2.7256507461E-003 +9.2428368630E+001 +2.6566335866E-003 +9.1259873785E+001 +9.6393941446E-001 -4.1031971714E+000
16605850000.000 +9.6680180152E-001 -1.2757519558E+000 +2.7828919286E-003 +8.6689980447E+001 +2.7440892434E-003 +8.4783183856E+001 +9.6376340438E-001 -4.0392920578E+000
16805800000.000 +9.6675453855E-001 -1.2775365428E+000 +2.6170303006E-003 +8.4708344631E+001 +2.5055678175E-003 +7.9989488036E+001 +9.6339598656E-001 -4.1086511483E+000
17005750000.000 +9.6716724810E-001 -1.2611819913E+000 +2.6717099833E-003 +8.7249755994E+001 +2.5317462503E-003 +8.7766289819E+001 +9.6334462788E-001 -4.1202404543E+000
17205700000.000 +9.6690968082E-001 -1.2887678170E+000 +2.6067888741E-003 +8.7761081528E+001 +2.5498877080E-003 +8.4741875542E+001 +9.6348864454E-001 -4.0760964313E+000
17405650000.000 +9.6513668415E-001 -1.2093207311E+000 +2.3643050242E-003 +8.6269812324E+001 +2.2416075519E-003 +8.5360149198E+001 +9.6304668893E-001 -4.1139840755E+000
17605600000.000 +9.6575534738E-001 -1.2379899824E+000 +2.3309279729E-003 +9.2848591027E+001 +2.3306667346E-003 +9.0906346408E+001 +9.6307029170E-001 -4.1311971352E+000
17805550000.000 +9.6584848532E-001 -1.2238727933E+000 +2.5323119516E-003 +9.4542724283E+001 +2.5071704480E-003 +9.5226550379E+001 +9.6276220517E-001 -4.1668692887E+000
18005500000.000 +9.6530641012E-001 -1.1603704981E+000 +2.7094498178E-003 +9.7844171754E+001 +2.6003464944E-003 +9.8502147649E+001 +9.6190393933E-001 -4.1989821738E+000
18205450000.000 +9.6590910607E-001 -1.2123663513E+000 +2.9583196009E-003 +9.6289204760E+001 +2.9697440191E-003 +9.4211926284E+001 +9.6206486827E-001 -4.2199554498E+000
18405400000.000 +9.6518436633E-001 -1.2173073993E+000 +2.8999528700E-003 +9.7938702437E+001 +2.9928712394E-003 +9.8207242797E+001 +9.6193599555E-001 -4.2027319579E+000
18605350000.000 +9.6422598750E-001 -1.2436471695E+000 +3.3625196379E-003 +9.9534617395E+001 +3.3792831580E-003 +9.7917123987E+001 +9.6112903108E-001 -4.1928192216E+000
18805300000.000 +9.6559826676E-001 -1.2218819434E+000 +3.6239728436E-003 +9.4147556412E+001 +3.4213627309E-003 +9.2970843352E+001 +9.6118774531E-001 -4.2134424538E+000
19005250000.000 +9.6533238460E-001 -1.2379111452E+000 +3.6085349244E-003 +9.3665329022E+001 +3.5733887034E-003 +9.1051530210E+001 +9.6042436683E-001 -4.1675670415E+000
19205200000.000 +9.6350926968E-001 -1.2348468728E+000 +3.7805881049E-003 +8.9963635542E+001 +3.6735801473E-003 +8.9930547464E+001 +9.6014648922E-001 -4.2068940134E+000
19405150000.000 +9.6399209576E-001 -1.2405210761E+000 +3.8347604801E-003 +8.9867787172E+001 +3.6465995396E-003 +8.9890190788E+001 +9.5971295170E-001 -4.2292958243E+000
19605100000.000 +9.6465708081E-001 -1.1757048766E+000 +3.8778770853E-003 +9.4464890253E+001 +3.5620086140E-003 +9.2791626723E+001 +9.5950491268E-001 -4.2655394085E+000
19805050000.000 +9.6355679152E-001 -1.0915224970E+000 +4.3681048341E-003 +8.9657391251E+001 +4.1630947318E-003 +8.9934388938E+001 +9.5909023810E-001 -4.1391117775E+000
20005000000.000 +9.6393034410E-001 -1.1141700061E+000 +4.3523700428E-003 +8.5068645908E+001 +4.4512110957E-003 +8.3541216590E+001 +9.5870664535E-001 -4.2109474335E+000
20204950000.000 +9.6389883449E-001 -1.1578558181E+000 +4.4639816034E-003 +8.2552422503E+001 +4.2374262428E-003 +8.3084723565E+001 +9.5792272274E-001 -4.2411582293E+000
20404900000.000 +9.6451518140E-001 -9.7138111801E-001 +4.2156613854E-003 +8.3155396650E+001 +4.2871627910E-003 +7.9819590412E+001 +9.5697711145E-001 -4.1458840538E+000
20604850000.000 +9.6488114205E-001 -1.0154599680E+000 +4.7531767625E-003 +8.3302566231E+001 +4.5292178524E-003 +7.8917183196E+001 +9.5796992874E-001 -4.1608042597E+000
20804800000.000 +9.6542077533E-001 -9.2809231104E-001 +4.6012892804E-003 +7.8594188584E+001 +4.5689714410E-003 +7.3102383531E+001 +9.5737853119E-001 -4.2004944118E+000
21004750000.000 +9.6431155366E-001 -1.0187306422E+000 +4.4628114031E-003 +7.7137450725E+001 +4.5140603997E-003 +7.6874643303E+001 +9.5835346483E-001 -4.1485425496E+000
21204700000.000 +9.6670703928E-001 -9.1824671477E-001 +4.4172977692E-003 +7.4984056006E+001 +4.3569633624E-003 +7.4794976025E+001 +9.5804091257E-001 -4.1735963430E+000
21404650000.000 +9.6737453869E-001 -9.5841726776E-001 +4.6090211149E-003 +7.5423088676E+001 +4.4197621143E-003 +7.5319183668E+001 +9.5804338545E-001 -4.1661143071E+000
21604600000.000 +9.6639932486E-001 -9.3313647891E-001 +4.3143403759E-003 +7.0523667239E+001 +4.5542138562E-003 +7.0978777683E+001 +9.5769009699E-001 -4.1135796693E+000
21804550000.000 +9.6662172201E-001 -9.7715912486E-001 +4.8259884689E-003 +7.3774145347E+001 +4.4513349480E-003 +7.2227612113E+001 +9.5889379990E-001 -4.1615470414E+000
22004500000.000 +9.6655277290E-001 -9.1319981363E-001 +4.9460137406E-003 +7.0836625646E+001 +4.5890673277E-003 +7.1012459824E+001 +9.5885113734E-001 -4.1197735845E+000
22204450000.000 +9.6640149497E-001 -9.5594634124E-001 +4.8062720438E-003 +7.2633367301E+001 +4.5745609016E-003 +7.0256128431E+001 +9.5926846910E-001 -4.0816170230E+000
22404400000.000 +9.6653469540E-001 -1.0406017576E+000 +4.3496873366E-003 +7.0070991775E+001 +4.4677145305E-003 +6.7871853205E+001 +9.6011073371E-001 -4.1109965300E+000
22604350000.000 +9.6646988936E-001 -9.7197386095E-001 +4.8220812929E-003 +7.0760752263E+001 +4.6289835176E-003 +6.9007647580E+001 +9.5946948792E-001 -4.0710009071E+000
22804300000.000 +9.6647427098E-001 -9.0364366813E-001 +4.7042175157E-003 +7.0269129959E+001 +4.4897982662E-003 +6.7359442507E+001 +9.5912861423E-001 -3.9951391381E+000
23004250000.000 +9.6622749952E-001 -9.7633098852E-001 +4.7542774742E-003 +7.4848171769E+001 +4.5893446405E-003 +7.0223260076E+001 +9.6006996016E-001 -4.0706418073E+000
23204200000.000 +9.6608084586E-001 -9.8991175517E-001 +5.1182268805E-003 +7.1674942047E+001 +4.7153910629E-003 +7.2519266424E+001 +9.6027689061E-001 -4.0262607461E+000
23404150000.000 +9.6640243528E-001 -9.2357836651E-001 +5.6599231346E-003 +7.3899031347E+001 +5.0940848095E-003 +7.0968136434E+001 +9.6121270422E-001 -4.0316006159E+000
23604100000.000 +9.6436327525E-001 -8.1205198866E-001 +5.7188650371E-003 +7.0513916608E+001 +5.3306406002E-003 +6.8733267915E+001 +9.6145669924E-001 -4.1409358943E+000
23804050000.000 +9.6627501197E-001 -8.7411871325E-001 +5.9305143787E-003 +6.5679805908E+001 +5.5418417483E-003 +6.5459476027E+001 +9.6219640665E-001 -4.1291143816E+000
24004000000.000 +9.6673562193E-001 -7.7751196681E-001 +6.0134834888E-003 +6.6632112049E+001 +5.7516823367E-003 +6.4597645363E+001 +9.6204628564E-001 -4.1050313793E+000
24203950000.000 +9.6864849892E-001 -7.8444298500E-001 +6.4049505781E-003 +5.8456498565E+001 +5.8027853670E-003 +5.7600345197E+001 +9.6129917194E-001 -4.1177990253E+000
24403900000.000 +9.6954131010E-001 -7.9351945150E-001 +5.8972236864E-003 +5.9633318186E+001 +5.6159712092E-003 +5.7343901834E+001 +9.6183225232E-001 -4.1992013481E+000
24603850000.000 +9.7039246502E-001 -8.4726010133E-001 +6.2412339895E-003 +5.6593303107E+001 +6.1388649685E-003 +5.5196816134E+001 +9.6087006700E-001 -4.1266195821E+000
24803800000.000 +9.7076293684E-001 -9.1669356663E-001 +6.0067064392E-003 +5.3244377700E+001 +5.8761105334E-003 +4.8614269088E+001 +9.6195630591E-001 -4.1753617892E+000
25003750000.000 +9.7065912333E-001 -9.2969097736E-001 +5.7426843198E-003 +4.9882648897E+001 +5.4627390048E-003 +4.9790722468E+001 +9.6222035160E-001 -4.1997706395E+000
25203700000.000 +9.7170947822E-001 -8.9654684217E-001 +5.8600868741E-003 +5.1071886299E+001 +5.4918605705E-003 +5.0679199866E+001 +9.6311737623E-001 -4.1792476080E+000
25403650000.000 +9.7165383061E-001 -9.5622119165E-001 +5.4352671291E-003 +5.0087576520E+001 +5.3790726772E-003 +5.0835324626E+001 +9.6311585922E-001 -4.1827793253E+000
25603600000.000 +9.7211071391E-001 -9.1780248555E-001 +5.6034064349E-003 +5.0046689033E+001 +5.2831302112E-003 +5.0042066844E+001 +9.6371340035E-001 -4.2277880188E+000
25803550000.000 +9.7256623404E-001 -9.7238254723E-001 +5.5793398752E-003 +5.4164686832E+001 +5.4041617066E-003 +5.0514574688E+001 +9.6313851877E-001 -4.2252060068E+000
26003500000.000 +9.7244664622E-001 -1.0113225483E+000 +5.6846546173E-003 +5.2399326734E+001 +5.4953163121E-003 +5.1741741702E+001 +9.6321746595E-001 -4.2452215648E+000
26203450000.000 +9.7253497798E-001 -1.0352580521E+000 +5.8637366494E-003 +5.2216676663E+001 +5.7388991657E-003 +5.0161415162E+001 +9.6394105933E-001 -4.2566244644E+000
26403400000.000 +9.7229820979E-001 -9.8899431942E-001 +5.7360781693E-003 +4.9286774587E+001 +5.4804993900E-003 +4.8659631505E+001 +9.6454820731E-001 -4.2480846690E+000
26603350000.000 +9.7186842698E-001 -1.0562360298E+000 +5.7965832248E-003 +5.0278490432E+001 +5.6801767825E-003 +4.7850989360E+001 +9.6429844266E-001 -4.2572617925E+000
26803300000.000 +9.7178046042E-001 -1.0176736703E+000 +5.7849269009E-003 +5.0114545961E+001 +5.3961339384E-003 +4.9004181573E+001 +9.6463612865E-001 -4.2901746671E+000
27003250000.000 +9.7093888844E-001 -1.0121118859E+000 +5.8262357346E-003 +5.5591672558E+001 +5.6389346397E-003 +5.2486563105E+001 +9.6468960473E-001 -4.2844289744E+000
27203200000.000 +9.7051166311E-001 -9.8719571413E-001 +6.7211115437E-003 +5.2816835469E+001 +6.3135136811E-003 +5.0562876378E+001 +9.6480326779E-001 -4.2773929420E+000
27403150000.000 +9.7028180428E-001 -1.0403472429E+000 +7.1637561774E-003 +5.1376351625E+001 +6.6033190194E-003 +4.8708640059E+001 +9.6463009907E-001 -4.3427219471E+000
27603100000.000 +9.7002738893E-001 -1.0249778008E+000 +7.1015936921E-003 +4.4788031462E+001 +6.8180367410E-003 +4.3183021570E+001 +9.6453344442E-001 -4.2558209825E+000
27803050000.000 +9.6746273057E-001 -1.0247918096E+000 +7.3920648856E-003 +4.6816111621E+001 +6.8549001903E-003 +4.5416598212E+001 +9.6530533992E-001 -4.2687946128E+000
28003000000.000 +9.6988405912E-001 -1.0519272321E+000 +8.4883526046E-003 +3.9704873751E+001 +7.8263704727E-003 +3.8857221521E+001 +9.6476827986E-001 -4.3369042430E+000
28202950000.000 +9.7020872395E-001 -9.7574516025E-001 +8.2890101847E-003 +3.3415982489E+001 +7.5335220833E-003 +3.1697589672E+001 +9.6455640578E-001 -4.2558765896E+000
28402900000.000 +9.7184701315E-001 -9.7779545473E-001 +7.7046390688E-003 +2.6409440301E+001 +7.2587971883E-003 +2.4755902991E+001 +9.6470601547E-001 -4.2686471142E+000
28602850000.000 +9.7171413293E-001 -9.8148824639E-001 +6.9387567621E-003 +2.5883494375E+001 +6.5796845009E-003 +2.4858310164E+001 +9.6558240875E-001 -4.3338493478E+000
28802800000.000 +9.7263740800E-001 -1.0154822213E+000 +6.5417367903E-003 +2.4285891392E+001 +6.3699812521E-003 +2.3395461370E+001 +9.6635495419E-001 -4.3695765409E+000
29002750000.000 +9.7363215657E-001 -9.6608657106E-001 +6.3797498395E-003 +2.6576699214E+001 +6.2410856567E-003 +2.3650968643E+001 +9.6597408749E-001 -4.3643155186E+000
29202700000.000 +9.7262667379E-001 -1.0482263790E+000 +6.2466061929E-003 +2.6183652078E+001 +6.0242146462E-003 +2.3984701741E+001 +9.6624867185E-001 -4.4514335716E+000
29402650000.000 +9.7334216854E-001 -1.0364612958E+000 +5.9499611630E-003 +2.7315552765E+001 +5.6548236072E-003 +2.4440578312E+001 +9.6661709436E-001 -4.4438004563E+000
29602600000.000 +9.7353496605E-001 -9.4752568079E-001 +6.0904306887E-003 +2.7789481057E+001 +5.8431353592E-003 +2.5759493369E+001 +9.6708413348E-001 -4.4524088868E+000
29802550000.000 +9.7289947389E-001 -1.0604469538E+000 +6.1408396729E-003 +2.7964482467E+001 +5.7975115977E-003 +2.4640291008E+001 +9.6758747660E-001 -4.4903567883E+000
30002500000.000 +9.7447794259E-001 -1.0459132994E+000 +5.8956102848E-003 +2.8461292358E+001 +5.6579122512E-003 +2.6785556056E+001 +9.6812030244E-001 -4.4936400107E+000
30202450000.000 +9.7299690017E-001 -1.0341897086E+000 +5.6078012908E-003 +2.7118089093E+001 +5.6434902113E-003 +2.7159236612E+001 +9.6837507212E-001 -4.4940985174E+000
30402400000.000 +9.7201141886E-001 -1.1142248309E+000 +6.0466959834E-003 +2.9244891643E+001 +5.6726387534E-003 +2.7599233149E+001 +9.6822988804E-001 -4.5669590183E+000
30602350000.000 +9.7338621645E-001 -1.1539175890E+000 +6.1523701799E-003 +3.2462686142E+001 +5.9924313496E-003 +3.3024717571E+001 +9.6833403471E-001 -4.5726578798E+000
30802300000.000 +9.7311924250E-001 -1.0201392546E+000 +6.6159203063E-003 +3.2238459873E+001 +6.5183386097E-003 +3.1381241469E+001 +9.6774850621E-001 -4.5082757291E+000
31002250000.000 +9.7204490489E-001 -1.0631329003E+000 +6.8405337115E-003 +3.1202671079E+001 +6.5747152728E-003 +3.2130492260E+001 +9.6795933946E-001 -4.5392862057E+000
31202200000.000 +9.7288969814E-001 -1.1593942908E+000 +7.8987685857E-003 +3.2778376322E+001 +7.3803714159E-003 +3.1657295390E+001 +9.6665685331E-001 -4.5956494336E+000
31402150000.000 +9.7080604797E-001 -1.0482415837E+000 +8.7134649061E-003 +2.4303894511E+001 +8.3432553543E-003 +2.3830248530E+001 +9.6597938747E-001 -4.5570356234E+000
31602100000.000 +9.7025613806E-001 -8.2923084273E-001 +8.6854258246E-003 +1.2285663531E+001 +8.2648414175E-003 +1.1068811293E+001 +9.6531960838E-001 -4.4729382803E+000
31802050000.000 +9.7275741954E-001 -9.9953795581E-001 +7.9063586927E-003 +1.0835585612E+001 +7.4846495791E-003 +1.1144433813E+001 +9.6672074024E-001 -4.5711316354E+000
32002000000.000 +9.7199140626E-001 -9.0978464021E-001 +7.8285455670E-003 +5.1739300175E+000 +7.6424951956E-003 +3.3418321043E+000 +9.6649057660E-001 -4.5010207145E+000
32201950000.000 +9.7276845578E-001 -9.5510622344E-001 +6.8610495843E-003 +2.3309937755E+000 +6.9939795778E-003 +1.7343864214E+000 +9.6886874840E-001 -4.5568665378E+000
32401900000.000 +9.7481729151E-001 -9.6659311378E-001 +6.7471070544E-003 +5.3968491211E+000 +6.2996542108E-003 +2.4183066556E+000 +9.6907170527E-001 -4.5716705143E+000
32601850000.000 +9.7491681539E-001 -1.0111451015E+000 +6.4081764147E-003 +4.1091042690E+000 +6.2680142368E-003 +2.6887979520E+000 +9.6891603025E-001 -4.6141253526E+000
32801800000.000 +9.7528960347E-001 -1.0704000279E+000 +6.2969074003E-003 +4.1942499774E+000 +6.1913750991E-003 -1.8429887463E-001 +9.6908313157E-001 -4.6451857978E+000
33001750000.000 +9.7511397917E-001 -1.0728395955E+000 +6.1958841303E-003 +2.7631614384E+000 +5.9511027538E-003 -9.0632204269E-001 +9.6947426195E-001 -4.7369960023E+000
33201700000.000 +9.7572428129E-001 -1.1199190263E+000 +5.9459539211E-003 +2.6361686359E+000 +5.5559339457E-003 -6.6693310697E-001 +9.6974802967E-001 -4.8182779476E+000
33401650000.000 +9.7501088558E-001 -1.2007786230E+000 +5.7492028631E-003 +3.3998036883E+000 +5.3573477982E-003 +1.9591081101E+000 +9.6932376973E-001 -4.8262933456E+000
33601600000.000 +9.7486312786E-001 -1.1845509524E+000 +5.6405347460E-003 +5.3016685979E+000 +5.1698906053E-003 +4.7588954306E+000 +9.6921872231E-001 -4.8495162488E+000
33801550000.000 +9.7568218599E-001 -1.1839714957E+000 +5.5912168240E-003 +6.4588416633E+000 +5.2976446182E-003 +5.2108588384E+000 +9.6878775363E-001 -4.8058468004E+000
34001500000.000 +9.7475803485E-001 -1.1985697913E+000 +5.5931248699E-003 +5.8816397536E+000 +5.3549721439E-003 +3.9698441317E+000 +9.6886450798E-001 -4.8795083956E+000
34201450000.000 +9.7405386219E-001 -1.1705058468E+000 +5.6136648146E-003 +6.5485834671E+000 +5.5015096556E-003 +5.5999805888E+000 +9.6843695027E-001 -4.9272733950E+000
34401400000.000 +9.7400263841E-001 -1.1738971831E+000 +5.6867347345E-003 +7.3049981019E+000 +5.4014649450E-003 +6.5722509810E+000 +9.6864230906E-001 -4.9268061058E+000
34601350000.000 +9.7323711855E-001 -1.1197941248E+000 +5.8262738412E-003 +8.5261138783E+000 +5.5755478686E-003 +7.3515567480E+000 +9.6797245292E-001 -4.8674252212E+000
34801300000.000 +9.7453753669E-001 -1.0841214035E+000 +6.3660776983E-003 +9.5537220437E+000 +6.0056975872E-003 +8.0288147318E+000 +9.6841806909E-001 -5.0324269810E+000
35001250000.000 +9.7346039577E-001 -1.0589475645E+000 +6.6215653168E-003 +4.2409480140E+000 +6.3144353252E-003 +4.1514615330E+000 +9.6701285207E-001 -4.8958376785E+000
35201200000.000 +9.7296073973E-001 -1.0062814659E+000 +6.8001942881E-003 +9.0757744315E-001 +6.4924308629E-003 -1.0247981790E+000 +9.6649172974E-001 -4.9347229574E+000
35401150000.000 +9.7322361651E-001 -1.0411747626E+000 +6.8292443752E-003 -3.4347027719E+000 +6.5999942032E-003 -4.5506124365E+000 +9.6702748362E-001 -4.8501728971E+000
35601100000.000 +9.7368535529E-001 -1.0439529149E+000 +6.7994722215E-003 -7.0292114579E+000 +6.6201869492E-003 -6.6116496290E+000 +9.6583609620E-001 -4.8867702011E+000
35801050000.000 +9.7393340503E-001 -9.9465359420E-001 +6.3240052015E-003 -1.0861636208E+001 +6.3025600024E-003 -1.1554243283E+001 +9.6580218373E-001 -4.9047566933E+000
36001000000.000 +9.7302783970E-001 -1.0129696228E+000 +6.1543221765E-003 -9.7000748195E+000 +6.1198431210E-003 -1.4621991519E+001 +9.6627044194E-001 -4.8936783497E+000
36200950000.000 +9.7525495056E-001 -1.0609335603E+000 +6.1100094163E-003 -1.7379618433E+001 +5.8878491779E-003 -1.7557190876E+001 +9.6714905260E-001 -4.8606977584E+000
36400900000.000 +9.7484868016E-001 -1.0726153304E+000 +5.5762247284E-003 -1.5933886728E+001 +5.4119449986E-003 -2.0344453752E+001 +9.6718170865E-001 -4.9428035129E+000
36600850000.000 +9.7567330645E-001 -1.1413735612E+000 +5.0454076467E-003 -1.4562979889E+001 +5.1301545413E-003 -1.7100319027E+001 +9.6641042774E-001 -4.9470742607E+000
36800800000.000 +9.7618656125E-001 -1.1961342263E+000 +4.9569548448E-003 -1.6224706336E+001 +4.7698394680E-003 -1.9251333220E+001 +9.6662294324E-001 -5.0185076844E+000
37000750000.000 +9.7557006322E-001 -1.3415924764E+000 +4.5767663758E-003 -1.2294133538E+001 +4.5431330470E-003 -1.4048129563E+001 +9.6627527396E-001 -5.0601692085E+000
37200700000.000 +9.7473627799E-001 -1.3815856948E+000 +4.5110570042E-003 -8.0016077191E+000 +4.2363175008E-003 -1.4442012166E+001 +9.6646801744E-001 -5.0712182619E+000
37400650000.000 +9.7472708087E-001 -1.3821294705E+000 +4.7516875811E-003 -3.6073055960E+000 +4.4819417455E-003 -5.0343725428E+000 +9.6675973901E-001 -5.1124180925E+000
37600600000.000 +9.7349680719E-001 -1.3983868644E+000 +5.0316803898E-003 -6.2144122952E+000 +4.7122645235E-003 -6.0780498339E+000 +9.6576966179E-001 -5.1228179966E+000
37800550000.000 +9.7145065847E-001 -1.3456107694E+000 +5.1573895304E-003 -7.9571224042E+000 +4.8438673834E-003 -1.1477772933E+001 +9.6573307307E-001 -5.1104703012E+000
38000500000.000 +9.7206896953E-001 -1.3083945187E+000 +5.0515218326E-003 -1.0616014300E+001 +4.5516007569E-003 -1.2750239053E+001 +9.6566711382E-001 -5.0769628292E+000
38200450000.000 +9.7267215866E-001 -1.2832735558E+000 +4.7038753061E-003 -6.6022363494E+000 +4.4184803647E-003 -9.2206101746E+000 +9.6481170796E-001 -5.0956470038E+000
38400400000.000 +9.7148030225E-001 -1.2188680868E+000 +4.9344845844E-003 -3.8703064156E+000 +4.3794347864E-003 -5.7115441096E+000 +9.6388021811E-001 -5.1184122802E+000
38600350000.000 +9.7142766548E-001 -1.3260592500E+000 +5.3274020632E-003 -6.2548044659E-002 +4.8954932493E-003 -1.2098561044E+000 +9.6276662073E-001 -5.0854421464E+000
38800300000.000 +9.7112951754E-001 -1.1235801549E+000 +5.6694218223E-003 -6.4719646959E+000 +5.4291823603E-003 -8.4622278636E+000 +9.6103098598E-001 -4.9789143667E+000
39000250000.000 +9.7111713722E-001 -1.1468915809E+000 +5.7744714210E-003 -9.0319957590E+000 +5.5971533872E-003 -1.2356636967E+001 +9.6190209748E-001 -4.9232838472E+000
39200200000.000 +9.7178930070E-001 -9.1610566469E-001 +5.7061703855E-003 -1.1336461027E+001 +5.5027808880E-003 -1.2782515810E+001 +9.6080096250E-001 -4.9020404362E+000
39400150000.000 +9.7161959328E-001 -8.8709966338E-001 +5.6746456375E-003 -1.3597672688E+001 +5.6571269982E-003 -1.5244304950E+001 +9.6191225095E-001 -4.9096016358E+000
39600100000.000 +9.7400697387E-001 -7.8440868746E-001 +5.9301913584E-003 -1.5694392203E+001 +5.7752066128E-003 -1.7008219116E+001 +9.6187983682E-001 -4.9420675129E+000
39800050000.000 +9.7417594769E-001 -8.3972697536E-001 +6.0538105009E-003 -2.1430924348E+001 +5.8053814208E-003 -2.4848023821E+001 +9.6277004418E-001 -4.9333173954E+000
40000000000.000 +9.7588546372E-001 -7.8896505643E-001 +5.3243046371E-003 -2.8490235111E+001 +4.9636630978E-003 -3.0671853535E+001 +9.6398063399E-001 -4.9845097723E+000
