# Supplementary material for: Conductivity and radio frequency performance data for silver nanoparticle inks deposited via aerosol jet deposition and processed under varying conditions
Source: Data Brief. 2020 Sep 24;33:106331. doi: 10.1016/j.dib.2020.106331 (PMC7560714; doi:10.1016/j.dib.2020.106331)
Supplement: Supplementary file 3 [file mmc3.zip › Sintering Study/Clariant Ink/RF Data/CLA_07_01.S2P]

!  2-Port S-parameters saved by WinCal
! VAR MeasName=S-Parameters (CALIBRATED_DATA) read from VNA (E8364B)
! VAR MeasDate=11/27/2017 2:46:25 PM
! VAR NAME=AFRL171011_06_01
! VAR FILENAME=AFRL171011_06_01.S2P
! VAR DATE=11/27/2017 2:46:25 PM
! VAR PHYS_PORTS=1,2
! VAR ObjTypeName=DATASET
! VAR IndexType=Frequency
!
# Hz S MA R 50
10000000.000 +9.9548797931E-001 -2.2243025453E-001 +5.1824722438E-004 +1.0747818219E+002 +1.8079341048E-003 -8.3805161503E+001 +9.9547641718E-001 -2.0207645766E-001
209950000.000 +9.9232773431E-001 -2.1456681295E-001 +1.3270721737E-004 +4.6103520316E+000 +1.3365016052E-004 -1.5886950537E+001 +9.9323265815E-001 -2.2792018602E-001
409900000.000 +9.9188246791E-001 -3.1369363842E-001 +1.2198326113E-004 +4.7286580703E+001 +1.2247283385E-004 +3.4502905410E+001 +9.9211613720E-001 -3.2192338122E-001
609850000.000 +9.9102657206E-001 -4.0377360485E-001 +9.0090540914E-005 -6.2970630094E+001 +7.6303000919E-005 -1.0668057520E+002 +9.9084226118E-001 -4.5084509889E-001
809800000.000 +9.8960447515E-001 -4.1951211340E-001 +2.7082276164E-004 +6.3644749683E+001 +2.8213479927E-004 +5.7645637493E+001 +9.9013456745E-001 -5.1479431647E-001
1009750000.000 +9.8864475535E-001 -5.5373269925E-001 +1.7361930319E-004 -7.6631680806E+001 +1.1931792433E-004 -6.0740680618E+001 +9.8897525414E-001 -5.9226468538E-001
1209700000.000 +9.8852052177E-001 -5.8224165448E-001 +6.5074017504E-005 -1.2755735357E+002 +1.0839468609E-005 -6.3184325364E+001 +9.8862156206E-001 -5.9404939122E-001
1409650000.000 +9.8866815338E-001 -7.1655954794E-001 +4.1046633672E-005 -1.4678270722E+002 +7.2102552667E-005 +1.6715191467E+002 +9.8877242956E-001 -7.2406733740E-001
1609600000.000 +9.8816465926E-001 -7.7201322603E-001 +8.0198346738E-005 -1.1038248981E+002 +9.9654041709E-005 -4.5707564465E+001 +9.8801888724E-001 -8.3832114791E-001
1809550000.000 +9.8709962097E-001 -8.7077966979E-001 +4.3549836928E-005 +1.4187732445E+002 +5.7997851655E-005 -1.6467666176E+002 +9.8731868391E-001 -9.2289820511E-001
2009500000.000 +9.8567489714E-001 -9.9741745516E-001 +3.0906720373E-004 +1.3874211255E+002 +2.3746193382E-004 +1.2206246791E+002 +9.8643889549E-001 -1.0908569942E+000
2209450000.000 +9.8452963448E-001 -9.7353651834E-001 +1.6472799675E-004 -1.3866175981E+002 +9.6279283513E-005 -1.0343988988E+002 +9.8544997366E-001 -1.0720644382E+000
2409400000.000 +9.8499681282E-001 -1.0557355249E+000 +2.0578240345E-004 +1.2040699925E+002 +1.4197575858E-004 +1.4397662083E+002 +9.8523928851E-001 -1.1334640512E+000
2609350000.000 +9.8423704127E-001 -1.0681504525E+000 +1.1362938551E-004 +6.2860476948E+001 +8.3914818233E-005 +6.7884840828E+001 +9.8519110787E-001 -1.1943568178E+000
2809300000.000 +9.8408579024E-001 -1.1004034087E+000 +1.6604123788E-004 +1.5903475016E+002 +1.8069698682E-004 +1.5828226136E+002 +9.8498643845E-001 -1.2406921110E+000
3009250000.000 +9.8370295504E-001 -1.2065139408E+000 +2.2214254475E-004 +9.5942102908E+001 +2.2229887526E-004 +9.8383210819E+001 +9.8401624663E-001 -1.3412365602E+000
3209200000.000 +9.8273879960E-001 -1.2282262675E+000 +3.5507538070E-004 +1.4543420176E+002 +3.3671082080E-004 +1.4588952599E+002 +9.8317126113E-001 -1.4066270844E+000
3409150000.000 +9.8192508266E-001 -1.2767920297E+000 +1.1150536469E-004 +1.3029635196E+002 +1.2951228997E-004 +1.3772805683E+002 +9.8252150284E-001 -1.4097598956E+000
3609100000.000 +9.8176894596E-001 -1.3383922750E+000 +2.3063801406E-004 +1.6241005287E+002 +2.0861538257E-004 +1.5660222226E+002 +9.8225397021E-001 -1.4875853913E+000
3809050000.000 +9.8112299646E-001 -1.3850757327E+000 +4.8879107901E-004 +1.5033839690E+002 +4.5353798120E-004 +1.5502929275E+002 +9.8176313560E-001 -1.5041005606E+000
4009000000.000 +9.8088845196E-001 -1.3778762009E+000 +3.8477202084E-004 +1.3760755630E+002 +4.3198631176E-004 +1.2834556754E+002 +9.8210173630E-001 -1.5918662949E+000
4208950000.000 +9.8054693733E-001 -1.4324144822E+000 +5.4013869680E-004 +1.3530867026E+002 +4.8337116182E-004 +1.4311669442E+002 +9.8095794676E-001 -1.6535575731E+000
4408900000.000 +9.7980433420E-001 -1.4809621007E+000 +5.7701588692E-004 +1.1824622037E+002 +5.3464009718E-004 +1.2639182941E+002 +9.8062497547E-001 -1.6432664981E+000
4608850000.000 +9.7979520913E-001 -1.5043725381E+000 +5.2955365637E-004 +1.3841156754E+002 +5.3355420920E-004 +1.4382410372E+002 +9.8028323671E-001 -1.7284018730E+000
4808800000.000 +9.7915699823E-001 -1.5639449035E+000 +4.7859847109E-004 +1.2099341928E+002 +4.8751567758E-004 +1.1771505093E+002 +9.8004573170E-001 -1.7936186200E+000
5008750000.000 +9.7863424357E-001 -1.6083099179E+000 +4.6595021017E-004 +1.2547939420E+002 +4.3197613373E-004 +1.2259487634E+002 +9.7992424201E-001 -1.8376978411E+000
5208700000.000 +9.7801984887E-001 -1.6006062635E+000 +7.3029804886E-004 +1.4245732041E+002 +7.4269382081E-004 +1.4037419281E+002 +9.7943976393E-001 -1.8607118177E+000
5408650000.000 +9.7815152838E-001 -1.6254565226E+000 +8.2932440324E-004 +1.2215909286E+002 +8.3388815120E-004 +1.2427107557E+002 +9.7933199295E-001 -1.8889425470E+000
5608600000.000 +9.7832042112E-001 -1.6677819498E+000 +8.1473569116E-004 +1.1978716218E+002 +8.3216049838E-004 +1.1863318882E+002 +9.7960730285E-001 -1.9205575084E+000
5808550000.000 +9.7834137173E-001 -1.6674633588E+000 +9.2580086701E-004 +1.1099272428E+002 +8.1011615708E-004 +1.1668083251E+002 +9.7916546054E-001 -1.9506354468E+000
6008500000.000 +9.7842914702E-001 -1.7675008400E+000 +8.8169080147E-004 +1.1202812703E+002 +8.2775417419E-004 +1.0990887925E+002 +9.7988442200E-001 -2.0551596847E+000
6208450000.000 +9.7851627314E-001 -1.7873091552E+000 +9.3055067914E-004 +1.1218225876E+002 +9.5723904384E-004 +1.1012512540E+002 +9.7927331913E-001 -2.0991296929E+000
6408400000.000 +9.7842327337E-001 -1.8587877625E+000 +9.7086187335E-004 +1.0604353586E+002 +9.1825435068E-004 +1.0712475783E+002 +9.7975682414E-001 -2.1928137880E+000
6608350000.000 +9.7854566824E-001 -1.9265600979E+000 +9.3196559134E-004 +1.0363824021E+002 +9.0483893317E-004 +1.0001471575E+002 +9.7927110462E-001 -2.2851100582E+000
6808300000.000 +9.7787591273E-001 -1.9762725805E+000 +1.0050816527E-003 +9.8800840627E+001 +9.9697574550E-004 +9.8076247093E+001 +9.7919064649E-001 -2.3311129531E+000
7008250000.000 +9.7789794160E-001 -1.9966603455E+000 +9.4365571036E-004 +9.6725851106E+001 +9.1339750965E-004 +9.7846790979E+001 +9.7875148866E-001 -2.3796973218E+000
7208200000.000 +9.7791526318E-001 -2.0659646491E+000 +8.8967686978E-004 +9.4857589773E+001 +9.3795996132E-004 +9.5866715971E+001 +9.7858092602E-001 -2.4491102278E+000
7408150000.000 +9.7773421714E-001 -2.1409087488E+000 +1.0169002905E-003 +1.0203817467E+002 +9.2329419408E-004 +9.9434749513E+001 +9.7851861603E-001 -2.5122922471E+000
7608100000.000 +9.7695597596E-001 -2.1768569032E+000 +9.2974368510E-004 +9.6499427699E+001 +9.3829460976E-004 +9.6262366283E+001 +9.7837801213E-001 -2.5708038148E+000
7808050000.000 +9.7669085742E-001 -2.2595406699E+000 +8.8282554450E-004 +1.0065205167E+002 +9.1228972304E-004 +9.7473353137E+001 +9.7778580295E-001 -2.6790504922E+000
8008000000.000 +9.7659055984E-001 -2.3377136688E+000 +9.9836629196E-004 +9.3432188710E+001 +9.8852987215E-004 +9.7246615717E+001 +9.7725766925E-001 -2.7673921774E+000
8207950000.000 +9.7588969741E-001 -2.3532989167E+000 +8.3882422470E-004 +9.6001372303E+001 +8.4821516702E-004 +9.4283383426E+001 +9.7663378608E-001 -2.7662464672E+000
8407900000.000 +9.7539863563E-001 -2.3944898276E+000 +8.6598045278E-004 +1.0045951520E+002 +8.0240167422E-004 +1.0337740210E+002 +9.7618739719E-001 -2.8240375220E+000
8607850000.000 +9.7503106669E-001 -2.4381551685E+000 +9.3429588181E-004 +1.0797988046E+002 +9.0470075173E-004 +1.0625135435E+002 +9.7601545945E-001 -2.8748470149E+000
8807800000.000 +9.7450491968E-001 -2.4698874860E+000 +1.0370451406E-003 +1.0498553202E+002 +1.0581834734E-003 +1.0551406526E+002 +9.7549617479E-001 -2.9104914011E+000
9007750000.000 +9.7442802957E-001 -2.4998131547E+000 +1.0548351110E-003 +1.0855719039E+002 +1.0665454198E-003 +1.0768526463E+002 +9.7486353858E-001 -2.9631952214E+000
9207700000.000 +9.7397391091E-001 -2.5566002902E+000 +1.1129923425E-003 +1.1050297565E+002 +1.1693325821E-003 +1.0861384945E+002 +9.7506068063E-001 -3.0172485462E+000
9407650000.000 +9.7391780867E-001 -2.5817655478E+000 +1.2363147863E-003 +1.0563668500E+002 +1.2234766208E-003 +1.0202618079E+002 +9.7447757117E-001 -3.0758435950E+000
9607600000.000 +9.7329317054E-001 -2.6218778602E+000 +1.2424100902E-003 +1.0352529903E+002 +1.1986982179E-003 +9.9786201697E+001 +9.7440940207E-001 -3.1147850861E+000
9807550000.000 +9.7342967056E-001 -2.7276311708E+000 +1.2204290597E-003 +1.0282652654E+002 +1.1260294447E-003 +1.0525938795E+002 +9.7462942993E-001 -3.2029811693E+000
10007500000.000 +9.7293459294E-001 -2.7599958928E+000 +1.2876320331E-003 +1.0700790121E+002 +1.2992386326E-003 +1.0471859572E+002 +9.7374460199E-001 -3.2235190490E+000
10207450000.000 +9.7241955510E-001 -2.7850534589E+000 +1.2347851956E-003 +1.0521171192E+002 +1.2926392919E-003 +1.0529277541E+002 +9.7344744236E-001 -3.2929220841E+000
10407400000.000 +9.7204504795E-001 -2.8676496662E+000 +1.3061893403E-003 +1.0782987554E+002 +1.2344996325E-003 +1.0819631788E+002 +9.7268031672E-001 -3.3347116779E+000
10607350000.000 +9.7161976272E-001 -2.8850787705E+000 +1.3999239318E-003 +1.0893865784E+002 +1.3701258681E-003 +1.0842255760E+002 +9.7276311145E-001 -3.4176172261E+000
10807300000.000 +9.7117203674E-001 -2.9111549192E+000 +1.4428487299E-003 +1.1094834792E+002 +1.3868755820E-003 +1.0885133134E+002 +9.7194169261E-001 -3.4239409585E+000
11007250000.000 +9.7094467663E-001 -2.9588588960E+000 +1.4738724843E-003 +1.0652383359E+002 +1.5077499942E-003 +1.0731747885E+002 +9.7155809615E-001 -3.5031179282E+000
11207200000.000 +9.7047051856E-001 -3.0069766223E+000 +1.5451773092E-003 +1.0902495893E+002 +1.5219840244E-003 +1.0616557966E+002 +9.7116462612E-001 -3.5170750900E+000
11407150000.000 +9.7013394451E-001 -3.0189647164E+000 +1.6674072223E-003 +1.1172863657E+002 +1.5886756672E-003 +1.0901425487E+002 +9.7051781996E-001 -3.5676951115E+000
11607100000.000 +9.6967869964E-001 -3.1162259622E+000 +1.8392122878E-003 +1.0962087172E+002 +1.7809889575E-003 +1.0914510415E+002 +9.7019514625E-001 -3.6585687509E+000
11807050000.000 +9.6932807016E-001 -3.1252287766E+000 +1.8585625396E-003 +1.0959570837E+002 +1.8634225267E-003 +1.0998526788E+002 +9.6972976863E-001 -3.6792161826E+000
12007000000.000 +9.6825912823E-001 -3.1358079873E+000 +2.0589818494E-003 +1.0820710479E+002 +2.0518883726E-003 +1.0891092292E+002 +9.6928675490E-001 -3.7365732868E+000
12206950000.000 +9.6806743372E-001 -3.1852504215E+000 +2.1394258657E-003 +1.0603863758E+002 +2.1567162987E-003 +1.0604768529E+002 +9.6925177419E-001 -3.7405919346E+000
12406900000.000 +9.6767427492E-001 -3.1916640763E+000 +2.3188564319E-003 +1.0267797316E+002 +2.2219404717E-003 +1.0239013881E+002 +9.6939910380E-001 -3.8595288647E+000
12606850000.000 +9.6720902364E-001 -3.1968909197E+000 +2.3909494237E-003 +1.0144474767E+002 +2.3059900182E-003 +1.0049427732E+002 +9.6835588020E-001 -3.8301447797E+000
12806800000.000 +9.6609466288E-001 -3.2485295613E+000 +2.4997009965E-003 +9.9289037696E+001 +2.3757813426E-003 +9.9148400415E+001 +9.6821293040E-001 -3.8960610662E+000
13006750000.000 +9.6670392216E-001 -3.2570746861E+000 +2.5290511383E-003 +9.3174594759E+001 +2.5650822521E-003 +9.4494084881E+001 +9.6801985190E-001 -3.9309094304E+000
13206700000.000 +9.6672605431E-001 -3.3012760078E+000 +2.5306376388E-003 +9.3667158147E+001 +2.5518979642E-003 +9.2387639122E+001 +9.6698074340E-001 -3.9528291584E+000
13406650000.000 +9.6570817370E-001 -3.3786155970E+000 +2.6474002047E-003 +8.8590731386E+001 +2.6388879442E-003 +8.8105160587E+001 +9.6677553911E-001 -4.0490443600E+000
13606600000.000 +9.6482655675E-001 -3.4463246762E+000 +2.5131813437E-003 +8.5064292209E+001 +2.4585059261E-003 +8.5249541671E+001 +9.6586341241E-001 -4.0138013566E+000
13806550000.000 +9.6433853496E-001 -3.4248232461E+000 +2.3521988820E-003 +8.5224599879E+001 +2.3719260026E-003 +8.4280271253E+001 +9.6553907820E-001 -4.0660601654E+000
14006500000.000 +9.6475555599E-001 -3.4749401018E+000 +2.3729298872E-003 +8.0962986012E+001 +2.3427542530E-003 +7.9751358357E+001 +9.6497696175E-001 -4.0961943823E+000
14206450000.000 +9.6383429576E-001 -3.5774403647E+000 +2.0748406143E-003 +8.3916243348E+001 +1.9863044116E-003 +8.4377340491E+001 +9.6452391494E-001 -4.0990956658E+000
14406400000.000 +9.6343311785E-001 -3.5505523578E+000 +2.2924370638E-003 +8.8016687932E+001 +2.2414213662E-003 +8.8430102097E+001 +9.6324035376E-001 -4.2005376527E+000
14606350000.000 +9.6305624376E-001 -3.5850980857E+000 +2.2250238379E-003 +9.6450486468E+001 +2.2344717261E-003 +9.5520975461E+001 +9.6332010150E-001 -4.2135056667E+000
14806300000.000 +9.6233241768E-001 -3.6223599282E+000 +2.7100407105E-003 +9.3054956540E+001 +2.6412590510E-003 +9.1567349801E+001 +9.6268407709E-001 -4.2090189057E+000
15006250000.000 +9.6240784922E-001 -3.6269065881E+000 +2.6905261578E-003 +8.7336394027E+001 +2.6548112089E-003 +8.6326764725E+001 +9.6244135345E-001 -4.2266648451E+000
15206200000.000 +9.6180294795E-001 -3.6448667447E+000 +2.8008567439E-003 +9.1264414141E+001 +2.7770044664E-003 +8.8746695367E+001 +9.6225728099E-001 -4.2683141024E+000
15406150000.000 +9.6187400128E-001 -3.6638989534E+000 +2.8342839953E-003 +8.2081110084E+001 +2.7145299651E-003 +7.9728623056E+001 +9.6213026376E-001 -4.2755529632E+000
15606100000.000 +9.6106921837E-001 -3.5932993392E+000 +2.7045508484E-003 +8.3324310992E+001 +2.6791064425E-003 +8.1715563595E+001 +9.6215958276E-001 -4.3331779926E+000
15806050000.000 +9.6098636076E-001 -3.7530340365E+000 +2.6486475567E-003 +7.9562704987E+001 +2.6530922335E-003 +7.7057398083E+001 +9.6178831396E-001 -4.3439241517E+000
16006000000.000 +9.6026330104E-001 -3.7297665416E+000 +2.4926329549E-003 +8.2588193998E+001 +2.4259766474E-003 +8.2099807763E+001 +9.6104588419E-001 -4.3545551774E+000
16205950000.000 +9.6021370880E-001 -3.6950920730E+000 +2.8405553211E-003 +8.4420972012E+001 +2.6729167071E-003 +8.0605439293E+001 +9.6065819704E-001 -4.3776448965E+000
16405900000.000 +9.5982970305E-001 -3.6575722990E+000 +2.7795871086E-003 +8.3503942926E+001 +2.5969462355E-003 +8.2711150591E+001 +9.6004197016E-001 -4.4495970928E+000
16605850000.000 +9.5856371297E-001 -3.7203914938E+000 +2.9646541264E-003 +8.2322811254E+001 +2.8580706203E-003 +8.1818057603E+001 +9.5979536540E-001 -4.3992825333E+000
16805800000.000 +9.5928085549E-001 -3.7314741794E+000 +2.6175713243E-003 +8.0792951820E+001 +2.6000131350E-003 +7.7821668309E+001 +9.5955077486E-001 -4.4396747526E+000
17005750000.000 +9.5892085715E-001 -3.7498723904E+000 +2.8878762619E-003 +8.1795587545E+001 +2.7817852268E-003 +8.0098365105E+001 +9.5930748471E-001 -4.4557196170E+000
17205700000.000 +9.5871517048E-001 -3.8432935253E+000 +2.6823693173E-003 +7.7275307238E+001 +2.6272167657E-003 +7.3712313367E+001 +9.5977689658E-001 -4.4244019854E+000
17405650000.000 +9.5727511554E-001 -3.7849550184E+000 +2.4237016833E-003 +7.9643934101E+001 +2.3411378585E-003 +8.0033631267E+001 +9.5924210598E-001 -4.4558315303E+000
17605600000.000 +9.5719614923E-001 -3.8338799702E+000 +2.4282505702E-003 +8.5947915253E+001 +2.3860452346E-003 +8.5518699576E+001 +9.5905663514E-001 -4.4957452954E+000
17805550000.000 +9.5706546478E-001 -3.8706012403E+000 +2.5817101516E-003 +8.8950067807E+001 +2.5056814960E-003 +8.7105368414E+001 +9.5890781130E-001 -4.5373460166E+000
18005500000.000 +9.5697960970E-001 -3.8048536235E+000 +2.7829392436E-003 +9.2846156089E+001 +2.7152680653E-003 +9.0575627157E+001 +9.5841325865E-001 -4.5809985016E+000
18205450000.000 +9.5673410542E-001 -3.8734764434E+000 +3.0399303729E-003 +9.1118226906E+001 +2.9683647404E-003 +9.1105369120E+001 +9.5806428000E-001 -4.6198331315E+000
18405400000.000 +9.5644309557E-001 -3.8601770963E+000 +2.9910704955E-003 +9.4500303076E+001 +3.0014273054E-003 +9.3016718187E+001 +9.5774463025E-001 -4.6164491745E+000
18605350000.000 +9.5672702951E-001 -3.9334392147E+000 +3.4359240630E-003 +9.3395630814E+001 +3.3727758171E-003 +9.2953411478E+001 +9.5747392429E-001 -4.6032259628E+000
18805300000.000 +9.5701832483E-001 -3.8889504965E+000 +3.7890047434E-003 +8.9878720436E+001 +3.6799422765E-003 +8.9184290800E+001 +9.5682710064E-001 -4.6645515820E+000
19005250000.000 +9.5734394651E-001 -3.9949857202E+000 +3.7914530348E-003 +8.9210023528E+001 +3.7668768659E-003 +8.8232794620E+001 +9.5654319603E-001 -4.5979887100E+000
19205200000.000 +9.5628864395E-001 -3.9278354231E+000 +4.0092654293E-003 +8.7237855481E+001 +3.8142872429E-003 +8.5289050156E+001 +9.5606353118E-001 -4.6292725859E+000
19405150000.000 +9.5590676254E-001 -4.0002457521E+000 +3.9594530766E-003 +8.5728102702E+001 +3.7690066321E-003 +8.4286545947E+001 +9.5534655878E-001 -4.6436204558E+000
19605100000.000 +9.5556082819E-001 -4.0054845037E+000 +4.0868509579E-003 +8.8139907063E+001 +3.8391746204E-003 +8.8663108270E+001 +9.5504474486E-001 -4.6827237294E+000
19805050000.000 +9.5513085842E-001 -3.9511096888E+000 +4.5549572722E-003 +8.5814477642E+001 +4.4727967631E-003 +8.3055243541E+001 +9.5498687664E-001 -4.5587584128E+000
20005000000.000 +9.5540371957E-001 -3.9792285886E+000 +4.4757407942E-003 +8.1324221505E+001 +4.3759225984E-003 +7.7600555377E+001 +9.5525242184E-001 -4.6338875718E+000
20204950000.000 +9.5386656905E-001 -4.0782465312E+000 +4.5800694893E-003 +7.8692290860E+001 +4.2797247578E-003 +7.6335734404E+001 +9.5361104527E-001 -4.6630652534E+000
20404900000.000 +9.5647021574E-001 -3.9501913191E+000 +4.5943035711E-003 +7.5578596748E+001 +4.2833367571E-003 +7.4653241912E+001 +9.5308442521E-001 -4.5862273304E+000
20604850000.000 +9.5575646778E-001 -4.0258569220E+000 +4.6922610951E-003 +7.8078989640E+001 +4.3588423123E-003 +7.5748030456E+001 +9.5399969471E-001 -4.5813227433E+000
20804800000.000 +9.5472614852E-001 -3.9564651390E+000 +4.5757877637E-003 +7.2651193242E+001 +4.4275819861E-003 +7.1932758309E+001 +9.5385411756E-001 -4.6087818825E+000
21004750000.000 +9.5454826061E-001 -4.0033035743E+000 +4.5221755850E-003 +7.2763685700E+001 +4.4369049658E-003 +7.2657372359E+001 +9.5507997298E-001 -4.6173155339E+000
21204700000.000 +9.5633463142E-001 -4.0226023796E+000 +4.5770764739E-003 +7.2219836951E+001 +4.5951151571E-003 +7.1453324412E+001 +9.5409326762E-001 -4.6009929275E+000
21404650000.000 +9.5587627536E-001 -4.0312006740E+000 +4.6046257728E-003 +7.2536702773E+001 +4.6391303377E-003 +7.1367632663E+001 +9.5415031203E-001 -4.6396481075E+000
21604600000.000 +9.5726831939E-001 -4.1202373167E+000 +4.5544280616E-003 +7.0154107592E+001 +4.7231743641E-003 +6.8792454770E+001 +9.5447980141E-001 -4.5886685609E+000
21804550000.000 +9.5713083255E-001 -4.1155823045E+000 +4.7664352101E-003 +7.0577855388E+001 +4.6171878318E-003 +6.7017777925E+001 +9.5503931770E-001 -4.6449131174E+000
22004500000.000 +9.5654821704E-001 -4.1168526198E+000 +4.7675599411E-003 +7.0908333607E+001 +4.6459210359E-003 +6.7752045664E+001 +9.5523659419E-001 -4.6436715116E+000
22204450000.000 +9.5676194823E-001 -4.2218936462E+000 +5.0719409431E-003 +6.8308643574E+001 +4.4280681876E-003 +6.8339270883E+001 +9.5488463973E-001 -4.6060833191E+000
22404400000.000 +9.5718443486E-001 -4.1164759793E+000 +4.7858948426E-003 +6.5793039224E+001 +4.7017133765E-003 +6.6453459683E+001 +9.5543400647E-001 -4.6301486259E+000
22604350000.000 +9.5625184399E-001 -4.1951814076E+000 +4.8686640556E-003 +6.7044770459E+001 +4.7433340208E-003 +6.6184899708E+001 +9.5591648244E-001 -4.6264378300E+000
22804300000.000 +9.5649217008E-001 -4.1651161573E+000 +4.8815594482E-003 +6.8258870390E+001 +4.6446837553E-003 +6.6138984271E+001 +9.5551001202E-001 -4.5278503882E+000
23004250000.000 +9.5621132516E-001 -4.2062993257E+000 +5.2009857596E-003 +6.9007308241E+001 +4.9493150162E-003 +6.9672126306E+001 +9.5627141871E-001 -4.6264573184E+000
23204200000.000 +9.5675600912E-001 -4.2273025359E+000 +5.2184846150E-003 +7.1353902097E+001 +5.0283257908E-003 +6.9615824492E+001 +9.5671564952E-001 -4.5280363645E+000
23404150000.000 +9.5720873873E-001 -4.2450707568E+000 +5.6182370928E-003 +7.0108760446E+001 +5.3927451288E-003 +6.9720713914E+001 +9.5779539559E-001 -4.5674557905E+000
23604100000.000 +9.5602044179E-001 -4.1713879248E+000 +5.8872168254E-003 +6.8352973141E+001 +5.6615724765E-003 +6.4698466487E+001 +9.5745423687E-001 -4.6223755651E+000
23804050000.000 +9.5580205790E-001 -4.1520305845E+000 +6.3072089020E-003 +6.4978080314E+001 +5.7633728996E-003 +6.3049812068E+001 +9.5822603527E-001 -4.6209828448E+000
24004000000.000 +9.5667676201E-001 -4.2017074168E+000 +6.2689133215E-003 +6.2164786634E+001 +5.9128735366E-003 +6.0644021122E+001 +9.5820392933E-001 -4.7115535365E+000
24203950000.000 +9.5847916390E-001 -4.0685430154E+000 +6.4224421280E-003 +5.8916505469E+001 +6.0059480545E-003 +5.7868377213E+001 +9.5771062162E-001 -4.7000193312E+000
24403900000.000 +9.5962835492E-001 -4.1846443672E+000 +6.1874625372E-003 +5.7721623668E+001 +6.0792347538E-003 +5.6242880200E+001 +9.5848382016E-001 -4.7133716207E+000
24603850000.000 +9.6024157192E-001 -4.3283788026E+000 +6.8100227680E-003 +5.4125369730E+001 +6.3668375863E-003 +5.2808932556E+001 +9.5792988599E-001 -4.7292223710E+000
24803800000.000 +9.6071023291E-001 -4.3486504018E+000 +6.4023233426E-003 +4.8681036444E+001 +6.0786301753E-003 +4.7400046008E+001 +9.5894509076E-001 -4.7470854484E+000
25003750000.000 +9.5972420130E-001 -4.4389337802E+000 +6.1962157198E-003 +4.9523220491E+001 +5.6389831624E-003 +4.7977197427E+001 +9.5876260093E-001 -4.7871529802E+000
25203700000.000 +9.6090470273E-001 -4.4611548680E+000 +5.8658716376E-003 +4.8423171800E+001 +5.8338743443E-003 +4.8117756559E+001 +9.5967549357E-001 -4.7699535152E+000
25403650000.000 +9.6174991835E-001 -4.4887528610E+000 +5.7557303450E-003 +4.8878460123E+001 +5.4851508328E-003 +4.7079525875E+001 +9.5930250848E-001 -4.7837625043E+000
25603600000.000 +9.6090819414E-001 -4.5164828959E+000 +5.8112799327E-003 +5.1431085792E+001 +5.6294217803E-003 +4.8714409695E+001 +9.5986172659E-001 -4.8568185156E+000
25803550000.000 +9.6162394767E-001 -4.5859023166E+000 +5.7779454011E-003 +5.1744552071E+001 +5.6675118028E-003 +4.7995602188E+001 +9.5977458790E-001 -4.8637607649E+000
26003500000.000 +9.6094645008E-001 -4.6893220068E+000 +5.8739690864E-003 +5.2357381734E+001 +5.6277572603E-003 +5.0116941014E+001 +9.5946369686E-001 -4.8536285804E+000
26203450000.000 +9.6109101638E-001 -4.6767570358E+000 +5.9272432394E-003 +5.0177178044E+001 +5.8802130760E-003 +4.8351206877E+001 +9.5995835182E-001 -4.9104448422E+000
26403400000.000 +9.6100563170E-001 -4.7089106436E+000 +6.1480915982E-003 +4.9775690643E+001 +5.7413311455E-003 +4.7876930919E+001 +9.6077596859E-001 -4.9146780623E+000
26603350000.000 +9.6150878452E-001 -4.7682016496E+000 +6.2259489931E-003 +5.1123220946E+001 +6.0574868252E-003 +4.6983044661E+001 +9.6074712470E-001 -4.9114348455E+000
26803300000.000 +9.6107956552E-001 -4.7300389688E+000 +6.0508188829E-003 +4.8193286191E+001 +5.8772359107E-003 +4.6610230964E+001 +9.6105623205E-001 -4.9657934734E+000
27003250000.000 +9.6091648546E-001 -4.7830258249E+000 +6.3879909470E-003 +4.9983252122E+001 +6.1792787172E-003 +5.0257696773E+001 +9.6138963195E-001 -4.9452127696E+000
27203200000.000 +9.6117055650E-001 -4.8064373893E+000 +7.0097063248E-003 +4.9887996749E+001 +6.5760215012E-003 +4.8343096948E+001 +9.6149718754E-001 -4.9454915547E+000
27403150000.000 +9.6089367744E-001 -4.8712834059E+000 +7.5775005225E-003 +4.8183247534E+001 +7.0481104032E-003 +4.4641152137E+001 +9.6149152968E-001 -5.0336783911E+000
27603100000.000 +9.6021123573E-001 -4.8560512197E+000 +7.5332972166E-003 +4.1543251410E+001 +7.0539486886E-003 +4.2742963184E+001 +9.6206113512E-001 -4.9567302443E+000
27803050000.000 +9.5921139373E-001 -4.8747582510E+000 +7.8275884417E-003 +4.3769842745E+001 +7.2911603833E-003 +4.2773181595E+001 +9.6176839266E-001 -4.9879460116E+000
28003000000.000 +9.5934716325E-001 -4.9184892635E+000 +8.8380126549E-003 +3.8757715765E+001 +8.0759233795E-003 +3.6869967684E+001 +9.6113128383E-001 -5.0514810691E+000
28202950000.000 +9.5927451262E-001 -4.9427457577E+000 +8.5583881239E-003 +2.9825439278E+001 +8.0234770977E-003 +2.9653484770E+001 +9.6179278514E-001 -4.9321220187E+000
28402900000.000 +9.6061100486E-001 -4.9648637214E+000 +8.0128015467E-003 +2.2681599856E+001 +7.6206433421E-003 +2.0539125424E+001 +9.6164929660E-001 -5.0532173533E+000
28602850000.000 +9.6070051373E-001 -4.9808602097E+000 +7.3594823915E-003 +2.1549154867E+001 +6.8112656771E-003 +1.9646903155E+001 +9.6204276734E-001 -5.0354002194E+000
28802800000.000 +9.6078657177E-001 -5.0704652587E+000 +6.7765194896E-003 +2.0816200811E+001 +6.5922177472E-003 +1.9924063567E+001 +9.6308894807E-001 -5.0659417735E+000
29002750000.000 +9.6129732432E-001 -5.0740604862E+000 +6.7772492841E-003 +2.0797813968E+001 +6.4020858169E-003 +1.8753009524E+001 +9.6276240783E-001 -5.1562058436E+000
29202700000.000 +9.6174167274E-001 -5.0919643277E+000 +6.4719011605E-003 +1.8894576945E+001 +6.1715502428E-003 +1.7664253126E+001 +9.6292212802E-001 -5.2354642724E+000
29402650000.000 +9.6089915991E-001 -5.1488998724E+000 +6.0478695803E-003 +2.2228545297E+001 +5.8163118998E-003 +1.9004846599E+001 +9.6309513736E-001 -5.2462759354E+000
29602600000.000 +9.6239627656E-001 -5.1048655261E+000 +6.0099866569E-003 +2.2654363812E+001 +5.7825103844E-003 +2.1883073295E+001 +9.6341974629E-001 -5.2606475106E+000
29802550000.000 +9.6199818333E-001 -5.1799437214E+000 +5.7872451157E-003 +2.5821796457E+001 +5.7006333535E-003 +2.1100584373E+001 +9.6409670656E-001 -5.2751414325E+000
30002500000.000 +9.6179080824E-001 -5.2646374925E+000 +5.9901802141E-003 +2.4453512122E+001 +5.6264153748E-003 +2.3523418539E+001 +9.6496218117E-001 -5.2740926165E+000
30202450000.000 +9.6180331551E-001 -5.2377887579E+000 +5.6149908651E-003 +2.5441855692E+001 +5.5202376694E-003 +2.4565444072E+001 +9.6535182129E-001 -5.3020521264E+000
30402400000.000 +9.6143106598E-001 -5.2474206151E+000 +5.9209743654E-003 +2.7119301766E+001 +5.5238858251E-003 +2.5243545095E+001 +9.6492825553E-001 -5.3795499249E+000
30602350000.000 +9.6090540670E-001 -5.3527223118E+000 +6.1866696830E-003 +2.9005399021E+001 +5.9623837523E-003 +2.8662408120E+001 +9.6545891955E-001 -5.3707083092E+000
30802300000.000 +9.6157865650E-001 -5.3260442526E+000 +6.4997070680E-003 +2.7998849604E+001 +6.1691002289E-003 +2.7268425338E+001 +9.6451714527E-001 -5.3105278298E+000
31002250000.000 +9.6113054433E-001 -5.3357348140E+000 +6.7226303436E-003 +2.7780152818E+001 +6.4470628062E-003 +2.8295019277E+001 +9.6456369029E-001 -5.4123264828E+000
31202200000.000 +9.6040153259E-001 -5.4590200547E+000 +7.5358678718E-003 +3.0994758721E+001 +7.0931974056E-003 +2.8731473351E+001 +9.6330198467E-001 -5.4364580744E+000
31402150000.000 +9.5898835108E-001 -5.4272325848E+000 +8.4118226328E-003 +2.4060978166E+001 +8.1933055718E-003 +2.2624021578E+001 +9.6208330514E-001 -5.4489920715E+000
31602100000.000 +9.6017825698E-001 -5.2416400191E+000 +8.6579266824E-003 +1.2688019893E+001 +8.2555763099E-003 +9.5514086684E+000 +9.6189055682E-001 -5.3536357258E+000
31802050000.000 +9.6002650001E-001 -5.4263362227E+000 +7.7512444047E-003 +9.8994866396E+000 +7.6805860163E-003 +1.0499722578E+001 +9.6259864493E-001 -5.4867419366E+000
32002000000.000 +9.6038568704E-001 -5.4030157547E+000 +7.8493087949E-003 +2.8394004396E+000 +7.2767415341E-003 +1.2381326742E+000 +9.6305590605E-001 -5.3934340992E+000
32201950000.000 +9.6131963902E-001 -5.3710599961E+000 +6.9418445401E-003 +4.7237272985E-001 +6.6760512618E-003 -1.4044524403E+000 +9.6472721793E-001 -5.4394422807E+000
32401900000.000 +9.6267141017E-001 -5.4863785059E+000 +6.6678154673E-003 +1.5660942554E+000 +6.1970670765E-003 -1.0701345106E-001 +9.6528392581E-001 -5.5111873583E+000
32601850000.000 +9.6292758772E-001 -5.5431099252E+000 +6.2410547575E-003 +1.6215320328E+000 +6.0481415557E-003 +8.1875167480E-001 +9.6560615895E-001 -5.5329887669E+000
32801800000.000 +9.6325454589E-001 -5.5875563923E+000 +6.0078360763E-003 +3.5770909114E+000 +5.9033095244E-003 -8.9616796508E-001 +9.6548754687E-001 -5.5559902655E+000
33001750000.000 +9.6340241701E-001 -5.5532682342E+000 +6.0078186511E-003 +2.0120462188E+000 +5.7985751217E-003 -1.0382109199E+000 +9.6576557344E-001 -5.6758000405E+000
33201700000.000 +9.6379376980E-001 -5.6895703656E+000 +5.6607560862E-003 +1.8739123546E+000 +5.3107968124E-003 -1.0744600095E+000 +9.6640833961E-001 -5.6984784678E+000
33401650000.000 +9.6381727924E-001 -5.7590382456E+000 +5.4767690758E-003 +4.7544674541E+000 +5.2977446297E-003 +2.2054111040E+000 +9.6602826892E-001 -5.7407609164E+000
33601600000.000 +9.6344117796E-001 -5.7460918264E+000 +5.3812154352E-003 +4.7164029993E+000 +5.1879277470E-003 +2.7984405964E+000 +9.6591320767E-001 -5.7852413235E+000
33801550000.000 +9.6350500245E-001 -5.8170054068E+000 +5.4236134433E-003 +4.8479727872E+000 +5.0819285341E-003 +2.7968144191E+000 +9.6563540230E-001 -5.7741766403E+000
34001500000.000 +9.6337152798E-001 -5.8609525806E+000 +5.4774008077E-003 +9.0512693605E+000 +5.1201734764E-003 +6.4663209958E+000 +9.6521579916E-001 -5.8855708659E+000
34201450000.000 +9.6317572437E-001 -5.8218338762E+000 +5.3252291479E-003 +7.6686311013E+000 +5.1277889682E-003 +5.8358855659E+000 +9.6507782162E-001 -5.9242440839E+000
34401400000.000 +9.6333508996E-001 -5.9105915686E+000 +5.4043329474E-003 +8.2342468876E+000 +5.3640160700E-003 +6.3836746701E+000 +9.6548292360E-001 -5.9771346301E+000
34601350000.000 +9.6359777689E-001 -5.8904831201E+000 +5.5104031688E-003 +1.0571459824E+001 +5.4364313264E-003 +6.0964830525E+000 +9.6423848846E-001 -5.8401452168E+000
34801300000.000 +9.6390220899E-001 -5.8372353237E+000 +6.1829014960E-003 +1.0098549203E+001 +5.8355884091E-003 +9.9384395096E+000 +9.6448325673E-001 -6.0171780585E+000
35001250000.000 +9.6226430615E-001 -5.9852449792E+000 +6.8368128243E-003 +5.4445505324E+000 +6.4162485825E-003 +6.8233192009E+000 +9.6317170541E-001 -5.8543188582E+000
35201200000.000 +9.6195880350E-001 -5.9626791016E+000 +6.8611226707E-003 +2.9409518307E+000 +6.3679346112E-003 +1.1747848091E+000 +9.6314907478E-001 -5.9842259980E+000
35401150000.000 +9.6250319069E-001 -5.9911278551E+000 +6.6336179880E-003 -6.4339210534E-001 +6.4833864244E-003 -1.8247467697E+000 +9.6310675601E-001 -5.8574819943E+000
35601100000.000 +9.6244579791E-001 -6.0095043152E+000 +6.8119906326E-003 -4.7054480562E+000 +6.6846954928E-003 -7.2152898752E+000 +9.6364049791E-001 -5.9535122238E+000
35801050000.000 +9.6259211565E-001 -6.0321770430E+000 +6.3238214429E-003 -8.0130420192E+000 +6.3515219507E-003 -8.8256394242E+000 +9.6335710266E-001 -5.9597314711E+000
36001000000.000 +9.6280033090E-001 -6.0138526079E+000 +6.3431769746E-003 -9.0224508724E+000 +6.1105314777E-003 -1.1769549739E+001 +9.6299515579E-001 -5.9694019037E+000
36200950000.000 +9.6356839826E-001 -6.1198920739E+000 +6.1330096082E-003 -1.5383527800E+001 +6.1805746615E-003 -1.7020111405E+001 +9.6371891191E-001 -5.8854250718E+000
36400900000.000 +9.6371217755E-001 -6.1494864154E+000 +5.5447884611E-003 -1.3986420467E+001 +5.6164444118E-003 -1.6440589181E+001 +9.6340128834E-001 -5.9892011933E+000
36600850000.000 +9.6444910682E-001 -6.2237931212E+000 +5.3843055219E-003 -1.4421311175E+001 +5.2535701975E-003 -1.7645765622E+001 +9.6245334904E-001 -6.0795931934E+000
36800800000.000 +9.6481939252E-001 -6.3243850608E+000 +4.8608514706E-003 -1.3813509356E+001 +4.7067051649E-003 -1.9264782912E+001 +9.6261283307E-001 -6.1264324038E+000
37000750000.000 +9.6448642347E-001 -6.4477967814E+000 +4.5861505724E-003 -9.6245889058E+000 +4.6916873754E-003 -1.1970697383E+001 +9.6228534222E-001 -6.1650516924E+000
37200700000.000 +9.6441292267E-001 -6.5255219731E+000 +4.7505624540E-003 -5.6316970687E+000 +4.4185187652E-003 -1.0476172340E+001 +9.6257156672E-001 -6.2220179339E+000
37400650000.000 +9.6360701607E-001 -6.5339904152E+000 +4.7932741177E-003 -2.0681054212E+000 +4.5953449075E-003 -4.5698314374E+000 +9.6278246617E-001 -6.2304058254E+000
37600600000.000 +9.6280485287E-001 -6.6199072566E+000 +5.1901359045E-003 -2.9020602927E+000 +4.8215425336E-003 -5.0769915739E+000 +9.6220052274E-001 -6.2632288919E+000
37800550000.000 +9.6153334576E-001 -6.5803814792E+000 +5.4863881760E-003 -7.5821095407E+000 +5.0460666745E-003 -9.2413056190E+000 +9.6175744269E-001 -6.2694659546E+000
38000500000.000 +9.6168179928E-001 -6.6416781400E+000 +5.2312107850E-003 -8.5856796169E+000 +4.8762518215E-003 -1.1915067749E+001 +9.6233558856E-001 -6.2291605433E+000
38200450000.000 +9.6212888667E-001 -6.6580015385E+000 +4.7911839617E-003 -8.2294235135E+000 +4.5285798792E-003 -9.2235817466E+000 +9.6116017512E-001 -6.2198297074E+000
38400400000.000 +9.6145783805E-001 -6.6490682938E+000 +4.8530729893E-003 -3.0964621607E+000 +4.7390605954E-003 -5.0457427200E+000 +9.6035506707E-001 -6.2293094445E+000
38600350000.000 +9.6028856696E-001 -6.7836179675E+000 +5.4557923946E-003 -2.1299218372E-001 +5.1024563791E-003 -2.0330874194E+000 +9.5958944019E-001 -6.1904124489E+000
38800300000.000 +9.6038746705E-001 -6.6441508729E+000 +5.7936103464E-003 -4.5863886270E+000 +5.6658331239E-003 -6.6620882225E+000 +9.5807426555E-001 -6.1438208383E+000
39000250000.000 +9.6049659106E-001 -6.6813077160E+000 +5.8899373827E-003 -1.2525219654E+001 +5.5734218753E-003 -1.1925324180E+001 +9.5847708580E-001 -6.0891257130E+000
39200200000.000 +9.6019062846E-001 -6.6015253370E+000 +5.7146998965E-003 -1.4170642680E+001 +5.5910733838E-003 -1.4019991645E+001 +9.5776350733E-001 -6.0882746627E+000
39400150000.000 +9.6059873429E-001 -6.6795058761E+000 +6.0459340966E-003 -1.2743230314E+001 +5.8366329880E-003 -1.4948742807E+001 +9.5789204623E-001 -6.1169267922E+000
39600100000.000 +9.6128313553E-001 -6.4801329457E+000 +6.2025734334E-003 -1.5533611643E+001 +6.0878347522E-003 -1.7605080632E+001 +9.5720800120E-001 -6.1533133148E+000
39800050000.000 +9.6110256929E-001 -6.6483215870E+000 +6.0148761728E-003 -2.2111159079E+001 +5.9736660598E-003 -2.4614107243E+001 +9.5771484381E-001 -6.1716965459E+000
40000000000.000 +9.6265171436E-001 -6.6143624627E+000 +5.3845203507E-003 -2.7624044980E+001 +5.1806775867E-003 -3.0144150408E+001 +9.5956918650E-001 -6.2301280927E+000
