# Supplementary material for: Conductivity and radio frequency performance data for silver nanoparticle inks deposited via aerosol jet deposition and processed under varying conditions
Source: Data Brief. 2020 Sep 24;33:106331. doi: 10.1016/j.dib.2020.106331 (PMC7560714; doi:10.1016/j.dib.2020.106331)
Supplement: Supplementary file 3 [file mmc3.zip › Sintering Study/Clariant Ink/RF Data/CLA_07_02.S2P]

!  2-Port S-parameters saved by WinCal
! VAR MeasName=S-Parameters (CALIBRATED_DATA) read from VNA (E8364B)
! VAR MeasDate=11/27/2017 2:48:34 PM
! VAR NAME=AFRL171011_06_02
! VAR FILENAME=AFRL171011_06_02.S2P
! VAR DATE=11/27/2017 2:48:34 PM
! VAR PHYS_PORTS=1,2
! VAR ObjTypeName=DATASET
! VAR IndexType=Frequency
!
# Hz S MA R 50
10000000.000 +9.9668432512E-001 -2.1083097133E-001 +9.7158213230E-004 +3.9260659584E+001 +2.9296285000E-003 -5.6818726698E+001 +9.9407935654E-001 -1.7755991469E-001
209950000.000 +9.9356383325E-001 -1.8301736526E-001 +1.2755512564E-004 -3.6958535809E+001 +1.2524166658E-004 +4.3744908293E+001 +9.9295370814E-001 -2.3892244802E-001
409900000.000 +9.9299287182E-001 -2.6178876995E-001 +1.4341526669E-004 -3.7087841544E+000 +3.2477145962E-005 +3.0919182938E+001 +9.9167116660E-001 -3.6756827272E-001
609850000.000 +9.9222118014E-001 -3.3235234668E-001 +8.1930237716E-005 -9.9603899090E+001 +8.6366769772E-005 -6.4514833624E+001 +9.9052943690E-001 -5.3568409929E-001
809800000.000 +9.9128132442E-001 -3.7588821725E-001 +2.4062243150E-004 +5.7512893474E+001 +2.3828002764E-004 +5.5135281829E+001 +9.9019433661E-001 -6.4212196636E-001
1009750000.000 +9.9051048327E-001 -4.4814781133E-001 +6.4002275797E-005 -2.2280133518E+001 +2.0113826402E-004 -6.4823017918E+001 +9.8902903321E-001 -7.6956758499E-001
1209700000.000 +9.9023755200E-001 -4.5908747794E-001 +6.3355369749E-005 +1.5174941156E+002 +6.5799742286E-006 +3.2204249134E+001 +9.8815290495E-001 -7.6965324299E-001
1409650000.000 +9.9027758171E-001 -5.5729013276E-001 +6.1166429573E-006 -9.6038027354E+001 +4.0769458181E-005 +2.4424972638E+001 +9.8829711068E-001 -9.3019532735E-001
1609600000.000 +9.8945262089E-001 -5.8738868271E-001 +5.5092759260E-005 +4.7056019722E+001 +9.7071351750E-005 -2.2992850748E+001 +9.8791319909E-001 -1.1106916033E+000
1809550000.000 +9.8883553995E-001 -6.7211734016E-001 +5.3355319996E-005 +1.6545070426E+002 +1.1451992572E-004 -1.3971687502E+002 +9.8693993168E-001 -1.1685152889E+000
2009500000.000 +9.8716134720E-001 -7.4289848633E-001 +2.0951096817E-004 +1.2908808398E+002 +1.9424998958E-004 +1.3264640753E+002 +9.8525575450E-001 -1.2947918830E+000
2209450000.000 +9.8644858418E-001 -7.5818164537E-001 +1.0292480124E-004 -1.1263885082E+002 +1.2083653316E-004 -7.7051450517E+001 +9.8441678096E-001 -1.3070092670E+000
2409400000.000 +9.8687661775E-001 -8.0006623386E-001 +1.3551127604E-004 +8.6652190066E+001 +1.2411304102E-004 +1.2275252250E+002 +9.8420112616E-001 -1.4307418656E+000
2609350000.000 +9.8600238536E-001 -7.8307925472E-001 +7.8177962780E-005 +2.8923343641E+001 +3.3455536755E-005 +8.2298617720E+001 +9.8381231717E-001 -1.5198502631E+000
2809300000.000 +9.8611414011E-001 -8.0624168881E-001 +9.5973372476E-005 +1.1776879789E+002 +1.3029667053E-004 +1.4131907398E+002 +9.8365234252E-001 -1.6329313434E+000
3009250000.000 +9.8566955654E-001 -8.8978463089E-001 +1.8275205153E-004 +1.0428786950E+002 +2.0588669246E-004 +9.3004318198E+001 +9.8302843809E-001 -1.7154394325E+000
3209200000.000 +9.8508397165E-001 -9.1024451214E-001 +3.5011958526E-004 +1.4202429724E+002 +2.9891914128E-004 +1.3706501049E+002 +9.8143485687E-001 -1.7747570803E+000
3409150000.000 +9.8434045400E-001 -9.3404787770E-001 +1.8710425481E-004 +1.3565381820E+002 +1.3080822067E-004 +1.3553789774E+002 +9.8147883318E-001 -1.8604832127E+000
3609100000.000 +9.8420720161E-001 -9.6929061813E-001 +2.2071462071E-004 +1.5233300137E+002 +2.3958789547E-004 +1.6694658999E+002 +9.8116097786E-001 -1.9484689379E+000
3809050000.000 +9.8345878558E-001 -9.6609522439E-001 +4.9355350707E-004 +1.4779813426E+002 +3.9228895954E-004 +1.5126017712E+002 +9.8080810294E-001 -1.9873206230E+000
4009000000.000 +9.8368773481E-001 -9.9041241187E-001 +3.0927657949E-004 +1.2611225755E+002 +3.5524292674E-004 +1.2100704782E+002 +9.8086564826E-001 -2.0713730525E+000
4208950000.000 +9.8320214588E-001 -1.0192092995E+000 +5.1287156413E-004 +1.2925153125E+002 +4.8861655548E-004 +1.3675092316E+002 +9.7987845406E-001 -2.1958282630E+000
4408900000.000 +9.8281106383E-001 -1.0512833193E+000 +4.9291763664E-004 +1.1824830256E+002 +5.5672819995E-004 +1.2032035643E+002 +9.7947379321E-001 -2.1607778804E+000
4608850000.000 +9.8254776300E-001 -1.0706717452E+000 +4.4076722574E-004 +1.2701378714E+002 +5.0977340004E-004 +1.3618739390E+002 +9.7884566054E-001 -2.2815993054E+000
4808800000.000 +9.8226346690E-001 -1.0933430694E+000 +4.5910629083E-004 +1.2314407523E+002 +5.0810989498E-004 +1.2203700447E+002 +9.7838320515E-001 -2.3469859250E+000
5008750000.000 +9.8185052910E-001 -1.1155950245E+000 +4.3284548326E-004 +1.3098148285E+002 +4.4741347153E-004 +1.2403956168E+002 +9.7832385157E-001 -2.4057535640E+000
5208700000.000 +9.8091708344E-001 -1.1243849597E+000 +7.3649619053E-004 +1.4079288976E+002 +7.1999749823E-004 +1.3700129434E+002 +9.7795413550E-001 -2.4469686717E+000
5408650000.000 +9.8126436307E-001 -1.1244316711E+000 +7.2987338184E-004 +1.2198569773E+002 +7.7085967144E-004 +1.2149120092E+002 +9.7807176955E-001 -2.5112856447E+000
5608600000.000 +9.8160194233E-001 -1.1558258631E+000 +7.7331300081E-004 +1.1560333796E+002 +7.4057838292E-004 +1.1779039004E+002 +9.7780236526E-001 -2.5671389925E+000
5808550000.000 +9.8137112642E-001 -1.1584691450E+000 +7.4504194917E-004 +1.1418643424E+002 +7.5266926923E-004 +1.1130424783E+002 +9.7816700154E-001 -2.6557536569E+000
6008500000.000 +9.8156681580E-001 -1.2087386151E+000 +8.5713997956E-004 +1.1084328953E+002 +8.7037468846E-004 +1.1350317036E+002 +9.7821296103E-001 -2.7163377535E+000
6208450000.000 +9.8172503847E-001 -1.2430380891E+000 +9.7578818189E-004 +1.0944836361E+002 +8.8041311438E-004 +1.0731167643E+002 +9.7802745672E-001 -2.8126455001E+000
6408400000.000 +9.8162906594E-001 -1.2918322052E+000 +9.2963800584E-004 +1.0610985302E+002 +8.7320124200E-004 +1.0889525386E+002 +9.7824487278E-001 -2.9000229644E+000
6608350000.000 +9.8194921172E-001 -1.3283084409E+000 +8.4912722308E-004 +9.7840184239E+001 +9.3297420758E-004 +1.0101769811E+002 +9.7810079204E-001 -3.0189660833E+000
6808300000.000 +9.8149844400E-001 -1.3614283079E+000 +9.6129014010E-004 +9.4823326956E+001 +8.9988628169E-004 +9.6356332934E+001 +9.7775201636E-001 -3.0908393849E+000
7008250000.000 +9.8132263819E-001 -1.3789366088E+000 +8.4653282023E-004 +9.7235328806E+001 +8.8132588336E-004 +9.5722945939E+001 +9.7731501831E-001 -3.1698075527E+000
7208200000.000 +9.8136309143E-001 -1.4204641921E+000 +8.2061947452E-004 +9.2365863537E+001 +8.3376335568E-004 +9.3944740564E+001 +9.7690747086E-001 -3.2661446765E+000
7408150000.000 +9.8125401914E-001 -1.4860105168E+000 +8.5480948735E-004 +1.0009949684E+002 +8.7596157606E-004 +9.5831769801E+001 +9.7671713790E-001 -3.3380126683E+000
7608100000.000 +9.8039214899E-001 -1.5077571054E+000 +9.2302357611E-004 +9.6395542829E+001 +9.4965861761E-004 +9.3919150480E+001 +9.7667031293E-001 -3.4158208287E+000
7808050000.000 +9.8024611450E-001 -1.5550520305E+000 +8.3302994465E-004 +9.4789346282E+001 +8.0207390773E-004 +9.7732751229E+001 +9.7605311715E-001 -3.5387841640E+000
8008000000.000 +9.8025696372E-001 -1.5953484898E+000 +9.9109767127E-004 +9.5889829627E+001 +9.0860482200E-004 +9.6989286397E+001 +9.7501688284E-001 -3.6298833875E+000
8207950000.000 +9.7970962360E-001 -1.6285235572E+000 +8.0332290804E-004 +9.7517129129E+001 +8.1726896960E-004 +9.3142568486E+001 +9.7468205123E-001 -3.6768824462E+000
8407900000.000 +9.7890398841E-001 -1.6436925743E+000 +7.9566610528E-004 +9.5130941009E+001 +7.9066960956E-004 +1.0266748605E+002 +9.7448795801E-001 -3.7579261905E+000
8607850000.000 +9.7880138080E-001 -1.6961618439E+000 +7.9232571710E-004 +1.0510581285E+002 +8.1263304933E-004 +1.0782125734E+002 +9.7395496513E-001 -3.8401705608E+000
8807800000.000 +9.7854131181E-001 -1.7038882278E+000 +9.9991941761E-004 +1.0474837487E+002 +9.2603441252E-004 +1.0650152221E+002 +9.7358387320E-001 -3.8848019144E+000
9007750000.000 +9.7861112006E-001 -1.7012654739E+000 +1.0260254228E-003 +1.0858221103E+002 +1.0005571241E-003 +1.0590028007E+002 +9.7311043412E-001 -3.9636329841E+000
9207700000.000 +9.7834109704E-001 -1.7530083661E+000 +1.0554760477E-003 +1.0852016801E+002 +1.0872151544E-003 +1.0699058632E+002 +9.7340187722E-001 -4.0325155477E+000
9407650000.000 +9.7818625487E-001 -1.7722355001E+000 +1.1919295256E-003 +1.0159128260E+002 +1.1426406879E-003 +1.0284724906E+002 +9.7283471974E-001 -4.1061853032E+000
9607600000.000 +9.7745005387E-001 -1.8010920124E+000 +1.1101329684E-003 +1.0422277002E+002 +1.1277917821E-003 +1.0282560483E+002 +9.7224025073E-001 -4.1724677105E+000
9807550000.000 +9.7757845242E-001 -1.8722784093E+000 +1.1047734213E-003 +1.0284128883E+002 +1.1045929636E-003 +1.0580075900E+002 +9.7225741863E-001 -4.3059575516E+000
10007500000.000 +9.7693298185E-001 -1.8892759253E+000 +1.1934025878E-003 +1.0602836611E+002 +1.1942300369E-003 +1.0343497635E+002 +9.7155177571E-001 -4.3577854009E+000
10207450000.000 +9.7665628517E-001 -1.8929129035E+000 +1.1479231333E-003 +1.0267324951E+002 +1.2169587211E-003 +1.0029946402E+002 +9.7121105776E-001 -4.3997525271E+000
10407400000.000 +9.7624462397E-001 -1.9599541715E+000 +1.1845347064E-003 +1.0551004266E+002 +1.2262183813E-003 +1.0697929447E+002 +9.7033195462E-001 -4.4697371119E+000
10607350000.000 +9.7599341268E-001 -1.9694296752E+000 +1.3241235344E-003 +1.0468060424E+002 +1.2516766268E-003 +1.0518989505E+002 +9.7044877509E-001 -4.5611900209E+000
10807300000.000 +9.7563467180E-001 -1.9815014496E+000 +1.3599333712E-003 +1.0700835706E+002 +1.2936021961E-003 +1.0829448604E+002 +9.6958350270E-001 -4.5962721993E+000
11007250000.000 +9.7527231020E-001 -2.0209313209E+000 +1.4266709200E-003 +1.0686279189E+002 +1.4118120852E-003 +1.0506792352E+002 +9.6931205406E-001 -4.6824534345E+000
11207200000.000 +9.7481017134E-001 -2.0455597244E+000 +1.4660081944E-003 +1.0823184353E+002 +1.4256489869E-003 +1.0698828989E+002 +9.6838813216E-001 -4.7218978544E+000
11407150000.000 +9.7450058137E-001 -2.0498018092E+000 +1.5439977652E-003 +1.1099704217E+002 +1.5527162081E-003 +1.0967378977E+002 +9.6832579980E-001 -4.7811550466E+000
11607100000.000 +9.7424127370E-001 -2.1060985110E+000 +1.6043875288E-003 +1.0498051680E+002 +1.6268325480E-003 +1.0904398769E+002 +9.6773163389E-001 -4.8592790673E+000
11807050000.000 +9.7409931399E-001 -2.0976790014E+000 +1.8098789901E-003 +1.0809835085E+002 +1.7133049175E-003 +1.0772814676E+002 +9.6756307403E-001 -4.9140222164E+000
12007000000.000 +9.7324479399E-001 -2.1272030300E+000 +1.8950817513E-003 +1.0784367119E+002 +1.8152675369E-003 +1.0686886984E+002 +9.6694585619E-001 -5.0000556185E+000
12206950000.000 +9.7318046793E-001 -2.1424200804E+000 +2.1127219794E-003 +1.0528444504E+002 +2.0286898612E-003 +1.0496978682E+002 +9.6665373963E-001 -5.0620856089E+000
12406900000.000 +9.7221371907E-001 -2.1656891439E+000 +2.0497536082E-003 +1.0256354767E+002 +2.0102915375E-003 +9.9224959712E+001 +9.6654551556E-001 -5.1086587995E+000
12606850000.000 +9.7259877016E-001 -2.1755597199E+000 +2.2775440512E-003 +1.0050871000E+002 +2.1965268594E-003 +1.0005810803E+002 +9.6570593842E-001 -5.1482279004E+000
12806800000.000 +9.7146252532E-001 -2.1580533063E+000 +2.3337893219E-003 +9.8532183775E+001 +2.2783636136E-003 +9.8431910661E+001 +9.6531912543E-001 -5.2228164089E+000
13006750000.000 +9.7226518492E-001 -2.1686463651E+000 +2.3858078334E-003 +9.4478185424E+001 +2.3936213482E-003 +9.3903078062E+001 +9.6515835861E-001 -5.2900964078E+000
13206700000.000 +9.7173158396E-001 -2.1943202348E+000 +2.4375795493E-003 +9.1177404971E+001 +2.4473292944E-003 +9.2679735944E+001 +9.6427447755E-001 -5.3011899569E+000
13406650000.000 +9.7096085766E-001 -2.2517929810E+000 +2.4961504232E-003 +8.6863037852E+001 +2.5030710704E-003 +8.7964518133E+001 +9.6347441019E-001 -5.3893692377E+000
13606600000.000 +9.7036125350E-001 -2.3045672869E+000 +2.3448864090E-003 +8.5626621258E+001 +2.3303387019E-003 +8.5526861408E+001 +9.6297837537E-001 -5.4010505325E+000
13806550000.000 +9.6991031272E-001 -2.2627343545E+000 +2.3759324642E-003 +8.3944519649E+001 +2.3740004498E-003 +8.1530000890E+001 +9.6265504798E-001 -5.4821374590E+000
14006500000.000 +9.7034674206E-001 -2.3300478040E+000 +2.4136695627E-003 +7.5119528907E+001 +2.3698475667E-003 +7.4230466077E+001 +9.6242501896E-001 -5.5185062099E+000
14206450000.000 +9.6959675065E-001 -2.4143466110E+000 +1.8108713932E-003 +7.8121859624E+001 +1.8947048959E-003 +7.5233694367E+001 +9.6214082447E-001 -5.6029423527E+000
14406400000.000 +9.6941030325E-001 -2.3710332619E+000 +1.9237162474E-003 +8.4699395694E+001 +1.9194321730E-003 +8.4105650212E+001 +9.6063371893E-001 -5.6164265232E+000
14606350000.000 +9.6916070482E-001 -2.3832685841E+000 +1.8802029425E-003 +9.4301603330E+001 +1.8827660147E-003 +9.5833399501E+001 +9.6036829477E-001 -5.6897204217E+000
14806300000.000 +9.6834723054E-001 -2.4004208728E+000 +2.2927565929E-003 +9.2448531659E+001 +2.3064677797E-003 +9.1160431294E+001 +9.5954796402E-001 -5.7072458918E+000
15006250000.000 +9.6835256139E-001 -2.4022186614E+000 +2.3006771662E-003 +8.6431569348E+001 +2.2410053744E-003 +8.5204027718E+001 +9.5943290823E-001 -5.7394144080E+000
15206200000.000 +9.6777908390E-001 -2.3989413639E+000 +2.4292599192E-003 +9.0638033874E+001 +2.4534713322E-003 +8.9618872375E+001 +9.5892805987E-001 -5.7966264034E+000
15406150000.000 +9.6772747799E-001 -2.3978413075E+000 +2.4731576777E-003 +8.2275974843E+001 +2.4098919339E-003 +8.2083941398E+001 +9.5874449764E-001 -5.8118455002E+000
15606100000.000 +9.6692887457E-001 -2.3431383569E+000 +2.2891115920E-003 +8.4699172758E+001 +2.2606846254E-003 +8.6600992695E+001 +9.5864952610E-001 -5.8439760091E+000
15806050000.000 +9.6723974566E-001 -2.4168698552E+000 +2.4354502588E-003 +8.6651323505E+001 +2.3143880803E-003 +8.5286863888E+001 +9.5812451744E-001 -5.9107589489E+000
16006000000.000 +9.6664572359E-001 -2.4511296429E+000 +2.3948982076E-003 +8.6191741813E+001 +2.1941993476E-003 +8.6487002625E+001 +9.5759453955E-001 -5.9133113787E+000
16205950000.000 +9.6674866518E-001 -2.4200815958E+000 +2.5601819179E-003 +8.4518914585E+001 +2.4782649099E-003 +8.4443255600E+001 +9.5705884886E-001 -5.9607951955E+000
16405900000.000 +9.6605911429E-001 -2.3626884427E+000 +2.5806883666E-003 +8.6895927743E+001 +2.3909410617E-003 +8.7273858225E+001 +9.5643014948E-001 -6.0365510941E+000
16605850000.000 +9.6567343318E-001 -2.3935282312E+000 +2.7683892144E-003 +8.4670803837E+001 +2.7200997662E-003 +8.3597723086E+001 +9.5600157074E-001 -6.0002488849E+000
16805800000.000 +9.6579615714E-001 -2.4041872846E+000 +2.5968880386E-003 +8.0008679679E+001 +2.4771228853E-003 +7.9381653780E+001 +9.5602700313E-001 -6.0607840229E+000
17005750000.000 +9.6572891154E-001 -2.4187104639E+000 +2.7227195364E-003 +7.9411686323E+001 +2.5674842273E-003 +8.1160788920E+001 +9.5595906595E-001 -6.0818799803E+000
17205700000.000 +9.6525120280E-001 -2.4933893562E+000 +2.5646621535E-003 +7.8502899402E+001 +2.4813182153E-003 +7.6999528288E+001 +9.5622209275E-001 -6.0706452377E+000
17405650000.000 +9.6402914003E-001 -2.4250793749E+000 +2.2622462984E-003 +7.9026933547E+001 +2.2740472046E-003 +8.1335221565E+001 +9.5594967443E-001 -6.1128334410E+000
17605600000.000 +9.6409170205E-001 -2.4521923704E+000 +2.3021921738E-003 +8.7839767143E+001 +2.2709702869E-003 +8.7875228274E+001 +9.5561531773E-001 -6.1746194308E+000
17805550000.000 +9.6408397098E-001 -2.4711951502E+000 +2.4727002120E-003 +9.0018331513E+001 +2.4450010410E-003 +9.0442735954E+001 +9.5497882835E-001 -6.2257902907E+000
18005500000.000 +9.6405297581E-001 -2.4341493563E+000 +2.6937211047E-003 +9.4351906929E+001 +2.6447796713E-003 +9.0945976856E+001 +9.5441059020E-001 -6.2775687152E+000
18205450000.000 +9.6389211808E-001 -2.4976149799E+000 +2.9067337003E-003 +9.3484811202E+001 +2.8922917627E-003 +9.1477939872E+001 +9.5418823110E-001 -6.3290030720E+000
18405400000.000 +9.6356899245E-001 -2.4548763461E+000 +2.9664944980E-003 +9.5291826783E+001 +2.9287635173E-003 +9.3685374845E+001 +9.5426363531E-001 -6.3247930970E+000
18605350000.000 +9.6360071344E-001 -2.4265557512E+000 +3.3976669928E-003 +9.4451734592E+001 +3.2962400683E-003 +9.2941217608E+001 +9.5353988931E-001 -6.2886512615E+000
18805300000.000 +9.6397570609E-001 -2.4558902057E+000 +3.6779621235E-003 +8.9107132766E+001 +3.4908739031E-003 +8.8799271407E+001 +9.5327148130E-001 -6.3629776797E+000
19005250000.000 +9.6356243642E-001 -2.5137570417E+000 +3.5794546576E-003 +8.8769772088E+001 +3.4642031246E-003 +8.8906604517E+001 +9.5319402067E-001 -6.3659974246E+000
19205200000.000 +9.6340610557E-001 -2.4991445341E+000 +3.7676431935E-003 +8.7457604294E+001 +3.5432595372E-003 +8.6144158882E+001 +9.5266339536E-001 -6.4351175815E+000
19405150000.000 +9.6284894995E-001 -2.5093216721E+000 +3.7224615780E-003 +8.6250409753E+001 +3.6234056260E-003 +8.6853125053E+001 +9.5209728424E-001 -6.4630309205E+000
19605100000.000 +9.6266651560E-001 -2.4656072207E+000 +3.9310866495E-003 +9.1151659072E+001 +3.7813707919E-003 +8.9392171674E+001 +9.5146348306E-001 -6.4847150670E+000
19805050000.000 +9.6221402641E-001 -2.4234616224E+000 +4.3142891945E-003 +8.5149323466E+001 +4.1839298661E-003 +8.4888731466E+001 +9.5173979302E-001 -6.3986497050E+000
20005000000.000 +9.6244294082E-001 -2.4105133691E+000 +4.5179722649E-003 +8.3866096755E+001 +4.2201050382E-003 +8.0537714430E+001 +9.5085839816E-001 -6.3949994141E+000
20204950000.000 +9.6191577327E-001 -2.5275741736E+000 +4.2532814567E-003 +7.8235013674E+001 +4.1536023925E-003 +8.0725037872E+001 +9.5030796915E-001 -6.4744523005E+000
20404900000.000 +9.6232803577E-001 -2.3795099005E+000 +4.3034386640E-003 +8.0436253462E+001 +4.1865980823E-003 +7.7625889991E+001 +9.4960411289E-001 -6.4081119958E+000
20604850000.000 +9.6322036383E-001 -2.4620136747E+000 +4.4807321932E-003 +7.7319727901E+001 +4.0820450846E-003 +7.7424971061E+001 +9.5047644319E-001 -6.4097482944E+000
20804800000.000 +9.6272643176E-001 -2.3845636226E+000 +4.3614552713E-003 +7.3746094665E+001 +4.5665028337E-003 +7.3498512762E+001 +9.4993291586E-001 -6.4633406782E+000
21004750000.000 +9.6272553989E-001 -2.4279955998E+000 +4.4663166921E-003 +7.2572465922E+001 +4.5067156322E-003 +7.2255748837E+001 +9.5063740081E-001 -6.4680995922E+000
21204700000.000 +9.6364901974E-001 -2.3606843632E+000 +4.3378064172E-003 +7.0759871787E+001 +4.3492451019E-003 +6.8405535866E+001 +9.5046491399E-001 -6.4850643083E+000
21404650000.000 +9.6352814439E-001 -2.3876164053E+000 +4.3516537091E-003 +7.0764078865E+001 +4.4088125996E-003 +7.0257699873E+001 +9.5084571074E-001 -6.4811144923E+000
21604600000.000 +9.6375921696E-001 -2.4472126509E+000 +4.4351132935E-003 +7.2771491386E+001 +4.3084152651E-003 +6.8790666890E+001 +9.5096995364E-001 -6.4564787639E+000
21804550000.000 +9.6482807491E-001 -2.5196783252E+000 +4.4722997254E-003 +7.2103203628E+001 +4.3733832597E-003 +6.8488535648E+001 +9.5096649251E-001 -6.5333187932E+000
22004500000.000 +9.6416283915E-001 -2.4127501806E+000 +4.6489203276E-003 +6.8163264143E+001 +4.4820210883E-003 +6.7675265378E+001 +9.5117214216E-001 -6.5182439360E+000
22204450000.000 +9.6434203671E-001 -2.4686968487E+000 +4.7757265025E-003 +6.9313615348E+001 +4.5766760530E-003 +6.6007359352E+001 +9.5177376384E-001 -6.5209392321E+000
22404400000.000 +9.6464755897E-001 -2.4462434878E+000 +4.4932750769E-003 +6.6220746380E+001 +4.3861556203E-003 +6.5912302240E+001 +9.5220226332E-001 -6.5520205799E+000
22604350000.000 +9.6457292325E-001 -2.4816531805E+000 +4.7988451661E-003 +6.7489331367E+001 +4.5254224356E-003 +6.9404844185E+001 +9.5233685226E-001 -6.5342489754E+000
22804300000.000 +9.6379673457E-001 -2.4347219833E+000 +4.6781063222E-003 +6.7881362669E+001 +4.4978647277E-003 +6.5505283317E+001 +9.5204662271E-001 -6.5198714006E+000
23004250000.000 +9.6455733110E-001 -2.4440531425E+000 +4.6993942843E-003 +7.0251088177E+001 +4.6281335614E-003 +6.7551199690E+001 +9.5302594440E-001 -6.5278202932E+000
23204200000.000 +9.6464829377E-001 -2.4838043429E+000 +5.0975640934E-003 +6.7428622024E+001 +4.6220041208E-003 +6.7599099073E+001 +9.5318810552E-001 -6.5078399700E+000
23404150000.000 +9.6491619371E-001 -2.4822842324E+000 +5.4640686575E-003 +7.0074508227E+001 +5.1770925987E-003 +6.7151760250E+001 +9.5391347017E-001 -6.4726574588E+000
23604100000.000 +9.6386853128E-001 -2.3135635990E+000 +5.6184520151E-003 +6.5834763732E+001 +5.2746577199E-003 +6.2608035666E+001 +9.5413158754E-001 -6.5643767638E+000
23804050000.000 +9.6417456013E-001 -2.4433063491E+000 +6.1423657102E-003 +6.2101314791E+001 +5.6472490481E-003 +6.4769736066E+001 +9.5455309943E-001 -6.6082148164E+000
24004000000.000 +9.6457949687E-001 -2.3528983747E+000 +5.8332277532E-003 +6.4712019429E+001 +5.9943352925E-003 +6.2725505079E+001 +9.5474464765E-001 -6.6614724087E+000
24203950000.000 +9.6726784688E-001 -2.3118630893E+000 +5.9440301609E-003 +5.8136438514E+001 +5.9179260440E-003 +5.3718357170E+001 +9.5386709904E-001 -6.6412438768E+000
24403900000.000 +9.6779681911E-001 -2.4004825054E+000 +5.7455266868E-003 +5.6039485477E+001 +5.8158391056E-003 +5.5699706542E+001 +9.5478516142E-001 -6.7388534457E+000
24603850000.000 +9.6822630657E-001 -2.4663827000E+000 +6.3112989700E-003 +5.1888484366E+001 +6.0954577130E-003 +5.3342174197E+001 +9.5451998477E-001 -6.7495411842E+000
24803800000.000 +9.6949992274E-001 -2.5093868213E+000 +6.1535291665E-003 +4.9255741135E+001 +5.9544812518E-003 +4.5528235629E+001 +9.5496865192E-001 -6.7250397524E+000
25003750000.000 +9.6825478579E-001 -2.5965752647E+000 +5.8644622787E-003 +4.7548814866E+001 +5.5763472240E-003 +4.7494493907E+001 +9.5499161084E-001 -6.8150601879E+000
25203700000.000 +9.6928634184E-001 -2.5802596269E+000 +5.8177507448E-003 +4.6551560540E+001 +5.6227449114E-003 +4.7898175189E+001 +9.5641777706E-001 -6.8055761960E+000
25403650000.000 +9.6948892439E-001 -2.6185763927E+000 +5.5212787420E-003 +4.7141433783E+001 +5.3958173752E-003 +4.5905532402E+001 +9.5594688851E-001 -6.8191430726E+000
25603600000.000 +9.6875267218E-001 -2.6267916413E+000 +5.4929434433E-003 +4.9041137454E+001 +5.2657883207E-003 +4.7239971777E+001 +9.5622677560E-001 -6.9169977450E+000
25803550000.000 +9.6962214322E-001 -2.7135819474E+000 +5.7123168269E-003 +4.9790423119E+001 +5.4330912586E-003 +4.7592638047E+001 +9.5623233679E-001 -6.9049658033E+000
26003500000.000 +9.6996214959E-001 -2.7396320853E+000 +5.5858494212E-003 +5.0718759099E+001 +5.4423610525E-003 +4.9501702116E+001 +9.5614426668E-001 -6.9302660248E+000
26203450000.000 +9.6941026465E-001 -2.7374562098E+000 +5.9232680728E-003 +4.8076013455E+001 +5.7318806834E-003 +4.8304331359E+001 +9.5646493474E-001 -6.9930310032E+000
26403400000.000 +9.6939997767E-001 -2.7926367868E+000 +5.8989409388E-003 +4.5378341760E+001 +5.5567880097E-003 +4.7055278876E+001 +9.5752179701E-001 -7.0164075361E+000
26603350000.000 +9.6970959961E-001 -2.7703149511E+000 +5.8800306983E-003 +4.9198029384E+001 +5.8236832658E-003 +4.6237474390E+001 +9.5703663529E-001 -7.0143417140E+000
26803300000.000 +9.6979308900E-001 -2.7466866545E+000 +5.9821821011E-003 +4.8674756494E+001 +5.5304038639E-003 +4.6883021033E+001 +9.5787817172E-001 -7.0739393533E+000
27003250000.000 +9.6941600440E-001 -2.7807217594E+000 +6.3474158272E-003 +4.9742667612E+001 +5.9823713393E-003 +4.9941503214E+001 +9.5795867041E-001 -7.0821345941E+000
27203200000.000 +9.7009552763E-001 -2.8110397817E+000 +6.7901283365E-003 +4.9402249142E+001 +6.4576723512E-003 +4.8214750841E+001 +9.5807465211E-001 -7.0602730749E+000
27403150000.000 +9.6991558495E-001 -2.8457680959E+000 +7.4836885112E-003 +4.5800418626E+001 +6.9535465638E-003 +4.3470562550E+001 +9.5846962578E-001 -7.1775569245E+000
27603100000.000 +9.6933636876E-001 -2.8518182449E+000 +7.3966318576E-003 +3.7768329369E+001 +6.9999443142E-003 +3.8429373795E+001 +9.5880914793E-001 -7.1221716761E+000
27803050000.000 +9.6840584138E-001 -2.8723475756E+000 +7.3380737248E-003 +3.9706925667E+001 +6.7661782749E-003 +3.9682307125E+001 +9.5856347280E-001 -7.1667176852E+000
28003000000.000 +9.6845453608E-001 -2.9268560297E+000 +8.4704254575E-003 +3.7400894661E+001 +7.8950250834E-003 +3.5539719025E+001 +9.5874161459E-001 -7.2191304853E+000
28202950000.000 +9.6835069291E-001 -2.9013326816E+000 +8.3632873926E-003 +2.9638211727E+001 +7.7270033610E-003 +2.9235067700E+001 +9.5806874318E-001 -7.0986420034E+000
28402900000.000 +9.6928684948E-001 -2.9109899939E+000 +7.8320354848E-003 +2.1548508954E+001 +7.4611127285E-003 +2.1586086069E+001 +9.5805690241E-001 -7.1779823436E+000
28602850000.000 +9.6962898929E-001 -2.9398880624E+000 +6.9586942086E-003 +2.1518282103E+001 +6.7268949311E-003 +1.8854280815E+001 +9.5880502676E-001 -7.2215236250E+000
28802800000.000 +9.6988101465E-001 -2.9503542426E+000 +6.7336542160E-003 +2.1353496302E+001 +6.4542549913E-003 +2.0690233252E+001 +9.5985794666E-001 -7.2909579460E+000
29002750000.000 +9.7122813209E-001 -2.9677863971E+000 +6.3157191986E-003 +1.9266169985E+001 +6.2527829935E-003 +1.7989301193E+001 +9.5910993351E-001 -7.3297954904E+000
29202700000.000 +9.7073617562E-001 -3.0098489226E+000 +6.2574907690E-003 +2.0175338997E+001 +6.1383427672E-003 +1.6967686538E+001 +9.5965558792E-001 -7.4208838582E+000
29402650000.000 +9.7060128658E-001 -3.0454261648E+000 +6.0929994953E-003 +2.0979158315E+001 +5.6709181038E-003 +1.8593862031E+001 +9.5991877671E-001 -7.4652541663E+000
29602600000.000 +9.7129305647E-001 -3.0101182301E+000 +5.8343407848E-003 +2.2706829677E+001 +5.7347335912E-003 +2.0499256119E+001 +9.6019720115E-001 -7.4655715189E+000
29802550000.000 +9.7143699610E-001 -3.0128333158E+000 +5.7101608213E-003 +2.2971661479E+001 +5.5884760843E-003 +2.0641145756E+001 +9.6078742577E-001 -7.5144462896E+000
30002500000.000 +9.7100004206E-001 -3.0855157544E+000 +5.7957799762E-003 +2.3921307863E+001 +5.5069640071E-003 +2.1363140344E+001 +9.6174280795E-001 -7.5172967411E+000
30202450000.000 +9.7128096780E-001 -3.0577806655E+000 +5.7338388554E-003 +2.7195755002E+001 +5.5160216971E-003 +2.3580777357E+001 +9.6175154700E-001 -7.5387456007E+000
30402400000.000 +9.7099339709E-001 -3.0811136514E+000 +5.9478339807E-003 +2.7206164592E+001 +5.4837986408E-003 +2.5998427997E+001 +9.6161072058E-001 -7.5896212227E+000
30602350000.000 +9.7040956293E-001 -3.1488590154E+000 +6.0455349940E-003 +2.7255346684E+001 +5.6749507493E-003 +2.8708917029E+001 +9.6255597549E-001 -7.6655822375E+000
30802300000.000 +9.7100380497E-001 -3.1215722087E+000 +6.5658352894E-003 +2.7173364131E+001 +6.0086577919E-003 +2.8854106250E+001 +9.6137794901E-001 -7.5713628867E+000
31002250000.000 +9.7129530579E-001 -3.1347366793E+000 +6.6441256547E-003 +2.8043811830E+001 +6.3050999824E-003 +2.7284075112E+001 +9.6194487753E-001 -7.6987291581E+000
31202200000.000 +9.7034091639E-001 -3.2862486915E+000 +7.4664486210E-003 +2.7543996612E+001 +6.9899807398E-003 +2.8545545680E+001 +9.6049264284E-001 -7.7530848220E+000
31402150000.000 +9.6964053577E-001 -3.2095299454E+000 +8.2860743207E-003 +2.0747950188E+001 +8.0686988317E-003 +2.0952229470E+001 +9.5965212329E-001 -7.6747759998E+000
31602100000.000 +9.6978622277E-001 -3.0747685616E+000 +8.5897060470E-003 +9.8204843809E+000 +8.0246613381E-003 +9.0885418964E+000 +9.5915673064E-001 -7.6550524377E+000
31802050000.000 +9.7020288380E-001 -3.2288883600E+000 +7.7221579340E-003 +7.4822241514E+000 +7.5395985757E-003 +8.7905677259E+000 +9.6003197731E-001 -7.7628343008E+000
32002000000.000 +9.7022359503E-001 -3.1783061268E+000 +7.8630259777E-003 +1.6734437494E+000 +7.5170549863E-003 -6.0792862432E-001 +9.6062713813E-001 -7.7270533078E+000
32201950000.000 +9.7123510052E-001 -3.1604439529E+000 +6.9354445166E-003 -7.8467374473E-001 +6.7428905698E-003 -2.4174739061E+000 +9.6218186059E-001 -7.7662366371E+000
32401900000.000 +9.7198483454E-001 -3.2509399382E+000 +6.6153415404E-003 -5.8590836744E-001 +6.2411826682E-003 -2.9117613562E+000 +9.6260214803E-001 -7.8467523978E+000
32601850000.000 +9.7257060030E-001 -3.3005131773E+000 +6.0919298904E-003 +1.6435588207E-001 +6.0814882731E-003 -1.4153777680E+000 +9.6249591064E-001 -7.8948246119E+000
32801800000.000 +9.7254617252E-001 -3.3618418736E+000 +6.0889797071E-003 -1.8985967927E+000 +5.8327653142E-003 -3.8880745549E+000 +9.6275001468E-001 -7.9070757438E+000
33001750000.000 +9.7227801011E-001 -3.2870205488E+000 +6.0420633055E-003 -2.7835453057E+000 +5.7751924645E-003 -4.7111397611E+000 +9.6283220078E-001 -8.0636830119E+000
33201700000.000 +9.7282730783E-001 -3.3987874112E+000 +5.6942869079E-003 -9.7073225387E-001 +5.4195364957E-003 -3.6950537843E+000 +9.6296689191E-001 -8.0422507809E+000
33401650000.000 +9.7255903917E-001 -3.4718690041E+000 +5.6452851037E-003 -2.2496575667E-001 +5.1619779295E-003 -5.6929508757E-001 +9.6272094518E-001 -8.1363634348E+000
33601600000.000 +9.7188797592E-001 -3.4391686733E+000 +5.5115035974E-003 +1.2176801636E+000 +5.2750520039E-003 -2.0262272121E+000 +9.6254936413E-001 -8.1066865395E+000
33801550000.000 +9.7218470549E-001 -3.4837545515E+000 +5.2385552608E-003 +1.7571223466E+000 +5.0776880645E-003 -1.7613612232E+000 +9.6268017121E-001 -8.1759415513E+000
34001500000.000 +9.7259515914E-001 -3.5257164809E+000 +5.2440395555E-003 +3.8514294540E+000 +5.0556524341E-003 +4.4938062602E-001 +9.6247612977E-001 -8.2797173384E+000
34201450000.000 +9.7172814781E-001 -3.4594589548E+000 +5.4785210676E-003 +3.4160505773E+000 +4.9831591412E-003 +1.0236251181E+000 +9.6259838825E-001 -8.3860786907E+000
34401400000.000 +9.7187545384E-001 -3.5487943788E+000 +5.3748222295E-003 +3.0386830219E+000 +5.1183429984E-003 +1.6093911389E+000 +9.6278843033E-001 -8.4214962172E+000
34601350000.000 +9.7222857561E-001 -3.5437424365E+000 +5.3530459166E-003 +3.7109049209E+000 +5.1600253349E-003 +1.9732629892E+000 +9.6240711148E-001 -8.3730569524E+000
34801300000.000 +9.7260813701E-001 -3.4940177495E+000 +6.0145487709E-003 +7.5881770762E+000 +5.6501762104E-003 +6.5208688866E+000 +9.6162114753E-001 -8.4875943260E+000
35001250000.000 +9.7106037827E-001 -3.6158041445E+000 +6.4537811705E-003 +8.0577477753E-001 +6.0429834584E-003 +1.5368552782E+000 +9.6149417164E-001 -8.3591342058E+000
35201200000.000 +9.7110848460E-001 -3.5724110221E+000 +6.4615801655E-003 -1.4185646197E+000 +6.2369909024E-003 -3.6471292062E+000 +9.6070414992E-001 -8.4497658331E+000
35401150000.000 +9.7062648003E-001 -3.6009831163E+000 +6.3243824491E-003 -5.3433861531E+000 +6.0261734208E-003 -5.7698927321E+000 +9.6059112132E-001 -8.4058915632E+000
35601100000.000 +9.7058196756E-001 -3.5839502695E+000 +6.5077985058E-003 -1.1087802883E+001 +6.1431289300E-003 -1.2237006619E+001 +9.6065286190E-001 -8.4952690532E+000
35801050000.000 +9.7167776336E-001 -3.6173856355E+000 +6.3902346295E-003 -1.1852786971E+001 +6.0138189883E-003 -1.5354312339E+001 +9.6031955023E-001 -8.4637313944E+000
36001000000.000 +9.7128628734E-001 -3.6926284549E+000 +6.1192920971E-003 -1.3214388379E+001 +5.9805598352E-003 -1.6108798452E+001 +9.6000875376E-001 -8.4756745946E+000
36200950000.000 +9.7158982330E-001 -3.6754468631E+000 +5.8512013534E-003 -1.9976326805E+001 +5.8080598861E-003 -2.0599027712E+001 +9.6061547789E-001 -8.4508902622E+000
36400900000.000 +9.7203658070E-001 -3.6835453831E+000 +5.5605071889E-003 -1.9402230856E+001 +5.1999870020E-003 -2.3149968126E+001 +9.6015983251E-001 -8.5368231811E+000
36600850000.000 +9.7239777864E-001 -3.6946464056E+000 +5.1345228199E-003 -2.1281918688E+001 +4.8252600817E-003 -2.3287232443E+001 +9.5951960613E-001 -8.6560179249E+000
36800800000.000 +9.7248019554E-001 -3.8339270689E+000 +4.6607256220E-003 -1.9691839817E+001 +4.5322926557E-003 -2.2448411591E+001 +9.5924462056E-001 -8.6764808821E+000
37000750000.000 +9.7228985452E-001 -3.8720718110E+000 +4.3300696998E-003 -1.5947448770E+001 +4.2844674806E-003 -1.9066448595E+001 +9.5921366819E-001 -8.7099453402E+000
37200700000.000 +9.7225295159E-001 -3.9181072440E+000 +4.3666616494E-003 -9.9144414473E+000 +4.0831824873E-003 -1.5075701915E+001 +9.5911687999E-001 -8.8172828276E+000
37400650000.000 +9.7160115071E-001 -3.9406837891E+000 +4.5361821515E-003 -8.2724422835E+000 +4.1472287300E-003 -1.0023280871E+001 +9.5936290854E-001 -8.8390371620E+000
37600600000.000 +9.7090638500E-001 -3.9493406789E+000 +4.7553922714E-003 -9.5356258045E+000 +4.3271450831E-003 -1.1018223220E+001 +9.5890162868E-001 -8.8454299901E+000
37800550000.000 +9.6983421619E-001 -3.9194571495E+000 +4.9021079444E-003 -1.1231223628E+001 +4.4856832787E-003 -1.4146111818E+001 +9.5858581002E-001 -8.8645343529E+000
38000500000.000 +9.6952757425E-001 -3.9420372003E+000 +4.6901458447E-003 -1.7091799961E+001 +4.4299026314E-003 -1.8017476086E+001 +9.5871827352E-001 -8.8261446163E+000
38200450000.000 +9.7025097528E-001 -3.9543029598E+000 +4.4091366650E-003 -1.1609419816E+001 +4.1564747084E-003 -1.2356104654E+001 +9.5777491748E-001 -8.8335668700E+000
38400400000.000 +9.6954612397E-001 -3.9533686034E+000 +4.5213615348E-003 -7.4607202726E+000 +4.0516285757E-003 -8.6302257219E+000 +9.5711683220E-001 -8.8507471483E+000
38600350000.000 +9.6853438023E-001 -4.0376830154E+000 +4.8416534680E-003 -5.3258731395E+000 +4.7374187236E-003 -5.6672410897E+000 +9.5600959023E-001 -8.8352421929E+000
38800300000.000 +9.6879208063E-001 -3.9325735175E+000 +5.2813361792E-003 -7.8932110627E+000 +5.0926058527E-003 -9.3891545464E+000 +9.5455299071E-001 -8.7879078184E+000
39000250000.000 +9.6905198399E-001 -3.9571204466E+000 +5.1709583295E-003 -1.4511481804E+001 +5.1279054162E-003 -1.5031530204E+001 +9.5493994803E-001 -8.7611552477E+000
39200200000.000 +9.6878655433E-001 -3.8940668565E+000 +5.3726248827E-003 -1.5083964990E+001 +4.8742402116E-003 -1.7547415360E+001 +9.5423564589E-001 -8.7769927798E+000
39400150000.000 +9.6834963296E-001 -3.9011541098E+000 +5.5296504440E-003 -1.6858512704E+001 +5.3560875401E-003 -1.9457642338E+001 +9.5452558466E-001 -8.8188969967E+000
39600100000.000 +9.6990767573E-001 -3.7840436958E+000 +5.6036795100E-003 -1.9511460454E+001 +5.3708982167E-003 -2.0249729457E+001 +9.5392509818E-001 -8.8402754327E+000
39800050000.000 +9.6984707605E-001 -3.8466739725E+000 +5.5177369873E-003 -2.5791479148E+001 +5.3490269617E-003 -2.8244678254E+001 +9.5436243933E-001 -8.8757884380E+000
40000000000.000 +9.7142274977E-001 -3.7692223077E+000 +4.9250051354E-003 -3.2639339869E+001 +4.6609786486E-003 -3.4649564965E+001 +9.5602059408E-001 -8.9369575331E+000
