# Supplementary material for: Conductivity and radio frequency performance data for silver nanoparticle inks deposited via aerosol jet deposition and processed under varying conditions
Source: Data Brief. 2020 Sep 24;33:106331. doi: 10.1016/j.dib.2020.106331 (PMC7560714; doi:10.1016/j.dib.2020.106331)
Supplement: Supplementary file 3 [file mmc3.zip › Sintering Study/Clariant Ink/RF Data/CLA_07_03.S2P]

!  2-Port S-parameters saved by WinCal
! VAR MeasName=S-Parameters (CALIBRATED_DATA) read from VNA (E8364B)
! VAR MeasDate=11/27/2017 2:49:30 PM
! VAR NAME=AFRL171011_06_03
! VAR FILENAME=AFRL171011_06_03.S2P
! VAR DATE=11/27/2017 2:49:30 PM
! VAR PHYS_PORTS=1,2
! VAR ObjTypeName=DATASET
! VAR IndexType=Frequency
!
# Hz S MA R 50
10000000.000 +9.9542832174E-001 -2.1807475068E-001 +1.4183717847E-004 -1.6452479707E+002 +1.7554603189E-003 -6.0730536389E+001 +9.9452505553E-001 -1.3696543098E-001
209950000.000 +9.9331073313E-001 -1.7833588603E-001 +2.3714415341E-004 -1.5697779178E+001 +2.0608762397E-004 -3.8744358891E+001 +9.9297786544E-001 -2.3833507549E-001
409900000.000 +9.9245840008E-001 -2.5113823004E-001 +5.8338703223E-005 -5.1089584018E+000 +8.6112965200E-005 +2.7027700819E+001 +9.9179226185E-001 -3.3710670581E-001
609850000.000 +9.9172849335E-001 -3.3189281657E-001 +1.0175932702E-004 -8.1314219302E+001 +1.2107197511E-004 -9.2569522659E+001 +9.9056290754E-001 -4.5752930662E-001
809800000.000 +9.9073780006E-001 -3.2842539787E-001 +2.4362652734E-004 +4.8605159117E+001 +3.2865910319E-004 +4.7438981363E+001 +9.9030585891E-001 -5.0537276132E-001
1009750000.000 +9.9042976893E-001 -4.7172113276E-001 +1.5998131378E-004 -2.7808623043E+001 +1.8644030271E-004 -5.9991828011E+001 +9.8877842701E-001 -6.3264315131E-001
1209700000.000 +9.8991022105E-001 -4.4530671413E-001 +5.5984300096E-005 -1.1932630372E+002 +3.0912568034E-005 +1.4064256747E+002 +9.8871446314E-001 -6.3543050936E-001
1409650000.000 +9.8962812662E-001 -5.4526300241E-001 +4.4718335095E-005 +1.2440634462E+002 +1.1557578113E-005 +5.5041050331E+001 +9.8877374475E-001 -7.8266281492E-001
1609600000.000 +9.8928680844E-001 -5.9417670186E-001 +3.9243052561E-005 -7.8098543757E+001 +5.9773711916E-005 -6.2377150965E+001 +9.8817104511E-001 -9.0368630398E-001
1809550000.000 +9.8862209714E-001 -6.7980949293E-001 +7.3956816770E-005 -1.0974490015E+002 +6.6387337219E-005 +1.7497765734E+002 +9.8722442294E-001 -9.7811120391E-001
2009500000.000 +9.8724068400E-001 -7.9045142890E-001 +1.9982518853E-004 +9.2550258467E+001 +1.5702067281E-004 +1.1962436519E+002 +9.8621218521E-001 -1.1322913030E+000
2209450000.000 +9.8627960664E-001 -7.1099189505E-001 +1.1392301760E-004 -1.1024771209E+002 +2.8629227662E-005 -1.5265772081E+002 +9.8510344641E-001 -1.1439992327E+000
2409400000.000 +9.8641643424E-001 -7.4142439152E-001 +3.3650742034E-005 +1.0261036875E+002 +8.1581344595E-005 +1.3297603441E+002 +9.8481365084E-001 -1.2154159550E+000
2609350000.000 +9.8590412339E-001 -7.8928750953E-001 +1.2492090947E-004 +4.7471684266E+001 +1.2360876950E-004 +1.0205882128E+002 +9.8429485667E-001 -1.2768448410E+000
2809300000.000 +9.8560398829E-001 -8.2760867529E-001 +1.2424182312E-004 +1.3283595084E+002 +1.0735687722E-004 +1.2255719412E+002 +9.8414897991E-001 -1.3394986508E+000
3009250000.000 +9.8546212762E-001 -9.0666068340E-001 +2.0019319959E-004 +9.5522663391E+001 +2.2273278708E-004 +9.7576072359E+001 +9.8366235420E-001 -1.4435774290E+000
3209200000.000 +9.8463283330E-001 -9.2435050728E-001 +2.5269027063E-004 +1.1489439893E+002 +2.6820734087E-004 +1.3855998334E+002 +9.8260533317E-001 -1.5163465409E+000
3409150000.000 +9.8388443304E-001 -9.5077357376E-001 +1.2310131318E-004 +1.1967151494E+002 +1.5652332467E-004 +1.2705055526E+002 +9.8217354009E-001 -1.5554269051E+000
3609100000.000 +9.8371049016E-001 -9.7476631372E-001 +2.0468728971E-004 +1.5745309820E+002 +2.0467404104E-004 +1.5553754276E+002 +9.8210942841E-001 -1.6338717587E+000
3809050000.000 +9.8327312143E-001 -9.8759149596E-001 +4.1649150796E-004 +1.4958645171E+002 +4.4899224010E-004 +1.5401345906E+002 +9.8154106494E-001 -1.6334226641E+000
4009000000.000 +9.8343816069E-001 -1.0082262346E+000 +3.4798045303E-004 +1.2857550696E+002 +3.0608224723E-004 +1.2618479266E+002 +9.8177587328E-001 -1.7312703018E+000
4208950000.000 +9.8288189841E-001 -1.0507542558E+000 +4.5740668884E-004 +1.3121319965E+002 +4.5012023086E-004 +1.2737145248E+002 +9.8106550251E-001 -1.7888893229E+000
4408900000.000 +9.8240348015E-001 -1.0846741629E+000 +5.1611741916E-004 +1.2689174697E+002 +4.8980790776E-004 +1.2369915097E+002 +9.8053703225E-001 -1.8476224217E+000
4608850000.000 +9.8216321183E-001 -1.0824104647E+000 +4.8049007832E-004 +1.3575568741E+002 +4.9572033349E-004 +1.3094314704E+002 +9.8006414878E-001 -1.8982079841E+000
4808800000.000 +9.8168574435E-001 -1.1094843752E+000 +5.0720279252E-004 +1.2173834785E+002 +5.0068839432E-004 +1.2931440669E+002 +9.7952657124E-001 -1.9388124268E+000
5008750000.000 +9.8120980285E-001 -1.1463540384E+000 +4.2518879349E-004 +1.2014160130E+002 +4.3605314396E-004 +1.2407338435E+002 +9.7942706652E-001 -2.0002482229E+000
5208700000.000 +9.8059738186E-001 -1.1404790123E+000 +6.7382552774E-004 +1.3530087018E+002 +7.0144991201E-004 +1.4301193929E+002 +9.7899431493E-001 -2.0318854421E+000
5408650000.000 +9.8084722868E-001 -1.1547175835E+000 +7.0543113497E-004 +1.2518530327E+002 +7.9970100957E-004 +1.2322610714E+002 +9.7893077051E-001 -2.0631865368E+000
5608600000.000 +9.8100703168E-001 -1.1739914995E+000 +7.7736308475E-004 +1.2191328438E+002 +7.9361824126E-004 +1.1907224693E+002 +9.7882922124E-001 -2.1084697258E+000
5808550000.000 +9.8057590440E-001 -1.1899303243E+000 +8.2849035714E-004 +1.0858703610E+002 +8.0430572598E-004 +1.1452039948E+002 +9.7910334386E-001 -2.1485607237E+000
6008500000.000 +9.8103694493E-001 -1.2450299608E+000 +8.3530633790E-004 +1.1289509941E+002 +8.4583534763E-004 +1.1402054517E+002 +9.7927826296E-001 -2.2448727282E+000
6208450000.000 +9.8105930746E-001 -1.2661729402E+000 +9.3680437138E-004 +1.1042426107E+002 +9.4924813998E-004 +1.1221028576E+002 +9.7906816167E-001 -2.3020095483E+000
6408400000.000 +9.8067266636E-001 -1.3095295267E+000 +9.2410812650E-004 +1.0883805346E+002 +9.2320332629E-004 +1.1057329709E+002 +9.7947820421E-001 -2.4113748506E+000
6608350000.000 +9.8112366230E-001 -1.3584923587E+000 +9.0970904602E-004 +1.0344739513E+002 +8.8999357788E-004 +1.0405834939E+002 +9.7916926467E-001 -2.4978954838E+000
6808300000.000 +9.8061158416E-001 -1.4085675957E+000 +9.3321133308E-004 +9.9381612934E+001 +9.6025963863E-004 +9.7841548064E+001 +9.7892279378E-001 -2.5411333284E+000
7008250000.000 +9.8039619892E-001 -1.4035318824E+000 +8.9342841107E-004 +9.5055869168E+001 +8.8890089177E-004 +9.6022777999E+001 +9.7860854107E-001 -2.6149086058E+000
7208200000.000 +9.8042194899E-001 -1.4484467579E+000 +8.4943239361E-004 +9.3733236481E+001 +8.4788904921E-004 +9.4254584921E+001 +9.7844619891E-001 -2.7039871402E+000
7408150000.000 +9.8042003425E-001 -1.5135278962E+000 +8.4723589468E-004 +9.8156049746E+001 +8.3467746945E-004 +9.8900346800E+001 +9.7812423995E-001 -2.7431828751E+000
7608100000.000 +9.7968120715E-001 -1.5427899842E+000 +9.2418248857E-004 +9.5792480425E+001 +9.3704635078E-004 +9.4650362445E+001 +9.7765390066E-001 -2.8292768077E+000
7808050000.000 +9.7930042129E-001 -1.5976142701E+000 +8.5288703344E-004 +9.5055662107E+001 +8.4954597165E-004 +9.4182393385E+001 +9.7726598316E-001 -2.9295724372E+000
8008000000.000 +9.7899980493E-001 -1.6413648299E+000 +9.4647441139E-004 +1.0010479166E+002 +9.2332128703E-004 +9.7926862978E+001 +9.7644094437E-001 -2.9953670906E+000
8207950000.000 +9.7851886431E-001 -1.6757867992E+000 +7.9688577444E-004 +9.4872141440E+001 +8.2111069044E-004 +9.7118875222E+001 +9.7617903344E-001 -3.0261307739E+000
8407900000.000 +9.7806958015E-001 -1.6779926051E+000 +8.4378412823E-004 +9.9924894522E+001 +8.3761600070E-004 +1.0090673144E+002 +9.7583044928E-001 -3.1094988610E+000
8607850000.000 +9.7776903069E-001 -1.7304634668E+000 +8.0098798175E-004 +1.0774003542E+002 +8.4271195388E-004 +1.0822474803E+002 +9.7569490097E-001 -3.1629338414E+000
8807800000.000 +9.7755846020E-001 -1.7422034843E+000 +1.0069861082E-003 +1.0901973520E+002 +1.0196766168E-003 +1.0758911688E+002 +9.7531330192E-001 -3.1990020315E+000
9007750000.000 +9.7746422500E-001 -1.7426316905E+000 +9.6431841600E-004 +1.1059724998E+002 +1.0286209513E-003 +1.0939823724E+002 +9.7479866143E-001 -3.2670372695E+000
9207700000.000 +9.7702113958E-001 -1.7935769291E+000 +1.1200359485E-003 +1.1224503081E+002 +1.1354593367E-003 +1.0926196102E+002 +9.7482642498E-001 -3.3266772088E+000
9407650000.000 +9.7686728179E-001 -1.8067045681E+000 +1.1262138630E-003 +1.0248295577E+002 +1.1188464337E-003 +1.0346279341E+002 +9.7435277037E-001 -3.3989055594E+000
9607600000.000 +9.7677596307E-001 -1.8560113854E+000 +1.1597095733E-003 +1.0478902274E+002 +1.2025897144E-003 +1.0476891986E+002 +9.7418419173E-001 -3.4650601606E+000
9807550000.000 +9.7639174407E-001 -1.9266199980E+000 +1.1403722664E-003 +1.0371234855E+002 +1.1652284269E-003 +1.0650251879E+002 +9.7416130213E-001 -3.5089618222E+000
10007500000.000 +9.7578351294E-001 -1.9460250711E+000 +1.1860116944E-003 +1.0866600504E+002 +1.2494754607E-003 +1.0347585938E+002 +9.7298435303E-001 -3.5509805994E+000
10207450000.000 +9.7516775356E-001 -1.9449140541E+000 +1.1947178209E-003 +1.0440188839E+002 +1.2127002651E-003 +1.0411857512E+002 +9.7292881743E-001 -3.6271853949E+000
10407400000.000 +9.7500514565E-001 -2.0183980045E+000 +1.2806606664E-003 +1.0654012890E+002 +1.2427752316E-003 +1.0757718697E+002 +9.7191951192E-001 -3.6664949139E+000
10607350000.000 +9.7440830691E-001 -2.0239549638E+000 +1.3340614371E-003 +1.0841646824E+002 +1.3738448394E-003 +1.0793660124E+002 +9.7205757700E-001 -3.7457730358E+000
10807300000.000 +9.7397297187E-001 -2.0397630379E+000 +1.3746826367E-003 +1.0992900611E+002 +1.3566445967E-003 +1.0985460511E+002 +9.7114271355E-001 -3.7876292985E+000
11007250000.000 +9.7359036083E-001 -2.0676515603E+000 +1.4169394016E-003 +1.0851124877E+002 +1.4479744267E-003 +1.0688561737E+002 +9.7075875347E-001 -3.8534301018E+000
11207200000.000 +9.7361864180E-001 -2.0962471253E+000 +1.5218057868E-003 +1.0781057022E+002 +1.5371557196E-003 +1.0863787382E+002 +9.7042575497E-001 -3.8828437651E+000
11407150000.000 +9.7288326945E-001 -2.0990048841E+000 +1.6314410513E-003 +1.1138748111E+002 +1.5721790191E-003 +1.1164978302E+002 +9.6998013149E-001 -3.9556206133E+000
11607100000.000 +9.7254789249E-001 -2.1732486911E+000 +1.7134488096E-003 +1.1204541998E+002 +1.6800286401E-003 +1.1114729549E+002 +9.6986383738E-001 -4.0258752640E+000
11807050000.000 +9.7262922943E-001 -2.1488177390E+000 +1.8784368943E-003 +1.0880447506E+002 +1.8271039870E-003 +1.0732957217E+002 +9.6938535267E-001 -4.0478525574E+000
12007000000.000 +9.7136032984E-001 -2.1843768769E+000 +1.9380189566E-003 +1.0922592832E+002 +1.8145748789E-003 +1.1009327942E+002 +9.6906432428E-001 -4.1440372369E+000
12206950000.000 +9.7097454709E-001 -2.2138310421E+000 +2.0786763563E-003 +1.0793546673E+002 +2.0430071961E-003 +1.0724303804E+002 +9.6864192491E-001 -4.1099818708E+000
12406900000.000 +9.7071964648E-001 -2.2179864306E+000 +2.1629468512E-003 +1.0474607061E+002 +2.1504883340E-003 +1.0555174646E+002 +9.6872586240E-001 -4.2414577537E+000
12606850000.000 +9.7056917299E-001 -2.2303500042E+000 +2.2344349797E-003 +1.0497253156E+002 +2.1839307892E-003 +1.0420605979E+002 +9.6776731733E-001 -4.2269438166E+000
12806800000.000 +9.6962403918E-001 -2.2238513821E+000 +2.4215356929E-003 +1.0318400011E+002 +2.3319394415E-003 +1.0236324708E+002 +9.6703342256E-001 -4.2750519461E+000
13006750000.000 +9.7020440326E-001 -2.2108013705E+000 +2.4583905972E-003 +9.9591356252E+001 +2.5112464336E-003 +9.6374396560E+001 +9.6707049363E-001 -4.3270930824E+000
13206700000.000 +9.6991488861E-001 -2.2636002125E+000 +2.5514928906E-003 +9.3570172643E+001 +2.5042884473E-003 +9.3640812466E+001 +9.6608209344E-001 -4.3594252094E+000
13406650000.000 +9.6856243814E-001 -2.3172724928E+000 +2.4760801268E-003 +9.0789333032E+001 +2.5425330933E-003 +9.2668497045E+001 +9.6544408281E-001 -4.4595366799E+000
13606600000.000 +9.6793558353E-001 -2.3526680739E+000 +2.4972110638E-003 +8.8802915604E+001 +2.4323420121E-003 +8.8212173689E+001 +9.6471048476E-001 -4.4235398097E+000
13806550000.000 +9.6777042692E-001 -2.3101155375E+000 +2.5068664599E-003 +8.8815061098E+001 +2.4485232850E-003 +8.7500472290E+001 +9.6431274198E-001 -4.4340817131E+000
14006500000.000 +9.6829902374E-001 -2.3676878059E+000 +2.6263514036E-003 +7.6943572981E+001 +2.6544927403E-003 +7.7220015503E+001 +9.6404860234E-001 -4.5001098335E+000
14206450000.000 +9.6760632436E-001 -2.4698299136E+000 +1.9576643827E-003 +7.5918970213E+001 +2.0213313687E-003 +7.3056793634E+001 +9.6383392867E-001 -4.4933976301E+000
14406400000.000 +9.6694673309E-001 -2.4552125060E+000 +1.8292207163E-003 +8.4310949760E+001 +1.8483522776E-003 +8.2931319656E+001 +9.6238135061E-001 -4.5966496167E+000
14606350000.000 +9.6624166535E-001 -2.4358118702E+000 +1.7982806785E-003 +9.7579101895E+001 +1.8229207419E-003 +9.6545612870E+001 +9.6248324433E-001 -4.6344818156E+000
14806300000.000 +9.6544014915E-001 -2.4616382013E+000 +2.2904067083E-003 +9.3232840294E+001 +2.2798251474E-003 +9.3456872577E+001 +9.6163205845E-001 -4.6572447766E+000
15006250000.000 +9.6555244044E-001 -2.4558832521E+000 +2.1932451139E-003 +9.0328724015E+001 +2.1814495195E-003 +8.7144130513E+001 +9.6133483001E-001 -4.6782771592E+000
15206200000.000 +9.6479975051E-001 -2.4306877808E+000 +2.3572300774E-003 +9.3439629201E+001 +2.2922363529E-003 +9.2971040798E+001 +9.6113124737E-001 -4.7167109431E+000
15406150000.000 +9.6488386762E-001 -2.4691879730E+000 +2.3024179053E-003 +8.5556424989E+001 +2.2846212117E-003 +8.5642684586E+001 +9.6094419455E-001 -4.7104141039E+000
15606100000.000 +9.6399896327E-001 -2.3844826338E+000 +2.1790042124E-003 +9.1632341891E+001 +2.1633382625E-003 +9.0853999847E+001 +9.6069711344E-001 -4.8078319482E+000
15806050000.000 +9.6380794771E-001 -2.4951905017E+000 +2.3800668216E-003 +9.5656702099E+001 +2.4176888579E-003 +9.4537643034E+001 +9.6015107570E-001 -4.7642317097E+000
16006000000.000 +9.6310093452E-001 -2.4912398011E+000 +2.5188064478E-003 +9.4526145494E+001 +2.3176118804E-003 +9.3960163277E+001 +9.5962103481E-001 -4.8032406065E+000
16205950000.000 +9.6311492292E-001 -2.4331710322E+000 +2.7196594016E-003 +9.2197753119E+001 +2.6206994151E-003 +9.0285032703E+001 +9.5895025241E-001 -4.8505011575E+000
16405900000.000 +9.6215648950E-001 -2.4110531520E+000 +2.7408043879E-003 +9.4570546957E+001 +2.5716588416E-003 +9.3795568724E+001 +9.5858903317E-001 -4.9003192373E+000
16605850000.000 +9.6225497423E-001 -2.4413050868E+000 +2.9786969710E-003 +9.0223202281E+001 +2.8532158861E-003 +8.9530216741E+001 +9.5811362413E-001 -4.8490666270E+000
16805800000.000 +9.6172890696E-001 -2.4296115703E+000 +2.7755248701E-003 +8.8211920177E+001 +2.7362685980E-003 +8.3862739171E+001 +9.5785399970E-001 -4.9026668384E+000
17005750000.000 +9.6152803669E-001 -2.4286885784E+000 +2.8299247701E-003 +8.6320667762E+001 +2.7870392849E-003 +8.3805622246E+001 +9.5789374620E-001 -4.9145997308E+000
17205700000.000 +9.6122256628E-001 -2.4954861150E+000 +2.6005920972E-003 +8.3136670838E+001 +2.6548463146E-003 +8.0466084449E+001 +9.5814306451E-001 -4.8844896600E+000
17405650000.000 +9.5995856848E-001 -2.4270379559E+000 +2.3697363563E-003 +8.5618438647E+001 +2.1896875591E-003 +8.5412933836E+001 +9.5760205014E-001 -4.9498632866E+000
17605600000.000 +9.5969702742E-001 -2.4473730283E+000 +2.3857551094E-003 +9.5529511645E+001 +2.3192442036E-003 +9.4405862168E+001 +9.5763651774E-001 -4.9733296176E+000
17805550000.000 +9.5973487305E-001 -2.4742551250E+000 +2.6545103800E-003 +9.6932488308E+001 +2.6488562431E-003 +9.7183178363E+001 +9.5728211328E-001 -5.0110243288E+000
18005500000.000 +9.5993525520E-001 -2.4358614878E+000 +2.8243889515E-003 +1.0039160580E+002 +2.8301245563E-003 +9.8189169897E+001 +9.5644980914E-001 -5.0682799322E+000
18205450000.000 +9.5973850083E-001 -2.4199009789E+000 +3.2284061265E-003 +9.8245417417E+001 +3.0810417464E-003 +9.5772561270E+001 +9.5634117795E-001 -5.0972847448E+000
18405400000.000 +9.5938604037E-001 -2.4351938628E+000 +3.0993511485E-003 +1.0003178940E+002 +3.1119022678E-003 +9.9107842668E+001 +9.5625998740E-001 -5.0796579386E+000
18605350000.000 +9.5911192137E-001 -2.4044287132E+000 +3.6884256260E-003 +9.9405071668E+001 +3.6166274416E-003 +9.7886899838E+001 +9.5554628676E-001 -5.0848671195E+000
18805300000.000 +9.5931698569E-001 -2.3858910483E+000 +3.9854724859E-003 +9.2616530521E+001 +3.8014328912E-003 +9.2063347289E+001 +9.5529576635E-001 -5.1049346840E+000
19005250000.000 +9.5935476429E-001 -2.4583537268E+000 +3.8051610606E-003 +9.2848028767E+001 +3.7386527113E-003 +9.1427454598E+001 +9.5480616622E-001 -5.0645158918E+000
19205200000.000 +9.5899297482E-001 -2.4282619360E+000 +3.9415916236E-003 +9.2855582654E+001 +3.8338199240E-003 +8.9865762638E+001 +9.5413266586E-001 -5.1055305642E+000
19405150000.000 +9.5814375248E-001 -2.4336574068E+000 +3.9713547416E-003 +9.1256400084E+001 +3.7992477307E-003 +8.9449287360E+001 +9.5353843207E-001 -5.1245302205E+000
19605100000.000 +9.5793053907E-001 -2.4125003342E+000 +4.1422295319E-003 +9.3928306526E+001 +3.9323199138E-003 +9.2772507256E+001 +9.5312487505E-001 -5.1653011500E+000
19805050000.000 +9.5789081851E-001 -2.3718583197E+000 +4.5362823443E-003 +8.9346232354E+001 +4.4183898656E-003 +8.8734047039E+001 +9.5326596694E-001 -5.0311131888E+000
20005000000.000 +9.5739537159E-001 -2.3911645867E+000 +4.3901885147E-003 +8.8219263513E+001 +4.2785923389E-003 +8.8903967072E+001 +9.5267066420E-001 -5.1251106594E+000
20204950000.000 +9.5718771280E-001 -2.4159297349E+000 +4.7917496639E-003 +8.3543025342E+001 +4.4789303440E-003 +8.1693803743E+001 +9.5253055952E-001 -5.1175931478E+000
20404900000.000 +9.5885311245E-001 -2.2836213615E+000 +4.6932494505E-003 +8.4558841972E+001 +4.5927049537E-003 +8.1114097846E+001 +9.5093253089E-001 -5.0848530090E+000
20604850000.000 +9.5856526916E-001 -2.3307581744E+000 +4.9061350400E-003 +8.3964968184E+001 +4.6202677946E-003 +8.1570476521E+001 +9.5194158574E-001 -5.0819988816E+000
20804800000.000 +9.5706672998E-001 -2.2771894074E+000 +4.8109929364E-003 +7.8690340243E+001 +4.6833935630E-003 +7.7783292146E+001 +9.5098755100E-001 -5.0917141364E+000
21004750000.000 +9.5780150507E-001 -2.3225695536E+000 +4.9101191471E-003 +7.7514992096E+001 +4.8870988469E-003 +7.7065870404E+001 +9.5243664090E-001 -5.0837795186E+000
21204700000.000 +9.5895910670E-001 -2.3022140223E+000 +4.7736544972E-003 +7.9259354539E+001 +4.7533798550E-003 +7.6299728367E+001 +9.5163184890E-001 -5.1024131024E+000
21404650000.000 +9.5861700432E-001 -2.3082462344E+000 +4.6266096761E-003 +7.5266695727E+001 +4.6511886109E-003 +7.4392956964E+001 +9.5157052269E-001 -5.0869016111E+000
21604600000.000 +9.5876824990E-001 -2.2776576337E+000 +4.9809749093E-003 +7.7280890426E+001 +4.8165211597E-003 +7.2871785517E+001 +9.5195383112E-001 -5.0241061257E+000
21804550000.000 +9.5963409965E-001 -2.3117940242E+000 +4.8672356714E-003 +7.4975066176E+001 +4.8054815610E-003 +7.4565234515E+001 +9.5178069467E-001 -5.1246079010E+000
22004500000.000 +9.5937524855E-001 -2.2979624597E+000 +4.9345312082E-003 +7.4025342763E+001 +5.0064413621E-003 +7.2501430569E+001 +9.5221574756E-001 -5.0661268160E+000
22204450000.000 +9.5959905568E-001 -2.3253885974E+000 +4.9370693321E-003 +7.3050947857E+001 +4.8810976475E-003 +7.2100672645E+001 +9.5243705051E-001 -5.0564675793E+000
22404400000.000 +9.6028587322E-001 -2.2754533436E+000 +4.9433998436E-003 +7.4117502939E+001 +4.6822131350E-003 +7.0886251537E+001 +9.5355600891E-001 -5.0693708504E+000
22604350000.000 +9.5966740461E-001 -2.3450185991E+000 +5.0691400164E-003 +7.4550851254E+001 +4.8919904274E-003 +7.1306556502E+001 +9.5379103573E-001 -5.0326339364E+000
22804300000.000 +9.5968270192E-001 -2.2960147593E+000 +4.9579743307E-003 +7.3456277350E+001 +5.0035857941E-003 +7.3430061712E+001 +9.5239397454E-001 -4.9817958708E+000
23004250000.000 +9.6002664752E-001 -2.2936886842E+000 +5.4220438666E-003 +7.2333685195E+001 +5.2352338462E-003 +7.0633224508E+001 +9.5363518971E-001 -4.9995985613E+000
23204200000.000 +9.6041648227E-001 -2.3271274794E+000 +5.6238533137E-003 +7.6394991202E+001 +5.2366395834E-003 +7.4325980337E+001 +9.5389991985E-001 -4.9449315210E+000
23404150000.000 +9.6043359103E-001 -2.3160497903E+000 +6.0370136344E-003 +7.4927272476E+001 +5.7454919689E-003 +7.4808019700E+001 +9.5467718242E-001 -4.9954191892E+000
23604100000.000 +9.6041829894E-001 -2.2393416735E+000 +6.4711618564E-003 +7.0380328847E+001 +6.1149981654E-003 +6.8925589307E+001 +9.5476960063E-001 -5.0964223618E+000
23804050000.000 +9.6051355489E-001 -2.2642186070E+000 +6.5610113311E-003 +6.8087481050E+001 +6.2151096211E-003 +6.7837939831E+001 +9.5571094335E-001 -5.1014752132E+000
24004000000.000 +9.6042375508E-001 -2.1990724201E+000 +6.3842058013E-003 +6.6882631976E+001 +6.3926011132E-003 +6.4439286784E+001 +9.5551386385E-001 -5.0721962301E+000
24203950000.000 +9.6228645658E-001 -2.1295252018E+000 +6.7222965522E-003 +6.1177965961E+001 +6.4994919922E-003 +5.8506065017E+001 +9.5541367892E-001 -5.1211943137E+000
24403900000.000 +9.6333688285E-001 -2.1912220648E+000 +6.5697896831E-003 +6.0841198202E+001 +6.2482375234E-003 +5.8922183700E+001 +9.5598234400E-001 -5.1629076285E+000
24603850000.000 +9.6375879502E-001 -2.2985424593E+000 +6.9952169189E-003 +5.8320587730E+001 +6.7209241738E-003 +5.6491439028E+001 +9.5552616405E-001 -5.1066254065E+000
24803800000.000 +9.6453355266E-001 -2.2952576151E+000 +6.7317703334E-003 +5.3347970341E+001 +6.5929516678E-003 +5.0450170682E+001 +9.5585619888E-001 -5.1809104447E+000
25003750000.000 +9.6331759488E-001 -2.3829000679E+000 +6.2807359661E-003 +5.0015954535E+001 +5.9233906681E-003 +5.1544522348E+001 +9.5605323818E-001 -5.2080262028E+000
25203700000.000 +9.6426581677E-001 -2.4001946386E+000 +6.3539968134E-003 +5.1524242757E+001 +6.1885291803E-003 +4.8538072254E+001 +9.5691604546E-001 -5.1631597147E+000
25403650000.000 +9.6498267578E-001 -2.4132866765E+000 +6.0154556936E-003 +5.1832442490E+001 +5.8855821945E-003 +5.0494741504E+001 +9.5689244718E-001 -5.1855062764E+000
25603600000.000 +9.6442430207E-001 -2.4256468151E+000 +5.9212127134E-003 +5.2599829882E+001 +5.8794575194E-003 +5.1817609682E+001 +9.5701135872E-001 -5.2427510613E+000
25803550000.000 +9.6524173229E-001 -2.4958492314E+000 +5.9532729514E-003 +5.4415758827E+001 +5.9813979052E-003 +5.2690487747E+001 +9.5702326379E-001 -5.2526960975E+000
26003500000.000 +9.6539730003E-001 -2.5049728397E+000 +6.2612965701E-003 +5.4717907087E+001 +6.1993481873E-003 +5.3162743695E+001 +9.5680969327E-001 -5.2798366918E+000
26203450000.000 +9.6539683656E-001 -2.5065289359E+000 +6.4965272016E-003 +5.2789757855E+001 +6.3598151470E-003 +5.0983104789E+001 +9.5764312244E-001 -5.3027409225E+000
26403400000.000 +9.6495323422E-001 -2.5255317419E+000 +6.1931445234E-003 +5.0089917377E+001 +6.1227372261E-003 +4.9930126072E+001 +9.5831837090E-001 -5.3027141286E+000
26603350000.000 +9.6523548265E-001 -2.5454258960E+000 +6.3447383949E-003 +5.2215642832E+001 +6.2129518613E-003 +4.9644028905E+001 +9.5801927253E-001 -5.3435761491E+000
26803300000.000 +9.6565254836E-001 -2.5440158260E+000 +6.3788847191E-003 +5.1939826539E+001 +6.1530735517E-003 +5.0604881037E+001 +9.5864502672E-001 -5.3430324961E+000
27003250000.000 +9.6529372804E-001 -2.5486287689E+000 +6.8370533927E-003 +5.5533738515E+001 +6.4328641428E-003 +5.3223506183E+001 +9.5849901648E-001 -5.3306209449E+000
27203200000.000 +9.6579215821E-001 -2.5688263985E+000 +7.5208723216E-003 +5.4173836901E+001 +6.9912906414E-003 +5.0771989467E+001 +9.5892611224E-001 -5.3449957580E+000
27403150000.000 +9.6539998537E-001 -2.5988053458E+000 +8.0675975944E-003 +4.9790864862E+001 +7.6400703992E-003 +4.7141003715E+001 +9.5895899647E-001 -5.4241336067E+000
27603100000.000 +9.6531805073E-001 -2.5937115035E+000 +8.0887694128E-003 +4.1985264849E+001 +7.5583958697E-003 +4.0080261005E+001 +9.5944016799E-001 -5.3273868067E+000
27803050000.000 +9.6399594008E-001 -2.6777128791E+000 +7.7667966424E-003 +4.3572034333E+001 +7.4013466371E-003 +4.2333915156E+001 +9.5930589482E-001 -5.3809891117E+000
28003000000.000 +9.6290424577E-001 -2.7273882747E+000 +8.8157440442E-003 +3.9876920633E+001 +8.1636697477E-003 +3.9463693808E+001 +9.5852299160E-001 -5.5147727688E+000
28202950000.000 +9.6305657158E-001 -2.6718024889E+000 +8.5733656127E-003 +3.4291262094E+001 +8.1614110863E-003 +3.2460646917E+001 +9.5827747296E-001 -5.3295540874E+000
28402900000.000 +9.6365293351E-001 -2.6636108841E+000 +8.2452488504E-003 +2.6938952988E+001 +7.8487126885E-003 +2.4914372849E+001 +9.5822767109E-001 -5.3607375953E+000
28602850000.000 +9.6442918486E-001 -2.6223944365E+000 +7.4019683193E-003 +2.5530509506E+001 +7.0188830368E-003 +2.4173916879E+001 +9.5852350694E-001 -5.4206805106E+000
28802800000.000 +9.6422862807E-001 -2.6915201853E+000 +7.0591030633E-003 +2.5273854848E+001 +6.8600452429E-003 +2.3116494800E+001 +9.6004180625E-001 -5.4220705504E+000
29002750000.000 +9.6566232648E-001 -2.6826892002E+000 +6.8231999913E-003 +2.6680945762E+001 +6.6690836546E-003 +2.4858215000E+001 +9.5964913981E-001 -5.4621686752E+000
29202700000.000 +9.6575385099E-001 -2.6988723380E+000 +6.6615943695E-003 +2.4809274515E+001 +6.5869716304E-003 +2.2373478825E+001 +9.6013348243E-001 -5.5638724020E+000
29402650000.000 +9.6499923296E-001 -2.7443105869E+000 +6.3270935490E-003 +2.6106650909E+001 +6.1069226076E-003 +2.3069348577E+001 +9.6030696207E-001 -5.5628743895E+000
29602600000.000 +9.6648257678E-001 -2.6775834850E+000 +6.3834288244E-003 +2.8086843380E+001 +6.1051683952E-003 +2.4249537910E+001 +9.6056507799E-001 -5.5751499788E+000
29802550000.000 +9.6627423506E-001 -2.6833590118E+000 +6.2200916841E-003 +2.9483789813E+001 +6.0050527024E-003 +2.5075114029E+001 +9.6109328714E-001 -5.6010934027E+000
30002500000.000 +9.6568481811E-001 -2.7720914213E+000 +6.3475879886E-003 +3.0060924061E+001 +5.8475906565E-003 +2.6453604566E+001 +9.6180234715E-001 -5.5794515071E+000
30202450000.000 +9.6627208401E-001 -2.7219567381E+000 +6.1129535270E-003 +3.0670022584E+001 +6.2092481665E-003 +2.8422692968E+001 +9.6173955342E-001 -5.5855652544E+000
30402400000.000 +9.6574004210E-001 -2.7486987650E+000 +6.4723004670E-003 +3.4656848799E+001 +5.8385770423E-003 +3.1789401207E+001 +9.6173806128E-001 -5.6381850307E+000
30602350000.000 +9.6558646121E-001 -2.7966840137E+000 +6.8492603599E-003 +3.2070957674E+001 +6.3924157109E-003 +3.2877590822E+001 +9.6248731405E-001 -5.6504351734E+000
30802300000.000 +9.6601872958E-001 -2.7734470052E+000 +7.1337444991E-003 +3.1096342842E+001 +6.5804107182E-003 +3.0378283276E+001 +9.6179235763E-001 -5.6023832707E+000
31002250000.000 +9.6610226364E-001 -2.7890245266E+000 +7.2212097774E-003 +3.2426938079E+001 +6.9990614498E-003 +3.3393741426E+001 +9.6177050745E-001 -5.6838193723E+000
31202200000.000 +9.6490561398E-001 -2.9223912777E+000 +8.1344121243E-003 +3.4267165688E+001 +7.6413231432E-003 +3.2118451094E+001 +9.6018623809E-001 -5.7325255093E+000
31402150000.000 +9.6371566929E-001 -2.8235511695E+000 +9.1054483224E-003 +2.6473264942E+001 +8.9052389094E-003 +2.6950896036E+001 +9.5904615585E-001 -5.6607500594E+000
31602100000.000 +9.6417579540E-001 -2.6905087135E+000 +9.1255004187E-003 +1.5540427400E+001 +8.9154346805E-003 +1.3254805641E+001 +9.5894743072E-001 -5.6339601874E+000
31802050000.000 +9.6462548222E-001 -2.8078107346E+000 +8.3691665404E-003 +1.2429588143E+001 +8.0675854992E-003 +1.2484895883E+001 +9.5976928607E-001 -5.6786486373E+000
32002000000.000 +9.6475401550E-001 -2.7449501845E+000 +8.4967822615E-003 +6.3615755981E+000 +8.2686069934E-003 +5.1465657349E+000 +9.6027170471E-001 -5.6639950832E+000
32201950000.000 +9.6658107255E-001 -2.7441208048E+000 +7.4492472957E-003 +3.3356199374E+000 +7.4692075377E-003 +2.7162275986E+000 +9.6225099681E-001 -5.6920426688E+000
32401900000.000 +9.6730169741E-001 -2.7648542015E+000 +7.2030186561E-003 +3.1520612223E+000 +6.8496106902E-003 +1.6571482783E+000 +9.6260166127E-001 -5.7311193913E+000
32601850000.000 +9.6795124696E-001 -2.8298420586E+000 +6.5954678932E-003 +3.9464342894E+000 +6.5866526869E-003 +3.4954299897E+000 +9.6280899745E-001 -5.7965699102E+000
32801800000.000 +9.6791525093E-001 -2.8687261284E+000 +6.5808185497E-003 +5.8460898105E+000 +6.4527716410E-003 +2.0524069381E+000 +9.6303767801E-001 -5.7877503780E+000
33001750000.000 +9.6789573732E-001 -2.8484226932E+000 +6.6117214380E-003 +1.6996353013E+000 +6.2683362814E-003 +3.7392478002E-001 +9.6319246714E-001 -5.8801418988E+000
33201700000.000 +9.6858554583E-001 -2.9128819494E+000 +6.1881807500E-003 +4.2643247154E+000 +5.9211184021E-003 +1.9307599626E+000 +9.6362664166E-001 -5.8944776746E+000
33401650000.000 +9.6827727639E-001 -2.9975601228E+000 +6.1965628786E-003 +7.4511222046E+000 +5.7218383387E-003 +4.1513801084E+000 +9.6341968246E-001 -5.9700752208E+000
33601600000.000 +9.6801363015E-001 -2.9708469140E+000 +5.9987511917E-003 +7.6890607459E+000 +5.7502453062E-003 +6.2593317363E+000 +9.6318287072E-001 -5.9685582648E+000
33801550000.000 +9.6815465381E-001 -3.0134742394E+000 +5.8583486676E-003 +5.3099326355E+000 +5.6715000284E-003 +6.2606218125E+000 +9.6330965388E-001 -5.9911382528E+000
34001500000.000 +9.6872212469E-001 -3.0302204964E+000 +5.9162694170E-003 +7.8683298826E+000 +5.5406682588E-003 +5.3371351378E+000 +9.6323854089E-001 -6.0693155672E+000
34201450000.000 +9.6823518925E-001 -3.0010560670E+000 +5.9667014257E-003 +1.0552216432E+001 +5.6841454090E-003 +7.6141777076E+000 +9.6305926257E-001 -6.1308522913E+000
34401400000.000 +9.6879697065E-001 -3.1166095964E+000 +6.1192506370E-003 +1.0568055279E+001 +5.8533714569E-003 +7.1398566520E+000 +9.6326942540E-001 -6.1370827127E+000
34601350000.000 +9.6860954381E-001 -3.0798928495E+000 +6.2900807407E-003 +1.0447369115E+001 +5.6625014478E-003 +9.6758254000E+000 +9.6310857336E-001 -6.1748387624E+000
34801300000.000 +9.6896579268E-001 -3.0177507919E+000 +6.7068929768E-003 +1.1610332055E+001 +6.2766825619E-003 +1.0048029929E+001 +9.6266896051E-001 -6.2204260254E+000
35001250000.000 +9.6758026356E-001 -3.1223323874E+000 +7.2826809010E-003 +8.8727791112E+000 +6.7198171218E-003 +6.8618815172E+000 +9.6201269143E-001 -6.1054006157E+000
35201200000.000 +9.6767421887E-001 -3.0546660588E+000 +6.9265289142E-003 +3.1893944247E+000 +6.9077786629E-003 +2.1462774855E+000 +9.6158799094E-001 -6.1624733239E+000
35401150000.000 +9.6813995334E-001 -3.0722648643E+000 +7.1839537458E-003 +1.2827499210E+000 +6.9472220820E-003 -2.0285766383E+000 +9.6161563646E-001 -6.1113849858E+000
35601100000.000 +9.6761514824E-001 -3.0718622277E+000 +7.1987612866E-003 -4.0367713683E+000 +6.8310682341E-003 -6.0702366940E+000 +9.6155416844E-001 -6.1695769969E+000
35801050000.000 +9.6789024700E-001 -3.1161034200E+000 +6.9353210093E-003 -6.1320170489E+000 +6.8562577737E-003 -7.5776260602E+000 +9.6084814653E-001 -6.1401568510E+000
36001000000.000 +9.6701725706E-001 -3.1107269759E+000 +6.7963418279E-003 -6.9134860066E+000 +6.5098511322E-003 -1.0010481000E+001 +9.6098058770E-001 -6.1514179901E+000
36200950000.000 +9.6869697764E-001 -3.1163422219E+000 +6.3372858630E-003 -1.3375994648E+001 +6.3043510680E-003 -1.5536208880E+001 +9.6211835672E-001 -6.0957718725E+000
36400900000.000 +9.6880235861E-001 -3.2088862733E+000 +5.8711117197E-003 -1.3989278964E+001 +5.7980545460E-003 -1.6880637026E+001 +9.6192014507E-001 -6.1625533630E+000
36600850000.000 +9.6997002966E-001 -3.1761731476E+000 +5.6909621229E-003 -1.2284990202E+001 +5.3523568893E-003 -1.6539476819E+001 +9.6111689390E-001 -6.2438930369E+000
36800800000.000 +9.6940088558E-001 -3.2509582010E+000 +5.2396556132E-003 -1.2067772736E+001 +5.0897838410E-003 -1.6067205563E+001 +9.6120889294E-001 -6.2908666686E+000
37000750000.000 +9.6929282144E-001 -3.3455658283E+000 +4.9410818884E-003 -8.9639219088E+000 +4.7998402425E-003 -1.2514134401E+001 +9.6103293118E-001 -6.3557707066E+000
37200700000.000 +9.6949128027E-001 -3.4207124440E+000 +4.9681815865E-003 -5.5641375649E+000 +4.5377660213E-003 -9.5138674844E+000 +9.6134220334E-001 -6.4233105349E+000
37400650000.000 +9.6866690623E-001 -3.3933605746E+000 +5.1707423052E-003 -4.5135940618E-001 +4.7822804444E-003 -3.1182939401E+000 +9.6166125098E-001 -6.4482801649E+000
37600600000.000 +9.6784360213E-001 -3.4708370655E+000 +5.3303243396E-003 -6.6343333106E-001 +5.1042080634E-003 -3.8857764971E+000 +9.6092515553E-001 -6.4390488551E+000
37800550000.000 +9.6671733497E-001 -3.3888795954E+000 +5.6269195957E-003 -4.9381218758E+000 +5.2243305558E-003 -9.6594004027E+000 +9.6068467345E-001 -6.4481345774E+000
38000500000.000 +9.6680115694E-001 -3.4224070636E+000 +5.3585494563E-003 -1.0537199386E+001 +5.0972626898E-003 -1.0466389325E+001 +9.6116842764E-001 -6.4067688387E+000
38200450000.000 +9.6703244254E-001 -3.4187614944E+000 +5.0305281335E-003 -6.6440620659E+000 +4.6654155504E-003 -5.7492964449E+000 +9.5963068955E-001 -6.4010625705E+000
38400400000.000 +9.6660728819E-001 -3.4515918895E+000 +4.9577177308E-003 +1.6047346100E-001 +4.7372967853E-003 -4.9582124427E+000 +9.5908918014E-001 -6.4262326847E+000
38600350000.000 +9.6574356701E-001 -3.5344419072E+000 +5.6473885875E-003 +1.7279219622E+000 +5.4358051002E-003 +8.6606842980E-001 +9.5829099118E-001 -6.3737609048E+000
38800300000.000 +9.6568855763E-001 -3.3999389873E+000 +6.1071014012E-003 -4.7871180974E+000 +5.7948854101E-003 -5.3785718745E+000 +9.5636488470E-001 -6.3228655257E+000
39000250000.000 +9.6597788853E-001 -3.4472190739E+000 +5.8637976826E-003 -8.9951175068E+000 +5.8998613370E-003 -1.0281685395E+001 +9.5705167713E-001 -6.2790173438E+000
39200200000.000 +9.6480718417E-001 -3.3372308039E+000 +5.8629238452E-003 -1.2311415474E+001 +5.5836491143E-003 -1.3376976448E+001 +9.5684647880E-001 -6.2672909346E+000
39400150000.000 +9.6547665311E-001 -3.3917632791E+000 +6.0155747874E-003 -1.1418511845E+001 +6.1010865036E-003 -1.4057252293E+001 +9.5687597386E-001 -6.2966100603E+000
39600100000.000 +9.6579870022E-001 -3.1672389915E+000 +6.2180125506E-003 -1.2599702281E+001 +6.1546659888E-003 -1.7299665307E+001 +9.5603246454E-001 -6.3257464418E+000
39800050000.000 +9.6641814999E-001 -3.2943833914E+000 +6.4056075306E-003 -2.0399729937E+001 +6.1750752343E-003 -2.3109844875E+001 +9.5697802850E-001 -6.3531963241E+000
40000000000.000 +9.6796006401E-001 -3.2818518820E+000 +5.4974634892E-003 -2.4523016522E+001 +5.3372904726E-003 -2.9546037041E+001 +9.5834189048E-001 -6.4010733499E+000
