# Supplementary material for: Conductivity and radio frequency performance data for silver nanoparticle inks deposited via aerosol jet deposition and processed under varying conditions
Source: Data Brief. 2020 Sep 24;33:106331. doi: 10.1016/j.dib.2020.106331 (PMC7560714; doi:10.1016/j.dib.2020.106331)
Supplement: Supplementary file 3 [file mmc3.zip › Sintering Study/Clariant Ink/RF Data/CLA_07_04.S2P]

!  2-Port S-parameters saved by WinCal
! VAR MeasName=S-Parameters (CALIBRATED_DATA) read from VNA (E8364B)
! VAR MeasDate=11/27/2017 2:50:18 PM
! VAR NAME=AFRL171011_06_04
! VAR FILENAME=AFRL171011_06_04.S2P
! VAR DATE=11/27/2017 2:50:18 PM
! VAR PHYS_PORTS=1,2
! VAR ObjTypeName=DATASET
! VAR IndexType=Frequency
!
# Hz S MA R 50
10000000.000 +9.9559920393E-001 -1.8050809273E-001 +4.0849282709E-004 +1.4928726501E+001 +3.1024045779E-003 -6.2911150878E+001 +9.9494318388E-001 -1.4934287810E-001
209950000.000 +9.9313751339E-001 -1.8996473998E-001 +9.3746429379E-005 -3.3357615350E+000 +1.3683176574E-004 -3.8108894585E+001 +9.9341911025E-001 -2.2716053083E-001
409900000.000 +9.9258140581E-001 -2.5938147547E-001 +1.0903349439E-004 +3.2138060661E+001 +1.0636320658E-004 -1.2759440912E+001 +9.9208422510E-001 -3.2168580324E-001
609850000.000 +9.9183802081E-001 -3.3926199263E-001 +1.0074682410E-004 -4.7078132421E+001 +3.0799250177E-005 -2.4038222601E+001 +9.9053153026E-001 -4.3385813725E-001
809800000.000 +9.9063928726E-001 -3.7517064642E-001 +2.7671544938E-004 +5.5140161967E+001 +2.7507317720E-004 +3.6339545490E+001 +9.9028945168E-001 -5.2295177579E-001
1009750000.000 +9.8987762487E-001 -4.4802549197E-001 +1.4834967591E-004 -7.2859764206E+001 +1.2415845092E-004 -4.5129627938E+001 +9.8869631376E-001 -5.9406875854E-001
1209700000.000 +9.8991765644E-001 -4.7567257041E-001 +4.9499729604E-005 -1.3309203020E+002 +3.5191626037E-005 +1.2234038319E+002 +9.8841031825E-001 -5.9308469004E-001
1409650000.000 +9.8979606435E-001 -5.7504947351E-001 +9.0407842340E-005 +6.5197176728E+001 +4.7749541218E-005 -2.4684888653E+001 +9.8847101691E-001 -7.3533621500E-001
1609600000.000 +9.8934011508E-001 -6.0482914413E-001 +8.2395671161E-005 -1.1642704955E+001 +5.2922710974E-005 -7.7131706741E+001 +9.8812961087E-001 -8.3653233629E-001
1809550000.000 +9.8862105179E-001 -6.9091734081E-001 +9.2285888330E-005 -4.9902972598E+001 +3.8870619708E-005 -1.2016593788E+001 +9.8741403513E-001 -9.0479518636E-001
2009500000.000 +9.8680107093E-001 -7.5719463375E-001 +1.8899074759E-004 +1.3296252028E+002 +1.5633532351E-004 +1.1918885546E+002 +9.8609939354E-001 -1.0491540970E+000
2209450000.000 +9.8657797603E-001 -7.7208749903E-001 +1.0719116823E-004 -6.1708200957E+001 +7.6134947850E-005 -5.8553897400E+001 +9.8586131330E-001 -1.0526192255E+000
2409400000.000 +9.8663607125E-001 -7.8749694115E-001 +1.8077800524E-004 +1.3117324406E+002 +1.2192216830E-004 +8.3967949548E+001 +9.8498597014E-001 -1.1168409794E+000
2609350000.000 +9.8609671534E-001 -8.0984913993E-001 +1.1756768258E-004 +4.4916804572E+001 +2.0362997685E-004 +5.8899697842E+001 +9.8482411726E-001 -1.1793321683E+000
2809300000.000 +9.8605842186E-001 -8.5016078544E-001 +1.9599426206E-004 +1.3695389683E+002 +1.4434702094E-004 +1.3254970561E+002 +9.8484862819E-001 -1.2194456794E+000
3009250000.000 +9.8567747354E-001 -9.3308777203E-001 +2.6151996956E-004 +1.0066810135E+002 +2.7420269146E-004 +9.8969355160E+001 +9.8447489844E-001 -1.3333277327E+000
3209200000.000 +9.8459631072E-001 -9.6708054140E-001 +2.6752941757E-004 +1.3024439624E+002 +2.7033463810E-004 +1.1586284314E+002 +9.8359345992E-001 -1.4035382843E+000
3409150000.000 +9.8377249494E-001 -9.7682860724E-001 +1.4492497173E-004 +1.3849706968E+002 +1.5818301241E-004 +1.3944558962E+002 +9.8258657288E-001 -1.4431790272E+000
3609100000.000 +9.8399344237E-001 -1.0498979074E+000 +1.5236034283E-004 +1.3308143499E+002 +1.5890570632E-004 +1.5526950707E+002 +9.8245491315E-001 -1.4639827148E+000
3809050000.000 +9.8332764649E-001 -1.0241211717E+000 +4.7661037196E-004 +1.5936591538E+002 +4.7458695267E-004 +1.4503192131E+002 +9.8211080742E-001 -1.5095164374E+000
4009000000.000 +9.8316781642E-001 -1.0427877315E+000 +3.1288230364E-004 +1.3506702029E+002 +2.5453862424E-004 +1.2591726795E+002 +9.8193441926E-001 -1.5756293090E+000
4208950000.000 +9.8288371694E-001 -1.0919171570E+000 +4.7750349076E-004 +1.2309885554E+002 +4.2285843214E-004 +1.2603241032E+002 +9.8140585002E-001 -1.6349347343E+000
4408900000.000 +9.8271536573E-001 -1.1341468578E+000 +5.0596597911E-004 +1.2214595761E+002 +4.6666781100E-004 +1.2511086289E+002 +9.8103283155E-001 -1.6316782058E+000
4608850000.000 +9.8186767572E-001 -1.1428832179E+000 +4.6354933929E-004 +1.2684105089E+002 +4.0934117023E-004 +1.3528693076E+002 +9.8053627793E-001 -1.7368564695E+000
4808800000.000 +9.8154900335E-001 -1.1953414546E+000 +4.5032773281E-004 +1.2518220797E+002 +4.2694405360E-004 +1.2231335643E+002 +9.8012679768E-001 -1.7591555264E+000
5008750000.000 +9.8133743181E-001 -1.2189945129E+000 +4.4739525049E-004 +1.2487206542E+002 +4.2394809155E-004 +1.2444853962E+002 +9.8036034457E-001 -1.8072277161E+000
5208700000.000 +9.8070142552E-001 -1.2139095416E+000 +6.8823978222E-004 +1.4232564379E+002 +6.0838981895E-004 +1.3803289101E+002 +9.7969025204E-001 -1.8345775101E+000
5408650000.000 +9.8089127090E-001 -1.2233002736E+000 +7.0044018976E-004 +1.2703561252E+002 +7.2085141508E-004 +1.2420632789E+002 +9.7956445662E-001 -1.8564004710E+000
5608600000.000 +9.8097196679E-001 -1.2508014275E+000 +7.3439866127E-004 +1.2069520399E+002 +7.3847846000E-004 +1.1952234989E+002 +9.7944856472E-001 -1.8996685474E+000
5808550000.000 +9.8065223532E-001 -1.2484179813E+000 +8.1960945088E-004 +1.0712873541E+002 +7.1263047283E-004 +1.1001670305E+002 +9.7931804747E-001 -1.9404150158E+000
6008500000.000 +9.8113507474E-001 -1.3204348433E+000 +7.2436650483E-004 +1.1379565877E+002 +8.1238482047E-004 +1.1733823959E+002 +9.7978316605E-001 -2.0160358695E+000
6208450000.000 +9.8102611565E-001 -1.3338800227E+000 +8.5732245774E-004 +1.0897028284E+002 +8.9962347685E-004 +1.1024658490E+002 +9.7951182939E-001 -2.0800873192E+000
6408400000.000 +9.8106908980E-001 -1.3908042509E+000 +8.4879822880E-004 +1.0695227923E+002 +8.8321294269E-004 +1.0991623183E+002 +9.7973041367E-001 -2.1544185762E+000
6608350000.000 +9.8094436974E-001 -1.4333508714E+000 +8.8428130340E-004 +1.0217057231E+002 +8.5522261527E-004 +1.0184266594E+002 +9.7984940556E-001 -2.2487691800E+000
6808300000.000 +9.8061405524E-001 -1.4720859973E+000 +8.8342842489E-004 +9.3547007199E+001 +8.9502490942E-004 +9.6323015736E+001 +9.7945308410E-001 -2.2773736708E+000
7008250000.000 +9.8043833348E-001 -1.4742336393E+000 +8.5624091664E-004 +9.7740818581E+001 +8.5578436012E-004 +9.4999320560E+001 +9.7951609005E-001 -2.3587659900E+000
7208200000.000 +9.8070233843E-001 -1.5442805237E+000 +8.0046507910E-004 +9.4537592580E+001 +8.6471726496E-004 +9.2663879215E+001 +9.7916000230E-001 -2.4296411357E+000
7408150000.000 +9.8048404411E-001 -1.6067302603E+000 +8.2556454311E-004 +9.6845431348E+001 +8.1787163202E-004 +9.4400854709E+001 +9.7877891403E-001 -2.4766075556E+000
7608100000.000 +9.7977116090E-001 -1.6331785171E+000 +8.8515362280E-004 +9.6452022044E+001 +8.7503104087E-004 +9.1667601928E+001 +9.7856230226E-001 -2.5221635966E+000
7808050000.000 +9.7952531443E-001 -1.6957223522E+000 +8.2705690066E-004 +9.2418598837E+001 +8.1250244188E-004 +9.4500088607E+001 +9.7828513054E-001 -2.6255016314E+000
8008000000.000 +9.7911240066E-001 -1.7430916048E+000 +9.1392706758E-004 +9.4174946565E+001 +9.1374294868E-004 +9.8472014485E+001 +9.7733698908E-001 -2.7029697608E+000
8207950000.000 +9.7871624699E-001 -1.7619994191E+000 +7.6017059565E-004 +9.3423898532E+001 +7.6196565883E-004 +9.2375920308E+001 +9.7683233474E-001 -2.7092435849E+000
8407900000.000 +9.7784388701E-001 -1.7779594110E+000 +7.8243900941E-004 +9.8887812543E+001 +7.9728694161E-004 +1.0253976958E+002 +9.7668612162E-001 -2.7892644047E+000
8607850000.000 +9.7767103318E-001 -1.8252239205E+000 +7.8948039648E-004 +1.0977964691E+002 +7.4190325267E-004 +1.0746852426E+002 +9.7656091130E-001 -2.8409450764E+000
8807800000.000 +9.7728991768E-001 -1.8389073323E+000 +9.7665711859E-004 +1.0454450105E+002 +9.4833468012E-004 +1.0492728668E+002 +9.7625717264E-001 -2.8739520581E+000
9007750000.000 +9.7699993040E-001 -1.8362176842E+000 +9.0398909808E-004 +1.0746921020E+002 +9.3209142985E-004 +1.0978494500E+002 +9.7575511799E-001 -2.9367552203E+000
9207700000.000 +9.7686884552E-001 -1.9033856119E+000 +1.0948195581E-003 +1.1064685544E+002 +1.0658563824E-003 +1.0723979507E+002 +9.7575722561E-001 -2.9721547621E+000
9407650000.000 +9.7646256386E-001 -1.9108981452E+000 +1.1092367805E-003 +1.0426196884E+002 +1.0837971614E-003 +1.0270110651E+002 +9.7536844199E-001 -3.0313986647E+000
9607600000.000 +9.7612407056E-001 -1.9557178719E+000 +1.0472332314E-003 +1.0398462330E+002 +1.1681486209E-003 +1.0256611889E+002 +9.7509211670E-001 -3.0760074106E+000
9807550000.000 +9.7621549713E-001 -2.0230341335E+000 +1.1495679899E-003 +1.0294775700E+002 +1.1184079889E-003 +1.0551936738E+002 +9.7518967733E-001 -3.1397245919E+000
10007500000.000 +9.7545527637E-001 -2.0456744286E+000 +1.1242905960E-003 +1.0831952780E+002 +1.0995708990E-003 +1.0454052223E+002 +9.7434229553E-001 -3.1838669662E+000
10207450000.000 +9.7527636771E-001 -2.0441360684E+000 +1.2103752767E-003 +1.0502461001E+002 +1.1004119484E-003 +1.0269624294E+002 +9.7407479840E-001 -3.2480544725E+000
10407400000.000 +9.7501451962E-001 -2.1179928941E+000 +1.2027527058E-003 +1.0739037180E+002 +1.1587225467E-003 +1.0624973399E+002 +9.7352179126E-001 -3.2840736770E+000
10607350000.000 +9.7437727733E-001 -2.1399899102E+000 +1.2898453490E-003 +1.0908193370E+002 +1.2327174296E-003 +1.0569842841E+002 +9.7363891516E-001 -3.3811439668E+000
10807300000.000 +9.7414629643E-001 -2.1331711868E+000 +1.3419363213E-003 +1.0840394560E+002 +1.3577191036E-003 +1.0929684302E+002 +9.7284160021E-001 -3.3943651750E+000
11007250000.000 +9.7353260619E-001 -2.1783187328E+000 +1.3761469685E-003 +1.0972754563E+002 +1.3913397150E-003 +1.0734664302E+002 +9.7250339170E-001 -3.4535023626E+000
11207200000.000 +9.7327338654E-001 -2.2001032226E+000 +1.4162560210E-003 +1.0832148003E+002 +1.4439316199E-003 +1.1198744652E+002 +9.7181461717E-001 -3.4567831961E+000
11407150000.000 +9.7260561068E-001 -2.2073024039E+000 +1.4572158193E-003 +1.1266863920E+002 +1.4394272408E-003 +1.1174136301E+002 +9.7149805293E-001 -3.5260851556E+000
11607100000.000 +9.7237560552E-001 -2.2794407740E+000 +1.6837725990E-003 +1.0971300399E+002 +1.5873270635E-003 +1.1121041225E+002 +9.7103170801E-001 -3.5632218592E+000
11807050000.000 +9.7217953372E-001 -2.2693554996E+000 +1.7500875905E-003 +1.1007146095E+002 +1.7030158009E-003 +1.0905301539E+002 +9.7107290927E-001 -3.6165187932E+000
12007000000.000 +9.7106036645E-001 -2.2982337111E+000 +1.7927128462E-003 +1.1082735075E+002 +1.7930865298E-003 +1.0820876051E+002 +9.7037149329E-001 -3.6699997874E+000
12206950000.000 +9.7118733620E-001 -2.3151381038E+000 +1.9480417656E-003 +1.0836055522E+002 +1.9324978144E-003 +1.0768848492E+002 +9.7039249783E-001 -3.6606232699E+000
12406900000.000 +9.7054892978E-001 -2.3304236139E+000 +1.9845078476E-003 +1.0677638831E+002 +1.9538296710E-003 +1.0386046563E+002 +9.7032209691E-001 -3.7408498368E+000
12606850000.000 +9.7024287642E-001 -2.3427283277E+000 +2.1057994884E-003 +1.0196262981E+002 +2.1560015855E-003 +1.0182766075E+002 +9.6964897310E-001 -3.7625373866E+000
12806800000.000 +9.6919499554E-001 -2.3602624577E+000 +2.2965884714E-003 +1.0236351115E+002 +2.2202719048E-003 +1.0162989949E+002 +9.6956050710E-001 -3.8380011839E+000
13006750000.000 +9.7020071211E-001 -2.3373998283E+000 +2.3888442101E-003 +9.7479992202E+001 +2.3664681551E-003 +9.5293929061E+001 +9.6938291752E-001 -3.8639779946E+000
13206700000.000 +9.6927008137E-001 -2.3680063492E+000 +2.2850409463E-003 +9.6029420510E+001 +2.3709918813E-003 +9.3558643187E+001 +9.6833613552E-001 -3.8872928877E+000
13406650000.000 +9.6853662034E-001 -2.4390591815E+000 +2.4465893177E-003 +9.0647070050E+001 +2.3810827103E-003 +9.1165940235E+001 +9.6784680895E-001 -3.9807605299E+000
13606600000.000 +9.6789447699E-001 -2.4975867479E+000 +2.3345177957E-003 +9.0229712692E+001 +2.2786530685E-003 +8.8270288372E+001 +9.6739662077E-001 -3.9256283940E+000
13806550000.000 +9.6754646598E-001 -2.4280878158E+000 +2.3683704260E-003 +8.8854316109E+001 +2.3477699817E-003 +8.5830557449E+001 +9.6693564508E-001 -4.0072848004E+000
14006500000.000 +9.6810769474E-001 -2.4914108722E+000 +2.5086612578E-003 +8.1297536505E+001 +2.4828604510E-003 +8.0014389141E+001 +9.6626130244E-001 -4.0108774330E+000
14206450000.000 +9.6748736076E-001 -2.5638756131E+000 +1.9794315264E-003 +7.3101360672E+001 +1.9613331540E-003 +7.4765224213E+001 +9.6631408956E-001 -4.0300547074E+000
14406400000.000 +9.6679618165E-001 -2.5692039618E+000 +1.8162545868E-003 +8.4679764135E+001 +1.7810071889E-003 +8.4472135251E+001 +9.6513673757E-001 -4.1078064605E+000
14606350000.000 +9.6618454482E-001 -2.5732027181E+000 +1.8543639082E-003 +9.8338294816E+001 +1.8213859076E-003 +9.6251303097E+001 +9.6509114406E-001 -4.1157043661E+000
14806300000.000 +9.6546257095E-001 -2.6014511218E+000 +2.2858165504E-003 +9.2652714162E+001 +2.2486042807E-003 +9.1789840933E+001 +9.6448001813E-001 -4.1111851693E+000
15006250000.000 +9.6510528948E-001 -2.6001245724E+000 +2.2739247414E-003 +9.0623569808E+001 +2.2013703556E-003 +8.8027262078E+001 +9.6433316202E-001 -4.1430959033E+000
15206200000.000 +9.6467950055E-001 -2.5950317455E+000 +2.2633872543E-003 +9.2870714476E+001 +2.2540608502E-003 +9.3782312245E+001 +9.6418714904E-001 -4.1857107756E+000
15406150000.000 +9.6476785388E-001 -2.6603373764E+000 +2.3287205192E-003 +8.7712884463E+001 +2.3290916655E-003 +8.4779272422E+001 +9.6406989007E-001 -4.1791521970E+000
15606100000.000 +9.6428303349E-001 -2.5724217369E+000 +2.3103333524E-003 +9.2713649482E+001 +2.2370638588E-003 +9.0567993097E+001 +9.6393433583E-001 -4.1954951867E+000
15806050000.000 +9.6356388898E-001 -2.5854119294E+000 +2.5383855959E-003 +9.1354670677E+001 +2.4936955938E-003 +9.0640888724E+001 +9.6383852445E-001 -4.2446492999E+000
16006000000.000 +9.6283484569E-001 -2.6031322644E+000 +2.4266368205E-003 +9.1091397051E+001 +2.4437275294E-003 +8.9685795878E+001 +9.6311755227E-001 -4.2082406434E+000
16205950000.000 +9.6360443624E-001 -2.5711975097E+000 +2.5855081509E-003 +8.8785913019E+001 +2.5402413721E-003 +8.7658851532E+001 +9.6273338633E-001 -4.2882646568E+000
16405900000.000 +9.6258576079E-001 -2.5644401107E+000 +2.5570295924E-003 +9.0268372334E+001 +2.5122434181E-003 +8.8160849489E+001 +9.6231825477E-001 -4.3452541595E+000
16605850000.000 +9.6175069732E-001 -2.5669777003E+000 +2.7199813214E-003 +8.8847371417E+001 +2.8044646949E-003 +8.7927887659E+001 +9.6197780688E-001 -4.3004948549E+000
16805800000.000 +9.6213193413E-001 -2.5736796102E+000 +2.7507307863E-003 +8.5078923994E+001 +2.7044812234E-003 +8.1942201708E+001 +9.6172024514E-001 -4.3439370581E+000
17005750000.000 +9.6191783361E-001 -2.5681877042E+000 +2.7021825162E-003 +8.1985971179E+001 +2.7015522985E-003 +7.9593320769E+001 +9.6183996107E-001 -4.3553005716E+000
17205700000.000 +9.6124131446E-001 -2.6382972830E+000 +2.5681140830E-003 +7.9699258755E+001 +2.4692917271E-003 +7.9885184609E+001 +9.6218476196E-001 -4.3237363594E+000
17405650000.000 +9.6029454753E-001 -2.5769928878E+000 +2.2265102807E-003 +8.2410521660E+001 +2.2207128568E-003 +8.2304625922E+001 +9.6148133461E-001 -4.3678464426E+000
17605600000.000 +9.6001641055E-001 -2.5887827236E+000 +2.2823329543E-003 +9.1425893757E+001 +2.2992974849E-003 +8.9351012684E+001 +9.6168426231E-001 -4.4071948299E+000
17805550000.000 +9.5960860476E-001 -2.6088081116E+000 +2.5734519742E-003 +9.1407757866E+001 +2.5061996806E-003 +9.4049973776E+001 +9.6143337461E-001 -4.4297984983E+000
18005500000.000 +9.6001013862E-001 -2.5253032655E+000 +2.7378200387E-003 +9.5132457056E+001 +2.7129831221E-003 +9.2515452143E+001 +9.6057613222E-001 -4.4910935563E+000
18205450000.000 +9.5966363933E-001 -2.5779283444E+000 +3.0292613692E-003 +9.4453524175E+001 +3.0052053546E-003 +9.4056823921E+001 +9.6067376880E-001 -4.5220866871E+000
18405400000.000 +9.5966933790E-001 -2.5914624511E+000 +2.9768165656E-003 +9.5146546158E+001 +2.9526872608E-003 +9.4687056861E+001 +9.6063319251E-001 -4.4936068325E+000
18605350000.000 +9.5955984683E-001 -2.5762196566E+000 +3.3407713602E-003 +9.4701523533E+001 +3.2776163718E-003 +9.4734779607E+001 +9.6019144817E-001 -4.5100348032E+000
18805300000.000 +9.6016568014E-001 -2.5889222863E+000 +3.5926935531E-003 +9.0839757802E+001 +3.4965870913E-003 +8.8557657003E+001 +9.5986090614E-001 -4.5193277802E+000
19005250000.000 +9.6007294218E-001 -2.6299182433E+000 +3.5514322029E-003 +9.1019612408E+001 +3.4683830499E-003 +8.9650105517E+001 +9.5967414651E-001 -4.5277849417E+000
19205200000.000 +9.5954695286E-001 -2.5747855879E+000 +3.8174316452E-003 +9.0186727565E+001 +3.6414664980E-003 +8.8670631216E+001 +9.5918713038E-001 -4.5048028983E+000
19405150000.000 +9.5910478545E-001 -2.6177168817E+000 +3.8382893317E-003 +8.8720539663E+001 +3.5809630832E-003 +8.7114328190E+001 +9.5869578901E-001 -4.5858543640E+000
19605100000.000 +9.5862509696E-001 -2.5987374035E+000 +4.0105299769E-003 +9.1392522557E+001 +3.7198557324E-003 +9.0867379878E+001 +9.5822603869E-001 -4.5837645022E+000
19805050000.000 +9.5802592754E-001 -2.4632801019E+000 +4.3269437912E-003 +8.7092544385E+001 +4.1868522474E-003 +8.7558520620E+001 +9.5853026799E-001 -4.4903875614E+000
20005000000.000 +9.5907271242E-001 -2.5682457426E+000 +4.3252879677E-003 +8.2269730699E+001 +4.3177287724E-003 +8.2875907217E+001 +9.5797849896E-001 -4.4648741849E+000
20204950000.000 +9.5765642435E-001 -2.6075379890E+000 +4.6453516095E-003 +8.0512629988E+001 +4.1550960969E-003 +7.7163862328E+001 +9.5733316102E-001 -4.5580665183E+000
20404900000.000 +9.5940029648E-001 -2.4769721414E+000 +4.4848718435E-003 +7.9998679545E+001 +4.1944698435E-003 +7.7457944822E+001 +9.5655096828E-001 -4.4856329771E+000
20604850000.000 +9.5881147759E-001 -2.5355759569E+000 +4.4336377579E-003 +8.0256666829E+001 +4.4056393647E-003 +8.0988184457E+001 +9.5764202838E-001 -4.5229539216E+000
20804800000.000 +9.5858881308E-001 -2.4827595238E+000 +4.3498237288E-003 +7.6429059938E+001 +4.3283376473E-003 +7.3603988827E+001 +9.5682491101E-001 -4.5250688067E+000
21004750000.000 +9.5863443994E-001 -2.5133913558E+000 +4.8459745507E-003 +7.5285404624E+001 +4.5135362493E-003 +7.6284355661E+001 +9.5819108700E-001 -4.4985267969E+000
21204700000.000 +9.5995779252E-001 -2.4741299829E+000 +4.5331183235E-003 +7.2720278225E+001 +4.3162026715E-003 +7.1824817158E+001 +9.5745528333E-001 -4.5121169708E+000
21404650000.000 +9.6010003249E-001 -2.5158161385E+000 +4.5108515713E-003 +7.1150536779E+001 +4.5211313537E-003 +7.1178415895E+001 +9.5755555398E-001 -4.5306683079E+000
21604600000.000 +9.6046219632E-001 -2.5363273588E+000 +4.3989383468E-003 +6.9831317342E+001 +4.7310995039E-003 +7.0057668313E+001 +9.5806577938E-001 -4.4763469320E+000
21804550000.000 +9.6075559354E-001 -2.5534244214E+000 +4.6490117053E-003 +7.1584293197E+001 +4.5201891547E-003 +7.1391312425E+001 +9.5819347950E-001 -4.5742327469E+000
22004500000.000 +9.6068952826E-001 -2.5370711639E+000 +4.5987776533E-003 +6.8513560031E+001 +4.6115398454E-003 +6.9383303053E+001 +9.5848237461E-001 -4.5450289460E+000
22204450000.000 +9.6135377827E-001 -2.5769906140E+000 +4.6789466502E-003 +6.8016177398E+001 +4.6733512961E-003 +6.8162947901E+001 +9.5859495090E-001 -4.5156564265E+000
22404400000.000 +9.6155303883E-001 -2.5892571521E+000 +4.7731191365E-003 +6.7728045154E+001 +4.6616337421E-003 +6.7001060045E+001 +9.5934194498E-001 -4.5541324479E+000
22604350000.000 +9.6106125686E-001 -2.5918273148E+000 +4.7084495921E-003 +6.8519406200E+001 +4.8491722063E-003 +6.8253504182E+001 +9.5957811717E-001 -4.5427243755E+000
22804300000.000 +9.6033436239E-001 -2.5392510585E+000 +4.8159784541E-003 +7.0488853590E+001 +4.4511700647E-003 +6.8397356618E+001 +9.5895713126E-001 -4.4775234068E+000
23004250000.000 +9.6097275620E-001 -2.5402899564E+000 +4.8744547713E-003 +7.2240036490E+001 +4.7457543341E-003 +6.7357829721E+001 +9.5968790709E-001 -4.5118510138E+000
23204200000.000 +9.6073655232E-001 -2.5591515093E+000 +4.9207131815E-003 +7.2460822623E+001 +4.7349320202E-003 +7.1177532920E+001 +9.6026793012E-001 -4.4354352471E+000
23404150000.000 +9.6148989916E-001 -2.5699834864E+000 +5.6696538298E-003 +7.1147173880E+001 +5.2260120037E-003 +7.0726817276E+001 +9.6050587901E-001 -4.4233348541E+000
23604100000.000 +9.6088628595E-001 -2.4540430689E+000 +5.8024470126E-003 +6.6592401143E+001 +5.7410457421E-003 +6.7065922686E+001 +9.6075193554E-001 -4.5482205864E+000
23804050000.000 +9.6104965752E-001 -2.5244398516E+000 +6.0884165320E-003 +6.6222230431E+001 +5.3076825627E-003 +6.3842558993E+001 +9.6189653340E-001 -4.5001361576E+000
24004000000.000 +9.6083649537E-001 -2.3876016325E+000 +6.0254132844E-003 +6.3060602883E+001 +5.7850285622E-003 +6.3338960256E+001 +9.6209097659E-001 -4.6081072991E+000
24203950000.000 +9.6331381776E-001 -2.3884091700E+000 +6.2898212250E-003 +5.7065658547E+001 +5.7959320689E-003 +5.6114326773E+001 +9.6133523846E-001 -4.5899335849E+000
24403900000.000 +9.6529121922E-001 -2.5054552428E+000 +5.9972438447E-003 +5.9144622340E+001 +5.9188831829E-003 +5.5583039886E+001 +9.6143910339E-001 -4.6139721729E+000
24603850000.000 +9.6434271917E-001 -2.6020258765E+000 +6.4116593856E-003 +5.4291948240E+001 +6.1242521138E-003 +5.4507206294E+001 +9.6100957342E-001 -4.5874802936E+000
24803800000.000 +9.6568896238E-001 -2.6319941416E+000 +6.1623242871E-003 +4.8253782456E+001 +5.9143884591E-003 +4.9612369818E+001 +9.6178713673E-001 -4.6179479046E+000
25003750000.000 +9.6419183340E-001 -2.6848267312E+000 +5.9304428910E-003 +4.8529852930E+001 +5.3300394115E-003 +4.5998771933E+001 +9.6192373418E-001 -4.6188423383E+000
25203700000.000 +9.6528469387E-001 -2.6571944196E+000 +5.7536369619E-003 +4.9508223056E+001 +5.6642758540E-003 +4.7412982444E+001 +9.6300334223E-001 -4.6366435854E+000
25403650000.000 +9.6607678331E-001 -2.6810128177E+000 +5.4183653118E-003 +4.9463086532E+001 +5.4759220951E-003 +4.7989764856E+001 +9.6298230538E-001 -4.6707908116E+000
25603600000.000 +9.6531123976E-001 -2.6958241168E+000 +5.4687165462E-003 +4.8542195156E+001 +5.4208782787E-003 +4.7166544388E+001 +9.6311184370E-001 -4.7226736056E+000
25803550000.000 +9.6580419344E-001 -2.8059876044E+000 +5.5114301608E-003 +5.3064123421E+001 +5.3692852380E-003 +4.9185915450E+001 +9.6292259718E-001 -4.7269254682E+000
26003500000.000 +9.6581550531E-001 -2.8060998624E+000 +5.6400650499E-003 +4.9564081257E+001 +5.4736919513E-003 +4.8656280106E+001 +9.6317347622E-001 -4.7370145603E+000
26203450000.000 +9.6604835637E-001 -2.8233705208E+000 +5.7624938779E-003 +4.9404559448E+001 +5.6401784934E-003 +4.8868392518E+001 +9.6337055978E-001 -4.7662951891E+000
26403400000.000 +9.6558588502E-001 -2.8587940997E+000 +5.7096542407E-003 +4.8419694169E+001 +5.5674835904E-003 +4.8565620338E+001 +9.6415423796E-001 -4.7904670561E+000
26603350000.000 +9.6589485308E-001 -2.8356017966E+000 +5.9206381963E-003 +5.1090707464E+001 +5.6509224253E-003 +4.8505978380E+001 +9.6382223654E-001 -4.7910778980E+000
26803300000.000 +9.6635176268E-001 -2.8408322315E+000 +6.0456255784E-003 +4.9912277010E+001 +5.7357135466E-003 +4.7915621168E+001 +9.6438558177E-001 -4.8158314982E+000
27003250000.000 +9.6629568065E-001 -2.8352829223E+000 +6.2195238863E-003 +5.2463536081E+001 +5.9761822464E-003 +5.0036702265E+001 +9.6459252492E-001 -4.8053054567E+000
27203200000.000 +9.6707593585E-001 -2.8680399342E+000 +6.7662470569E-003 +5.1360559339E+001 +6.6245133312E-003 +4.9671484990E+001 +9.6449285004E-001 -4.8104007815E+000
27403150000.000 +9.6633897949E-001 -2.9164661177E+000 +7.4644077974E-003 +4.8462045063E+001 +6.9799854624E-003 +4.4525367278E+001 +9.6495139353E-001 -4.8839486931E+000
27603100000.000 +9.6551909006E-001 -2.9376170155E+000 +7.5484652811E-003 +4.0681012291E+001 +6.8806672679E-003 +3.8956320682E+001 +9.6451126173E-001 -4.8205155741E+000
27803050000.000 +9.6478145635E-001 -2.9892986132E+000 +7.3200881450E-003 +4.1328576521E+001 +7.0419555616E-003 +4.0005912529E+001 +9.6498287959E-001 -4.8247018609E+000
28003000000.000 +9.6417504712E-001 -3.0425484216E+000 +8.0290290620E-003 +3.8619059143E+001 +7.6253054180E-003 +3.7319472356E+001 +9.6458287560E-001 -4.8772381736E+000
28202950000.000 +9.6336021794E-001 -2.9986662909E+000 +8.2415166778E-003 +2.8734394957E+001 +7.5393417954E-003 +2.8800099320E+001 +9.6444629652E-001 -4.7991011575E+000
28402900000.000 +9.6477948971E-001 -2.9828467095E+000 +7.2862194336E-003 +2.4172206525E+001 +7.2531811688E-003 +2.2548874624E+001 +9.6452575702E-001 -4.8684923736E+000
28602850000.000 +9.6510267471E-001 -2.9690649357E+000 +6.7146507173E-003 +2.3055950166E+001 +6.4212089548E-003 +2.2108503529E+001 +9.6501672620E-001 -4.8756333069E+000
28802800000.000 +9.6527015357E-001 -3.0207361850E+000 +6.3733971535E-003 +2.3087990704E+001 +6.2557499009E-003 +2.2079408737E+001 +9.6632088000E-001 -4.8894145861E+000
29002750000.000 +9.6575347071E-001 -3.0087982745E+000 +6.1478864737E-003 +2.3148247708E+001 +5.9659047138E-003 +2.3466789079E+001 +9.6603309473E-001 -4.9469506780E+000
29202700000.000 +9.6616095879E-001 -3.0287388193E+000 +6.0371824517E-003 +2.4462801413E+001 +5.9157134440E-003 +2.1549768602E+001 +9.6639245990E-001 -5.0699514593E+000
29402650000.000 +9.6596733843E-001 -3.0508147732E+000 +5.8985713124E-003 +2.3238260876E+001 +5.6250255485E-003 +2.2094678269E+001 +9.6650397130E-001 -5.0576828490E+000
29602600000.000 +9.6642924319E-001 -2.9768492247E+000 +5.7946691035E-003 +2.6615029853E+001 +5.6908505428E-003 +2.4092894457E+001 +9.6686816955E-001 -5.0650272323E+000
29802550000.000 +9.6697956704E-001 -3.0214967603E+000 +5.7029514617E-003 +2.8090387007E+001 +5.4425973465E-003 +2.3549742489E+001 +9.6735775332E-001 -5.1007612891E+000
30002500000.000 +9.6684062155E-001 -3.0869373477E+000 +5.7716228901E-003 +2.7287478132E+001 +5.5443327302E-003 +2.5513173587E+001 +9.6824946844E-001 -5.0751189778E+000
30202450000.000 +9.6697488748E-001 -3.0351744335E+000 +5.7660567002E-003 +2.7474853978E+001 +5.5672118395E-003 +2.7737311653E+001 +9.6784322108E-001 -5.0981627727E+000
30402400000.000 +9.6682178042E-001 -3.0851236152E+000 +6.1390566690E-003 +2.8031343857E+001 +5.5574217807E-003 +2.8780630153E+001 +9.6780437224E-001 -5.1392876822E+000
30602350000.000 +9.6642649220E-001 -3.1251639044E+000 +6.2224341780E-003 +3.0268688056E+001 +5.7457782044E-003 +3.0657497647E+001 +9.6841030599E-001 -5.1835058292E+000
30802300000.000 +9.6677064684E-001 -3.1088166996E+000 +6.5505276943E-003 +2.9590437930E+001 +6.0740033479E-003 +3.0137018712E+001 +9.6735922220E-001 -5.1075684840E+000
31002250000.000 +9.6648574675E-001 -3.1212497651E+000 +6.5492090143E-003 +2.9253029686E+001 +6.4456583252E-003 +3.0681928071E+001 +9.6755969513E-001 -5.2048507012E+000
31202200000.000 +9.6616373573E-001 -3.2699779474E+000 +7.5736262343E-003 +3.3310933807E+001 +7.0619635501E-003 +2.9832761450E+001 +9.6651946103E-001 -5.2106014971E+000
31402150000.000 +9.6452064118E-001 -3.1968031262E+000 +8.5789395633E-003 +2.4087162712E+001 +8.2682239953E-003 +2.4149566846E+001 +9.6609445085E-001 -5.2131690059E+000
31602100000.000 +9.6528110072E-001 -3.0244537801E+000 +8.5667318949E-003 +1.4640630623E+001 +8.0752777163E-003 +1.1280650645E+001 +9.6562371108E-001 -5.1235362180E+000
31802050000.000 +9.6574720283E-001 -3.1323144091E+000 +7.7170954699E-003 +1.1104561623E+001 +7.7030716690E-003 +1.1935680222E+001 +9.6605752346E-001 -5.2175256231E+000
32002000000.000 +9.6609525157E-001 -3.1118411805E+000 +7.8108893876E-003 +4.7775495830E+000 +7.6239754087E-003 +2.1604188544E+000 +9.6692869053E-001 -5.1981167758E+000
32201950000.000 +9.6733112644E-001 -3.1058499948E+000 +6.9820963578E-003 +1.4935205006E+000 +6.8762292798E-003 +5.9861887199E-001 +9.6790663421E-001 -5.2152899402E+000
32401900000.000 +9.6859395261E-001 -3.1320035226E+000 +6.5569110043E-003 +3.5337980948E+000 +6.3046793413E-003 +7.3029658938E-001 +9.6857479336E-001 -5.2920894280E+000
32601850000.000 +9.6892350575E-001 -3.2184633490E+000 +6.2264668522E-003 +1.3002112322E+000 +6.1260256342E-003 +2.6537068035E+000 +9.6827276752E-001 -5.3292603491E+000
32801800000.000 +9.6919870219E-001 -3.2815330050E+000 +5.9514956612E-003 +3.5235631275E+000 +6.0604032087E-003 +3.4997646542E-001 +9.6841574579E-001 -5.3181395224E+000
33001750000.000 +9.6936076688E-001 -3.1917116169E+000 +6.0828226650E-003 +7.1784174042E-001 +5.8549893109E-003 -4.8410486809E-001 +9.6859146643E-001 -5.4341726681E+000
33201700000.000 +9.6938476173E-001 -3.3427800946E+000 +5.7105763204E-003 +3.1768817646E+000 +5.4913617551E-003 -1.2701612288E+000 +9.6881084550E-001 -5.4215406937E+000
33401650000.000 +9.6973491394E-001 -3.3879289035E+000 +5.3877715872E-003 +2.2461136286E+000 +5.2895301116E-003 +1.5267217700E+000 +9.6888560671E-001 -5.5187739805E+000
33601600000.000 +9.6925331522E-001 -3.3496281994E+000 +5.4155952556E-003 +4.0712907251E+000 +5.3453426906E-003 +3.2136067797E+000 +9.6847963400E-001 -5.5404919225E+000
33801550000.000 +9.6927156884E-001 -3.4160692162E+000 +5.3766859147E-003 +4.3347157253E+000 +5.1885408065E-003 +1.8757555640E+000 +9.6817418951E-001 -5.5229069107E+000
34001500000.000 +9.6968160245E-001 -3.4110415130E+000 +5.2215328238E-003 +5.2544852424E+000 +5.1677965464E-003 +2.9445900071E+000 +9.6802889336E-001 -5.6392639310E+000
34201450000.000 +9.6909054430E-001 -3.3793408599E+000 +5.4352787955E-003 +7.4971143311E+000 +5.3723648682E-003 +4.0088178668E+000 +9.6764593893E-001 -5.6851646146E+000
34401400000.000 +9.6918825826E-001 -3.4966537092E+000 +5.6230215953E-003 +8.5679985535E+000 +5.2671567639E-003 +3.6004908268E+000 +9.6794246384E-001 -5.6963155114E+000
34601350000.000 +9.6925144041E-001 -3.4707371068E+000 +5.7525924236E-003 +8.5418363410E+000 +5.5536666377E-003 +5.2332324128E+000 +9.6711045269E-001 -5.5946604655E+000
34801300000.000 +9.6971532478E-001 -3.4095474947E+000 +6.1389211395E-003 +9.0408948662E+000 +5.8302574231E-003 +7.6757360838E+000 +9.6678872145E-001 -5.6687744123E+000
35001250000.000 +9.6796725406E-001 -3.4972948608E+000 +6.6844152249E-003 +5.6607917845E+000 +6.4185875261E-003 +4.9778782712E+000 +9.6641354718E-001 -5.5870273824E+000
35201200000.000 +9.6786403091E-001 -3.4602781709E+000 +6.6869352466E-003 +1.5203257047E+000 +6.3283604347E-003 -1.8358405853E+000 +9.6601988615E-001 -5.6753618394E+000
35401150000.000 +9.6878596212E-001 -3.4756187629E+000 +6.5736882630E-003 -3.2859152843E+000 +6.2364632602E-003 -4.0396023541E+000 +9.6618107968E-001 -5.6067202144E+000
35601100000.000 +9.6829996496E-001 -3.4960554674E+000 +6.5616680395E-003 -7.5473489173E+000 +6.3776969265E-003 -7.2258157740E+000 +9.6534618593E-001 -5.6550274032E+000
35801050000.000 +9.6893352895E-001 -3.4837026804E+000 +6.2419716963E-003 -1.0200305770E+001 +6.3997700840E-003 -1.0856215066E+001 +9.6534106072E-001 -5.6173285486E+000
36001000000.000 +9.6838693734E-001 -3.5276303424E+000 +6.3682181270E-003 -1.0027648677E+001 +6.0169286378E-003 -1.3471222028E+001 +9.6522586112E-001 -5.6185050836E+000
36200950000.000 +9.6946139331E-001 -3.5480799906E+000 +5.9959261028E-003 -1.8058191411E+001 +5.8801836979E-003 -1.8743326780E+001 +9.6588445817E-001 -5.5597790247E+000
36400900000.000 +9.6965564604E-001 -3.5823891479E+000 +5.4985389809E-003 -1.6637673720E+001 +5.4604716827E-003 -1.9675492770E+001 +9.6518849874E-001 -5.6488236376E+000
36600850000.000 +9.7029335472E-001 -3.5731432181E+000 +5.0260060854E-003 -1.7292307433E+001 +4.9534316448E-003 -1.9018669877E+001 +9.6491417272E-001 -5.7211363394E+000
36800800000.000 +9.7012145923E-001 -3.7071393279E+000 +4.8849649373E-003 -1.6947774782E+001 +4.5959193136E-003 -2.0428344102E+001 +9.6492838830E-001 -5.7665188090E+000
37000750000.000 +9.7019675180E-001 -3.8101059832E+000 +4.4736928470E-003 -1.2054300761E+001 +4.3088177821E-003 -1.3137357742E+001 +9.6438428012E-001 -5.8026228095E+000
37200700000.000 +9.6996090373E-001 -3.8254868629E+000 +4.3192881486E-003 -7.6320904577E+000 +4.0911826641E-003 -1.1808195491E+001 +9.6468706845E-001 -5.8356506180E+000
37400650000.000 +9.6933664979E-001 -3.8560503636E+000 +4.5656585981E-003 -2.7589963941E+000 +4.3200421040E-003 -4.9232475111E+000 +9.6485259601E-001 -5.8371716857E+000
37600600000.000 +9.6847943903E-001 -3.8896693424E+000 +4.9240828041E-003 -3.3140918678E+000 +4.5429541110E-003 -7.6462278298E+000 +9.6423223478E-001 -5.8559482577E+000
37800550000.000 +9.6743575736E-001 -3.8158168409E+000 +5.1880131641E-003 -9.5749540948E+000 +4.9095511237E-003 -1.0808785169E+001 +9.6389923078E-001 -5.8721524310E+000
38000500000.000 +9.6686833299E-001 -3.8198644899E+000 +4.9473182494E-003 -1.1340075367E+001 +4.5343754754E-003 -1.2105515056E+001 +9.6431083813E-001 -5.8206404705E+000
38200450000.000 +9.6781652815E-001 -3.8573265837E+000 +4.5206559386E-003 -7.9697827017E+000 +4.2093088802E-003 -8.9625937349E+000 +9.6327169080E-001 -5.8226287895E+000
38400400000.000 +9.6714337460E-001 -3.8340000326E+000 +4.5872682435E-003 -2.3595851446E+000 +4.3202324965E-003 -5.6276660539E+000 +9.6236576718E-001 -5.8089195908E+000
38600350000.000 +9.6630117048E-001 -3.9496379844E+000 +5.1906194021E-003 -3.7542676914E-001 +4.9628113087E-003 -2.1183254572E+000 +9.6159607207E-001 -5.7526080007E+000
38800300000.000 +9.6607600847E-001 -3.8193089740E+000 +5.5121639262E-003 -5.8553642982E+000 +5.3249591276E-003 -6.3082404358E+000 +9.5969871728E-001 -5.6709423779E+000
39000250000.000 +9.6596912307E-001 -3.8881002989E+000 +5.5309747985E-003 -1.1453574108E+001 +5.2276877296E-003 -1.3142544575E+001 +9.6057976466E-001 -5.6256874555E+000
39200200000.000 +9.6547588855E-001 -3.7109855188E+000 +5.3780960385E-003 -1.3739647213E+001 +4.9998338832E-003 -1.4739552943E+001 +9.5999912581E-001 -5.6372307041E+000
39400150000.000 +9.6661793589E-001 -3.8043669656E+000 +5.6195008165E-003 -1.0462989886E+001 +5.3249840157E-003 -1.4914391966E+001 +9.6044654749E-001 -5.6555963538E+000
39600100000.000 +9.6738194750E-001 -3.5780478336E+000 +5.7016073603E-003 -1.4924232888E+001 +5.5226396142E-003 -1.8800574447E+001 +9.5998847730E-001 -5.6760009201E+000
39800050000.000 +9.6773739014E-001 -3.7323596418E+000 +5.7244882326E-003 -2.0524189115E+001 +5.5379709406E-003 -2.3873192915E+001 +9.6073967899E-001 -5.7057998696E+000
40000000000.000 +9.6871866165E-001 -3.5937527471E+000 +4.9625481645E-003 -2.6803804355E+001 +4.8849701701E-003 -3.1110717151E+001 +9.6211056422E-001 -5.7408131199E+000
