# Supplementary material for: Conductivity and radio frequency performance data for silver nanoparticle inks deposited via aerosol jet deposition and processed under varying conditions
Source: Data Brief. 2020 Sep 24;33:106331. doi: 10.1016/j.dib.2020.106331 (PMC7560714; doi:10.1016/j.dib.2020.106331)
Supplement: Supplementary file 3 [file mmc3.zip › Sintering Study/Clariant Ink/RF Data/CLA_07_05.S2P]

!  2-Port S-parameters saved by WinCal
! VAR MeasName=S-Parameters (CALIBRATED_DATA) read from VNA (E8364B)
! VAR MeasDate=11/27/2017 2:51:19 PM
! VAR NAME=AFRL171011_06_05
! VAR FILENAME=AFRL171011_06_05.S2P
! VAR DATE=11/27/2017 2:51:19 PM
! VAR PHYS_PORTS=1,2
! VAR ObjTypeName=DATASET
! VAR IndexType=Frequency
!
# Hz S MA R 50
10000000.000 +9.9468375812E-001 -1.6977493005E-001 +1.7313280276E-003 -2.8120220260E+001 +1.9412301084E-003 -7.8611292533E+001 +9.9477106531E-001 -2.0899842885E-001
209950000.000 +9.9228706127E-001 -2.2761059285E-001 +1.8573080753E-004 -1.0730503775E+001 +1.7367506845E-004 -6.1644964684E+001 +9.9329690430E-001 -2.5319378352E-001
409900000.000 +9.9139126581E-001 -3.2367706053E-001 +9.8257707272E-005 +1.0805110545E+001 +9.4119811797E-005 +3.0032693447E+001 +9.9181632571E-001 -3.6827370634E-001
609850000.000 +9.9053337084E-001 -4.1991964515E-001 +4.6535097694E-005 -2.0054347253E+001 +7.5124118413E-005 -8.7745759407E+001 +9.9058564775E-001 -5.1730769926E-001
809800000.000 +9.8898341184E-001 -4.4583572502E-001 +3.0990312098E-004 +3.9651106929E+001 +2.6656428428E-004 +5.5430471353E+001 +9.8992448424E-001 -5.5561620756E-001
1009750000.000 +9.8834268881E-001 -5.7492303327E-001 +1.9145371917E-004 -6.0504092937E+001 +1.7464357670E-004 -5.1394554356E+001 +9.8887644439E-001 -7.0969754110E-001
1209700000.000 +9.8849399389E-001 -6.0849442033E-001 +1.7015342188E-005 +1.1568625457E+001 +4.5941700978E-005 +1.1141129673E+002 +9.8813575724E-001 -7.3364830677E-001
1409650000.000 +9.8834581645E-001 -7.5726421032E-001 +4.7532028039E-005 +9.0454208817E+000 +3.7874352003E-005 -2.8483479847E+001 +9.8855671977E-001 -9.0319162218E-001
1609600000.000 +9.8781098890E-001 -8.3912839355E-001 +7.1523622751E-005 -1.1257425803E+001 +1.2088442905E-004 -6.2507129741E+001 +9.8825379365E-001 -1.0603757269E+000
1809550000.000 +9.8707032895E-001 -9.0529593448E-001 +4.2255421167E-005 -1.3899453060E+002 +1.7351847240E-005 +8.2728239842E+001 +9.8718014075E-001 -1.1845550417E+000
2009500000.000 +9.8509068592E-001 -9.7323499741E-001 +2.1805001588E-004 +1.0699425888E+002 +1.9308720198E-004 +1.4599528661E+002 +9.8567981084E-001 -1.3017753488E+000
2209450000.000 +9.8461890201E-001 -1.0067438770E+000 +8.1343501237E-005 -5.2338989391E+001 +8.0613078998E-005 -9.1741119409E+001 +9.8451570625E-001 -1.3129660686E+000
2409400000.000 +9.8447613689E-001 -1.0344321594E+000 +1.8867927649E-004 +9.0008759545E+001 +1.4533951052E-004 +6.7361051832E+001 +9.8371526083E-001 -1.3861197901E+000
2609350000.000 +9.8386031015E-001 -1.0896451860E+000 +1.3534353900E-004 +8.4889465546E+001 +1.9438228265E-004 +6.5944894760E+001 +9.8368597288E-001 -1.4688683325E+000
2809300000.000 +9.8385995081E-001 -1.1186416425E+000 +1.7470214133E-004 +1.3970333035E+002 +1.4621032293E-004 +1.4669783071E+002 +9.8375112459E-001 -1.5792528386E+000
3009250000.000 +9.8336724926E-001 -1.2518503724E+000 +2.5378582629E-004 +1.0215383064E+002 +2.8333436371E-004 +1.1071764566E+002 +9.8301600607E-001 -1.6475422413E+000
3209200000.000 +9.8248345843E-001 -1.2877683751E+000 +2.1801047863E-004 +1.0900210209E+002 +2.2171137033E-004 +1.3410727746E+002 +9.8174890210E-001 -1.7211898461E+000
3409150000.000 +9.8156225442E-001 -1.3358930486E+000 +1.7192026822E-004 +1.4300858116E+002 +1.7450130540E-004 +1.1691005720E+002 +9.8123695675E-001 -1.8024534934E+000
3609100000.000 +9.8146187716E-001 -1.3485799280E+000 +1.5258096177E-004 +1.3955411968E+002 +1.6353799846E-004 +1.4957462546E+002 +9.8098574964E-001 -1.8903526155E+000
3809050000.000 +9.8090562550E-001 -1.3791845952E+000 +4.8529307450E-004 +1.4695269050E+002 +4.7662465896E-004 +1.6482867225E+002 +9.8010196183E-001 -1.8976871641E+000
4009000000.000 +9.8100930327E-001 -1.4227434982E+000 +3.8803311699E-004 +1.3348877245E+002 +3.8954334530E-004 +1.2663916698E+002 +9.8018938002E-001 -1.9674078428E+000
4208950000.000 +9.8069389752E-001 -1.5321428738E+000 +5.3299591430E-004 +1.1961004713E+002 +4.9226595891E-004 +1.2692260029E+002 +9.7998443078E-001 -2.1059181837E+000
4408900000.000 +9.8004424518E-001 -1.5529244344E+000 +6.2267747054E-004 +1.2129035183E+002 +5.1484933847E-004 +1.1553597246E+002 +9.7915460540E-001 -2.0847641719E+000
4608850000.000 +9.7984484402E-001 -1.5771496467E+000 +4.5189852496E-004 +1.2925950960E+002 +4.1963275962E-004 +1.2597175646E+002 +9.7854359012E-001 -2.2088282650E+000
4808800000.000 +9.7917925124E-001 -1.6226741799E+000 +5.3625009790E-004 +1.1808467220E+002 +4.9190201451E-004 +1.1736341338E+002 +9.7780254853E-001 -2.2576423825E+000
5008750000.000 +9.7848502907E-001 -1.6729895535E+000 +4.7185050057E-004 +1.2603589230E+002 +4.4790694356E-004 +1.2662603748E+002 +9.7768182687E-001 -2.3290643219E+000
5208700000.000 +9.7778976633E-001 -1.6747112478E+000 +7.8260743896E-004 +1.4109449106E+002 +7.8748261672E-004 +1.3746513700E+002 +9.7694216748E-001 -2.3473854172E+000
5408650000.000 +9.7798924861E-001 -1.7023622004E+000 +7.9212895768E-004 +1.2294836084E+002 +8.3355570578E-004 +1.1995862082E+002 +9.7691102358E-001 -2.4081318344E+000
5608600000.000 +9.7830065032E-001 -1.7348541457E+000 +8.5805282158E-004 +1.1911424547E+002 +8.7076156465E-004 +1.2184062833E+002 +9.7667394543E-001 -2.4455398499E+000
5808550000.000 +9.7800821636E-001 -1.7710425661E+000 +8.0690721859E-004 +1.1086589936E+002 +9.6313010262E-004 +1.0819415939E+002 +9.7682390923E-001 -2.5155495736E+000
6008500000.000 +9.7849181860E-001 -1.8514989221E+000 +9.0668567093E-004 +1.1610449909E+002 +8.3154835610E-004 +1.1365231856E+002 +9.7704952809E-001 -2.6036481238E+000
6208450000.000 +9.7853808186E-001 -1.8950334517E+000 +9.5521105129E-004 +1.0858862969E+002 +9.9183871956E-004 +1.0861444723E+002 +9.7648022093E-001 -2.7030296707E+000
6408400000.000 +9.7841579859E-001 -1.9605618569E+000 +9.8549263242E-004 +1.0659769289E+002 +9.6987890050E-004 +1.0811287150E+002 +9.7679616686E-001 -2.7912800720E+000
6608350000.000 +9.7847840726E-001 -2.0161677694E+000 +1.0165609582E-003 +1.0516205115E+002 +9.5812317024E-004 +9.9435455107E+001 +9.7674122436E-001 -2.8765886426E+000
6808300000.000 +9.7817860284E-001 -2.0771909130E+000 +9.5846780831E-004 +9.5600900429E+001 +9.5172934450E-004 +9.4071372503E+001 +9.7655692572E-001 -2.9575977833E+000
7008250000.000 +9.7794556617E-001 -2.1062632029E+000 +9.4132305938E-004 +9.6954583696E+001 +9.0628055315E-004 +9.9251341861E+001 +9.7617545421E-001 -3.0359910951E+000
7208200000.000 +9.7804319381E-001 -2.1748635026E+000 +9.9175693617E-004 +8.9703313284E+001 +9.3560963431E-004 +9.2175488580E+001 +9.7596398673E-001 -3.1620225626E+000
7408150000.000 +9.7798932548E-001 -2.2486862166E+000 +9.0231311727E-004 +9.7468894683E+001 +8.2421380328E-004 +9.6405905874E+001 +9.7550119955E-001 -3.1975265995E+000
7608100000.000 +9.7734976278E-001 -2.3075978922E+000 +9.9968073971E-004 +9.6309522635E+001 +9.3995933936E-004 +9.4133572391E+001 +9.7514916889E-001 -3.2674663032E+000
7808050000.000 +9.7654617484E-001 -2.3801926232E+000 +9.4352262931E-004 +9.3176852397E+001 +8.9671899452E-004 +9.4987797173E+001 +9.7449497207E-001 -3.3725915830E+000
8008000000.000 +9.7608129310E-001 -2.4429966088E+000 +9.8112822113E-004 +9.5605925441E+001 +9.0199133988E-004 +9.3724183048E+001 +9.7352044630E-001 -3.4669493195E+000
8207950000.000 +9.7553471192E-001 -2.4976756341E+000 +8.8101326970E-004 +9.3109659867E+001 +9.1567632164E-004 +9.0320697678E+001 +9.7282913735E-001 -3.4990760040E+000
8407900000.000 +9.7529232431E-001 -2.5291577165E+000 +9.0677004551E-004 +9.9575938920E+001 +8.9471222184E-004 +1.0073548804E+002 +9.7265256658E-001 -3.5754558966E+000
8607850000.000 +9.7480009073E-001 -2.5721199055E+000 +8.6096361661E-004 +1.0283158008E+002 +8.6984768320E-004 +1.0735479771E+002 +9.7223838341E-001 -3.6613734259E+000
8807800000.000 +9.7443114842E-001 -2.6125998302E+000 +1.0935597156E-003 +1.0681798282E+002 +1.0776802274E-003 +1.0319360762E+002 +9.7188497830E-001 -3.7031172091E+000
9007750000.000 +9.7441360791E-001 -2.6336611642E+000 +1.0768477743E-003 +1.0702139868E+002 +1.0739077701E-003 +1.0546413946E+002 +9.7112711140E-001 -3.7875660069E+000
9207700000.000 +9.7427859481E-001 -2.7042142031E+000 +1.2103455672E-003 +1.0890838738E+002 +1.1879187013E-003 +1.0630782759E+002 +9.7109011660E-001 -3.8498062878E+000
9407650000.000 +9.7382364324E-001 -2.7416905876E+000 +1.2441992226E-003 +1.0364001376E+002 +1.2819829140E-003 +1.0059671552E+002 +9.7051339850E-001 -3.9249686880E+000
9607600000.000 +9.7361097806E-001 -2.7963751793E+000 +1.2576437031E-003 +1.0280889527E+002 +1.2721834793E-003 +1.0256136350E+002 +9.7022685606E-001 -3.9760539521E+000
9807550000.000 +9.7349587615E-001 -2.8969076128E+000 +1.2206401826E-003 +1.0246672553E+002 +1.2430061891E-003 +1.0605552135E+002 +9.6998911071E-001 -4.0748015392E+000
10007500000.000 +9.7283780872E-001 -2.9359980568E+000 +1.2513050236E-003 +1.0777186846E+002 +1.3157686006E-003 +1.0516616273E+002 +9.6907259237E-001 -4.1208253251E+000
10207450000.000 +9.7216174863E-001 -2.9494427877E+000 +1.3514351614E-003 +1.0177556607E+002 +1.2711276802E-003 +1.0282143689E+002 +9.6866131738E-001 -4.2018548473E+000
10407400000.000 +9.7181381830E-001 -3.0416652613E+000 +1.3156072137E-003 +1.0344398231E+002 +1.3118955839E-003 +1.0727339902E+002 +9.6774258816E-001 -4.2640891921E+000
10607350000.000 +9.7144007063E-001 -3.0643312051E+000 +1.4376292726E-003 +1.0667869769E+002 +1.4036235324E-003 +1.0595731406E+002 +9.6754961837E-001 -4.3446689006E+000
10807300000.000 +9.7084733429E-001 -3.1029613186E+000 +1.5554874287E-003 +1.0820016575E+002 +1.4801139064E-003 +1.0985021260E+002 +9.6677502235E-001 -4.3710177299E+000
11007250000.000 +9.7051064774E-001 -3.1506113031E+000 +1.5547133576E-003 +1.0889994917E+002 +1.5265550269E-003 +1.0635137791E+002 +9.6667637232E-001 -4.4652939503E+000
11207200000.000 +9.6996381219E-001 -3.1854277531E+000 +1.6183676977E-003 +1.0884374286E+002 +1.5922110737E-003 +1.0736434656E+002 +9.6569562296E-001 -4.4768482521E+000
11407150000.000 +9.6959599855E-001 -3.2125457840E+000 +1.6673615467E-003 +1.1320102938E+002 +1.6650735671E-003 +1.1076839029E+002 +9.6494135689E-001 -4.5677935589E+000
11607100000.000 +9.6952958078E-001 -3.2838163698E+000 +1.8345125543E-003 +1.0796181130E+002 +1.7813354007E-003 +1.0932232604E+002 +9.6471422186E-001 -4.6220756201E+000
11807050000.000 +9.6931690347E-001 -3.2900671686E+000 +1.9424442565E-003 +1.1037205025E+002 +1.8891763509E-003 +1.0835128357E+002 +9.6415279108E-001 -4.6969590184E+000
12007000000.000 +9.6777746003E-001 -3.3529217538E+000 +2.0809240475E-003 +1.1042248932E+002 +2.0481235236E-003 +1.0769020529E+002 +9.6376852347E-001 -4.7895924806E+000
12206950000.000 +9.6786320392E-001 -3.3799065322E+000 +2.1636034725E-003 +1.0660507652E+002 +2.2086092079E-003 +1.0559759544E+002 +9.6342374455E-001 -4.8089872690E+000
12406900000.000 +9.6692411893E-001 -3.4084324038E+000 +2.3125073291E-003 +1.0393806432E+002 +2.3680665118E-003 +1.0159940663E+002 +9.6308886910E-001 -4.8515830650E+000
12606850000.000 +9.6734193792E-001 -3.4220887903E+000 +2.4318354469E-003 +1.0136286082E+002 +2.4068127281E-003 +1.0074029418E+002 +9.6206315796E-001 -4.9024005424E+000
12806800000.000 +9.6601403095E-001 -3.4563361329E+000 +2.5077747039E-003 +1.0066843980E+002 +2.4605225107E-003 +1.0048269636E+002 +9.6162428305E-001 -4.9704086852E+000
13006750000.000 +9.6665302328E-001 -3.4775438850E+000 +2.6478174527E-003 +9.5196305083E+001 +2.6155904345E-003 +9.5112103074E+001 +9.6135638468E-001 -5.0226696467E+000
13206700000.000 +9.6668820094E-001 -3.5146842576E+000 +2.5520366282E-003 +9.5074493080E+001 +2.5746928570E-003 +9.1824095574E+001 +9.6029499911E-001 -5.1108271486E+000
13406650000.000 +9.6529978304E-001 -3.5899425103E+000 +2.6542630900E-003 +8.9327964219E+001 +2.5395434092E-003 +8.7694646054E+001 +9.5942707552E-001 -5.1736765203E+000
13606600000.000 +9.6435260342E-001 -3.6429496998E+000 +2.5795843728E-003 +8.7656338730E+001 +2.5118410425E-003 +8.7039102879E+001 +9.5865717334E-001 -5.1375540591E+000
13806550000.000 +9.6379167164E-001 -3.6284291566E+000 +2.4865844656E-003 +8.6844749561E+001 +2.5156428770E-003 +8.6991647191E+001 +9.5797978414E-001 -5.2317967634E+000
14006500000.000 +9.6440266742E-001 -3.6662957543E+000 +2.5356584733E-003 +8.0475149943E+001 +2.6378896045E-003 +8.0767226071E+001 +9.5729120373E-001 -5.2480338071E+000
14206450000.000 +9.6410995180E-001 -3.7866401824E+000 +2.2859841017E-003 +7.8856795427E+001 +2.2457119606E-003 +7.5670781691E+001 +9.5682154287E-001 -5.2742856437E+000
14406400000.000 +9.6320049944E-001 -3.8223475495E+000 +2.2022040804E-003 +8.6706135370E+001 +2.0720904981E-003 +8.8009698822E+001 +9.5559713659E-001 -5.3106993307E+000
14606350000.000 +9.6237343603E-001 -3.8044219629E+000 +2.2502257706E-003 +9.7322395920E+001 +2.2192231027E-003 +9.6887445562E+001 +9.5551327368E-001 -5.3616996661E+000
14806300000.000 +9.6169985111E-001 -3.8600525643E+000 +2.7260428447E-003 +9.3329824821E+001 +2.6581349892E-003 +9.3511210062E+001 +9.5500942627E-001 -5.3799929332E+000
15006250000.000 +9.6150740392E-001 -3.8881035536E+000 +2.6082340552E-003 +8.9052423864E+001 +2.5649520583E-003 +8.6717300575E+001 +9.5455453600E-001 -5.4189193518E+000
15206200000.000 +9.6092622620E-001 -3.8775490864E+000 +2.7098921353E-003 +9.1795606873E+001 +2.6341051144E-003 +9.1213970214E+001 +9.5424288035E-001 -5.4736191001E+000
15406150000.000 +9.6053380847E-001 -3.9061185989E+000 +2.7183451923E-003 +8.5567751857E+001 +2.7562754359E-003 +8.5327495972E+001 +9.5395829177E-001 -5.4900016789E+000
15606100000.000 +9.6008364977E-001 -3.8309426531E+000 +2.8939217963E-003 +9.1193050970E+001 +2.7786764515E-003 +9.0405907829E+001 +9.5352283879E-001 -5.5666541182E+000
15806050000.000 +9.6001090830E-001 -3.9609094440E+000 +2.9749835142E-003 +8.3772942378E+001 +3.0418528723E-003 +8.4593470985E+001 +9.5294539128E-001 -5.5219472587E+000
16006000000.000 +9.5935131439E-001 -4.0020925430E+000 +2.6331289258E-003 +8.2181652136E+001 +2.6586766266E-003 +8.0274598198E+001 +9.5228952076E-001 -5.6028020898E+000
16205950000.000 +9.5925835122E-001 -3.9512259786E+000 +2.7518144604E-003 +8.2792997172E+001 +2.7142016133E-003 +8.3003888109E+001 +9.5166291463E-001 -5.6383985350E+000
16405900000.000 +9.5833238853E-001 -3.9445412477E+000 +2.8239375619E-003 +8.9022388845E+001 +2.7360660159E-003 +8.5552148884E+001 +9.5083742281E-001 -5.7149256212E+000
16605850000.000 +9.5753511550E-001 -3.9635575075E+000 +3.1515431330E-003 +8.6366053507E+001 +3.0015475302E-003 +8.5273594065E+001 +9.5057690890E-001 -5.6629181037E+000
16805800000.000 +9.5796420843E-001 -3.9420319947E+000 +3.1858424063E-003 +8.2260247356E+001 +3.0216978913E-003 +8.0177668072E+001 +9.5008366095E-001 -5.7143779813E+000
17005750000.000 +9.5795796813E-001 -4.0032433137E+000 +3.0511995993E-003 +8.0722909313E+001 +3.0108424053E-003 +7.8715325123E+001 +9.4995304146E-001 -5.7419490255E+000
17205700000.000 +9.5803868649E-001 -4.0835698257E+000 +2.9356576841E-003 +7.7161024863E+001 +2.8490452080E-003 +7.5262404586E+001 +9.5016884305E-001 -5.7222424160E+000
17405650000.000 +9.5647437573E-001 -4.0252860940E+000 +2.5227372820E-003 +8.0624265220E+001 +2.4768341505E-003 +8.0245606892E+001 +9.4982740380E-001 -5.7796223114E+000
17605600000.000 +9.5580104188E-001 -4.0742196875E+000 +2.5339646916E-003 +8.9515891272E+001 +2.5419164259E-003 +8.8395051273E+001 +9.4958999063E-001 -5.8198781588E+000
17805550000.000 +9.5601221997E-001 -4.0896274881E+000 +2.7857583385E-003 +8.9258495435E+001 +2.7141640622E-003 +9.1063974689E+001 +9.4876765348E-001 -5.8676958844E+000
18005500000.000 +9.5652104667E-001 -4.0977275924E+000 +3.0053145093E-003 +9.3639868315E+001 +2.9717092296E-003 +9.3046740499E+001 +9.4820440430E-001 -5.9308685556E+000
18205450000.000 +9.5629271194E-001 -4.0959266591E+000 +3.3830113875E-003 +9.3671067404E+001 +3.1944422373E-003 +9.1800788788E+001 +9.4781152071E-001 -5.9670169978E+000
18405400000.000 +9.5604784937E-001 -4.1176429063E+000 +3.2612674506E-003 +9.3515116771E+001 +3.3045201328E-003 +9.3223918316E+001 +9.4778199191E-001 -5.9225294050E+000
18605350000.000 +9.5581547821E-001 -4.0964667077E+000 +3.7708559279E-003 +9.3068124083E+001 +3.7668468479E-003 +9.2274849610E+001 +9.4689255947E-001 -5.9027635084E+000
18805300000.000 +9.5630207302E-001 -4.1709691831E+000 +3.9542878739E-003 +9.0726454304E+001 +3.8248308325E-003 +8.7996691281E+001 +9.4639077505E-001 -5.9922686459E+000
19005250000.000 +9.5593010783E-001 -4.2137285736E+000 +4.0314835170E-003 +8.9737400380E+001 +3.9367072070E-003 +8.7111303812E+001 +9.4594503697E-001 -5.9712615371E+000
19205200000.000 +9.5533511680E-001 -4.1924478791E+000 +4.3115926608E-003 +8.6994271453E+001 +4.1135521665E-003 +8.6497321460E+001 +9.4542361163E-001 -6.0503734883E+000
19405150000.000 +9.5483531611E-001 -4.1821698855E+000 +4.2435950681E-003 +8.6394447754E+001 +3.9674369906E-003 +8.5146675203E+001 +9.4481400765E-001 -6.0812789466E+000
19605100000.000 +9.5480470803E-001 -4.2103665713E+000 +4.3654666878E-003 +8.9969504345E+001 +4.1796287164E-003 +8.9435050354E+001 +9.4411316367E-001 -6.0877615162E+000
19805050000.000 +9.5393533234E-001 -4.1523143519E+000 +4.8034279625E-003 +8.4561394831E+001 +4.7167133081E-003 +8.4018719092E+001 +9.4410467124E-001 -6.0078449412E+000
20005000000.000 +9.5440041567E-001 -4.2016532646E+000 +4.9031672957E-003 +8.0425442732E+001 +4.5640501532E-003 +8.0199909653E+001 +9.4422676697E-001 -6.0533625680E+000
20204950000.000 +9.5305290104E-001 -4.3173545019E+000 +4.9860912698E-003 +7.9042380839E+001 +4.7411769879E-003 +7.7702106231E+001 +9.4272990624E-001 -6.0685227694E+000
20404900000.000 +9.5524504730E-001 -4.1951820085E+000 +4.9379650240E-003 +7.5062215239E+001 +4.6531480675E-003 +7.4496684751E+001 +9.4228189045E-001 -5.9940396751E+000
20604850000.000 +9.5552181454E-001 -4.2085933295E+000 +4.9608276563E-003 +7.6427989441E+001 +4.7277915263E-003 +7.4635788073E+001 +9.4281712878E-001 -6.0330307156E+000
20804800000.000 +9.5481076623E-001 -4.1727534187E+000 +4.8884041747E-003 +7.2747739235E+001 +4.9322045370E-003 +7.2005784618E+001 +9.4182560062E-001 -6.0418236816E+000
21004750000.000 +9.5547092281E-001 -4.2364804128E+000 +5.0709086842E-003 +7.4263059820E+001 +4.7506311613E-003 +7.3250918148E+001 +9.4284399955E-001 -6.0416857603E+000
21204700000.000 +9.5588103047E-001 -4.2369478163E+000 +4.8797788520E-003 +7.3135955955E+001 +5.1094908857E-003 +6.8841729702E+001 +9.4280832909E-001 -6.0736376687E+000
21404650000.000 +9.5615129464E-001 -4.2215896171E+000 +5.0980703971E-003 +7.0250999157E+001 +4.9803962268E-003 +6.8599994368E+001 +9.4233823582E-001 -6.0841239036E+000
21604600000.000 +9.5687081098E-001 -4.2999266844E+000 +4.8112874145E-003 +6.8429297196E+001 +5.1397572092E-003 +6.8054090789E+001 +9.4229921280E-001 -6.0489387489E+000
21804550000.000 +9.5699693084E-001 -4.2864831641E+000 +5.1573074140E-003 +6.9685320297E+001 +4.8196722162E-003 +6.9372408792E+001 +9.4282638561E-001 -6.1012785031E+000
22004500000.000 +9.5639746868E-001 -4.3267032800E+000 +5.1746826296E-003 +6.6671665496E+001 +5.0321931620E-003 +6.8083030705E+001 +9.4284014232E-001 -6.1010907884E+000
22204450000.000 +9.5674086236E-001 -4.3567272860E+000 +5.2226942600E-003 +6.8363765891E+001 +5.2886580770E-003 +6.6509673263E+001 +9.4249709295E-001 -6.0736936485E+000
22404400000.000 +9.5775124502E-001 -4.3894348620E+000 +5.2106221118E-003 +6.6932239977E+001 +4.8423474130E-003 +6.4323496013E+001 +9.4340634866E-001 -6.1113532462E+000
22604350000.000 +9.5678944417E-001 -4.3908332249E+000 +5.3374164179E-003 +6.8473982876E+001 +4.9986908919E-003 +6.5247985396E+001 +9.4330241691E-001 -6.1146925924E+000
22804300000.000 +9.5710282263E-001 -4.3521282401E+000 +5.1581383774E-003 +6.7519281574E+001 +5.1225137263E-003 +6.5716004095E+001 +9.4301275814E-001 -6.0719773582E+000
23004250000.000 +9.5708612009E-001 -4.4717809887E+000 +5.3827933350E-003 +6.6957735100E+001 +5.0508267522E-003 +6.7534450451E+001 +9.4312536834E-001 -6.1242551262E+000
23204200000.000 +9.5701891996E-001 -4.4436826996E+000 +5.5838916811E-003 +6.8621531192E+001 +5.1989565038E-003 +6.7998280144E+001 +9.4367581559E-001 -6.0926357741E+000
23404150000.000 +9.5808693279E-001 -4.4410328485E+000 +5.7449678196E-003 +7.0196048735E+001 +5.5303964700E-003 +6.9638891315E+001 +9.4417270892E-001 -6.0637845148E+000
23604100000.000 +9.5654620294E-001 -4.3185197565E+000 +6.2321204608E-003 +6.4731910905E+001 +6.1332536668E-003 +6.3722489288E+001 +9.4412426301E-001 -6.1306947421E+000
23804050000.000 +9.5662148515E-001 -4.4128520013E+000 +6.2164859333E-003 +6.3744979507E+001 +6.1489731611E-003 +6.2695251285E+001 +9.4511159496E-001 -6.1739843440E+000
24004000000.000 +9.5741148337E-001 -4.4457227888E+000 +6.6272245363E-003 +5.9544620886E+001 +6.2941390202E-003 +6.0363959670E+001 +9.4508717018E-001 -6.2243330880E+000
24203950000.000 +9.5968842757E-001 -4.3950201794E+000 +6.7692863228E-003 +5.5672407449E+001 +6.5041873729E-003 +5.7359217444E+001 +9.4416623629E-001 -6.2716723062E+000
24403900000.000 +9.6112497575E-001 -4.4331730761E+000 +6.3869992410E-003 +5.7088294762E+001 +6.2553441051E-003 +5.4490852049E+001 +9.4487506389E-001 -6.2992046169E+000
24603850000.000 +9.6144875274E-001 -4.5869740444E+000 +7.0204408685E-003 +5.4574438437E+001 +6.7730453796E-003 +5.2559056028E+001 +9.4444590306E-001 -6.3156069930E+000
24803800000.000 +9.6208448546E-001 -4.5896658917E+000 +6.6370492503E-003 +4.8722597655E+001 +6.4269829083E-003 +4.7021252152E+001 +9.4486392199E-001 -6.3348196548E+000
25003750000.000 +9.6089596624E-001 -4.7035968649E+000 +6.3507080267E-003 +4.6970610658E+001 +5.8805148865E-003 +4.4879265447E+001 +9.4486537164E-001 -6.3672378116E+000
25203700000.000 +9.6129841721E-001 -4.7336227789E+000 +6.3147667560E-003 +4.6814553915E+001 +6.0999730203E-003 +4.7647782514E+001 +9.4587116617E-001 -6.3662396235E+000
25403650000.000 +9.6268935438E-001 -4.7063963582E+000 +6.1001862951E-003 +4.9939121509E+001 +6.0249723959E-003 +4.7089397044E+001 +9.4587846118E-001 -6.3653810929E+000
25603600000.000 +9.6200415561E-001 -4.7782350665E+000 +6.0691621813E-003 +4.8433485208E+001 +5.7778776452E-003 +4.8562597759E+001 +9.4593407228E-001 -6.4539351817E+000
25803550000.000 +9.6309930049E-001 -4.8717658649E+000 +5.9699477206E-003 +4.8949286968E+001 +5.8161805675E-003 +4.7595469816E+001 +9.4561667537E-001 -6.4617928584E+000
26003500000.000 +9.6258195432E-001 -4.9064307395E+000 +6.0093613458E-003 +5.0522311317E+001 +5.9701707602E-003 +5.0558529714E+001 +9.4544097028E-001 -6.4863287775E+000
26203450000.000 +9.6272507028E-001 -4.9618729062E+000 +6.3350297622E-003 +4.8392597625E+001 +6.0569456905E-003 +4.7648152404E+001 +9.4605300863E-001 -6.5302330658E+000
26403400000.000 +9.6225712654E-001 -4.9712453237E+000 +6.2314624532E-003 +4.8599494221E+001 +5.8975288253E-003 +4.6060506678E+001 +9.4657281615E-001 -6.5422561509E+000
26603350000.000 +9.6248050596E-001 -4.9794927207E+000 +6.4752298126E-003 +5.1128483752E+001 +6.2107072766E-003 +4.8561450489E+001 +9.4570670129E-001 -6.5656567189E+000
26803300000.000 +9.6267371460E-001 -5.0219509062E+000 +6.4785297344E-003 +4.9210864013E+001 +6.1412746888E-003 +4.8601208480E+001 +9.4676092740E-001 -6.6150628305E+000
27003250000.000 +9.6278192162E-001 -5.0658241672E+000 +6.8056220589E-003 +5.2751372531E+001 +6.5251937373E-003 +5.0452892299E+001 +9.4703318412E-001 -6.6102810941E+000
27203200000.000 +9.6335759084E-001 -5.0968195272E+000 +7.7462537235E-003 +5.0994381151E+001 +7.0376090904E-003 +4.7384353282E+001 +9.4647302968E-001 -6.6255172020E+000
27403150000.000 +9.6262051559E-001 -5.1531288693E+000 +7.9163866850E-003 +4.6977305558E+001 +7.6148757049E-003 +4.3560121857E+001 +9.4644563207E-001 -6.7311473690E+000
27603100000.000 +9.6247180917E-001 -5.1965286779E+000 +7.8251243049E-003 +4.0760771092E+001 +7.3847162936E-003 +3.9845755160E+001 +9.4635018144E-001 -6.6229743273E+000
27803050000.000 +9.6151670350E-001 -5.2032240963E+000 +8.1017931856E-003 +4.4008512533E+001 +7.5867446159E-003 +4.2729228254E+001 +9.4620645654E-001 -6.7146209662E+000
28003000000.000 +9.6102531332E-001 -5.3154108712E+000 +9.0917362941E-003 +3.8536851511E+001 +8.4017678779E-003 +3.6051680936E+001 +9.4570997376E-001 -6.7162124154E+000
28202950000.000 +9.6059304080E-001 -5.2921749654E+000 +8.9406877401E-003 +2.8219490064E+001 +8.4120876771E-003 +2.9339969748E+001 +9.4619109305E-001 -6.6244684924E+000
28402900000.000 +9.6136837959E-001 -5.3020476057E+000 +8.2659543053E-003 +2.3709917486E+001 +7.9836623585E-003 +2.3166342797E+001 +9.4609817255E-001 -6.6892818538E+000
28602850000.000 +9.6197050830E-001 -5.2960440493E+000 +7.5795851357E-003 +2.1512313818E+001 +7.0685407785E-003 +1.9481683789E+001 +9.4644303198E-001 -6.7453145794E+000
28802800000.000 +9.6198658343E-001 -5.3691763456E+000 +7.0578954520E-003 +2.0241749827E+001 +6.7908078106E-003 +1.9994936332E+001 +9.4748365717E-001 -6.8029436305E+000
29002750000.000 +9.6308896377E-001 -5.3782910457E+000 +6.8802441502E-003 +2.2308128724E+001 +6.5712558738E-003 +2.0920569573E+001 +9.4717557412E-001 -6.8605521723E+000
29202700000.000 +9.6322778152E-001 -5.4023598115E+000 +6.8370695316E-003 +2.1882638309E+001 +6.5405950930E-003 +1.9817476575E+001 +9.4722179189E-001 -6.9725204431E+000
29402650000.000 +9.6267929374E-001 -5.4294505248E+000 +6.4667198605E-003 +2.3095385642E+001 +6.1495946544E-003 +2.1606486135E+001 +9.4730957034E-001 -6.9799344991E+000
29602600000.000 +9.6383676700E-001 -5.4035149653E+000 +6.5282852434E-003 +2.5951361964E+001 +6.1471078053E-003 +2.3521325225E+001 +9.4773591474E-001 -6.9838730439E+000
29802550000.000 +9.6394321189E-001 -5.4464563517E+000 +6.5171933223E-003 +2.5658157403E+001 +5.9683150246E-003 +2.2585782005E+001 +9.4831055545E-001 -7.0251674756E+000
30002500000.000 +9.6337851877E-001 -5.5882130530E+000 +6.2803523943E-003 +2.5437932247E+001 +5.9134929369E-003 +2.4322248523E+001 +9.4903036311E-001 -7.0406767772E+000
30202450000.000 +9.6359446167E-001 -5.4974987247E+000 +6.1996942397E-003 +2.7653797689E+001 +6.0921211435E-003 +2.4358567749E+001 +9.4885171888E-001 -7.0695539394E+000
30402400000.000 +9.6334349054E-001 -5.6079867015E+000 +6.5790293436E-003 +2.7433595517E+001 +5.9436792838E-003 +2.9255244889E+001 +9.4817254387E-001 -7.1584019731E+000
30602350000.000 +9.6339675114E-001 -5.6297562715E+000 +6.7661613143E-003 +2.9193416045E+001 +6.4094532529E-003 +2.9713846866E+001 +9.4889409240E-001 -7.1651056854E+000
30802300000.000 +9.6361423234E-001 -5.6242308282E+000 +7.0615931769E-003 +2.9784574563E+001 +6.7653630772E-003 +2.7991312173E+001 +9.4837412634E-001 -7.1466493468E+000
31002250000.000 +9.6373881037E-001 -5.6611360002E+000 +7.4188276516E-003 +3.0734455923E+001 +7.0662327790E-003 +2.9854864651E+001 +9.4771576833E-001 -7.2999582679E+000
31202200000.000 +9.6309917652E-001 -5.8125404847E+000 +8.2603279509E-003 +3.1065951398E+001 +7.8525196051E-003 +2.9113456780E+001 +9.4670127877E-001 -7.2600081422E+000
31402150000.000 +9.6142734948E-001 -5.7299026228E+000 +9.1718782388E-003 +2.2256330719E+001 +8.8843651096E-003 +2.2470539812E+001 +9.4549997281E-001 -7.2191076605E+000
31602100000.000 +9.6202766597E-001 -5.6223097212E+000 +9.1975415873E-003 +1.2750424198E+001 +8.5865586224E-003 +1.0012676691E+001 +9.4492847778E-001 -7.1833543203E+000
31802050000.000 +9.6249704786E-001 -5.7319596872E+000 +8.4641681068E-003 +9.9751049382E+000 +8.0689035790E-003 +9.6007154483E+000 +9.4611411850E-001 -7.3093148946E+000
32002000000.000 +9.6333494820E-001 -5.6939017125E+000 +8.4238910103E-003 +2.0792161252E+000 +8.1587800790E-003 +1.3427000366E+000 +9.4637102755E-001 -7.2461090694E+000
32201950000.000 +9.6404395582E-001 -5.7216660417E+000 +7.4207151019E-003 +6.8453731333E-001 +7.2509626247E-003 -4.9267730222E-001 +9.4758096984E-001 -7.2671755739E+000
32401900000.000 +9.6533023279E-001 -5.8064053697E+000 +7.0793782611E-003 +1.4825377878E+000 +6.7403830927E-003 -9.6134976654E-001 +9.4825775267E-001 -7.3455429498E+000
32601850000.000 +9.6586253409E-001 -5.8758119823E+000 +6.6280419637E-003 +2.2765161296E+000 +6.6038518965E-003 +2.2050344047E+000 +9.4824260739E-001 -7.3872839404E+000
32801800000.000 +9.6608496916E-001 -5.9286225471E+000 +6.5637535133E-003 +2.5830044812E+000 +6.5563007694E-003 -9.1177191882E-001 +9.4837250744E-001 -7.4826037862E+000
33001750000.000 +9.6617437536E-001 -5.8952651052E+000 +6.4873708605E-003 -3.3760150089E-001 +6.1754300588E-003 -2.6225829586E+000 +9.4852077934E-001 -7.5637934648E+000
33201700000.000 +9.6690843362E-001 -6.0256812895E+000 +5.9253883767E-003 +2.6713313861E+000 +5.7719830568E-003 +4.1377824326E-001 +9.4855890766E-001 -7.5679530918E+000
33401650000.000 +9.6666778889E-001 -6.0859909037E+000 +6.0118506158E-003 +1.6453463991E+000 +5.6343104052E-003 +2.7485598224E+000 +9.4818297625E-001 -7.6539365243E+000
33601600000.000 +9.6665644770E-001 -6.1146079306E+000 +5.9487706961E-003 +4.8596854360E+000 +5.8078043390E-003 +1.4910140332E+000 +9.4777373653E-001 -7.6563241342E+000
33801550000.000 +9.6648575599E-001 -6.1848829346E+000 +5.9480014268E-003 +4.9039584496E+000 +5.7356772236E-003 +1.5885854435E+000 +9.4745726681E-001 -7.6807926229E+000
34001500000.000 +9.6706838201E-001 -6.2342776295E+000 +5.8196681580E-003 +4.9574703009E+000 +5.6477882365E-003 +4.1889189641E+000 +9.4715195426E-001 -7.7659675761E+000
34201450000.000 +9.6649598555E-001 -6.2494732631E+000 +5.9167838365E-003 +7.7645269015E+000 +5.6083379210E-003 +3.4600168483E+000 +9.4734993920E-001 -7.8668565712E+000
34401400000.000 +9.6662334701E-001 -6.2848173046E+000 +6.0376793495E-003 +6.5533210286E+000 +5.6595821133E-003 +5.4459303241E+000 +9.4697660883E-001 -7.8359293478E+000
34601350000.000 +9.6649709254E-001 -6.3065200834E+000 +6.1297415386E-003 +6.7938967507E+000 +5.9114804554E-003 +7.6354624916E+000 +9.4608733310E-001 -7.7945371644E+000
34801300000.000 +9.6704770802E-001 -6.2993111741E+000 +6.4681402018E-003 +9.0882105592E+000 +6.2607908092E-003 +6.8351280114E+000 +9.4643144851E-001 -7.9648830653E+000
35001250000.000 +9.6595400147E-001 -6.4148488916E+000 +7.1915194466E-003 +5.3996002400E+000 +6.6906173661E-003 +4.4245361503E+000 +9.4498551480E-001 -7.8306766027E+000
35201200000.000 +9.6559218588E-001 -6.3723133876E+000 +7.2073314204E-003 +6.6528428136E-001 +6.8345168196E-003 -2.9471555808E+000 +9.4469032435E-001 -7.9416715167E+000
35401150000.000 +9.6609271533E-001 -6.4261867420E+000 +7.1272186509E-003 -4.3694049592E+000 +6.7506379447E-003 -4.9239919010E+000 +9.4477323078E-001 -7.8849753338E+000
35601100000.000 +9.6537116802E-001 -6.4871384025E+000 +7.0025025921E-003 -7.3336384774E+000 +6.6508105828E-003 -9.2539544797E+000 +9.4463087915E-001 -7.9549853737E+000
35801050000.000 +9.6631937680E-001 -6.4694860013E+000 +6.5051413808E-003 -8.2746271041E+000 +6.6544569859E-003 -9.3988270027E+000 +9.4371142382E-001 -7.9913935835E+000
36001000000.000 +9.6613096314E-001 -6.5506118923E+000 +6.6547977620E-003 -1.1064260945E+001 +6.3342201552E-003 -1.2632354244E+001 +9.4369686675E-001 -7.9679880724E+000
36200950000.000 +9.6698615812E-001 -6.6313228561E+000 +6.5090976803E-003 -1.6368528384E+001 +6.1102309538E-003 -1.6196272251E+001 +9.4406625351E-001 -7.9563002863E+000
36400900000.000 +9.6702568282E-001 -6.5598584869E+000 +5.9990052648E-003 -1.5499623215E+001 +5.8279081651E-003 -1.8323856578E+001 +9.4364934692E-001 -8.0199940832E+000
36600850000.000 +9.6737360159E-001 -6.6537462476E+000 +5.5546862035E-003 -1.8293584096E+001 +5.3482178527E-003 -2.1136174890E+001 +9.4326710504E-001 -8.1024509600E+000
36800800000.000 +9.6772508175E-001 -6.7390335663E+000 +5.1114155695E-003 -1.7187059795E+001 +5.0243835962E-003 -2.0544810794E+001 +9.4320384738E-001 -8.1629128407E+000
37000750000.000 +9.6747731073E-001 -6.8903577728E+000 +4.7685838874E-003 -1.2503598584E+001 +4.6008076163E-003 -1.4513699059E+001 +9.4273521706E-001 -8.1629726965E+000
37200700000.000 +9.6732847923E-001 -6.9765756293E+000 +4.6829319801E-003 -7.3632257610E+000 +4.4178845525E-003 -1.2510852689E+001 +9.4284523436E-001 -8.2665803039E+000
37400650000.000 +9.6667824085E-001 -6.9881299618E+000 +5.0519144047E-003 -4.4605865199E+000 +4.6612896075E-003 -5.4511096990E+000 +9.4300872940E-001 -8.3176680674E+000
37600600000.000 +9.6571133387E-001 -7.0488924589E+000 +5.1552736948E-003 -5.8672113625E+000 +4.8801048593E-003 -7.4612820077E+000 +9.4245576382E-001 -8.3358429464E+000
37800550000.000 +9.6467242428E-001 -7.0015304501E+000 +5.5887402519E-003 -8.6897385118E+000 +5.1437513993E-003 -1.1132861908E+001 +9.4172706869E-001 -8.3604877087E+000
38000500000.000 +9.6449335165E-001 -7.0371131349E+000 +5.3013555074E-003 -1.2820592888E+001 +4.8853640322E-003 -1.3321455692E+001 +9.4195582963E-001 -8.3115276820E+000
38200450000.000 +9.6503531398E-001 -7.0598419920E+000 +4.7822249302E-003 -9.0802875110E+000 +4.5206537557E-003 -8.7316382700E+000 +9.4066691593E-001 -8.3655201229E+000
38400400000.000 +9.6504581965E-001 -7.0654807978E+000 +4.8828681519E-003 -3.4591478722E+000 +4.4782761504E-003 -6.2957182950E+000 +9.3954655176E-001 -8.3410605432E+000
38600350000.000 +9.6337637634E-001 -7.2026372286E+000 +5.6098527533E-003 +4.8017200850E-001 +5.1596314547E-003 -2.7986235030E-001 +9.3857813083E-001 -8.3147947616E+000
38800300000.000 +9.6295632422E-001 -7.0810990741E+000 +5.9122410849E-003 -5.3216929475E+000 +5.8189970105E-003 -6.1471832321E+000 +9.3682051879E-001 -8.2581397390E+000
39000250000.000 +9.6261001775E-001 -7.1864930879E+000 +5.9190917938E-003 -1.0373355788E+001 +5.6957861535E-003 -1.2372005264E+001 +9.3742488270E-001 -8.2239402883E+000
39200200000.000 +9.6317627039E-001 -7.0601273969E+000 +5.8188160885E-003 -1.3990868621E+001 +5.6945439939E-003 -1.4910531798E+001 +9.3650471191E-001 -8.2162849292E+000
39400150000.000 +9.6289960920E-001 -7.1099762237E+000 +5.9423883098E-003 -1.3199652045E+001 +5.7857248534E-003 -1.6551635375E+001 +9.3689627947E-001 -8.2620438227E+000
39600100000.000 +9.6415538375E-001 -6.9309778413E+000 +6.1112973822E-003 -1.6611142172E+001 +5.7301428235E-003 -1.8391154705E+001 +9.3597390976E-001 -8.3063553961E+000
39800050000.000 +9.6386269314E-001 -7.0098755720E+000 +5.9957910142E-003 -2.0665041791E+001 +5.8563620719E-003 -2.4705213143E+001 +9.3679541567E-001 -8.3210541090E+000
40000000000.000 +9.6508644757E-001 -7.0047624901E+000 +5.3765679360E-003 -2.7745250981E+001 +5.1112241810E-003 -3.1740643487E+001 +9.3795411054E-001 -8.4104708297E+000
