# Supplementary material for: Conductivity and radio frequency performance data for silver nanoparticle inks deposited via aerosol jet deposition and processed under varying conditions
Source: Data Brief. 2020 Sep 24;33:106331. doi: 10.1016/j.dib.2020.106331 (PMC7560714; doi:10.1016/j.dib.2020.106331)
Supplement: Supplementary file 3 [file mmc3.zip › Sintering Study/Clariant Ink/RF Data/CLA_08_01.S2P]

!  2-Port S-parameters saved by WinCal
! VAR MeasName=S-Parameters (CALIBRATED_DATA) read from VNA (E8364B)
! VAR MeasDate=11/27/2017 3:09:33 PM
! VAR NAME=AFRL171011_07_01
! VAR FILENAME=AFRL171011_07_01.S2P
! VAR DATE=11/27/2017 3:09:33 PM
! VAR PHYS_PORTS=1,2
! VAR ObjTypeName=DATASET
! VAR IndexType=Frequency
!
# Hz S MA R 50
10000000.000 +9.8948512585E-001 -3.2170899706E-001 +8.4972833529E-004 -9.2272475504E+001 +2.5025434946E-003 -5.9920895588E+001 +9.9282853565E-001 -1.5857292795E-001
209950000.000 +9.8433332686E-001 -3.6649097400E-001 +1.1280751081E-004 +6.5472011423E-001 +1.9728816894E-004 +1.1469522980E+001 +9.9060433089E-001 -2.9536356894E-001
409900000.000 +9.8431039370E-001 -5.8544872962E-001 +1.6601002603E-004 +2.0150955534E+001 +9.9990865784E-005 +1.1119014229E+001 +9.8951502907E-001 -4.3858573303E-001
609850000.000 +9.8354125057E-001 -8.0237052161E-001 +1.1651125437E-004 -1.2325374441E+002 +1.0298989231E-004 -1.0861726554E+002 +9.8846730601E-001 -6.3904843955E-001
809800000.000 +9.8332881610E-001 -1.0004564919E+000 +4.0187066094E-004 +7.9424973758E+001 +4.3781867655E-004 +7.6523127844E+001 +9.8877719282E-001 -7.3999250077E-001
1009750000.000 +9.8244520664E-001 -1.2257033978E+000 +3.0521846872E-004 +1.3049398705E+002 +2.9984778891E-004 +1.4464593166E+002 +9.8742639864E-001 -9.4137699283E-001
1209700000.000 +9.8203251555E-001 -1.4012016875E+000 +4.5091889064E-004 +8.2391826387E+001 +4.4455201452E-004 +8.8180665810E+001 +9.8654984348E-001 -1.0254488041E+000
1409650000.000 +9.8162918331E-001 -1.6595497565E+000 +4.0497332603E-004 +7.8314515663E+001 +3.5009114862E-004 +8.3958723598E+001 +9.8646345579E-001 -1.2810360970E+000
1609600000.000 +9.8011234839E-001 -1.8356625047E+000 +2.1077221726E-004 +5.5884611099E+001 +2.1417385627E-004 +6.3892454531E+001 +9.8552818865E-001 -1.4108227088E+000
1809550000.000 +9.7832059039E-001 -2.0633332112E+000 +3.3784974670E-004 +1.2442462317E+002 +2.7498524589E-004 +1.1874708856E+002 +9.8429577269E-001 -1.5326401872E+000
2009500000.000 +9.7604013980E-001 -2.2576103421E+000 +7.5984727825E-004 +1.2275361757E+002 +7.6126608888E-004 +1.2243212651E+002 +9.8309446186E-001 -1.7445740720E+000
2209450000.000 +9.7520944434E-001 -2.4288330004E+000 +8.6494391925E-004 +1.1074195618E+002 +7.5798237461E-004 +1.1328100145E+002 +9.8227518565E-001 -1.8188456007E+000
2409400000.000 +9.7516556624E-001 -2.5929096493E+000 +8.9167278901E-004 +9.7666067966E+001 +9.3695688746E-004 +9.9707906373E+001 +9.8174283889E-001 -1.9411260207E+000
2609350000.000 +9.7421239648E-001 -2.7629876586E+000 +1.0257255970E-003 +8.7434407422E+001 +9.8713345765E-004 +8.7921498555E+001 +9.8131374845E-001 -2.0894878063E+000
2809300000.000 +9.7407751111E-001 -2.9796490768E+000 +1.0187264561E-003 +8.8535705681E+001 +1.0349393603E-003 +8.5227210163E+001 +9.8118028287E-001 -2.2201325177E+000
3009250000.000 +9.7318510755E-001 -3.1531750342E+000 +1.0773992558E-003 +9.6791440427E+001 +1.0883046601E-003 +9.2974727284E+001 +9.8051828271E-001 -2.3238751357E+000
3209200000.000 +9.7171683410E-001 -3.3020352035E+000 +1.3382301415E-003 +9.7343393090E+001 +1.3359397484E-003 +9.8679878383E+001 +9.7968102958E-001 -2.4750622651E+000
3409150000.000 +9.7129608124E-001 -3.4961675587E+000 +1.3964959101E-003 +8.5803098362E+001 +1.3996202453E-003 +8.3889135712E+001 +9.7884881869E-001 -2.5955654827E+000
3609100000.000 +9.7032629880E-001 -3.6475148636E+000 +1.4637200084E-003 +8.3863928262E+001 +1.4145513863E-003 +8.4311377622E+001 +9.7818916768E-001 -2.7322962939E+000
3809050000.000 +9.6961621702E-001 -3.7852600205E+000 +1.6630131427E-003 +8.5573460387E+001 +1.6516732965E-003 +8.4358847010E+001 +9.7737992850E-001 -2.7549002313E+000
4009000000.000 +9.6872436894E-001 -3.9384117324E+000 +1.7122048703E-003 +7.3645913825E+001 +1.6037245207E-003 +7.4484678903E+001 +9.7730724886E-001 -2.8848176023E+000
4208950000.000 +9.6748366091E-001 -4.1404308927E+000 +1.6987207062E-003 +7.4389875474E+001 +1.6876493428E-003 +7.3473573484E+001 +9.7622229894E-001 -3.0094429143E+000
4408900000.000 +9.6591864799E-001 -4.2644251943E+000 +1.8194229642E-003 +7.3171516928E+001 +1.7943471706E-003 +7.4035064118E+001 +9.7561368309E-001 -3.0564946435E+000
4608850000.000 +9.6472550745E-001 -4.3981913660E+000 +1.7614875194E-003 +7.1452293712E+001 +1.8694004284E-003 +7.2079741897E+001 +9.7496653147E-001 -3.2185404309E+000
4808800000.000 +9.6367527456E-001 -4.5853427289E+000 +1.9682862830E-003 +6.9437951026E+001 +2.0294891331E-003 +6.7933933484E+001 +9.7422606691E-001 -3.3266552143E+000
5008750000.000 +9.6302855710E-001 -4.7151916259E+000 +2.0663220213E-003 +6.6605707334E+001 +2.0362290585E-003 +6.4501016681E+001 +9.7419287845E-001 -3.4236012357E+000
5208700000.000 +9.6189741193E-001 -4.8455042765E+000 +2.1069754762E-003 +6.7913759454E+001 +2.0750550067E-003 +6.6212269771E+001 +9.7331625926E-001 -3.5087389587E+000
5408650000.000 +9.6115320863E-001 -5.0090295950E+000 +2.3015302274E-003 +6.1735365252E+001 +2.3143838245E-003 +6.1091104108E+001 +9.7307478699E-001 -3.6135159181E+000
5608600000.000 +9.6104798819E-001 -5.1646685812E+000 +2.3193925186E-003 +5.5980616282E+001 +2.3882008647E-003 +5.5028204486E+001 +9.7277347467E-001 -3.7006906211E+000
5808550000.000 +9.5979938612E-001 -5.2943904842E+000 +2.3971392483E-003 +5.0679724823E+001 +2.4872526560E-003 +5.1837405308E+001 +9.7293307405E-001 -3.7994949931E+000
6008500000.000 +9.5994565798E-001 -5.4800477279E+000 +2.3487246429E-003 +4.8265981636E+001 +2.3312635534E-003 +4.9627955088E+001 +9.7304358789E-001 -3.9445562813E+000
6208450000.000 +9.5966954536E-001 -5.6224776913E+000 +2.3825781249E-003 +4.8285735255E+001 +2.3928767684E-003 +4.8700536283E+001 +9.7319973821E-001 -4.0198742079E+000
6408400000.000 +9.5836485368E-001 -5.8019264005E+000 +2.2861717554E-003 +4.6060377491E+001 +2.2380581478E-003 +4.6624321206E+001 +9.7214574379E-001 -4.1764557840E+000
6608350000.000 +9.5804368581E-001 -5.9613610753E+000 +2.3191627055E-003 +4.3407016384E+001 +2.3359557820E-003 +4.2789550323E+001 +9.7156097818E-001 -4.3208963808E+000
6808300000.000 +9.5606378908E-001 -6.1016744820E+000 +2.3450317152E-003 +4.0041045639E+001 +2.2991182197E-003 +4.0241899330E+001 +9.7160399603E-001 -4.3882364198E+000
7008250000.000 +9.5523775815E-001 -6.2246858348E+000 +2.2673217489E-003 +4.0269954930E+001 +2.3187050008E-003 +3.9290625718E+001 +9.7101114254E-001 -4.5111203428E+000
7208200000.000 +9.5424257861E-001 -6.3901405742E+000 +2.2636453169E-003 +3.6009216575E+001 +2.2909388814E-003 +3.6356911263E+001 +9.7035131990E-001 -4.6449590483E+000
7408150000.000 +9.5351249670E-001 -6.5553624854E+000 +2.1111554795E-003 +3.8792831646E+001 +2.2051163471E-003 +3.7509004675E+001 +9.6981113537E-001 -4.7453673339E+000
7608100000.000 +9.5244043675E-001 -6.7169953883E+000 +2.2078275537E-003 +3.5345920634E+001 +2.2517490260E-003 +3.7940794941E+001 +9.6935689636E-001 -4.8617062417E+000
7808050000.000 +9.5138478222E-001 -6.8927554585E+000 +2.1345883476E-003 +3.4678449809E+001 +2.1790011897E-003 +3.3293245462E+001 +9.6870327979E-001 -5.0204601934E+000
8008000000.000 +9.5032505981E-001 -7.0460285905E+000 +2.1408999642E-003 +3.5666809116E+001 +2.1503048806E-003 +3.6210862070E+001 +9.6793258049E-001 -5.1160094134E+000
8207950000.000 +9.4901248612E-001 -7.1992941252E+000 +2.1437108132E-003 +3.3620130822E+001 +2.1946731198E-003 +3.2114415145E+001 +9.6756195697E-001 -5.2144827888E+000
8407900000.000 +9.4778544624E-001 -7.3335003832E+000 +2.1284262680E-003 +3.3759882394E+001 +2.0389014098E-003 +3.2912147684E+001 +9.6726403727E-001 -5.3323563942E+000
8607850000.000 +9.4710602385E-001 -7.4657740762E+000 +2.0850320438E-003 +3.2705561063E+001 +2.0767292476E-003 +3.2572756313E+001 +9.6656697324E-001 -5.4384351147E+000
8807800000.000 +9.4642196324E-001 -7.5949014924E+000 +2.1377754291E-003 +3.6130877135E+001 +2.0913788793E-003 +3.3972617301E+001 +9.6609201342E-001 -5.5171024325E+000
9007750000.000 +9.4542329751E-001 -7.7343852209E+000 +2.1153958785E-003 +3.5176606813E+001 +2.0555351560E-003 +3.4505007046E+001 +9.6544815239E-001 -5.6410958925E+000
9207700000.000 +9.4426742950E-001 -7.8776242641E+000 +2.0872316058E-003 +3.5438578151E+001 +2.0684694776E-003 +3.4740065549E+001 +9.6538777888E-001 -5.7242304219E+000
9407650000.000 +9.4349054770E-001 -8.0085408355E+000 +2.1771356834E-003 +3.5683731702E+001 +2.1251729090E-003 +3.4508122265E+001 +9.6470991666E-001 -5.8776750706E+000
9607600000.000 +9.4167922974E-001 -8.1474793291E+000 +2.1086318725E-003 +3.2960812077E+001 +2.1476837881E-003 +3.3487612809E+001 +9.6389728000E-001 -5.9351698876E+000
9807550000.000 +9.4023080119E-001 -8.3112463190E+000 +2.1083028635E-003 +3.3150077584E+001 +2.0250681161E-003 +3.3210698605E+001 +9.6384639195E-001 -6.0520625267E+000
10007500000.000 +9.3920068358E-001 -8.4299912612E+000 +2.1267396137E-003 +3.3558065199E+001 +2.1217171362E-003 +3.5082786362E+001 +9.6273379129E-001 -6.1413964602E+000
10207450000.000 +9.3760734642E-001 -8.5769241208E+000 +2.1573179246E-003 +3.5114748240E+001 +2.0190961598E-003 +3.4563862393E+001 +9.6255866395E-001 -6.2465803820E+000
10407400000.000 +9.3685311642E-001 -8.7491323640E+000 +2.0590538404E-003 +3.5233616991E+001 +2.0657741318E-003 +3.6530855114E+001 +9.6143575683E-001 -6.3458723770E+000
10607350000.000 +9.3576726377E-001 -8.8470884852E+000 +2.0588004081E-003 +3.5906942850E+001 +2.0150971188E-003 +3.7006293060E+001 +9.6133136943E-001 -6.4569263335E+000
10807300000.000 +9.3450164188E-001 -8.9869684750E+000 +2.0369575263E-003 +3.6704939655E+001 +2.0493341974E-003 +3.7585221067E+001 +9.6039671025E-001 -6.5368913227E+000
11007250000.000 +9.3340365689E-001 -9.1253898598E+000 +2.0765212556E-003 +3.8626861610E+001 +2.1786499594E-003 +3.7132826268E+001 +9.6003950017E-001 -6.6526707140E+000
11207200000.000 +9.3233934254E-001 -9.2174010429E+000 +2.1342688649E-003 +3.7081943297E+001 +2.0663839631E-003 +3.6632249008E+001 +9.5940461349E-001 -6.7364295928E+000
11407150000.000 +9.3076404996E-001 -9.3470223116E+000 +2.0920161789E-003 +4.0385496667E+001 +2.0426355454E-003 +3.8010744522E+001 +9.5866440077E-001 -6.8479078745E+000
11607100000.000 +9.3021371829E-001 -9.5368127750E+000 +2.0944016180E-003 +4.1432731438E+001 +2.0543698561E-003 +3.8183811266E+001 +9.5832031735E-001 -6.9476498205E+000
11807050000.000 +9.2958617328E-001 -9.6056612166E+000 +2.0771631071E-003 +4.3899601179E+001 +2.0521735347E-003 +4.4174218652E+001 +9.5788475730E-001 -7.0730026520E+000
12007000000.000 +9.2731492987E-001 -9.7449202081E+000 +2.2441144001E-003 +4.6325172722E+001 +2.1801877959E-003 +4.5037607427E+001 +9.5701867653E-001 -7.1780672462E+000
12206950000.000 +9.2637599711E-001 -9.8558863905E+000 +2.2759394374E-003 +4.9248815114E+001 +2.3840864447E-003 +4.6802892043E+001 +9.5639560713E-001 -7.1930134695E+000
12406900000.000 +9.2425764169E-001 -9.9187078872E+000 +2.4674794869E-003 +4.5364853475E+001 +2.4009553090E-003 +4.4180425103E+001 +9.5641033480E-001 -7.3379736566E+000
12606850000.000 +9.2308777229E-001 -1.0064265716E+001 +2.5574526971E-003 +4.6842151153E+001 +2.4886939376E-003 +4.6734487650E+001 +9.5551231285E-001 -7.3735690295E+000
12806800000.000 +9.2118397957E-001 -1.0157419261E+001 +2.6870823930E-003 +4.6735712776E+001 +2.6140963072E-003 +4.5640333671E+001 +9.5489757456E-001 -7.5153303217E+000
13006750000.000 +9.2147204631E-001 -1.0219086708E+001 +2.8778108189E-003 +4.5314177656E+001 +2.7823963492E-003 +4.4597888655E+001 +9.5441339704E-001 -7.5819446719E+000
13206700000.000 +9.2058614914E-001 -1.0376219794E+001 +2.9072069507E-003 +4.5508314937E+001 +2.8550108647E-003 +4.4061995518E+001 +9.5340274269E-001 -7.6440849685E+000
13406650000.000 +9.1895377643E-001 -1.0542652942E+001 +3.2275116405E-003 +4.1802261873E+001 +3.1626408022E-003 +4.0599956877E+001 +9.5348405870E-001 -7.7903080592E+000
13606600000.000 +9.1731336736E-001 -1.0676173613E+001 +3.3358858215E-003 +3.5590393872E+001 +3.2317624497E-003 +3.3852435527E+001 +9.5265041172E-001 -7.7988935209E+000
13806550000.000 +9.1607989348E-001 -1.0771557280E+001 +3.0120344464E-003 +2.7641373213E+001 +2.9220657339E-003 +2.7772261652E+001 +9.5216453061E-001 -7.9614986739E+000
14006500000.000 +9.1507224653E-001 -1.0891417530E+001 +2.6589941591E-003 +3.1303593747E+001 +2.6848332532E-003 +3.0493717905E+001 +9.5034363132E-001 -8.0522282531E+000
14206450000.000 +9.1410443728E-001 -1.1051721947E+001 +2.6932186328E-003 +3.6449041082E+001 +2.6370007573E-003 +3.7118267120E+001 +9.4977114008E-001 -8.0873424520E+000
14406400000.000 +9.1346252851E-001 -1.1134871846E+001 +2.9529058200E-003 +3.6509623937E+001 +2.9471563339E-003 +3.4779242312E+001 +9.4852639706E-001 -8.1673195914E+000
14606350000.000 +9.1212452731E-001 -1.1212188876E+001 +2.7420282870E-003 +3.5881411281E+001 +2.6843187583E-003 +3.4838953338E+001 +9.4911255666E-001 -8.2520453711E+000
14806300000.000 +9.1078972747E-001 -1.1321908122E+001 +3.0528105765E-003 +3.7788109950E+001 +3.0025361658E-003 +3.8252037140E+001 +9.4781582810E-001 -8.3089309411E+000
15006250000.000 +9.0969798745E-001 -1.1417239557E+001 +3.1657637787E-003 +3.4669230324E+001 +3.1314354911E-003 +3.2263918733E+001 +9.4718633125E-001 -8.3719082589E+000
15206200000.000 +9.0777511942E-001 -1.1491915768E+001 +3.1599998322E-003 +3.5422772158E+001 +3.1998554203E-003 +3.6428901780E+001 +9.4643390593E-001 -8.4681600065E+000
15406150000.000 +9.0735774442E-001 -1.1613940059E+001 +3.5482611203E-003 +2.9152311402E+001 +3.5287761601E-003 +2.6642581019E+001 +9.4645366035E-001 -8.5140973259E+000
15606100000.000 +9.0599795799E-001 -1.1636866611E+001 +3.1258378136E-003 +2.7221213871E+001 +3.1091735552E-003 +2.6735889168E+001 +9.4644549773E-001 -8.6355257956E+000
15806050000.000 +9.0446218263E-001 -1.1824285268E+001 +3.2059649979E-003 +3.0450333685E+001 +3.0416362030E-003 +2.8001113632E+001 +9.4562319540E-001 -8.6877188861E+000
16006000000.000 +9.0355944542E-001 -1.1854551622E+001 +3.1862343446E-003 +2.9360595308E+001 +3.0234834496E-003 +2.8278362051E+001 +9.4481057192E-001 -8.7335173598E+000
16205950000.000 +9.0298731929E-001 -1.1929415011E+001 +3.3637475301E-003 +2.9153453633E+001 +3.1957333047E-003 +2.8799243583E+001 +9.4415432618E-001 -8.8201996344E+000
16405900000.000 +9.0122911120E-001 -1.1980969409E+001 +3.3317072895E-003 +2.8117604795E+001 +3.1617986511E-003 +2.6437135915E+001 +9.4339244397E-001 -8.9306372542E+000
16605850000.000 +9.0026155599E-001 -1.2110007095E+001 +3.3965277981E-003 +2.6952306481E+001 +3.2577061215E-003 +2.4705118326E+001 +9.4376038836E-001 -8.9301068472E+000
16805800000.000 +8.9949380661E-001 -1.2197055045E+001 +3.3774663588E-003 +2.2855790809E+001 +3.3589599239E-003 +2.0798832628E+001 +9.4277692821E-001 -9.0305266464E+000
17005750000.000 +8.9862758891E-001 -1.2349823877E+001 +3.2806613305E-003 +2.2706542622E+001 +3.2750569009E-003 +2.1930951340E+001 +9.4304065339E-001 -9.1010088971E+000
17205700000.000 +8.9685963253E-001 -1.2509063392E+001 +3.3479714781E-003 +2.0797312602E+001 +3.2994089397E-003 +1.8498911530E+001 +9.4266994456E-001 -9.1053328733E+000
17405650000.000 +8.9474767727E-001 -1.2474307217E+001 +3.1750836890E-003 +1.6152786114E+001 +3.1084434043E-003 +1.4932580189E+001 +9.4229491746E-001 -9.1891010919E+000
17605600000.000 +8.9405207817E-001 -1.2579222163E+001 +2.9370023215E-003 +1.7585747895E+001 +2.9250467074E-003 +1.7762716333E+001 +9.4149483733E-001 -9.2442043210E+000
17805550000.000 +8.9257616970E-001 -1.2692294546E+001 +2.8717776473E-003 +1.8828028307E+001 +2.8606742662E-003 +1.8482030565E+001 +9.4092774681E-001 -9.3554327724E+000
18005500000.000 +8.9236485443E-001 -1.2713568016E+001 +2.7818671377E-003 +2.1937663860E+001 +2.7398086320E-003 +2.0512210848E+001 +9.4001507736E-001 -9.4634447676E+000
18205450000.000 +8.9149085668E-001 -1.2876102104E+001 +2.9350338331E-003 +2.3207528033E+001 +2.8169935584E-003 +2.2168007729E+001 +9.3968724696E-001 -9.5461262405E+000
18405400000.000 +8.9054554112E-001 -1.2917510212E+001 +2.6679985054E-003 +2.4563014564E+001 +2.7047936328E-003 +2.3114999042E+001 +9.3969213761E-001 -9.5792454236E+000
18605350000.000 +8.8914506325E-001 -1.2983245162E+001 +2.8326752521E-003 +3.1173274321E+001 +2.8613366400E-003 +2.6394011034E+001 +9.3893149690E-001 -9.6315928419E+000
18805300000.000 +8.8870397138E-001 -1.3127585747E+001 +3.1561036499E-003 +3.0248573173E+001 +3.0545400316E-003 +2.8628971418E+001 +9.3844565386E-001 -9.7132228950E+000
19005250000.000 +8.8794280875E-001 -1.3239383331E+001 +3.1607829320E-003 +3.0368894404E+001 +3.1016058193E-003 +2.8036567714E+001 +9.3773757025E-001 -9.7127399868E+000
19205200000.000 +8.8675167281E-001 -1.3248397051E+001 +3.3244168102E-003 +2.9790341883E+001 +3.1135641070E-003 +2.8097827137E+001 +9.3716170629E-001 -9.8037733532E+000
19405150000.000 +8.8526708575E-001 -1.3380873965E+001 +3.2923659950E-003 +2.7701480827E+001 +3.3164443858E-003 +2.7067542074E+001 +9.3626493379E-001 -9.8742648287E+000
19605100000.000 +8.8424692328E-001 -1.3438846444E+001 +3.2505126919E-003 +3.0148912612E+001 +3.0910075067E-003 +2.8307566298E+001 +9.3609595359E-001 -9.9355794829E+000
19805050000.000 +8.8333000348E-001 -1.3457462918E+001 +3.7219796633E-003 +3.1029630608E+001 +3.6093549150E-003 +3.0235337960E+001 +9.3575598535E-001 -9.8674682993E+000
20005000000.000 +8.8336394283E-001 -1.3592053909E+001 +3.7837649195E-003 +2.8105531152E+001 +3.6691618100E-003 +2.6772145775E+001 +9.3542230511E-001 -1.0037045522E+001
20204950000.000 +8.8116474390E-001 -1.3756667165E+001 +3.9613101044E-003 +2.4591131899E+001 +3.8800973430E-003 +2.1164391933E+001 +9.3449282624E-001 -1.0092827540E+001
20404900000.000 +8.8313149680E-001 -1.3656922409E+001 +3.9505889910E-003 +2.0921968560E+001 +3.6065790376E-003 +1.8907509270E+001 +9.3316929451E-001 -1.0058174216E+001
20604850000.000 +8.8071442193E-001 -1.3842592655E+001 +3.8834157683E-003 +2.3156557076E+001 +3.7735859009E-003 +2.1369218766E+001 +9.3336581808E-001 -1.0117133856E+001
20804800000.000 +8.7836741872E-001 -1.3835529017E+001 +3.9646257631E-003 +1.9934638639E+001 +4.0176041815E-003 +1.5780829996E+001 +9.3236529759E-001 -1.0214073773E+001
21004750000.000 +8.7798818554E-001 -1.3954435803E+001 +4.0142873591E-003 +1.7549244702E+001 +3.8843320009E-003 +1.7504535260E+001 +9.3333003724E-001 -1.0250761446E+001
21204700000.000 +8.7816582424E-001 -1.3991917989E+001 +3.8306943004E-003 +1.6180346182E+001 +3.7607375040E-003 +1.2971405385E+001 +9.3315659172E-001 -1.0308993156E+001
21404650000.000 +8.7656939342E-001 -1.4143402371E+001 +3.6533336369E-003 +1.5211890658E+001 +3.8627868478E-003 +1.3075588212E+001 +9.3234985468E-001 -1.0382778980E+001
21604600000.000 +8.7715593832E-001 -1.4187825372E+001 +3.7108750314E-003 +1.5812089336E+001 +3.9187338751E-003 +1.0418370241E+001 +9.3243208556E-001 -1.0380441958E+001
21804550000.000 +8.7542110860E-001 -1.4309427190E+001 +3.9692252024E-003 +1.4961103126E+001 +3.8721701852E-003 +9.9184148225E+000 +9.3160887304E-001 -1.0507556601E+001
22004500000.000 +8.7407498843E-001 -1.4365399467E+001 +3.8694840649E-003 +1.2610028032E+001 +3.7707172286E-003 +1.2423722417E+001 +9.3180704178E-001 -1.0529258813E+001
22204450000.000 +8.7380803481E-001 -1.4509556816E+001 +3.5131691300E-003 +1.2537877684E+001 +3.7098360890E-003 +9.9814309501E+000 +9.3214662275E-001 -1.0562693841E+001
22404400000.000 +8.7365307317E-001 -1.4586681922E+001 +3.5458905764E-003 +9.9144706513E+000 +3.4498293221E-003 +8.8045529108E+000 +9.3227871228E-001 -1.0646267834E+001
22604350000.000 +8.7197907446E-001 -1.4690980086E+001 +3.3244444742E-003 +1.1355466244E+001 +3.5739044838E-003 +8.9969532157E+000 +9.3170967982E-001 -1.0676136805E+001
22804300000.000 +8.7086905163E-001 -1.4684248183E+001 +3.3547685830E-003 +1.2762303637E+001 +3.2838205936E-003 +9.4405344246E+000 +9.3125482331E-001 -1.0577979339E+001
23004250000.000 +8.6981584274E-001 -1.4836368934E+001 +3.3904513004E-003 +1.1479466042E+001 +3.2334963398E-003 +1.3378904664E+001 +9.3100880357E-001 -1.0784746188E+001
23204200000.000 +8.6894135091E-001 -1.4901332878E+001 +3.3628353406E-003 +1.4271620969E+001 +3.2828773876E-003 +9.7456943528E+000 +9.3121203814E-001 -1.0700724814E+001
23404150000.000 +8.6772659105E-001 -1.4932478220E+001 +3.6541771675E-003 +1.3446164310E+001 +3.2283272295E-003 +1.2665286414E+001 +9.3110044342E-001 -1.0774201545E+001
23604100000.000 +8.6557694803E-001 -1.4813518229E+001 +3.7027721387E-003 +1.6836210588E+001 +3.6891126364E-003 +1.3773791901E+001 +9.3062469425E-001 -1.0902554228E+001
23804050000.000 +8.6476049539E-001 -1.4946887783E+001 +3.7201491675E-003 +1.4544011769E+001 +3.6954379438E-003 +1.3891182420E+001 +9.3100797050E-001 -1.0888217457E+001
24004000000.000 +8.6470656184E-001 -1.4903841658E+001 +3.7791794213E-003 +1.6930194464E+001 +3.8114586741E-003 +1.6941990610E+001 +9.3085620389E-001 -1.1018252937E+001
24203950000.000 +8.6643489311E-001 -1.4870352109E+001 +4.2539915616E-003 +1.4113633455E+001 +4.0741861111E-003 +1.0710403355E+001 +9.3000281369E-001 -1.1020892806E+001
24403900000.000 +8.6683775117E-001 -1.5140242002E+001 +3.9741217910E-003 +1.3564110694E+001 +3.9084262067E-003 +1.4343854919E+001 +9.3037171745E-001 -1.1088183603E+001
24603850000.000 +8.6578443768E-001 -1.5307143537E+001 +4.4443966549E-003 +1.2442034198E+001 +4.3357879401E-003 +9.1933019136E+000 +9.2968685389E-001 -1.1105940376E+001
24803800000.000 +8.6594043429E-001 -1.5381711258E+001 +4.4288800114E-003 +6.3153729856E+000 +4.5304448570E-003 +3.5975773838E+000 +9.3056570718E-001 -1.1202134995E+001
25003750000.000 +8.6430234401E-001 -1.5538032269E+001 +4.2408898679E-003 +3.8361932639E+000 +4.1431761481E-003 +3.1785726908E+000 +9.3004015455E-001 -1.1282665434E+001
25203700000.000 +8.6363489945E-001 -1.5608869408E+001 +4.3266751338E-003 +2.3044289018E+000 +4.1022684789E-003 +2.1711957986E+000 +9.3103959661E-001 -1.1297481744E+001
25403650000.000 +8.6402361653E-001 -1.5659924097E+001 +4.0014878280E-003 +2.2960109435E+000 +3.9884156704E-003 +2.1083967722E+000 +9.3053789777E-001 -1.1368524676E+001
25603600000.000 +8.6264926543E-001 -1.5774137135E+001 +3.8491240746E-003 +3.7516441070E+000 +3.8252609545E-003 +1.6687342595E+000 +9.3062432908E-001 -1.1469203178E+001
25803550000.000 +8.6222005377E-001 -1.5952342185E+001 +3.7695366614E-003 +7.0812636943E+000 +3.8045238573E-003 +4.7748672626E+000 +9.2998571298E-001 -1.1519746329E+001
26003500000.000 +8.6128253440E-001 -1.6038932311E+001 +3.9023474368E-003 +2.7359312560E+000 +3.8269475286E-003 +2.9483813192E+000 +9.2927907951E-001 -1.1550941638E+001
26203450000.000 +8.6022035578E-001 -1.6122724427E+001 +4.0206162635E-003 +6.6882531713E+000 +4.0243806163E-003 +5.5593863245E+000 +9.2926988200E-001 -1.1652268469E+001
26403400000.000 +8.5878018581E-001 -1.6189811875E+001 +4.1461846136E-003 +3.7781130460E+000 +3.8256315390E-003 +4.6067006253E+000 +9.2956053118E-001 -1.1669968560E+001
26603350000.000 +8.5784315867E-001 -1.6186009539E+001 +3.8095391338E-003 +7.9495349358E+000 +3.8416601164E-003 +3.0500198851E+000 +9.2908856803E-001 -1.1719917349E+001
26803300000.000 +8.5728126698E-001 -1.6271885041E+001 +4.1699116845E-003 +3.9836095378E+000 +3.9026254422E-003 +4.6953963945E+000 +9.2986425185E-001 -1.1778669989E+001
27003250000.000 +8.5557703538E-001 -1.6337869804E+001 +3.8521597186E-003 +5.9438916036E+000 +3.8992955442E-003 +5.9229231910E+000 +9.2998681039E-001 -1.1806016604E+001
27203200000.000 +8.5552473990E-001 -1.6429010412E+001 +4.1794265769E-003 +6.9616607814E+000 +3.8539736144E-003 +8.6635505133E+000 +9.2961695882E-001 -1.1860230287E+001
27403150000.000 +8.5424212696E-001 -1.6518994306E+001 +4.4416624014E-003 +9.8574673199E+000 +4.2358500314E-003 +6.7645852030E+000 +9.2914976989E-001 -1.1978648044E+001
27603100000.000 +8.5263268780E-001 -1.6547940358E+001 +4.8314020904E-003 +6.4987653990E+000 +4.5471368158E-003 +4.4798396520E+000 +9.2871500983E-001 -1.1911111876E+001
27803050000.000 +8.5119305295E-001 -1.6620491428E+001 +4.7481016909E-003 +7.5837209158E+000 +4.5369377936E-003 +8.0737147670E+000 +9.2920656196E-001 -1.1970341231E+001
28003000000.000 +8.5075146196E-001 -1.6714568529E+001 +5.9595979849E-003 +4.8099060568E+000 +5.4600206554E-003 +6.4003080028E+000 +9.2936193643E-001 -1.2081488539E+001
28202950000.000 +8.4971122249E-001 -1.6802509641E+001 +5.9672972275E-003 -6.4628376770E-001 +5.6825230775E-003 +3.3724320745E-001 +9.2891897833E-001 -1.2052612670E+001
28402900000.000 +8.5026545898E-001 -1.6893094091E+001 +6.0961715885E-003 -8.0230151905E+000 +5.7641873062E-003 -8.5152953373E+000 +9.2867504299E-001 -1.2133264146E+001
28602850000.000 +8.4947977618E-001 -1.6936995179E+001 +5.5775629621E-003 -1.3292078788E+001 +5.2973754923E-003 -1.3335800104E+001 +9.2834817338E-001 -1.2246030478E+001
28802800000.000 +8.4851570333E-001 -1.7053817854E+001 +5.4423343200E-003 -1.3942017286E+001 +5.2832565879E-003 -1.5814915182E+001 +9.2923866846E-001 -1.2350488702E+001
29002750000.000 +8.4858073696E-001 -1.7108214613E+001 +5.2347120374E-003 -1.5137022276E+001 +5.0567231672E-003 -1.8687531068E+001 +9.2812499900E-001 -1.2390441380E+001
29202700000.000 +8.4742567526E-001 -1.7120974434E+001 +5.0941408278E-003 -1.5956871046E+001 +5.1353789975E-003 -1.8210045701E+001 +9.2791122304E-001 -1.2544113905E+001
29402650000.000 +8.4593417418E-001 -1.7257139104E+001 +5.0001441796E-003 -1.7610126444E+001 +4.8341146103E-003 -2.1316286069E+001 +9.2811181555E-001 -1.2576111568E+001
29602600000.000 +8.4617726703E-001 -1.7208420436E+001 +4.9481047207E-003 -1.6541252837E+001 +4.7333279443E-003 -1.9858266933E+001 +9.2800331369E-001 -1.2619682025E+001
29802550000.000 +8.4493869445E-001 -1.7285284880E+001 +4.8168938995E-003 -1.8006606745E+001 +4.5805564269E-003 -2.1373945784E+001 +9.2854803991E-001 -1.2699834759E+001
30002500000.000 +8.4417484260E-001 -1.7472821499E+001 +4.5105630277E-003 -2.1363383582E+001 +4.4873722121E-003 -2.1225729333E+001 +9.2906994750E-001 -1.2727159033E+001
30202450000.000 +8.4368531351E-001 -1.7458363851E+001 +4.6927467119E-003 -2.0082278264E+001 +4.4803934536E-003 -2.0741030210E+001 +9.2875753777E-001 -1.2770971062E+001
30402400000.000 +8.4195145394E-001 -1.7580866577E+001 +4.6363484391E-003 -1.7300351285E+001 +4.1299201876E-003 -2.0474495956E+001 +9.2829691584E-001 -1.2901576986E+001
30602350000.000 +8.4079007483E-001 -1.7722430770E+001 +4.4097960856E-003 -1.7280281162E+001 +4.2284425069E-003 -1.8214253027E+001 +9.2866526835E-001 -1.2915534963E+001
30802300000.000 +8.3974687270E-001 -1.7729183951E+001 +4.5866906189E-003 -1.6754634879E+001 +4.4347778382E-003 -1.4438271451E+001 +9.2773244070E-001 -1.2911527220E+001
31002250000.000 +8.3901555501E-001 -1.7763240283E+001 +4.5586020714E-003 -1.4489149455E+001 +4.4711821566E-003 -1.4630690730E+001 +9.2759202125E-001 -1.3067651670E+001
31202200000.000 +8.3773139816E-001 -1.8009637167E+001 +5.0501558776E-003 -1.1013686971E+001 +4.9363270574E-003 -1.1174267283E+001 +9.2626636102E-001 -1.3127006827E+001
31402150000.000 +8.3624587834E-001 -1.7928759040E+001 +5.8584249420E-003 -1.4214893416E+001 +5.8673120819E-003 -1.4182851961E+001 +9.2499570616E-001 -1.3106280186E+001
31602100000.000 +8.3531674848E-001 -1.7848910312E+001 +6.3307705159E-003 -2.3740691120E+001 +6.1394535699E-003 -2.5333215511E+001 +9.2419434497E-001 -1.3149079481E+001
31802050000.000 +8.3472332474E-001 -1.8067131967E+001 +5.9664944637E-003 -2.7994062870E+001 +5.8585014001E-003 -2.6444150127E+001 +9.2446654610E-001 -1.3238388748E+001
32002000000.000 +8.3360216626E-001 -1.8029677844E+001 +6.1449824656E-003 -3.3046470819E+001 +6.0996091224E-003 -3.4565456776E+001 +9.2404975758E-001 -1.3284712018E+001
32201950000.000 +8.3331529829E-001 -1.8059677349E+001 +5.6939126071E-003 -3.8102568636E+001 +5.6898119607E-003 -3.9807492925E+001 +9.2489177223E-001 -1.3347917378E+001
32401900000.000 +8.3334788159E-001 -1.8188959492E+001 +5.6950121503E-003 -3.6752281874E+001 +5.3311874326E-003 -4.0292041203E+001 +9.2496774753E-001 -1.3471431001E+001
32601850000.000 +8.3294676666E-001 -1.8315124572E+001 +5.3939259622E-003 -4.0807320800E+001 +5.2326923645E-003 -4.3078392745E+001 +9.2484234783E-001 -1.3536377260E+001
32801800000.000 +8.3260957144E-001 -1.8379734106E+001 +5.3125985454E-003 -4.1969159439E+001 +5.2987090115E-003 -4.6115255079E+001 +9.2452879486E-001 -1.3564071110E+001
33001750000.000 +8.3171496195E-001 -1.8379442291E+001 +5.1650048813E-003 -4.4934000409E+001 +5.1126147699E-003 -4.7019672946E+001 +9.2439519155E-001 -1.3686694400E+001
33201700000.000 +8.3079545091E-001 -1.8535791561E+001 +5.0870671518E-003 -4.6719091382E+001 +4.9055617326E-003 -4.8447560294E+001 +9.2450427736E-001 -1.3706915707E+001
33401650000.000 +8.2962570311E-001 -1.8583138454E+001 +4.6849461101E-003 -4.6206176256E+001 +4.5952085104E-003 -4.9474966693E+001 +9.2384763848E-001 -1.3798442687E+001
33601600000.000 +8.2857557835E-001 -1.8616082916E+001 +4.5547258541E-003 -4.7431403735E+001 +4.5799709519E-003 -4.6575547084E+001 +9.2340894354E-001 -1.3820511377E+001
33801550000.000 +8.2796626129E-001 -1.8710320385E+001 +4.5312523995E-003 -4.7340472163E+001 +4.4212611172E-003 -5.0853928671E+001 +9.2350967922E-001 -1.3889911118E+001
34001500000.000 +8.2737769861E-001 -1.8782505358E+001 +4.4533798260E-003 -4.6196053073E+001 +4.2365431081E-003 -5.0521829036E+001 +9.2297682684E-001 -1.4004671037E+001
34201450000.000 +8.2571856854E-001 -1.8790451518E+001 +4.5506847230E-003 -4.9194346616E+001 +4.3304837175E-003 -5.0986540859E+001 +9.2257032559E-001 -1.4087242909E+001
34401400000.000 +8.2469905889E-001 -1.8925780958E+001 +4.5518774356E-003 -4.7059539820E+001 +4.1163230746E-003 -4.9667686671E+001 +9.2262811359E-001 -1.4146057144E+001
34601350000.000 +8.2423509713E-001 -1.8883551562E+001 +4.2122453585E-003 -4.8080557586E+001 +4.0697938265E-003 -4.8852317345E+001 +9.2163960190E-001 -1.4140073607E+001
34801300000.000 +8.2357494223E-001 -1.8871511204E+001 +4.3144378045E-003 -4.5033720379E+001 +4.0445906077E-003 -4.7766810761E+001 +9.2128889303E-001 -1.4216293228E+001
35001250000.000 +8.2147261915E-001 -1.8997041056E+001 +4.7138891997E-003 -4.5683069042E+001 +4.4414521419E-003 -4.5310348345E+001 +9.2045503042E-001 -1.4184222267E+001
35201200000.000 +8.2051531210E-001 -1.8984939180E+001 +4.8556032939E-003 -4.5568399080E+001 +4.5837840568E-003 -5.0336221623E+001 +9.1981626884E-001 -1.4280676758E+001
35401150000.000 +8.1989723397E-001 -1.9042553710E+001 +4.8467975331E-003 -4.8111474906E+001 +4.8862504357E-003 -5.1273002607E+001 +9.1953869146E-001 -1.4249430928E+001
35601100000.000 +8.1835143780E-001 -1.9110788752E+001 +5.3705124090E-003 -5.0732060358E+001 +5.0641119573E-003 -5.1189714312E+001 +9.1900778573E-001 -1.4339222317E+001
35801050000.000 +8.1771930282E-001 -1.9155958910E+001 +5.1763079569E-003 -5.4885675595E+001 +5.1298284648E-003 -5.8646332971E+001 +9.1853312652E-001 -1.4339652118E+001
36001000000.000 +8.1691108837E-001 -1.9138972119E+001 +5.0572205889E-003 -5.7899960803E+001 +4.9392595458E-003 -6.0492588851E+001 +9.1821324851E-001 -1.4397826110E+001
36200950000.000 +8.1709069947E-001 -1.9332247111E+001 +5.3454085472E-003 -6.3697794213E+001 +5.1784272087E-003 -6.3014924693E+001 +9.1881639041E-001 -1.4365536532E+001
36400900000.000 +8.1673502425E-001 -1.9284739556E+001 +5.0602576016E-003 -6.6025349311E+001 +4.8755414204E-003 -6.7383099355E+001 +9.1842119020E-001 -1.4507289981E+001
36600850000.000 +8.1670150800E-001 -1.9362497038E+001 +4.8815234895E-003 -6.6303705358E+001 +4.7726220880E-003 -7.0021098137E+001 +9.1803655777E-001 -1.4643150297E+001
36800800000.000 +8.1626837756E-001 -1.9554244045E+001 +4.8848323984E-003 -6.9529875372E+001 +4.7405460296E-003 -7.5793984290E+001 +9.1790478672E-001 -1.4689322019E+001
37000750000.000 +8.1518528564E-001 -1.9624750975E+001 +4.3277026114E-003 -7.1320984262E+001 +4.2172549347E-003 -7.3716142565E+001 +9.1750438045E-001 -1.4752174270E+001
37200700000.000 +8.1399315334E-001 -1.9719769279E+001 +4.2241498391E-003 -7.0304312102E+001 +4.1997709792E-003 -7.4315111554E+001 +9.1783397741E-001 -1.4847617681E+001
37400650000.000 +8.1296188933E-001 -1.9732699729E+001 +4.0553366774E-003 -7.0123395471E+001 +3.8263507277E-003 -7.4009578172E+001 +9.1801988504E-001 -1.4895578095E+001
37600600000.000 +8.1123362275E-001 -1.9792015987E+001 +4.1058168642E-003 -6.8760417633E+001 +3.8721946269E-003 -7.3075648961E+001 +9.1704676216E-001 -1.4913594217E+001
37800550000.000 +8.0938200351E-001 -1.9754936760E+001 +4.2433761710E-003 -6.9157482511E+001 +4.0202856316E-003 -7.1920040369E+001 +9.1704559785E-001 -1.4971107012E+001
38000500000.000 +8.0878017125E-001 -1.9841929550E+001 +4.4644334435E-003 -7.3612942556E+001 +4.1685428001E-003 -7.5071320100E+001 +9.1713614235E-001 -1.4945132514E+001
38200450000.000 +8.0859829018E-001 -1.9808451976E+001 +4.1381711362E-003 -7.6406583874E+001 +3.9315663708E-003 -7.8106636454E+001 +9.1604566944E-001 -1.4983749830E+001
38400400000.000 +8.0715226260E-001 -1.9842099743E+001 +3.8256198099E-003 -7.6363986450E+001 +3.4526890246E-003 -7.7092344258E+001 +9.1561966945E-001 -1.5071109965E+001
38600350000.000 +8.0635798139E-001 -1.9963588962E+001 +3.5723942393E-003 -7.0864788725E+001 +3.3643051639E-003 -7.2313556934E+001 +9.1449963324E-001 -1.5052359712E+001
38800300000.000 +8.0595484125E-001 -1.9894879302E+001 +3.9081461036E-003 -6.6794253424E+001 +3.9173590927E-003 -6.8635856553E+001 +9.1304084654E-001 -1.5078080741E+001
39000250000.000 +8.0465906483E-001 -2.0010507834E+001 +4.2574405699E-003 -7.2850728197E+001 +4.1520439188E-003 -7.3702279099E+001 +9.1311214021E-001 -1.5068199312E+001
39200200000.000 +8.0387051950E-001 -1.9847271003E+001 +4.1163528958E-003 -7.6877562300E+001 +4.1047444254E-003 -7.5203181878E+001 +9.1330650795E-001 -1.5159106169E+001
39400150000.000 +8.0328936739E-001 -1.9921406414E+001 +4.3171629104E-003 -7.4103789568E+001 +4.3094972238E-003 -7.4207586828E+001 +9.1314925430E-001 -1.5247504158E+001
39600100000.000 +8.0344158562E-001 -1.9793719632E+001 +4.5740075273E-003 -7.1324090182E+001 +4.4730377617E-003 -7.4472531250E+001 +9.1209775778E-001 -1.5300445122E+001
39800050000.000 +8.0348247782E-001 -1.9925410082E+001 +5.0669796939E-003 -7.5461431188E+001 +5.0072972817E-003 -7.8362091763E+001 +9.1216537825E-001 -1.5341639424E+001
40000000000.000 +8.0443505207E-001 -1.9942243280E+001 +4.9544214636E-003 -8.7632577186E+001 +4.9381418107E-003 -9.0565652523E+001 +9.1385131220E-001 -1.5452303410E+001
