# Supplementary material for: Conductivity and radio frequency performance data for silver nanoparticle inks deposited via aerosol jet deposition and processed under varying conditions
Source: Data Brief. 2020 Sep 24;33:106331. doi: 10.1016/j.dib.2020.106331 (PMC7560714; doi:10.1016/j.dib.2020.106331)
Supplement: Supplementary file 3 [file mmc3.zip › Sintering Study/Clariant Ink/RF Data/CLA_08_02.S2P]

!  2-Port S-parameters saved by WinCal
! VAR MeasName=S-Parameters (CALIBRATED_DATA) read from VNA (E8364B)
! VAR MeasDate=11/27/2017 3:10:20 PM
! VAR NAME=AFRL171011_07_02
! VAR FILENAME=AFRL171011_07_02.S2P
! VAR DATE=11/27/2017 3:10:21 PM
! VAR PHYS_PORTS=1,2
! VAR ObjTypeName=DATASET
! VAR IndexType=Frequency
!
# Hz S MA R 50
10000000.000 +9.9422719421E-001 -2.1032915808E-001 +9.1683752976E-004 +2.7367447008E+000 +1.9019782613E-003 -6.6085814728E+001 +9.9348079246E-001 -2.2615907676E-001
209950000.000 +9.9000500534E-001 -2.5908858583E-001 +1.3977148685E-004 +2.8722579982E+000 +1.0473793276E-004 +5.6918713183E+001 +9.8993105234E-001 -2.6458961782E-001
409900000.000 +9.8952587925E-001 -3.7754227429E-001 +9.4528611781E-005 +5.2332387185E+001 +6.6556408092E-005 +5.3615363679E+001 +9.8885934601E-001 -3.8412575260E-001
609850000.000 +9.8894151625E-001 -5.0850260039E-001 +2.8242279000E-005 -1.4590290656E+002 +1.1000650655E-004 -7.3281588311E+001 +9.8817226863E-001 -5.4229960760E-001
809800000.000 +9.8842837090E-001 -5.8327598901E-001 +2.3550902291E-004 +5.6431669455E+001 +3.5128758772E-004 +5.1668201740E+001 +9.8782926340E-001 -6.1987986433E-001
1009750000.000 +9.8731255175E-001 -7.1422057110E-001 +1.3042060030E-004 -9.3130867138E+001 +1.6432940854E-004 -4.9668734121E+001 +9.8620607947E-001 -7.4652570786E-001
1209700000.000 +9.8735923846E-001 -7.7878827939E-001 +3.1045642263E-005 -1.6267879794E+002 +6.1764560543E-005 -1.4277869135E+002 +9.8547349162E-001 -7.5663328740E-001
1409650000.000 +9.8677285369E-001 -9.2925286924E-001 +8.6935413665E-005 +1.7255087749E+002 +4.1608472432E-005 -4.4247682999E+001 +9.8537232115E-001 -9.4704497097E-001
1609600000.000 +9.8569487590E-001 -1.0366780189E+000 +5.5565013678E-005 -1.5150901541E+001 +5.0071734974E-005 +6.0942961019E+001 +9.8518983452E-001 -1.0830051416E+000
1809550000.000 +9.8489313576E-001 -1.2250610711E+000 +3.1797241082E-005 -1.4649830149E+002 +5.0452402837E-005 +1.4367414783E+002 +9.8428595605E-001 -1.1847253763E+000
2009500000.000 +9.8305490782E-001 -1.3370491442E+000 +3.3666074604E-004 +1.2590139841E+002 +2.3928530518E-004 +1.2780722573E+002 +9.8299688472E-001 -1.3828378601E+000
2209450000.000 +9.8203457814E-001 -1.3032941547E+000 +1.3029686598E-004 -1.0587430355E+002 +7.0095255123E-005 -8.8873033601E+001 +9.8239705000E-001 -1.3774072530E+000
2409400000.000 +9.8279062143E-001 -1.4539394367E+000 +1.7151103569E-004 +9.5992268961E+001 +2.4002720992E-004 +1.0416284169E+002 +9.8132296476E-001 -1.4782506966E+000
2609350000.000 +9.8230382582E-001 -1.5209795053E+000 +1.5410185013E-004 +7.6576800817E+001 +1.9105830279E-004 +5.9377433049E+001 +9.8157915992E-001 -1.5671275909E+000
2809300000.000 +9.8192180800E-001 -1.5691014368E+000 +2.0165081438E-004 +1.4012257125E+002 +1.4885581762E-004 +1.5231507042E+002 +9.8227491656E-001 -1.6907177545E+000
3009250000.000 +9.8145285089E-001 -1.7134483144E+000 +2.9241990292E-004 +1.1165941596E+002 +2.6794204072E-004 +9.8045002424E+001 +9.8064962266E-001 -1.7955808033E+000
3209200000.000 +9.8059073999E-001 -1.7751913432E+000 +3.2495092467E-004 +1.4694857464E+002 +2.5236404391E-004 +1.3535857066E+002 +9.7982222408E-001 -1.8817644225E+000
3409150000.000 +9.7945023549E-001 -1.8482771741E+000 +2.3743944641E-004 +1.3678353647E+002 +2.0849974062E-004 +1.3852776601E+002 +9.7911033221E-001 -1.9233550915E+000
3609100000.000 +9.7924684222E-001 -1.9496687279E+000 +2.9835539825E-004 +1.3663603662E+002 +2.8655527944E-004 +1.5365082366E+002 +9.7881595593E-001 -2.0212806359E+000
3809050000.000 +9.7790773219E-001 -1.9410753706E+000 +5.1591237879E-004 +1.3888788818E+002 +5.2088546445E-004 +1.4119818586E+002 +9.7829897641E-001 -2.0705547820E+000
4009000000.000 +9.7787443546E-001 -2.0172899256E+000 +4.6505011121E-004 +1.2639600642E+002 +4.6500425607E-004 +1.2964190088E+002 +9.7816768055E-001 -2.1721972411E+000
4208950000.000 +9.7763787261E-001 -2.1160535967E+000 +5.4560126825E-004 +1.2872381818E+002 +5.4833000123E-004 +1.2694019757E+002 +9.7750184413E-001 -2.2999001343E+000
4408900000.000 +9.7690481023E-001 -2.1808292264E+000 +5.6309047915E-004 +1.2229071017E+002 +6.7666234951E-004 +1.1555449106E+002 +9.7685327282E-001 -2.2813165513E+000
4608850000.000 +9.7658256453E-001 -2.2497236132E+000 +5.2695767902E-004 +1.2612212843E+002 +5.6914998977E-004 +1.3314489815E+002 +9.7645463917E-001 -2.3986157844E+000
4808800000.000 +9.7587600081E-001 -2.3189061631E+000 +5.6783744099E-004 +1.2207128843E+002 +5.5972170834E-004 +1.2299851940E+002 +9.7589744614E-001 -2.4693200921E+000
5008750000.000 +9.7543540675E-001 -2.3789683838E+000 +5.3904801088E-004 +1.2061107241E+002 +4.7123162914E-004 +1.2239916367E+002 +9.7593548794E-001 -2.5364415089E+000
5208700000.000 +9.7494364654E-001 -2.4113010058E+000 +8.4574500250E-004 +1.3556383994E+002 +8.5916892041E-004 +1.3504530826E+002 +9.7555288560E-001 -2.6022935444E+000
5408650000.000 +9.7492223971E-001 -2.4720782969E+000 +8.5043633535E-004 +1.2299571468E+002 +9.1857896161E-004 +1.1904877987E+002 +9.7570968517E-001 -2.6511684107E+000
5608600000.000 +9.7584912883E-001 -2.5287238650E+000 +9.6330877778E-004 +1.1150085979E+002 +8.5082533775E-004 +1.1896940486E+002 +9.7565094104E-001 -2.7138056505E+000
5808550000.000 +9.7540650704E-001 -2.5764639799E+000 +9.7024066591E-004 +1.0846185169E+002 +9.2805965127E-004 +1.0501832643E+002 +9.7579130201E-001 -2.8127699028E+000
6008500000.000 +9.7556775503E-001 -2.7029105403E+000 +9.4641205159E-004 +1.0995869877E+002 +9.1625730390E-004 +1.1435788444E+002 +9.7567656357E-001 -2.9048689797E+000
6208450000.000 +9.7584649339E-001 -2.7810585673E+000 +1.0307484552E-003 +1.0971542640E+002 +1.0538863100E-003 +1.1175301542E+002 +9.7518033818E-001 -2.9866039965E+000
6408400000.000 +9.7495745258E-001 -2.8550791790E+000 +1.0920652399E-003 +1.0371813968E+002 +1.0483133164E-003 +1.0639101691E+002 +9.7556026854E-001 -3.0879206232E+000
6608350000.000 +9.7499928721E-001 -2.9605134732E+000 +1.0334913980E-003 +9.9350405101E+001 +1.0410012806E-003 +1.0126976546E+002 +9.7508671452E-001 -3.2064255249E+000
6808300000.000 +9.7437173804E-001 -3.0399681565E+000 +1.0851774640E-003 +9.3987245282E+001 +1.0216167288E-003 +9.2684828024E+001 +9.7504245732E-001 -3.2819725771E+000
7008250000.000 +9.7448199288E-001 -3.0970024674E+000 +1.0319199829E-003 +9.4231158235E+001 +1.0907571055E-003 +9.3157862697E+001 +9.7442302237E-001 -3.3672837296E+000
7208200000.000 +9.7447727866E-001 -3.1900538418E+000 +1.0442138210E-003 +9.2370755057E+001 +9.5388528492E-004 +9.1833209629E+001 +9.7448927054E-001 -3.4790070107E+000
7408150000.000 +9.7433765066E-001 -3.3007573795E+000 +1.0740597190E-003 +9.7492057243E+001 +9.8851004014E-004 +9.6264458918E+001 +9.7396788394E-001 -3.5384034655E+000
7608100000.000 +9.7319777593E-001 -3.3646100520E+000 +1.0591333870E-003 +9.3996072992E+001 +1.1164640543E-003 +9.0665129834E+001 +9.7363635608E-001 -3.6353125995E+000
7808050000.000 +9.7292921256E-001 -3.4891037512E+000 +9.2273193323E-004 +9.1697149805E+001 +9.8265856713E-004 +8.9927177435E+001 +9.7322868863E-001 -3.7638853154E+000
8008000000.000 +9.7261831562E-001 -3.5713706109E+000 +1.0536500207E-003 +9.1739894580E+001 +1.0587163668E-003 +9.1399122882E+001 +9.7237991133E-001 -3.8516019317E+000
8207950000.000 +9.7222498928E-001 -3.6559646763E+000 +9.5718274405E-004 +9.4986385260E+001 +9.4239496595E-004 +9.4281975782E+001 +9.7211586991E-001 -3.8834837091E+000
8407900000.000 +9.7120451390E-001 -3.7252391930E+000 +9.6349460666E-004 +1.0049478712E+002 +9.1067005286E-004 +1.0109121795E+002 +9.7170491097E-001 -3.9957202647E+000
8607850000.000 +9.7097561166E-001 -3.7989330216E+000 +9.2283315038E-004 +1.0514666175E+002 +9.5560651303E-004 +1.0407635570E+002 +9.7129463626E-001 -4.0809678843E+000
8807800000.000 +9.7052161328E-001 -3.8319257313E+000 +1.2073240114E-003 +1.0608332465E+002 +1.1567663026E-003 +1.0448650799E+002 +9.7077675598E-001 -4.1105911070E+000
9007750000.000 +9.7028098603E-001 -3.9092496173E+000 +1.1244798802E-003 +1.0404662912E+002 +1.1589798180E-003 +1.0604192019E+002 +9.6995894318E-001 -4.2136608349E+000
9207700000.000 +9.6954783168E-001 -3.9909244673E+000 +1.3259941887E-003 +1.0427595356E+002 +1.3039162386E-003 +1.0656696608E+002 +9.6997968586E-001 -4.2892244251E+000
9407650000.000 +9.6945980884E-001 -4.0272424298E+000 +1.4370226307E-003 +1.0115486842E+002 +1.3390978241E-003 +1.0104446111E+002 +9.6948004708E-001 -4.3832850172E+000
9607600000.000 +9.6852885555E-001 -4.1385595515E+000 +1.3414274890E-003 +1.0141680716E+002 +1.2948099449E-003 +9.9411311607E+001 +9.6909671271E-001 -4.4435744943E+000
9807550000.000 +9.6829297820E-001 -4.2588422028E+000 +1.3425347229E-003 +1.0097207542E+002 +1.2941156046E-003 +9.6319516488E+001 +9.6914133616E-001 -4.5376567949E+000
10007500000.000 +9.6754726723E-001 -4.3205918759E+000 +1.3646910592E-003 +1.0487637220E+002 +1.3516777519E-003 +1.0343336859E+002 +9.6804737655E-001 -4.5923506317E+000
10207450000.000 +9.6695878649E-001 -4.3760697482E+000 +1.4400360232E-003 +9.8175285575E+001 +1.4514970376E-003 +9.9422784438E+001 +9.6788492682E-001 -4.6783753332E+000
10407400000.000 +9.6664672129E-001 -4.4815573619E+000 +1.4858176348E-003 +1.0174548145E+002 +1.3746649397E-003 +1.0266164844E+002 +9.6720066978E-001 -4.7615067138E+000
10607350000.000 +9.6631321679E-001 -4.5182168378E+000 +1.5828695327E-003 +1.0296501808E+002 +1.5281260048E-003 +1.0417447473E+002 +9.6693691958E-001 -4.8456605684E+000
10807300000.000 +9.6552551028E-001 -4.5930104706E+000 +1.5861547927E-003 +1.0546966528E+002 +1.6203064759E-003 +1.0539695758E+002 +9.6647408271E-001 -4.9093550638E+000
11007250000.000 +9.6519807975E-001 -4.6602233223E+000 +1.6906363077E-003 +1.0335911832E+002 +1.6274209020E-003 +1.0207440278E+002 +9.6606274273E-001 -4.9978322842E+000
11207200000.000 +9.6512176896E-001 -4.7192110359E+000 +1.7217543819E-003 +1.0620853430E+002 +1.6228916607E-003 +1.0485629833E+002 +9.6561783920E-001 -5.0358946251E+000
11407150000.000 +9.6432097216E-001 -4.7534119609E+000 +1.7706619501E-003 +1.0657132460E+002 +1.7450266660E-003 +1.0755069162E+002 +9.6495580327E-001 -5.1220751904E+000
11607100000.000 +9.6400290304E-001 -4.8877648532E+000 +1.9573253317E-003 +1.0289998545E+002 +1.8076672673E-003 +1.0344965660E+002 +9.6447182258E-001 -5.2040975305E+000
11807050000.000 +9.6391826193E-001 -4.8966603186E+000 +2.0283952697E-003 +1.0893456408E+002 +2.0014767834E-003 +1.0611512440E+002 +9.6381107340E-001 -5.2773056750E+000
12007000000.000 +9.6198426109E-001 -4.9782170984E+000 +2.2263352115E-003 +1.0563423331E+002 +2.1500170722E-003 +1.0478818543E+002 +9.6334749905E-001 -5.3813690730E+000
12206950000.000 +9.6174533963E-001 -5.0334275370E+000 +2.4731729689E-003 +1.0153774268E+002 +2.3639826302E-003 +1.0266634922E+002 +9.6296338367E-001 -5.4006962647E+000
12406900000.000 +9.6125680076E-001 -5.0416929188E+000 +2.4751692314E-003 +9.9350160040E+001 +2.4124659498E-003 +9.6785915768E+001 +9.6294980417E-001 -5.4973576536E+000
12606850000.000 +9.6052451871E-001 -5.1395387433E+000 +2.5668889277E-003 +9.7458241860E+001 +2.5573867156E-003 +9.7028706566E+001 +9.6203463984E-001 -5.5046419000E+000
12806800000.000 +9.5948059094E-001 -5.1945613908E+000 +2.7000437332E-003 +9.5685503455E+001 +2.6105277976E-003 +9.4042362394E+001 +9.6156288500E-001 -5.5892520010E+000
13006750000.000 +9.6010801502E-001 -5.2074394334E+000 +2.8399462380E-003 +9.0772008061E+001 +2.7990793838E-003 +8.9267513004E+001 +9.6137557340E-001 -5.6126323409E+000
13206700000.000 +9.5940698630E-001 -5.3185120776E+000 +3.0213157119E-003 +8.8528529592E+001 +2.9226110680E-003 +8.6388864004E+001 +9.6055948073E-001 -5.6745584781E+000
13406650000.000 +9.5836134182E-001 -5.3941536203E+000 +3.1340099866E-003 +8.0326198544E+001 +3.1331619643E-003 +8.1378565661E+001 +9.6031434729E-001 -5.7997634524E+000
13606600000.000 +9.5824603220E-001 -5.4614441763E+000 +2.9830560555E-003 +7.3589191368E+001 +2.9601869812E-003 +7.1654764468E+001 +9.5997601446E-001 -5.7874914119E+000
13806550000.000 +9.5767580170E-001 -5.5165276222E+000 +2.1884945981E-003 +6.4047121469E+001 +2.2364698861E-003 +6.0896689873E+001 +9.5972215496E-001 -5.9258197331E+000
14006500000.000 +9.5689598772E-001 -5.6023808953E+000 +1.8518420329E-003 +7.8593759855E+001 +1.7592731819E-003 +7.9008233353E+001 +9.5811358404E-001 -6.0287754307E+000
14206450000.000 +9.5587093935E-001 -5.6964059170E+000 +2.2092355868E-003 +9.1122406725E+001 +2.2775897708E-003 +8.9173160617E+001 +9.5725165900E-001 -5.9375378473E+000
14406400000.000 +9.5570550430E-001 -5.6896757427E+000 +2.4255170238E-003 +8.4926796623E+001 +2.4034320570E-003 +8.5828719729E+001 +9.5632791478E-001 -6.0337420781E+000
14606350000.000 +9.5492077213E-001 -5.7099935196E+000 +2.3661617039E-003 +9.2456003859E+001 +2.3666783983E-003 +9.1697601240E+001 +9.5648694810E-001 -6.1078255706E+000
14806300000.000 +9.5399236386E-001 -5.7608303634E+000 +2.8334552360E-003 +8.6610336900E+001 +2.7162326558E-003 +8.6822853345E+001 +9.5573018040E-001 -6.1354568602E+000
15006250000.000 +9.5387851719E-001 -5.8293568115E+000 +2.7126141961E-003 +8.2883951018E+001 +2.6690515604E-003 +8.0416831372E+001 +9.5539021678E-001 -6.1713398085E+000
15206200000.000 +9.5310910195E-001 -5.8402515535E+000 +2.8820392030E-003 +8.6148585814E+001 +2.7750043783E-003 +8.5706229091E+001 +9.5500816743E-001 -6.2520266559E+000
15406150000.000 +9.5367731505E-001 -5.9018152898E+000 +2.8509628074E-003 +7.8226994329E+001 +2.7747927020E-003 +7.5702483296E+001 +9.5499307901E-001 -6.2713499900E+000
15606100000.000 +9.5289400225E-001 -5.9382260262E+000 +2.6707215424E-003 +8.2124169708E+001 +2.5636109532E-003 +8.0653956406E+001 +9.5450533754E-001 -6.3334070741E+000
15806050000.000 +9.5223426252E-001 -6.0343353197E+000 +2.7232962619E-003 +8.3586389312E+001 +2.8289755348E-003 +8.2952702003E+001 +9.5396015354E-001 -6.3873780316E+000
16006000000.000 +9.5134410622E-001 -6.0102613409E+000 +2.7641488352E-003 +8.2967432570E+001 +2.6251106669E-003 +8.3569018481E+001 +9.5383900127E-001 -6.4052154747E+000
16205950000.000 +9.5127624032E-001 -6.0144653742E+000 +3.0627871909E-003 +7.9548718506E+001 +2.9300405199E-003 +8.0580992391E+001 +9.5333516814E-001 -6.4564480364E+000
16405900000.000 +9.5052796268E-001 -6.0321017391E+000 +2.9472375047E-003 +8.3443570627E+001 +2.8763057490E-003 +8.1742340221E+001 +9.5278293138E-001 -6.5396438738E+000
16605850000.000 +9.4996192305E-001 -6.0617580028E+000 +3.1796475072E-003 +8.1125441167E+001 +3.0598456340E-003 +7.8787352458E+001 +9.5261477330E-001 -6.5170399316E+000
16805800000.000 +9.5051728730E-001 -6.1103658965E+000 +3.0839436660E-003 +7.7139078187E+001 +2.9648494388E-003 +7.3944958921E+001 +9.5236086954E-001 -6.5759426420E+000
17005750000.000 +9.4989007499E-001 -6.1770791216E+000 +3.1852989511E-003 +7.5806606142E+001 +2.9760020638E-003 +7.5568655842E+001 +9.5202781534E-001 -6.6204924216E+000
17205700000.000 +9.4944556698E-001 -6.2834282107E+000 +3.0012574862E-003 +7.5889167971E+001 +2.8644661854E-003 +7.1917005323E+001 +9.5230288213E-001 -6.6118733445E+000
17405650000.000 +9.4753678650E-001 -6.2316245591E+000 +2.6337886965E-003 +7.4169281668E+001 +2.6121993189E-003 +7.3809005305E+001 +9.5204951180E-001 -6.6669245535E+000
17605600000.000 +9.4743136805E-001 -6.3046469661E+000 +2.6090319613E-003 +8.3619060837E+001 +2.5429816598E-003 +8.1938879103E+001 +9.5175237817E-001 -6.7444734820E+000
17805550000.000 +9.4712045226E-001 -6.3698902177E+000 +2.8197071442E-003 +8.6234382250E+001 +2.7110148684E-003 +8.7637582143E+001 +9.5144475918E-001 -6.7901253475E+000
18005500000.000 +9.4725380401E-001 -6.3589122637E+000 +3.0288536210E-003 +8.9050501619E+001 +3.0240018038E-003 +8.9648182272E+001 +9.5062182967E-001 -6.8686248957E+000
18205450000.000 +9.4696324066E-001 -6.4206478650E+000 +3.3784749622E-003 +8.8183426595E+001 +3.2859647476E-003 +8.6347040066E+001 +9.5035985542E-001 -6.9335926692E+000
18405400000.000 +9.4701989530E-001 -6.4413351891E+000 +3.3550691685E-003 +9.0917707454E+001 +3.3438461946E-003 +8.9892989135E+001 +9.5038235775E-001 -6.9301616864E+000
18605350000.000 +9.4674834301E-001 -6.4387259952E+000 +3.8885939372E-003 +8.9733408449E+001 +3.7580329720E-003 +8.7999971828E+001 +9.4975417996E-001 -6.9627153991E+000
18805300000.000 +9.4689497857E-001 -6.4922982269E+000 +4.1039191664E-003 +8.4630658690E+001 +3.9593233465E-003 +8.3000321492E+001 +9.4963094081E-001 -7.0103053552E+000
19005250000.000 +9.4700720446E-001 -6.6045154357E+000 +4.0406631002E-003 +8.3957949274E+001 +3.9530181646E-003 +8.2904295055E+001 +9.4887324168E-001 -7.0077968649E+000
19205200000.000 +9.4679102442E-001 -6.5703746627E+000 +4.2600612539E-003 +8.2152596743E+001 +4.0232812125E-003 +7.9974839531E+001 +9.4885364425E-001 -7.0505801577E+000
19405150000.000 +9.4602435222E-001 -6.6522367696E+000 +4.1665743455E-003 +8.0908529862E+001 +3.9806874106E-003 +8.0168268710E+001 +9.4856554455E-001 -7.1486607482E+000
19605100000.000 +9.4553940865E-001 -6.6605179930E+000 +4.4356868676E-003 +8.3629426086E+001 +4.1578931418E-003 +8.2685170435E+001 +9.4767889673E-001 -7.1190089825E+000
19805050000.000 +9.4515556915E-001 -6.6102265966E+000 +4.7300413280E-003 +7.9638768711E+001 +4.6895199713E-003 +7.9825036277E+001 +9.4794137487E-001 -7.0882072858E+000
20005000000.000 +9.4594546214E-001 -6.6969138145E+000 +5.1595655997E-003 +7.7978173397E+001 +4.7289027977E-003 +7.5545090314E+001 +9.4742867539E-001 -7.1569912231E+000
20204950000.000 +9.4422341303E-001 -6.7853730368E+000 +4.9374550108E-003 +7.1750871275E+001 +4.5076031457E-003 +7.0475820332E+001 +9.4726876647E-001 -7.1747099307E+000
20404900000.000 +9.4522365420E-001 -6.6086471802E+000 +4.8701998220E-003 +7.3925593990E+001 +4.6019752277E-003 +7.2228901148E+001 +9.4654565142E-001 -7.1441725395E+000
20604850000.000 +9.4492725844E-001 -6.7701794213E+000 +4.8990043363E-003 +7.1308839120E+001 +4.5561814977E-003 +7.4044481150E+001 +9.4700447131E-001 -7.1869300381E+000
20804800000.000 +9.4475847618E-001 -6.7556310742E+000 +4.9828496258E-003 +6.8676898259E+001 +5.0204455380E-003 +6.7719245572E+001 +9.4629546354E-001 -7.2396218217E+000
21004750000.000 +9.4487502949E-001 -6.7868943691E+000 +4.9882211000E-003 +6.6559338416E+001 +4.9343116865E-003 +6.3585318525E+001 +9.4795393852E-001 -7.2311769736E+000
21204700000.000 +9.4639832066E-001 -6.7867569268E+000 +5.0208529922E-003 +6.4729527871E+001 +4.7950884896E-003 +6.4749178125E+001 +9.4713277785E-001 -7.3073134191E+000
21404650000.000 +9.4678690203E-001 -6.8800872453E+000 +4.9115539504E-003 +6.4997880725E+001 +4.7676401057E-003 +6.3263833232E+001 +9.4745923738E-001 -7.3297406613E+000
21604600000.000 +9.4660785417E-001 -6.9415442257E+000 +4.8893719547E-003 +6.4177770200E+001 +4.7919982470E-003 +6.4143482950E+001 +9.4718151791E-001 -7.3024383546E+000
21804550000.000 +9.4749365330E-001 -6.9963029240E+000 +4.9750811823E-003 +6.4085819598E+001 +4.6977842318E-003 +6.2217323390E+001 +9.4813584596E-001 -7.4246922019E+000
22004500000.000 +9.4657117984E-001 -7.0177062976E+000 +5.1375826486E-003 +6.2940162674E+001 +4.9781267257E-003 +6.3742725699E+001 +9.4779279260E-001 -7.4540455144E+000
22204450000.000 +9.4736545545E-001 -7.0742449028E+000 +5.0074085986E-003 +6.3014280996E+001 +5.0851941394E-003 +6.0584610379E+001 +9.4806887357E-001 -7.4254952696E+000
22404400000.000 +9.4767758285E-001 -7.0672118960E+000 +4.8689519611E-003 +6.3921200089E+001 +4.8461090509E-003 +6.1098202913E+001 +9.4859624548E-001 -7.4894495040E+000
22604350000.000 +9.4748743408E-001 -7.1723115706E+000 +5.1787474102E-003 +6.3225758712E+001 +5.0691535166E-003 +6.1129913992E+001 +9.4898616501E-001 -7.5260793864E+000
22804300000.000 +9.4719170722E-001 -7.0859801320E+000 +5.2582171845E-003 +6.5276166470E+001 +4.9472450428E-003 +6.2650584569E+001 +9.4790528451E-001 -7.5063051057E+000
23004250000.000 +9.4728200353E-001 -7.1982068206E+000 +5.4703957868E-003 +6.4758483359E+001 +5.2138072048E-003 +6.1744767290E+001 +9.4845820659E-001 -7.5234572237E+000
23204200000.000 +9.4751546661E-001 -7.2468564720E+000 +5.4927986112E-003 +6.3426201086E+001 +5.2837247595E-003 +6.1277796408E+001 +9.4925367817E-001 -7.5026808257E+000
23404150000.000 +9.4751834840E-001 -7.2548798173E+000 +5.8142315154E-003 +6.6171754646E+001 +5.4788325749E-003 +6.2541229167E+001 +9.5013935307E-001 -7.5917277680E+000
23604100000.000 +9.4647703314E-001 -7.1518775080E+000 +6.0825313815E-003 +6.1660817970E+001 +5.9397637930E-003 +6.1849207709E+001 +9.4979071080E-001 -7.7138779171E+000
23804050000.000 +9.4578512046E-001 -7.2928403695E+000 +6.3449012059E-003 +5.8979860699E+001 +6.0526031314E-003 +5.7956606389E+001 +9.5007621565E-001 -7.7056422628E+000
24004000000.000 +9.4661471270E-001 -7.3170331455E+000 +6.4652069293E-003 +5.9003697903E+001 +6.1975367492E-003 +5.4724666773E+001 +9.5018976359E-001 -7.7923227049E+000
24203950000.000 +9.4946580207E-001 -7.2020322883E+000 +6.7131062084E-003 +5.1987560471E+001 +6.3792855238E-003 +5.1577886315E+001 +9.4970171648E-001 -7.7485858012E+000
24403900000.000 +9.5045812551E-001 -7.3753333039E+000 +6.2985599937E-003 +5.1233557202E+001 +5.9985838461E-003 +5.0170850692E+001 +9.5032741010E-001 -7.9080371365E+000
24603850000.000 +9.5103711212E-001 -7.5692673395E+000 +6.7041331097E-003 +4.9657228891E+001 +6.6025574184E-003 +4.7311591690E+001 +9.4998732125E-001 -7.9113944033E+000
24803800000.000 +9.5178615635E-001 -7.5956267727E+000 +6.6168220275E-003 +4.2514978195E+001 +6.3389443448E-003 +4.0688144354E+001 +9.5053126351E-001 -7.9423437918E+000
25003750000.000 +9.5093713434E-001 -7.6686293049E+000 +6.1550000802E-003 +4.3660870490E+001 +5.8565907691E-003 +4.1915907890E+001 +9.5071496243E-001 -8.0228246062E+000
25203700000.000 +9.5148361754E-001 -7.7320197546E+000 +6.1572635994E-003 +4.2131536065E+001 +6.0767245630E-003 +4.0578320992E+001 +9.5163729928E-001 -8.0142266377E+000
25403650000.000 +9.5197828347E-001 -7.8099062242E+000 +5.9640854807E-003 +4.3287425618E+001 +5.8302727278E-003 +4.0398940264E+001 +9.5137715483E-001 -8.0583683682E+000
25603600000.000 +9.5138751716E-001 -7.8691591274E+000 +5.9382951641E-003 +4.4716747857E+001 +5.7168069477E-003 +4.3256844255E+001 +9.5144483647E-001 -8.1716811981E+000
25803550000.000 +9.5214336739E-001 -8.0071872002E+000 +6.0151587227E-003 +4.5181886093E+001 +5.4784898445E-003 +4.2830790000E+001 +9.5120389733E-001 -8.1903705942E+000
26003500000.000 +9.5214375127E-001 -8.0802754582E+000 +5.9648297985E-003 +4.3756956173E+001 +5.6543686675E-003 +4.3149977286E+001 +9.5105559074E-001 -8.2463938846E+000
26203450000.000 +9.5211813696E-001 -8.1158091578E+000 +6.4306300257E-003 +4.4050155366E+001 +6.1879293470E-003 +4.2876156802E+001 +9.5144287404E-001 -8.3162051175E+000
26403400000.000 +9.5185360097E-001 -8.1721178431E+000 +6.2620938806E-003 +4.1610769954E+001 +5.8992272919E-003 +4.0185805433E+001 +9.5205136688E-001 -8.3386809302E+000
26603350000.000 +9.5168751014E-001 -8.1936927978E+000 +6.3740039011E-003 +4.3628329375E+001 +6.2110048032E-003 +4.0855058639E+001 +9.5164589383E-001 -8.3950146611E+000
26803300000.000 +9.5222745254E-001 -8.2436753430E+000 +6.3330939622E-003 +4.0098208310E+001 +6.0174469645E-003 +3.9564820871E+001 +9.5255289262E-001 -8.4804058647E+000
27003250000.000 +9.5198675984E-001 -8.3366902482E+000 +6.3090076414E-003 +4.1525749602E+001 +6.0070986763E-003 +4.1382477487E+001 +9.5245226070E-001 -8.4875058432E+000
27203200000.000 +9.5159105446E-001 -8.3236683075E+000 +6.7899739148E-003 +4.4821409148E+001 +6.2370724505E-003 +4.0748360401E+001 +9.5205526821E-001 -8.5174082681E+000
27403150000.000 +9.5113038336E-001 -8.4106622872E+000 +7.2893590157E-003 +4.2506136377E+001 +6.8582128229E-003 +3.8865171599E+001 +9.5169370953E-001 -8.6202215122E+000
27603100000.000 +9.5030969133E-001 -8.4592475006E+000 +7.2954989357E-003 +3.6976010154E+001 +6.8059457732E-003 +3.5615748662E+001 +9.5175995133E-001 -8.5629796959E+000
27803050000.000 +9.5000476495E-001 -8.5148274472E+000 +7.5048755585E-003 +3.8906734260E+001 +7.0242976455E-003 +3.7248735013E+001 +9.5218983372E-001 -8.6094122124E+000
28003000000.000 +9.4947364516E-001 -8.5778408420E+000 +8.6230678665E-003 +3.2593980527E+001 +7.9785100107E-003 +3.0496735731E+001 +9.5169775477E-001 -8.6841513362E+000
28202950000.000 +9.4933480533E-001 -8.6305650511E+000 +8.3642762715E-003 +2.5254926270E+001 +7.7737223046E-003 +2.3053620903E+001 +9.5187283976E-001 -8.6361813039E+000
28402900000.000 +9.4968532258E-001 -8.6953394870E+000 +7.8923374937E-003 +1.8607819753E+001 +7.6976252963E-003 +1.5823457586E+001 +9.5179807323E-001 -8.7042270646E+000
28602850000.000 +9.5036827067E-001 -8.6920651795E+000 +7.0787301718E-003 +1.6329171526E+001 +6.6173117706E-003 +1.5242850047E+001 +9.5171068148E-001 -8.8186413086E+000
28802800000.000 +9.4993891915E-001 -8.8017213652E+000 +6.6403332189E-003 +1.4781291150E+001 +6.4033011919E-003 +1.5137003733E+001 +9.5276672757E-001 -8.8545994427E+000
29002750000.000 +9.5126441344E-001 -8.8389297787E+000 +6.2330434915E-003 +1.7606288055E+001 +6.1317112295E-003 +1.5522185484E+001 +9.5242088524E-001 -8.9142646706E+000
29202700000.000 +9.5137865255E-001 -8.8567098820E+000 +6.4435705038E-003 +1.6788011525E+001 +6.1099559010E-003 +1.3984625846E+001 +9.5274284602E-001 -9.0532183660E+000
29402650000.000 +9.5081718828E-001 -8.9305543903E+000 +6.1598583648E-003 +1.8628786927E+001 +5.6116787249E-003 +1.5734540210E+001 +9.5303501310E-001 -9.0944059664E+000
29602600000.000 +9.5201157974E-001 -8.8854415444E+000 +6.2024286981E-003 +2.0549825913E+001 +5.7033560824E-003 +1.8359055960E+001 +9.5305460276E-001 -9.1389477328E+000
29802550000.000 +9.5215898811E-001 -8.9892969566E+000 +6.0388148125E-003 +2.1867996911E+001 +5.6172771180E-003 +1.7042034339E+001 +9.5357309184E-001 -9.2045197198E+000
30002500000.000 +9.5151434527E-001 -9.0712413953E+000 +5.9806036498E-003 +2.2108909231E+001 +5.5676318297E-003 +2.0173203824E+001 +9.5455828616E-001 -9.2110927571E+000
30202450000.000 +9.5177427424E-001 -9.1024205109E+000 +5.9036737333E-003 +2.2581749235E+001 +5.6824741627E-003 +2.0120746511E+001 +9.5446762321E-001 -9.2662856401E+000
30402400000.000 +9.5189695334E-001 -9.1654374944E+000 +6.0437187274E-003 +2.2520972053E+001 +5.6469832053E-003 +2.2198026680E+001 +9.5429462402E-001 -9.3715358308E+000
30602350000.000 +9.5129119417E-001 -9.2677521959E+000 +6.2748215021E-003 +2.3995483432E+001 +5.8447072296E-003 +2.4281480651E+001 +9.5488735245E-001 -9.4486558982E+000
30802300000.000 +9.5116886046E-001 -9.2764288502E+000 +6.7023246244E-003 +2.3772460704E+001 +6.0679468159E-003 +2.3734798221E+001 +9.5351523342E-001 -9.3697434771E+000
31002250000.000 +9.5165290166E-001 -9.3030089361E+000 +6.7525936638E-003 +2.4163847265E+001 +6.5552257528E-003 +2.3904866397E+001 +9.5326835633E-001 -9.4634895292E+000
31202200000.000 +9.5032376988E-001 -9.5309703898E+000 +7.7719427225E-003 +2.4596970722E+001 +7.2331290996E-003 +2.5092913254E+001 +9.5242395973E-001 -9.6094742208E+000
31402150000.000 +9.4867208526E-001 -9.4658938098E+000 +8.6972662155E-003 +1.7333018520E+001 +8.4955310920E-003 +1.7875089711E+001 +9.5111134054E-001 -9.5357150243E+000
31602100000.000 +9.4883760579E-001 -9.3044430340E+000 +8.7041974627E-003 +7.2145312132E+000 +8.0016940790E-003 +4.7700295537E+000 +9.5037352911E-001 -9.5358585477E+000
31802050000.000 +9.4942307222E-001 -9.5361911742E+000 +7.8767656776E-003 +4.1278457129E+000 +7.5698074090E-003 +4.1103835607E+000 +9.5125120307E-001 -9.6957078725E+000
32002000000.000 +9.4958694193E-001 -9.4969777130E+000 +7.8356225924E-003 -2.2685257896E+000 +7.3864979315E-003 -4.4797482145E+000 +9.5180713620E-001 -9.6677117135E+000
32201950000.000 +9.5135765048E-001 -9.5167208129E+000 +6.8793279983E-003 -5.2655983196E+000 +6.6521535091E-003 -5.7781225132E+000 +9.5286833089E-001 -9.7451749452E+000
32401900000.000 +9.5237957072E-001 -9.6884332189E+000 +6.4987598162E-003 -3.6484826323E+000 +6.0879616735E-003 -5.4866767569E+000 +9.5269741642E-001 -9.8318733760E+000
32601850000.000 +9.5219838172E-001 -9.7305291408E+000 +6.0202352991E-003 -2.7035510188E+000 +5.9947572154E-003 -4.1716242850E+000 +9.5260536726E-001 -9.9020698728E+000
32801800000.000 +9.5340232015E-001 -9.7965612130E+000 +6.1126082260E-003 -3.5508392923E+000 +5.8483790842E-003 -5.7545775803E+000 +9.5240784186E-001 -9.9260713755E+000
33001750000.000 +9.5317567413E-001 -9.7775697313E+000 +6.0599979985E-003 -5.1408474627E+000 +5.6240697288E-003 -6.8060078221E+000 +9.5267795472E-001 -1.0097010053E+001
33201700000.000 +9.5336814579E-001 -9.9258024136E+000 +5.5943417442E-003 -2.9086675104E+000 +5.3542102703E-003 -6.3557719949E+000 +9.5271382928E-001 -1.0094015290E+001
33401650000.000 +9.5352635893E-001 -1.0066922830E+001 +5.5483994572E-003 -3.4905245228E-001 +5.0219536276E-003 -5.3643179340E+000 +9.5238551057E-001 -1.0213110851E+001
33601600000.000 +9.5326771554E-001 -1.0076499606E+001 +5.2369238240E-003 +5.9689829808E-001 +5.1189384986E-003 -1.4187007735E+000 +9.5214510356E-001 -1.0281651520E+001
33801550000.000 +9.5283765965E-001 -1.0172636106E+001 +5.4437181239E-003 -3.5678675117E-001 +5.0455548045E-003 -2.1417823273E+000 +9.5158809651E-001 -1.0237160733E+001
34001500000.000 +9.5344527476E-001 -1.0230956612E+001 +5.3983067660E-003 +1.5232232366E+000 +5.0058238318E-003 +4.4403643339E-001 +9.5126178617E-001 -1.0403200314E+001
34201450000.000 +9.5315847353E-001 -1.0232384330E+001 +5.2173622265E-003 +1.7781281453E+000 +4.9963605540E-003 -3.3970736707E-001 +9.5046427391E-001 -1.0501493656E+001
34401400000.000 +9.5217588845E-001 -1.0372527633E+001 +5.4660802035E-003 +3.0829689690E+000 +5.2043608215E-003 +9.0454886932E-001 +9.5056544632E-001 -1.0556033417E+001
34601350000.000 +9.5229820446E-001 -1.0345076489E+001 +5.5424246274E-003 +3.3201856720E+000 +5.1936831752E-003 +8.6896096570E-001 +9.5013610969E-001 -1.0540479728E+001
34801300000.000 +9.5278570648E-001 -1.0392095578E+001 +6.0858661235E-003 +4.7271013143E+000 +5.5411480540E-003 +2.2881542143E+000 +9.4967942414E-001 -1.0633769248E+001
35001250000.000 +9.5106656493E-001 -1.0520596974E+001 +6.4511576798E-003 +6.7403345581E-001 +6.0639988788E-003 -1.3607562217E+000 +9.4883459193E-001 -1.0585160093E+001
35201200000.000 +9.5069294639E-001 -1.0498758204E+001 +6.6558217227E-003 -3.9682469411E+000 +6.1879516126E-003 -6.5106310786E+000 +9.4794783800E-001 -1.0651378545E+001
35401150000.000 +9.5084050748E-001 -1.0553203217E+001 +6.5098927865E-003 -6.0795399778E+000 +6.0110784608E-003 -8.1725757600E+000 +9.4754961086E-001 -1.0559042555E+001
35601100000.000 +9.5054032839E-001 -1.0647205476E+001 +6.5277733256E-003 -1.0275954871E+001 +6.3009609722E-003 -1.3839468791E+001 +9.4761124576E-001 -1.0686403084E+001
35801050000.000 +9.5133956873E-001 -1.0653346695E+001 +5.9887632589E-003 -1.3901808798E+001 +5.8960671420E-003 -1.6130777224E+001 +9.4647718204E-001 -1.0673699999E+001
36001000000.000 +9.4989592832E-001 -1.0732542495E+001 +6.1398646439E-003 -1.4884390691E+001 +5.7709858026E-003 -1.7827769092E+001 +9.4655990370E-001 -1.0705013175E+001
36200950000.000 +9.5143177655E-001 -1.0840990221E+001 +5.8872568796E-003 -2.0389380186E+001 +5.3962867215E-003 -2.3855219535E+001 +9.4711928221E-001 -1.0735649739E+001
36400900000.000 +9.5195913379E-001 -1.0848572843E+001 +5.3386060727E-003 -1.9689771530E+001 +5.3416744826E-003 -2.3104942662E+001 +9.4618220774E-001 -1.0834861059E+001
36600850000.000 +9.5265307440E-001 -1.0942760109E+001 +5.0313104428E-003 -2.3192487426E+001 +4.7346070239E-003 -2.6046977421E+001 +9.4548373602E-001 -1.0928375340E+001
36800800000.000 +9.5220974095E-001 -1.1082471195E+001 +4.6281419141E-003 -2.1517485752E+001 +4.4009756309E-003 -2.4102924486E+001 +9.4522729234E-001 -1.0986929729E+001
37000750000.000 +9.5191933834E-001 -1.1223112294E+001 +4.4721525108E-003 -1.6794574775E+001 +4.1995080684E-003 -1.8656780975E+001 +9.4464916722E-001 -1.1054414831E+001
37200700000.000 +9.5145448043E-001 -1.1320476431E+001 +4.4305276898E-003 -1.2745787049E+001 +4.0552211030E-003 -1.6548168675E+001 +9.4459569472E-001 -1.1149337598E+001
37400650000.000 +9.5054779291E-001 -1.1387183690E+001 +4.5562175530E-003 -7.0999660881E+000 +4.2143424315E-003 -1.1012077811E+001 +9.4485757637E-001 -1.1159944432E+001
37600600000.000 +9.4953812496E-001 -1.1447015294E+001 +4.8770280424E-003 -6.7940538796E+000 +4.3420722458E-003 -1.0694890945E+001 +9.4409564365E-001 -1.1189428044E+001
37800550000.000 +9.4845684779E-001 -1.1451478057E+001 +5.1815926217E-003 -1.3922946591E+001 +4.7615889568E-003 -1.5150487454E+001 +9.4370650942E-001 -1.1223327246E+001
38000500000.000 +9.4781806096E-001 -1.1506992795E+001 +4.8598676724E-003 -1.6110262167E+001 +4.4944777215E-003 -1.7583722999E+001 +9.4439711552E-001 -1.1181649290E+001
38200450000.000 +9.4820651913E-001 -1.1567305753E+001 +4.3917960997E-003 -1.1648516345E+001 +4.1927106160E-003 -1.5180201636E+001 +9.4284052147E-001 -1.1200264359E+001
38400400000.000 +9.4746198073E-001 -1.1579278974E+001 +4.4826625917E-003 -6.9383672168E+000 +4.1568655008E-003 -1.0570754005E+001 +9.4218448345E-001 -1.1259936541E+001
38600350000.000 +9.4625274429E-001 -1.1728311823E+001 +4.9581173227E-003 -6.3990800541E+000 +4.7350815847E-003 -6.9911515983E+000 +9.4116507822E-001 -1.1231979437E+001
38800300000.000 +9.4640256561E-001 -1.1613076533E+001 +5.3152608739E-003 -1.2472444101E+001 +5.1258985444E-003 -1.1752029455E+001 +9.3950837293E-001 -1.1199507554E+001
39000250000.000 +9.4634744072E-001 -1.1695166120E+001 +5.3748136279E-003 -1.7564815427E+001 +5.0983107543E-003 -1.8488228928E+001 +9.3992533348E-001 -1.1195582573E+001
39200200000.000 +9.4559409108E-001 -1.1620138062E+001 +5.2180663355E-003 -1.7425807122E+001 +4.9389278409E-003 -1.9655381152E+001 +9.3900494063E-001 -1.1224658581E+001
39400150000.000 +9.4556333033E-001 -1.1694897313E+001 +5.4287840293E-003 -1.8850367541E+001 +5.2794643489E-003 -2.1366461623E+001 +9.3915337404E-001 -1.1298667948E+001
39600100000.000 +9.4646047323E-001 -1.1502655589E+001 +5.6696112951E-003 -2.1256482255E+001 +5.4259052607E-003 -2.4772636761E+001 +9.3804426078E-001 -1.1355699123E+001
39800050000.000 +9.4658197542E-001 -1.1695809547E+001 +5.5653703317E-003 -2.8063867734E+001 +5.4666132102E-003 -3.1467676932E+001 +9.3872692319E-001 -1.1385886381E+001
40000000000.000 +9.4783749568E-001 -1.1587853821E+001 +4.8325482947E-003 -3.4265568344E+001 +4.6876620275E-003 -3.9362240220E+001 +9.4014186442E-001 -1.1459978617E+001
