# Supplementary material for: Conductivity and radio frequency performance data for silver nanoparticle inks deposited via aerosol jet deposition and processed under varying conditions
Source: Data Brief. 2020 Sep 24;33:106331. doi: 10.1016/j.dib.2020.106331 (PMC7560714; doi:10.1016/j.dib.2020.106331)
Supplement: Supplementary file 3 [file mmc3.zip › Sintering Study/Clariant Ink/RF Data/CLA_08_03.S2P]

!  2-Port S-parameters saved by WinCal
! VAR MeasName=S-Parameters (CALIBRATED_DATA) read from VNA (E8364B)
! VAR MeasDate=11/27/2017 3:11:02 PM
! VAR NAME=AFRL171011_07_03
! VAR FILENAME=AFRL171011_07_03.S2P
! VAR DATE=11/27/2017 3:11:02 PM
! VAR PHYS_PORTS=1,2
! VAR ObjTypeName=DATASET
! VAR IndexType=Frequency
!
# Hz S MA R 50
10000000.000 +9.9299517557E-001 -2.3784951124E-001 +7.8638941248E-004 +7.8800499965E+001 +1.9088735456E-003 -1.7396179121E+001 +9.9255312407E-001 -3.2997203138E-001
209950000.000 +9.9012114190E-001 -2.1711412567E-001 +1.4827676590E-004 -8.1844779860E+000 +1.4817928915E-004 -2.3843608080E+001 +9.8775127459E-001 -2.6962381250E-001
409900000.000 +9.8991365678E-001 -3.0881989613E-001 +1.6621043999E-004 +6.3599986512E+001 +6.4240383409E-005 +5.6871362577E+001 +9.8662733366E-001 -4.0321325826E-001
609850000.000 +9.8920758461E-001 -4.0191386717E-001 +9.4990986503E-005 -1.2228244907E+002 +5.8428103206E-005 -1.1454691286E+002 +9.8524974689E-001 -5.5152964507E-001
809800000.000 +9.8856534665E-001 -4.7890249850E-001 +2.6082998580E-004 +5.3440568290E+001 +2.5542934171E-004 +4.7217375669E+001 +9.8534509932E-001 -6.6264088356E-001
1009750000.000 +9.8818878377E-001 -5.6904894011E-001 +1.7164766846E-004 -7.7533649476E+001 +1.0285389012E-004 -4.4295735844E+001 +9.8421160126E-001 -7.7116613312E-001
1209700000.000 +9.8811579975E-001 -6.3001997143E-001 +4.7779781772E-005 +1.0648484829E+002 +8.1875161619E-005 -8.4334881529E+001 +9.8332887418E-001 -8.3142323670E-001
1409650000.000 +9.8814697481E-001 -7.6746771153E-001 +7.6119423800E-005 +1.4812345206E+002 +3.2023539966E-005 -1.5804540536E+002 +9.8326408213E-001 -9.6710048145E-001
1609600000.000 +9.8730631774E-001 -8.3175787885E-001 +3.1060185446E-005 +5.0740656190E+000 +1.5886773791E-005 -1.6923166587E+002 +9.8250356670E-001 -1.0925180828E+000
1809550000.000 +9.8622962235E-001 -9.4665997467E-001 +7.9232871830E-005 -1.7295623176E+002 +7.6423392806E-005 -1.5340445015E+002 +9.8134497543E-001 -1.2159697892E+000
2009500000.000 +9.8435269791E-001 -1.0298820222E+000 +2.6463189373E-004 +1.3002294360E+002 +2.7576627305E-004 +1.1749467746E+002 +9.8011757480E-001 -1.3818649801E+000
2209450000.000 +9.8382570717E-001 -1.0186172733E+000 +8.7007301997E-005 -1.1122598714E+002 +4.1172608475E-005 -1.0485420858E+002 +9.7897940149E-001 -1.3994262953E+000
2409400000.000 +9.8411676918E-001 -1.1461876331E+000 +1.4545851208E-004 +1.3245138329E+002 +1.4369981984E-004 +1.2815052129E+002 +9.7856058659E-001 -1.4992606187E+000
2609350000.000 +9.8381831008E-001 -1.2060039836E+000 +1.4688513482E-004 +8.3258576875E+001 +1.0377832560E-004 +8.8016909108E+001 +9.7833477287E-001 -1.5688595756E+000
2809300000.000 +9.8395074387E-001 -1.2387673756E+000 +1.5186505268E-004 +1.5936402041E+002 +2.0793782542E-004 +1.5042137119E+002 +9.7808450900E-001 -1.7019506286E+000
3009250000.000 +9.8343086218E-001 -1.3475373484E+000 +2.5758053975E-004 +9.5411926661E+001 +3.0013957739E-004 +1.0819116189E+002 +9.7740227463E-001 -1.8166766144E+000
3209200000.000 +9.8257127060E-001 -1.4056161501E+000 +2.7289424327E-004 +1.3894984772E+002 +3.1135030563E-004 +1.3592850489E+002 +9.7680051391E-001 -1.8887206701E+000
3409150000.000 +9.8169986549E-001 -1.4700345203E+000 +2.4602742202E-004 +1.4761291535E+002 +2.1501885654E-004 +1.3245654817E+002 +9.7559907734E-001 -1.9005990048E+000
3609100000.000 +9.8177158204E-001 -1.5226268915E+000 +2.1698761024E-004 +1.4917539325E+002 +2.4716556411E-004 +1.4814929559E+002 +9.7585999637E-001 -2.0356251358E+000
3809050000.000 +9.8140665233E-001 -1.5283334883E+000 +4.8103404034E-004 +1.4163743430E+002 +4.9080032965E-004 +1.4031597098E+002 +9.7475699728E-001 -2.0724205975E+000
4009000000.000 +9.8123326211E-001 -1.5982486365E+000 +4.1756356800E-004 +1.2346473689E+002 +3.9099191896E-004 +1.2668343839E+002 +9.7502959525E-001 -2.1634467200E+000
4208950000.000 +9.8107145785E-001 -1.6794843055E+000 +5.8379389281E-004 +1.2738493520E+002 +5.3889043846E-004 +1.2469483923E+002 +9.7388878777E-001 -2.2532725682E+000
4408900000.000 +9.8000922879E-001 -1.7434715447E+000 +5.7526548261E-004 +1.2762446242E+002 +5.3422149699E-004 +1.1745860279E+002 +9.7312059851E-001 -2.2575430104E+000
4608850000.000 +9.7963911713E-001 -1.7778991027E+000 +4.6797419796E-004 +1.2610479501E+002 +5.1595722726E-004 +1.2594037027E+002 +9.7283128698E-001 -2.3664846102E+000
4808800000.000 +9.7939091715E-001 -1.8480956637E+000 +5.2475742697E-004 +1.2305767085E+002 +5.1934013955E-004 +1.1593852860E+002 +9.7239830392E-001 -2.4401816614E+000
5008750000.000 +9.7882239418E-001 -1.8830054556E+000 +4.5364241407E-004 +1.1904051315E+002 +4.7869425252E-004 +1.3088137880E+002 +9.7197397211E-001 -2.5072880198E+000
5208700000.000 +9.7870842557E-001 -1.9130268035E+000 +8.1434141609E-004 +1.4019328999E+002 +8.1049176417E-004 +1.4040311048E+002 +9.7162916008E-001 -2.5531912309E+000
5408650000.000 +9.7865068428E-001 -1.9619303407E+000 +7.7413412529E-004 +1.1569737297E+002 +7.9806274170E-004 +1.2443632557E+002 +9.7138271745E-001 -2.6268279496E+000
5608600000.000 +9.7878084123E-001 -1.9980222765E+000 +8.4211391726E-004 +1.1989468488E+002 +8.6375470034E-004 +1.2001885925E+002 +9.7146884138E-001 -2.6512901480E+000
5808550000.000 +9.7873776141E-001 -2.0491770371E+000 +8.9141076985E-004 +1.0687742182E+002 +8.2454383854E-004 +1.0712329759E+002 +9.7158786592E-001 -2.7304847907E+000
6008500000.000 +9.7911541410E-001 -2.1372142690E+000 +8.6876249188E-004 +1.1299324881E+002 +8.7115117021E-004 +1.1109436418E+002 +9.7170912510E-001 -2.8415532034E+000
6208450000.000 +9.7951196899E-001 -2.1916307518E+000 +1.0379413056E-003 +1.0861836617E+002 +9.9571541202E-004 +1.0693415667E+002 +9.7135506487E-001 -2.9504006069E+000
6408400000.000 +9.7912564305E-001 -2.2738415146E+000 +1.0116159565E-003 +1.0682000634E+002 +9.6397302039E-004 +1.0721484604E+002 +9.7164778490E-001 -3.0245506033E+000
6608350000.000 +9.7909440255E-001 -2.3474035259E+000 +9.7504029923E-004 +1.0163343708E+002 +9.4802310268E-004 +1.0258105803E+002 +9.7089221707E-001 -3.1432424001E+000
6808300000.000 +9.7860248260E-001 -2.4071276566E+000 +9.6425063070E-004 +9.5334386805E+001 +9.7305017584E-004 +9.3026201376E+001 +9.7067890165E-001 -3.2191654055E+000
7008250000.000 +9.7828043532E-001 -2.4517399536E+000 +9.8083651538E-004 +9.7518614230E+001 +9.0891307382E-004 +9.7033844852E+001 +9.7013007825E-001 -3.2859133556E+000
7208200000.000 +9.7823315833E-001 -2.5248777295E+000 +9.4098544404E-004 +9.5053365496E+001 +9.4947708116E-004 +9.2254662730E+001 +9.6985474405E-001 -3.3931625063E+000
7408150000.000 +9.7832536594E-001 -2.6168250623E+000 +9.0958709441E-004 +9.4858606241E+001 +8.8953952114E-004 +9.7137150839E+001 +9.6954979233E-001 -3.4662152743E+000
7608100000.000 +9.7762832414E-001 -2.6794862894E+000 +1.0068311801E-003 +9.0694847611E+001 +9.5603363599E-004 +9.2598607080E+001 +9.6915596756E-001 -3.5926478282E+000
7808050000.000 +9.7700588194E-001 -2.7761122749E+000 +9.2104014144E-004 +9.1911619444E+001 +8.5822139009E-004 +8.9725498422E+001 +9.6825298922E-001 -3.6781067042E+000
8008000000.000 +9.7694546580E-001 -2.8468510258E+000 +9.5602659738E-004 +9.1989433761E+001 +1.0128144866E-003 +9.4373317515E+001 +9.6771747392E-001 -3.7690748102E+000
8207950000.000 +9.7646410861E-001 -2.9045125416E+000 +7.6111133031E-004 +9.0962276061E+001 +8.5867658462E-004 +9.7770352344E+001 +9.6718521101E-001 -3.8086392430E+000
8407900000.000 +9.7565241171E-001 -2.9546783328E+000 +9.1232655115E-004 +9.7614117767E+001 +8.7744185230E-004 +9.9796984784E+001 +9.6697384315E-001 -3.8999890734E+000
8607850000.000 +9.7563149501E-001 -3.0115506983E+000 +8.6850574258E-004 +1.0340632744E+002 +9.2218615377E-004 +1.0480681086E+002 +9.6665016138E-001 -3.9901653216E+000
8807800000.000 +9.7547857333E-001 -3.0550799676E+000 +1.0779040047E-003 +1.0823653535E+002 +1.0206170452E-003 +1.0688051802E+002 +9.6620720876E-001 -4.0299174860E+000
9007750000.000 +9.7506574862E-001 -3.1016984257E+000 +1.0545679492E-003 +1.0571365761E+002 +1.0365946398E-003 +1.0655470605E+002 +9.6551001322E-001 -4.1168542632E+000
9207700000.000 +9.7495699356E-001 -3.1705319306E+000 +1.1552941616E-003 +1.0630744430E+002 +1.1772275756E-003 +1.0752578463E+002 +9.6538785126E-001 -4.1854058862E+000
9407650000.000 +9.7496402869E-001 -3.1970115457E+000 +1.2111078707E-003 +1.0136569823E+002 +1.1933185233E-003 +1.0120852490E+002 +9.6482047676E-001 -4.2676490525E+000
9607600000.000 +9.7398648960E-001 -3.2803098373E+000 +1.1961834724E-003 +9.9912286536E+001 +1.2044898651E-003 +1.0117393660E+002 +9.6398122610E-001 -4.3249997050E+000
9807550000.000 +9.7343961907E-001 -3.3743074428E+000 +1.2182142657E-003 +1.0292177000E+002 +1.1796027019E-003 +1.0003966290E+002 +9.6423379355E-001 -4.4235063835E+000
10007500000.000 +9.7319962113E-001 -3.4616238901E+000 +1.3180690000E-003 +1.0513084185E+002 +1.3264102744E-003 +1.0532815296E+002 +9.6314824073E-001 -4.4725495355E+000
10207450000.000 +9.7234819086E-001 -3.4805024472E+000 +1.2946860430E-003 +1.0102121294E+002 +1.3258818014E-003 +1.0104768651E+002 +9.6296209353E-001 -4.5608387186E+000
10407400000.000 +9.7198673646E-001 -3.5496702563E+000 +1.3509282707E-003 +1.0498352100E+002 +1.3669769298E-003 +1.0611112948E+002 +9.6233041654E-001 -4.6322131045E+000
10607350000.000 +9.7171996026E-001 -3.5904666573E+000 +1.3851503940E-003 +1.0562802727E+002 +1.4094872601E-003 +1.0321461251E+002 +9.6196757518E-001 -4.7227830452E+000
10807300000.000 +9.7121119170E-001 -3.6374949307E+000 +1.4759088346E-003 +1.0665987469E+002 +1.4278757954E-003 +1.0599987213E+002 +9.6106426785E-001 -4.7614879178E+000
11007250000.000 +9.7079138492E-001 -3.6997308128E+000 +1.5808396063E-003 +1.0620257858E+002 +1.4593927770E-003 +1.0390419870E+002 +9.6055538167E-001 -4.8617214001E+000
11207200000.000 +9.7053656911E-001 -3.7363480610E+000 +1.6025287772E-003 +1.0567728450E+002 +1.5755322013E-003 +1.0683505445E+002 +9.6009622270E-001 -4.8957373884E+000
11407150000.000 +9.6986838162E-001 -3.7811182801E+000 +1.7266500260E-003 +1.0783079553E+002 +1.6228412766E-003 +1.0582652265E+002 +9.5963614522E-001 -4.9680674144E+000
11607100000.000 +9.6995936220E-001 -3.8901778365E+000 +1.7610106378E-003 +1.0625772288E+002 +1.6781912083E-003 +1.0291401039E+002 +9.5922639534E-001 -5.0515377780E+000
11807050000.000 +9.6955169243E-001 -3.8908628383E+000 +1.8691943337E-003 +1.1040011841E+002 +1.7338902611E-003 +1.0731855513E+002 +9.5884020685E-001 -5.1146109890E+000
12007000000.000 +9.6856816110E-001 -3.9578433698E+000 +2.0859774956E-003 +1.0792413000E+002 +1.9722240574E-003 +1.0392874000E+002 +9.5789168684E-001 -5.1976750644E+000
12206950000.000 +9.6846191477E-001 -3.9959634210E+000 +2.2289760248E-003 +1.0225794846E+002 +2.1914286010E-003 +1.0300698797E+002 +9.5746908007E-001 -5.2495060626E+000
12406900000.000 +9.6792058098E-001 -4.0292417704E+000 +2.3425980923E-003 +9.8783660372E+001 +2.2456937816E-003 +1.0030556727E+002 +9.5730760266E-001 -5.3050951567E+000
12606850000.000 +9.6722365716E-001 -4.0625434476E+000 +2.3598119208E-003 +9.9888859008E+001 +2.4126467847E-003 +9.8015219489E+001 +9.5640757377E-001 -5.3436793830E+000
12806800000.000 +9.6597816976E-001 -4.1029483576E+000 +2.4948199927E-003 +9.7205201383E+001 +2.4513231777E-003 +9.4991520835E+001 +9.5601441640E-001 -5.4207448051E+000
13006750000.000 +9.6721910736E-001 -4.0980164516E+000 +2.6925648362E-003 +9.1388352122E+001 +2.6055647241E-003 +9.2724460680E+001 +9.5584670076E-001 -5.4720437937E+000
13206700000.000 +9.6656479920E-001 -4.1779560667E+000 +2.7690249034E-003 +8.6718477314E+001 +2.6785811240E-003 +8.7734218940E+001 +9.5505033963E-001 -5.5477984540E+000
13406650000.000 +9.6562083339E-001 -4.2711419869E+000 +2.8687752890E-003 +8.1847772607E+001 +2.8706188817E-003 +8.0804056436E+001 +9.5446895700E-001 -5.6394839315E+000
13606600000.000 +9.6530984603E-001 -4.3216708180E+000 +2.8454652732E-003 +7.3879923623E+001 +2.7385992201E-003 +7.3130723854E+001 +9.5392581609E-001 -5.6039874537E+000
13806550000.000 +9.6479480712E-001 -4.3553907814E+000 +2.1351183352E-003 +6.3428369904E+001 +2.0852081844E-003 +6.1150593969E+001 +9.5338199336E-001 -5.6752773577E+000
14006500000.000 +9.6390738379E-001 -4.4483372567E+000 +1.5891015320E-003 +7.5114055671E+001 +1.6659527158E-003 +7.5773732550E+001 +9.5237585174E-001 -5.7935824304E+000
14206450000.000 +9.6336742667E-001 -4.5371418220E+000 +2.0106402791E-003 +8.9950345210E+001 +1.9700895458E-003 +8.8634988288E+001 +9.5180877976E-001 -5.8140096115E+000
14406400000.000 +9.6347391434E-001 -4.5320742404E+000 +2.2000596833E-003 +8.5691501070E+001 +2.0577620952E-003 +8.4815535618E+001 +9.5048293032E-001 -5.8353005561E+000
14606350000.000 +9.6297485057E-001 -4.5198626185E+000 +2.1043199101E-003 +9.3985078529E+001 +2.1134042601E-003 +9.3461714323E+001 +9.5071556617E-001 -5.9598882895E+000
14806300000.000 +9.6231592550E-001 -4.5565267093E+000 +2.5020248181E-003 +8.8337807777E+001 +2.4835495500E-003 +8.8728590581E+001 +9.4996478264E-001 -5.9483486508E+000
15006250000.000 +9.6207828621E-001 -4.6186894637E+000 +2.3846183991E-003 +8.3063367394E+001 +2.3183663466E-003 +8.2795672192E+001 +9.4936624790E-001 -5.9806238315E+000
15206200000.000 +9.6114557964E-001 -4.6401549943E+000 +2.4951907181E-003 +8.8269340863E+001 +2.4086452520E-003 +8.8330458208E+001 +9.4912945536E-001 -6.0442738629E+000
15406150000.000 +9.6129700392E-001 -4.6484102785E+000 +2.4391182122E-003 +8.5238298419E+001 +2.4075750440E-003 +8.3342378644E+001 +9.4896112655E-001 -6.0672185385E+000
15606100000.000 +9.6060815054E-001 -4.6115011624E+000 +2.4795161736E-003 +8.7822065964E+001 +2.3228689962E-003 +8.7142210392E+001 +9.4894694491E-001 -6.1577430605E+000
15806050000.000 +9.5993076642E-001 -4.7626720354E+000 +2.7024662428E-003 +8.7730027423E+001 +2.6389213162E-003 +8.7350534172E+001 +9.4798369094E-001 -6.1867431791E+000
16006000000.000 +9.5980392098E-001 -4.7124067094E+000 +2.5758428284E-003 +8.6627299106E+001 +2.5088204669E-003 +8.5173488485E+001 +9.4755391060E-001 -6.2136224885E+000
16205950000.000 +9.5985679725E-001 -4.7120220238E+000 +2.8470464210E-003 +8.2967439737E+001 +2.7969479793E-003 +8.3081345897E+001 +9.4676308301E-001 -6.2536214614E+000
16405900000.000 +9.5898608187E-001 -4.7190046910E+000 +2.8150764719E-003 +8.7737130930E+001 +2.6645294468E-003 +8.2554539253E+001 +9.4624641749E-001 -6.3370697412E+000
16605850000.000 +9.5831829293E-001 -4.7690454730E+000 +2.9609739061E-003 +8.4822876493E+001 +2.9285969188E-003 +8.1993308181E+001 +9.4596548444E-001 -6.3114580906E+000
16805800000.000 +9.5842135294E-001 -4.7607268117E+000 +2.9280637801E-003 +7.9994402152E+001 +2.9254970953E-003 +7.6845676746E+001 +9.4595989230E-001 -6.3656990636E+000
17005750000.000 +9.5903633550E-001 -4.8461219932E+000 +3.0163048682E-003 +7.7859617148E+001 +2.9647561699E-003 +7.7026605749E+001 +9.4576360085E-001 -6.4000661939E+000
17205700000.000 +9.5868532438E-001 -4.9400915800E+000 +2.7402829692E-003 +7.4763910209E+001 +2.7281232315E-003 +7.4407393559E+001 +9.4611033431E-001 -6.4006480041E+000
17405650000.000 +9.5726997277E-001 -4.8790879572E+000 +2.4683950724E-003 +7.5978302051E+001 +2.3364829427E-003 +7.7416638831E+001 +9.4561220126E-001 -6.4626404410E+000
17605600000.000 +9.5684890430E-001 -4.9452876256E+000 +2.5004347086E-003 +8.4599888270E+001 +2.4380812242E-003 +8.5839955642E+001 +9.4519578891E-001 -6.4959127684E+000
17805550000.000 +9.5680392475E-001 -4.9739058709E+000 +2.7737140807E-003 +8.8159884244E+001 +2.6578149036E-003 +8.8371586721E+001 +9.4464114128E-001 -6.5704329706E+000
18005500000.000 +9.5637771629E-001 -4.9454617830E+000 +2.9090070869E-003 +9.0986878663E+001 +2.8983363438E-003 +9.0776038860E+001 +9.4402352687E-001 -6.6479482605E+000
18205450000.000 +9.5650163034E-001 -4.9837974051E+000 +3.3235109673E-003 +9.0725684994E+001 +3.2633296611E-003 +8.8737550437E+001 +9.4348517218E-001 -6.6976530649E+000
18405400000.000 +9.5662793859E-001 -5.0053695086E+000 +3.3342543963E-003 +8.9390002042E+001 +3.3737002857E-003 +8.9048886117E+001 +9.4347119714E-001 -6.7024041525E+000
18605350000.000 +9.5665440051E-001 -4.9936238621E+000 +3.6951645095E-003 +8.6852380816E+001 +3.6202771727E-003 +8.7073292484E+001 +9.4299178008E-001 -6.7299545008E+000
18805300000.000 +9.5688049521E-001 -5.0899468016E+000 +3.9087918431E-003 +8.2954334900E+001 +3.7640360910E-003 +8.2450634743E+001 +9.4244696931E-001 -6.7735541522E+000
19005250000.000 +9.5700784377E-001 -5.1333284743E+000 +3.8887408797E-003 +8.3881009896E+001 +3.6929317414E-003 +8.3160640111E+001 +9.4221614817E-001 -6.7742453689E+000
19205200000.000 +9.5680915114E-001 -5.1177815866E+000 +3.8695880620E-003 +8.3019884984E+001 +3.8196608926E-003 +8.1744031241E+001 +9.4166698994E-001 -6.8150138310E+000
19405150000.000 +9.5582486862E-001 -5.1792290896E+000 +3.9357952505E-003 +8.0008114585E+001 +3.8727666112E-003 +8.0518952774E+001 +9.4110445971E-001 -6.9104027043E+000
19605100000.000 +9.5538622092E-001 -5.1478024796E+000 +4.2639083327E-003 +8.6263391174E+001 +3.9142216444E-003 +8.4754334145E+001 +9.4061269220E-001 -6.8843857038E+000
19805050000.000 +9.5537547695E-001 -5.1022430735E+000 +4.5904291349E-003 +8.2499374522E+001 +4.5526173473E-003 +7.8738461243E+001 +9.4111441783E-001 -6.7994270936E+000
20005000000.000 +9.5625236090E-001 -5.1678959419E+000 +4.7603818018E-003 +7.6519000583E+001 +4.6007145256E-003 +7.4046217702E+001 +9.4073924052E-001 -6.9124888202E+000
20204950000.000 +9.5578938804E-001 -5.2993220767E+000 +4.7719708166E-003 +7.3126531013E+001 +4.5637493602E-003 +6.9992736664E+001 +9.4025049740E-001 -6.9639897188E+000
20404900000.000 +9.5713340572E-001 -5.1511284485E+000 +4.2596956716E-003 +7.0925762233E+001 +4.2649605694E-003 +7.0025570615E+001 +9.3911193893E-001 -6.9059550457E+000
20604850000.000 +9.5689297043E-001 -5.2772464628E+000 +4.5368564195E-003 +7.0477355547E+001 +4.5591921024E-003 +7.3844627042E+001 +9.3922228144E-001 -6.8985667175E+000
20804800000.000 +9.5613210657E-001 -5.1803191357E+000 +4.7933408454E-003 +6.9603646709E+001 +4.5773558649E-003 +6.6322976359E+001 +9.3879941641E-001 -7.0127399482E+000
21004750000.000 +9.5584303204E-001 -5.2770375342E+000 +4.8972604782E-003 +6.6106779311E+001 +4.8255775249E-003 +6.8850012153E+001 +9.4012881972E-001 -7.0036841643E+000
21204700000.000 +9.5739312979E-001 -5.2463514346E+000 +4.8103975572E-003 +6.7851923802E+001 +4.4825632663E-003 +6.1405481225E+001 +9.3975684348E-001 -7.0682946354E+000
21404650000.000 +9.5757878761E-001 -5.2995084432E+000 +4.7877478259E-003 +6.3310477629E+001 +4.5808500892E-003 +6.3141759828E+001 +9.3930248977E-001 -7.1029904301E+000
21604600000.000 +9.5793222217E-001 -5.3781812669E+000 +4.6874065344E-003 +6.2816680332E+001 +4.6363208602E-003 +6.3064767965E+001 +9.3965427891E-001 -7.0634293349E+000
21804550000.000 +9.5880786241E-001 -5.4140918199E+000 +4.7594443896E-003 +6.1370188908E+001 +4.7568254957E-003 +6.0875094512E+001 +9.3999356777E-001 -7.1998324012E+000
22004500000.000 +9.5826373661E-001 -5.4292098599E+000 +4.9799614015E-003 +6.3184556943E+001 +4.6593201157E-003 +6.3376264229E+001 +9.4009398735E-001 -7.2162621445E+000
22204450000.000 +9.5871294779E-001 -5.4653345844E+000 +4.9669896334E-003 +6.2897715936E+001 +4.7293949329E-003 +6.1442195545E+001 +9.4044459006E-001 -7.1879789737E+000
22404400000.000 +9.5893361336E-001 -5.5055823316E+000 +4.7865210828E-003 +6.0783952588E+001 +4.6086824646E-003 +5.8617269362E+001 +9.4076922802E-001 -7.2403792330E+000
22604350000.000 +9.5869327051E-001 -5.5847423590E+000 +4.7140250524E-003 +6.1975427749E+001 +4.5493799944E-003 +6.1935185551E+001 +9.4097340930E-001 -7.3012680540E+000
22804300000.000 +9.5909548737E-001 -5.5319908368E+000 +4.9062229297E-003 +6.2929381692E+001 +4.5602503315E-003 +6.4630195820E+001 +9.4043197804E-001 -7.2808933004E+000
23004250000.000 +9.5869506856E-001 -5.5483135062E+000 +5.2187502167E-003 +6.3019429901E+001 +4.8790194271E-003 +6.6633659341E+001 +9.4023949123E-001 -7.3540867291E+000
23204200000.000 +9.5997168460E-001 -5.6590573087E+000 +5.2660094934E-003 +6.5316294460E+001 +4.9923472591E-003 +6.3207890794E+001 +9.4122776656E-001 -7.3297004765E+000
23404150000.000 +9.5982060480E-001 -5.7069767988E+000 +5.7168016910E-003 +6.3104324989E+001 +5.1852810773E-003 +6.4388874711E+001 +9.4173451051E-001 -7.3719967274E+000
23604100000.000 +9.5889778434E-001 -5.5905174415E+000 +5.8064609758E-003 +6.1065379008E+001 +5.7659481871E-003 +5.9731711658E+001 +9.4118120860E-001 -7.4410401243E+000
23804050000.000 +9.5840743262E-001 -5.6493324793E+000 +6.0613314231E-003 +5.7341081439E+001 +5.6502995919E-003 +5.8121965123E+001 +9.4211721753E-001 -7.4434854779E+000
24004000000.000 +9.5914260257E-001 -5.6077361471E+000 +6.2725771930E-003 +5.7407822572E+001 +6.0712928159E-003 +5.5028863809E+001 +9.4187496703E-001 -7.4999201645E+000
24203950000.000 +9.6131846257E-001 -5.5167737544E+000 +6.3210742851E-003 +4.9886530010E+001 +6.1614808254E-003 +5.0251418255E+001 +9.4133843096E-001 -7.5691569241E+000
24403900000.000 +9.6276082129E-001 -5.7457681011E+000 +6.0069441447E-003 +5.1869434482E+001 +5.8043747396E-003 +4.8245555676E+001 +9.4224770283E-001 -7.6570601669E+000
24603850000.000 +9.6293403422E-001 -5.8561383108E+000 +6.4898988448E-003 +4.7457496628E+001 +6.1713738695E-003 +4.7155818266E+001 +9.4118744639E-001 -7.6379866168E+000
24803800000.000 +9.6460336678E-001 -5.8976859317E+000 +6.2989531356E-003 +4.1691016128E+001 +5.8294602909E-003 +3.9465975356E+001 +9.4227061171E-001 -7.7203390880E+000
25003750000.000 +9.6273361001E-001 -6.0447123402E+000 +5.9189082822E-003 +4.1370605559E+001 +5.4633966328E-003 +4.0220672230E+001 +9.4189107475E-001 -7.7823881522E+000
25203700000.000 +9.6378294334E-001 -6.0372042033E+000 +5.9871074337E-003 +4.0622569518E+001 +5.6463701293E-003 +4.0767665200E+001 +9.4310653595E-001 -7.7930837702E+000
25403650000.000 +9.6429622412E-001 -6.1014040599E+000 +5.5503989245E-003 +4.0755030874E+001 +5.5167248685E-003 +3.9797277230E+001 +9.4303427277E-001 -7.8492302246E+000
25603600000.000 +9.6423784308E-001 -6.1584549511E+000 +5.6476567219E-003 +4.2042707294E+001 +5.4249530100E-003 +4.1070296881E+001 +9.4277431276E-001 -7.9398349539E+000
25803550000.000 +9.6470416987E-001 -6.2690511707E+000 +5.5786326242E-003 +4.2059737173E+001 +5.3461645348E-003 +4.2582295407E+001 +9.4303249600E-001 -7.9712090770E+000
26003500000.000 +9.6515290150E-001 -6.2953549135E+000 +5.7458604324E-003 +4.1070219535E+001 +5.5516365127E-003 +4.1562883073E+001 +9.4228060266E-001 -8.0191856343E+000
26203450000.000 +9.6516816865E-001 -6.3362548490E+000 +5.9091105962E-003 +4.1560827913E+001 +5.7046318071E-003 +3.9801861968E+001 +9.4277583794E-001 -8.0831055772E+000
26403400000.000 +9.6483432388E-001 -6.4165765422E+000 +5.9773300392E-003 +3.8443652059E+001 +5.6863783437E-003 +3.9577499039E+001 +9.4308212320E-001 -8.1461014938E+000
26603350000.000 +9.6527753025E-001 -6.4575753047E+000 +6.0095889628E-003 +4.1364365728E+001 +5.8993112280E-003 +3.8830051334E+001 +9.4244202749E-001 -8.2046935134E+000
26803300000.000 +9.6526698415E-001 -6.4680796259E+000 +6.0493152136E-003 +3.8336343572E+001 +5.7707081931E-003 +3.6473232503E+001 +9.4305434691E-001 -8.2414280393E+000
27003250000.000 +9.6485914936E-001 -6.5299411554E+000 +6.0235475566E-003 +4.0137948793E+001 +5.6269939926E-003 +3.8382621423E+001 +9.4313926656E-001 -8.2994010448E+000
27203200000.000 +9.6481088464E-001 -6.5489469493E+000 +6.3376460402E-003 +3.9727508936E+001 +5.8153000648E-003 +4.1071907166E+001 +9.4246130304E-001 -8.3242612493E+000
27403150000.000 +9.6407508135E-001 -6.6162746534E+000 +6.7517358446E-003 +3.9962109396E+001 +6.2994575254E-003 +3.8676329316E+001 +9.4232018135E-001 -8.4205432968E+000
27603100000.000 +9.6347757933E-001 -6.6464265216E+000 +6.7791496794E-003 +3.4075260756E+001 +6.3334036453E-003 +3.3345069268E+001 +9.4023851718E-001 -8.1257127043E+000
27803050000.000 +9.6226737409E-001 -6.6653366957E+000 +7.1760554078E-003 +3.7026068591E+001 +6.5962689696E-003 +3.7084918411E+001 +9.4178585289E-001 -8.3762035994E+000
28003000000.000 +9.6268966274E-001 -6.7617699595E+000 +7.9591212963E-003 +3.0999873134E+001 +7.4642763744E-003 +2.9395278801E+001 +9.3876176638E-001 -8.1180901881E+000
28202950000.000 +9.6191504652E-001 -6.7875772724E+000 +7.7035297745E-003 +2.3270527633E+001 +7.2131908787E-003 +2.3179390562E+001 +9.3973205400E-001 -8.1954076307E+000
28402900000.000 +9.6377874491E-001 -6.8192693598E+000 +7.3780740676E-003 +1.9694255202E+001 +7.1606934828E-003 +1.8816845658E+001 +9.3976608963E-001 -8.2276742601E+000
28602850000.000 +9.6464836724E-001 -6.8507606689E+000 +6.7554652936E-003 +1.5578166336E+001 +6.3097393029E-003 +1.3971870699E+001 +9.3982806721E-001 -8.3185384681E+000
28802800000.000 +9.6440929742E-001 -6.9354905768E+000 +6.2707045427E-003 +1.3956734983E+001 +6.0809591774E-003 +1.5051700502E+001 +9.4129848001E-001 -8.4964743447E+000
29002750000.000 +9.6531272876E-001 -6.9706813221E+000 +5.9970974820E-003 +1.7770492459E+001 +5.7261564277E-003 +1.4763059156E+001 +9.4029660274E-001 -8.5739928751E+000
29202700000.000 +9.6585729398E-001 -7.0029103581E+000 +5.9399342598E-003 +1.6332352992E+001 +5.7444500087E-003 +1.3751993223E+001 +9.4054578641E-001 -8.7206280359E+000
29402650000.000 +9.6493116309E-001 -7.0388729640E+000 +5.7228758754E-003 +1.6913012723E+001 +5.5335752640E-003 +1.3855688060E+001 +9.3991627001E-001 -8.6586669012E+000
29602600000.000 +9.6650280459E-001 -6.9998109309E+000 +5.8009705519E-003 +1.8702868816E+001 +5.4812681990E-003 +1.6077497250E+001 +9.4024854324E-001 -8.7288109051E+000
29802550000.000 +9.6650753113E-001 -7.1053336849E+000 +5.7677811907E-003 +1.8583271826E+001 +5.5084901342E-003 +1.6780400361E+001 +9.4043123683E-001 -8.7815024276E+000
30002500000.000 +9.6597689011E-001 -7.1751516213E+000 +5.6112219409E-003 +1.9444269807E+001 +5.2659193492E-003 +1.8729346000E+001 +9.4148997216E-001 -8.8922058526E+000
30202450000.000 +9.6616342721E-001 -7.1839775279E+000 +5.5836108155E-003 +1.8877504539E+001 +5.3470437830E-003 +2.0276155542E+001 +9.4168576131E-001 -8.9429108279E+000
30402400000.000 +9.6654248438E-001 -7.2466439783E+000 +5.8315363332E-003 +2.1756058647E+001 +5.2514119024E-003 +1.8879590575E+001 +9.4102863009E-001 -9.0443193780E+000
30602350000.000 +9.6583312771E-001 -7.3535018575E+000 +5.9528763221E-003 +2.2771926962E+001 +5.5461647580E-003 +2.3857315112E+001 +9.4170124502E-001 -9.1366453563E+000
30802300000.000 +9.6579254537E-001 -7.3567816381E+000 +6.3631763104E-003 +2.2562194252E+001 +5.8742737437E-003 +2.2454502137E+001 +9.3996783165E-001 -9.0645208369E+000
31002250000.000 +9.6586419510E-001 -7.3854764207E+000 +6.3762153924E-003 +2.2215650438E+001 +6.2531169186E-003 +2.1199501789E+001 +9.4036090113E-001 -9.1568428125E+000
31202200000.000 +9.6478286731E-001 -7.5952354623E+000 +7.2121368086E-003 +2.2459288361E+001 +6.6935274451E-003 +2.0252177845E+001 +9.3882606266E-001 -9.2674060209E+000
31402150000.000 +9.6383942257E-001 -7.5395277886E+000 +8.0283026160E-003 +1.4883763283E+001 +7.8882431073E-003 +1.4533560171E+001 +9.3780676155E-001 -9.2915967355E+000
31602100000.000 +9.6391389600E-001 -7.4016066406E+000 +8.1304206624E-003 +3.4055793060E+000 +7.6555355797E-003 +2.9009318849E+000 +9.3712878996E-001 -9.2758239375E+000
31802050000.000 +9.6504475790E-001 -7.6052488794E+000 +7.1962996935E-003 +1.7281394013E+000 +7.0882734277E-003 +2.9033754100E+000 +9.3739857369E-001 -9.4247622753E+000
32002000000.000 +9.6481490964E-001 -7.5774022304E+000 +7.4225566099E-003 -4.5724814615E+000 +7.0488500320E-003 -5.5971269725E+000 +9.3694369567E-001 -9.3989834388E+000
32201950000.000 +9.6566350978E-001 -7.5869123891E+000 +6.5478568370E-003 -7.5738461733E+000 +6.2626310235E-003 -7.7486763132E+000 +9.3842118566E-001 -9.4884643277E+000
32401900000.000 +9.6729142289E-001 -7.7480294500E+000 +6.1133601015E-003 -6.3546175420E+000 +5.6665894488E-003 -9.0953532406E+000 +9.3834000728E-001 -9.5877127802E+000
32601850000.000 +9.6751666551E-001 -7.7823944575E+000 +5.9032229834E-003 -6.3376731723E+000 +5.6984043214E-003 -6.2984177826E+000 +9.3767534545E-001 -9.6198384625E+000
32801800000.000 +9.6806691373E-001 -7.8950311123E+000 +5.8577671861E-003 -4.9366588373E+000 +5.5797709497E-003 -9.6119447281E+000 +9.3757659216E-001 -9.7159121384E+000
33001750000.000 +9.6747806403E-001 -7.8278123479E+000 +5.6552863669E-003 -6.5428074108E+000 +5.2779033408E-003 -8.6945309362E+000 +9.3702929734E-001 -9.8165218050E+000
33201700000.000 +9.6792563310E-001 -7.9809546138E+000 +5.4150857135E-003 -7.7077692500E+000 +4.8675388333E-003 -9.0243812082E+000 +9.3727897276E-001 -9.9042577057E+000
33401650000.000 +9.6776278452E-001 -8.0816147431E+000 +5.0301692316E-003 -4.6668393427E+000 +5.0490908804E-003 -8.2026822303E+000 +9.3665985187E-001 -9.9737285947E+000
33601600000.000 +9.6726179024E-001 -8.0660334951E+000 +5.2098036590E-003 -2.4872524497E+000 +4.9024356908E-003 -5.1842942556E+000 +9.3554449743E-001 -9.9849404443E+000
33801550000.000 +9.6724821031E-001 -8.1647375052E+000 +5.0861366997E-003 -3.6972313206E+000 +4.8648798517E-003 -6.7445557817E+000 +9.3550902454E-001 -1.0040263183E+001
34001500000.000 +9.6742942779E-001 -8.2260159699E+000 +5.0822161081E-003 -2.4262555028E+000 +4.8130370742E-003 -3.3118779346E+000 +9.3462559573E-001 -1.0183088204E+001
34201450000.000 +9.6707734649E-001 -8.2290716946E+000 +5.1004950182E-003 -1.7139947644E+000 +4.6241613632E-003 -3.9604477110E+000 +9.3422562995E-001 -1.0292944680E+001
34401400000.000 +9.6664075427E-001 -8.3218214325E+000 +4.9610062852E-003 -1.9201130616E+000 +4.6816683256E-003 -4.4323516137E+000 +9.3341704961E-001 -1.0293652834E+001
34601350000.000 +9.6712682361E-001 -8.3114221127E+000 +4.9420422476E-003 +5.4374609667E-001 +4.6514782175E-003 -1.9352479965E+000 +9.3318973948E-001 -1.0365366468E+001
34801300000.000 +9.6799394872E-001 -8.3179640530E+000 +5.3983828523E-003 +3.2131452447E+000 +5.2037155903E-003 -1.2857888930E-001 +9.3194864328E-001 -1.0480773728E+001
35001250000.000 +9.6610293961E-001 -8.4683762471E+000 +5.8987639553E-003 -5.3008850756E-001 +5.6684706822E-003 -4.4358919627E+000 +9.3123564765E-001 -1.0322635643E+001
35201200000.000 +9.6534318434E-001 -8.4186575024E+000 +5.9390561972E-003 -7.3820101167E+000 +5.5162904256E-003 -6.9610434432E+000 +9.2939329215E-001 -1.0415418128E+001
35401150000.000 +9.6561861983E-001 -8.4375331518E+000 +5.9981680091E-003 -1.0937912268E+001 +5.7294409817E-003 -1.2119343412E+001 +9.2944663675E-001 -1.0402407062E+001
35601100000.000 +9.6481066690E-001 -8.5340460952E+000 +5.9410090102E-003 -1.3000246705E+001 +5.6956731274E-003 -1.5455374325E+001 +9.2920378592E-001 -1.0466241880E+001
35801050000.000 +9.6549659672E-001 -8.5104778846E+000 +5.6809697637E-003 -1.7795902677E+001 +5.4886976313E-003 -1.8420665772E+001 +9.2827097428E-001 -1.0531041789E+001
36001000000.000 +9.6545378411E-001 -8.5857414664E+000 +5.6636817911E-003 -1.5923084361E+001 +5.4181613273E-003 -1.8233740743E+001 +9.2734119170E-001 -1.0548468642E+001
36200950000.000 +9.6589599194E-001 -8.7028185416E+000 +5.4376266351E-003 -2.3515167506E+001 +5.3147164308E-003 -2.5708915641E+001 +9.2743603161E-001 -1.0526224212E+001
36400900000.000 +9.6605267395E-001 -8.7286303380E+000 +5.0180678159E-003 -2.4359931280E+001 +4.7777987753E-003 -2.5680391210E+001 +9.2653467397E-001 -1.0654860915E+001
36600850000.000 +9.6714804867E-001 -8.7505566894E+000 +4.5506543110E-003 -2.2908911877E+001 +4.4168025872E-003 -2.7818070153E+001 +9.2515755445E-001 -1.0754487075E+001
36800800000.000 +9.6694187151E-001 -8.8970647608E+000 +4.2353446066E-003 -2.2428140704E+001 +4.0306033333E-003 -2.6038387708E+001 +9.2495684575E-001 -1.0812973156E+001
37000750000.000 +9.6668242724E-001 -9.0022679701E+000 +3.9889221171E-003 -1.7047639167E+001 +3.8289562282E-003 -1.9999596054E+001 +9.2426147820E-001 -1.0872171395E+001
37200700000.000 +9.6633560624E-001 -9.0864382715E+000 +3.9216053583E-003 -1.3651726254E+001 +3.7903907647E-003 -1.7999724627E+001 +9.2371918501E-001 -1.0936843834E+001
37400650000.000 +9.6568714262E-001 -9.1271953746E+000 +4.3107276355E-003 -9.4304075572E+000 +3.7263469880E-003 -1.2898059684E+001 +9.2376955314E-001 -1.0973060429E+001
37600600000.000 +9.6485994289E-001 -9.2030956601E+000 +4.4688338933E-003 -8.7798970188E+000 +4.1573319069E-003 -1.2908081661E+001 +9.2218978683E-001 -1.0982676838E+001
37800550000.000 +9.6323362367E-001 -9.1464632532E+000 +4.5115696033E-003 -1.5759445768E+001 +4.3785301442E-003 -1.5665104371E+001 +9.2165478485E-001 -1.1015741678E+001
38000500000.000 +9.6296871996E-001 -9.2316338717E+000 +4.4265541177E-003 -1.8562293323E+001 +4.0632593481E-003 -1.9009465293E+001 +9.2182032089E-001 -1.0963348429E+001
38200450000.000 +9.6335723691E-001 -9.2654434804E+000 +3.9192085534E-003 -1.2876437522E+001 +3.6779023217E-003 -1.5288401289E+001 +9.2031194403E-001 -1.1025097840E+001
38400400000.000 +9.6293832252E-001 -9.2586011514E+000 +4.1484114555E-003 -6.5331351043E+000 +3.8213476215E-003 -1.0340710969E+001 +9.1871711342E-001 -1.1004553118E+001
38600350000.000 +9.6149261207E-001 -9.4077279841E+000 +4.6189976371E-003 -4.5663773790E+000 +4.3580879534E-003 -6.9076467659E+000 +9.1763983876E-001 -1.0987200859E+001
38800300000.000 +9.6198196348E-001 -9.3034836966E+000 +4.9199526976E-003 -1.1942064173E+001 +4.7507463668E-003 -1.1886881158E+001 +9.1591608834E-001 -1.0942513480E+001
39000250000.000 +9.6209863667E-001 -9.3773567666E+000 +4.9358756570E-003 -1.8742227736E+001 +4.8663743990E-003 -1.9366434399E+001 +9.1573872466E-001 -1.0933186111E+001
39200200000.000 +9.6123344835E-001 -9.2391837600E+000 +4.9429379206E-003 -1.7534259658E+001 +4.4405520445E-003 -1.8718420966E+001 +9.1419615529E-001 -1.0965199550E+001
39400150000.000 +9.6143932402E-001 -9.2732185747E+000 +4.8052486921E-003 -1.9150775482E+001 +4.7037498946E-003 -2.1938042893E+001 +9.1404023767E-001 -1.1049302593E+001
39600100000.000 +9.6271397367E-001 -9.1887131525E+000 +5.1044491924E-003 -1.8643999755E+001 +4.8547666275E-003 -2.0328937925E+001 +9.1254871086E-001 -1.1060489833E+001
39800050000.000 +9.6347944125E-001 -9.3651770225E+000 +5.1680264409E-003 -2.6603254605E+001 +4.8974537344E-003 -2.9310679754E+001 +9.1259377739E-001 -1.1095177694E+001
40000000000.000 +9.6424381495E-001 -9.2421468550E+000 +4.3270988965E-003 -3.2770620298E+001 +4.3735466804E-003 -3.7645437736E+001 +9.1334727135E-001 -1.1155911976E+001
