# Supplementary material for: Conductivity and radio frequency performance data for silver nanoparticle inks deposited via aerosol jet deposition and processed under varying conditions
Source: Data Brief. 2020 Sep 24;33:106331. doi: 10.1016/j.dib.2020.106331 (PMC7560714; doi:10.1016/j.dib.2020.106331)
Supplement: Supplementary file 3 [file mmc3.zip › Sintering Study/Clariant Ink/RF Data/CLA_08_04.S2P]

!  2-Port S-parameters saved by WinCal
! VAR MeasName=S-Parameters (CALIBRATED_DATA) read from VNA (E8364B)
! VAR MeasDate=11/27/2017 3:11:59 PM
! VAR NAME=AFRL171011_07_04
! VAR FILENAME=AFRL171011_07_04.S2P
! VAR DATE=11/27/2017 3:11:59 PM
! VAR PHYS_PORTS=1,2
! VAR ObjTypeName=DATASET
! VAR IndexType=Frequency
!
# Hz S MA R 50
10000000.000 +9.9431841149E-001 -2.5772292512E-001 +2.4386756606E-004 +6.2914690146E+001 +2.3334889448E-003 -3.7892399069E+001 +9.9438915367E-001 -2.5912761209E-001
209950000.000 +9.9047625449E-001 -2.2140099356E-001 +2.1767945188E-004 -1.2798838704E+000 +1.8892043995E-004 -1.3594613875E+001 +9.9011235423E-001 -2.6734520823E-001
409900000.000 +9.8971665230E-001 -3.1128203478E-001 +6.4694379188E-005 +4.2320499340E+001 +7.6797925844E-005 +1.1485050158E+001 +9.8874197716E-001 -3.7889789778E-001
609850000.000 +9.8889470011E-001 -4.1346421702E-001 +6.9438455451E-005 -1.1837511020E+002 +9.2682973108E-005 -1.1238160641E+002 +9.8771134504E-001 -5.1928311912E-001
809800000.000 +9.8837674723E-001 -4.6969341962E-001 +2.7220112483E-004 +3.7416904509E+001 +2.3523217411E-004 +7.0151947768E+001 +9.8730448362E-001 -6.2471174200E-001
1009750000.000 +9.8751742256E-001 -5.4883639953E-001 +2.1090210838E-004 -6.9431505347E+001 +1.3023979361E-004 -6.1363340575E+001 +9.8592942564E-001 -7.2190359219E-001
1209700000.000 +9.8731043645E-001 -6.1378720538E-001 +1.6054275232E-005 -1.4974926303E+002 +1.3635896186E-005 -4.6872856989E+001 +9.8535315397E-001 -7.2834843931E-001
1409650000.000 +9.8750006423E-001 -7.3868586705E-001 +4.2450930610E-005 +1.5553836802E+002 +1.7939283060E-005 +1.7024867036E+002 +9.8569762415E-001 -8.9597432495E-001
1609600000.000 +9.8671254397E-001 -8.0342208083E-001 +6.1254301921E-005 -1.0465299962E+002 +4.1328782487E-005 -1.4860867250E+002 +9.8545296997E-001 -1.0313309216E+000
1809550000.000 +9.8583297364E-001 -9.2077757983E-001 +4.9403071421E-005 -4.5766059694E+001 +2.3620788573E-005 -7.4243237874E+001 +9.8445049697E-001 -1.1302789636E+000
2009500000.000 +9.8429628192E-001 -1.0430496487E+000 +2.8625121446E-004 +1.3428524247E+002 +1.9432786632E-004 +1.2086927866E+002 +9.8286636984E-001 -1.2974053126E+000
2209450000.000 +9.8362528084E-001 -9.7937428315E-001 +5.3136603520E-005 -8.7180577510E+001 +7.0199722254E-005 -1.0683022472E+002 +9.8209322922E-001 -1.2917378499E+000
2409400000.000 +9.8350755282E-001 -1.0950701636E+000 +2.2622916028E-004 +1.1217516975E+002 +1.5001890905E-004 +1.2769607103E+002 +9.8135893441E-001 -1.3794821499E+000
2609350000.000 +9.8317350910E-001 -1.1392010489E+000 +1.3846668334E-004 +4.6067802700E+001 +1.3272947052E-004 +6.5691556764E+001 +9.8106840195E-001 -1.4798105580E+000
2809300000.000 +9.8297017064E-001 -1.2136937649E+000 +2.4850307927E-004 +1.4326071952E+002 +1.2609695100E-004 +1.4163531407E+002 +9.8121804538E-001 -1.5447950080E+000
3009250000.000 +9.8221081841E-001 -1.2846727390E+000 +3.0569517686E-004 +1.0963541222E+002 +3.0837854484E-004 +1.1653500183E+002 +9.8075704662E-001 -1.6852155054E+000
3209200000.000 +9.8182892240E-001 -1.3539329201E+000 +2.3879915023E-004 +1.2496913866E+002 +2.5429914379E-004 +1.1758907871E+002 +9.7982088535E-001 -1.7299681787E+000
3409150000.000 +9.8077369924E-001 -1.3795152394E+000 +1.9066140622E-004 +1.4442627983E+002 +2.2865302878E-004 +1.3802965595E+002 +9.7904552436E-001 -1.8148380016E+000
3609100000.000 +9.8048834556E-001 -1.4413459202E+000 +3.1168867156E-004 +1.5524176225E+002 +2.4569382424E-004 +1.5700317131E+002 +9.7899807056E-001 -1.8637735574E+000
3809050000.000 +9.8004922523E-001 -1.4334436995E+000 +4.7987292033E-004 +1.5405083358E+002 +4.4359554363E-004 +1.4275962922E+002 +9.7856672948E-001 -1.8966542393E+000
4009000000.000 +9.8014600294E-001 -1.4803331146E+000 +4.0781236812E-004 +1.1652393794E+002 +4.1992547213E-004 +1.3108934022E+002 +9.7874097705E-001 -2.0103537340E+000
4208950000.000 +9.7946516972E-001 -1.5572021326E+000 +5.5688553406E-004 +1.2294200517E+002 +5.1897077139E-004 +1.2489659740E+002 +9.7805336029E-001 -2.0961936100E+000
4408900000.000 +9.7936157628E-001 -1.5848825247E+000 +4.8553081859E-004 +1.1423447116E+002 +5.7996897380E-004 +1.1974542943E+002 +9.7764173709E-001 -2.1045552993E+000
4608850000.000 +9.7857012526E-001 -1.6446669083E+000 +4.8390992291E-004 +1.3140714615E+002 +4.9778795013E-004 +1.2647108931E+002 +9.7679316573E-001 -2.2142256268E+000
4808800000.000 +9.7791758677E-001 -1.6847847654E+000 +5.5706515129E-004 +1.2633181877E+002 +5.2257845633E-004 +1.2556565457E+002 +9.7646937124E-001 -2.2764178860E+000
5008750000.000 +9.7745091593E-001 -1.7157479517E+000 +4.4155660967E-004 +1.2802314121E+002 +4.7096412040E-004 +1.1608207434E+002 +9.7618520494E-001 -2.3506231849E+000
5208700000.000 +9.7700132196E-001 -1.7430187173E+000 +7.8248426285E-004 +1.4064821152E+002 +7.7684414556E-004 +1.3742090139E+002 +9.7572383616E-001 -2.3812331689E+000
5408650000.000 +9.7726900564E-001 -1.7823167730E+000 +8.2914840113E-004 +1.2312827384E+002 +7.5496264110E-004 +1.2199040373E+002 +9.7568862316E-001 -2.4493996948E+000
5608600000.000 +9.7743366565E-001 -1.8048884779E+000 +8.1779792500E-004 +1.1573705488E+002 +8.1281141583E-004 +1.1625612584E+002 +9.7541395876E-001 -2.4867270802E+000
5808550000.000 +9.7726598710E-001 -1.8611752548E+000 +9.2640493707E-004 +1.0838713069E+002 +8.2760348653E-004 +1.0510764557E+002 +9.7548337377E-001 -2.5388305893E+000
6008500000.000 +9.7731172625E-001 -1.9416341581E+000 +8.5668763314E-004 +1.1253941804E+002 +8.2089343352E-004 +1.1505135571E+002 +9.7578940393E-001 -2.6581224122E+000
6208450000.000 +9.7738331548E-001 -1.9703369300E+000 +9.1885383711E-004 +1.0889490751E+002 +9.2201117998E-004 +1.1287452404E+002 +9.7565880283E-001 -2.7609872737E+000
6408400000.000 +9.7728919320E-001 -2.0554805169E+000 +9.9321168875E-004 +1.0663150196E+002 +8.8405476190E-004 +1.0842221464E+002 +9.7590294905E-001 -2.8334363807E+000
6608350000.000 +9.7781015977E-001 -2.1134534124E+000 +9.7124165787E-004 +9.9814004420E+001 +9.6867769910E-004 +1.0106147146E+002 +9.7594239646E-001 -2.9484716834E+000
6808300000.000 +9.7740739575E-001 -2.1748416174E+000 +9.3083229594E-004 +9.8062729302E+001 +9.3586838744E-004 +9.6280619557E+001 +9.7536279666E-001 -3.0175571469E+000
7008250000.000 +9.7730993688E-001 -2.2020280414E+000 +9.5984738515E-004 +9.7776639850E+001 +9.0915112164E-004 +9.9989287201E+001 +9.7534449276E-001 -3.1021966529E+000
7208200000.000 +9.7679635635E-001 -2.2808647814E+000 +9.1645709482E-004 +9.0826732697E+001 +9.4043501095E-004 +9.1605232857E+001 +9.7493013047E-001 -3.1894759127E+000
7408150000.000 +9.7694268840E-001 -2.3540103705E+000 +7.8320196621E-004 +1.0130672608E+002 +8.7421894885E-004 +9.6556441674E+001 +9.7439265987E-001 -3.2478852154E+000
7608100000.000 +9.7557261838E-001 -2.4134677248E+000 +9.5890133463E-004 +9.6325825370E+001 +9.6442601847E-004 +9.0364258217E+001 +9.7431200168E-001 -3.3246199925E+000
7808050000.000 +9.7536213870E-001 -2.5013248497E+000 +8.5250331731E-004 +9.5023126506E+001 +8.6047518819E-004 +9.2242695183E+001 +9.7348847836E-001 -3.4495982211E+000
8008000000.000 +9.7498895869E-001 -2.5512333995E+000 +9.7661016443E-004 +9.0338535432E+001 +9.9539322285E-004 +9.6392428611E+001 +9.7304926311E-001 -3.5681609163E+000
8207950000.000 +9.7435124858E-001 -2.6133606911E+000 +8.1972407981E-004 +9.1877531993E+001 +8.2705024318E-004 +9.3148983746E+001 +9.7242403070E-001 -3.5674653754E+000
8407900000.000 +9.7376516689E-001 -2.6530871267E+000 +8.2151740388E-004 +1.0519158508E+002 +8.2199588203E-004 +1.0182409362E+002 +9.7208393994E-001 -3.6559867497E+000
8607850000.000 +9.7363908578E-001 -2.7070947577E+000 +8.9038002939E-004 +1.0671827115E+002 +8.5153844883E-004 +1.0556339691E+002 +9.7186683346E-001 -3.7323930750E+000
8807800000.000 +9.7346547628E-001 -2.7302867203E+000 +1.0516851973E-003 +1.0750186208E+002 +1.0730440996E-003 +1.0339223514E+002 +9.7135664880E-001 -3.7927032360E+000
9007750000.000 +9.7294469684E-001 -2.7610394598E+000 +1.0586660654E-003 +1.0743606860E+002 +9.8457235109E-004 +1.0608217505E+002 +9.7109885412E-001 -3.8562570428E+000
9207700000.000 +9.7304763589E-001 -2.8270647751E+000 +1.1784222633E-003 +1.0613794903E+002 +1.1649742516E-003 +1.0517527877E+002 +9.7116505949E-001 -3.9232429025E+000
9407650000.000 +9.7294872350E-001 -2.8704669444E+000 +1.1393252029E-003 +1.0430946204E+002 +1.2187316462E-003 +1.0313641442E+002 +9.7073286822E-001 -4.0504016546E+000
9607600000.000 +9.7242606927E-001 -2.9211660489E+000 +1.1979908180E-003 +1.0380234278E+002 +1.1866760971E-003 +1.0433679282E+002 +9.7034912753E-001 -4.0582159055E+000
9807550000.000 +9.7225214877E-001 -3.0297665651E+000 +1.1581124802E-003 +1.0556527960E+002 +1.1924099089E-003 +1.0411713110E+002 +9.7059283268E-001 -4.1963454203E+000
10007500000.000 +9.7167964613E-001 -3.0412768123E+000 +1.2809385535E-003 +1.0278255572E+002 +1.2434070586E-003 +1.0492525222E+002 +9.6943368683E-001 -4.2461610569E+000
10207450000.000 +9.7076504401E-001 -3.0993472164E+000 +1.2479800938E-003 +1.0279526550E+002 +1.2843390224E-003 +1.0272925430E+002 +9.6921708311E-001 -4.2753739477E+000
10407400000.000 +9.7043401091E-001 -3.1814631227E+000 +1.2918999449E-003 +1.0447822269E+002 +1.2373924747E-003 +1.0648899643E+002 +9.6864723899E-001 -4.3469068826E+000
10607350000.000 +9.6986448775E-001 -3.2045196098E+000 +1.4050029095E-003 +1.0631862733E+002 +1.3335360769E-003 +1.0627256480E+002 +9.6843647635E-001 -4.4266273011E+000
10807300000.000 +9.6922803087E-001 -3.2424127960E+000 +1.4797972734E-003 +1.0729009858E+002 +1.4090266115E-003 +1.0754415117E+002 +9.6764031330E-001 -4.4712356114E+000
11007250000.000 +9.6885144225E-001 -3.2941629733E+000 +1.5188014807E-003 +1.0595933298E+002 +1.5034171119E-003 +1.0542204717E+002 +9.6738567010E-001 -4.5598305636E+000
11207200000.000 +9.6877932909E-001 -3.3092896891E+000 +1.6265638784E-003 +1.0702393959E+002 +1.5902159614E-003 +1.0504432402E+002 +9.6673564247E-001 -4.5873360167E+000
11407150000.000 +9.6786110507E-001 -3.3615336698E+000 +1.5840231794E-003 +1.0919000942E+002 +1.6239218193E-003 +1.1169723781E+002 +9.6600417651E-001 -4.6659786863E+000
11607100000.000 +9.6793891371E-001 -3.4591693410E+000 +1.7292129096E-003 +1.0859155514E+002 +1.6880853026E-003 +1.0545244009E+002 +9.6584555148E-001 -4.7377790075E+000
11807050000.000 +9.6767977124E-001 -3.4309338533E+000 +1.8199606593E-003 +1.1112557545E+002 +1.8057917370E-003 +1.0978998841E+002 +9.6541856753E-001 -4.7973170914E+000
12007000000.000 +9.6633774519E-001 -3.5027532608E+000 +2.1520687392E-003 +1.0738843457E+002 +1.9720580736E-003 +1.0572765775E+002 +9.6538113497E-001 -4.8963023134E+000
12206950000.000 +9.6632355072E-001 -3.5345567748E+000 +2.1570739618E-003 +1.0450683927E+002 +2.2845069829E-003 +1.0517061185E+002 +9.6509684959E-001 -4.9060721701E+000
12406900000.000 +9.6626242655E-001 -3.5434005417E+000 +2.3372718560E-003 +1.0184124592E+002 +2.1120576731E-003 +1.0041813861E+002 +9.6505178416E-001 -4.9655331053E+000
12606850000.000 +9.6550678026E-001 -3.5810639770E+000 +2.4415140613E-003 +9.8849265377E+001 +2.3267562807E-003 +1.0035356571E+002 +9.6415900905E-001 -5.0096937296E+000
12806800000.000 +9.6450581653E-001 -3.6093758966E+000 +2.4893671693E-003 +9.7027117888E+001 +2.4774986684E-003 +9.7609939314E+001 +9.6366290457E-001 -5.1169273026E+000
13006750000.000 +9.6502695709E-001 -3.6104968922E+000 +2.6589309964E-003 +9.3310545067E+001 +2.5271739943E-003 +9.1596933398E+001 +9.6350711603E-001 -5.1352833444E+000
13206700000.000 +9.6443163381E-001 -3.6638019169E+000 +2.6748935460E-003 +9.1004997945E+001 +2.5665767958E-003 +8.8285766571E+001 +9.6252689865E-001 -5.1604994275E+000
13406650000.000 +9.6314532818E-001 -3.7551344109E+000 +2.8133285733E-003 +8.4867628030E+001 +2.6936782808E-003 +8.3755763893E+001 +9.6220559162E-001 -5.2765978887E+000
13606600000.000 +9.6340522063E-001 -3.7849965288E+000 +2.6912512222E-003 +7.5819921538E+001 +2.5832890117E-003 +7.6880135968E+001 +9.6163759567E-001 -5.2517085548E+000
13806550000.000 +9.6288634047E-001 -3.8455809044E+000 +1.9285810318E-003 +6.7796389300E+001 +2.0139357185E-003 +6.7897028643E+001 +9.6141940175E-001 -5.3631759291E+000
14006500000.000 +9.6220235778E-001 -3.9229934664E+000 +1.6871027949E-003 +8.5591719102E+001 +1.6856904584E-003 +8.4156403490E+001 +9.6009362517E-001 -5.4033476292E+000
14206450000.000 +9.6135205224E-001 -3.9871491790E+000 +2.1197041210E-003 +9.1795902570E+001 +2.0701220900E-003 +9.3120908729E+001 +9.5979566372E-001 -5.4250780607E+000
14406400000.000 +9.6103610392E-001 -3.9892489047E+000 +2.2223740186E-003 +8.7846742794E+001 +2.1991247818E-003 +8.9097381288E+001 +9.5895170250E-001 -5.4759594931E+000
14606350000.000 +9.6042633919E-001 -3.9949505415E+000 +2.3165892813E-003 +9.6186665911E+001 +2.1867576447E-003 +9.5362356108E+001 +9.5922135016E-001 -5.5177831828E+000
14806300000.000 +9.6002931151E-001 -4.0141117125E+000 +2.5979132759E-003 +9.2169587475E+001 +2.5754896955E-003 +8.9997184444E+001 +9.5840395333E-001 -5.5421471780E+000
15006250000.000 +9.5992309638E-001 -4.0444589581E+000 +2.5115724291E-003 +8.7122343334E+001 +2.5176279412E-003 +8.5665779504E+001 +9.5841375462E-001 -5.5712430871E+000
15206200000.000 +9.5910178485E-001 -4.0717798428E+000 +2.6995340920E-003 +9.1063066854E+001 +2.6234191128E-003 +9.0788252898E+001 +9.5816863034E-001 -5.6237861057E+000
15406150000.000 +9.5959577150E-001 -4.1005381079E+000 +2.6307975088E-003 +8.1083741208E+001 +2.6238361503E-003 +7.9541115385E+001 +9.5828976850E-001 -5.6461281002E+000
15606100000.000 +9.5894602758E-001 -4.0523448209E+000 +2.4388909330E-003 +8.6372070312E+001 +2.3853683128E-003 +8.4942814995E+001 +9.5801660322E-001 -5.7503637967E+000
15806050000.000 +9.5784156507E-001 -4.1415504872E+000 +2.6249495981E-003 +8.7862617433E+001 +2.5640043184E-003 +8.6297837719E+001 +9.5717630418E-001 -5.7527158241E+000
16006000000.000 +9.5737396216E-001 -4.0947296654E+000 +2.6237334157E-003 +8.8222196840E+001 +2.5644325144E-003 +8.8219488419E+001 +9.5675673211E-001 -5.7166075563E+000
16205950000.000 +9.5765083458E-001 -4.0737148770E+000 +2.7927555944E-003 +8.4207563012E+001 +2.8070800302E-003 +8.4011825071E+001 +9.5642247896E-001 -5.8083971991E+000
16405900000.000 +9.5636371516E-001 -4.0546837767E+000 +2.8271076047E-003 +8.8509071148E+001 +2.7021647072E-003 +8.6521653843E+001 +9.5594019860E-001 -5.8816174816E+000
16605850000.000 +9.5613451694E-001 -4.1043045160E+000 +3.0743881220E-003 +8.4770429002E+001 +2.9736787613E-003 +8.3475369109E+001 +9.5571169992E-001 -5.8573184696E+000
16805800000.000 +9.5642673409E-001 -4.1002623610E+000 +3.0195500467E-003 +8.0211592203E+001 +2.9433433187E-003 +7.9018562687E+001 +9.5550426816E-001 -5.9070867546E+000
17005750000.000 +9.5630847854E-001 -4.1509961325E+000 +3.0377071730E-003 +8.0231605872E+001 +2.9459617246E-003 +7.9215859148E+001 +9.5555142173E-001 -5.9422962780E+000
17205700000.000 +9.5589687607E-001 -4.2364215868E+000 +2.8271250352E-003 +7.9669113748E+001 +2.7888090400E-003 +7.6986625717E+001 +9.5596787956E-001 -5.9309831249E+000
17405650000.000 +9.5493344059E-001 -4.1841737017E+000 +2.5035190173E-003 +7.8611315469E+001 +2.4522227488E-003 +7.6835452972E+001 +9.5585080524E-001 -5.9696640930E+000
17605600000.000 +9.5451064776E-001 -4.2207241525E+000 +2.4772187855E-003 +8.7372488956E+001 +2.4805749138E-003 +8.5849147100E+001 +9.5551072493E-001 -6.0374057662E+000
17805550000.000 +9.5436174586E-001 -4.2731337787E+000 +2.7793876363E-003 +9.0000616235E+001 +2.6477971311E-003 +8.9804671505E+001 +9.5536928901E-001 -6.0875750944E+000
18005500000.000 +9.5458375195E-001 -4.2281139688E+000 +2.9562837508E-003 +9.2662826626E+001 +2.8904981471E-003 +9.1282305628E+001 +9.5456834878E-001 -6.1475073329E+000
18205450000.000 +9.5416259058E-001 -4.2608198814E+000 +3.3876339802E-003 +9.0599014851E+001 +3.1923001839E-003 +8.9860070420E+001 +9.5427048579E-001 -6.2032460162E+000
18405400000.000 +9.5477578900E-001 -4.2641081552E+000 +3.3029030451E-003 +9.1467149255E+001 +3.2449190296E-003 +9.0087118495E+001 +9.5435561950E-001 -6.1677746691E+000
18605350000.000 +9.5435080582E-001 -4.2696729356E+000 +3.7530229255E-003 +9.0483415560E+001 +3.6680002068E-003 +8.8853494093E+001 +9.5366118753E-001 -6.1548557531E+000
18805300000.000 +9.5452424235E-001 -4.3443583589E+000 +3.9176513227E-003 +8.6330406672E+001 +3.8128832102E-003 +8.4930896963E+001 +9.5344592398E-001 -6.2501775769E+000
19005250000.000 +9.5449378553E-001 -4.3769444477E+000 +3.8754353897E-003 +8.6289825888E+001 +3.7805757090E-003 +8.4738799367E+001 +9.5318764787E-001 -6.2389653637E+000
19205200000.000 +9.5447469421E-001 -4.3207772529E+000 +4.0797189071E-003 +8.5769710638E+001 +3.8438400053E-003 +8.3461795723E+001 +9.5286256230E-001 -6.2560014507E+000
19405150000.000 +9.5355144986E-001 -4.3828224449E+000 +4.0871479057E-003 +8.4343834993E+001 +3.9631606812E-003 +8.2917164450E+001 +9.5220662756E-001 -6.3463148847E+000
19605100000.000 +9.5318091519E-001 -4.3588293939E+000 +4.2829656616E-003 +8.7329219565E+001 +4.1185452101E-003 +8.6043445567E+001 +9.5221988086E-001 -6.3619665585E+000
19805050000.000 +9.5322340601E-001 -4.2903088119E+000 +4.7553358229E-003 +8.3833623365E+001 +4.6572362242E-003 +8.2890053453E+001 +9.5255254826E-001 -6.2871403101E+000
20005000000.000 +9.5320590237E-001 -4.3900189840E+000 +4.9535186454E-003 +7.8000616521E+001 +4.6069856222E-003 +7.9759992808E+001 +9.5198754130E-001 -6.3310716761E+000
20204950000.000 +9.5210851639E-001 -4.3938099022E+000 +4.6394186663E-003 +7.7221098170E+001 +4.7596176742E-003 +7.2617641902E+001 +9.5218435754E-001 -6.3719501335E+000
20404900000.000 +9.5432125166E-001 -4.2575691052E+000 +4.5233043463E-003 +7.2586702991E+001 +4.5835093287E-003 +6.8346545830E+001 +9.5146859229E-001 -6.3057821743E+000
20604850000.000 +9.5413397220E-001 -4.3840645507E+000 +4.8495808860E-003 +7.3221522199E+001 +4.6124858925E-003 +7.4791462591E+001 +9.5219293975E-001 -6.3720178721E+000
20804800000.000 +9.5323690030E-001 -4.3866259308E+000 +4.8082955802E-003 +7.0999943405E+001 +4.6400226906E-003 +7.0949417857E+001 +9.5114787893E-001 -6.4067374038E+000
21004750000.000 +9.5383759871E-001 -4.4040762286E+000 +5.0026666412E-003 +7.0187748974E+001 +5.0102488820E-003 +6.8046338647E+001 +9.5258331600E-001 -6.3894688224E+000
21204700000.000 +9.5525629863E-001 -4.3848323590E+000 +4.8901183153E-003 +6.5949477141E+001 +4.9470302376E-003 +6.4478172234E+001 +9.5215291047E-001 -6.4338836703E+000
21404650000.000 +9.5510648234E-001 -4.4447934020E+000 +4.8784224482E-003 +6.6884827324E+001 +4.6909719131E-003 +6.4997870721E+001 +9.5248241684E-001 -6.4742141437E+000
21604600000.000 +9.5525051263E-001 -4.4660165628E+000 +4.7981837275E-003 +6.7448006423E+001 +4.9414252175E-003 +6.2164527223E+001 +9.5244391577E-001 -6.4440034842E+000
21804550000.000 +9.5567868942E-001 -4.5570483984E+000 +4.8380475908E-003 +6.6895386314E+001 +4.9092556306E-003 +6.5432467012E+001 +9.5312149901E-001 -6.5399038173E+000
22004500000.000 +9.5563358139E-001 -4.5455465489E+000 +5.0056986315E-003 +6.4978090764E+001 +4.8560008191E-003 +6.4029190541E+001 +9.5312360414E-001 -6.5717291674E+000
22204450000.000 +9.5597794569E-001 -4.5552412303E+000 +5.0598184589E-003 +6.3058112519E+001 +4.9709616838E-003 +6.2078464487E+001 +9.5351330401E-001 -6.5263560322E+000
22404400000.000 +9.5705118922E-001 -4.5745723841E+000 +4.9835232910E-003 +6.3836519757E+001 +4.7740356139E-003 +5.9674983330E+001 +9.5406179278E-001 -6.5678425192E+000
22604350000.000 +9.5635023533E-001 -4.6366736202E+000 +5.1225211396E-003 +6.4130832712E+001 +4.7651429092E-003 +6.1477315057E+001 +9.5447294570E-001 -6.5725246901E+000
22804300000.000 +9.5629844392E-001 -4.5780752284E+000 +5.0850958268E-003 +6.4146199852E+001 +4.7566827495E-003 +6.3501174141E+001 +9.5462689602E-001 -6.5657978787E+000
23004250000.000 +9.5670394605E-001 -4.6106292039E+000 +5.0891040818E-003 +6.6373529045E+001 +5.1547699438E-003 +6.3096486171E+001 +9.5456269516E-001 -6.6400019508E+000
23204200000.000 +9.5685924934E-001 -4.6611085746E+000 +5.4546672766E-003 +6.2884965594E+001 +5.2530726863E-003 +6.4657833749E+001 +9.5507742039E-001 -6.5978661770E+000
23404150000.000 +9.5720517080E-001 -4.6751547257E+000 +5.7631870684E-003 +6.7966584244E+001 +5.5277509422E-003 +6.2136381112E+001 +9.5589430125E-001 -6.5917447024E+000
23604100000.000 +9.5670826075E-001 -4.6530721502E+000 +6.0112959552E-003 +6.1778817448E+001 +5.7293375559E-003 +5.9278937304E+001 +9.5578616425E-001 -6.6846192516E+000
23804050000.000 +9.5562337590E-001 -4.6710394380E+000 +6.3079256222E-003 +5.7701432272E+001 +5.8334331256E-003 +5.8744922931E+001 +9.5636622277E-001 -6.7164968549E+000
24004000000.000 +9.5700972331E-001 -4.6906648742E+000 +6.1053483909E-003 +5.7226720477E+001 +6.0946758051E-003 +5.4475828986E+001 +9.5653022500E-001 -6.7750559025E+000
24203950000.000 +9.5888904694E-001 -4.5481009487E+000 +6.2926998339E-003 +5.1066769722E+001 +5.9588399497E-003 +5.1713910778E+001 +9.5623063956E-001 -6.8136327269E+000
24403900000.000 +9.5980660183E-001 -4.6998658845E+000 +6.0979721874E-003 +5.2039888098E+001 +5.9280620164E-003 +5.0263068450E+001 +9.5643613371E-001 -6.8495719405E+000
24603850000.000 +9.6005998254E-001 -4.8525412764E+000 +6.5385518536E-003 +4.8938188900E+001 +6.2965373962E-003 +4.7044178034E+001 +9.5620235959E-001 -6.8953848797E+000
24803800000.000 +9.6228083478E-001 -4.9048771232E+000 +6.2545165639E-003 +4.1930885358E+001 +6.2031000608E-003 +3.9987571709E+001 +9.5702240136E-001 -6.9041329897E+000
25003750000.000 +9.6048907669E-001 -4.9747165155E+000 +6.0140738752E-003 +4.3529837166E+001 +5.6988103612E-003 +4.1122818357E+001 +9.5692202423E-001 -7.0023359101E+000
25203700000.000 +9.6142670036E-001 -5.0095546368E+000 +6.0601183431E-003 +4.0624799233E+001 +5.6682040509E-003 +4.0875502366E+001 +9.5800999525E-001 -6.9804288078E+000
25403650000.000 +9.6192214442E-001 -5.0293734584E+000 +5.5235782921E-003 +4.3110656335E+001 +5.6299958212E-003 +3.9425476798E+001 +9.5806090220E-001 -7.0374726525E+000
25603600000.000 +9.6152696739E-001 -5.0642392399E+000 +5.7079644800E-003 +4.2768873774E+001 +5.3789504668E-003 +4.1403233476E+001 +9.5832951659E-001 -7.1051710247E+000
25803550000.000 +9.6194149980E-001 -5.2078622137E+000 +5.6314537827E-003 +4.3452469536E+001 +5.6052633085E-003 +4.2052729139E+001 +9.5824750986E-001 -7.1299853982E+000
26003500000.000 +9.6243611830E-001 -5.2366745646E+000 +5.7849977202E-003 +4.3965083720E+001 +5.6586045224E-003 +4.3655292261E+001 +9.5807514040E-001 -7.1852697933E+000
26203450000.000 +9.6262877238E-001 -5.3075888261E+000 +5.9099318859E-003 +4.2054453493E+001 +5.6320062311E-003 +4.2114629236E+001 +9.5872207462E-001 -7.2468505387E+000
26403400000.000 +9.6241670508E-001 -5.3041489009E+000 +5.9287871889E-003 +4.0386469495E+001 +5.6871180862E-003 +4.0636112302E+001 +9.5954614454E-001 -7.2774315311E+000
26603350000.000 +9.6223432265E-001 -5.3365776629E+000 +6.1186294631E-003 +4.2776984248E+001 +5.9837854847E-003 +4.0901434622E+001 +9.5917608153E-001 -7.2868522508E+000
26803300000.000 +9.6306356636E-001 -5.3758608250E+000 +6.0451020587E-003 +4.0162404894E+001 +5.7862472979E-003 +3.8366197455E+001 +9.5970542935E-001 -7.3544143132E+000
27003250000.000 +9.6177075813E-001 -5.4041617413E+000 +5.9477590843E-003 +4.2891201578E+001 +5.8580515947E-003 +4.2218870873E+001 +9.5978449706E-001 -7.3607388331E+000
27203200000.000 +9.6195872506E-001 -5.4435436523E+000 +6.4720159396E-003 +4.5023436581E+001 +5.9935739004E-003 +4.1763612660E+001 +9.5889216600E-001 -7.3769152225E+000
27403150000.000 +9.6157160102E-001 -5.5042835964E+000 +7.1345972160E-003 +4.2284976883E+001 +6.6317278630E-003 +4.1858688128E+001 +9.5953500501E-001 -7.4468766918E+000
27603100000.000 +9.6084813821E-001 -5.4925722124E+000 +7.0780497115E-003 +3.7584443729E+001 +6.6333065415E-003 +3.5342391804E+001 +9.5979472404E-001 -7.3889347633E+000
27803050000.000 +9.5965610774E-001 -5.5216391557E+000 +7.5379043348E-003 +3.7285815420E+001 +6.8338451358E-003 +3.7393448915E+001 +9.5981964721E-001 -7.4127913966E+000
28003000000.000 +9.5923363249E-001 -5.6161068134E+000 +8.2556467296E-003 +3.3123907609E+001 +7.7995318017E-003 +3.2215280818E+001 +9.5965741313E-001 -7.4645752551E+000
28202950000.000 +9.5948702014E-001 -5.5991594602E+000 +8.1062967274E-003 +2.5047344018E+001 +7.5366979611E-003 +2.5367542173E+001 +9.5978870823E-001 -7.4207373408E+000
28402900000.000 +9.6069824567E-001 -5.6788954702E+000 +7.8369789552E-003 +1.8615915913E+001 +7.4299657657E-003 +1.7265231459E+001 +9.6005485007E-001 -7.4968262072E+000
28602850000.000 +9.6130229211E-001 -5.6052333016E+000 +6.8150903807E-003 +1.6336989002E+001 +6.5620889575E-003 +1.3867314369E+001 +9.6050788124E-001 -7.5656657043E+000
28802800000.000 +9.6110482845E-001 -5.7266996896E+000 +6.3812336593E-003 +1.5883071221E+001 +6.1222493086E-003 +1.5277877150E+001 +9.6168718503E-001 -7.6226375624E+000
29002750000.000 +9.6231959363E-001 -5.7360692694E+000 +6.1833988755E-003 +1.8091746235E+001 +5.8456948691E-003 +1.7322091994E+001 +9.6119769766E-001 -7.7019481067E+000
29202700000.000 +9.6252698062E-001 -5.7683527746E+000 +6.0963655817E-003 +1.7125527879E+001 +5.7960028623E-003 +1.5026375002E+001 +9.6141581868E-001 -7.8304494200E+000
29402650000.000 +9.6243353594E-001 -5.8316334886E+000 +5.8795241401E-003 +1.7075483598E+001 +5.5849422351E-003 +1.6332376481E+001 +9.6187540134E-001 -7.8654644358E+000
29602600000.000 +9.6385036586E-001 -5.7706541288E+000 +5.9402407349E-003 +1.8405479141E+001 +5.5820099600E-003 +1.8305302722E+001 +9.6197228846E-001 -7.8958672315E+000
29802550000.000 +9.6411826905E-001 -5.8000275586E+000 +5.8422077289E-003 +2.0107019024E+001 +5.6400356115E-003 +1.6901063865E+001 +9.6255203732E-001 -7.9476975390E+000
30002500000.000 +9.6280660434E-001 -5.9110606453E+000 +5.8162832477E-003 +2.0715373075E+001 +5.4815832174E-003 +1.9404594464E+001 +9.6326991289E-001 -7.9604376816E+000
30202450000.000 +9.6365425969E-001 -5.9347123828E+000 +5.5743345879E-003 +2.0529600150E+001 +5.4516176320E-003 +2.0130073973E+001 +9.6318204307E-001 -7.9784923929E+000
30402400000.000 +9.6308949758E-001 -5.9076827696E+000 +5.9768164116E-003 +2.2463968963E+001 +5.5175468487E-003 +2.1170777820E+001 +9.6291085495E-001 -8.0784239481E+000
30602350000.000 +9.6298586793E-001 -6.0531141898E+000 +6.1855316980E-003 +2.3609176308E+001 +5.7792273430E-003 +2.4796624122E+001 +9.6362355410E-001 -8.0880885797E+000
30802300000.000 +9.6289827679E-001 -6.0398702165E+000 +6.5167696807E-003 +2.3554804351E+001 +6.0749940815E-003 +2.4139458288E+001 +9.6314608205E-001 -8.0330644214E+000
31002250000.000 +9.6294765209E-001 -6.0664655093E+000 +6.6395685275E-003 +2.4526293236E+001 +6.3236555290E-003 +2.4035107205E+001 +9.6295699131E-001 -8.1842432589E+000
31202200000.000 +9.6184591806E-001 -6.2483782667E+000 +7.4406926939E-003 +2.3984955636E+001 +7.1952018232E-003 +2.2689855657E+001 +9.6135018738E-001 -8.2143542528E+000
31402150000.000 +9.6099762292E-001 -6.1701984661E+000 +8.4087401927E-003 +1.5125648477E+001 +7.9970974649E-003 +1.7327728482E+001 +9.6081546893E-001 -8.1445768144E+000
31602100000.000 +9.6119528178E-001 -6.0130027482E+000 +8.5333316708E-003 +6.3274524615E+000 +7.9097643656E-003 +5.0023384212E+000 +9.6069125865E-001 -8.1658803190E+000
31802050000.000 +9.6165316129E-001 -6.2395064053E+000 +7.5965254480E-003 +2.5102392268E+000 +7.3965997190E-003 +5.0522986537E+000 +9.6127201554E-001 -8.3305041071E+000
32002000000.000 +9.6206561340E-001 -6.1808604055E+000 +7.6120424144E-003 -2.9672042339E+000 +7.3214347293E-003 -3.5348323795E+000 +9.6150373851E-001 -8.2888388277E+000
32201950000.000 +9.6351812626E-001 -6.1913682474E+000 +6.6631672398E-003 -5.4405101018E+000 +6.5740449914E-003 -5.9133032809E+000 +9.6307735368E-001 -8.3555772706E+000
32401900000.000 +9.6445970123E-001 -6.2684357882E+000 +6.3009475300E-003 -3.7624415549E+000 +6.0620203232E-003 -7.4516588703E+000 +9.6303177531E-001 -8.4587188383E+000
32601850000.000 +9.6495060352E-001 -6.3783862507E+000 +6.0037132225E-003 -5.2009332323E+000 +5.9126091125E-003 -5.7754140170E+000 +9.6345684068E-001 -8.5107267584E+000
32801800000.000 +9.6529837524E-001 -6.4559866069E+000 +5.8914687669E-003 -3.9210979089E+000 +5.9235666539E-003 -6.4500994868E+000 +9.6293859384E-001 -8.5284180010E+000
33001750000.000 +9.6519193072E-001 -6.3885615003E+000 +5.9143106213E-003 -6.3094538020E+000 +5.5747287468E-003 -7.5852013527E+000 +9.6290309844E-001 -8.6637676670E+000
33201700000.000 +9.6548111286E-001 -6.5736864273E+000 +5.4812642059E-003 -5.0347477210E+000 +5.1585165803E-003 -5.9224844270E+000 +9.6335825079E-001 -8.7504597001E+000
33401650000.000 +9.6545759133E-001 -6.6200863636E+000 +5.2614007513E-003 -2.7578376775E+000 +5.1324138844E-003 -5.7442913234E+000 +9.6276759050E-001 -8.7985171331E+000
33601600000.000 +9.6502142503E-001 -6.6239571586E+000 +5.3090690895E-003 -1.1220211998E+000 +4.9342554673E-003 -4.7283500044E+000 +9.6250936262E-001 -8.8365156650E+000
33801550000.000 +9.6503689675E-001 -6.6879463499E+000 +5.4115445913E-003 -2.5151800912E+000 +4.9468676609E-003 -5.9186890306E+000 +9.6225770928E-001 -8.8380881813E+000
34001500000.000 +9.6540354291E-001 -6.7207752835E+000 +5.1420690045E-003 -1.1871216226E+000 +4.7713314738E-003 -3.8824997387E+000 +9.6160686807E-001 -8.9430440400E+000
34201450000.000 +9.6477129154E-001 -6.6976111410E+000 +5.2252899859E-003 +5.5095923765E-001 +4.9558725095E-003 -4.2095512980E+000 +9.6149806679E-001 -9.0401029549E+000
34401400000.000 +9.6507844916E-001 -6.8786513275E+000 +5.2285956310E-003 +8.3858707713E-001 +5.0081687148E-003 -7.7836739591E-001 +9.6148483958E-001 -9.0763091858E+000
34601350000.000 +9.6470770969E-001 -6.7824752884E+000 +5.5163257568E-003 +2.3190818637E+000 +5.3104384971E-003 +3.7621079167E-001 +9.6049832968E-001 -8.9738666406E+000
34801300000.000 +9.6536076414E-001 -6.7571092887E+000 +5.8669292511E-003 +3.9559993781E+000 +5.4485424232E-003 +2.0632674309E+000 +9.6079491633E-001 -9.1328690798E+000
35001250000.000 +9.6338719927E-001 -6.9178399144E+000 +6.4560903200E-003 -6.3385287121E-001 +5.8488545126E-003 -3.5443947251E+000 +9.6029796939E-001 -9.0333965416E+000
35201200000.000 +9.6364809733E-001 -6.8559007772E+000 +6.1249817790E-003 -5.8005884010E+000 +5.7770730526E-003 -7.4719394686E+000 +9.5975510690E-001 -9.1205543494E+000
35401150000.000 +9.6485741291E-001 -6.9070031373E+000 +6.2929801729E-003 -8.2665330051E+000 +6.0884885182E-003 -9.5766041490E+000 +9.5925857555E-001 -9.0640497630E+000
35601100000.000 +9.6323063347E-001 -6.9742281710E+000 +6.3609822631E-003 -1.2550447180E+001 +6.1688850087E-003 -1.3935421998E+001 +9.5897594673E-001 -9.1356647537E+000
35801050000.000 +9.6400872647E-001 -6.9737509677E+000 +6.0761579180E-003 -1.6468542091E+001 +5.8089913438E-003 -1.7038527929E+001 +9.5865194532E-001 -9.1727930963E+000
36001000000.000 +9.6303485162E-001 -7.0093508197E+000 +5.9581183336E-003 -1.6027296183E+001 +5.7260220674E-003 -1.8147147163E+001 +9.5803720940E-001 -9.1684613953E+000
36200950000.000 +9.6414226953E-001 -7.0864731154E+000 +5.5406599488E-003 -2.5052316792E+001 +5.5386394418E-003 -2.5601440262E+001 +9.5949113275E-001 -9.1191899565E+000
36400900000.000 +9.6467004083E-001 -7.1116781296E+000 +5.2774115926E-003 -2.2452870036E+001 +5.1289261853E-003 -2.6019547871E+001 +9.5823932964E-001 -9.2656434594E+000
36600850000.000 +9.6522384342E-001 -7.1768201937E+000 +4.9529347298E-003 -2.2414906212E+001 +4.7136685598E-003 -2.5031981022E+001 +9.5719348289E-001 -9.3662465006E+000
36800800000.000 +9.6513845591E-001 -7.3367070108E+000 +4.5899002808E-003 -2.3006264470E+001 +4.4341001921E-003 -2.6549233895E+001 +9.5697837614E-001 -9.4143043740E+000
37000750000.000 +9.6519570847E-001 -7.4387043787E+000 +4.2413467203E-003 -1.7990258350E+001 +4.1273911997E-003 -2.2198060857E+001 +9.5678245031E-001 -9.4770121110E+000
37200700000.000 +9.6496772443E-001 -7.4748443028E+000 +4.0665142968E-003 -1.2578070623E+001 +3.9878362219E-003 -1.7844694836E+001 +9.5698946801E-001 -9.5290554773E+000
37400650000.000 +9.6422472492E-001 -7.5416171682E+000 +4.4548939425E-003 -1.0253844626E+001 +4.1718603398E-003 -1.1962173571E+001 +9.5748237685E-001 -9.5580874697E+000
37600600000.000 +9.6338211613E-001 -7.5784136295E+000 +4.5261546888E-003 -9.5050124074E+000 +4.3446007339E-003 -1.3063286882E+001 +9.5674996680E-001 -9.5800059978E+000
37800550000.000 +9.6214261953E-001 -7.5209063836E+000 +4.9627638030E-003 -1.6091889681E+001 +4.4890233039E-003 -1.6741411260E+001 +9.5649239821E-001 -9.5964252176E+000
38000500000.000 +9.6203508765E-001 -7.5953526849E+000 +4.6424660103E-003 -1.7231652778E+001 +4.2190822108E-003 -1.9093111614E+001 +9.5683738450E-001 -9.5513367468E+000
38200450000.000 +9.6202882956E-001 -7.5989219316E+000 +4.2468477611E-003 -1.4982377803E+001 +4.0243143732E-003 -1.3463715030E+001 +9.5525611114E-001 -9.5525088146E+000
38400400000.000 +9.6164618416E-001 -7.6206346767E+000 +4.3430503033E-003 -8.1479867524E+000 +4.0833710717E-003 -1.1246759394E+001 +9.5446672924E-001 -9.5625078937E+000
38600350000.000 +9.6032358455E-001 -7.7445022926E+000 +4.9078312430E-003 -6.3446226945E+000 +4.6617169189E-003 -8.0746174376E+000 +9.5364364898E-001 -9.5348946111E+000
38800300000.000 +9.6018391758E-001 -7.6203641904E+000 +5.2358905865E-003 -1.2603170484E+001 +5.0531812492E-003 -1.3346060844E+001 +9.5195847997E-001 -9.4925300167E+000
39000250000.000 +9.5986825352E-001 -7.7059781264E+000 +5.2994187332E-003 -1.7476122042E+001 +4.9839528617E-003 -1.9663171885E+001 +9.5268300303E-001 -9.4827010009E+000
39200200000.000 +9.6028552054E-001 -7.5590419605E+000 +5.0364126019E-003 -1.7271456404E+001 +4.7854278180E-003 -1.8915782061E+001 +9.5171280684E-001 -9.5009843458E+000
39400150000.000 +9.5989914026E-001 -7.6572038188E+000 +5.2160881163E-003 -1.8556084481E+001 +5.2448497620E-003 -1.9831972230E+001 +9.5205503416E-001 -9.5658258264E+000
39600100000.000 +9.6144694189E-001 -7.4341884616E+000 +5.3404006850E-003 -2.0422339500E+001 +5.3037151965E-003 -2.3586125523E+001 +9.5138889931E-001 -9.5938336789E+000
39800050000.000 +9.6159476162E-001 -7.6031507896E+000 +5.4460776720E-003 -2.9369383583E+001 +5.3079267245E-003 -3.2241057184E+001 +9.5172201581E-001 -9.6761951705E+000
40000000000.000 +9.6335930213E-001 -7.5854149607E+000 +4.8263982498E-003 -3.5464437810E+001 +4.6012596762E-003 -3.7486138089E+001 +9.5345595041E-001 -9.7453730695E+000
