# Supplementary material for: Conductivity and radio frequency performance data for silver nanoparticle inks deposited via aerosol jet deposition and processed under varying conditions
Source: Data Brief. 2020 Sep 24;33:106331. doi: 10.1016/j.dib.2020.106331 (PMC7560714; doi:10.1016/j.dib.2020.106331)
Supplement: Supplementary file 3 [file mmc3.zip › Sintering Study/Clariant Ink/RF Data/CLA_08_05.S2P]

!  2-Port S-parameters saved by WinCal
! VAR MeasName=S-Parameters (CALIBRATED_DATA) read from VNA (E8364B)
! VAR MeasDate=11/27/2017 3:12:56 PM
! VAR NAME=AFRL171011_07_05
! VAR FILENAME=AFRL171011_07_05.S2P
! VAR DATE=11/27/2017 3:12:56 PM
! VAR PHYS_PORTS=1,2
! VAR ObjTypeName=DATASET
! VAR IndexType=Frequency
!
# Hz S MA R 50
10000000.000 +9.9308889650E-001 -2.4787926764E-001 +1.3465335435E-003 -1.0620052584E+002 +2.2286541759E-003 -3.6366325020E+001 +9.8913258847E-001 -3.9686390935E-001
209950000.000 +9.9009600108E-001 -2.2001672496E-001 +1.2866016972E-004 +4.0747335932E+001 +9.5537892593E-005 -1.3444066454E+001 +9.8193371741E-001 -4.0229111251E-001
409900000.000 +9.8978618097E-001 -3.1537073856E-001 +9.4460686359E-005 +2.2007321965E+001 +7.7866528249E-005 +3.4272424547E+001 +9.8059147571E-001 -6.2951997221E-001
609850000.000 +9.8902091827E-001 -4.2504183436E-001 +3.8194066209E-005 -1.3425519117E+002 +6.5944599301E-005 -1.1894425130E+002 +9.7960171217E-001 -8.8522463544E-001
809800000.000 +9.8814380654E-001 -4.4458458558E-001 +2.3508453038E-004 +3.7994266710E+001 +2.6615354252E-004 +4.8027673899E+001 +9.7909915242E-001 -1.0899153616E+000
1009750000.000 +9.8727337645E-001 -5.7001331913E-001 +2.5876898062E-004 -7.5837774324E+001 +1.2429782951E-004 -6.2611626200E+001 +9.7813010676E-001 -1.2984938738E+000
1209700000.000 +9.8738992381E-001 -6.2799061834E-001 +1.1679589567E-004 -7.3270172327E+001 +1.3053365249E-004 -1.4111642451E+002 +9.7706201243E-001 -1.4441025923E+000
1409650000.000 +9.8747812059E-001 -7.7248487533E-001 +7.3753920429E-005 -1.0795201678E+002 +1.0681752271E-004 +1.7186434790E+002 +9.7678137302E-001 -1.7007319440E+000
1609600000.000 +9.8666949961E-001 -8.2315121653E-001 +7.8003565881E-005 -1.1700822753E+002 +5.7481884115E-005 -1.1173716069E+002 +9.7641816719E-001 -1.9124248983E+000
1809550000.000 +9.8603919177E-001 -9.4782083304E-001 +1.4502308386E-004 -1.5030908843E+002 +9.6322713940E-005 -1.2019698775E+002 +9.7486214970E-001 -2.1232380005E+000
2009500000.000 +9.8388179056E-001 -1.0257724167E+000 +1.4841360058E-004 +1.3159394256E+002 +1.4211071481E-004 +1.4284328532E+002 +9.7329240255E-001 -2.3749364411E+000
2209450000.000 +9.8324809532E-001 -1.0183852640E+000 +1.4647023294E-004 -1.3271050241E+002 +1.6313501698E-004 -1.0398407615E+002 +9.7291890549E-001 -2.4984602394E+000
2409400000.000 +9.8339172065E-001 -1.1353970564E+000 +1.0501727450E-004 +1.6083076018E+002 +1.2005317032E-004 +1.1820369729E+002 +9.7240668560E-001 -2.6854312805E+000
2609350000.000 +9.8310464758E-001 -1.1956244341E+000 +6.8538390700E-005 -7.2026104983E+001 +5.6133960900E-005 +9.5951979109E+001 +9.7208556560E-001 -2.8745878395E+000
2809300000.000 +9.8286057777E-001 -1.2011202669E+000 +1.5180029983E-004 -1.5941882775E+002 +1.9103968007E-004 +1.6500433270E+002 +9.7192807689E-001 -3.0990815820E+000
3009250000.000 +9.8278773547E-001 -1.3683745848E+000 +2.5559389697E-004 +1.2892444839E+002 +2.1898921987E-004 +1.2686983216E+002 +9.7091131868E-001 -3.2500948097E+000
3209200000.000 +9.8177690325E-001 -1.3654415575E+000 +2.5488671846E-004 +1.4315692548E+002 +2.2872315483E-004 +1.5840815213E+002 +9.7063230043E-001 -3.4213630838E+000
3409150000.000 +9.8067877358E-001 -1.4395230174E+000 +2.2234974338E-004 +1.6618013118E+002 +2.6415959068E-004 +1.5601258661E+002 +9.6978956745E-001 -3.5944542298E+000
3609100000.000 +9.8035901325E-001 -1.4588076779E+000 +2.6449499046E-004 +1.7586946587E+002 +2.8815250702E-004 +1.7537970152E+002 +9.6958727581E-001 -3.8269927644E+000
3809050000.000 +9.8059798029E-001 -1.5430907505E+000 +4.7930314923E-004 +1.6372374247E+002 +4.3409409439E-004 +1.5086532925E+002 +9.6903260176E-001 -3.9391339303E+000
4009000000.000 +9.8023957609E-001 -1.5446626368E+000 +3.5707025617E-004 +1.4037590855E+002 +3.0465948573E-004 +1.5621300644E+002 +9.6885715124E-001 -4.1500471866E+000
4208950000.000 +9.7961684754E-001 -1.6252210053E+000 +4.3953501284E-004 +1.3725086775E+002 +4.1764360698E-004 +1.4197544804E+002 +9.6795880636E-001 -4.3488261819E+000
4408900000.000 +9.7944564416E-001 -1.7159788204E+000 +4.2536045818E-004 +1.2766613111E+002 +4.1779042106E-004 +1.3760408658E+002 +9.6745665258E-001 -4.4281967476E+000
4608850000.000 +9.7876651554E-001 -1.7270384220E+000 +4.0801066842E-004 +1.3749015195E+002 +3.3866801996E-004 +1.3900764332E+002 +9.6673816241E-001 -4.6697304781E+000
4808800000.000 +9.7813088055E-001 -1.7649293701E+000 +4.5043381550E-004 +1.2077195992E+002 +4.4161813562E-004 +1.3987355549E+002 +9.6637449589E-001 -4.8544724005E+000
5008750000.000 +9.7758791341E-001 -1.8184318863E+000 +4.2262924920E-004 +1.4128068844E+002 +4.2446557771E-004 +1.3751332009E+002 +9.6644323121E-001 -5.0165881721E+000
5208700000.000 +9.7718209009E-001 -1.8216057823E+000 +6.2987450167E-004 +1.4299690438E+002 +5.3089402667E-004 +1.3549706762E+002 +9.6577317711E-001 -5.1717998481E+000
5408650000.000 +9.7735936483E-001 -1.8688831685E+000 +6.3173516568E-004 +1.2840675643E+002 +6.5027801667E-004 +1.3196612681E+002 +9.6528039759E-001 -5.3513981607E+000
5608600000.000 +9.7757127500E-001 -1.9111853932E+000 +6.7809773613E-004 +1.2597614577E+002 +7.1446179888E-004 +1.2086211842E+002 +9.6519824020E-001 -5.5184800213E+000
5808550000.000 +9.7732308316E-001 -1.9543223701E+000 +6.8746114242E-004 +1.1803992213E+002 +6.7570082705E-004 +1.1491664970E+002 +9.6480465023E-001 -5.6604043257E+000
6008500000.000 +9.7743709934E-001 -2.0603314605E+000 +5.9311795640E-004 +1.2161582998E+002 +5.9229444162E-004 +1.1908514330E+002 +9.6469578213E-001 -5.8950071821E+000
6208450000.000 +9.7742241626E-001 -2.0901286033E+000 +7.2425471080E-004 +1.1774528449E+002 +7.7828045860E-004 +1.1488384947E+002 +9.6429536463E-001 -6.1250709936E+000
6408400000.000 +9.7761000485E-001 -2.1698436948E+000 +7.1902433213E-004 +1.1318465966E+002 +6.9966885329E-004 +1.1486677462E+002 +9.6396076189E-001 -6.2654900172E+000
6608350000.000 +9.7761583584E-001 -2.2389348235E+000 +7.1482437414E-004 +1.0874223252E+002 +7.2465329685E-004 +1.0754216769E+002 +9.6349793269E-001 -6.4740601824E+000
6808300000.000 +9.7709213397E-001 -2.3050105885E+000 +7.0954894142E-004 +1.0646432020E+002 +7.1772548983E-004 +1.0460682299E+002 +9.6308704531E-001 -6.6290007762E+000
7008250000.000 +9.7732188005E-001 -2.3325083547E+000 +7.1168633054E-004 +1.0982504183E+002 +7.0143761267E-004 +1.0655195471E+002 +9.6213748753E-001 -6.7815316073E+000
7208200000.000 +9.7701892220E-001 -2.4120917225E+000 +6.5998497172E-004 +1.0240581454E+002 +6.6616564285E-004 +9.5943781013E+001 +9.6199507651E-001 -6.9913450476E+000
7408150000.000 +9.7664054677E-001 -2.4939983050E+000 +7.3903622580E-004 +1.0740452544E+002 +6.9112361798E-004 +1.0544089178E+002 +9.6150947400E-001 -7.1578168553E+000
7608100000.000 +9.7599891949E-001 -2.5465547026E+000 +6.8191657973E-004 +1.0137990965E+002 +7.3620374207E-004 +1.0267862936E+002 +9.6075833932E-001 -7.3176563918E+000
7808050000.000 +9.7526332825E-001 -2.6480921907E+000 +6.9363401089E-004 +1.0613857942E+002 +6.9699636703E-004 +1.0516611330E+002 +9.6056290367E-001 -7.5697174573E+000
8008000000.000 +9.7489262045E-001 -2.7046721916E+000 +7.2453749435E-004 +1.0470710994E+002 +7.3841441040E-004 +9.8541478153E+001 +9.5967449190E-001 -7.7129435034E+000
8207950000.000 +9.7489351024E-001 -2.7608727611E+000 +6.3596587806E-004 +1.0787681916E+002 +6.2981318270E-004 +9.9288771166E+001 +9.5901679203E-001 -7.8494366702E+000
8407900000.000 +9.7393927291E-001 -2.8231505231E+000 +6.8803077710E-004 +1.0947144857E+002 +6.8266211322E-004 +1.1142657837E+002 +9.5853632229E-001 -8.0384407602E+000
8607850000.000 +9.7385684310E-001 -2.8618831062E+000 +7.0041653876E-004 +1.1667954592E+002 +6.6970822664E-004 +1.1114249085E+002 +9.5837420386E-001 -8.2306873132E+000
8807800000.000 +9.7357816995E-001 -2.8963451157E+000 +8.8459486725E-004 +1.1523631071E+002 +8.4223599423E-004 +1.1541016041E+002 +9.5793778720E-001 -8.3658666212E+000
9007750000.000 +9.7288997673E-001 -2.9549945002E+000 +8.3423063928E-004 +1.1367156627E+002 +8.2167277197E-004 +1.1163413665E+002 +9.5712219898E-001 -8.5596419930E+000
9207700000.000 +9.7304594492E-001 -3.0122570506E+000 +9.3831974129E-004 +1.1325727083E+002 +8.9050124970E-004 +1.1027165231E+002 +9.5715946629E-001 -8.7120576122E+000
9407650000.000 +9.7293209017E-001 -3.0296057374E+000 +9.7378436442E-004 +1.1263142298E+002 +9.7881931441E-004 +1.0766398891E+002 +9.5651490017E-001 -8.9329898172E+000
9607600000.000 +9.7240125471E-001 -3.1113996620E+000 +9.1915358262E-004 +1.0924806822E+002 +9.5663331673E-004 +1.0735195781E+002 +9.5590385343E-001 -9.0327669152E+000
9807550000.000 +9.7218663654E-001 -3.2049138208E+000 +1.0066051856E-003 +1.0918584801E+002 +9.3044700229E-004 +1.1090487336E+002 +9.5537525843E-001 -9.2424771749E+000
10007500000.000 +9.7142068929E-001 -3.2442654272E+000 +1.0313013244E-003 +1.0750144399E+002 +1.0126178537E-003 +1.1087040018E+002 +9.5454454952E-001 -9.4113101820E+000
10207450000.000 +9.7062122819E-001 -3.2947152260E+000 +1.0177565401E-003 +1.0850190267E+002 +1.0531888251E-003 +1.0770993182E+002 +9.5396055278E-001 -9.5436932218E+000
10407400000.000 +9.7037048340E-001 -3.3735729622E+000 +1.0658560461E-003 +1.1311244968E+002 +1.0772016469E-003 +1.1070307216E+002 +9.5332778287E-001 -9.7130617383E+000
10607350000.000 +9.6982456294E-001 -3.3865242590E+000 +1.0956755382E-003 +1.0610169435E+002 +1.0808477895E-003 +1.0838808309E+002 +9.5329724744E-001 -9.8863897457E+000
10807300000.000 +9.6904225594E-001 -3.4589523292E+000 +1.1430046638E-003 +1.0949218805E+002 +1.1316409767E-003 +1.1044863767E+002 +9.5226366848E-001 -1.0038708471E+001
11007250000.000 +9.6883152610E-001 -3.5030152201E+000 +1.1936887994E-003 +1.0989961516E+002 +1.1332057719E-003 +1.1218723204E+002 +9.5204746571E-001 -1.0235389385E+001
11207200000.000 +9.6863346618E-001 -3.5290757769E+000 +1.2249216854E-003 +1.1264584128E+002 +1.2238512271E-003 +1.0917460800E+002 +9.5101439555E-001 -1.0369651900E+001
11407150000.000 +9.6786693828E-001 -3.5746501679E+000 +1.2058284454E-003 +1.1342583614E+002 +1.3166639121E-003 +1.1586790968E+002 +9.5018231525E-001 -1.0541916265E+001
11607100000.000 +9.6761229157E-001 -3.6850333515E+000 +1.3623297555E-003 +1.1490216840E+002 +1.3752547422E-003 +1.1499292439E+002 +9.4961697776E-001 -1.0726261583E+001
11807050000.000 +9.6735897162E-001 -3.6521930209E+000 +1.5400765363E-003 +1.1306197115E+002 +1.4261904870E-003 +1.1204860107E+002 +9.4956880389E-001 -1.0866894735E+001
12007000000.000 +9.6638392460E-001 -3.7297408950E+000 +1.5611175603E-003 +1.1075703605E+002 +1.6010979046E-003 +1.1185437047E+002 +9.4905999609E-001 -1.1078586294E+001
12206950000.000 +9.6618786722E-001 -3.7568471992E+000 +1.7439484378E-003 +1.0661109992E+002 +1.7120032194E-003 +1.0619316682E+002 +9.4856838815E-001 -1.1162657171E+001
12406900000.000 +9.6578080152E-001 -3.7650008066E+000 +1.7306505117E-003 +1.0412081755E+002 +1.5412731975E-003 +1.0490767630E+002 +9.4830857032E-001 -1.1342493137E+001
12606850000.000 +9.6512365126E-001 -3.7995271895E+000 +1.8002051741E-003 +1.0185422419E+002 +1.8133719506E-003 +1.0401692023E+002 +9.4712514157E-001 -1.1476503804E+001
12806800000.000 +9.6400620591E-001 -3.8471610745E+000 +1.8221931977E-003 +1.0077070155E+002 +1.8070072210E-003 +9.8896229082E+001 +9.4666780858E-001 -1.1660398948E+001
13006750000.000 +9.6409553770E-001 -3.8330051378E+000 +1.9871568161E-003 +9.7849922447E+001 +2.0275566265E-003 +9.6132394278E+001 +9.4649721663E-001 -1.1793965652E+001
13206700000.000 +9.6429642204E-001 -3.8923454658E+000 +1.9747350306E-003 +9.2312540059E+001 +1.9154622371E-003 +8.9804961376E+001 +9.4530986889E-001 -1.1946713977E+001
13406650000.000 +9.6314800143E-001 -4.0246122772E+000 +1.9564036809E-003 +8.7056259938E+001 +1.9767567870E-003 +8.9963188018E+001 +9.4474033342E-001 -1.2161847254E+001
13606600000.000 +9.6300661384E-001 -4.0642213404E+000 +1.8535350215E-003 +8.6883816465E+001 +1.8524096633E-003 +8.2983543416E+001 +9.4454570130E-001 -1.2238937126E+001
13806550000.000 +9.6231614083E-001 -4.1309667379E+000 +1.5363757957E-003 +8.2337692375E+001 +1.4812961674E-003 +8.3445141084E+001 +9.4373306837E-001 -1.2380567119E+001
14006500000.000 +9.6161755044E-001 -4.2222037855E+000 +1.5563586528E-003 +9.3174298146E+001 +1.5260848652E-003 +9.3816037398E+001 +9.4262217236E-001 -1.2588860972E+001
14206450000.000 +9.6063326718E-001 -4.2151619047E+000 +1.8842088118E-003 +9.6529000752E+001 +1.7731191215E-003 +9.7716872052E+001 +9.4250553109E-001 -1.2729599103E+001
14406400000.000 +9.6034006071E-001 -4.2277280521E+000 +1.8689160172E-003 +9.2789109985E+001 +1.8796858943E-003 +9.0915887730E+001 +9.4153878762E-001 -1.2863415211E+001
14606350000.000 +9.6016462858E-001 -4.2454335512E+000 +1.9330822634E-003 +9.7671950453E+001 +1.8657784017E-003 +9.6443960986E+001 +9.4130359964E-001 -1.3054614077E+001
14806300000.000 +9.5959388313E-001 -4.2838995840E+000 +2.1484693995E-003 +9.2850429036E+001 +2.0943266911E-003 +9.2596888522E+001 +9.4053459747E-001 -1.3192190622E+001
15006250000.000 +9.5943598441E-001 -4.3238031390E+000 +2.0944455358E-003 +8.9242058614E+001 +2.0765952898E-003 +8.9110054551E+001 +9.4006885653E-001 -1.3333443835E+001
15206200000.000 +9.5899363908E-001 -4.3375170636E+000 +2.3232370005E-003 +8.9644620713E+001 +2.2323791597E-003 +8.8053498911E+001 +9.3907461992E-001 -1.3505361582E+001
15406150000.000 +9.5972665471E-001 -4.3598895836E+000 +2.2359984040E-003 +7.8698900384E+001 +2.1325257239E-003 +7.7428887597E+001 +9.3899319764E-001 -1.3653782346E+001
15606100000.000 +9.5824690925E-001 -4.3422189144E+000 +1.9893322007E-003 +8.4149789845E+001 +1.8822815067E-003 +8.1455640382E+001 +9.3840425766E-001 -1.3794895473E+001
15806050000.000 +9.5757688513E-001 -4.4464879365E+000 +2.1599717094E-003 +8.6259259421E+001 +2.0209577281E-003 +8.5212910957E+001 +9.3769063143E-001 -1.3880348551E+001
16006000000.000 +9.5696817713E-001 -4.3882613323E+000 +2.0315267032E-003 +8.5053234242E+001 +1.9345023151E-003 +8.2978505044E+001 +9.3720152607E-001 -1.4042298260E+001
16205950000.000 +9.5712457987E-001 -4.3763684138E+000 +2.1516818061E-003 +8.3878994237E+001 +2.1468412974E-003 +8.2922007085E+001 +9.3673624404E-001 -1.4179338027E+001
16405900000.000 +9.5598961203E-001 -4.3875857511E+000 +2.1827281061E-003 +8.5416823970E+001 +2.1015976837E-003 +8.2793960335E+001 +9.3597909079E-001 -1.4397342444E+001
16605850000.000 +9.5586242907E-001 -4.3923689759E+000 +2.3718128881E-003 +7.8674222471E+001 +2.3078968136E-003 +8.0401480923E+001 +9.3537878302E-001 -1.4479441993E+001
16805800000.000 +9.5628871154E-001 -4.4050260363E+000 +2.2480371943E-003 +7.8577697941E+001 +2.2076971445E-003 +7.6022910289E+001 +9.3502181506E-001 -1.4649410575E+001
17005750000.000 +9.5538578460E-001 -4.4827224054E+000 +2.2925225968E-003 +7.9105433408E+001 +2.1313475286E-003 +7.9279715061E+001 +9.3456578739E-001 -1.4797458034E+001
17205700000.000 +9.5515322511E-001 -4.5762704175E+000 +2.1893214935E-003 +7.8637027758E+001 +2.1213293970E-003 +7.8239757004E+001 +9.3474539676E-001 -1.4902511847E+001
17405650000.000 +9.5448538529E-001 -4.5256410827E+000 +2.0042000393E-003 +7.8436936856E+001 +1.9474769300E-003 +7.7926876447E+001 +9.3375252169E-001 -1.5059245406E+001
17605600000.000 +9.5391486067E-001 -4.5672841365E+000 +1.9955181808E-003 +8.4274267114E+001 +1.9962521202E-003 +8.4572547797E+001 +9.3345937277E-001 -1.5223677060E+001
17805550000.000 +9.5375596760E-001 -4.5998000836E+000 +2.1225528780E-003 +8.5416683260E+001 +2.0775034361E-003 +8.4367566067E+001 +9.3255328581E-001 -1.5382742300E+001
18005500000.000 +9.5409223280E-001 -4.5990601433E+000 +2.2208877225E-003 +8.5903976948E+001 +2.1680962202E-003 +8.6050058073E+001 +9.3118468502E-001 -1.5543520595E+001
18205450000.000 +9.5404475450E-001 -4.6334858049E+000 +2.3644867099E-003 +8.6669309608E+001 +2.3332494430E-003 +8.4718584926E+001 +9.3051013358E-001 -1.5707763839E+001
18405400000.000 +9.5374442654E-001 -4.6471535765E+000 +2.3031640447E-003 +8.6123909021E+001 +2.2962425611E-003 +8.5745984998E+001 +9.3040335020E-001 -1.5805658214E+001
18605350000.000 +9.5346947556E-001 -4.6084985535E+000 +2.6285536843E-003 +8.6696214440E+001 +2.6082410660E-003 +8.5423972892E+001 +9.2951121671E-001 -1.5932651138E+001
18805300000.000 +9.5385872734E-001 -4.7238271935E+000 +2.7141230288E-003 +8.4590703087E+001 +2.5883624806E-003 +8.3294843303E+001 +9.2859449233E-001 -1.6090578509E+001
19005250000.000 +9.5386578223E-001 -4.7536853162E+000 +2.7251701138E-003 +8.4282709021E+001 +2.6915515727E-003 +8.1889622449E+001 +9.2776736064E-001 -1.6176558936E+001
19205200000.000 +9.5376697380E-001 -4.6819831436E+000 +2.8515468862E-003 +8.3495075658E+001 +2.7049029590E-003 +7.9723066460E+001 +9.2718075240E-001 -1.6315917735E+001
19405150000.000 +9.5263915858E-001 -4.7176650230E+000 +3.0362514115E-003 +8.1255702531E+001 +2.7391428400E-003 +8.0535372096E+001 +9.2625632553E-001 -1.6476396248E+001
19605100000.000 +9.5273284115E-001 -4.7497816266E+000 +2.9959424936E-003 +8.1677870306E+001 +2.8530585162E-003 +8.1580548681E+001 +9.2555327594E-001 -1.6605172225E+001
19805050000.000 +9.5235181702E-001 -4.6914556611E+000 +3.4538102253E-003 +7.9836805189E+001 +3.3063860177E-003 +7.9992510666E+001 +9.2504786187E-001 -1.6681752178E+001
20005000000.000 +9.5277014460E-001 -4.7060203576E+000 +3.1709395637E-003 +7.7402813378E+001 +3.3134644144E-003 +7.6014582439E+001 +9.2446094935E-001 -1.6846441922E+001
20204950000.000 +9.5231420019E-001 -4.8386642310E+000 +3.3493808823E-003 +6.9112507603E+001 +3.2088134381E-003 +7.0467952524E+001 +9.2375852925E-001 -1.6973302776E+001
20404900000.000 +9.5468029806E-001 -4.6986031026E+000 +3.2905021157E-003 +6.8645930336E+001 +3.2861664307E-003 +6.9785482573E+001 +9.2263600987E-001 -1.7064970463E+001
20604850000.000 +9.5332561061E-001 -4.8034216317E+000 +3.2572183783E-003 +6.9856563382E+001 +2.9744759133E-003 +7.0294003442E+001 +9.2241840892E-001 -1.7256727673E+001
20804800000.000 +9.5301594658E-001 -4.8294107674E+000 +3.2099872098E-003 +6.7771382883E+001 +3.0500814126E-003 +6.7614271224E+001 +9.2093356100E-001 -1.7406661132E+001
21004750000.000 +9.5352816260E-001 -4.7929022902E+000 +3.0771730425E-003 +6.3723960260E+001 +3.1557919475E-003 +6.7286818574E+001 +9.2144771403E-001 -1.7511785389E+001
21204700000.000 +9.5457098113E-001 -4.7999369770E+000 +3.1175741590E-003 +6.2900556200E+001 +3.1372910181E-003 +6.3965001589E+001 +9.2039398976E-001 -1.7683248105E+001
21404650000.000 +9.5433785422E-001 -4.9050402923E+000 +3.1851833030E-003 +6.4894857397E+001 +3.1425099410E-003 +6.5469576601E+001 +9.1924764085E-001 -1.7835935155E+001
21604600000.000 +9.5438148002E-001 -4.9086898534E+000 +3.2514210170E-003 +6.1397171136E+001 +3.1615582154E-003 +6.3409190994E+001 +9.1902298281E-001 -1.7915895277E+001
21804550000.000 +9.5429203817E-001 -5.0080571766E+000 +3.1306465806E-003 +6.4097667623E+001 +3.1071893043E-003 +6.1043619795E+001 +9.1780913086E-001 -1.8103392903E+001
22004500000.000 +9.5469428809E-001 -4.9949219011E+000 +3.1967809633E-003 +6.0857104621E+001 +3.2933019960E-003 +6.0208091612E+001 +9.1737085353E-001 -1.8221946184E+001
22204450000.000 +9.5456156536E-001 -4.9828570519E+000 +3.2645080356E-003 +6.2152475359E+001 +3.0351171605E-003 +6.2758568822E+001 +9.1612689877E-001 -1.8308278732E+001
22404400000.000 +9.5533025315E-001 -5.0765040919E+000 +3.3122922316E-003 +6.1003843705E+001 +3.0488937303E-003 +5.8694736931E+001 +9.1583352627E-001 -1.8444200209E+001
22604350000.000 +9.5533417441E-001 -5.0857684978E+000 +3.2213503101E-003 +5.9592969816E+001 +3.0959697290E-003 +6.4481593849E+001 +9.1527010261E-001 -1.8556977674E+001
22804300000.000 +9.5531119634E-001 -5.0328679322E+000 +2.9810463049E-003 +6.2784689189E+001 +3.1597374951E-003 +6.0714037228E+001 +9.1373685866E-001 -1.8616578560E+001
23004250000.000 +9.5510706056E-001 -5.0749334752E+000 +3.4140934225E-003 +6.2856237404E+001 +3.0249961717E-003 +6.4066922489E+001 +9.1342927947E-001 -1.8780277783E+001
23204200000.000 +9.5507347258E-001 -5.1414268808E+000 +3.4551796827E-003 +6.3207127363E+001 +3.2355267158E-003 +6.4596490574E+001 +9.1256098938E-001 -1.8809004396E+001
23404150000.000 +9.5537325648E-001 -5.1447486731E+000 +3.8564626779E-003 +6.2130687735E+001 +3.2156761721E-003 +5.9286097214E+001 +9.1216347150E-001 -1.8909122606E+001
23604100000.000 +9.5432095575E-001 -5.0194938106E+000 +3.7740261951E-003 +6.0947446922E+001 +3.2812900312E-003 +5.9016972611E+001 +9.1097242225E-001 -1.9083797385E+001
23804050000.000 +9.5454616040E-001 -5.1332266553E+000 +3.6351105421E-003 +5.8869124231E+001 +3.4216838657E-003 +6.2947876617E+001 +9.1066897125E-001 -1.9209986172E+001
24004000000.000 +9.5470948322E-001 -5.1251488231E+000 +3.9198402078E-003 +6.0164269833E+001 +3.7348615697E-003 +5.5977162184E+001 +9.1006738628E-001 -1.9294296496E+001
24203950000.000 +9.5689454885E-001 -5.0238214410E+000 +4.0329803203E-003 +5.1002931892E+001 +3.7335463302E-003 +5.1828023780E+001 +9.0861927279E-001 -1.9397014978E+001
24403900000.000 +9.5822058825E-001 -5.2262512177E+000 +3.8331886418E-003 +5.7457628359E+001 +3.5220836245E-003 +5.7480776390E+001 +9.0878996992E-001 -1.9513306683E+001
24603850000.000 +9.5840826780E-001 -5.3423476152E+000 +3.8023558668E-003 +5.3432261828E+001 +3.7613280649E-003 +5.0120058234E+001 +9.0789526987E-001 -1.9623173603E+001
24803800000.000 +9.6029202382E-001 -5.3697747296E+000 +3.9192081128E-003 +5.1727862986E+001 +3.6785371909E-003 +4.7741948097E+001 +9.0819790569E-001 -1.9778139542E+001
25003750000.000 +9.5818216746E-001 -5.4457832192E+000 +4.0054529584E-003 +4.9201024191E+001 +3.5405603606E-003 +5.0090575272E+001 +9.0672563196E-001 -1.9893979124E+001
25203700000.000 +9.5994513697E-001 -5.4560156342E+000 +3.8868014092E-003 +4.8731779745E+001 +3.7589241568E-003 +4.8194288655E+001 +9.0717259887E-001 -1.9986639434E+001
25403650000.000 +9.6015049576E-001 -5.4922839094E+000 +3.6986811830E-003 +5.0497369046E+001 +3.5794345885E-003 +4.9270263767E+001 +9.0631530124E-001 -2.0128350952E+001
25603600000.000 +9.5969946288E-001 -5.5740175194E+000 +3.8141784097E-003 +5.2942802156E+001 +3.5135498906E-003 +5.0002076935E+001 +9.0596805677E-001 -2.0283718377E+001
25803550000.000 +9.6016178967E-001 -5.7098289489E+000 +3.6918882052E-003 +4.8926196396E+001 +3.5212761106E-003 +4.9417570106E+001 +9.0493297486E-001 -2.0353753551E+001
26003500000.000 +9.6016213531E-001 -5.7539806708E+000 +3.7445896640E-003 +4.9823835148E+001 +3.4926414628E-003 +5.2546462760E+001 +9.0363529078E-001 -2.0469580386E+001
26203450000.000 +9.6027424100E-001 -5.8029149646E+000 +3.9699194559E-003 +4.8404972296E+001 +3.7883503577E-003 +4.7239233023E+001 +9.0296595972E-001 -2.0599952191E+001
26403400000.000 +9.6025177015E-001 -5.7924914324E+000 +3.8755727991E-003 +5.0264877005E+001 +3.7260259539E-003 +5.0733411177E+001 +9.0252759830E-001 -2.0693955188E+001
26603350000.000 +9.6020935942E-001 -5.8185141664E+000 +3.8948516121E-003 +4.8763913268E+001 +3.9072334404E-003 +4.8165089305E+001 +9.0112756222E-001 -2.0802619833E+001
26803300000.000 +9.6042271532E-001 -5.8285046693E+000 +4.0165872285E-003 +4.8976416583E+001 +3.8508887573E-003 +4.5815321964E+001 +9.0063853131E-001 -2.0855920217E+001
27003250000.000 +9.6031732691E-001 -5.9339079950E+000 +4.0662352737E-003 +5.0088402542E+001 +3.7618419285E-003 +4.8630045698E+001 +9.0025745808E-001 -2.0903726379E+001
27203200000.000 +9.5995854642E-001 -5.8645743973E+000 +4.3085608637E-003 +4.8355555936E+001 +3.9276563294E-003 +4.9533898398E+001 +8.9971313451E-001 -2.0971110782E+001
27403150000.000 +9.5935577964E-001 -5.9886929220E+000 +4.5165172032E-003 +4.8855282282E+001 +4.2932600375E-003 +4.6283304795E+001 +8.9960517420E-001 -2.1140569120E+001
27603100000.000 +9.5863995235E-001 -6.0195476304E+000 +4.7501297059E-003 +4.1875851900E+001 +4.4235848746E-003 +4.5507005171E+001 +8.9861510493E-001 -2.1148937565E+001
27803050000.000 +9.5728216552E-001 -6.0315009937E+000 +4.9412238086E-003 +5.0021721584E+001 +4.6306139975E-003 +4.2468811366E+001 +8.9864082211E-001 -2.1231263419E+001
28003000000.000 +9.5794424520E-001 -6.1088172440E+000 +5.6245973618E-003 +3.9530801701E+001 +5.0211079557E-003 +3.9162669658E+001 +8.9830790461E-001 -2.1369844095E+001
28202950000.000 +9.5778910137E-001 -6.1031487287E+000 +5.7238545639E-003 +3.0495433000E+001 +5.0601803459E-003 +3.1800883484E+001 +8.9827063000E-001 -2.1408463370E+001
28402900000.000 +9.5863473380E-001 -6.1967879680E+000 +5.3043044288E-003 +2.5996745910E+001 +5.0898932519E-003 +2.6195191026E+001 +8.9744100526E-001 -2.1576335436E+001
28602850000.000 +9.5872035651E-001 -6.1607172717E+000 +4.7738654013E-003 +2.2667871471E+001 +4.4565583567E-003 +2.3275734508E+001 +8.9679594445E-001 -2.1778277979E+001
28802800000.000 +9.5893465654E-001 -6.2482241982E+000 +4.6179494074E-003 +2.4220803054E+001 +4.2556000686E-003 +2.3034806811E+001 +8.9690146634E-001 -2.1907266994E+001
29002750000.000 +9.6029036941E-001 -6.2719990592E+000 +4.5967259390E-003 +2.5184361539E+001 +4.2432352642E-003 +2.4257875738E+001 +8.9589670486E-001 -2.2011865531E+001
29202700000.000 +9.6061065741E-001 -6.2734755395E+000 +4.5165825608E-003 +2.5019596664E+001 +4.3557573507E-003 +2.1743388734E+001 +8.9545797384E-001 -2.2198455692E+001
29402650000.000 +9.6018327176E-001 -6.3522579303E+000 +4.4538972335E-003 +2.2921339259E+001 +4.1647041248E-003 +2.1468990768E+001 +8.9496918728E-001 -2.2306158165E+001
29602600000.000 +9.6133301578E-001 -6.2867121688E+000 +4.3019588246E-003 +2.4210919986E+001 +4.0419697139E-003 +2.2504809303E+001 +8.9443582691E-001 -2.2386229637E+001
29802550000.000 +9.6158661031E-001 -6.3007408029E+000 +4.3533657478E-003 +2.3152608478E+001 +4.0644969449E-003 +2.0211388375E+001 +8.9421395413E-001 -2.2493136748E+001
30002500000.000 +9.6064401062E-001 -6.4929334682E+000 +4.4160887538E-003 +2.2937713171E+001 +3.9525201725E-003 +2.3908527115E+001 +8.9405263332E-001 -2.2554246794E+001
30202450000.000 +9.6100504816E-001 -6.4375251402E+000 +4.2706097814E-003 +1.8789074597E+001 +4.0041221651E-003 +2.1525999228E+001 +8.9337327808E-001 -2.2649415567E+001
30402400000.000 +9.6114469693E-001 -6.4780932965E+000 +4.1035740552E-003 +2.4175470018E+001 +4.0218433904E-003 +2.2430781930E+001 +8.9265458732E-001 -2.2832539322E+001
30602350000.000 +9.6038430654E-001 -6.5815704788E+000 +4.2548313475E-003 +2.5167975707E+001 +3.8795039053E-003 +2.5912991943E+001 +8.9249991296E-001 -2.2939189823E+001
30802300000.000 +9.6007950988E-001 -6.5992074557E+000 +4.5587434184E-003 +2.3474748421E+001 +3.9925504094E-003 +2.4175219767E+001 +8.9039053110E-001 -2.2924168905E+001
31002250000.000 +9.6051670348E-001 -6.6118271255E+000 +4.5570283392E-003 +2.5483177838E+001 +4.3249368866E-003 +2.6414530941E+001 +8.8989751260E-001 -2.3096444362E+001
31202200000.000 +9.5873810974E-001 -6.8119887964E+000 +5.0744041695E-003 +2.4277103588E+001 +4.6261601531E-003 +2.5976431033E+001 +8.8879891909E-001 -2.3210085931E+001
31402150000.000 +9.5786880007E-001 -6.7175958501E+000 +5.5363824434E-003 +1.8596437089E+001 +5.3765985526E-003 +1.8402544330E+001 +8.8835682796E-001 -2.3308975405E+001
31602100000.000 +9.5796183471E-001 -6.5184883507E+000 +5.4291203261E-003 +7.4267620040E+000 +5.4155105919E-003 +8.5514754648E+000 +8.8671039412E-001 -2.3398175643E+001
31802050000.000 +9.5903774049E-001 -6.7769077523E+000 +5.1708374991E-003 +8.4049032780E+000 +4.8847983133E-003 +9.3479603602E+000 +8.8631887489E-001 -2.3551803408E+001
32002000000.000 +9.5905245662E-001 -6.7301907513E+000 +5.3051334226E-003 +3.3285426110E+000 +4.9587384652E-003 +2.2860189801E+000 +8.8579018755E-001 -2.3669568120E+001
32201950000.000 +9.6041899267E-001 -6.7183071994E+000 +4.8519209179E-003 -2.4955651679E+000 +4.5545710370E-003 -3.4903467642E+000 +8.8565630155E-001 -2.3800217693E+001
32401900000.000 +9.6151063736E-001 -6.8491669591E+000 +4.6295247796E-003 -3.0581117310E+000 +4.1759407025E-003 -5.8812295973E+000 +8.8504670780E-001 -2.3975608570E+001
32601850000.000 +9.6163140886E-001 -6.9014025325E+000 +4.4382238811E-003 -2.9849482415E+000 +4.1667662310E-003 -2.4277266818E+000 +8.8378974315E-001 -2.4025210798E+001
32801800000.000 +9.6224303701E-001 -6.9643557069E+000 +4.1697390472E-003 -4.2158752139E+000 +3.9466194466E-003 -4.8198055919E+000 +8.8275323184E-001 -2.4154736396E+001
33001750000.000 +9.6259560219E-001 -6.9567563270E+000 +4.1364553600E-003 -5.4399009248E+000 +4.0521655394E-003 -6.9562724030E+000 +8.8168095083E-001 -2.4306518091E+001
33201700000.000 +9.6315113223E-001 -7.1177183683E+000 +3.8434163343E-003 -6.1574120311E+000 +3.5827807996E-003 -6.2110511534E+000 +8.8123798628E-001 -2.4372226493E+001
33401650000.000 +9.6256511464E-001 -7.1306496094E+000 +3.7764752253E-003 -4.2658924715E+000 +3.5411141487E-003 -8.3881729439E+000 +8.8018041924E-001 -2.4466353367E+001
33601600000.000 +9.6253131448E-001 -7.1892706176E+000 +3.8140194387E-003 -4.1713899528E+000 +3.5168096061E-003 -5.7779805095E+000 +8.7944861091E-001 -2.4519151256E+001
33801550000.000 +9.6217841007E-001 -7.2727882348E+000 +3.7071792057E-003 -3.3159335007E+000 +3.3987797340E-003 -8.6370463268E+000 +8.7896029518E-001 -2.4648390916E+001
34001500000.000 +9.6252627168E-001 -7.3008231661E+000 +3.6011009740E-003 -8.8209483899E-001 +3.3578409023E-003 -5.5268640163E+000 +8.7764412097E-001 -2.4815862322E+001
34201450000.000 +9.6252144366E-001 -7.2751938881E+000 +3.3447658856E-003 -8.9041396659E+000 +3.2087789273E-003 -7.6138386820E+000 +8.7688369253E-001 -2.4954607727E+001
34401400000.000 +9.6202293646E-001 -7.4472190766E+000 +3.3272412254E-003 -1.0976381059E+000 +3.1200280110E-003 -4.2223087909E+000 +8.7579924543E-001 -2.5060533824E+001
34601350000.000 +9.6221798572E-001 -7.3763113288E+000 +3.3747903854E-003 -5.3561536251E-001 +3.3590914487E-003 -2.0396919877E+000 +8.7424780360E-001 -2.4978676136E+001
34801300000.000 +9.6282116535E-001 -7.3675462544E+000 +3.7142952024E-003 +2.8307839918E+000 +3.2344616395E-003 +1.0843888003E+000 +8.7412690981E-001 -2.5184673092E+001
35001250000.000 +9.6130352512E-001 -7.5251512821E+000 +4.1044261120E-003 -2.6975300442E+000 +3.6497615377E-003 -2.3463548601E-001 +8.7307263105E-001 -2.5191865222E+001
35201200000.000 +9.6059695822E-001 -7.4465843671E+000 +4.1274899864E-003 -7.2176272934E+000 +3.7399026827E-003 -7.5232904129E+000 +8.7146899479E-001 -2.5280401160E+001
35401150000.000 +9.6141139270E-001 -7.4859135254E+000 +4.0935341323E-003 -7.9137506871E+000 +3.6025368740E-003 -9.0033957912E+000 +8.7137092201E-001 -2.5357722691E+001
35601100000.000 +9.6029184001E-001 -7.5427525851E+000 +4.1777563104E-003 -1.4295240104E+001 +3.8300879360E-003 -1.2650954907E+001 +8.6921540865E-001 -2.5459142713E+001
35801050000.000 +9.6108580443E-001 -7.5583627624E+000 +3.7933742211E-003 -1.8154162944E+001 +3.8037185581E-003 -1.8400744907E+001 +8.6793381986E-001 -2.5523547466E+001
36001000000.000 +9.6029468935E-001 -7.5610554868E+000 +3.8576571104E-003 -2.0161568912E+001 +3.6869901661E-003 -1.8624415814E+001 +8.6743234015E-001 -2.5619334516E+001
36200950000.000 +9.6165363846E-001 -7.7089248136E+000 +3.8984615196E-003 -2.4761952232E+001 +3.5729783195E-003 -2.5066500778E+001 +8.6715306750E-001 -2.5596766319E+001
36400900000.000 +9.6160164344E-001 -7.7155290674E+000 +3.3542178693E-003 -2.5935939377E+001 +3.1202796253E-003 -2.7334208083E+001 +8.6546857592E-001 -2.5775632813E+001
36600850000.000 +9.6289517123E-001 -7.7671971297E+000 +3.2374942107E-003 -2.7346742877E+001 +2.9269939495E-003 -2.8716135122E+001 +8.6430217642E-001 -2.5946379662E+001
36800800000.000 +9.6249511905E-001 -7.9323949674E+000 +2.9480844993E-003 -2.6196920357E+001 +2.7192943965E-003 -3.0239366064E+001 +8.6324825710E-001 -2.5973857343E+001
37000750000.000 +9.6258969806E-001 -8.0562109565E+000 +2.6012126547E-003 -2.2004275456E+001 +2.4593985110E-003 -2.4447100953E+001 +8.6249603144E-001 -2.6030309940E+001
37200700000.000 +9.6243633177E-001 -8.1227644036E+000 +2.5895116518E-003 -1.3004513142E+001 +2.2800213881E-003 -1.8374192145E+001 +8.6260798684E-001 -2.6097338193E+001
37400650000.000 +9.6174043128E-001 -8.1873951346E+000 +2.8093853074E-003 -1.1852601841E+001 +2.4363177738E-003 -1.5403790929E+001 +8.6313834044E-001 -2.6121582872E+001
37600600000.000 +9.6083003106E-001 -8.2259326993E+000 +2.9334172538E-003 -1.4357781333E+001 +2.6262057311E-003 -1.5767894959E+001 +8.6182631939E-001 -2.6211955402E+001
37800550000.000 +9.5942937083E-001 -8.1736624711E+000 +3.0711514235E-003 -1.9747640477E+001 +2.7994255655E-003 -1.9255461016E+001 +8.6126931897E-001 -2.6287873099E+001
38000500000.000 +9.5906729101E-001 -8.2311922310E+000 +3.0150337739E-003 -1.9303111971E+001 +2.6313683206E-003 -1.9840975655E+001 +8.6083967015E-001 -2.6274650086E+001
38200450000.000 +9.5949492935E-001 -8.2792745216E+000 +2.7955550745E-003 -2.3976192321E+001 +2.4555640378E-003 -2.0622004435E+001 +8.5908897186E-001 -2.6353410553E+001
38400400000.000 +9.5887716626E-001 -8.2579189563E+000 +2.6540729908E-003 -1.6694799155E+001 +2.3639329803E-003 -1.6141907889E+001 +8.5785085183E-001 -2.6369571677E+001
38600350000.000 +9.5753886839E-001 -8.4268427638E+000 +2.9730785882E-003 -9.9379837042E+000 +2.7120476352E-003 -1.2063940570E+001 +8.5723136012E-001 -2.6391180771E+001
38800300000.000 +9.5759700673E-001 -8.2598101815E+000 +3.1016810397E-003 -1.5593367599E+001 +2.8838147598E-003 -1.7129696530E+001 +8.5585013877E-001 -2.6470669963E+001
39000250000.000 +9.5729344360E-001 -8.3567830573E+000 +3.1276419453E-003 -2.0820761881E+001 +2.9893294641E-003 -2.1360386327E+001 +8.5619724101E-001 -2.6518503152E+001
39200200000.000 +9.5745544365E-001 -8.2502111560E+000 +3.0162907485E-003 -2.1175804827E+001 +2.7340607646E-003 -2.4059846647E+001 +8.5461206942E-001 -2.6602628519E+001
39400150000.000 +9.5733327883E-001 -8.3119974997E+000 +3.1859112898E-003 -2.1861298586E+001 +2.9519313206E-003 -2.1965082182E+001 +8.5419120707E-001 -2.6723312633E+001
39600100000.000 +9.5858776383E-001 -8.1624942269E+000 +3.4727319596E-003 -2.1648205994E+001 +3.2015670231E-003 -2.4184842649E+001 +8.5300538338E-001 -2.6820311529E+001
39800050000.000 +9.5906866556E-001 -8.3025612158E+000 +3.6841640537E-003 -2.6372977323E+001 +3.3341199299E-003 -3.1367960375E+001 +8.5330543428E-001 -2.6881252357E+001
40000000000.000 +9.6099329034E-001 -8.1965186274E+000 +3.3108242978E-003 -3.8340311564E+001 +3.0109887860E-003 -3.7802958912E+001 +8.5406043329E-001 -2.6978645661E+001
