# Supplementary material for: Conductivity and radio frequency performance data for silver nanoparticle inks deposited via aerosol jet deposition and processed under varying conditions
Source: Data Brief. 2020 Sep 24;33:106331. doi: 10.1016/j.dib.2020.106331 (PMC7560714; doi:10.1016/j.dib.2020.106331)
Supplement: Supplementary file 3 [file mmc3.zip › Sintering Study/Clariant Ink/RF Data/CLA_09_01.S2P]

!  2-Port S-parameters saved by WinCal
! VAR NAME=AFRL171011_05_01
! VAR DATE=11/27/2017 2:27:50 PM
! VAR FILENAME=AFRL171011_05_01.S2P
! VAR MeasName=S-Parameters (CALIBRATED_DATA) read from VNA (E8364B)
! VAR MeasDate=11/27/2017 2:14:04 PM
! VAR PHYS_PORTS=1,2
! VAR ObjTypeName=DATASET
! VAR IndexType=Frequency
!
# Hz S MA R 50
10000000.000 +9.9238868670E-001 -2.3941350076E-001 +1.7599192276E-004 -1.7052661941E+002 +3.0953401074E-003 -4.2993480188E+001 +9.9161848231E-001 -2.4124234887E-001
209950000.000 +9.8830732172E-001 -2.7386377824E-001 +4.1152318248E-005 -1.4243421449E+001 +2.3117504438E-005 +8.7532108476E+001 +9.8917480757E-001 -2.5888631407E-001
409900000.000 +9.8770217758E-001 -3.8173121814E-001 +8.9565651844E-005 +2.6466479452E+001 +1.2125820864E-004 +3.0103383811E+001 +9.8840446488E-001 -3.9456575672E-001
609850000.000 +9.8716918569E-001 -5.2363505662E-001 +1.0053345701E-004 -9.0851022681E+001 +8.4757022906E-005 -1.1550306897E+002 +9.8753917249E-001 -5.7523721120E-001
809800000.000 +9.8642628928E-001 -5.7346160262E-001 +4.0272393579E-004 +4.6296871751E+001 +3.9108744208E-004 +4.4662284509E+001 +9.8749725620E-001 -6.7443335321E-001
1009750000.000 +9.8548769728E-001 -7.3650291909E-001 +1.4360236587E-004 -6.5671695668E+001 +1.8452757079E-004 -7.5498017538E+001 +9.8556422268E-001 -7.8877253821E-001
1209700000.000 +9.8538672724E-001 -8.1194688204E-001 +3.7739846700E-005 -1.5818619136E+002 +6.6651249193E-005 +8.5965317934E+001 +9.8505599225E-001 -8.2931375430E-001
1409650000.000 +9.8489186297E-001 -9.8152587478E-001 +5.7551093547E-005 -1.3041080440E+002 +8.1720209623E-005 +1.1174301549E+002 +9.8520247181E-001 -1.0222430416E+000
1609600000.000 +9.8407321273E-001 -1.0688745427E+000 +6.6846660822E-005 -2.8464911370E+001 +9.3197436685E-005 -5.3436511318E+001 +9.8476397547E-001 -1.2212506276E+000
1809550000.000 +9.8293097174E-001 -1.2195028320E+000 +1.1802702714E-004 -1.3338099206E+002 +1.7073894058E-004 -1.7099326484E+002 +9.8357082679E-001 -1.3012022826E+000
2009500000.000 +9.8092925532E-001 -1.3222224448E+000 +2.1907710942E-004 +1.1846483324E+002 +2.3711481072E-004 +1.4296225435E+002 +9.8227481485E-001 -1.4938128358E+000
2209450000.000 +9.8032538532E-001 -1.3419192197E+000 +7.8792521355E-005 -6.4340330997E+001 +4.0992144296E-005 -9.1655786164E+001 +9.8140888930E-001 -1.5248743268E+000
2409400000.000 +9.8054230668E-001 -1.4910332911E+000 +1.2587515694E-004 +1.3212364814E+002 +1.5068037947E-004 +1.2250620800E+002 +9.8092105840E-001 -1.6157690778E+000
2609350000.000 +9.7988440079E-001 -1.5427625225E+000 +1.0187402026E-004 +7.7813459489E+001 +1.1688181293E-004 +8.9571592643E+001 +9.8069840790E-001 -1.7037787584E+000
2809300000.000 +9.7948945594E-001 -1.6138199030E+000 +2.1317044766E-004 +1.3908963987E+002 +1.5667226246E-004 +1.4399706116E+002 +9.8067120186E-001 -1.8323103989E+000
3009250000.000 +9.7985940301E-001 -1.8181111402E+000 +2.5689750190E-004 +9.7158759394E+001 +2.7582772578E-004 +1.0009311737E+002 +9.8013963761E-001 -2.0169170086E+000
3209200000.000 +9.7849617026E-001 -1.8334761439E+000 +3.9173005341E-004 +1.3812326121E+002 +3.3516149969E-004 +1.4001386565E+002 +9.7850299605E-001 -2.0164927230E+000
3409150000.000 +9.7785804195E-001 -1.9088251128E+000 +2.1314535138E-004 +1.3515026580E+002 +1.8128140183E-004 +1.1791360107E+002 +9.7797316934E-001 -2.0949062407E+000
3609100000.000 +9.7739985190E-001 -1.9966117150E+000 +2.9042579716E-004 +1.4954085129E+002 +3.0743243204E-004 +1.4987996282E+002 +9.7760483869E-001 -2.2090155818E+000
3809050000.000 +9.7650348743E-001 -2.0343621031E+000 +6.2336388884E-004 +1.4971481029E+002 +5.7457065551E-004 +1.4405863362E+002 +9.7687793728E-001 -2.2777545400E+000
4009000000.000 +9.7612231454E-001 -2.1346847555E+000 +4.3891836793E-004 +1.2222772280E+002 +4.7005393322E-004 +1.2244467758E+002 +9.7718005066E-001 -2.3756859448E+000
4208950000.000 +9.7567270253E-001 -2.1823588170E+000 +6.0593024564E-004 +1.2585127741E+002 +6.9477579919E-004 +1.3331304596E+002 +9.7630308974E-001 -2.5077685189E+000
4408900000.000 +9.7495517067E-001 -2.2831083202E+000 +6.2130611674E-004 +1.2287341707E+002 +6.7612987784E-004 +1.1760466062E+002 +9.7547339357E-001 -2.5017875550E+000
4608850000.000 +9.7442082900E-001 -2.3497336297E+000 +6.2716627909E-004 +1.3194381888E+002 +6.0758699933E-004 +1.2796692593E+002 +9.7488592718E-001 -2.6290701779E+000
4808800000.000 +9.7427314973E-001 -2.4293867114E+000 +6.2991741697E-004 +1.1652501504E+002 +6.4292243094E-004 +1.1758798372E+002 +9.7440147240E-001 -2.7001438283E+000
5008750000.000 +9.7375090373E-001 -2.5046751702E+000 +6.0512420329E-004 +1.1557330370E+002 +5.6868835177E-004 +1.1789900594E+002 +9.7431064762E-001 -2.7772366312E+000
5208700000.000 +9.7296509527E-001 -2.5518532455E+000 +8.3751882400E-004 +1.3798543706E+002 +8.9816935510E-004 +1.3439781406E+002 +9.7388945072E-001 -2.8277842215E+000
5408650000.000 +9.7321570953E-001 -2.5855556059E+000 +9.7569848682E-004 +1.2025899846E+002 +9.7949024306E-004 +1.1928107069E+002 +9.7399697165E-001 -2.8901175931E+000
5608600000.000 +9.7360711411E-001 -2.6536293986E+000 +9.7148447258E-004 +1.1840240129E+002 +9.4552178612E-004 +1.0855851645E+002 +9.7398728081E-001 -2.9556221359E+000
5808550000.000 +9.7326076015E-001 -2.7157608579E+000 +9.7363063958E-004 +1.0560409984E+002 +1.0328746215E-003 +1.0647118360E+002 +9.7393999293E-001 -3.0272275565E+000
6008500000.000 +9.7343821597E-001 -2.8329533380E+000 +9.6322279320E-004 +1.1033436384E+002 +9.6743642668E-004 +1.0833786025E+002 +9.7404188469E-001 -3.1435720657E+000
6208450000.000 +9.7374278933E-001 -2.9032311097E+000 +1.1054690969E-003 +1.1095920265E+002 +1.1035577930E-003 +1.0751182682E+002 +9.7362851424E-001 -3.2452440279E+000
6408400000.000 +9.7284601250E-001 -3.0029120179E+000 +1.2170173172E-003 +1.0579718795E+002 +1.1266427118E-003 +1.0534336417E+002 +9.7401767744E-001 -3.3632927249E+000
6608350000.000 +9.7300424741E-001 -3.1004926765E+000 +1.1031776782E-003 +9.8663011073E+001 +1.0774476389E-003 +9.9213938289E+001 +9.7352286578E-001 -3.4973014897E+000
6808300000.000 +9.7223738050E-001 -3.1823421560E+000 +1.1591420002E-003 +9.5761116373E+001 +1.1409322297E-003 +9.2537420862E+001 +9.7348739818E-001 -3.5758433216E+000
7008250000.000 +9.7199569549E-001 -3.2357825571E+000 +1.0128531255E-003 +9.6247834563E+001 +1.0399253379E-003 +9.5407093633E+001 +9.7312797731E-001 -3.6858808824E+000
7208200000.000 +9.7200332559E-001 -3.3336367011E+000 +9.9187462641E-004 +9.1920963777E+001 +9.6971007003E-004 +9.1485392269E+001 +9.7268134228E-001 -3.7890918389E+000
7408150000.000 +9.7207307156E-001 -3.4442481363E+000 +1.0731595108E-003 +9.5990407763E+001 +1.0376247862E-003 +9.4819124817E+001 +9.7220588794E-001 -3.8669962208E+000
7608100000.000 +9.7115882826E-001 -3.5315429052E+000 +1.1050194323E-003 +9.0692175266E+001 +1.1505009739E-003 +9.3118323628E+001 +9.7174494148E-001 -3.9755950061E+000
7808050000.000 +9.7065254568E-001 -3.6369046450E+000 +1.0315916122E-003 +9.0092206730E+001 +1.0379995809E-003 +8.8626851576E+001 +9.7132242043E-001 -4.1145220003E+000
8008000000.000 +9.7020920540E-001 -3.7303162388E+000 +1.1491733834E-003 +9.6196638378E+001 +1.0795146930E-003 +9.4094040086E+001 +9.7088760139E-001 -4.2594746967E+000
8207950000.000 +9.7005313919E-001 -3.8169822003E+000 +9.1691540350E-004 +9.2471132584E+001 +9.6441040824E-004 +9.4034590093E+001 +9.6993748729E-001 -4.2828175815E+000
8407900000.000 +9.6948528140E-001 -3.8812146798E+000 +9.7388809455E-004 +9.8528738400E+001 +9.7057149310E-004 +9.8603834526E+001 +9.6978199897E-001 -4.3717552333E+000
8607850000.000 +9.6899650635E-001 -3.9498852710E+000 +1.0303546429E-003 +1.0634154711E+002 +1.0300703074E-003 +1.0329360575E+002 +9.6911960616E-001 -4.4607763835E+000
8807800000.000 +9.6831051508E-001 -4.0184779684E+000 +1.1944622522E-003 +1.0200572750E+002 +1.2553009465E-003 +1.0386383878E+002 +9.6852699646E-001 -4.5134534871E+000
9007750000.000 +9.6816449813E-001 -4.0717456968E+000 +1.1973662898E-003 +1.0620582604E+002 +1.2131260765E-003 +1.0491559617E+002 +9.6764079004E-001 -4.6159395135E+000
9207700000.000 +9.6719306335E-001 -4.1567964384E+000 +1.3695797586E-003 +1.0584262747E+002 +1.3095869951E-003 +1.0637798978E+002 +9.6754325448E-001 -4.6817836934E+000
9407650000.000 +9.6664444416E-001 -4.2332449172E+000 +1.3902891054E-003 +1.0114243982E+002 +1.4438506916E-003 +1.0058515398E+002 +9.6680370547E-001 -4.7854484592E+000
9607600000.000 +9.6639659440E-001 -4.3308418847E+000 +1.3678559432E-003 +1.0135175379E+002 +1.4178080320E-003 +9.8743611884E+001 +9.6657973234E-001 -4.8489558468E+000
9807550000.000 +9.6612040949E-001 -4.4210710580E+000 +1.3644690031E-003 +1.0378213988E+002 +1.4129554567E-003 +1.0340833852E+002 +9.6656086697E-001 -4.9661530277E+000
10007500000.000 +9.6572191532E-001 -4.5257717796E+000 +1.3647038210E-003 +1.0684107898E+002 +1.4939322648E-003 +1.0370434546E+002 +9.6547217156E-001 -5.0173861752E+000
10207450000.000 +9.6509152070E-001 -4.5573098610E+000 +1.4841724443E-003 +1.0155073090E+002 +1.4320040382E-003 +1.0128554765E+002 +9.6535252920E-001 -5.1329755328E+000
10407400000.000 +9.6477650934E-001 -4.6732149495E+000 +1.4405149714E-003 +1.0188056244E+002 +1.4810782453E-003 +1.0343667964E+002 +9.6440020482E-001 -5.2030591791E+000
10607350000.000 +9.6395893620E-001 -4.7303526446E+000 +1.5912718650E-003 +1.0566038375E+002 +1.6225716524E-003 +1.0665806809E+002 +9.6423890980E-001 -5.2927813743E+000
10807300000.000 +9.6365636624E-001 -4.7925152937E+000 +1.6870131616E-003 +1.0580370372E+002 +1.6820010670E-003 +1.0502506099E+002 +9.6365532973E-001 -5.3749708257E+000
11007250000.000 +9.6325121494E-001 -4.8602507904E+000 +1.7416451495E-003 +1.0197934304E+002 +1.7256677228E-003 +1.0296896248E+002 +9.6297299671E-001 -5.4612688833E+000
11207200000.000 +9.6274316266E-001 -4.9365615341E+000 +1.7412518502E-003 +1.0276553703E+002 +1.7284295647E-003 +1.0269894518E+002 +9.6259787562E-001 -5.5162410415E+000
11407150000.000 +9.6242577684E-001 -5.0022630595E+000 +1.8429595621E-003 +1.0788482523E+002 +1.8015701169E-003 +1.0681346947E+002 +9.6165973256E-001 -5.6031307284E+000
11607100000.000 +9.6196931703E-001 -5.1087429832E+000 +2.0974317668E-003 +1.0707399387E+002 +2.0525583236E-003 +1.0585797522E+002 +9.6097542892E-001 -5.6716197159E+000
11807050000.000 +9.6140402022E-001 -5.1441072069E+000 +2.3257846814E-003 +1.0773778050E+002 +2.1752184870E-003 +1.0806696265E+002 +9.6025953871E-001 -5.7442146347E+000
12007000000.000 +9.5990792614E-001 -5.2013177809E+000 +2.4191153045E-003 +1.0488961379E+002 +2.3191122230E-003 +1.0471013481E+002 +9.5965054773E-001 -5.8344292352E+000
12206950000.000 +9.5987807666E-001 -5.2661518887E+000 +2.5808825402E-003 +1.0136149186E+002 +2.5415489134E-003 +1.0019044498E+002 +9.5939396551E-001 -5.8839290768E+000
12406900000.000 +9.5879934674E-001 -5.3189881256E+000 +2.5838544167E-003 +9.6942044620E+001 +2.6151693585E-003 +9.8433838611E+001 +9.5933639881E-001 -5.9987029417E+000
12606850000.000 +9.5846071922E-001 -5.3699895138E+000 +2.7299854020E-003 +9.5704750719E+001 +2.8380606194E-003 +9.4679209656E+001 +9.5825872607E-001 -6.0052692681E+000
12806800000.000 +9.5775015568E-001 -5.4312519583E+000 +2.9175793662E-003 +9.0918456809E+001 +2.8371083919E-003 +8.9438201308E+001 +9.5792136131E-001 -6.0890616056E+000
13006750000.000 +9.5827199804E-001 -5.4762766719E+000 +2.7743344342E-003 +8.4211008962E+001 +2.6703334264E-003 +8.2921462976E+001 +9.5773953795E-001 -6.1870969228E+000
13206700000.000 +9.5733941444E-001 -5.5948092714E+000 +2.5293333989E-003 +8.5285680458E+001 +2.5847341224E-003 +8.4140625705E+001 +9.5639749140E-001 -6.2675938615E+000
13406650000.000 +9.5648076599E-001 -5.6778022314E+000 +2.5759405061E-003 +8.3012505316E+001 +2.5120948561E-003 +8.4077363424E+001 +9.5551593762E-001 -6.3887817403E+000
13606600000.000 +9.5551402882E-001 -5.7538959300E+000 +2.3428859984E-003 +8.5059447875E+001 +2.4132111875E-003 +8.3276577060E+001 +9.5471611921E-001 -6.4124495799E+000
13806550000.000 +9.5514328595E-001 -5.7733819145E+000 +2.3498120624E-003 +8.9161797788E+001 +2.4176384230E-003 +8.6902938304E+001 +9.5352001829E-001 -6.4627387670E+000
14006500000.000 +9.5508582454E-001 -5.8867599841E+000 +2.4962127047E-003 +9.2426483052E+001 +2.4393435413E-003 +9.2446782211E+001 +9.5258875253E-001 -6.4912859266E+000
14206450000.000 +9.5441197929E-001 -5.9415375122E+000 +2.8434135018E-003 +9.3053081914E+001 +2.8807211812E-003 +9.2751139175E+001 +9.5207350728E-001 -6.4967738940E+000
14406400000.000 +9.5443502381E-001 -5.9540909088E+000 +3.0522610184E-003 +8.6520272583E+001 +3.0413439268E-003 +8.6032123727E+001 +9.5061575747E-001 -6.5198816012E+000
14606350000.000 +9.5375876831E-001 -6.0142140298E+000 +2.7823185896E-003 +8.7849872473E+001 +2.8257917879E-003 +8.6987360998E+001 +9.5115137840E-001 -6.5918382585E+000
14806300000.000 +9.5266595028E-001 -6.0546043424E+000 +3.0843735774E-003 +8.4154428920E+001 +3.0278424817E-003 +8.3255313935E+001 +9.5024883792E-001 -6.6358965740E+000
15006250000.000 +9.5252463626E-001 -6.1451420601E+000 +2.8835811986E-003 +7.9001801886E+001 +2.9006931204E-003 +7.9923293759E+001 +9.4966582923E-001 -6.6877652261E+000
15206200000.000 +9.5193224101E-001 -6.1850737650E+000 +3.0267164490E-003 +8.4371210422E+001 +2.9616398004E-003 +8.4287984730E+001 +9.4936330951E-001 -6.7626267263E+000
15406150000.000 +9.5166776073E-001 -6.2675144187E+000 +2.9489212449E-003 +7.5875273878E+001 +3.0432512143E-003 +7.5456523646E+001 +9.4876822473E-001 -6.7662815025E+000
15606100000.000 +9.5119428065E-001 -6.2582927204E+000 +2.7613770500E-003 +8.1484424019E+001 +2.6962453096E-003 +8.0435889455E+001 +9.4864059680E-001 -6.8376705532E+000
15806050000.000 +9.5031550966E-001 -6.3323765499E+000 +2.8685050845E-003 +8.1524751047E+001 +2.8582568736E-003 +8.1287963077E+001 +9.4790090641E-001 -6.9031259837E+000
16006000000.000 +9.4967113478E-001 -6.3798060326E+000 +2.8652472430E-003 +8.2287425280E+001 +2.7715959838E-003 +8.3940104671E+001 +9.4709260873E-001 -6.9250020041E+000
16205950000.000 +9.4941102360E-001 -6.4103270087E+000 +3.1166185635E-003 +8.0088067056E+001 +3.0339208654E-003 +7.9301578303E+001 +9.4645771703E-001 -6.9805043422E+000
16405900000.000 +9.4893118010E-001 -6.4112905739E+000 +3.0628553717E-003 +8.2773026857E+001 +2.9792227372E-003 +8.0155703157E+001 +9.4582117554E-001 -7.0600263647E+000
16605850000.000 +9.4873522467E-001 -6.4457545285E+000 +3.2539489646E-003 +7.8732968684E+001 +3.2305642746E-003 +8.0689152474E+001 +9.4540189581E-001 -7.0202968471E+000
16805800000.000 +9.4873349579E-001 -6.5164609630E+000 +3.0039623447E-003 +7.7886297952E+001 +3.0063300026E-003 +7.5440102914E+001 +9.4501968339E-001 -7.0767114642E+000
17005750000.000 +9.4870045591E-001 -6.5691017056E+000 +3.2291547708E-003 +7.7512570193E+001 +3.2169395557E-003 +7.7342538455E+001 +9.4495117247E-001 -7.1155722615E+000
17205700000.000 +9.4775802558E-001 -6.6661696585E+000 +3.0752519204E-003 +7.3601427832E+001 +3.0278469372E-003 +7.1785223433E+001 +9.4505752008E-001 -7.0970960472E+000
17405650000.000 +9.4635823664E-001 -6.6585556013E+000 +2.7589569362E-003 +7.5268900890E+001 +2.6191904858E-003 +7.4942143041E+001 +9.4470753304E-001 -7.1472794386E+000
17605600000.000 +9.4613515181E-001 -6.7077614473E+000 +2.6461736364E-003 +8.3284156551E+001 +2.6173373633E-003 +8.4614331001E+001 +9.4413279807E-001 -7.2305388307E+000
17805550000.000 +9.4595835926E-001 -6.7843856913E+000 +2.9256314917E-003 +8.8816937534E+001 +2.9031243089E-003 +8.7643554328E+001 +9.4359231144E-001 -7.2723801086E+000
18005500000.000 +9.4571576296E-001 -6.8176668349E+000 +3.1536312810E-003 +8.9677009516E+001 +3.2293344298E-003 +9.0538139304E+001 +9.4273476643E-001 -7.3426840493E+000
18205450000.000 +9.4567251365E-001 -6.8521846548E+000 +3.4275980148E-003 +8.9559346977E+001 +3.4319377178E-003 +8.8683095574E+001 +9.4242615039E-001 -7.3980709603E+000
18405400000.000 +9.4522933618E-001 -6.8704156761E+000 +3.4378713781E-003 +9.2973074214E+001 +3.4234488460E-003 +9.0531163881E+001 +9.4223030475E-001 -7.4053468567E+000
18605350000.000 +9.4424731209E-001 -6.8833340514E+000 +3.9450136604E-003 +9.2023217315E+001 +3.9348330483E-003 +8.9964423697E+001 +9.4107556484E-001 -7.3611314459E+000
18805300000.000 +9.4510390231E-001 -6.8266183209E+000 +4.3054665749E-003 +8.6519792605E+001 +4.1999309738E-003 +8.5456115004E+001 +9.4077267343E-001 -7.4431319600E+000
19005250000.000 +9.4503697603E-001 -7.0229444272E+000 +4.1659267384E-003 +8.4737811406E+001 +4.1713754452E-003 +8.3899272628E+001 +9.4032947223E-001 -7.4348841071E+000
19205200000.000 +9.4382348594E-001 -7.0381914309E+000 +4.3180881319E-003 +8.3347356973E+001 +4.2237868521E-003 +8.3022896759E+001 +9.3965469106E-001 -7.4814260097E+000
19405150000.000 +9.4437172379E-001 -7.0076857618E+000 +4.4411509226E-003 +8.0992744434E+001 +4.1960095711E-003 +8.0243897424E+001 +9.3906734772E-001 -7.5633167832E+000
19605100000.000 +9.4244225650E-001 -7.0613224219E+000 +4.5464940429E-003 +8.5763186218E+001 +4.4061507760E-003 +8.4792431842E+001 +9.3838638675E-001 -7.5653561021E+000
19805050000.000 +9.4227592869E-001 -7.0196491508E+000 +5.0836513282E-003 +8.0746713431E+001 +4.8939646019E-003 +7.9857811768E+001 +9.3817042727E-001 -7.4410641503E+000
20005000000.000 +9.4331378386E-001 -7.0751180119E+000 +5.1489428231E-003 +7.7020231147E+001 +4.9954615683E-003 +7.5529800697E+001 +9.3732582324E-001 -7.5305620896E+000
20204950000.000 +9.4208492329E-001 -7.2089799755E+000 +4.8902247972E-003 +7.4432149711E+001 +4.8967100923E-003 +7.3428010835E+001 +9.3625620432E-001 -7.5531715378E+000
20404900000.000 +9.4355203987E-001 -7.0460209685E+000 +4.9520815557E-003 +7.2584165108E+001 +4.7759988877E-003 +7.1561501715E+001 +9.3598447959E-001 -7.4601340172E+000
20604850000.000 +9.4279356814E-001 -7.1805812952E+000 +5.0246396250E-003 +7.5555350576E+001 +4.9324479066E-003 +7.3793389960E+001 +9.3670216288E-001 -7.4742959193E+000
20804800000.000 +9.4199834374E-001 -7.1115702546E+000 +5.0812058338E-003 +6.9469261149E+001 +5.0987521680E-003 +7.1632977301E+001 +9.3580973176E-001 -7.5354777191E+000
21004750000.000 +9.4177027234E-001 -7.1978102707E+000 +5.4246851398E-003 +6.8842106883E+001 +5.1323584853E-003 +6.8509898400E+001 +9.3712966283E-001 -7.5155694283E+000
21204700000.000 +9.4386239573E-001 -7.2548896160E+000 +5.1379508046E-003 +6.9994703442E+001 +5.1166621383E-003 +6.4968542292E+001 +9.3614436926E-001 -7.5376138320E+000
21404650000.000 +9.4370326520E-001 -7.2681627888E+000 +4.9760885014E-003 +6.7976061709E+001 +5.0624926382E-003 +6.7434367198E+001 +9.3620009768E-001 -7.5689694032E+000
21604600000.000 +9.4331055798E-001 -7.4372570236E+000 +5.1485685090E-003 +6.6436567674E+001 +5.1508448861E-003 +6.6412894825E+001 +9.3632447141E-001 -7.4894001321E+000
21804550000.000 +9.4375622526E-001 -7.4695644314E+000 +5.1844454211E-003 +6.7528302341E+001 +5.1020796171E-003 +6.6074061073E+001 +9.3708145908E-001 -7.5874830596E+000
22004500000.000 +9.4347683673E-001 -7.4688798575E+000 +5.3706127900E-003 +6.4291656436E+001 +5.2399591784E-003 +6.5235301543E+001 +9.3712655874E-001 -7.5707124108E+000
22204450000.000 +9.4373480750E-001 -7.5455274467E+000 +5.2892640467E-003 +6.3529016053E+001 +5.2899379804E-003 +6.4234194727E+001 +9.3748452566E-001 -7.5811937109E+000
22404400000.000 +9.4456478400E-001 -7.6148461801E+000 +5.2707082017E-003 +6.3438815400E+001 +5.2284081746E-003 +6.2839403181E+001 +9.3792740190E-001 -7.6283047220E+000
22604350000.000 +9.4384280669E-001 -7.6734115678E+000 +5.3963696142E-003 +6.4037101148E+001 +5.0588374985E-003 +6.3735409434E+001 +9.3865628134E-001 -7.6203069533E+000
22804300000.000 +9.4167349279E-001 -7.7333353976E+000 +5.1499544358E-003 +6.6310890971E+001 +5.0917392080E-003 +6.5467750757E+001 +9.3754231473E-001 -7.5696734674E+000
23004250000.000 +9.4280137384E-001 -7.7123265205E+000 +5.4882263422E-003 +6.6985828447E+001 +5.4070693964E-003 +6.4357410086E+001 +9.3820293228E-001 -7.6487534133E+000
23204200000.000 +9.4297822534E-001 -7.7782245970E+000 +5.7708934662E-003 +6.6987460888E+001 +5.4171478092E-003 +6.6164288955E+001 +9.3909349637E-001 -7.5857154328E+000
23404150000.000 +9.4199568703E-001 -7.8013457107E+000 +6.2995444795E-003 +6.7220935663E+001 +5.9262820453E-003 +6.4677608886E+001 +9.3925891806E-001 -7.5415746114E+000
23604100000.000 +9.4099799316E-001 -7.6925046629E+000 +6.6278837949E-003 +6.3235727329E+001 +6.1671643937E-003 +6.0765059512E+001 +9.3959878756E-001 -7.7294393842E+000
23804050000.000 +9.4234383442E-001 -7.8021702275E+000 +6.7370422158E-003 +6.1524644911E+001 +6.2612917534E-003 +6.1511781934E+001 +9.4024960611E-001 -7.7362881106E+000
24004000000.000 +9.4239011002E-001 -7.7753548530E+000 +6.6263460384E-003 +6.0282376550E+001 +6.7821843576E-003 +5.9238842358E+001 +9.3986449567E-001 -7.7276112120E+000
24203950000.000 +9.4414446050E-001 -7.7562019568E+000 +7.1737296447E-003 +5.5287327847E+001 +6.9181910615E-003 +5.2726510670E+001 +9.3961741771E-001 -7.7744044018E+000
24403900000.000 +9.4617815515E-001 -7.8762847828E+000 +6.8428993445E-003 +5.4642360218E+001 +6.6053368708E-003 +5.4095360663E+001 +9.4059514988E-001 -7.8452601659E+000
24603850000.000 +9.4575782799E-001 -8.0364757321E+000 +7.1867307110E-003 +4.8962548879E+001 +6.9535383919E-003 +5.0061188458E+001 +9.4035956995E-001 -7.8649406218E+000
24803800000.000 +9.4681441560E-001 -8.1463729223E+000 +6.9360126604E-003 +4.4891287228E+001 +6.7260477041E-003 +4.3711484506E+001 +9.4095617782E-001 -7.8843652700E+000
25003750000.000 +9.4567484821E-001 -8.2139647099E+000 +6.8185054404E-003 +4.5423035960E+001 +6.3262303862E-003 +4.4817141816E+001 +9.4099816025E-001 -7.9151726376E+000
25203700000.000 +9.4657940334E-001 -8.2664805760E+000 +6.5405438465E-003 +4.3164947334E+001 +6.4055833152E-003 +4.3238434247E+001 +9.4243246897E-001 -7.9259399591E+000
25403650000.000 +9.4713681028E-001 -8.3565904338E+000 +6.3287195326E-003 +4.4526841421E+001 +6.1916337995E-003 +4.3518471695E+001 +9.4232325990E-001 -7.9632071539E+000
25603600000.000 +9.4678674321E-001 -8.4055205516E+000 +6.1227917037E-003 +4.3946125157E+001 +5.9741000258E-003 +4.3725466185E+001 +9.4205009267E-001 -8.0539709677E+000
25803550000.000 +9.4702202606E-001 -8.5189797100E+000 +5.9072592522E-003 +4.7551244365E+001 +5.8822772645E-003 +4.5172530854E+001 +9.4160916615E-001 -8.0858639037E+000
26003500000.000 +9.4621284432E-001 -8.6078618337E+000 +6.1467428095E-003 +4.8167043889E+001 +5.9869447711E-003 +4.6862748159E+001 +9.4130736198E-001 -8.1028159139E+000
26203450000.000 +9.4617735020E-001 -8.6043213523E+000 +6.4599194975E-003 +4.6383688829E+001 +6.2262295700E-003 +4.6319921236E+001 +9.4175891591E-001 -8.1142357393E+000
26403400000.000 +9.4566115773E-001 -8.6805815942E+000 +6.4355279192E-003 +4.5278270234E+001 +6.1959036682E-003 +4.5656854244E+001 +9.4288703104E-001 -8.1387601836E+000
26603350000.000 +9.4543509993E-001 -8.7288141606E+000 +6.5125412002E-003 +4.7132435295E+001 +6.3780132317E-003 +4.5053275832E+001 +9.4315660048E-001 -8.1781323456E+000
26803300000.000 +9.4619758956E-001 -8.7852202942E+000 +6.5282246725E-003 +4.3561580814E+001 +6.1757914743E-003 +4.2560587695E+001 +9.4333423832E-001 -8.2122395554E+000
27003250000.000 +9.4547548289E-001 -8.8621308186E+000 +6.6059945235E-003 +4.9211939333E+001 +6.3906347326E-003 +4.7438427141E+001 +9.4377268337E-001 -8.2520797848E+000
27203200000.000 +9.4560215834E-001 -8.9201253379E+000 +7.4327284070E-003 +4.9429317249E+001 +6.9154706783E-003 +4.6635123494E+001 +9.4342405361E-001 -8.2437154922E+000
27403150000.000 +9.4504278966E-001 -9.0026180261E+000 +7.8375629182E-003 +4.5733877030E+001 +7.5426504934E-003 +4.3318478739E+001 +9.4319940771E-001 -8.3800438784E+000
27603100000.000 +9.4425054649E-001 -9.0043074892E+000 +8.0365555612E-003 +4.0021995573E+001 +7.4502640797E-003 +3.8417054347E+001 +9.4346315790E-001 -8.2877343158E+000
27803050000.000 +9.4300470757E-001 -9.1118897393E+000 +8.2913262588E-003 +4.1557163990E+001 +7.7659976166E-003 +4.0095360217E+001 +9.4359074673E-001 -8.3643212873E+000
28003000000.000 +9.4403227098E-001 -9.1936507600E+000 +9.1790885631E-003 +3.6645786561E+001 +8.4364310417E-003 +3.5231007899E+001 +9.4265846062E-001 -8.4298947966E+000
28202950000.000 +9.4346086736E-001 -9.1889504755E+000 +9.2363495999E-003 +2.7907885251E+001 +8.6436928502E-003 +2.7581441809E+001 +9.4241684511E-001 -8.3446106366E+000
28402900000.000 +9.4381375730E-001 -9.2568713173E+000 +8.4670499466E-003 +1.9963808737E+001 +8.3035090275E-003 +1.9229102001E+001 +9.4243393321E-001 -8.3793622335E+000
28602850000.000 +9.4417034838E-001 -9.2980569381E+000 +7.5391585181E-003 +1.8424369947E+001 +7.2867251345E-003 +1.8528541937E+001 +9.4274195288E-001 -8.4464995579E+000
28802800000.000 +9.4424239815E-001 -9.3860852056E+000 +7.0410213491E-003 +1.8989359351E+001 +6.9144923652E-003 +1.8480407530E+001 +9.4417237377E-001 -8.4584140068E+000
29002750000.000 +9.4465878847E-001 -9.4088753838E+000 +6.8748177489E-003 +2.0246084834E+001 +6.5973599270E-003 +1.8768691288E+001 +9.4375980762E-001 -8.4948337162E+000
29202700000.000 +9.4478558058E-001 -9.4874993598E+000 +6.9429269519E-003 +1.9147918083E+001 +6.5736734912E-003 +1.5798586416E+001 +9.4442414826E-001 -8.6358108070E+000
29402650000.000 +9.4379973539E-001 -9.5514414939E+000 +6.3454725972E-003 +1.9638859557E+001 +6.1548929320E-003 +1.7205587927E+001 +9.4480216228E-001 -8.6451008839E+000
29602600000.000 +9.4443532833E-001 -9.5345957602E+000 +6.3187506513E-003 +2.2465213714E+001 +6.1854639580E-003 +1.9086378875E+001 +9.4499454098E-001 -8.6684125182E+000
29802550000.000 +9.4418739209E-001 -9.6032168292E+000 +6.2298250524E-003 +2.3286393145E+001 +5.8513704561E-003 +1.9157323864E+001 +9.4582569148E-001 -8.7147686825E+000
30002500000.000 +9.4437323563E-001 -9.7153807065E+000 +6.2083301019E-003 +2.3560328981E+001 +5.9448632909E-003 +2.0662755569E+001 +9.4676955834E-001 -8.7339273955E+000
30202450000.000 +9.4377602509E-001 -9.7469401026E+000 +6.0772024359E-003 +2.4505769745E+001 +5.8560292299E-003 +2.5503863996E+001 +9.4650421432E-001 -8.7726660123E+000
30402400000.000 +9.4321023866E-001 -9.8469435146E+000 +6.3824789282E-003 +2.8228359217E+001 +6.0821317186E-003 +2.5243391576E+001 +9.4656836531E-001 -8.8696365721E+000
30602350000.000 +9.4297413327E-001 -9.9236297059E+000 +6.5878611216E-003 +2.6557998414E+001 +6.1530289546E-003 +2.8126851235E+001 +9.4715219640E-001 -8.9336441540E+000
30802300000.000 +9.4209566282E-001 -1.0031195929E+001 +6.8044398066E-003 +2.8035516330E+001 +6.3529579567E-003 +2.9522537621E+001 +9.4627786156E-001 -8.8383208827E+000
31002250000.000 +9.4186976370E-001 -9.9778068554E+000 +7.1244587711E-003 +3.0186861006E+001 +6.8408210287E-003 +2.8953553166E+001 +9.4615216578E-001 -8.9696180286E+000
31202200000.000 +9.4040768989E-001 -1.0227307334E+001 +8.1769103332E-003 +2.8364082951E+001 +7.8599191337E-003 +2.6804213529E+001 +9.4485330003E-001 -8.9987379375E+000
31402150000.000 +9.3950696482E-001 -1.0115525443E+001 +9.1678829629E-003 +2.0819500726E+001 +8.8837124883E-003 +2.0671795208E+001 +9.4344756459E-001 -8.9186570483E+000
31602100000.000 +9.3926967466E-001 -9.9829579270E+000 +9.0162049202E-003 +1.0646778668E+001 +8.5842997159E-003 +9.2547539002E+000 +9.4257660677E-001 -8.8703240692E+000
31802050000.000 +9.4012719771E-001 -1.0196427189E+001 +8.1596157018E-003 +7.9624657501E+000 +7.9983224824E-003 +8.8509690544E+000 +9.4449395688E-001 -8.9309699270E+000
32002000000.000 +9.4067956727E-001 -1.0098172188E+001 +8.1649074979E-003 +1.8390425640E+000 +8.0673424741E-003 +2.7118151228E-001 +9.4445038026E-001 -8.9165118750E+000
32201950000.000 +9.4154116728E-001 -1.0150835716E+001 +7.3508511169E-003 -1.8491568802E+000 +7.2206480626E-003 -2.3451107846E+000 +9.4659383139E-001 -8.9792924193E+000
32401900000.000 +9.4296316761E-001 -1.0211805484E+001 +6.9961941981E-003 +3.6125640779E-001 +6.4807031861E-003 -1.8253557954E+000 +9.4746459496E-001 -9.0691431117E+000
32601850000.000 +9.4282419545E-001 -1.0282041254E+001 +6.6194295099E-003 -2.5028995103E-001 +6.3227115268E-003 -8.0334587230E-001 +9.4766960041E-001 -9.1365988976E+000
32801800000.000 +9.4340552418E-001 -1.0436016286E+001 +6.3070946883E-003 +1.3377706149E+000 +6.2393274613E-003 -2.5834046712E+000 +9.4764524466E-001 -9.1257341811E+000
33001750000.000 +9.4260686986E-001 -1.0371784902E+001 +6.2970247051E-003 -3.7754870263E-001 +5.9766538353E-003 -2.3157008915E+000 +9.4820082251E-001 -9.2937690054E+000
33201700000.000 +9.4357483787E-001 -1.0565589723E+001 +5.9595436522E-003 +2.2949066591E+000 +5.5776620370E-003 +9.0731387683E-002 +9.4920334687E-001 -9.3381043707E+000
33401650000.000 +9.4314444524E-001 -1.0641970322E+001 +5.7232008895E-003 +3.2083043629E+000 +5.5547176463E-003 +2.8181440180E+000 +9.4883209054E-001 -9.3901746863E+000
33601600000.000 +9.4300566859E-001 -1.0658778316E+001 +5.7275199420E-003 +5.1773631415E+000 +5.6236737620E-003 +2.9181770477E+000 +9.4871854831E-001 -9.4087466553E+000
33801550000.000 +9.4252441984E-001 -1.0696721808E+001 +5.6382500313E-003 +5.5451229457E+000 +5.3911156878E-003 +2.2050635748E+000 +9.4846358171E-001 -9.4181450667E+000
34001500000.000 +9.4266757657E-001 -1.0815734912E+001 +5.6120632439E-003 +6.2427529058E+000 +5.1710375887E-003 +4.4366557275E+000 +9.4880198374E-001 -9.5797373418E+000
34201450000.000 +9.4204056847E-001 -1.0800025494E+001 +5.6949989825E-003 +8.1585531970E+000 +5.3705928994E-003 +6.6086738895E+000 +9.4880261438E-001 -9.6547222813E+000
34401400000.000 +9.4177522488E-001 -1.0947941636E+001 +5.9068038056E-003 +7.9747858805E+000 +5.5678881303E-003 +6.1585583511E+000 +9.4873323207E-001 -9.7231317632E+000
34601350000.000 +9.4139735240E-001 -1.0886911326E+001 +6.0384320122E-003 +8.9046071543E+000 +5.5912455298E-003 +7.7294557484E+000 +9.4855111847E-001 -9.7206059042E+000
34801300000.000 +9.4243838601E-001 -1.0947149890E+001 +6.3880259838E-003 +1.0350202820E+001 +6.2508275475E-003 +7.5078968268E+000 +9.4781950543E-001 -9.7620627352E+000
35001250000.000 +9.4063460680E-001 -1.1094590218E+001 +7.2009388934E-003 +5.5238695582E+000 +6.6230162055E-003 +6.4498328015E+000 +9.4714055797E-001 -9.7236056035E+000
35201200000.000 +9.3973557310E-001 -1.1065613099E+001 +7.1589001304E-003 +2.0617094253E+000 +6.7397504933E-003 +2.1381644356E+000 +9.4636919708E-001 -9.7946179629E+000
35401150000.000 +9.4069210022E-001 -1.1097618819E+001 +7.1265611001E-003 -2.4536738149E+000 +6.7888672802E-003 -3.6356364949E+000 +9.4678428475E-001 -9.7454845707E+000
35601100000.000 +9.3980008649E-001 -1.1206071561E+001 +7.0306297595E-003 -6.4162008430E+000 +6.8181889744E-003 -7.7936448938E+000 +9.4661908932E-001 -9.8265759296E+000
35801050000.000 +9.4019027138E-001 -1.1233335092E+001 +6.7779729856E-003 -8.0897866747E+000 +6.5230548768E-003 -8.8781791527E+000 +9.4631806567E-001 -9.8605357107E+000
36001000000.000 +9.3989302296E-001 -1.1281272954E+001 +6.7054647254E-003 -1.0004475863E+001 +6.4805098523E-003 -1.1502937973E+001 +9.4678113757E-001 -9.8649851076E+000
36200950000.000 +9.4114518612E-001 -1.1363776297E+001 +6.1081340538E-003 -1.5788075557E+001 +6.0421651033E-003 -1.7004036137E+001 +9.4764989352E-001 -9.8298758019E+000
36400900000.000 +9.4111022855E-001 -1.1421094073E+001 +5.8395122314E-003 -1.4088862044E+001 +5.8514104764E-003 -1.5667580590E+001 +9.4711096727E-001 -9.9458286707E+000
36600850000.000 +9.4238735367E-001 -1.1560788338E+001 +5.4808365919E-003 -1.4662991437E+001 +5.4640862833E-003 -1.9219370739E+001 +9.4680887752E-001 -1.0051609955E+001
36800800000.000 +9.4193282110E-001 -1.1608649041E+001 +5.0444368308E-003 -1.5500038045E+001 +4.9182573936E-003 -1.8796841147E+001 +9.4687135917E-001 -1.0113625009E+001
37000750000.000 +9.4130558508E-001 -1.1798911200E+001 +4.8964658967E-003 -9.9271496364E+000 +4.8465404261E-003 -1.2250537436E+001 +9.4638794593E-001 -1.0208223637E+001
37200700000.000 +9.4031801866E-001 -1.1879569523E+001 +4.7823070714E-003 -6.2137292390E+000 +4.6223767229E-003 -1.2228967290E+001 +9.4691571808E-001 -1.0282283744E+001
37400650000.000 +9.3989561795E-001 -1.1933285640E+001 +5.0689171585E-003 -3.0319751726E+000 +4.8019717082E-003 -4.8506312085E+000 +9.4675037538E-001 -1.0361272858E+001
37600600000.000 +9.3873243734E-001 -1.1995476119E+001 +5.3568381441E-003 -3.9148302813E+000 +5.0816656694E-003 -6.4533102585E+000 +9.4607494983E-001 -1.0379140840E+001
37800550000.000 +9.3773272597E-001 -1.2004267123E+001 +5.6208297934E-003 -8.8272650070E+000 +5.2558845205E-003 -9.0368944281E+000 +9.4573642782E-001 -1.0423193505E+001
38000500000.000 +9.3746369802E-001 -1.2047107089E+001 +5.2804718201E-003 -1.3115138457E+001 +5.0094416148E-003 -1.3451272664E+001 +9.4608246062E-001 -1.0392575415E+001
38200450000.000 +9.3758013865E-001 -1.2059064857E+001 +4.9851089426E-003 -7.9585660892E+000 +4.6579214292E-003 -1.0319241714E+001 +9.4470243084E-001 -1.0439858350E+001
38400400000.000 +9.3742066780E-001 -1.2115460251E+001 +4.9779683348E-003 -3.9745669071E+000 +4.7676665956E-003 -6.3850712669E+000 +9.4356307705E-001 -1.0480074452E+001
38600350000.000 +9.3625631671E-001 -1.2258348940E+001 +5.5636983204E-003 -1.6511928267E+000 +5.3884574929E-003 -3.0198818087E+000 +9.4241910970E-001 -1.0476957714E+001
38800300000.000 +9.3618557412E-001 -1.2194083920E+001 +5.9120733256E-003 -4.6847071379E+000 +5.7103033904E-003 -6.2892040342E+000 +9.4060449188E-001 -1.0438518550E+001
39000250000.000 +9.3592393849E-001 -1.2293560380E+001 +5.9922460234E-003 -1.1670966039E+001 +5.6971462253E-003 -1.2501172372E+001 +9.4131485489E-001 -1.0404857554E+001
39200200000.000 +9.3575533696E-001 -1.2128524208E+001 +5.8156840842E-003 -1.3447369899E+001 +5.7656055964E-003 -1.6794110869E+001 +9.4059633917E-001 -1.0415397301E+001
39400150000.000 +9.3542024003E-001 -1.2216421564E+001 +6.1995869305E-003 -1.5820398308E+001 +6.0100302063E-003 -1.8872878408E+001 +9.4095773948E-001 -1.0495882744E+001
39600100000.000 +9.3580002935E-001 -1.2049624489E+001 +6.3042014745E-003 -1.9325929999E+001 +6.2743024631E-003 -2.0539504227E+001 +9.3986702786E-001 -1.0510973211E+001
39800050000.000 +9.3653272511E-001 -1.2254116935E+001 +6.1830551604E-003 -2.4988742994E+001 +6.0006879088E-003 -2.8013591798E+001 +9.4055941081E-001 -1.0541984546E+001
40000000000.000 +9.3709038739E-001 -1.2171750573E+001 +5.3567816472E-003 -3.1632178168E+001 +5.1469640548E-003 -3.3900774536E+001 +9.4231988437E-001 -1.0624039951E+001
