# Supplementary material for: Conductivity and radio frequency performance data for silver nanoparticle inks deposited via aerosol jet deposition and processed under varying conditions
Source: Data Brief. 2020 Sep 24;33:106331. doi: 10.1016/j.dib.2020.106331 (PMC7560714; doi:10.1016/j.dib.2020.106331)
Supplement: Supplementary file 3 [file mmc3.zip › Sintering Study/Clariant Ink/RF Data/CLA_09_02.S2P]

!  2-Port S-parameters saved by WinCal
! VAR NAME=AFRL171011_05_02
! VAR DATE=11/27/2017 2:28:01 PM
! VAR FILENAME=AFRL171011_05_02.S2P
! VAR MeasName=S-Parameters (CALIBRATED_DATA) read from VNA (E8364B)
! VAR MeasDate=11/27/2017 2:15:03 PM
! VAR PHYS_PORTS=1,2
! VAR ObjTypeName=DATASET
! VAR IndexType=Frequency
!
# Hz S MA R 50
10000000.000 +9.9311652396E-001 -2.5377641224E-001 +6.5741074711E-004 +1.6264052690E+001 +2.0729127386E-003 -3.7865661245E+001 +9.9209995053E-001 -2.6952701967E-001
209950000.000 +9.8922376734E-001 -2.0937936011E-001 +1.6602117238E-004 +3.0856776493E+000 +2.2516917370E-004 -1.3793880140E+001 +9.8917945318E-001 -2.6413552324E-001
409900000.000 +9.8872717494E-001 -2.9061342631E-001 +1.0850508491E-004 +2.3314395244E+001 +8.5758049658E-005 +1.9244632650E+001 +9.8803304249E-001 -3.7958196067E-001
609850000.000 +9.8827625087E-001 -3.7021835780E-001 +1.0893722332E-004 -1.2379445231E+002 +7.1065742969E-005 -1.2064848876E+002 +9.8713797886E-001 -5.3094987518E-001
809800000.000 +9.8783543075E-001 -3.8409408363E-001 +3.2812372111E-004 +4.3209119896E+001 +3.8501801892E-004 +4.4964184009E+001 +9.8720859327E-001 -6.1811630821E-001
1009750000.000 +9.8713970058E-001 -4.9576760206E-001 +1.7810804959E-004 -9.4995862976E+001 +1.7257251623E-004 -6.0843394515E+001 +9.8633874054E-001 -7.5379682586E-001
1209700000.000 +9.8732213455E-001 -5.5770607002E-001 +5.5390035658E-005 +1.6791320561E+002 +4.8539401128E-005 -1.2401733125E+002 +9.8575619548E-001 -7.7390103534E-001
1409650000.000 +9.8767376365E-001 -6.8582247320E-001 +8.8804423553E-006 +1.1723301278E+001 +3.0174502134E-005 +1.4562812995E+002 +9.8564679581E-001 -9.6948041320E-001
1609600000.000 +9.8689195685E-001 -7.4974213658E-001 +2.0477869356E-005 +1.7918220304E+002 +3.2103559850E-005 -3.6842120952E+001 +9.8539395838E-001 -1.1557447481E+000
1809550000.000 +9.8604975525E-001 -8.4515420706E-001 +2.2675933444E-005 +1.5034444586E+002 +6.7080566341E-005 -4.2713295227E+001 +9.8388703576E-001 -1.2123809599E+000
2009500000.000 +9.8343831361E-001 -9.0782005179E-001 +2.8163098894E-004 +1.3816592526E+002 +2.3619819918E-004 +1.3141522801E+002 +9.8267124466E-001 -1.4016126199E+000
2209450000.000 +9.8326817928E-001 -9.1957674548E-001 +1.3434399823E-004 -9.1513845536E+001 +1.0931507142E-004 -1.2043939805E+002 +9.8168431074E-001 -1.3798183440E+000
2409400000.000 +9.8339711376E-001 -9.7153099510E-001 +1.9958344078E-004 +1.2384630616E+002 +8.4622351278E-005 +1.2599312880E+002 +9.8118022972E-001 -1.5155708683E+000
2609350000.000 +9.8276877382E-001 -1.0628882890E+000 +1.2484648925E-004 +3.9524694949E+001 +1.6288162486E-004 +3.7721664431E+001 +9.8102872623E-001 -1.5982227030E+000
2809300000.000 +9.8251087033E-001 -1.0860294143E+000 +2.1844722387E-004 +1.4386669788E+002 +1.5203392853E-004 +1.5462647939E+002 +9.8092887388E-001 -1.6977809051E+000
3009250000.000 +9.8269993687E-001 -1.2280870341E+000 +3.0678716799E-004 +1.0271184601E+002 +2.8022427857E-004 +9.2095347222E+001 +9.8034992693E-001 -1.8738561155E+000
3209200000.000 +9.8162396405E-001 -1.2142633227E+000 +3.0917124851E-004 +1.2740933054E+002 +2.9706713057E-004 +1.5148155820E+002 +9.7925192811E-001 -1.9080451860E+000
3409150000.000 +9.8089659469E-001 -1.2700743061E+000 +2.4152967609E-004 +1.3154278949E+002 +3.1939667959E-004 +1.2863775597E+002 +9.7892499584E-001 -2.0033227235E+000
3609100000.000 +9.8066984522E-001 -1.3498503284E+000 +2.6994474247E-004 +1.4097254251E+002 +2.7276476335E-004 +1.5736972389E+002 +9.7859812443E-001 -2.0556840521E+000
3809050000.000 +9.8061230359E-001 -1.3464279015E+000 +5.9597564221E-004 +1.4728330865E+002 +6.5155803080E-004 +1.5175844093E+002 +9.7820466250E-001 -2.1414931393E+000
4009000000.000 +9.8044492765E-001 -1.3722222779E+000 +4.1910149971E-004 +1.2493703970E+002 +3.6885603636E-004 +1.1960008371E+002 +9.7836567754E-001 -2.2360427120E+000
4208950000.000 +9.8002651513E-001 -1.4503535327E+000 +6.0418618382E-004 +1.3171641919E+002 +5.8828925761E-004 +1.3131450662E+002 +9.7766247856E-001 -2.3704419779E+000
4408900000.000 +9.7958291062E-001 -1.4901561341E+000 +5.9493776145E-004 +1.2620940836E+002 +5.9343173896E-004 +1.2339713579E+002 +9.7646264664E-001 -2.3382930968E+000
4608850000.000 +9.7863943946E-001 -1.5328261239E+000 +5.0300553633E-004 +1.2984848002E+002 +5.3341996373E-004 +1.2661838108E+002 +9.7586976679E-001 -2.5175080303E+000
4808800000.000 +9.7829715978E-001 -1.5756273874E+000 +5.7134824797E-004 +1.2301713078E+002 +5.6462713613E-004 +1.2697664854E+002 +9.7533734232E-001 -2.5365691534E+000
5008750000.000 +9.7798390638E-001 -1.6309747248E+000 +6.1809886544E-004 +1.2348942927E+002 +5.1103457572E-004 +1.1643925417E+002 +9.7535020915E-001 -2.6044642858E+000
5208700000.000 +9.7718329846E-001 -1.6376493687E+000 +8.6238757069E-004 +1.3819371691E+002 +7.8289661889E-004 +1.3832490040E+002 +9.7471751075E-001 -2.6472184683E+000
5408650000.000 +9.7750050195E-001 -1.6609093848E+000 +8.9444663911E-004 +1.2273668158E+002 +8.7635901306E-004 +1.2427429931E+002 +9.7489300236E-001 -2.7139654669E+000
5608600000.000 +9.7793954397E-001 -1.6962931232E+000 +8.2400540441E-004 +1.1635490528E+002 +8.7237564625E-004 +1.1467356646E+002 +9.7481074653E-001 -2.7849921937E+000
5808550000.000 +9.7748969667E-001 -1.7247491111E+000 +9.2697902938E-004 +1.0611769491E+002 +9.4648731430E-004 +1.0456435777E+002 +9.7495203449E-001 -2.8983671113E+000
6008500000.000 +9.7770467118E-001 -1.8021651745E+000 +9.3044208526E-004 +1.1173365687E+002 +8.9658628731E-004 +1.1530791155E+002 +9.7538071215E-001 -2.9708477925E+000
6208450000.000 +9.7807594403E-001 -1.8484082621E+000 +1.0461565685E-003 +1.0936977703E+002 +1.0413398721E-003 +1.0817603817E+002 +9.7491930934E-001 -3.0726077623E+000
6408400000.000 +9.7795994244E-001 -1.9142331481E+000 +1.0376048938E-003 +1.0466733652E+002 +1.0521135515E-003 +1.0609983542E+002 +9.7536927956E-001 -3.1762511470E+000
6608350000.000 +9.7834582994E-001 -1.9739647189E+000 +1.0359075429E-003 +9.9164518517E+001 +1.0621109127E-003 +1.0138760391E+002 +9.7538697097E-001 -3.2932978166E+000
6808300000.000 +9.7771138434E-001 -2.0495933348E+000 +1.0328746449E-003 +9.6057313577E+001 +1.0013062253E-003 +9.6210939617E+001 +9.7465773234E-001 -3.3793113850E+000
7008250000.000 +9.7756377343E-001 -2.0705928958E+000 +1.0419274509E-003 +9.6836738233E+001 +9.4472359146E-004 +9.3990459146E+001 +9.7405805509E-001 -3.4798584134E+000
7208200000.000 +9.7713022049E-001 -2.1300935014E+000 +9.8268157699E-004 +9.3821171416E+001 +9.4378864223E-004 +9.4103203492E+001 +9.7366723600E-001 -3.5746230069E+000
7408150000.000 +9.7707181274E-001 -2.1913490361E+000 +1.0064549919E-003 +9.7907192333E+001 +9.8015548129E-004 +9.7971234158E+001 +9.7328798761E-001 -3.6561219702E+000
7608100000.000 +9.7614584176E-001 -2.2576110577E+000 +1.0968155719E-003 +9.1021740757E+001 +1.0674513394E-003 +9.3522906229E+001 +9.7294286274E-001 -3.7525850695E+000
7808050000.000 +9.7556889878E-001 -2.3298595370E+000 +9.4247370152E-004 +9.8290629043E+001 +9.2782099649E-004 +9.4818652965E+001 +9.7252984937E-001 -3.8835601823E+000
8008000000.000 +9.7544766545E-001 -2.4080990224E+000 +1.1042650491E-003 +9.6035700275E+001 +1.1261056552E-003 +9.4687389084E+001 +9.7141232912E-001 -3.9854766367E+000
8207950000.000 +9.7490235390E-001 -2.4547743382E+000 +9.6890269194E-004 +9.2549737484E+001 +9.4954557355E-004 +9.2395752659E+001 +9.7132138218E-001 -4.0318405022E+000
8407900000.000 +9.7451727577E-001 -2.4844906048E+000 +9.1451398088E-004 +1.0405467338E+002 +8.6949349418E-004 +1.0037037411E+002 +9.7070423203E-001 -4.1270677663E+000
8607850000.000 +9.7403099605E-001 -2.5216012120E+000 +9.1490551599E-004 +1.0562926433E+002 +9.1037377794E-004 +1.0395973184E+002 +9.7030396015E-001 -4.2140333894E+000
8807800000.000 +9.7360714295E-001 -2.5715587488E+000 +1.1695570523E-003 +1.0392019101E+002 +1.1210454649E-003 +1.0656140257E+002 +9.7024136913E-001 -4.2712098606E+000
9007750000.000 +9.7358145967E-001 -2.5870343138E+000 +1.1671753525E-003 +1.0454326768E+002 +1.1581057522E-003 +1.0821292203E+002 +9.6967955977E-001 -4.3648821580E+000
9207700000.000 +9.7375010799E-001 -2.6527555892E+000 +1.2828230735E-003 +1.0903372562E+002 +1.3056150324E-003 +1.1156163195E+002 +9.6970042465E-001 -4.4373954778E+000
9407650000.000 +9.7339316156E-001 -2.7070710246E+000 +1.2279788588E-003 +1.0389549897E+002 +1.3441962292E-003 +1.0330894844E+002 +9.6867103818E-001 -4.5266114825E+000
9607600000.000 +9.7308136225E-001 -2.7543433081E+000 +1.3760539468E-003 +1.0260382992E+002 +1.3392103515E-003 +1.0085450368E+002 +9.6842230619E-001 -4.5963164876E+000
9807550000.000 +9.7295882381E-001 -2.8308904866E+000 +1.3498163602E-003 +1.0536091944E+002 +1.3040305740E-003 +1.0181546292E+002 +9.6799985763E-001 -4.6979633764E+000
10007500000.000 +9.7152326559E-001 -2.8745206808E+000 +1.3656230668E-003 +1.0080397220E+002 +1.3997763895E-003 +1.0716769704E+002 +9.6715374252E-001 -4.7729108607E+000
10207450000.000 +9.7127234774E-001 -2.8979548673E+000 +1.3877658584E-003 +1.0295647284E+002 +1.3351640627E-003 +1.0274177445E+002 +9.6675823644E-001 -4.8412219323E+000
10407400000.000 +9.7089206090E-001 -2.9725534377E+000 +1.3976863411E-003 +1.0616909405E+002 +1.3830715441E-003 +1.0271112570E+002 +9.6591955447E-001 -4.9250988596E+000
10607350000.000 +9.7041035939E-001 -3.0051033840E+000 +1.4842241355E-003 +1.0728108626E+002 +1.5149707126E-003 +1.0621017943E+002 +9.6557654406E-001 -5.0287520765E+000
10807300000.000 +9.6973337958E-001 -3.0402846373E+000 +1.5934388416E-003 +1.0572547908E+002 +1.5612565039E-003 +1.0587951871E+002 +9.6493990543E-001 -5.0677693663E+000
11007250000.000 +9.6959485405E-001 -3.0842089862E+000 +1.6784183774E-003 +1.0682579904E+002 +1.5834802462E-003 +1.0540034465E+002 +9.6425781603E-001 -5.1693225048E+000
11207200000.000 +9.6920818991E-001 -3.1393983608E+000 +1.6508551428E-003 +1.0308249566E+002 +1.6511140700E-003 +1.0494555735E+002 +9.6375274627E-001 -5.2118126907E+000
11407150000.000 +9.6881585928E-001 -3.1492093014E+000 +1.6991687912E-003 +1.0979718763E+002 +1.7066130122E-003 +1.0905855823E+002 +9.6313034832E-001 -5.2964211946E+000
11607100000.000 +9.6849688821E-001 -3.2316155600E+000 +1.8582330620E-003 +1.0899631158E+002 +1.8115279799E-003 +1.0898512785E+002 +9.6294766461E-001 -5.3907564080E+000
11807050000.000 +9.6827495646E-001 -3.2276416843E+000 +2.0760524122E-003 +1.1013287176E+002 +1.9946873930E-003 +1.0977241455E+002 +9.6248667051E-001 -5.4638718991E+000
12007000000.000 +9.6735206972E-001 -3.2834719396E+000 +2.2495578831E-003 +1.0752784424E+002 +2.2119506050E-003 +1.0708241056E+002 +9.6203255410E-001 -5.5629580586E+000
12206950000.000 +9.6726572924E-001 -3.3101674769E+000 +2.4185181176E-003 +1.0441634138E+002 +2.3865170758E-003 +1.0237713283E+002 +9.6164699395E-001 -5.5595075001E+000
12406900000.000 +9.6647145884E-001 -3.3414496382E+000 +2.5460788539E-003 +9.9809754304E+001 +2.5225995046E-003 +1.0067099495E+002 +9.6118665440E-001 -5.6642602234E+000
12606850000.000 +9.6637352106E-001 -3.3613180861E+000 +2.7187913274E-003 +9.7064220483E+001 +2.6196486650E-003 +9.6261000974E+001 +9.6020747615E-001 -5.6990474224E+000
12806800000.000 +9.6497166243E-001 -3.3713336344E+000 +2.8476326894E-003 +9.2596572970E+001 +2.7780201090E-003 +9.0541324674E+001 +9.5982244853E-001 -5.7803498195E+000
13006750000.000 +9.6584824478E-001 -3.4028824279E+000 +2.7261013130E-003 +8.1402425496E+001 +2.6403023850E-003 +8.0923324497E+001 +9.5992799465E-001 -5.8701812822E+000
13206700000.000 +9.6488078678E-001 -3.4929467499E+000 +2.2821133739E-003 +8.1782396005E+001 +2.2934563584E-003 +8.1502133454E+001 +9.5862914611E-001 -5.9322118546E+000
13406650000.000 +9.6410622994E-001 -3.5503962426E+000 +2.3818408042E-003 +8.5066346647E+001 +2.3870993360E-003 +8.3427539767E+001 +9.5765257505E-001 -6.0606870790E+000
13606600000.000 +9.6313402560E-001 -3.6176920633E+000 +2.1082022914E-003 +8.5369273076E+001 +2.0642728892E-003 +8.4145261935E+001 +9.5699650701E-001 -6.0870784331E+000
13806550000.000 +9.6245249370E-001 -3.6000237878E+000 +2.0195669281E-003 +8.9431543009E+001 +2.0262984315E-003 +8.7563707944E+001 +9.5581799256E-001 -6.1257145623E+000
14006500000.000 +9.6222728417E-001 -3.6169448791E+000 +2.1510247167E-003 +9.2563284118E+001 +2.1760894492E-003 +9.2389698556E+001 +9.5472898054E-001 -6.1650007259E+000
14206450000.000 +9.6150132593E-001 -3.7058631531E+000 +2.5775114890E-003 +9.6534286017E+001 +2.5039147911E-003 +9.5688164521E+001 +9.5445981834E-001 -6.1877588634E+000
14406400000.000 +9.6168869494E-001 -3.7023428561E+000 +2.6206897060E-003 +9.0980046386E+001 +2.5981076961E-003 +9.0604271729E+001 +9.5393488649E-001 -6.2226486995E+000
14606350000.000 +9.6185894576E-001 -3.7158648947E+000 +2.5792016149E-003 +9.6966388756E+001 +2.5171576523E-003 +9.4416050829E+001 +9.5393752969E-001 -6.3134466293E+000
14806300000.000 +9.6105653200E-001 -3.7269806385E+000 +2.8753630099E-003 +9.0404717824E+001 +2.8208658955E-003 +8.9131219613E+001 +9.5332810767E-001 -6.3283035002E+000
15006250000.000 +9.6078530791E-001 -3.7721073227E+000 +2.7168193130E-003 +8.5861958095E+001 +2.6772229390E-003 +8.3408756604E+001 +9.5279352299E-001 -6.3747258477E+000
15206200000.000 +9.6021383913E-001 -3.8101434728E+000 +2.8622344657E-003 +8.8692979242E+001 +2.7447819538E-003 +8.8390719567E+001 +9.5205072774E-001 -6.4410008696E+000
15406150000.000 +9.5972019274E-001 -3.8137988385E+000 +2.7816261811E-003 +7.9160416943E+001 +2.7787339159E-003 +7.9900920150E+001 +9.5175587894E-001 -6.4529680394E+000
15606100000.000 +9.5887758237E-001 -3.7782746673E+000 +2.6360847115E-003 +8.6633344969E+001 +2.6603846849E-003 +8.5000815468E+001 +9.5145417115E-001 -6.5145458636E+000
15806050000.000 +9.5835536973E-001 -3.8875967424E+000 +2.8681535392E-003 +8.8041276950E+001 +2.7650358467E-003 +8.5495845347E+001 +9.5070325915E-001 -6.5825226153E+000
16006000000.000 +9.5755220156E-001 -3.8716821634E+000 +2.8149683895E-003 +8.7224541243E+001 +2.6442171211E-003 +8.6352985492E+001 +9.5024497496E-001 -6.6109269631E+000
16205950000.000 +9.5763586373E-001 -3.8634562393E+000 +3.0602540217E-003 +8.5222025766E+001 +2.8388631859E-003 +8.3677919215E+001 +9.4937977929E-001 -6.6519797778E+000
16405900000.000 +9.5713057440E-001 -3.8467348729E+000 +2.9091049865E-003 +8.8484104154E+001 +2.8566677482E-003 +8.5457559108E+001 +9.4882374974E-001 -6.7302929740E+000
16605850000.000 +9.5694826396E-001 -3.8500968818E+000 +3.1676835368E-003 +8.5459696810E+001 +3.1013317755E-003 +8.4899464274E+001 +9.4852960808E-001 -6.7082029539E+000
16805800000.000 +9.5648312805E-001 -3.8787010930E+000 +3.0151343407E-003 +8.2211751087E+001 +3.0178900841E-003 +8.0482078993E+001 +9.4821988485E-001 -6.7517599022E+000
17005750000.000 +9.5686759258E-001 -3.8989862020E+000 +3.2181636406E-003 +7.8848667249E+001 +3.1111797991E-003 +7.9644066894E+001 +9.4818804510E-001 -6.8019847272E+000
17205700000.000 +9.5640540050E-001 -3.9726834005E+000 +3.0031662835E-003 +7.6300482621E+001 +2.9866449009E-003 +7.5751535740E+001 +9.4862891886E-001 -6.7786791801E+000
17405650000.000 +9.5524882379E-001 -3.9404292910E+000 +2.5449754108E-003 +8.0285025668E+001 +2.5425167364E-003 +8.0267861497E+001 +9.4828767801E-001 -6.8413332740E+000
17605600000.000 +9.5500758426E-001 -3.9732967715E+000 +2.5747596425E-003 +8.8986085769E+001 +2.5982031161E-003 +8.7836529411E+001 +9.4820022736E-001 -6.9044254415E+000
17805550000.000 +9.5497100180E-001 -4.0017212132E+000 +2.7404383466E-003 +9.0006469076E+001 +2.7570293636E-003 +9.0942467706E+001 +9.4763628645E-001 -6.9691541972E+000
18005500000.000 +9.5478413076E-001 -3.9375225252E+000 +3.0976236393E-003 +9.4520965308E+001 +3.0511196185E-003 +9.3799565169E+001 +9.4665886547E-001 -7.0332824398E+000
18205450000.000 +9.5436180015E-001 -4.0017320349E+000 +3.4048638641E-003 +9.2843309597E+001 +3.3381756311E-003 +9.2000942651E+001 +9.4625322163E-001 -7.0975588335E+000
18405400000.000 +9.5404590485E-001 -4.0121862218E+000 +3.4383251551E-003 +9.4246973868E+001 +3.3859942214E-003 +9.3513739464E+001 +9.4597970516E-001 -7.1030881370E+000
18605350000.000 +9.5355346864E-001 -3.9992428323E+000 +3.9056237149E-003 +9.3195265657E+001 +3.8466019681E-003 +9.2714043266E+001 +9.4543516341E-001 -7.1053143501E+000
18805300000.000 +9.5433088635E-001 -4.0584350714E+000 +4.1710278488E-003 +8.7918695018E+001 +3.9939639003E-003 +8.7246547860E+001 +9.4489819831E-001 -7.1611796225E+000
19005250000.000 +9.5418942718E-001 -4.1030791641E+000 +4.0591100038E-003 +8.7714457908E+001 +4.1887215784E-003 +8.6884475352E+001 +9.4429532553E-001 -7.1384970227E+000
19205200000.000 +9.5338546722E-001 -4.0962830466E+000 +4.3181669133E-003 +8.7860262193E+001 +4.1136249957E-003 +8.6218078422E+001 +9.4400820669E-001 -7.2292259064E+000
19405150000.000 +9.5284052979E-001 -4.1338337312E+000 +4.2146327532E-003 +8.5625836064E+001 +4.0588336258E-003 +8.4995569526E+001 +9.4332507034E-001 -7.2735956500E+000
19605100000.000 +9.5291591844E-001 -4.0868603387E+000 +4.5638656348E-003 +8.9258461133E+001 +4.3387458853E-003 +8.9676143106E+001 +9.4261522032E-001 -7.2706054746E+000
19805050000.000 +9.5202940227E-001 -4.0439299802E+000 +4.9569690722E-003 +8.5000830735E+001 +4.8048087729E-003 +8.3742654660E+001 +9.4270977771E-001 -7.2116194229E+000
20005000000.000 +9.5178977103E-001 -4.0981436450E+000 +4.9434725237E-003 +8.1592938520E+001 +4.7670751840E-003 +8.2210372317E+001 +9.4182841153E-001 -7.2299987011E+000
20204950000.000 +9.5208442927E-001 -4.2425119842E+000 +4.9815983168E-003 +7.7553264951E+001 +4.7282302867E-003 +7.7115743331E+001 +9.4194539212E-001 -7.2998112834E+000
20404900000.000 +9.5386116601E-001 -4.0973110756E+000 +4.7873791882E-003 +7.7186334245E+001 +4.9764035687E-003 +7.8019606959E+001 +9.4031197822E-001 -7.2578729450E+000
20604850000.000 +9.5331469807E-001 -4.0951155827E+000 +5.0999769173E-003 +7.5736290725E+001 +5.0064764480E-003 +7.8012206128E+001 +9.4146666663E-001 -7.2580807395E+000
20804800000.000 +9.5324281704E-001 -4.0100066092E+000 +5.1340349490E-003 +7.3345936275E+001 +5.1744476571E-003 +7.3303292299E+001 +9.4059083410E-001 -7.2924489921E+000
21004750000.000 +9.5260015502E-001 -4.1052219818E+000 +5.2575464381E-003 +7.1217033916E+001 +5.1717897749E-003 +7.2227798140E+001 +9.4208017329E-001 -7.2797536929E+000
21204700000.000 +9.5417342260E-001 -4.0182764809E+000 +5.3381631040E-003 +6.8709684396E+001 +5.1273191743E-003 +6.7104605116E+001 +9.4194013356E-001 -7.3223612288E+000
21404650000.000 +9.5406516813E-001 -4.1070605471E+000 +5.1139695507E-003 +6.9250867466E+001 +4.9454810909E-003 +6.8619804936E+001 +9.4155480299E-001 -7.3467934717E+000
21604600000.000 +9.5398824723E-001 -4.1062505133E+000 +5.2930549405E-003 +6.9042035503E+001 +5.1732504594E-003 +6.9605033155E+001 +9.4187806831E-001 -7.3214567797E+000
21804550000.000 +9.5460222600E-001 -4.1350972409E+000 +5.2942650281E-003 +6.8718634077E+001 +5.2067710436E-003 +6.8263461029E+001 +9.4208740241E-001 -7.4027446271E+000
22004500000.000 +9.5436314757E-001 -4.1205499160E+000 +5.3733278280E-003 +6.8761355095E+001 +5.2114741552E-003 +6.7300965053E+001 +9.4261128814E-001 -7.3840239451E+000
22204450000.000 +9.5481896454E-001 -4.1849349071E+000 +5.4069469673E-003 +6.7019863108E+001 +5.2656563735E-003 +6.5249272078E+001 +9.4256682402E-001 -7.3789533888E+000
22404400000.000 +9.5479694173E-001 -4.2423528173E+000 +5.3101930188E-003 +6.6295067747E+001 +5.0884417959E-003 +6.5905310465E+001 +9.4359963574E-001 -7.4418444545E+000
22604350000.000 +9.5504039801E-001 -4.2669020732E+000 +5.4196052733E-003 +6.6538076408E+001 +5.2795304233E-003 +6.5921768425E+001 +9.4365683291E-001 -7.4755925065E+000
22804300000.000 +9.5448962504E-001 -4.1243053740E+000 +5.3691463860E-003 +6.5194110528E+001 +5.2304390224E-003 +6.5699952063E+001 +9.4345428126E-001 -7.4304302376E+000
23004250000.000 +9.5501082316E-001 -4.2586846992E+000 +5.6858333412E-003 +6.7538995614E+001 +5.2223559636E-003 +6.5826637144E+001 +9.4378209747E-001 -7.4687120830E+000
23204200000.000 +9.5526855437E-001 -4.2880022802E+000 +5.7691960911E-003 +6.6058965717E+001 +5.5663065129E-003 +6.6323638914E+001 +9.4509476288E-001 -7.4916678898E+000
23404150000.000 +9.5551654302E-001 -4.2879025177E+000 +6.2208969604E-003 +6.7178495523E+001 +5.8907466057E-003 +6.7250546240E+001 +9.4506910895E-001 -7.4758610638E+000
23604100000.000 +9.5438177436E-001 -4.1664436061E+000 +6.7308240313E-003 +6.5125114880E+001 +6.3038743129E-003 +6.2472405811E+001 +9.4476899699E-001 -7.5517894722E+000
23804050000.000 +9.5470251673E-001 -4.2047666856E+000 +6.8474440866E-003 +6.1575141373E+001 +6.4793237272E-003 +6.2249744089E+001 +9.4495461989E-001 -7.6044667676E+000
24004000000.000 +9.5443259597E-001 -4.2129412084E+000 +6.9060572675E-003 +6.1476677212E+001 +6.5341932959E-003 +5.9518738248E+001 +9.4577765864E-001 -7.6692390217E+000
24203950000.000 +9.5679053445E-001 -4.1498293151E+000 +7.1751781034E-003 +5.4419607217E+001 +6.8521827042E-003 +5.4438590563E+001 +9.4517015819E-001 -7.6697264191E+000
24403900000.000 +9.5834061312E-001 -4.2487569694E+000 +6.8554915336E-003 +5.5699286414E+001 +6.8773152370E-003 +5.2518716843E+001 +9.4573976259E-001 -7.7475243645E+000
24603850000.000 +9.5850255833E-001 -4.3756322740E+000 +7.0744710910E-003 +5.0913328938E+001 +7.1523277455E-003 +4.9486040718E+001 +9.4569344770E-001 -7.8049615675E+000
24803800000.000 +9.6011784429E-001 -4.4499235073E+000 +7.1462525208E-003 +4.6134237967E+001 +6.8438997970E-003 +4.3859714042E+001 +9.4605924617E-001 -7.8103352257E+000
25003750000.000 +9.5930266715E-001 -4.4828299402E+000 +6.8873170145E-003 +4.7724426977E+001 +6.3246153466E-003 +4.3754106258E+001 +9.4641827537E-001 -7.8648099180E+000
25203700000.000 +9.5986263742E-001 -4.5008654607E+000 +6.5751400069E-003 +4.4515312759E+001 +6.5433585197E-003 +4.3811787997E+001 +9.4776210059E-001 -7.8856797057E+000
25403650000.000 +9.6021888634E-001 -4.5508248074E+000 +6.3491409984E-003 +4.5175432408E+001 +6.0969621894E-003 +4.2667137601E+001 +9.4754237194E-001 -7.9490375505E+000
25603600000.000 +9.6007146703E-001 -4.6169440137E+000 +6.3821975567E-003 +4.3176628324E+001 +6.0198172598E-003 +4.1806193740E+001 +9.4828589994E-001 -8.0522376548E+000
25803550000.000 +9.6064394059E-001 -4.6815632021E+000 +5.8929985395E-003 +4.5539541773E+001 +5.6824371077E-003 +4.2983845761E+001 +9.4777370318E-001 -8.0892849264E+000
26003500000.000 +9.6057218921E-001 -4.7170708486E+000 +5.9747418996E-003 +4.5940422973E+001 +5.8406729660E-003 +4.6274563720E+001 +9.4757723837E-001 -8.1212032281E+000
26203450000.000 +9.6110590347E-001 -4.7288483352E+000 +6.3667568816E-003 +4.4624235179E+001 +6.0780094753E-003 +4.5507749646E+001 +9.4793086166E-001 -8.1944579971E+000
26403400000.000 +9.6078899066E-001 -4.7722047897E+000 +6.4004084585E-003 +4.4724512324E+001 +5.9629306073E-003 +4.4664084147E+001 +9.4819117318E-001 -8.2049307882E+000
26603350000.000 +9.6028630675E-001 -4.7741109478E+000 +6.2014202288E-003 +4.7878942306E+001 +6.2368180713E-003 +4.5393013512E+001 +9.4808281280E-001 -8.2794471172E+000
26803300000.000 +9.6048803202E-001 -4.8101026371E+000 +6.3263432852E-003 +4.6853898497E+001 +6.0219567094E-003 +4.5949179093E+001 +9.4869544907E-001 -8.2866985899E+000
27003250000.000 +9.5991526791E-001 -4.8285849923E+000 +6.7965675515E-003 +5.1078740323E+001 +6.4235978825E-003 +5.0159592721E+001 +9.4875407913E-001 -8.3087817081E+000
27203200000.000 +9.5996553089E-001 -4.8484199741E+000 +7.4985474430E-003 +4.9975020799E+001 +7.0816352710E-003 +4.6081300104E+001 +9.4843012393E-001 -8.3350529864E+000
27403150000.000 +9.6017061266E-001 -4.9461360907E+000 +8.0586952849E-003 +4.5247645401E+001 +7.4244426480E-003 +4.2879598435E+001 +9.4866280882E-001 -8.4230873260E+000
27603100000.000 +9.5941554558E-001 -4.9191551650E+000 +8.1323969578E-003 +3.9935418698E+001 +7.3913362166E-003 +3.9268202590E+001 +9.4839013602E-001 -8.3581528255E+000
27803050000.000 +9.5905546157E-001 -4.9821653505E+000 +8.3172448793E-003 +4.2175013352E+001 +7.6990712367E-003 +4.0776907720E+001 +9.4893239097E-001 -8.4469604763E+000
28003000000.000 +9.5932174838E-001 -5.0008907589E+000 +9.1610137651E-003 +3.6385917662E+001 +8.6285519167E-003 +3.5359574856E+001 +9.4779113145E-001 -8.5140912711E+000
28202950000.000 +9.5841541165E-001 -5.0110210624E+000 +9.1712635900E-003 +2.8574272777E+001 +8.4327130783E-003 +2.7816502280E+001 +9.4800184364E-001 -8.4392407940E+000
28402900000.000 +9.5883211491E-001 -5.0221977123E+000 +8.6337046070E-003 +2.1071417121E+001 +8.1345347922E-003 +2.0796429858E+001 +9.4831303565E-001 -8.5151031573E+000
28602850000.000 +9.6032561415E-001 -5.0418841255E+000 +7.4075947603E-003 +2.0009366243E+001 +7.1439889184E-003 +1.8949912625E+001 +9.4913021455E-001 -8.5667039557E+000
28802800000.000 +9.6068340720E-001 -5.0952203400E+000 +7.0898618849E-003 +1.8526220574E+001 +6.8201261904E-003 +1.8416933738E+001 +9.5051616143E-001 -8.6661531060E+000
29002750000.000 +9.6170555277E-001 -5.1094348202E+000 +6.8433624888E-003 +2.1382455632E+001 +6.7050147833E-003 +1.8542472808E+001 +9.5005099142E-001 -8.7008633617E+000
29202700000.000 +9.6125582843E-001 -5.1659638684E+000 +6.7718032427E-003 +1.9355440565E+001 +6.4792547324E-003 +1.7090088618E+001 +9.5020936866E-001 -8.8363213164E+000
29402650000.000 +9.6097046937E-001 -5.1864437822E+000 +6.5306103778E-003 +2.1633522465E+001 +6.1794734366E-003 +1.8237609137E+001 +9.5039328084E-001 -8.8623170034E+000
29602600000.000 +9.6182221996E-001 -5.1299887425E+000 +6.4999813596E-003 +2.2991704098E+001 +6.2678382014E-003 +2.0148916486E+001 +9.5062891836E-001 -8.8934429510E+000
29802550000.000 +9.6144054850E-001 -5.1919942423E+000 +6.2640128025E-003 +2.4443779939E+001 +6.0067217637E-003 +2.0135190941E+001 +9.5138125223E-001 -8.9622401659E+000
30002500000.000 +9.6156663507E-001 -5.2601403127E+000 +6.3865319713E-003 +2.3764975946E+001 +5.9925921956E-003 +2.1754485108E+001 +9.5191757641E-001 -8.9861400233E+000
30202450000.000 +9.6172991359E-001 -5.2577314300E+000 +6.2963392453E-003 +2.4519011364E+001 +6.1175135438E-003 +2.4490859990E+001 +9.5186335210E-001 -9.0225759122E+000
30402400000.000 +9.6154409323E-001 -5.3452035984E+000 +6.6157930914E-003 +2.6280126706E+001 +6.0418679396E-003 +2.6060037130E+001 +9.5188377340E-001 -9.1005597121E+000
30602350000.000 +9.6140615941E-001 -5.3696252753E+000 +6.7900145236E-003 +2.5776731644E+001 +6.3003763299E-003 +2.5956593432E+001 +9.5245137096E-001 -9.1950324104E+000
30802300000.000 +9.6158293624E-001 -5.3442063148E+000 +7.2687083364E-003 +2.7224768051E+001 +6.7388677225E-003 +2.5286317530E+001 +9.5134813388E-001 -9.1522644474E+000
31002250000.000 +9.6094473236E-001 -5.3650855292E+000 +7.3428368099E-003 +2.7235110829E+001 +7.1561182740E-003 +2.6917947530E+001 +9.5115743909E-001 -9.3288010352E+000
31202200000.000 +9.6066947325E-001 -5.5309254119E+000 +8.3784360635E-003 +2.8271034552E+001 +8.1341799378E-003 +2.7303219266E+001 +9.5009851160E-001 -9.3165996530E+000
31402150000.000 +9.6002183360E-001 -5.4328800074E+000 +9.5235275406E-003 +1.9798475167E+001 +9.2518500346E-003 +1.9834927549E+001 +9.4921732748E-001 -9.2449482057E+000
31602100000.000 +9.6040312355E-001 -5.3037397355E+000 +9.3447539281E-003 +9.2919867507E+000 +8.6644796414E-003 +6.1394980651E+000 +9.4863015642E-001 -9.2513517697E+000
31802050000.000 +9.6137463402E-001 -5.4408008857E+000 +8.5052368815E-003 +7.9450585579E+000 +8.2680494665E-003 +8.0066219854E+000 +9.4975310034E-001 -9.3335627014E+000
32002000000.000 +9.6122743141E-001 -5.4128315543E+000 +8.3996929422E-003 -5.6571396955E-001 +8.0281958618E-003 -2.0452853961E+000 +9.5005426214E-001 -9.3478204182E+000
32201950000.000 +9.6207384892E-001 -5.4316220335E+000 +7.4356261097E-003 -3.1829064089E+000 +7.3698975132E-003 -4.3059951176E+000 +9.5176940973E-001 -9.4161489543E+000
32401900000.000 +9.6286316632E-001 -5.5279333695E+000 +7.1238289369E-003 -1.0751099110E+000 +6.6204747292E-003 -4.1137251386E+000 +9.5194060833E-001 -9.4929926787E+000
32601850000.000 +9.6377624006E-001 -5.5950115494E+000 +6.7029786774E-003 -1.1087489535E+000 +6.4697051863E-003 -1.2312958527E+000 +9.5213281273E-001 -9.5717544096E+000
32801800000.000 +9.6367103399E-001 -5.6835610712E+000 +6.5033657743E-003 -1.0608177797E+000 +6.3953844718E-003 -5.0478116821E+000 +9.5192808754E-001 -9.6223470141E+000
33001750000.000 +9.6381627919E-001 -5.6007342862E+000 +6.5315216384E-003 -2.4330783828E+000 +6.2740281884E-003 -5.7718989466E+000 +9.5233046952E-001 -9.7728342178E+000
33201700000.000 +9.6453668456E-001 -5.7295247071E+000 +6.0664518049E-003 -1.8568883476E+000 +5.7707432732E-003 -4.6816471627E+000 +9.5265971390E-001 -9.7715806237E+000
33401650000.000 +9.6397660819E-001 -5.8228569864E+000 +5.9600113090E-003 -2.0609085168E-002 +5.5667772131E-003 -3.4611879911E+000 +9.5259397929E-001 -9.8984164583E+000
33601600000.000 +9.6384041323E-001 -5.8276333433E+000 +6.0671499500E-003 +1.9708478196E+000 +5.5806783387E-003 -8.9081880612E-001 +9.5183516347E-001 -9.8962182676E+000
33801550000.000 +9.6377387631E-001 -5.8983452542E+000 +5.9225642080E-003 +6.7964344290E-001 +5.4559931163E-003 -9.0203568871E-001 +9.5177720430E-001 -9.9861116431E+000
34001500000.000 +9.6425509004E-001 -5.9347203942E+000 +5.6754694291E-003 +3.2610519902E+000 +5.6395499833E-003 +3.0480348848E-001 +9.5161382069E-001 -1.0090914218E+001
34201450000.000 +9.6356057056E-001 -5.9046627120E+000 +5.8093295384E-003 +5.2655774733E+000 +5.4737431055E-003 +6.2431238533E-001 +9.5163520499E-001 -1.0195272925E+001
34401400000.000 +9.6425291645E-001 -6.0234530508E+000 +5.6688731514E-003 +4.0099462516E+000 +5.5480453631E-003 +3.1352009228E+000 +9.5197717110E-001 -1.0278270413E+001
34601350000.000 +9.6378627673E-001 -5.9934710617E+000 +6.0265546212E-003 +5.0964756839E+000 +5.6856405867E-003 +5.6618664338E+000 +9.5132489764E-001 -1.0292671279E+001
34801300000.000 +9.6460407362E-001 -6.0106157070E+000 +6.4816677967E-003 +8.7367111551E+000 +6.3694252913E-003 +5.3097440850E+000 +9.5022690786E-001 -1.0371088187E+001
35001250000.000 +9.6348478729E-001 -6.0617738008E+000 +7.2183698424E-003 +1.2395026393E+000 +6.6514259907E-003 +1.6541769138E+000 +9.4939763698E-001 -1.0275005619E+001
35201200000.000 +9.6274926504E-001 -6.0048726984E+000 +6.8450786798E-003 -3.3969453164E+000 +6.8286809677E-003 -4.9386089266E+000 +9.4844192143E-001 -1.0382366209E+001
35401150000.000 +9.6271650637E-001 -6.0740714059E+000 +7.1575238081E-003 -6.4755371551E+000 +6.6440294601E-003 -6.8686684402E+000 +9.4905584079E-001 -1.0316592290E+001
35601100000.000 +9.6240530371E-001 -6.1097890345E+000 +7.0510325275E-003 -9.5587390447E+000 +6.9184250982E-003 -1.1336720725E+001 +9.4775230939E-001 -1.0423448025E+001
35801050000.000 +9.6319245850E-001 -6.1315453064E+000 +6.8225526300E-003 -1.3921195507E+001 +6.7523380565E-003 -1.4102313483E+001 +9.4772415265E-001 -1.0441803829E+001
36001000000.000 +9.6236256178E-001 -6.1481776311E+000 +6.5723130120E-003 -1.3267900180E+001 +6.3062381787E-003 -1.5357896885E+001 +9.4776096118E-001 -1.0467486201E+001
36200950000.000 +9.6391699061E-001 -6.2050781962E+000 +6.3069169213E-003 -2.1029894463E+001 +6.1361488181E-003 -2.0496523345E+001 +9.4840303320E-001 -1.0458700451E+001
36400900000.000 +9.6378438150E-001 -6.2349446985E+000 +5.8202306036E-003 -1.9318529058E+001 +5.6926306012E-003 -2.3322052048E+001 +9.4770139186E-001 -1.0594113114E+001
36600850000.000 +9.6424223360E-001 -6.3060904598E+000 +5.5205029536E-003 -2.1926028643E+001 +5.4426208199E-003 -2.2756298100E+001 +9.4700766751E-001 -1.0676407576E+001
36800800000.000 +9.6466487651E-001 -6.4008437231E+000 +5.1581120394E-003 -1.9315793567E+001 +4.9562045725E-003 -2.2356646897E+001 +9.4724350809E-001 -1.0746534723E+001
37000750000.000 +9.6428544604E-001 -6.5383845712E+000 +4.7273094140E-003 -1.5899471352E+001 +4.6319882062E-003 -1.7721775314E+001 +9.4704873740E-001 -1.0782708111E+001
37200700000.000 +9.6427347278E-001 -6.5804693787E+000 +4.7376416223E-003 -1.1030262138E+001 +4.5458201576E-003 -1.6587243979E+001 +9.4703838420E-001 -1.0906606138E+001
37400650000.000 +9.6353347449E-001 -6.6358981492E+000 +4.8544282474E-003 -8.7521420072E+000 +4.6254862615E-003 -1.0884559977E+001 +9.4705164095E-001 -1.0949943789E+001
37600600000.000 +9.6257731555E-001 -6.6822739051E+000 +5.1705539263E-003 -7.2598281442E+000 +4.8474051770E-003 -1.0330831395E+001 +9.4649924023E-001 -1.0974003138E+001
37800550000.000 +9.6146196604E-001 -6.6245676425E+000 +5.5080527933E-003 -1.1950957637E+001 +4.9959150869E-003 -1.4755945469E+001 +9.4551687715E-001 -1.1021960990E+001
38000500000.000 +9.6125221825E-001 -6.6712913137E+000 +5.0509169593E-003 -1.7002505417E+001 +4.8092248606E-003 -1.6845123884E+001 +9.4598015434E-001 -1.0981348168E+001
38200450000.000 +9.6115596160E-001 -6.6834534527E+000 +4.5952591313E-003 -1.2319199095E+001 +4.2488761942E-003 -9.8561784241E+000 +9.4427237838E-001 -1.1045807078E+001
38400400000.000 +9.6086644947E-001 -6.6914131793E+000 +4.7556629281E-003 -4.5635496107E+000 +4.4887989464E-003 -7.9835917934E+000 +9.4329278225E-001 -1.1083716146E+001
38600350000.000 +9.5968876733E-001 -6.7942888449E+000 +5.4463576492E-003 -4.6865882766E+000 +5.2263843249E-003 -4.4658638782E+000 +9.4237638184E-001 -1.1055747007E+001
38800300000.000 +9.5978519966E-001 -6.6769907760E+000 +5.7570060734E-003 -7.5500592974E+000 +5.5376338234E-003 -9.7341705584E+000 +9.4071850534E-001 -1.1013558225E+001
39000250000.000 +9.5993705788E-001 -6.7554572769E+000 +5.7172288375E-003 -1.2615195660E+001 +5.5383975955E-003 -1.6501168930E+001 +9.4117233145E-001 -1.0982778564E+001
39200200000.000 +9.6016728058E-001 -6.6636946361E+000 +5.5829789503E-003 -1.6748639272E+001 +5.4417658480E-003 -1.7406686979E+001 +9.4027663685E-001 -1.1023918857E+001
39400150000.000 +9.6007536050E-001 -6.6562494457E+000 +5.9484856791E-003 -1.7437204411E+001 +5.8128910952E-003 -1.9455927488E+001 +9.4079547902E-001 -1.1095902068E+001
39600100000.000 +9.6033260245E-001 -6.5139680894E+000 +6.2638378557E-003 -1.9082278975E+001 +5.9299296846E-003 -2.1347573497E+001 +9.4041230189E-001 -1.1145824443E+001
39800050000.000 +9.6077058708E-001 -6.6134979662E+000 +6.1338442184E-003 -2.7974317450E+001 +5.7711455967E-003 -3.0723826996E+001 +9.4072354179E-001 -1.1177878486E+001
40000000000.000 +9.6355907069E-001 -6.5294362951E+000 +5.2219959543E-003 -3.2788083473E+001 +5.0786207369E-003 -3.6412064703E+001 +9.4219785770E-001 -1.1266117503E+001
