# Supplementary material for: Conductivity and radio frequency performance data for silver nanoparticle inks deposited via aerosol jet deposition and processed under varying conditions
Source: Data Brief. 2020 Sep 24;33:106331. doi: 10.1016/j.dib.2020.106331 (PMC7560714; doi:10.1016/j.dib.2020.106331)
Supplement: Supplementary file 3 [file mmc3.zip › Sintering Study/Clariant Ink/RF Data/CLA_09_03.S2P]

!  2-Port S-parameters saved by WinCal
! VAR NAME=AFRL171011_05_03
! VAR DATE=11/27/2017 2:28:11 PM
! VAR FILENAME=AFRL171011_05_03.S2P
! VAR MeasName=S-Parameters (CALIBRATED_DATA) read from VNA (E8364B)
! VAR MeasDate=11/27/2017 2:16:02 PM
! VAR PHYS_PORTS=1,2
! VAR ObjTypeName=DATASET
! VAR IndexType=Frequency
!
# Hz S MA R 50
10000000.000 +9.9558013180E-001 -2.7322560490E-001 +1.5728959901E-003 -4.0419299228E+001 +2.0804266897E-003 -4.1796996964E+001 +9.9246743504E-001 -2.2599882088E-001
209950000.000 +9.9064725966E-001 -2.1868051208E-001 +1.8749109795E-004 +1.2961308247E+001 +1.6491105835E-004 +6.3807376370E+000 +9.8882313137E-001 -2.4628282844E-001
409900000.000 +9.9022026493E-001 -2.9705011324E-001 +1.5796714072E-004 +2.5365355490E+001 +1.5299799495E-004 +7.7061785604E+001 +9.8837110932E-001 -3.5180773721E-001
609850000.000 +9.8988703359E-001 -3.8635727431E-001 +1.1490472558E-004 -1.5415051309E+002 +1.0806208329E-004 -1.2240855501E+002 +9.8715003007E-001 -5.0105453628E-001
809800000.000 +9.8895964159E-001 -3.9461525728E-001 +3.6289633459E-004 +4.3149771200E+001 +3.3839997776E-004 +4.0670933644E+001 +9.8666939720E-001 -5.9233390265E-001
1009750000.000 +9.8851855294E-001 -5.2313602358E-001 +1.5500503276E-004 -9.3759141104E+001 +9.6786417404E-005 -9.8608371656E+001 +9.8524967882E-001 -6.9546132473E-001
1209700000.000 +9.8810866127E-001 -5.8512010537E-001 +3.6662366046E-005 +1.5510449322E+002 +2.5653039030E-005 -1.0594124203E+002 +9.8497176589E-001 -7.0812562853E-001
1409650000.000 +9.8817523428E-001 -7.0030195414E-001 +4.5696443666E-005 +1.1244851061E+002 +6.3829232090E-005 +1.4485377566E+002 +9.8525791436E-001 -8.8140236285E-001
1609600000.000 +9.8701872989E-001 -7.5204344826E-001 +3.0325548950E-005 -1.0258058537E+002 +4.9003074185E-005 -1.0057147291E+002 +9.8450262808E-001 -1.0203823741E+000
1809550000.000 +9.8658031878E-001 -8.7431691661E-001 +8.7772854952E-005 +1.7070216175E+002 +1.7945718702E-005 -5.1638012436E+001 +9.8373053970E-001 -1.1781001240E+000
2009500000.000 +9.8500723309E-001 -9.4235041434E-001 +2.9812356402E-004 +1.2158553567E+002 +2.3038056967E-004 +1.3769478171E+002 +9.8241277121E-001 -1.2984533267E+000
2209450000.000 +9.8436848509E-001 -9.6136254263E-001 +1.1596636503E-004 -1.0716016807E+002 +1.4826816501E-004 -7.0677067623E+001 +9.8137815913E-001 -1.3089375721E+000
2409400000.000 +9.8452479446E-001 -1.0585914779E+000 +9.8168437280E-005 +8.2382620525E+001 +1.6320371374E-004 +1.0210805767E+002 +9.8119045017E-001 -1.4017298891E+000
2609350000.000 +9.8399217837E-001 -1.0743870712E+000 +7.7775316863E-005 +5.3945991489E+001 +5.7295316247E-005 +5.0621805520E+001 +9.8140532237E-001 -1.4974517875E+000
2809300000.000 +9.8416774322E-001 -1.1157790767E+000 +2.3378475623E-004 +1.6856176893E+002 +1.1290315859E-004 +1.5666441623E+002 +9.8175246788E-001 -1.6068856577E+000
3009250000.000 +9.8402177264E-001 -1.2259201888E+000 +3.3916383747E-004 +1.0188562450E+002 +2.5489301556E-004 +1.1285970253E+002 +9.8062581776E-001 -1.6753931545E+000
3209200000.000 +9.8315885876E-001 -1.3068658682E+000 +2.5721746580E-004 +1.3073055890E+002 +2.8637875305E-004 +1.3053455015E+002 +9.7962513933E-001 -1.8014081150E+000
3409150000.000 +9.8247427930E-001 -1.3213633923E+000 +1.9013850014E-004 +1.3414986315E+002 +2.1602069059E-004 +1.4927383937E+002 +9.7847571841E-001 -1.8362068192E+000
3609100000.000 +9.8175329320E-001 -1.3590035247E+000 +2.5631446504E-004 +1.4663184096E+002 +2.2214829172E-004 +1.3472529625E+002 +9.7833883128E-001 -1.9296532147E+000
3809050000.000 +9.8122511916E-001 -1.4268969663E+000 +5.4037051306E-004 +1.4730242879E+002 +5.7286445510E-004 +1.4767154661E+002 +9.7755255682E-001 -1.9343146933E+000
4009000000.000 +9.8074626805E-001 -1.4246161886E+000 +4.1150842442E-004 +1.2365848014E+002 +3.9705543150E-004 +1.3007444800E+002 +9.7791875103E-001 -2.0151092754E+000
4208950000.000 +9.8051977667E-001 -1.5057034282E+000 +5.7103332716E-004 +1.2587627372E+002 +5.7110765034E-004 +1.3213080849E+002 +9.7711477155E-001 -2.1334749595E+000
4408900000.000 +9.8008579824E-001 -1.5456929460E+000 +5.4908162319E-004 +1.2440653892E+002 +5.7907348509E-004 +1.2274290547E+002 +9.7668625769E-001 -2.1341054916E+000
4608850000.000 +9.8004797643E-001 -1.5962411905E+000 +5.1372285899E-004 +1.3675603112E+002 +5.4551166711E-004 +1.2507866737E+002 +9.7606809616E-001 -2.2729829504E+000
4808800000.000 +9.7933378561E-001 -1.6390460214E+000 +5.3320865014E-004 +1.2142584364E+002 +5.5418947177E-004 +1.1413028770E+002 +9.7577735417E-001 -2.3220473422E+000
5008750000.000 +9.7881350124E-001 -1.6848384862E+000 +5.2775163415E-004 +1.1828896219E+002 +5.3904135873E-004 +1.2337539185E+002 +9.7595812705E-001 -2.3926056542E+000
5208700000.000 +9.7854948059E-001 -1.7029476615E+000 +8.0069837813E-004 +1.3965203938E+002 +7.9908579815E-004 +1.3525663173E+002 +9.7555017020E-001 -2.4488481289E+000
5408650000.000 +9.7882271102E-001 -1.7289331189E+000 +8.7549610773E-004 +1.2330602988E+002 +8.6246441498E-004 +1.2105716348E+002 +9.7579255575E-001 -2.4917088547E+000
5608600000.000 +9.7905351945E-001 -1.7654920054E+000 +8.6732189254E-004 +1.1512386348E+002 +9.0892645862E-004 +1.1798130316E+002 +9.7556374587E-001 -2.5360707632E+000
5808550000.000 +9.7875185222E-001 -1.8110296849E+000 +8.5267341550E-004 +1.1256113180E+002 +9.0882338220E-004 +1.0892633746E+002 +9.7545358840E-001 -2.6172705677E+000
6008500000.000 +9.7919244918E-001 -1.8749363181E+000 +8.7868260962E-004 +1.1250804403E+002 +8.7591917635E-004 +1.1301185464E+002 +9.7531731812E-001 -2.7070684584E+000
6208450000.000 +9.7909420806E-001 -1.9213414326E+000 +1.0888349732E-003 +1.0633144932E+002 +1.0046529342E-003 +1.0341224064E+002 +9.7508879791E-001 -2.8083511818E+000
6408400000.000 +9.7863053583E-001 -2.0026038840E+000 +9.5380753566E-004 +1.0611298923E+002 +9.8100820356E-004 +1.0620196856E+002 +9.7536256818E-001 -2.9083767128E+000
6608350000.000 +9.7863005477E-001 -2.0588295170E+000 +9.8596084661E-004 +9.8531217201E+001 +9.9409618711E-004 +1.0290836694E+002 +9.7508075997E-001 -3.0225940840E+000
6808300000.000 +9.7791558113E-001 -2.1204940301E+000 +9.5612311908E-004 +9.7811775033E+001 +1.0497198889E-003 +9.4863234903E+001 +9.7482115626E-001 -3.0847816385E+000
7008250000.000 +9.7795717814E-001 -2.1511717512E+000 +9.8557751097E-004 +9.9888626151E+001 +8.9019482672E-004 +9.8647625812E+001 +9.7474982370E-001 -3.1784774472E+000
7208200000.000 +9.7814019107E-001 -2.2272419466E+000 +9.5502870445E-004 +9.0529718189E+001 +8.8070879726E-004 +9.2975381772E+001 +9.7427327171E-001 -3.3247597648E+000
7408150000.000 +9.7810372800E-001 -2.2999698706E+000 +8.7133930294E-004 +9.7348701219E+001 +9.3406478942E-004 +9.8310037550E+001 +9.7379781531E-001 -3.3351197774E+000
7608100000.000 +9.7734906307E-001 -2.3698725212E+000 +1.0226482759E-003 +9.5558404425E+001 +1.0098251787E-003 +9.2271372942E+001 +9.7369129348E-001 -3.4256456411E+000
7808050000.000 +9.7697903261E-001 -2.4323849348E+000 +9.0740325942E-004 +8.9919741928E+001 +8.8610882104E-004 +9.3657094154E+001 +9.7311468839E-001 -3.5627731337E+000
8008000000.000 +9.7696804492E-001 -2.4989981671E+000 +1.0204048504E-003 +9.5526780748E+001 +1.0217157499E-003 +9.5787204652E+001 +9.7262178025E-001 -3.6370008158E+000
8207950000.000 +9.7624021252E-001 -2.5518422614E+000 +8.0941687892E-004 +9.7407864928E+001 +8.8705406524E-004 +9.1595571739E+001 +9.7213517429E-001 -3.6911222536E+000
8407900000.000 +9.7570538281E-001 -2.5841014579E+000 +8.8767208883E-004 +1.0133526723E+002 +8.8789903990E-004 +9.7008914851E+001 +9.7175254982E-001 -3.7835842487E+000
8607850000.000 +9.7545002288E-001 -2.6422410909E+000 +9.2561761670E-004 +1.0167783938E+002 +9.0392318504E-004 +1.0531340637E+002 +9.7100776167E-001 -3.8332402577E+000
8807800000.000 +9.7476107328E-001 -2.6761197256E+000 +1.1181464458E-003 +1.0703230001E+002 +1.0835981937E-003 +1.0463133091E+002 +9.7040486683E-001 -3.9034401101E+000
9007750000.000 +9.7420159885E-001 -2.6941395504E+000 +1.0863223319E-003 +1.0442002207E+002 +1.0617142513E-003 +1.0761954588E+002 +9.6972013797E-001 -3.9834695937E+000
9207700000.000 +9.7415060949E-001 -2.7653568851E+000 +1.1638135750E-003 +1.0803782365E+002 +1.1945381454E-003 +1.0595897965E+002 +9.6969930678E-001 -4.0443155423E+000
9407650000.000 +9.7382412271E-001 -2.7930461721E+000 +1.3283421805E-003 +1.0268108526E+002 +1.2479976239E-003 +1.0327839112E+002 +9.6909619558E-001 -4.1356563883E+000
9607600000.000 +9.7312874825E-001 -2.8561017143E+000 +1.2200295503E-003 +1.0178354195E+002 +1.2308985953E-003 +1.0045813575E+002 +9.6879276279E-001 -4.2061999215E+000
9807550000.000 +9.7304006602E-001 -2.9374270913E+000 +1.2501146896E-003 +1.0222245515E+002 +1.2429333010E-003 +1.0401243163E+002 +9.6901042514E-001 -4.2786111480E+000
10007500000.000 +9.7269853818E-001 -2.9941322481E+000 +1.3533449458E-003 +1.0677504416E+002 +1.2473851743E-003 +1.0499708147E+002 +9.6792666180E-001 -4.3625427146E+000
10207450000.000 +9.7208899498E-001 -3.0156798390E+000 +1.3881555629E-003 +1.0392935178E+002 +1.2740946630E-003 +1.0329615237E+002 +9.6764033954E-001 -4.4401821620E+000
10407400000.000 +9.7174021948E-001 -3.0979687988E+000 +1.3247207994E-003 +1.0743146853E+002 +1.3678203052E-003 +1.0981288497E+002 +9.6701983445E-001 -4.4925114051E+000
10607350000.000 +9.7116115662E-001 -3.1256382538E+000 +1.4635607996E-003 +1.0623435175E+002 +1.4828619825E-003 +1.0493048585E+002 +9.6716737322E-001 -4.5958065795E+000
10807300000.000 +9.7095571682E-001 -3.1693532665E+000 +1.5451634986E-003 +1.0783203887E+002 +1.4950850368E-003 +1.0731033340E+002 +9.6616735784E-001 -4.6452781621E+000
11007250000.000 +9.7065164024E-001 -3.2153005484E+000 +1.6893089397E-003 +1.0497891988E+002 +1.6563947787E-003 +1.0561568411E+002 +9.6582803753E-001 -4.7292593809E+000
11207200000.000 +9.7031857042E-001 -3.2607754140E+000 +1.6933165484E-003 +1.0355798510E+002 +1.7072906298E-003 +1.0289257374E+002 +9.6509742036E-001 -4.7601470504E+000
11407150000.000 +9.6985132374E-001 -3.2831455058E+000 +1.6141904707E-003 +1.1036971098E+002 +1.6293863348E-003 +1.0689225403E+002 +9.6448017581E-001 -4.8410892135E+000
11607100000.000 +9.6934767145E-001 -3.3666089208E+000 +1.7552594789E-003 +1.0786370952E+002 +1.8052092176E-003 +1.0724535261E+002 +9.6364102657E-001 -4.8956529051E+000
11807050000.000 +9.6902567025E-001 -3.3688310464E+000 +1.9541794891E-003 +1.0761559059E+002 +1.9967071275E-003 +1.0927028268E+002 +9.6331101998E-001 -4.9751256828E+000
12007000000.000 +9.6789607546E-001 -3.4056347960E+000 +2.1278889095E-003 +1.0726324961E+002 +2.0889125974E-003 +1.0738440689E+002 +9.6288637733E-001 -5.0825714058E+000
12206950000.000 +9.6727852030E-001 -3.4422537297E+000 +2.3788745038E-003 +1.0343106410E+002 +2.3034918368E-003 +1.0297103994E+002 +9.6279619030E-001 -5.0914466854E+000
12406900000.000 +9.6694054908E-001 -3.4563431622E+000 +2.4565433172E-003 +9.9309365823E+001 +2.4036777472E-003 +9.7010143123E+001 +9.6255132597E-001 -5.1584542142E+000
12606850000.000 +9.6688194199E-001 -3.4979545829E+000 +2.6309757517E-003 +9.7919240132E+001 +2.5359365732E-003 +9.4742492189E+001 +9.6165161351E-001 -5.2046370586E+000
12806800000.000 +9.6605154566E-001 -3.5043925941E+000 +2.7221260857E-003 +9.1375821475E+001 +2.7496700556E-003 +9.0656387713E+001 +9.6122956165E-001 -5.2584217721E+000
13006750000.000 +9.6693751236E-001 -3.5421664357E+000 +2.5836436963E-003 +7.9570030114E+001 +2.6329776863E-003 +7.9712471174E+001 +9.6131856580E-001 -5.3407296736E+000
13206700000.000 +9.6595844021E-001 -3.6215778184E+000 +2.2553836234E-003 +8.1366513317E+001 +2.1672072533E-003 +7.9602893934E+001 +9.6086959765E-001 -5.4536455407E+000
13406650000.000 +9.6518489535E-001 -3.6948882868E+000 +2.2722896248E-003 +8.3406452828E+001 +2.1394960214E-003 +8.3154336104E+001 +9.5955125897E-001 -5.5286658253E+000
13606600000.000 +9.6438135122E-001 -3.7548913302E+000 +1.9376467348E-003 +8.2547229740E+001 +1.9920682468E-003 +8.1450165678E+001 +9.5891681709E-001 -5.4944910309E+000
13806550000.000 +9.6366265777E-001 -3.7293822560E+000 +1.9987946693E-003 +8.9569134253E+001 +1.9914388274E-003 +9.2048975947E+001 +9.5810797414E-001 -5.5930857785E+000
14006500000.000 +9.6368679294E-001 -3.7989657979E+000 +2.0641563254E-003 +9.4299375738E+001 +2.0306576797E-003 +9.1917224199E+001 +9.5695981368E-001 -5.6073395202E+000
14206450000.000 +9.6258172455E-001 -3.8247296469E+000 +2.3751564593E-003 +9.5810622669E+001 +2.3721079029E-003 +9.4918419080E+001 +9.5626988875E-001 -5.6230108847E+000
14406400000.000 +9.6240082606E-001 -3.8217380541E+000 +2.4035533515E-003 +9.0306845078E+001 +2.4183949076E-003 +9.0004842634E+001 +9.5531089098E-001 -5.6408276067E+000
14606350000.000 +9.6211997511E-001 -3.8589198947E+000 +2.3498878712E-003 +9.6317376347E+001 +2.2769982290E-003 +9.4967593662E+001 +9.5569676979E-001 -5.7237860214E+000
14806300000.000 +9.6114567401E-001 -3.9024946884E+000 +2.7901193971E-003 +9.1029540732E+001 +2.6665447247E-003 +9.1473550423E+001 +9.5484195755E-001 -5.7627836958E+000
15006250000.000 +9.6110963016E-001 -3.9333685878E+000 +2.5984540833E-003 +8.6573930743E+001 +2.5797238242E-003 +8.5606107350E+001 +9.5468341828E-001 -5.8116552662E+000
15206200000.000 +9.6046508676E-001 -3.9237065631E+000 +2.6785806483E-003 +8.9581911316E+001 +2.6171281195E-003 +9.0528222024E+001 +9.5430874998E-001 -5.8676292960E+000
15406150000.000 +9.6046086409E-001 -3.9537981750E+000 +2.6344895283E-003 +8.3089077027E+001 +2.6298691830E-003 +8.3208310867E+001 +9.5389410337E-001 -5.8660472730E+000
15606100000.000 +9.5972655451E-001 -3.9136326882E+000 +2.5834355170E-003 +8.9796396751E+001 +2.4812355583E-003 +8.7151033601E+001 +9.5388152163E-001 -5.9660508889E+000
15806050000.000 +9.5941793966E-001 -4.0286812928E+000 +2.8418376639E-003 +8.8433805155E+001 +2.6797775491E-003 +8.6507731467E+001 +9.5318847276E-001 -5.9298353927E+000
16006000000.000 +9.5846408119E-001 -4.0232740902E+000 +2.7797451329E-003 +8.6786800091E+001 +2.6431414530E-003 +8.5584086250E+001 +9.5297010590E-001 -6.0021717001E+000
16205950000.000 +9.5916420935E-001 -4.0113438093E+000 +2.8670053165E-003 +8.5286057816E+001 +2.7857579496E-003 +8.3469730469E+001 +9.5250398865E-001 -6.0698102289E+000
16405900000.000 +9.5810936006E-001 -3.9898819054E+000 +2.9344634992E-003 +8.7685052816E+001 +2.8527745923E-003 +8.7614450135E+001 +9.5184930265E-001 -6.1283907954E+000
16605850000.000 +9.5819873262E-001 -4.0190638041E+000 +3.2066570418E-003 +8.5606935960E+001 +3.0885119136E-003 +8.4099570341E+001 +9.5145508128E-001 -6.0952467379E+000
16805800000.000 +9.5827961570E-001 -4.0170627805E+000 +2.9723457091E-003 +8.2615222379E+001 +3.0544972002E-003 +7.9115033130E+001 +9.5095749191E-001 -6.1485884371E+000
17005750000.000 +9.5816839519E-001 -4.0463441146E+000 +3.0986673430E-003 +7.9844625400E+001 +3.0604173692E-003 +7.9521059254E+001 +9.5084254780E-001 -6.1749112538E+000
17205700000.000 +9.5760115179E-001 -4.1080869676E+000 +2.8566731967E-003 +7.7699412321E+001 +2.9035883452E-003 +7.6755642165E+001 +9.5099040669E-001 -6.1485563036E+000
17405650000.000 +9.5581325344E-001 -4.0758466228E+000 +2.6099721405E-003 +8.0942077645E+001 +2.5247184547E-003 +7.9220165641E+001 +9.5069854034E-001 -6.2228153360E+000
17605600000.000 +9.5579461541E-001 -4.0983106585E+000 +2.6311792967E-003 +8.8850556043E+001 +2.5603947547E-003 +8.7488415583E+001 +9.5058039207E-001 -6.2539091501E+000
17805550000.000 +9.5557692617E-001 -4.1381781709E+000 +2.8294973063E-003 +8.8562915873E+001 +2.7822445743E-003 +8.9724185758E+001 +9.5002297990E-001 -6.3193952878E+000
18005500000.000 +9.5566644760E-001 -4.1256803261E+000 +3.0078793502E-003 +9.2975387375E+001 +3.0368924697E-003 +9.2251329494E+001 +9.4931328852E-001 -6.3912408054E+000
18205450000.000 +9.5591576444E-001 -4.1493490319E+000 +3.3668466212E-003 +9.0918519960E+001 +3.3593074674E-003 +9.0343777675E+001 +9.4926255453E-001 -6.4439340437E+000
18405400000.000 +9.5600960014E-001 -4.1635519720E+000 +3.3120749004E-003 +9.2484725812E+001 +3.3120838321E-003 +9.1732361013E+001 +9.4911103773E-001 -6.4068950656E+000
18605350000.000 +9.5535246875E-001 -4.1501511793E+000 +3.8480991943E-003 +9.0633488295E+001 +3.7135199230E-003 +8.9647631440E+001 +9.4844812760E-001 -6.4419288412E+000
18805300000.000 +9.5607539747E-001 -4.2105172340E+000 +3.9733866773E-003 +8.6521010042E+001 +3.8609282629E-003 +8.5431810922E+001 +9.4832618454E-001 -6.5025668190E+000
19005250000.000 +9.5587755189E-001 -4.2656141292E+000 +4.0994415069E-003 +8.7152381238E+001 +3.8614482875E-003 +8.6052073378E+001 +9.4794589017E-001 -6.4728749577E+000
19205200000.000 +9.5551992811E-001 -4.2546293507E+000 +4.1582387376E-003 +8.5492380146E+001 +3.9786330381E-003 +8.5427510776E+001 +9.4734227579E-001 -6.5302323005E+000
19405150000.000 +9.5521844734E-001 -4.2940083970E+000 +4.2658807760E-003 +8.4372452743E+001 +4.0065803415E-003 +8.2692351496E+001 +9.4704705704E-001 -6.6080315937E+000
19605100000.000 +9.5474949363E-001 -4.2494130260E+000 +4.4505056987E-003 +8.8629701700E+001 +4.1306115499E-003 +8.6611641643E+001 +9.4640793433E-001 -6.6118728416E+000
19805050000.000 +9.5469075700E-001 -4.2161790371E+000 +5.0079278999E-003 +8.3513230373E+001 +4.7040924625E-003 +8.2475750535E+001 +9.4596818070E-001 -6.5472909360E+000
20005000000.000 +9.5432182073E-001 -4.2386569589E+000 +4.7097515122E-003 +7.7876794656E+001 +4.5314400272E-003 +7.9056738957E+001 +9.4568237551E-001 -6.5827070912E+000
20204950000.000 +9.5388682918E-001 -4.3239738294E+000 +4.8535844154E-003 +7.3200483455E+001 +4.6901273843E-003 +7.5579716422E+001 +9.4520295163E-001 -6.5981209972E+000
20404900000.000 +9.5556622665E-001 -4.1635056332E+000 +4.9849984168E-003 +7.3403722860E+001 +4.7454171451E-003 +7.2636523410E+001 +9.4449778759E-001 -6.5417324316E+000
20604850000.000 +9.5535216694E-001 -4.2643124611E+000 +5.0168330144E-003 +7.5677178115E+001 +4.6651527670E-003 +7.4376339393E+001 +9.4516076736E-001 -6.5795721132E+000
20804800000.000 +9.5517282106E-001 -4.2614459754E+000 +5.1328503583E-003 +7.0804537564E+001 +5.0463216949E-003 +7.0341073445E+001 +9.4432911082E-001 -6.6116874514E+000
21004750000.000 +9.5567751573E-001 -4.2954528344E+000 +5.1477519543E-003 +6.7574264773E+001 +5.0370316278E-003 +6.9330488979E+001 +9.4587479982E-001 -6.5947606512E+000
21204700000.000 +9.5672927242E-001 -4.3015479646E+000 +4.9611064033E-003 +6.4822918178E+001 +4.8627299314E-003 +6.4207533077E+001 +9.4541638623E-001 -6.6354924376E+000
21404650000.000 +9.5615859274E-001 -4.3045732620E+000 +5.0599641440E-003 +6.8529997909E+001 +4.8725289375E-003 +6.7203101288E+001 +9.4537246226E-001 -6.6678956271E+000
21604600000.000 +9.5697057984E-001 -4.4076763499E+000 +4.9629439730E-003 +6.5260036003E+001 +4.9918062072E-003 +6.5042295397E+001 +9.4585740131E-001 -6.6270018655E+000
21804550000.000 +9.5738386000E-001 -4.4365073059E+000 +5.0084005500E-003 +6.6627934670E+001 +4.9576240421E-003 +6.3845669656E+001 +9.4622082897E-001 -6.7351007825E+000
22004500000.000 +9.5710029442E-001 -4.4304518770E+000 +5.1961533958E-003 +6.5219407160E+001 +5.0544104590E-003 +6.5162508867E+001 +9.4655446667E-001 -6.7433982591E+000
22204450000.000 +9.5790651498E-001 -4.4443548960E+000 +5.3204845579E-003 +6.4335697964E+001 +5.0599260702E-003 +6.3235815679E+001 +9.4688287557E-001 -6.7275512679E+000
22404400000.000 +9.5832982429E-001 -4.5097558214E+000 +5.1597863279E-003 +6.5196044587E+001 +5.0262782357E-003 +6.2908824899E+001 +9.4706721304E-001 -6.7669709481E+000
22604350000.000 +9.5768220691E-001 -4.5099563858E+000 +5.3449877112E-003 +6.5404533930E+001 +5.1669448952E-003 +6.4115657896E+001 +9.4730126530E-001 -6.7599423545E+000
22804300000.000 +9.5717845428E-001 -4.4695562270E+000 +5.1723609072E-003 +6.4634458894E+001 +5.0319117131E-003 +6.3422587570E+001 +9.4686745439E-001 -6.7362295931E+000
23004250000.000 +9.5730667950E-001 -4.5374656855E+000 +5.4346687952E-003 +6.6356991731E+001 +5.2480377206E-003 +6.3806100204E+001 +9.4714118412E-001 -6.8502865683E+000
23204200000.000 +9.5792337497E-001 -4.5611532645E+000 +5.7994746837E-003 +6.3823420113E+001 +5.4822439355E-003 +6.3771112713E+001 +9.4791267791E-001 -6.7856492539E+000
23404150000.000 +9.5764311989E-001 -4.5851264500E+000 +6.0557716264E-003 +6.4274046447E+001 +5.6875242766E-003 +6.3182661011E+001 +9.4849826055E-001 -6.8300446735E+000
23604100000.000 +9.5657097504E-001 -4.4459087799E+000 +6.5337624186E-003 +6.3282109862E+001 +6.1666740091E-003 +6.1424171486E+001 +9.4860190457E-001 -6.8851468188E+000
23804050000.000 +9.5787950976E-001 -4.5840680488E+000 +6.6394784867E-003 +5.8625001275E+001 +6.3010018761E-003 +5.7893908155E+001 +9.4922243958E-001 -6.8816577359E+000
24004000000.000 +9.5784268364E-001 -4.5440621767E+000 +6.5767141856E-003 +5.7355213886E+001 +6.3207121270E-003 +5.7220650095E+001 +9.4946962328E-001 -7.0279590339E+000
24203950000.000 +9.6010970361E-001 -4.4855325308E+000 +6.8367149518E-003 +5.3663145296E+001 +6.5754264861E-003 +5.1670630005E+001 +9.4908146392E-001 -7.0261264850E+000
24403900000.000 +9.6159727895E-001 -4.5778111286E+000 +6.6643775535E-003 +5.2677857222E+001 +6.2758748698E-003 +4.9455914951E+001 +9.5034371642E-001 -7.0400980035E+000
24603850000.000 +9.6133391196E-001 -4.7221354009E+000 +6.8970341606E-003 +4.8586096652E+001 +6.6175924653E-003 +4.6085631483E+001 +9.4979544070E-001 -7.0847777448E+000
24803800000.000 +9.6289400493E-001 -4.7554575309E+000 +6.6372402324E-003 +4.2745200991E+001 +6.6423496862E-003 +4.1821588447E+001 +9.4987518211E-001 -7.1499686538E+000
25003750000.000 +9.6209611725E-001 -4.8331256947E+000 +6.4825704678E-003 +4.1096927743E+001 +6.0183841524E-003 +4.1354332505E+001 +9.5020066686E-001 -7.1855497949E+000
25203700000.000 +9.6340493334E-001 -4.8757772497E+000 +6.3939789459E-003 +4.0176615854E+001 +6.2126214805E-003 +3.9812664849E+001 +9.5189730472E-001 -7.1856158948E+000
25403650000.000 +9.6340970622E-001 -4.9273777632E+000 +6.1182009788E-003 +4.1205794355E+001 +5.9458756550E-003 +3.8456621072E+001 +9.5136540815E-001 -7.2292014263E+000
25603600000.000 +9.6310942136E-001 -4.9630688659E+000 +6.1464550061E-003 +3.8962375268E+001 +5.7775522046E-003 +3.8720722073E+001 +9.5144597876E-001 -7.3121313695E+000
25803550000.000 +9.6344874364E-001 -5.0709485948E+000 +5.6957868359E-003 +4.1202098127E+001 +5.5985648273E-003 +4.0046058259E+001 +9.5090433431E-001 -7.3468593665E+000
26003500000.000 +9.6319625665E-001 -5.1425106035E+000 +5.6610275291E-003 +4.1369248049E+001 +5.4753361930E-003 +4.1669227746E+001 +9.5078688588E-001 -7.3991640571E+000
26203450000.000 +9.6338372764E-001 -5.1133828874E+000 +5.9250096728E-003 +4.2037724430E+001 +5.7006208485E-003 +4.0837310442E+001 +9.5125287112E-001 -7.4523548508E+000
26403400000.000 +9.6284374961E-001 -5.1555019668E+000 +5.8868229100E-003 +4.1333451392E+001 +5.5373123636E-003 +4.1752409003E+001 +9.5203714634E-001 -7.4667174243E+000
26603350000.000 +9.6252412648E-001 -5.1674247304E+000 +6.1917379789E-003 +4.5255070093E+001 +5.7235828344E-003 +4.2384038986E+001 +9.5153835618E-001 -7.5120584269E+000
26803300000.000 +9.6322872535E-001 -5.2429730447E+000 +6.0107284201E-003 +4.4003972449E+001 +5.7074282507E-003 +4.2318861801E+001 +9.5208528596E-001 -7.5322307126E+000
27003250000.000 +9.6247527616E-001 -5.2461214796E+000 +6.1598386465E-003 +4.7647837708E+001 +5.9544703410E-003 +4.5466891648E+001 +9.5239461343E-001 -7.5666437350E+000
27203200000.000 +9.6302190675E-001 -5.2704422117E+000 +7.0135167513E-003 +4.5864384510E+001 +6.5913018732E-003 +4.4747695289E+001 +9.5207387468E-001 -7.5944532067E+000
27403150000.000 +9.6289227810E-001 -5.3456387956E+000 +7.4772707717E-003 +4.2018041431E+001 +7.0710556138E-003 +4.1152613300E+001 +9.5197085423E-001 -7.6833428139E+000
27603100000.000 +9.6232677421E-001 -5.3376976898E+000 +7.4916875220E-003 +3.9592982434E+001 +6.8880840329E-003 +3.6628370746E+001 +9.5234246795E-001 -7.6166899734E+000
27803050000.000 +9.6120497172E-001 -5.3757132991E+000 +7.6591034024E-003 +4.0899873227E+001 +7.2963169330E-003 +4.0139667437E+001 +9.5236872374E-001 -7.6761840754E+000
28003000000.000 +9.6228537812E-001 -5.4551888441E+000 +8.7522575173E-003 +3.4477801531E+001 +8.0573717066E-003 +3.2256075043E+001 +9.5289904414E-001 -7.7510963298E+000
28202950000.000 +9.6151065116E-001 -5.4278135243E+000 +8.6307193366E-003 +2.7335901672E+001 +8.1843271633E-003 +2.5832454568E+001 +9.5149604531E-001 -7.6477051010E+000
28402900000.000 +9.6226744639E-001 -5.4626693893E+000 +7.9610314710E-003 +1.7906714299E+001 +7.7193224936E-003 +1.7208179011E+001 +9.5155486511E-001 -7.7205799088E+000
28602850000.000 +9.6272416816E-001 -5.4724131671E+000 +7.1479960739E-003 +1.7239897627E+001 +6.8260215771E-003 +1.6631683350E+001 +9.5218872704E-001 -7.8251183097E+000
28802800000.000 +9.6286495364E-001 -5.5812794916E+000 +6.8540577154E-003 +1.6578810156E+001 +6.5350011222E-003 +1.5047197378E+001 +9.5360509673E-001 -7.8659794510E+000
29002750000.000 +9.6398993865E-001 -5.5735022890E+000 +6.6050349850E-003 +1.7639013344E+001 +6.2196440100E-003 +1.6863333524E+001 +9.5314083764E-001 -7.9276125920E+000
29202700000.000 +9.6382859102E-001 -5.6538369044E+000 +6.4247423225E-003 +1.7373408506E+001 +6.1932642584E-003 +1.4949741683E+001 +9.5367079234E-001 -8.0402334374E+000
29402650000.000 +9.6362610142E-001 -5.6843433805E+000 +6.0920691037E-003 +1.8886733032E+001 +5.9605619700E-003 +1.6122119886E+001 +9.5401123129E-001 -8.0649566895E+000
29602600000.000 +9.6459118490E-001 -5.6224112681E+000 +6.2612264579E-003 +2.0752359113E+001 +5.7893264566E-003 +1.8981595977E+001 +9.5420026726E-001 -8.1008250621E+000
29802550000.000 +9.6461636308E-001 -5.7098126622E+000 +6.1449748678E-003 +2.0289935119E+001 +5.8417519580E-003 +1.7647692429E+001 +9.5488625288E-001 -8.1679352141E+000
30002500000.000 +9.6443142560E-001 -5.7990462995E+000 +5.9895123742E-003 +2.0582703011E+001 +5.6359197943E-003 +1.9230972063E+001 +9.5596837958E-001 -8.1836080431E+000
30202450000.000 +9.6442730791E-001 -5.7901472228E+000 +5.8999629001E-003 +2.1318064498E+001 +5.6999378301E-003 +2.1339269686E+001 +9.5598915327E-001 -8.2317266266E+000
30402400000.000 +9.6466736715E-001 -5.8842705412E+000 +6.4079122626E-003 +2.4420983702E+001 +5.7582342612E-003 +2.1040682786E+001 +9.5570081087E-001 -8.3386124147E+000
30602350000.000 +9.6451010019E-001 -5.9026641645E+000 +6.4528036360E-003 +2.3548963567E+001 +6.1506645639E-003 +2.4309243364E+001 +9.5624320857E-001 -8.3471465136E+000
30802300000.000 +9.6438165075E-001 -5.9046404524E+000 +6.8056703961E-003 +2.3149569052E+001 +6.4545142673E-003 +2.3048504613E+001 +9.5563165183E-001 -8.3891236550E+000
31002250000.000 +9.6446660986E-001 -5.9424445877E+000 +6.8837988029E-003 +2.3991691519E+001 +6.4593490507E-003 +2.4362103013E+001 +9.5507262642E-001 -8.4677129865E+000
31202200000.000 +9.6396221690E-001 -6.1305011907E+000 +7.6678396066E-003 +2.4182404461E+001 +7.5270748063E-003 +2.3502104069E+001 +9.5319069201E-001 -8.4912224766E+000
31402150000.000 +9.6189485209E-001 -6.0214790050E+000 +8.8319667884E-003 +1.7095050290E+001 +8.4873281825E-003 +1.7053501165E+001 +9.5238321517E-001 -8.4197030951E+000
31602100000.000 +9.6203978829E-001 -5.8919116536E+000 +8.8680279916E-003 +7.4193906333E+000 +8.2497723492E-003 +4.3151707969E+000 +9.5203623204E-001 -8.4192947439E+000
31802050000.000 +9.6311086808E-001 -6.0631420755E+000 +7.9171536985E-003 +3.1086272243E+000 +7.7866063502E-003 +3.9488243947E+000 +9.5290733052E-001 -8.5815953717E+000
32002000000.000 +9.6324819491E-001 -6.0312065731E+000 +7.8823447730E-003 -3.4623084964E+000 +7.6278546343E-003 -4.6148001972E+000 +9.5346099631E-001 -8.5470322703E+000
32201950000.000 +9.6422362429E-001 -6.0561472472E+000 +6.9419243477E-003 -6.2369552198E+000 +6.9018127853E-003 -6.9349476320E+000 +9.5525732287E-001 -8.5906691692E+000
32401900000.000 +9.6623526208E-001 -6.1587428208E+000 +6.7018555646E-003 -3.7058284843E+000 +6.2788611358E-003 -6.5558449359E+000 +9.5555023803E-001 -8.6875582910E+000
32601850000.000 +9.6597135641E-001 -6.2247577821E+000 +6.2775913264E-003 -4.6253519376E+000 +6.3093019136E-003 -4.8744203726E+000 +9.5572381826E-001 -8.7435359946E+000
32801800000.000 +9.6667907925E-001 -6.3244647729E+000 +6.1816309793E-003 -3.7876743246E+000 +6.1719310874E-003 -6.5701420665E+000 +9.5583568599E-001 -8.8619299910E+000
33001750000.000 +9.6630843879E-001 -6.2628734175E+000 +6.0166969598E-003 -6.6286209964E+000 +5.8004711195E-003 -7.9032387495E+000 +9.5624404147E-001 -8.9568975672E+000
33201700000.000 +9.6698869103E-001 -6.4297681280E+000 +5.6289067385E-003 -1.7838546457E+000 +5.5769480489E-003 -7.0058637523E+000 +9.5664326236E-001 -8.9805098719E+000
33401650000.000 +9.6679554203E-001 -6.4641810547E+000 +5.6095883405E-003 -4.0180664346E+000 +5.4406001972E-003 -6.4709583864E+000 +9.5598822474E-001 -9.0739255552E+000
33601600000.000 +9.6638256279E-001 -6.5047478905E+000 +5.5086905755E-003 -5.9456211498E-001 +5.2645223561E-003 -3.8772331385E+000 +9.5529905561E-001 -9.0874788685E+000
33801550000.000 +9.6619472773E-001 -6.5638843244E+000 +5.4016657452E-003 -3.6815888963E+000 +5.0688273708E-003 -2.7489380790E+000 +9.5517618304E-001 -9.1210429003E+000
34001500000.000 +9.6619714099E-001 -6.6111847792E+000 +5.3810838614E-003 -2.9733388639E-001 +5.2850832954E-003 -1.6980471152E+000 +9.5439917669E-001 -9.2718759984E+000
34201450000.000 +9.6547993415E-001 -6.5808308888E+000 +5.3475418693E-003 +1.5154586941E+000 +5.1696475501E-003 -2.5839222919E+000 +9.5440634051E-001 -9.3537477731E+000
34401400000.000 +9.6527583516E-001 -6.6831886705E+000 +5.6102253859E-003 +1.6463373662E+000 +5.1809861263E-003 -1.3477516606E+000 +9.5472333866E-001 -9.4024949539E+000
34601350000.000 +9.6504550004E-001 -6.6622929415E+000 +5.6605781061E-003 +1.5402034122E-001 +5.3455214136E-003 +1.1323629808E+000 +9.5341933319E-001 -9.3253619914E+000
34801300000.000 +9.6625446887E-001 -6.6823437734E+000 +6.0202459055E-003 +5.8664333025E+000 +5.3981762296E-003 +1.6278048394E+000 +9.5323358336E-001 -9.4510732273E+000
35001250000.000 +9.6417897042E-001 -6.7760633761E+000 +6.6638030044E-003 -1.1068093896E+000 +6.3684908643E-003 -9.2493711507E-001 +9.5187373710E-001 -9.3398731526E+000
35201200000.000 +9.6361716019E-001 -6.7547405929E+000 +6.7229846967E-003 -5.9049637969E+000 +6.4706933942E-003 -8.6118543582E+000 +9.5177040713E-001 -9.4645938672E+000
35401150000.000 +9.6509932750E-001 -6.7639414475E+000 +6.5454020746E-003 -8.4508071832E+000 +6.2994207684E-003 -9.4215922674E+000 +9.5203071653E-001 -9.4437121972E+000
35601100000.000 +9.6420037975E-001 -6.8169964439E+000 +6.6118977408E-003 -1.3406485274E+001 +6.2945191348E-003 -1.2761686595E+001 +9.5120886597E-001 -9.5215005000E+000
35801050000.000 +9.6435712829E-001 -6.8441580318E+000 +6.2734131645E-003 -1.5627105345E+001 +6.1707650610E-003 -1.6284529052E+001 +9.5137124492E-001 -9.5594824838E+000
36001000000.000 +9.6423957168E-001 -6.8626721197E+000 +6.1162016508E-003 -1.7487606420E+001 +5.8435849896E-003 -1.9719736794E+001 +9.5147055263E-001 -9.5893478497E+000
36200950000.000 +9.6546492772E-001 -6.9253166606E+000 +5.9910267273E-003 -2.5138332132E+001 +5.6780975423E-003 -2.4232998043E+001 +9.5189108116E-001 -9.5216521361E+000
36400900000.000 +9.6510546036E-001 -6.9808299474E+000 +5.4177512194E-003 -2.3789584361E+001 +5.4133798547E-003 -2.6376444743E+001 +9.5141198596E-001 -9.6556197218E+000
36600850000.000 +9.6642085299E-001 -7.0447383913E+000 +5.0789081579E-003 -2.1842937618E+001 +4.9101261320E-003 -2.7594074497E+001 +9.5046149988E-001 -9.7509204990E+000
36800800000.000 +9.6600833579E-001 -7.1492476134E+000 +4.7685679852E-003 -2.2537502616E+001 +4.5604480184E-003 -2.4072636112E+001 +9.4994968032E-001 -9.8252961538E+000
37000750000.000 +9.6539716574E-001 -7.3158707342E+000 +4.5757315509E-003 -1.7020165567E+001 +4.1774439402E-003 -2.0585257413E+001 +9.4971263258E-001 -9.8299169525E+000
37200700000.000 +9.6470085417E-001 -7.3554056562E+000 +4.3433824897E-003 -1.4377560853E+001 +4.1994723790E-003 -1.7188011521E+001 +9.4981454835E-001 -9.9539419829E+000
37400650000.000 +9.6414050066E-001 -7.3857553522E+000 +4.4355434102E-003 -9.7227794082E+000 +4.2225505559E-003 -1.1811449962E+001 +9.4998859039E-001 -1.0014134974E+001
37600600000.000 +9.6300918543E-001 -7.4267510722E+000 +4.8643657264E-003 -1.0703089362E+001 +4.6134214661E-003 -1.4700540042E+001 +9.4928976136E-001 -1.0030490758E+001
37800550000.000 +9.6240116925E-001 -7.4317665737E+000 +4.9442110712E-003 -1.7098986785E+001 +4.5381953115E-003 -1.7854568942E+001 +9.4903165832E-001 -1.0060959362E+001
38000500000.000 +9.6221085069E-001 -7.4409479864E+000 +4.8342579039E-003 -2.0220013556E+001 +4.3646709484E-003 -2.0818336871E+001 +9.4925071411E-001 -1.0026501511E+001
38200450000.000 +9.6215853702E-001 -7.4582144384E+000 +4.2529848108E-003 -1.6784585344E+001 +3.9637675108E-003 -1.8265931842E+001 +9.4791991961E-001 -1.0092523935E+001
38400400000.000 +9.6183294148E-001 -7.4693290343E+000 +4.4924086985E-003 -7.9364059350E+000 +4.0692624207E-003 -1.1609819197E+001 +9.4674604962E-001 -1.0090886877E+001
38600350000.000 +9.6019156236E-001 -7.6097391252E+000 +5.0574911973E-003 -4.8826979643E+000 +4.6826159782E-003 -6.7250249768E+000 +9.4610125458E-001 -1.0077764857E+001
38800300000.000 +9.6100401499E-001 -7.4573439499E+000 +5.2891173583E-003 -1.2638134419E+001 +5.0457400766E-003 -1.3581158168E+001 +9.4433113225E-001 -1.0037995647E+001
39000250000.000 +9.6068117864E-001 -7.5105248933E+000 +5.2449185735E-003 -1.8520072709E+001 +5.0235444887E-003 -1.7804143310E+001 +9.4508016243E-001 -1.0020114926E+001
39200200000.000 +9.6074916228E-001 -7.4316772130E+000 +5.1862661959E-003 -1.8725807375E+001 +4.7873969332E-003 -1.7999886228E+001 +9.4391791938E-001 -1.0042095592E+001
39400150000.000 +9.6041507430E-001 -7.4699851059E+000 +5.4858436987E-003 -1.8753982668E+001 +5.2537025597E-003 -2.1887519553E+001 +9.4452950393E-001 -1.0106677477E+001
39600100000.000 +9.6190134129E-001 -7.3807775159E+000 +5.6267388962E-003 -2.1059357638E+001 +5.4731298979E-003 -2.4744150730E+001 +9.4344657020E-001 -1.0163376957E+001
39800050000.000 +9.6207078931E-001 -7.4384244087E+000 +5.5061816711E-003 -2.8365673346E+001 +5.4469857782E-003 -3.1066310085E+001 +9.4400360896E-001 -1.0175034156E+001
40000000000.000 +9.6371526481E-001 -7.3410985815E+000 +4.7987267678E-003 -3.5646974953E+001 +4.6644094190E-003 -3.8212499022E+001 +9.4544247420E-001 -1.0255010030E+001
