# Supplementary material for: Conductivity and radio frequency performance data for silver nanoparticle inks deposited via aerosol jet deposition and processed under varying conditions
Source: Data Brief. 2020 Sep 24;33:106331. doi: 10.1016/j.dib.2020.106331 (PMC7560714; doi:10.1016/j.dib.2020.106331)
Supplement: Supplementary file 3 [file mmc3.zip › Sintering Study/Clariant Ink/RF Data/CLA_09_04.S2P]

!  2-Port S-parameters saved by WinCal
! VAR NAME=AFRL171011_05_04
! VAR DATE=11/27/2017 2:28:33 PM
! VAR FILENAME=AFRL171011_05_04.S2P
! VAR MeasName=S-Parameters (CALIBRATED_DATA) read from VNA (E8364B)
! VAR MeasDate=11/27/2017 2:17:29 PM
! VAR PHYS_PORTS=1,2
! VAR ObjTypeName=DATASET
! VAR IndexType=Frequency
!
# Hz S MA R 50
10000000.000 +9.9892221332E-001 -1.6881033802E-001 +4.8983440292E-004 +1.7055123522E+002 +3.1975470124E-003 -5.0666800200E+001 +9.9164714504E-001 -2.6455298821E-001
209950000.000 +9.9369556498E-001 -1.7875042676E-001 +8.3035744449E-005 -7.7070913572E+001 +1.1383395805E-004 +8.4135897132E+001 +9.8851680412E-001 -2.6014231635E-001
409900000.000 +9.9280774387E-001 -2.0048021346E-001 +7.3442360503E-005 +6.5921882554E+000 +1.1678311171E-004 +5.4784088043E+001 +9.8747145299E-001 -3.8285580031E-001
609850000.000 +9.9217507709E-001 -1.7150997293E-001 +4.7256361699E-005 +1.1257103850E+002 +5.8874936424E-005 -1.0847778704E+002 +9.8657697252E-001 -5.3440504091E-001
809800000.000 +9.9216748226E-001 -2.4010256161E-001 +2.6475000860E-004 +4.0044871067E+001 +3.5091518837E-004 +3.5879839453E+001 +9.8640599697E-001 -6.1986360270E-001
1009750000.000 +9.9156715281E-001 -2.6452869520E-001 +1.1219401439E-004 -6.2552550072E+001 +9.0570876116E-005 -8.2275969544E+001 +9.8495746195E-001 -7.3781328368E-001
1209700000.000 +9.9152880501E-001 -2.7523202829E-001 +3.3549914066E-005 +7.2198126537E+001 +2.5704071451E-005 -6.1379781044E+000 +9.8496584480E-001 -7.8948657491E-001
1409650000.000 +9.9186192721E-001 -3.4220074353E-001 +7.8821157839E-005 +1.6590132329E+002 +3.9899293502E-005 +1.0562946538E+002 +9.8561157684E-001 -9.5570452725E-001
1609600000.000 +9.9144832291E-001 -3.3871976980E-001 +7.6408440362E-005 -1.1739231402E+002 +1.9397905708E-005 +1.3820076065E+002 +9.8476068862E-001 -1.1172183437E+000
1809550000.000 +9.9099343050E-001 -4.4826328932E-001 +4.5158279241E-005 -1.7367550189E+002 +6.9021080078E-005 -9.3968893961E+001 +9.8388737203E-001 -1.2146166020E+000
2009500000.000 +9.8960035655E-001 -4.5169637114E-001 +2.6867894109E-004 +1.3516054768E+002 +1.3292591517E-004 +1.4558272083E+002 +9.8257477885E-001 -1.4111087851E+000
2209450000.000 +9.8936168490E-001 -4.2268920491E-001 +1.2438543619E-004 -7.6733517987E+001 +6.2420354437E-005 -5.0217053818E+001 +9.8116218359E-001 -1.4129127406E+000
2409400000.000 +9.8905764432E-001 -4.5129442101E-001 +7.6386929345E-005 +1.2835963444E+002 +1.7290282499E-004 +1.0813654673E+002 +9.8061853115E-001 -1.5152493599E+000
2609350000.000 +9.8922033721E-001 -4.9014322392E-001 +1.7180876595E-004 +7.3007141097E+001 +2.8624294019E-005 +2.9901919265E+001 +9.8016876223E-001 -1.5712377595E+000
2809300000.000 +9.8885576438E-001 -4.5353453617E-001 +1.6182491872E-004 +1.4059199671E+002 +1.1335035083E-004 +1.4964354910E+002 +9.8017516023E-001 -1.7200184448E+000
3009250000.000 +9.8852619302E-001 -5.5156466231E-001 +2.4825262768E-004 +1.1042480118E+002 +2.5464222746E-004 +1.0373107238E+002 +9.7969895247E-001 -1.8045952556E+000
3209200000.000 +9.8826396486E-001 -5.2762023581E-001 +2.2871596365E-004 +1.4054080105E+002 +1.4964705990E-004 +1.2820807277E+002 +9.7871330370E-001 -1.8767033611E+000
3409150000.000 +9.8755944034E-001 -5.4336102671E-001 +2.2649578281E-004 +1.3419773598E+002 +2.3128244352E-004 +1.3252409907E+002 +9.7821817227E-001 -1.9873517108E+000
3609100000.000 +9.8754188029E-001 -5.4314378979E-001 +1.8297491461E-004 +1.6394073779E+002 +2.1135027854E-004 +1.5978658526E+002 +9.7793184637E-001 -2.0692593604E+000
3809050000.000 +9.8717293539E-001 -5.4146610553E-001 +5.7124543340E-004 +1.5369226978E+002 +4.5268555161E-004 +1.5362835207E+002 +9.7769221874E-001 -2.1265429640E+000
4009000000.000 +9.8735051372E-001 -5.8003718571E-001 +3.4124430710E-004 +1.4493795709E+002 +3.2397196345E-004 +1.3502693466E+002 +9.7799313472E-001 -2.2237950090E+000
4208950000.000 +9.8696745191E-001 -5.6431264253E-001 +4.1177701462E-004 +1.3565588241E+002 +4.3685236384E-004 +1.2404302977E+002 +9.7734377113E-001 -2.3359372883E+000
4408900000.000 +9.8651379107E-001 -5.8373315705E-001 +4.7226414493E-004 +1.2884026575E+002 +4.9505161540E-004 +1.1916657443E+002 +9.7675816226E-001 -2.3434122094E+000
4608850000.000 +9.8668581139E-001 -5.7857099117E-001 +4.3877151141E-004 +1.3035153586E+002 +4.1162718723E-004 +1.3197016438E+002 +9.7596737570E-001 -2.4597287425E+000
4808800000.000 +9.8628944788E-001 -6.0586124987E-001 +5.2058544361E-004 +1.1965368982E+002 +4.9444534264E-004 +1.2236966749E+002 +9.7486521745E-001 -2.5143737617E+000
5008750000.000 +9.8531252515E-001 -6.1298882497E-001 +3.7947103405E-004 +1.2305134829E+002 +4.3824717810E-004 +1.3137463867E+002 +9.7515629016E-001 -2.5797573909E+000
5208700000.000 +9.8488216613E-001 -5.8587237962E-001 +7.7728224636E-004 +1.3936347507E+002 +6.8639853386E-004 +1.3731911087E+002 +9.7425725074E-001 -2.6335492258E+000
5408650000.000 +9.8523001045E-001 -6.0078613719E-001 +7.0820643188E-004 +1.2104148166E+002 +7.5485070775E-004 +1.2650443269E+002 +9.7444768856E-001 -2.7050135983E+000
5608600000.000 +9.8539832479E-001 -6.0496627284E-001 +7.7542105259E-004 +1.2381821479E+002 +7.5623547280E-004 +1.1400919057E+002 +9.7464215076E-001 -2.7574357966E+000
5808550000.000 +9.8505759035E-001 -6.0783035815E-001 +7.1196611713E-004 +1.0927938159E+002 +7.6021867391E-004 +1.1106682725E+002 +9.7420170350E-001 -2.8079146889E+000
6008500000.000 +9.8553543803E-001 -6.4414735351E-001 +7.3020777087E-004 +1.1683786658E+002 +7.4183470410E-004 +1.1552109993E+002 +9.7494783527E-001 -2.9567762797E+000
6208450000.000 +9.8548678924E-001 -6.3541420620E-001 +9.3761731512E-004 +1.0503644658E+002 +8.9790512314E-004 +1.0669155623E+002 +9.7468823096E-001 -3.0422399368E+000
6408400000.000 +9.8533323696E-001 -6.7628502592E-001 +7.7631064013E-004 +1.0814190378E+002 +8.6474900352E-004 +1.0861666573E+002 +9.7505411197E-001 -3.1606936197E+000
6608350000.000 +9.8568893584E-001 -6.9373710000E-001 +8.0045906516E-004 +1.0463946142E+002 +8.4787704972E-004 +1.0062432715E+002 +9.7493941712E-001 -3.2756709845E+000
6808300000.000 +9.8544034170E-001 -7.1975063728E-001 +8.3973412327E-004 +1.0039601365E+002 +8.3838116511E-004 +9.7371039790E+001 +9.7458823928E-001 -3.3378083648E+000
7008250000.000 +9.8548138427E-001 -6.9434295636E-001 +8.3966446481E-004 +1.0056763904E+002 +8.5557035363E-004 +9.3133115626E+001 +9.7450575712E-001 -3.4535669735E+000
7208200000.000 +9.8567710431E-001 -7.2275189286E-001 +8.0480379171E-004 +9.5708633301E+001 +8.0844384861E-004 +8.8847120516E+001 +9.7397454415E-001 -3.5590530860E+000
7408150000.000 +9.8529295034E-001 -7.5328828911E-001 +7.2729980903E-004 +9.8306420345E+001 +7.6454427698E-004 +9.6223942545E+001 +9.7333129846E-001 -3.6122905451E+000
7608100000.000 +9.8442989759E-001 -7.6289239599E-001 +8.8400641223E-004 +9.6533857024E+001 +8.5550697319E-004 +9.4031480331E+001 +9.7282022218E-001 -3.7239861074E+000
7808050000.000 +9.8414593139E-001 -8.1194446934E-001 +7.9222902203E-004 +9.8584330892E+001 +7.0988095851E-004 +9.6974371175E+001 +9.7224814156E-001 -3.8344782633E+000
8008000000.000 +9.8392048864E-001 -8.3060923973E-001 +8.3678883896E-004 +9.7659378508E+001 +7.8861245403E-004 +9.8004194519E+001 +9.7139230757E-001 -3.9345134423E+000
8207950000.000 +9.8366936904E-001 -8.5057184166E-001 +8.0051061490E-004 +9.3706439691E+001 +7.3086715591E-004 +9.3026414775E+001 +9.7106929525E-001 -4.0247391359E+000
8407900000.000 +9.8335089074E-001 -8.4715153210E-001 +7.9146231441E-004 +1.0092827972E+002 +7.8331437605E-004 +1.0187649664E+002 +9.7091774471E-001 -4.1133534545E+000
8607850000.000 +9.8347711361E-001 -8.4701924755E-001 +8.0781066185E-004 +1.0221055364E+002 +7.4330681576E-004 +1.1192869649E+002 +9.7035382321E-001 -4.1517562134E+000
8807800000.000 +9.8293470550E-001 -8.6949467102E-001 +9.5831391629E-004 +1.0932041682E+002 +9.4913390088E-004 +1.0808023035E+002 +9.6957447916E-001 -4.2167372660E+000
9007750000.000 +9.8290117355E-001 -8.4640445398E-001 +9.3424832076E-004 +1.1060457137E+002 +1.0111632762E-003 +1.1007133510E+002 +9.6932227533E-001 -4.3076682989E+000
9207700000.000 +9.8291797882E-001 -8.7620137506E-001 +1.0600228858E-003 +1.0983232463E+002 +1.0508841061E-003 +1.0871348795E+002 +9.6965373095E-001 -4.3818289799E+000
9407650000.000 +9.8235433120E-001 -8.7088098559E-001 +1.1022479668E-003 +1.0044080816E+002 +1.0967296997E-003 +1.0773249621E+002 +9.6904039861E-001 -4.4683887852E+000
9607600000.000 +9.8243558538E-001 -9.0146227770E-001 +1.0947000477E-003 +1.0427773897E+002 +1.0846620377E-003 +1.0289863818E+002 +9.6874323667E-001 -4.5485578359E+000
9807550000.000 +9.8233998126E-001 -9.4023258963E-001 +1.0521082532E-003 +1.0760517423E+002 +1.0726382622E-003 +1.0310578426E+002 +9.6883878219E-001 -4.6869988087E+000
10007500000.000 +9.8218370909E-001 -9.4161758650E-001 +1.2140753575E-003 +1.0784065440E+002 +1.1284261415E-003 +1.0344742091E+002 +9.6780000345E-001 -4.6907312508E+000
10207450000.000 +9.8171313016E-001 -9.2281482471E-001 +1.1836608194E-003 +1.0178733764E+002 +1.1373970876E-003 +1.0432265935E+002 +9.6699974979E-001 -4.7941870624E+000
10407400000.000 +9.8127064207E-001 -9.7273177756E-001 +1.1857191605E-003 +1.0816560184E+002 +1.1856988834E-003 +1.0764216963E+002 +9.6620792122E-001 -4.8594971056E+000
10607350000.000 +9.8066396319E-001 -9.7765973993E-001 +1.2604066370E-003 +1.1103109850E+002 +1.2826089654E-003 +1.0819242000E+002 +9.6596466705E-001 -4.9617801719E+000
10807300000.000 +9.8058174903E-001 -9.6530954741E-001 +1.3308865132E-003 +1.0931363889E+002 +1.3375037009E-003 +1.0950247123E+002 +9.6540304589E-001 -5.0063199372E+000
11007250000.000 +9.8033939209E-001 -9.6892188986E-001 +1.3964789503E-003 +1.0732496900E+002 +1.3815878242E-003 +1.0621586896E+002 +9.6487776723E-001 -5.1049200238E+000
11207200000.000 +9.8011505154E-001 -9.7461865806E-001 +1.4577515277E-003 +1.0750253152E+002 +1.4083046642E-003 +1.0651402208E+002 +9.6445553837E-001 -5.1453620971E+000
11407150000.000 +9.7976325806E-001 -9.8475848805E-001 +1.4043974680E-003 +1.1055023905E+002 +1.4426960343E-003 +1.1091556850E+002 +9.6380340728E-001 -5.2250365177E+000
11607100000.000 +9.7960485806E-001 -1.0274222200E+000 +1.6071534950E-003 +1.1194982993E+002 +1.6015242837E-003 +1.1271604513E+002 +9.6331597470E-001 -5.2919641901E+000
11807050000.000 +9.7935922393E-001 -9.8078046105E-001 +1.7182344905E-003 +1.1329686385E+002 +1.7826242579E-003 +1.1178059642E+002 +9.6310987588E-001 -5.4100998954E+000
12007000000.000 +9.7859867911E-001 -1.0085321192E+000 +1.9252316354E-003 +1.1137356436E+002 +1.7972197239E-003 +1.0728504356E+002 +9.6269242401E-001 -5.4596710501E+000
12206950000.000 +9.7866802032E-001 -9.9278120834E-001 +2.0281989228E-003 +1.0928730813E+002 +2.0093715320E-003 +1.0397434923E+002 +9.6256937376E-001 -5.5073772138E+000
12406900000.000 +9.7838355145E-001 -9.8735130281E-001 +2.1778909759E-003 +1.0316081606E+002 +2.1003784948E-003 +1.0181038316E+002 +9.6243936987E-001 -5.6126678845E+000
12606850000.000 +9.7833392937E-001 -9.8341417153E-001 +2.2503239677E-003 +9.8702918575E+001 +2.2023052695E-003 +9.9156488742E+001 +9.6142214645E-001 -5.6263306384E+000
12806800000.000 +9.7777127805E-001 -9.5777791483E-001 +2.3864886757E-003 +9.5554861711E+001 +2.3428085338E-003 +9.3450102616E+001 +9.6055265220E-001 -5.7120816243E+000
13006750000.000 +9.7847112489E-001 -9.5753590854E-001 +2.2371641627E-003 +8.4321225359E+001 +2.2119790074E-003 +8.4536892823E+001 +9.6047980840E-001 -5.7628336195E+000
13206700000.000 +9.7787313472E-001 -1.0060032660E+000 +2.0064147882E-003 +8.6009625420E+001 +1.9221965848E-003 +8.3481011735E+001 +9.5952424361E-001 -5.8757710570E+000
13406650000.000 +9.7687132228E-001 -1.0340788953E+000 +1.9867679723E-003 +8.6488853195E+001 +1.9401146851E-003 +8.6512026803E+001 +9.5848999198E-001 -5.9488357804E+000
13606600000.000 +9.7641598661E-001 -1.0433359717E+000 +1.8808393618E-003 +8.7270008017E+001 +1.8095329404E-003 +8.8430345229E+001 +9.5784405170E-001 -5.9144825369E+000
13806550000.000 +9.7595265806E-001 -1.0081365239E+000 +1.7638292919E-003 +9.0593281641E+001 +1.7393199031E-003 +9.3533440654E+001 +9.5709146740E-001 -6.0188323209E+000
14006500000.000 +9.7601599269E-001 -1.0232202767E+000 +1.9078035859E-003 +9.4944254753E+001 +1.8867034536E-003 +9.4891040293E+001 +9.5629026649E-001 -6.0373377300E+000
14206450000.000 +9.7548621502E-001 -1.0592889539E+000 +2.2171267541E-003 +9.7195545794E+001 +2.2290290703E-003 +9.5368681545E+001 +9.5577644342E-001 -6.0575953980E+000
14406400000.000 +9.7564649540E-001 -1.0464494193E+000 +2.2647116523E-003 +8.9885326464E+001 +2.2959174718E-003 +9.0659614248E+001 +9.5492619272E-001 -6.0989965135E+000
14606350000.000 +9.7534656938E-001 -9.9674730585E-001 +2.1559924265E-003 +9.5206674949E+001 +2.1318336721E-003 +9.5503053141E+001 +9.5550248145E-001 -6.1817896607E+000
14806300000.000 +9.7489584299E-001 -1.0230247473E+000 +2.4557032132E-003 +9.1464453312E+001 +2.4117175491E-003 +8.9213053276E+001 +9.5507518813E-001 -6.2092861519E+000
15006250000.000 +9.7505661168E-001 -1.0335288833E+000 +2.2395729816E-003 +8.7656960347E+001 +2.2805962068E-003 +8.5037464994E+001 +9.5463531645E-001 -6.2641955533E+000
15206200000.000 +9.7473337810E-001 -1.0081450892E+000 +2.3574290443E-003 +9.1221969513E+001 +2.2998324856E-003 +9.1094842537E+001 +9.5432352650E-001 -6.3359152539E+000
15406150000.000 +9.7457583422E-001 -9.9899416488E-001 +2.4100506643E-003 +8.5102033841E+001 +2.3891888654E-003 +8.3158969947E+001 +9.5369035232E-001 -6.3383154974E+000
15606100000.000 +9.7413909213E-001 -9.6997909041E-001 +2.3818748095E-003 +8.9683166918E+001 +2.2801332376E-003 +8.9038923878E+001 +9.5329831086E-001 -6.4032674308E+000
15806050000.000 +9.7395884819E-001 -9.7379144500E-001 +2.5394383740E-003 +9.0063822557E+001 +2.5124735697E-003 +8.7656416598E+001 +9.5233570440E-001 -6.4112333170E+000
16006000000.000 +9.7339850754E-001 -9.4750851875E-001 +2.5086567329E-003 +8.9324132540E+001 +2.3455343508E-003 +8.5176106000E+001 +9.5205461848E-001 -6.4856092138E+000
16205950000.000 +9.7360534116E-001 -9.3267515283E-001 +2.5443116001E-003 +8.3783980517E+001 +2.3919521550E-003 +8.4288926766E+001 +9.5151474919E-001 -6.5318829503E+000
16405900000.000 +9.7298550435E-001 -8.8219799344E-001 +2.6112522702E-003 +9.0439600755E+001 +2.4745166775E-003 +8.5417495435E+001 +9.5092258805E-001 -6.6095189984E+000
16605850000.000 +9.7283345005E-001 -8.8635025435E-001 +2.8938911397E-003 +8.7349891807E+001 +2.6981309257E-003 +8.6983737486E+001 +9.5057332122E-001 -6.5658088452E+000
16805800000.000 +9.7320046147E-001 -8.7647113654E-001 +2.7764929438E-003 +8.2057283271E+001 +2.6984985554E-003 +7.9972750393E+001 +9.5037664523E-001 -6.6355509495E+000
17005750000.000 +9.7363414566E-001 -8.7582012356E-001 +2.8648744221E-003 +7.8904892845E+001 +2.7446212618E-003 +7.9229594147E+001 +9.5038200335E-001 -6.6758954090E+000
17205700000.000 +9.7302306523E-001 -9.3597373723E-001 +2.6115258686E-003 +7.6930195000E+001 +2.5330441376E-003 +7.7107901811E+001 +9.5068253478E-001 -6.6531417651E+000
17405650000.000 +9.7181709911E-001 -8.4435121213E-001 +2.2609573859E-003 +7.9106778793E+001 +2.2948218442E-003 +8.0601797069E+001 +9.5046822680E-001 -6.7213537872E+000
17605600000.000 +9.7199103216E-001 -8.5825518255E-001 +2.3199083864E-003 +8.9967035722E+001 +2.2452669996E-003 +9.0624783712E+001 +9.5054672154E-001 -6.7842309286E+000
17805550000.000 +9.7246264422E-001 -8.9912010792E-001 +2.5665308550E-003 +9.1710193108E+001 +2.4836236632E-003 +9.3264579295E+001 +9.4992613115E-001 -6.8326949445E+000
18005500000.000 +9.7235316153E-001 -8.3032974110E-001 +2.7804398313E-003 +9.4301554362E+001 +2.7084271384E-003 +9.3660033590E+001 +9.4925013597E-001 -6.9020549037E+000
18205450000.000 +9.7234590321E-001 -8.2284046236E-001 +3.0500186677E-003 +9.2142839759E+001 +2.9737600017E-003 +9.0244144587E+001 +9.4910673675E-001 -6.9570084516E+000
18405400000.000 +9.7233255496E-001 -7.8454849545E-001 +3.0083105795E-003 +9.2578473650E+001 +2.9557255194E-003 +9.2617461147E+001 +9.4863188529E-001 -6.9578397380E+000
18605350000.000 +9.7186877040E-001 -7.8806050321E-001 +3.3809977516E-003 +9.2536703366E+001 +3.2937185873E-003 +9.1207725018E+001 +9.4786016001E-001 -6.9019071485E+000
18805300000.000 +9.7186049909E-001 -7.9245383876E-001 +3.5274766195E-003 +8.7887588393E+001 +3.4663573031E-003 +8.6969133424E+001 +9.4746950448E-001 -7.0137070114E+000
19005250000.000 +9.7186053659E-001 -8.2204211693E-001 +3.6471445469E-003 +8.7884558287E+001 +3.4798400627E-003 +8.7110244832E+001 +9.4709846691E-001 -7.0347191004E+000
19205200000.000 +9.7135988496E-001 -7.5065098119E-001 +3.7448365833E-003 +8.7539902839E+001 +3.5841185171E-003 +8.5021087631E+001 +9.4642925324E-001 -7.0325378106E+000
19405150000.000 +9.7168090006E-001 -8.0258353800E-001 +3.8026973184E-003 +8.5371229489E+001 +3.6140284619E-003 +8.4220647547E+001 +9.4636346464E-001 -7.1186550869E+000
19605100000.000 +9.7146355034E-001 -7.4338888146E-001 +3.9659968871E-003 +8.9880697980E+001 +3.7757259120E-003 +8.7948763034E+001 +9.4539857781E-001 -7.1278798670E+000
19805050000.000 +9.7124357364E-001 -6.7840915607E-001 +4.3526713242E-003 +8.5374106504E+001 +4.2232670612E-003 +8.4278036742E+001 +9.4569723810E-001 -7.0071326574E+000
20005000000.000 +9.7153364049E-001 -6.9922008376E-001 +4.2633605840E-003 +8.1701234254E+001 +4.2822071496E-003 +8.1487361815E+001 +9.4529327939E-001 -7.1276480680E+000
20204950000.000 +9.7140916549E-001 -7.6070544041E-001 +4.3683336935E-003 +7.7010792348E+001 +4.2095519294E-003 +7.7914442046E+001 +9.4505887057E-001 -7.1064342164E+000
20404900000.000 +9.7288523090E-001 -6.5133719540E-001 +4.3153750543E-003 +7.4391918523E+001 +4.2350056573E-003 +7.5357097517E+001 +9.4459551314E-001 -7.0561339184E+000
20604850000.000 +9.7302060970E-001 -7.0959644454E-001 +4.4628559398E-003 +7.4642679847E+001 +4.4241477710E-003 +7.4691394337E+001 +9.4487010372E-001 -7.1167791856E+000
20804800000.000 +9.7264340702E-001 -6.1352453326E-001 +4.5362476575E-003 +7.1726597717E+001 +4.4389785614E-003 +6.9550671907E+001 +9.4442509263E-001 -7.1188066362E+000
21004750000.000 +9.7327354289E-001 -6.5391661891E-001 +4.6275599879E-003 +7.1681104659E+001 +4.3067127358E-003 +6.9261176512E+001 +9.4567428089E-001 -7.1379362733E+000
21204700000.000 +9.7465755252E-001 -6.5062826979E-001 +4.4025708509E-003 +6.7471451469E+001 +4.4012943028E-003 +6.7686701456E+001 +9.4530092890E-001 -7.1871567758E+000
21404650000.000 +9.7362637668E-001 -6.4062213425E-001 +4.5624724784E-003 +6.6903781723E+001 +4.4234078965E-003 +6.9238209255E+001 +9.4499057793E-001 -7.2144047017E+000
21604600000.000 +9.7384661152E-001 -6.5785932119E-001 +4.5227268674E-003 +6.7289522090E+001 +4.4146213304E-003 +6.5068984685E+001 +9.4539600390E-001 -7.1691915383E+000
21804550000.000 +9.7389817140E-001 -6.8361292956E-001 +4.4697899265E-003 +6.7458209869E+001 +4.4512316730E-003 +6.6121027312E+001 +9.4593194725E-001 -7.2585577853E+000
22004500000.000 +9.7380705337E-001 -6.2508390612E-001 +4.4941562560E-003 +6.6850053863E+001 +4.5704974473E-003 +6.6523910975E+001 +9.4612958672E-001 -7.2475296612E+000
22204450000.000 +9.7409152231E-001 -6.3601521390E-001 +4.6146607660E-003 +6.5765116609E+001 +4.5072439426E-003 +6.4911639123E+001 +9.4632861155E-001 -7.2506013943E+000
22404400000.000 +9.7422583036E-001 -6.2331220558E-001 +4.6148014730E-003 +6.5884953102E+001 +4.3049794716E-003 +6.2092848331E+001 +9.4682564492E-001 -7.2808933893E+000
22604350000.000 +9.7419885936E-001 -6.7126324513E-001 +4.5410131212E-003 +6.6049447744E+001 +4.4673432035E-003 +6.3496983276E+001 +9.4696735654E-001 -7.3121668706E+000
22804300000.000 +9.7343530370E-001 -5.9186540417E-001 +4.7963867024E-003 +6.5344333766E+001 +4.6047485887E-003 +6.3565797037E+001 +9.4689000786E-001 -7.2663116910E+000
23004250000.000 +9.7432404354E-001 -5.8804747250E-001 +4.6470418942E-003 +6.4080465349E+001 +4.5373892823E-003 +6.4821234604E+001 +9.4741542520E-001 -7.3247085866E+000
23204200000.000 +9.7441737285E-001 -6.3365167116E-001 +5.1818282356E-003 +6.5104264733E+001 +4.7564461426E-003 +6.3462236983E+001 +9.4864491528E-001 -7.2710067113E+000
23404150000.000 +9.7459102853E-001 -5.5031404898E-001 +5.2545069299E-003 +6.4198052399E+001 +5.2014556073E-003 +6.4353857426E+001 +9.4826599131E-001 -7.2793062439E+000
23604100000.000 +9.7427807889E-001 -4.5824123667E-001 +5.7697876860E-003 +6.4390752919E+001 +5.7080017536E-003 +5.9674116677E+001 +9.4815478234E-001 -7.3967120252E+000
23804050000.000 +9.7441920954E-001 -5.7894003468E-001 +5.9171947141E-003 +6.1078764764E+001 +5.5068746474E-003 +6.0319615772E+001 +9.4906382231E-001 -7.4331338732E+000
24004000000.000 +9.7423398013E-001 -4.3677416947E-001 +5.7507138516E-003 +5.9042098784E+001 +5.5450422425E-003 +5.8806656452E+001 +9.4914768374E-001 -7.5407755101E+000
24203950000.000 +9.7596817107E-001 -4.2185375423E-001 +5.9171378825E-003 +5.2723703792E+001 +5.7644126674E-003 +5.1995249773E+001 +9.4881419428E-001 -7.5350235475E+000
24403900000.000 +9.7758268420E-001 -4.5177643876E-001 +5.6983131338E-003 +5.1846953423E+001 +5.5848637076E-003 +5.2412448117E+001 +9.4938411906E-001 -7.5543979864E+000
24603850000.000 +9.7774184036E-001 -5.6375539877E-001 +6.2363799571E-003 +4.9838427844E+001 +5.9041974769E-003 +4.8864978199E+001 +9.4882760035E-001 -7.5619287305E+000
24803800000.000 +9.7942295248E-001 -5.4392110993E-001 +5.9671906186E-003 +4.6612660844E+001 +5.6369810256E-003 +4.1616041939E+001 +9.4976130053E-001 -7.6522346352E+000
25003750000.000 +9.7819811178E-001 -6.1649698705E-001 +5.6393526187E-003 +4.7067133369E+001 +5.4080901724E-003 +4.2262349905E+001 +9.4987254827E-001 -7.6898564544E+000
25203700000.000 +9.7873129854E-001 -5.7239543529E-001 +5.4847845269E-003 +4.3721876993E+001 +5.3334131636E-003 +4.3299196026E+001 +9.5108671488E-001 -7.6986837732E+000
25403650000.000 +9.7907394621E-001 -6.2908058636E-001 +5.4072083729E-003 +4.2425037104E+001 +5.3252436450E-003 +4.1153152535E+001 +9.5110618730E-001 -7.7424837123E+000
25603600000.000 +9.7914130152E-001 -5.9444287591E-001 +5.2711704754E-003 +4.1824763299E+001 +4.9768953947E-003 +4.2358002607E+001 +9.5128453161E-001 -7.8365635617E+000
25803550000.000 +9.7939838284E-001 -6.6993501905E-001 +5.3330184289E-003 +4.5088073074E+001 +5.0243512557E-003 +4.2744347711E+001 +9.5104150872E-001 -7.8337142402E+000
26003500000.000 +9.7874921394E-001 -7.0724280012E-001 +5.2882559629E-003 +4.4998829856E+001 +4.9641883216E-003 +4.2305742194E+001 +9.5107438215E-001 -7.8940340747E+000
26203450000.000 +9.7949944584E-001 -7.3870004490E-001 +5.4606420893E-003 +4.4404654964E+001 +5.2145934520E-003 +4.4928240619E+001 +9.5154484975E-001 -7.9043061621E+000
26403400000.000 +9.7948354594E-001 -7.4871051202E-001 +5.3537971045E-003 +4.4384070693E+001 +5.1038635903E-003 +4.2111364818E+001 +9.5238577546E-001 -7.9780271956E+000
26603350000.000 +9.7896443932E-001 -6.9025333586E-001 +5.3166729368E-003 +4.8232086812E+001 +5.2697875737E-003 +4.4428912166E+001 +9.5187573609E-001 -7.9931551259E+000
26803300000.000 +9.7924467291E-001 -6.8274311729E-001 +5.5333221277E-003 +4.4593917283E+001 +5.3192157072E-003 +4.4151888705E+001 +9.5262912710E-001 -8.0566088564E+000
27003250000.000 +9.7923913577E-001 -6.9982916953E-001 +5.7345928815E-003 +4.8895157072E+001 +5.2640106886E-003 +4.6972688708E+001 +9.5245009040E-001 -8.0874274807E+000
27203200000.000 +9.7910441227E-001 -6.8449249376E-001 +6.2332055318E-003 +4.8455422666E+001 +5.7776275527E-003 +4.5130861825E+001 +9.5195503780E-001 -8.1004730398E+000
27403150000.000 +9.7893936110E-001 -6.9839697692E-001 +6.7640242118E-003 +4.5880913936E+001 +6.4342719783E-003 +4.2076489225E+001 +9.5175993205E-001 -8.1817663839E+000
27603100000.000 +9.7819708279E-001 -6.6179594639E-001 +6.7461320140E-003 +4.0015578300E+001 +6.2345375362E-003 +3.7183628670E+001 +9.5189458182E-001 -8.1315483725E+000
27803050000.000 +9.7622960907E-001 -7.0105589229E-001 +7.1829338926E-003 +4.2483903486E+001 +6.6643014697E-003 +4.0876010389E+001 +9.5229926656E-001 -8.1872436070E+000
28003000000.000 +9.7774576342E-001 -7.1573092915E-001 +7.8730815529E-003 +3.4593094338E+001 +7.3531208784E-003 +3.4876857323E+001 +9.5152003248E-001 -8.1989260472E+000
28202950000.000 +9.7762870158E-001 -6.8140050289E-001 +7.9155020383E-003 +2.7692522507E+001 +7.3544334366E-003 +2.8963040354E+001 +9.5144246739E-001 -8.1525594084E+000
28402900000.000 +9.7866592169E-001 -6.9575491218E-001 +7.2893392247E-003 +2.1398481990E+001 +7.1119859810E-003 +2.0824066990E+001 +9.5188629415E-001 -8.2128777482E+000
28602850000.000 +9.7905688199E-001 -6.8817066478E-001 +6.5389580340E-003 +2.0498799818E+001 +6.2997651006E-003 +1.8582611631E+001 +9.5274953792E-001 -8.3145858820E+000
28802800000.000 +9.7931207991E-001 -7.2581597515E-001 +6.3191244922E-003 +1.9098184882E+001 +5.7261292133E-003 +1.8503623536E+001 +9.5415035816E-001 -8.3519714211E+000
29002750000.000 +9.8027538611E-001 -7.2534809603E-001 +6.0775709845E-003 +2.0455319687E+001 +5.6996851459E-003 +1.8131842581E+001 +9.5389593685E-001 -8.4081966395E+000
29202700000.000 +9.8097347177E-001 -7.2863936180E-001 +5.9176371564E-003 +2.0304233617E+001 +5.6060662274E-003 +1.8693860837E+001 +9.5407962402E-001 -8.5353815915E+000
29402650000.000 +9.8039549558E-001 -7.6262184140E-001 +5.8673419304E-003 +2.0983064547E+001 +5.3787299902E-003 +1.9024259415E+001 +9.5465469630E-001 -8.5422782697E+000
29602600000.000 +9.8118203302E-001 -6.9150866155E-001 +5.7164945993E-003 +2.2586360407E+001 +5.4931028397E-003 +1.9774798178E+001 +9.5492290378E-001 -8.5736135364E+000
29802550000.000 +9.8120588317E-001 -7.1924616415E-001 +5.6352945460E-003 +2.2275346268E+001 +5.3599594961E-003 +1.9010195400E+001 +9.5522209289E-001 -8.6194996864E+000
30002500000.000 +9.8120633145E-001 -7.6271691382E-001 +5.7064635435E-003 +2.3157131270E+001 +5.3068440842E-003 +2.1433953989E+001 +9.5584816716E-001 -8.6484435807E+000
30202450000.000 +9.8110424820E-001 -7.7193867439E-001 +5.5910484229E-003 +2.3541976168E+001 +5.3974395012E-003 +2.2036884791E+001 +9.5566509637E-001 -8.6893773052E+000
30402400000.000 +9.8069309922E-001 -8.1314903547E-001 +5.8949158708E-003 +2.7000761325E+001 +5.3759193285E-003 +2.4605281722E+001 +9.5539620238E-001 -8.7761001467E+000
30602350000.000 +9.8067244033E-001 -8.2179855657E-001 +5.9472530921E-003 +2.6107125140E+001 +5.6171045432E-003 +2.7961368223E+001 +9.5608178242E-001 -8.8324234053E+000
30802300000.000 +9.8082063492E-001 -8.3505270621E-001 +6.4049117059E-003 +2.4931990323E+001 +5.9359221771E-003 +2.6952574968E+001 +9.5504375558E-001 -8.7784236960E+000
31002250000.000 +9.8070355121E-001 -7.6415295891E-001 +6.4199212964E-003 +2.7136491732E+001 +6.1276288902E-003 +2.5714164032E+001 +9.5512637600E-001 -8.8641302990E+000
31202200000.000 +9.8023701470E-001 -8.9002294105E-001 +7.4389753865E-003 +2.4736401313E+001 +6.9205817875E-003 +2.5920225318E+001 +9.5372944583E-001 -8.9399205199E+000
31402150000.000 +9.7868637063E-001 -7.9677357530E-001 +8.3371787167E-003 +1.8080592262E+001 +8.0649809936E-003 +2.0019512724E+001 +9.5299087933E-001 -8.8806782920E+000
31602100000.000 +9.7848991647E-001 -6.7956868038E-001 +8.1461170142E-003 +8.7305882860E+000 +7.8193890873E-003 +6.1363971923E+000 +9.5288576601E-001 -8.9361686416E+000
31802050000.000 +9.7962224312E-001 -8.2044281760E-001 +7.3990534667E-003 +4.9746389611E+000 +7.2327600118E-003 +4.7219615831E+000 +9.5360662281E-001 -8.9781274373E+000
32002000000.000 +9.7982306995E-001 -7.5766752082E-001 +7.5108849761E-003 -8.1022053291E-001 +7.2262645919E-003 -1.3687755007E+000 +9.5414783609E-001 -8.9518698960E+000
32201950000.000 +9.8129080877E-001 -7.5408451449E-001 +6.6716856889E-003 -2.6784175620E+000 +6.4388115099E-003 -4.7019598314E+000 +9.5619650757E-001 -9.0449982756E+000
32401900000.000 +9.8205998553E-001 -8.0483345004E-001 +6.3486643329E-003 -1.8197540685E+000 +5.9755226747E-003 -5.0076435149E+000 +9.5657446622E-001 -9.1131946605E+000
32601850000.000 +9.8169903310E-001 -8.6380092346E-001 +6.2157644648E-003 -1.7335905376E+000 +5.9423080152E-003 -3.4423387083E+000 +9.5610887911E-001 -9.1914619858E+000
32801800000.000 +9.8189974243E-001 -8.9528646131E-001 +5.9417316813E-003 -2.9985241370E+000 +5.8479925501E-003 -4.6454015143E+000 +9.5614260387E-001 -9.2017319272E+000
33001750000.000 +9.8153006175E-001 -8.1986037787E-001 +5.9122668379E-003 -5.7646727460E+000 +5.6073677984E-003 -6.7683490061E+000 +9.5632808121E-001 -9.3689787068E+000
33201700000.000 +9.8165713809E-001 -9.1929383894E-001 +5.5387336073E-003 -3.9399438888E+000 +5.2011680338E-003 -6.2108647779E+000 +9.5658205975E-001 -9.3989367821E+000
33401650000.000 +9.8106419389E-001 -9.3570779620E-001 +5.2830290556E-003 -1.2394578109E+000 +4.9319184643E-003 -5.3781736047E+000 +9.5618514608E-001 -9.4796726290E+000
33601600000.000 +9.8114121478E-001 -9.3165434560E-001 +5.3565675163E-003 -2.0461025458E+000 +5.0384212118E-003 -3.3868697917E+000 +9.5579981453E-001 -9.4543758425E+000
33801550000.000 +9.8065170686E-001 -9.4979124258E-001 +5.1747904111E-003 -2.1309209415E+000 +4.8545624839E-003 -4.1789902436E+000 +9.5577260068E-001 -9.5343000312E+000
34001500000.000 +9.8056724011E-001 -9.7182340016E-001 +5.0411917566E-003 +3.8140753317E-001 +4.8578091552E-003 -1.8558104748E+000 +9.5541372039E-001 -9.6300095623E+000
34201450000.000 +9.8001811944E-001 -8.9872742470E-001 +5.2130479108E-003 +5.3231290760E-001 +4.8806697570E-003 -3.7076802776E+000 +9.5569060514E-001 -9.7309496092E+000
34401400000.000 +9.7979330925E-001 -9.4925626428E-001 +5.1749928141E-003 +2.1113298933E+000 +5.0265341143E-003 +1.0114242166E+000 +9.5550857434E-001 -9.7654407693E+000
34601350000.000 +9.8004749634E-001 -9.0045907255E-001 +5.2342916387E-003 +2.0359368520E+000 +5.2221889283E-003 -8.1456981178E-001 +9.5533402090E-001 -9.8008878529E+000
34801300000.000 +9.8103403280E-001 -8.4120268287E-001 +5.7336525841E-003 +5.7071998880E+000 +5.3661535647E-003 +1.2322555714E+000 +9.5479166932E-001 -9.9014592479E+000
35001250000.000 +9.7953991941E-001 -9.1374385923E-001 +6.1009562085E-003 -5.8533817217E-001 +5.8250006198E-003 -8.2399617578E-001 +9.5353175681E-001 -9.7785672070E+000
35201200000.000 +9.7912971625E-001 -8.6931630303E-001 +6.3341501412E-003 -4.5787111208E+000 +5.9941400352E-003 -7.6974280259E+000 +9.5306694566E-001 -9.8494348561E+000
35401150000.000 +9.7947754372E-001 -8.8274946267E-001 +6.4739566412E-003 -8.9786759277E+000 +5.8992973595E-003 -1.0150985367E+001 +9.5324104780E-001 -9.8372150322E+000
35601100000.000 +9.7895045085E-001 -8.6488380513E-001 +6.2586962940E-003 -1.2639773297E+001 +5.8668906903E-003 -1.3917561429E+001 +9.5225383207E-001 -9.8624937518E+000
35801050000.000 +9.7921316313E-001 -8.4219238890E-001 +5.9874771973E-003 -1.5177279665E+001 +5.6473859048E-003 -1.7257480939E+001 +9.5205126037E-001 -9.9243670661E+000
36001000000.000 +9.7871709643E-001 -8.1204506955E-001 +5.6898840055E-003 -1.6651103557E+001 +5.4836053953E-003 -2.0473233383E+001 +9.5210807427E-001 -9.9415619439E+000
36200950000.000 +9.7987587361E-001 -8.7184004440E-001 +5.4668126249E-003 -2.2935230146E+001 +5.3684796996E-003 -2.4367534723E+001 +9.5277014664E-001 -9.8904606052E+000
36400900000.000 +9.7947346052E-001 -8.6710916487E-001 +5.2389376356E-003 -2.2280482739E+001 +4.9963580339E-003 -2.5792990263E+001 +9.5209513460E-001 -1.0001183153E+001
36600850000.000 +9.8081955012E-001 -8.8443364330E-001 +4.8703156495E-003 -2.2458709138E+001 +4.4896801156E-003 -2.6100337861E+001 +9.5151036135E-001 -1.0120044627E+001
36800800000.000 +9.8020614756E-001 -9.4193625337E-001 +4.4874718274E-003 -2.0432641899E+001 +4.2112867834E-003 -2.6055395666E+001 +9.5176877106E-001 -1.0172736271E+001
37000750000.000 +9.7996796742E-001 -1.0461015871E+000 +4.2233862394E-003 -1.6600864703E+001 +3.9983772654E-003 -1.9325169973E+001 +9.5138945428E-001 -1.0206341518E+001
37200700000.000 +9.7969174753E-001 -1.0458288143E+000 +4.0889685880E-003 -1.3702760178E+001 +3.8022663145E-003 -1.7791795260E+001 +9.5163955352E-001 -1.0325499958E+001
37400650000.000 +9.7942592257E-001 -1.0511528826E+000 +4.3296938588E-003 -1.0251351137E+001 +4.0622570822E-003 -1.0810971570E+001 +9.5199763161E-001 -1.0355063924E+001
37600600000.000 +9.7870122959E-001 -1.0673322961E+000 +4.5522591233E-003 -1.1544947625E+001 +4.3358830689E-003 -1.2579313230E+001 +9.5101693172E-001 -1.0372082641E+001
37800550000.000 +9.7821128165E-001 -1.0257515836E+000 +4.6075480526E-003 -1.2864634343E+001 +4.4383884743E-003 -1.5393610759E+001 +9.5076911256E-001 -1.0396995948E+001
38000500000.000 +9.7767930464E-001 -9.8582036343E-001 +4.5216427971E-003 -1.7372858427E+001 +4.2167947780E-003 -1.9199022114E+001 +9.5116726175E-001 -1.0374932147E+001
38200450000.000 +9.7772780063E-001 -9.9782820953E-001 +4.0073657268E-003 -1.3777740514E+001 +3.8284537749E-003 -1.4127047542E+001 +9.4953033238E-001 -1.0431257777E+001
38400400000.000 +9.7730513539E-001 -9.2166665245E-001 +4.2810469871E-003 -7.2111337550E+000 +3.9500930825E-003 -1.0594434264E+001 +9.4852182443E-001 -1.0462921809E+001
38600350000.000 +9.7617324234E-001 -1.0284553905E+000 +4.8433827784E-003 -4.1967619462E+000 +4.5859931214E-003 -7.4769781858E+000 +9.4730435868E-001 -1.0401918910E+001
38800300000.000 +9.7652568246E-001 -8.9399677663E-001 +5.0685887767E-003 -9.9874208945E+000 +4.8294398659E-003 -1.0758251622E+001 +9.4550059156E-001 -1.0365369406E+001
39000250000.000 +9.7664992973E-001 -9.1334570903E-001 +5.1142043712E-003 -1.5343081682E+001 +4.9207675075E-003 -1.6967932739E+001 +9.4626465508E-001 -1.0339595776E+001
39200200000.000 +9.7682153785E-001 -7.5926551932E-001 +5.0441954130E-003 -1.6476668615E+001 +4.7988617356E-003 -1.8432469839E+001 +9.4554228147E-001 -1.0365972130E+001
39400150000.000 +9.7785120837E-001 -7.7607560046E-001 +5.1317099667E-003 -1.6602420956E+001 +5.1149563198E-003 -2.0382417870E+001 +9.4556389829E-001 -1.0440989715E+001
39600100000.000 +9.7884371741E-001 -5.7587083994E-001 +5.4667989548E-003 -1.9268675970E+001 +5.2638011567E-003 -2.2685299823E+001 +9.4483334689E-001 -1.0458951407E+001
39800050000.000 +9.7878232167E-001 -7.5228355548E-001 +5.2092133517E-003 -2.6854068945E+001 +5.1418611143E-003 -3.0472386864E+001 +9.4553196079E-001 -1.0503407290E+001
40000000000.000 +9.8016738487E-001 -6.4436557979E-001 +4.6444718144E-003 -3.2235170769E+001 +4.4158077332E-003 -3.4794136859E+001 +9.4728539074E-001 -1.0579977943E+001
