# Supplementary material for: Conductivity and radio frequency performance data for silver nanoparticle inks deposited via aerosol jet deposition and processed under varying conditions
Source: Data Brief. 2020 Sep 24;33:106331. doi: 10.1016/j.dib.2020.106331 (PMC7560714; doi:10.1016/j.dib.2020.106331)
Supplement: Supplementary file 3 [file mmc3.zip › Sintering Study/Clariant Ink/RF Data/CLA_09_05.S2P]

!  2-Port S-parameters saved by WinCal
! VAR NAME=AFRL171011_05_05
! VAR DATE=11/27/2017 2:28:49 PM
! VAR FILENAME=AFRL171011_05_05.S2P
! VAR MeasName=S-Parameters (CALIBRATED_DATA) read from VNA (E8364B)
! VAR MeasDate=11/27/2017 2:18:22 PM
! VAR PHYS_PORTS=1,2
! VAR ObjTypeName=DATASET
! VAR IndexType=Frequency
!
# Hz S MA R 50
10000000.000 +9.9425169121E-001 -2.9318264175E-001 +1.2265666050E-003 +8.8429876200E+001 +3.0707745148E-003 -7.1146787289E+001 +9.9027781007E-001 -3.5097957874E-001
209950000.000 +9.8901217126E-001 -2.1500208864E-001 +2.4648173625E-004 -2.6080049655E+001 +1.5101449394E-004 +3.8494215869E+001 +9.8386108258E-001 -4.0279736981E-001
409900000.000 +9.8900042082E-001 -2.9750733478E-001 +2.0244903599E-004 +2.7588843469E+001 +1.3514354763E-004 +3.3933860884E+001 +9.8268386864E-001 -6.2679675172E-001
609850000.000 +9.8826801785E-001 -3.7598980383E-001 +5.4960006613E-005 -5.3813553338E+001 +3.2729010695E-005 -1.4740214803E+002 +9.8154666837E-001 -8.9152056571E-001
809800000.000 +9.8814351948E-001 -4.0062523238E-001 +3.5765829442E-004 +4.3547314380E+001 +3.4915471107E-004 +5.4543977979E+001 +9.8164514805E-001 -1.0332037506E+000
1009750000.000 +9.8779031580E-001 -5.5607186610E-001 +2.0867592681E-004 -7.7860286636E+001 +2.0178994295E-004 -9.5984642029E+001 +9.8033149698E-001 -1.2996793418E+000
1209700000.000 +9.8756171061E-001 -5.7424014758E-001 +3.6595717757E-005 -1.3609349533E+002 +4.5230611732E-005 -2.9068174665E+001 +9.7989557258E-001 -1.4492312046E+000
1409650000.000 +9.8799658429E-001 -7.1262991333E-001 +5.3425797307E-005 -1.4422634994E+002 +9.3641791709E-005 +1.5330273041E+002 +9.7909747678E-001 -1.7200903367E+000
1609600000.000 +9.8613863281E-001 -7.4984848518E-001 +6.7103990423E-005 -1.0482952527E+002 +1.5275833793E-005 -1.1201810574E+002 +9.7786654651E-001 -1.9711978954E+000
1809550000.000 +9.8522966745E-001 -8.7351446018E-001 +6.1141537244E-005 -1.5533308430E+002 +2.5313412438E-005 -1.0417379634E+002 +9.7658825844E-001 -2.2296306603E+000
2009500000.000 +9.8388930393E-001 -9.8563433362E-001 +3.1583831475E-004 +1.1936347080E+002 +3.0497462214E-004 +1.1124648478E+002 +9.7473992065E-001 -2.4464429515E+000
2209450000.000 +9.8319637760E-001 -9.4509103172E-001 +1.1615476564E-004 -1.0583181914E+002 +8.5417564418E-005 -8.6622891253E+001 +9.7364326378E-001 -2.5401273004E+000
2409400000.000 +9.8321021588E-001 -1.0447378045E+000 +2.2434851844E-004 +9.4274182148E+001 +1.6055234743E-004 +1.0208436079E+002 +9.7347368167E-001 -2.7602812267E+000
2609350000.000 +9.8299460052E-001 -1.0614060842E+000 +1.6786508945E-004 +9.6372730875E+001 +2.0486015376E-004 +5.2343354187E+001 +9.7268563363E-001 -2.9478517263E+000
2809300000.000 +9.8311191775E-001 -1.1400521161E+000 +1.3981963947E-004 +1.6971206154E+002 +1.6693809508E-004 +1.3500107891E+002 +9.7262530712E-001 -3.1328311208E+000
3009250000.000 +9.8236248604E-001 -1.2387164338E+000 +2.8334105180E-004 +1.0339579158E+002 +2.8025637254E-004 +9.7276731622E+001 +9.7196747811E-001 -3.3193825511E+000
3209200000.000 +9.8197659144E-001 -1.3155296744E+000 +1.9109002421E-004 +1.3450111561E+002 +1.9600830494E-004 +1.2820415233E+002 +9.7126543851E-001 -3.5369174627E+000
3409150000.000 +9.8151065711E-001 -1.3325421928E+000 +2.1038250094E-004 +1.2525152790E+002 +2.1100491633E-004 +1.1718326418E+002 +9.7035997372E-001 -3.6757755500E+000
3609100000.000 +9.8127619546E-001 -1.4070034005E+000 +2.3366847106E-004 +1.4556920466E+002 +2.0755121249E-004 +1.4138173260E+002 +9.6948329978E-001 -3.8594959202E+000
3809050000.000 +9.8082846524E-001 -1.4072300301E+000 +4.8152259023E-004 +1.4489362213E+002 +4.9572503730E-004 +1.4709881390E+002 +9.6847453438E-001 -3.9705415644E+000
4009000000.000 +9.8099721294E-001 -1.4696716551E+000 +4.1236284539E-004 +1.2430375969E+002 +3.7342348028E-004 +1.2777767845E+002 +9.6771910651E-001 -4.1927329747E+000
4208950000.000 +9.8022311392E-001 -1.5355771445E+000 +5.9264932780E-004 +1.2463137236E+002 +5.5438676669E-004 +1.2422508420E+002 +9.6666624108E-001 -4.4113115671E+000
4408900000.000 +9.7924773854E-001 -1.5586717934E+000 +5.4489473248E-004 +1.0968205518E+002 +5.5932134634E-004 +1.1187481187E+002 +9.6591745545E-001 -4.5320578441E+000
4608850000.000 +9.7865111156E-001 -1.6010682248E+000 +4.6034312866E-004 +1.2396046293E+002 +4.8031776500E-004 +1.2230854946E+002 +9.6520905346E-001 -4.7368288927E+000
4808800000.000 +9.7831439077E-001 -1.6848308935E+000 +5.1125644492E-004 +1.1426626235E+002 +5.1381853759E-004 +1.1517153515E+002 +9.6428184688E-001 -4.9055594704E+000
5008750000.000 +9.7783961099E-001 -1.6869630358E+000 +5.4632711411E-004 +1.1430521688E+002 +5.0341945909E-004 +1.1565780024E+002 +9.6392002930E-001 -5.0676171506E+000
5208700000.000 +9.7774925603E-001 -1.7080397332E+000 +7.7754360690E-004 +1.3550217242E+002 +6.9400163533E-004 +1.3594451350E+002 +9.6317721671E-001 -5.2301702043E+000
5408650000.000 +9.7778714978E-001 -1.7483961751E+000 +8.4329809070E-004 +1.1381351788E+002 +7.7984210979E-004 +1.1836984495E+002 +9.6293162341E-001 -5.3710928653E+000
5608600000.000 +9.7803890275E-001 -1.7909942763E+000 +8.0516015276E-004 +1.0603165797E+002 +8.4244970152E-004 +1.0908039846E+002 +9.6290062894E-001 -5.5420384811E+000
5808550000.000 +9.7767892725E-001 -1.8332531087E+000 +8.3948763011E-004 +1.0036851981E+002 +8.6249026254E-004 +1.1082872054E+002 +9.6284931152E-001 -5.7142630391E+000
6008500000.000 +9.7862725540E-001 -1.9137531419E+000 +8.1829343442E-004 +1.1032832755E+002 +7.5111435964E-004 +1.1334533977E+002 +9.6280832850E-001 -5.9307555019E+000
6208450000.000 +9.7832199446E-001 -1.9461371419E+000 +9.6407022166E-004 +1.0141540252E+002 +9.5683282342E-004 +1.0250003663E+002 +9.6217535362E-001 -6.1068534342E+000
6408400000.000 +9.7838419623E-001 -2.0241269550E+000 +1.0146392999E-003 +1.0070031259E+002 +8.9307980649E-004 +9.9033347565E+001 +9.6159761995E-001 -6.2986562949E+000
6608350000.000 +9.7845516048E-001 -2.0966303775E+000 +9.4747144419E-004 +9.3343706810E+001 +9.2545053772E-004 +9.6888961147E+001 +9.6050605436E-001 -6.4950813691E+000
6808300000.000 +9.7726712293E-001 -2.1436132299E+000 +8.6646672301E-004 +9.0528371344E+001 +9.2168585225E-004 +9.4245240937E+001 +9.5966376056E-001 -6.6505687290E+000
7008250000.000 +9.7720612414E-001 -2.1839079586E+000 +9.5884277467E-004 +9.2251993384E+001 +9.0073663028E-004 +9.7806997101E+001 +9.5909012803E-001 -6.8422782092E+000
7208200000.000 +9.7689490657E-001 -2.2485825827E+000 +9.6962301545E-004 +8.9587570781E+001 +9.1469851820E-004 +9.0403088542E+001 +9.5847098458E-001 -7.0333478759E+000
7408150000.000 +9.7709767066E-001 -2.3198073538E+000 +8.9293749354E-004 +9.2514643992E+001 +8.7006178744E-004 +9.4524380627E+001 +9.5801413795E-001 -7.1733350084E+000
7608100000.000 +9.7640727911E-001 -2.3919312662E+000 +9.6932975088E-004 +8.8072820814E+001 +9.4798621135E-004 +9.0229015236E+001 +9.5696130827E-001 -7.3707621134E+000
7808050000.000 +9.7586457798E-001 -2.4693262512E+000 +8.2183958600E-004 +9.0100169999E+001 +9.0044251290E-004 +9.2213109360E+001 +9.5627691241E-001 -7.6003346044E+000
8008000000.000 +9.7530931108E-001 -2.5102583808E+000 +9.1019542382E-004 +9.0865080466E+001 +9.8794401204E-004 +8.9477076307E+001 +9.5510606446E-001 -7.7665200240E+000
8207950000.000 +9.7520130995E-001 -2.5733338270E+000 +8.8253472351E-004 +8.4417890837E+001 +8.5339746219E-004 +8.9544768600E+001 +9.5433642226E-001 -7.8925314897E+000
8407900000.000 +9.7461410911E-001 -2.6027709357E+000 +8.5235843529E-004 +8.9588634602E+001 +8.5509469725E-004 +9.5644252940E+001 +9.5407829854E-001 -8.0738579761E+000
8607850000.000 +9.7431812740E-001 -2.6644360150E+000 +8.8331353020E-004 +9.9754169302E+001 +8.3062185060E-004 +1.0123123891E+002 +9.5349200254E-001 -8.2561161923E+000
8807800000.000 +9.7425701121E-001 -2.7103953839E+000 +1.0848277376E-003 +1.0059146210E+002 +1.0245788001E-003 +1.0753591868E+002 +9.5267543869E-001 -8.3871985598E+000
9007750000.000 +9.7407627122E-001 -2.7357870490E+000 +1.0421292307E-003 +1.0264896597E+002 +1.0243819547E-003 +1.0473459315E+002 +9.5159097945E-001 -8.5787940909E+000
9207700000.000 +9.7397017171E-001 -2.7818260316E+000 +1.1850951011E-003 +1.0284624499E+002 +1.1536273142E-003 +1.0297183061E+002 +9.5086887365E-001 -8.7190750589E+000
9407650000.000 +9.7334228727E-001 -2.8414275648E+000 +1.2130016453E-003 +9.8012551323E+001 +1.1296542924E-003 +1.0117985344E+002 +9.4945688677E-001 -8.9429325986E+000
9607600000.000 +9.7241092444E-001 -2.8869388652E+000 +1.2631027565E-003 +9.5191364349E+001 +1.1874330168E-003 +9.7788492603E+001 +9.4879011572E-001 -9.0772355144E+000
9807550000.000 +9.7211585416E-001 -2.9659897724E+000 +1.1799363697E-003 +9.7888647734E+001 +1.1699381419E-003 +1.0101030259E+002 +9.4807878623E-001 -9.2338557186E+000
10007500000.000 +9.7156161328E-001 -3.0243703171E+000 +1.2263797846E-003 +1.0134791434E+002 +1.1655975491E-003 +9.9518343637E+001 +9.4688787908E-001 -9.3577485941E+000
10207450000.000 +9.7116740541E-001 -3.0455244087E+000 +1.2919609166E-003 +9.4497878767E+001 +1.2936066992E-003 +9.9600245511E+001 +9.4648400587E-001 -9.5497511676E+000
10407400000.000 +9.7089433421E-001 -3.1229355381E+000 +1.3510265958E-003 +9.7803442414E+001 +1.2463825015E-003 +1.0388423552E+002 +9.4532258762E-001 -9.6941010161E+000
10607350000.000 +9.7002564782E-001 -3.1559459540E+000 +1.3913856817E-003 +9.9228195102E+001 +1.3528386565E-003 +1.0029414952E+002 +9.4445561455E-001 -9.8751965586E+000
10807300000.000 +9.6983805963E-001 -3.1928638866E+000 +1.4247804418E-003 +1.0121486896E+002 +1.4042939908E-003 +1.0393324707E+002 +9.4331956270E-001 -1.0006364396E+001
11007250000.000 +9.6952223962E-001 -3.2328142226E+000 +1.4641214442E-003 +9.9271445457E+001 +1.4157733375E-003 +1.0073239655E+002 +9.4262106177E-001 -1.0176992696E+001
11207200000.000 +9.6904310141E-001 -3.2861308017E+000 +1.5398907690E-003 +9.9525604915E+001 +1.5018026221E-003 +1.0322976301E+002 +9.4202979896E-001 -1.0321657411E+001
11407150000.000 +9.6888201378E-001 -3.3060451957E+000 +1.5891633620E-003 +1.0606221007E+002 +1.5592921330E-003 +1.0831944812E+002 +9.4121893170E-001 -1.0475182761E+001
11607100000.000 +9.6870891572E-001 -3.3986909919E+000 +1.8404846974E-003 +1.0151344233E+002 +1.6677510439E-003 +1.0422059941E+002 +9.4064177012E-001 -1.0656788665E+001
11807050000.000 +9.6862820784E-001 -3.4021580951E+000 +1.8989495330E-003 +1.0256916088E+002 +1.8098773912E-003 +1.0262600526E+002 +9.3947359307E-001 -1.0774604537E+001
12007000000.000 +9.6738673486E-001 -3.4517809221E+000 +2.0736023395E-003 +1.0074770693E+002 +1.8835817067E-003 +1.0090437096E+002 +9.3798224268E-001 -1.0946206113E+001
12206950000.000 +9.6699813254E-001 -3.4686425192E+000 +2.1566216197E-003 +9.7930235286E+001 +2.0908366102E-003 +9.7778711014E+001 +9.3739746770E-001 -1.1055100149E+001
12406900000.000 +9.6544301300E-001 -3.4866164503E+000 +2.2758703204E-003 +9.5328190683E+001 +2.2087769872E-003 +9.5475583728E+001 +9.3664414571E-001 -1.1244366442E+001
12606850000.000 +9.6553169064E-001 -3.5456159201E+000 +2.3808849544E-003 +8.9169580882E+001 +2.2313562362E-003 +9.2951756215E+001 +9.3531119601E-001 -1.1317219456E+001
12806800000.000 +9.6504368007E-001 -3.5360591599E+000 +2.4447254926E-003 +8.7494083613E+001 +2.3554474664E-003 +8.8422359413E+001 +9.3494981400E-001 -1.1506901591E+001
13006750000.000 +9.6578958402E-001 -3.5788778099E+000 +2.4387378336E-003 +7.8539891187E+001 +2.2777425703E-003 +8.2814813831E+001 +9.3392793364E-001 -1.1639907033E+001
13206700000.000 +9.6516802373E-001 -3.6895876533E+000 +2.2066716971E-003 +8.1623147581E+001 +2.1280365182E-003 +8.3307901424E+001 +9.3247535322E-001 -1.1808748247E+001
13406650000.000 +9.6402369483E-001 -3.7443499341E+000 +2.2226995040E-003 +8.0031845325E+001 +2.1186431099E-003 +8.3580257965E+001 +9.3155877593E-001 -1.1939643688E+001
13606600000.000 +9.6292255335E-001 -3.7707781341E+000 +1.9978514208E-003 +8.0826156889E+001 +2.0121938543E-003 +8.2031240350E+001 +9.3015351799E-001 -1.2028686107E+001
13806550000.000 +9.6219470251E-001 -3.7626267448E+000 +2.0486007817E-003 +8.2118915621E+001 +2.0583130674E-003 +8.3916395387E+001 +9.2986018196E-001 -1.2170830304E+001
14006500000.000 +9.6251148947E-001 -3.8337761454E+000 +2.1597971273E-003 +8.6582732704E+001 +2.0761662171E-003 +8.6355129806E+001 +9.2866980885E-001 -1.2293502255E+001
14206450000.000 +9.6204352858E-001 -3.8474224086E+000 +2.4473705984E-003 +8.8441243671E+001 +2.3883682329E-003 +8.7818780765E+001 +9.2779983803E-001 -1.2337283859E+001
14406400000.000 +9.6234831757E-001 -3.8909138615E+000 +2.5978890446E-003 +7.8621993251E+001 +2.5090042669E-003 +8.0998650552E+001 +9.2635307420E-001 -1.2524946383E+001
14606350000.000 +9.6220669165E-001 -3.8936530328E+000 +2.3101278457E-003 +8.1297832913E+001 +2.2412375334E-003 +8.2654027710E+001 +9.2663116535E-001 -1.2666766396E+001
14806300000.000 +9.6131087485E-001 -3.9360282359E+000 +2.5486433991E-003 +7.7910297001E+001 +2.4360181873E-003 +7.9742298133E+001 +9.2479769948E-001 -1.2776356483E+001
15006250000.000 +9.6104012370E-001 -3.9858904370E+000 +2.4307042619E-003 +7.3814277554E+001 +2.2977518398E-003 +7.5591890162E+001 +9.2418917927E-001 -1.2912402955E+001
15206200000.000 +9.5988323347E-001 -3.9752068967E+000 +2.4391546341E-003 +7.8965939585E+001 +2.3383293473E-003 +8.2463617670E+001 +9.2344544070E-001 -1.3041774728E+001
15406150000.000 +9.5961605829E-001 -3.9838899681E+000 +2.5444455280E-003 +7.4744633563E+001 +2.4105597629E-003 +7.5526412011E+001 +9.2251573143E-001 -1.3159147499E+001
15606100000.000 +9.5902410854E-001 -3.9555336609E+000 +2.5222006226E-003 +8.0220893939E+001 +2.3432814452E-003 +8.1926584698E+001 +9.2198848820E-001 -1.3343051791E+001
15806050000.000 +9.5855852171E-001 -4.0603018445E+000 +2.6212841325E-003 +7.8334376979E+001 +2.4506378658E-003 +7.9098688772E+001 +9.2136808622E-001 -1.3436164751E+001
16006000000.000 +9.5822142760E-001 -4.0371675043E+000 +2.6152756875E-003 +7.5494761748E+001 +2.4129862629E-003 +7.7244931741E+001 +9.2052660101E-001 -1.3516393438E+001
16205950000.000 +9.5844955768E-001 -4.0378704338E+000 +2.6649245107E-003 +7.3941477813E+001 +2.5414319809E-003 +7.5328454011E+001 +9.1961314117E-001 -1.3675400404E+001
16405900000.000 +9.5808376350E-001 -4.0428902105E+000 +2.7409761766E-003 +7.7827371293E+001 +2.4950485988E-003 +7.7258925871E+001 +9.1889728790E-001 -1.3855588081E+001
16605850000.000 +9.5741754429E-001 -4.0344074919E+000 +2.9404609095E-003 +7.7139321403E+001 +2.6671543601E-003 +7.7778217868E+001 +9.1846596788E-001 -1.3907463942E+001
16805800000.000 +9.5804616211E-001 -4.0637040186E+000 +2.7882098108E-003 +7.2802018294E+001 +2.6278756943E-003 +7.2932697475E+001 +9.1805796579E-001 -1.4005319279E+001
17005750000.000 +9.5822138173E-001 -4.0932345003E+000 +2.8895298523E-003 +7.0427255685E+001 +2.7177551669E-003 +7.2480572212E+001 +9.1778946176E-001 -1.4163944697E+001
17205700000.000 +9.5796887115E-001 -4.1965335500E+000 +2.7219835594E-003 +6.6801501187E+001 +2.5766168514E-003 +6.8342568855E+001 +9.1763656209E-001 -1.4234294324E+001
17405650000.000 +9.5664966598E-001 -4.1378153568E+000 +2.2745452353E-003 +6.9153159647E+001 +2.2560611089E-003 +7.1273282546E+001 +9.1681859551E-001 -1.4366415803E+001
17605600000.000 +9.5638874403E-001 -4.1732390615E+000 +2.3612654553E-003 +7.8272483123E+001 +2.1849290539E-003 +8.0506135771E+001 +9.1550223506E-001 -1.4514101020E+001
17805550000.000 +9.5566627107E-001 -4.1850593803E+000 +2.5483326337E-003 +8.2060436496E+001 +2.3879957101E-003 +8.2531915539E+001 +9.1450128938E-001 -1.4639095477E+001
18005500000.000 +9.5563048636E-001 -4.1475890793E+000 +2.7471850035E-003 +8.1447950054E+001 +2.6533947132E-003 +8.2268923067E+001 +9.1329313053E-001 -1.4792707720E+001
18205450000.000 +9.5570268190E-001 -4.2060249456E+000 +3.0248679388E-003 +8.0670840398E+001 +2.9289672972E-003 +8.2080092004E+001 +9.1270967257E-001 -1.4870349701E+001
18405400000.000 +9.5543808362E-001 -4.1869132101E+000 +2.9716466974E-003 +8.0908484559E+001 +2.8698986785E-003 +8.2984381840E+001 +9.1242322425E-001 -1.4992908514E+001
18605350000.000 +9.5554344281E-001 -4.2686933677E+000 +3.3455979367E-003 +8.1084492201E+001 +3.1047353794E-003 +8.1828074871E+001 +9.1118032038E-001 -1.5097291677E+001
18805300000.000 +9.5567511418E-001 -4.2616759506E+000 +3.4851547152E-003 +7.6745965597E+001 +3.1921735852E-003 +7.8650846066E+001 +9.1054298309E-001 -1.5245467952E+001
19005250000.000 +9.5594325261E-001 -4.3260988453E+000 +3.4209148353E-003 +7.6759372682E+001 +3.2819179009E-003 +7.8716409854E+001 +9.0967535001E-001 -1.5283068139E+001
19205200000.000 +9.5522222499E-001 -4.3233788772E+000 +3.5961089874E-003 +7.7103010668E+001 +3.3498492449E-003 +7.7093636721E+001 +9.0865350502E-001 -1.5425584693E+001
19405150000.000 +9.5506196640E-001 -4.3562655663E+000 +3.5206931550E-003 +7.4538236058E+001 +3.3551342999E-003 +7.5005535995E+001 +9.0781076516E-001 -1.5500599039E+001
19605100000.000 +9.5474315408E-001 -4.3272392719E+000 +3.7431556275E-003 +7.9222925429E+001 +3.4466542507E-003 +8.0953936133E+001 +9.0730122525E-001 -1.5615537900E+001
19805050000.000 +9.5458255823E-001 -4.2955131277E+000 +4.2682987959E-003 +7.5431257569E+001 +3.9619678540E-003 +7.5702196793E+001 +9.0667582222E-001 -1.5730381971E+001
20005000000.000 +9.5515609934E-001 -4.3313278502E+000 +4.2323568325E-003 +6.7779321221E+001 +3.7723933615E-003 +6.9242037146E+001 +9.0642897570E-001 -1.5838288941E+001
20204950000.000 +9.5442714859E-001 -4.4189063637E+000 +4.4142995357E-003 +6.7276481631E+001 +4.1487580818E-003 +6.6857115525E+001 +9.0508783419E-001 -1.5963390204E+001
20404900000.000 +9.5666845305E-001 -4.2758419735E+000 +4.0859954429E-003 +6.5263428754E+001 +3.8646256091E-003 +6.5770118714E+001 +9.0312799597E-001 -1.5997924339E+001
20604850000.000 +9.5568701189E-001 -4.4108831723E+000 +4.1623750076E-003 +6.3720151982E+001 +3.8804654005E-003 +6.5484899812E+001 +9.0336379378E-001 -1.6139352000E+001
20804800000.000 +9.5505545597E-001 -4.3297796588E+000 +4.2297632019E-003 +6.1312050515E+001 +3.9256143456E-003 +6.2706796060E+001 +9.0220729314E-001 -1.6233098720E+001
21004750000.000 +9.5517133216E-001 -4.3590207708E+000 +4.3822686608E-003 +6.1104357885E+001 +3.9968727559E-003 +6.0882158102E+001 +9.0252298067E-001 -1.6365298609E+001
21204700000.000 +9.5666426677E-001 -4.3487149621E+000 +4.1178963165E-003 +5.8906262248E+001 +3.9715977065E-003 +5.7898716906E+001 +9.0198528295E-001 -1.6483129624E+001
21404650000.000 +9.5664686796E-001 -4.4125082177E+000 +4.1309440403E-003 +6.0301659019E+001 +3.7815903601E-003 +6.0689068515E+001 +9.0139171745E-001 -1.6553060423E+001
21604600000.000 +9.5673818225E-001 -4.5066837637E+000 +3.7614898835E-003 +5.4530256076E+001 +3.8347528574E-003 +5.7571629536E+001 +9.0088887475E-001 -1.6619503105E+001
21804550000.000 +9.5757097789E-001 -4.5346830371E+000 +4.1116554734E-003 +5.6650557140E+001 +3.7252332192E-003 +5.9882184683E+001 +9.0016801459E-001 -1.6829664351E+001
22004500000.000 +9.5703756847E-001 -4.4955134948E+000 +4.2010092636E-003 +5.6478451287E+001 +3.9604355385E-003 +5.9412566883E+001 +8.9932381573E-001 -1.6893216345E+001
22204450000.000 +9.5757707450E-001 -4.5406318366E+000 +4.1268666997E-003 +5.8789112187E+001 +4.0584817991E-003 +5.8214660793E+001 +8.9855740102E-001 -1.6964216016E+001
22404400000.000 +9.5838387282E-001 -4.6000350643E+000 +4.0670679436E-003 +5.6745867339E+001 +3.7457253163E-003 +5.7526279972E+001 +8.9945956619E-001 -1.7087148856E+001
22604350000.000 +9.5741431787E-001 -4.6314160559E+000 +4.1940609372E-003 +5.8827674050E+001 +3.8373975777E-003 +5.8119889902E+001 +8.9864433634E-001 -1.7189538130E+001
22804300000.000 +9.5746798376E-001 -4.5828104782E+000 +4.1720625027E-003 +5.6719147611E+001 +3.8990493399E-003 +5.5633397964E+001 +8.9707227826E-001 -1.7210462702E+001
23004250000.000 +9.5800577014E-001 -4.6692088377E+000 +4.3300059390E-003 +5.8148492922E+001 +3.8597683198E-003 +6.0139238172E+001 +8.9652412813E-001 -1.7398554652E+001
23204200000.000 +9.5782382677E-001 -4.7404391336E+000 +4.3226926104E-003 +5.9022556807E+001 +3.9257239664E-003 +5.8270790619E+001 +8.9585074543E-001 -1.7376426793E+001
23404150000.000 +9.5839542590E-001 -4.7092937946E+000 +4.2600495084E-003 +5.5803756367E+001 +4.2215082255E-003 +6.3325007216E+001 +8.9493733678E-001 -1.7533629751E+001
23604100000.000 +9.5730158786E-001 -4.5521355775E+000 +4.7486913643E-003 +5.5745858141E+001 +4.5854631988E-003 +5.7646032156E+001 +8.9425343030E-001 -1.7649135857E+001
23804050000.000 +9.5634066127E-001 -4.6374201158E+000 +4.8449754772E-003 +5.2040162941E+001 +4.7047089745E-003 +5.4483473953E+001 +8.9383020344E-001 -1.7777846851E+001
24004000000.000 +9.5732320888E-001 -4.6436570446E+000 +4.9896091939E-003 +5.1200947539E+001 +4.5914470382E-003 +5.5537319731E+001 +8.9361584613E-001 -1.7842436824E+001
24203950000.000 +9.5930252614E-001 -4.5709483697E+000 +5.0841133629E-003 +4.6994294576E+001 +4.7143999021E-003 +4.9502823212E+001 +8.9293493795E-001 -1.7974013852E+001
24403900000.000 +9.6095288519E-001 -4.7228316878E+000 +5.0011362947E-003 +4.6781814731E+001 +4.4618168470E-003 +5.0908398064E+001 +8.9275151831E-001 -1.8082265480E+001
24603850000.000 +9.6132080577E-001 -4.8201082418E+000 +5.1504402925E-003 +4.6570700793E+001 +4.9984900839E-003 +4.7022250466E+001 +8.9144686363E-001 -1.8174700749E+001
24803800000.000 +9.6189655677E-001 -4.9056450045E+000 +5.0049655797E-003 +4.0238777913E+001 +4.7535256684E-003 +4.1179644551E+001 +8.9144301831E-001 -1.8257284872E+001
25003750000.000 +9.6092579167E-001 -5.0283733779E+000 +4.9499452848E-003 +4.0280773503E+001 +4.4794791650E-003 +4.1722668152E+001 +8.9090614365E-001 -1.8374959336E+001
25203700000.000 +9.6221140566E-001 -4.9891859076E+000 +4.8428813448E-003 +3.8349208630E+001 +4.5446753488E-003 +3.9825642457E+001 +8.9133282027E-001 -1.8484101422E+001
25403650000.000 +9.6255710923E-001 -5.0541989867E+000 +4.4846627228E-003 +3.9417941267E+001 +4.4054921489E-003 +3.8907178071E+001 +8.9052096330E-001 -1.8569598463E+001
25603600000.000 +9.6265920655E-001 -5.0789538340E+000 +4.4970352690E-003 +3.9725588966E+001 +4.2951834882E-003 +4.1134896939E+001 +8.9009478970E-001 -1.8712897643E+001
25803550000.000 +9.6302415038E-001 -5.1842458608E+000 +4.4856741738E-003 +4.3751195002E+001 +4.3472561276E-003 +4.3318749794E+001 +8.8870349866E-001 -1.8773338144E+001
26003500000.000 +9.6278993094E-001 -5.2285541650E+000 +4.5986049754E-003 +4.3059372735E+001 +4.2520661364E-003 +4.3238560408E+001 +8.8709440061E-001 -1.8906786919E+001
26203450000.000 +9.6261989260E-001 -5.2558939681E+000 +4.7760412878E-003 +4.2988283132E+001 +4.3993295427E-003 +4.3554881615E+001 +8.8633763063E-001 -1.8991760748E+001
26403400000.000 +9.6218360272E-001 -5.3120116159E+000 +4.8330845875E-003 +4.1490247877E+001 +4.3781813928E-003 +4.3353084044E+001 +8.8631653236E-001 -1.9079964825E+001
26603350000.000 +9.6229341485E-001 -5.2959035596E+000 +4.9206221955E-003 +4.4570398364E+001 +4.6337993231E-003 +4.4249158890E+001 +8.8484374795E-001 -1.9140150567E+001
26803300000.000 +9.6249085174E-001 -5.3505676224E+000 +4.9959281996E-003 +4.0239042578E+001 +4.5450175217E-003 +4.2156672862E+001 +8.8475519931E-001 -1.9269257591E+001
27003250000.000 +9.6227694587E-001 -5.3789565199E+000 +4.8901555286E-003 +4.4020470383E+001 +4.7265358806E-003 +4.6112399752E+001 +8.8397603000E-001 -1.9332877125E+001
27203200000.000 +9.6219229072E-001 -5.4280287751E+000 +5.7299916135E-003 +4.4207315575E+001 +5.1174690158E-003 +4.4863725792E+001 +8.8282164799E-001 -1.9400883092E+001
27403150000.000 +9.6236672638E-001 -5.4892977069E+000 +6.0656422215E-003 +4.0519165740E+001 +5.1597906557E-003 +4.1699232036E+001 +8.8272001967E-001 -1.9490189644E+001
27603100000.000 +9.6145102446E-001 -5.5180194086E+000 +5.6037319401E-003 +3.6978728968E+001 +5.1046161867E-003 +3.8040313917E+001 +8.8121689293E-001 -1.9527032330E+001
27803050000.000 +9.5944377594E-001 -5.5523019456E+000 +6.1190991636E-003 +4.2555272962E+001 +5.5310023547E-003 +3.9016694848E+001 +8.8102542818E-001 -1.9627785671E+001
28003000000.000 +9.5998709283E-001 -5.5725820808E+000 +7.1282650560E-003 +3.4250947989E+001 +6.2951520213E-003 +3.5649759121E+001 +8.8080798382E-001 -1.9857322795E+001
28202950000.000 +9.6065525581E-001 -5.5658030018E+000 +6.8006139906E-003 +2.5954863108E+001 +6.2058536903E-003 +2.6409842922E+001 +8.8048866809E-001 -1.9807721818E+001
28402900000.000 +9.6142891827E-001 -5.6264416844E+000 +6.5333035430E-003 +1.7446097354E+001 +6.0889719291E-003 +1.9866053116E+001 +8.7881116581E-001 -1.9940326123E+001
28602850000.000 +9.6227506970E-001 -5.6499821610E+000 +5.6568926775E-003 +1.5769285199E+001 +5.2954806110E-003 +1.8534057777E+001 +8.7896587074E-001 -2.0077020214E+001
28802800000.000 +9.6222656974E-001 -5.7151200481E+000 +5.4293390424E-003 +1.4437019171E+001 +5.0236580505E-003 +1.7531774240E+001 +8.7940702632E-001 -2.0104498430E+001
29002750000.000 +9.6349639878E-001 -5.7284627448E+000 +5.3443257166E-003 +1.8945516914E+001 +4.7308930785E-003 +1.8954921541E+001 +8.7766176183E-001 -2.0236916988E+001
29202700000.000 +9.6334486155E-001 -5.7785120807E+000 +5.1047779486E-003 +1.7192954746E+001 +4.7656363141E-003 +1.7237790300E+001 +8.7691431294E-001 -2.0459835924E+001
29402650000.000 +9.6264539994E-001 -5.8287729526E+000 +5.0203420768E-003 +1.9475938236E+001 +4.4882218694E-003 +1.8888565337E+001 +8.7613422084E-001 -2.0559483264E+001
29602600000.000 +9.6337583769E-001 -5.7761192461E+000 +4.8760244615E-003 +1.9238872349E+001 +4.6574615238E-003 +2.0476267481E+001 +8.7558415199E-001 -2.0580920969E+001
29802550000.000 +9.6384927451E-001 -5.8272808525E+000 +4.9643094780E-003 +2.0948761552E+001 +4.4615684232E-003 +1.8745406064E+001 +8.7567055645E-001 -2.0725725866E+001
30002500000.000 +9.6354850607E-001 -5.9582586800E+000 +4.9295076285E-003 +2.0494612941E+001 +4.4579274662E-003 +2.2416279434E+001 +8.7531522497E-001 -2.0784235363E+001
30202450000.000 +9.6346164847E-001 -5.9203940115E+000 +4.7801713669E-003 +2.2008005142E+001 +4.5044627485E-003 +2.1162486614E+001 +8.7427755874E-001 -2.0864300952E+001
30402400000.000 +9.6324419678E-001 -6.0192257685E+000 +5.2106800472E-003 +2.3422059745E+001 +4.3174087391E-003 +2.3470238620E+001 +8.7302978441E-001 -2.1108746275E+001
30602350000.000 +9.6383846953E-001 -6.0641094892E+000 +5.1404343260E-003 +2.3491901542E+001 +4.5734518455E-003 +2.6620331960E+001 +8.7241539930E-001 -2.1183792217E+001
30802300000.000 +9.6351195339E-001 -6.1064592632E+000 +5.2203690579E-003 +2.5106088053E+001 +4.7352165448E-003 +2.4819305667E+001 +8.7104909587E-001 -2.1156740524E+001
31002250000.000 +9.6338340770E-001 -6.0938363371E+000 +5.5375421052E-003 +2.5582733273E+001 +5.1000062653E-003 +2.8095493314E+001 +8.6981164393E-001 -2.1286611622E+001
31202200000.000 +9.6308893302E-001 -6.2472848976E+000 +6.3664668642E-003 +2.4475921845E+001 +5.8681789991E-003 +2.5321175409E+001 +8.6816024233E-001 -2.1394084387E+001
31402150000.000 +9.6154247350E-001 -6.1953642251E+000 +7.1354268661E-003 +1.5302384778E+001 +6.5550113253E-003 +1.7910786007E+001 +8.6665561089E-001 -2.1460927092E+001
31602100000.000 +9.6239907553E-001 -6.0772662514E+000 +7.0078109716E-003 +5.8918578671E+000 +6.3911880150E-003 +6.2341495222E+000 +8.6531038648E-001 -2.1524338295E+001
31802050000.000 +9.6296374588E-001 -6.2422699188E+000 +6.2164943780E-003 +3.9116289637E+000 +5.8647559475E-003 +5.4122552618E+000 +8.6428896987E-001 -2.1706521257E+001
32002000000.000 +9.6227866317E-001 -6.2236497731E+000 +6.1803199664E-003 -2.7793292832E+000 +5.6390947392E-003 -3.2566772308E+000 +8.6304283781E-001 -2.1734950511E+001
32201950000.000 +9.6324353828E-001 -6.2330454327E+000 +5.5689471828E-003 -5.0428884795E+000 +5.1965411833E-003 -4.2978596324E+000 +8.6292617542E-001 -2.1881533428E+001
32401900000.000 +9.6471601522E-001 -6.3080445468E+000 +5.4208693798E-003 -1.9978593555E+000 +4.8447407103E-003 -3.9984862462E+000 +8.6215055355E-001 -2.1970521107E+001
32601850000.000 +9.6489512384E-001 -6.3863131812E+000 +5.1807585637E-003 -1.7284881849E+000 +4.8303415926E-003 -1.7536093559E-001 +8.6097509911E-001 -2.2048995239E+001
32801800000.000 +9.6536800288E-001 -6.4657875461E+000 +5.3174038751E-003 -1.5068565047E+000 +4.9459819737E-003 -2.8285547227E+000 +8.5976424859E-001 -2.2135209004E+001
33001750000.000 +9.6522048352E-001 -6.4342846435E+000 +5.0807164522E-003 -5.1256641822E+000 +4.6589457738E-003 -5.6422680794E+000 +8.5902813760E-001 -2.2237984361E+001
33201700000.000 +9.6551141953E-001 -6.5626197957E+000 +4.6535656910E-003 -5.1115824094E+000 +4.2385851167E-003 -5.9627243457E+000 +8.5828904522E-001 -2.2279932149E+001
33401650000.000 +9.6491320263E-001 -6.6162959846E+000 +4.3161025564E-003 -2.1725849151E+000 +4.0045768291E-003 -3.1422128909E+000 +8.5697250825E-001 -2.2368312790E+001
33601600000.000 +9.6459981581E-001 -6.6528613717E+000 +4.3519971658E-003 -1.4906410010E+000 +4.1029633023E-003 -2.0896485017E-001 +8.5650638832E-001 -2.2443015339E+001
33801550000.000 +9.6456703726E-001 -6.7187844369E+000 +4.4167718007E-003 -1.5632718438E+000 +3.9965455112E-003 +9.4289484740E-001 +8.5477578413E-001 -2.2468739698E+001
34001500000.000 +9.6538141220E-001 -6.7941697728E+000 +4.4267932800E-003 +1.8432882095E+000 +3.8903053448E-003 +2.1481595691E+000 +8.5375070373E-001 -2.2711292059E+001
34201450000.000 +9.6459468504E-001 -6.7516487684E+000 +4.4007098197E-003 +1.8517843676E+000 +3.7918515619E-003 +1.3535764096E+000 +8.5290341453E-001 -2.2791595015E+001
34401400000.000 +9.6455230266E-001 -6.8773878547E+000 +4.3647166043E-003 +1.2293682976E+000 +4.0080586992E-003 +2.9817040682E+000 +8.5157314206E-001 -2.2791008459E+001
34601350000.000 +9.6434376703E-001 -6.8405741896E+000 +4.5593851022E-003 +3.3708410937E+000 +4.0805907856E-003 +3.7003591634E+000 +8.4937910142E-001 -2.2710631565E+001
34801300000.000 +9.6487748814E-001 -6.8544261515E+000 +5.1139862154E-003 +7.1952877278E+000 +4.3542033173E-003 +5.3933687361E+000 +8.4898631736E-001 -2.2946300188E+001
35001250000.000 +9.6287674368E-001 -6.9275307184E+000 +5.4565132201E-003 +1.3686364557E+000 +4.8560641129E-003 +2.1035284402E+000 +8.4652591494E-001 -2.2786956246E+001
35201200000.000 +9.6299476057E-001 -6.9269879276E+000 +5.4699901672E-003 -3.5712195214E+000 +4.6879943607E-003 -2.7617761541E+000 +8.4569095769E-001 -2.2979959393E+001
35401150000.000 +9.6300987497E-001 -6.9458611694E+000 +5.1448158144E-003 -8.6830334553E+000 +4.9466110309E-003 -7.8697471539E+000 +8.4511594863E-001 -2.2969332409E+001
35601100000.000 +9.6285264982E-001 -6.9899670086E+000 +5.3898109984E-003 -1.0908806623E+001 +4.7925309137E-003 -1.2690860067E+001 +8.4379306045E-001 -2.2964211785E+001
35801050000.000 +9.6303452156E-001 -7.0057611597E+000 +5.1472878586E-003 -1.6066028968E+001 +4.6049013974E-003 -1.3866947919E+001 +8.4274110422E-001 -2.3086773017E+001
36001000000.000 +9.6225753740E-001 -7.0643156222E+000 +5.1887891005E-003 -1.6969101330E+001 +4.5826454009E-003 -1.6358264511E+001 +8.4173421590E-001 -2.3182099073E+001
36200950000.000 +9.6378950184E-001 -7.1200780701E+000 +4.7978221646E-003 -2.3532964612E+001 +4.3867822706E-003 -2.2708113922E+001 +8.4127981601E-001 -2.3094433741E+001
36400900000.000 +9.6278164475E-001 -7.1481356369E+000 +4.4086770389E-003 -2.1467676561E+001 +3.9077001365E-003 -2.2107236758E+001 +8.4010448516E-001 -2.3213959666E+001
36600850000.000 +9.6407452357E-001 -7.2127600321E+000 +4.1470596547E-003 -2.1894782241E+001 +3.6609474708E-003 -1.9455571942E+001 +8.3863224057E-001 -2.3252543156E+001
36800800000.000 +9.6418914261E-001 -7.3183104356E+000 +3.9364738792E-003 -1.9634807379E+001 +3.4614606559E-003 -2.0141934199E+001 +8.3777289988E-001 -2.3394192837E+001
37000750000.000 +9.6398994623E-001 -7.4558123051E+000 +3.6760650880E-003 -1.7000602023E+001 +3.3121153637E-003 -1.5360181097E+001 +8.3757532895E-001 -2.3427265664E+001
37200700000.000 +9.6374723066E-001 -7.5054401928E+000 +3.8502569262E-003 -1.4690266112E+001 +3.1895076522E-003 -1.3413338202E+001 +8.3712213769E-001 -2.3495841722E+001
37400650000.000 +9.6294495401E-001 -7.5483624736E+000 +4.0075750037E-003 -1.1369833263E+001 +3.3577872158E-003 -8.9310302055E+000 +8.3740160181E-001 -2.3461272601E+001
37600600000.000 +9.6174613039E-001 -7.5742245243E+000 +3.9075691055E-003 -1.3440147097E+001 +3.4273235900E-003 -1.2575096010E+001 +8.3603696239E-001 -2.3507942010E+001
37800550000.000 +9.6032656822E-001 -7.5316261360E+000 +4.3407629674E-003 -1.5142367559E+001 +3.5987754374E-003 -1.2903836786E+001 +8.3565504549E-001 -2.3542499937E+001
38000500000.000 +9.6016282188E-001 -7.5789253049E+000 +4.2509005336E-003 -1.8646419405E+001 +3.5289413870E-003 -1.4006052820E+001 +8.3486563754E-001 -2.3581256102E+001
38200450000.000 +9.6028193192E-001 -7.5720430495E+000 +3.8055489779E-003 -1.7202539910E+001 +3.2687435906E-003 -1.4373953168E+001 +8.3374923216E-001 -2.3618568709E+001
38400400000.000 +9.6040975700E-001 -7.6232460888E+000 +3.7375037550E-003 -1.2305117234E+001 +3.3690765180E-003 -9.9125280393E+000 +8.3283352162E-001 -2.3683607417E+001
38600350000.000 +9.5920111098E-001 -7.7406647423E+000 +4.1420587213E-003 -9.6840712287E+000 +3.5807167906E-003 -7.4155981905E+000 +8.3206190070E-001 -2.3660613456E+001
38800300000.000 +9.5867690613E-001 -7.5650637529E+000 +4.3537546357E-003 -1.4215295960E+001 +3.6926862106E-003 -9.2430824473E+000 +8.2918121923E-001 -2.3784271421E+001
39000250000.000 +9.5904509498E-001 -7.7171081252E+000 +4.2921459490E-003 -1.7439078555E+001 +3.8521640514E-003 -1.5280971817E+001 +8.3001837936E-001 -2.3725810130E+001
39200200000.000 +9.5900867245E-001 -7.5893332111E+000 +4.4881729404E-003 -1.9860656183E+001 +3.6819094728E-003 -1.6237953177E+001 +8.2819883370E-001 -2.3803640518E+001
39400150000.000 +9.5926647276E-001 -7.6112783365E+000 +4.4640887639E-003 -2.1675205705E+001 +4.2044739378E-003 -1.8420425377E+001 +8.2828247614E-001 -2.3861710674E+001
39600100000.000 +9.6092768507E-001 -7.4324727869E+000 +4.6514418888E-003 -2.3503742006E+001 +4.1937674454E-003 -2.0868633446E+001 +8.2715728666E-001 -2.3918964150E+001
39800050000.000 +9.6115563042E-001 -7.5869236178E+000 +4.6882287066E-003 -3.0200051053E+001 +4.3312741985E-003 -2.9607474465E+001 +8.2810979664E-001 -2.3909839316E+001
40000000000.000 +9.6246801753E-001 -7.6057247706E+000 +4.2850403965E-003 -3.7480055203E+001 +3.5357186541E-003 -3.5991153869E+001 +8.2853607960E-001 -2.4026424911E+001
