# Supplementary material for: Conductivity and radio frequency performance data for silver nanoparticle inks deposited via aerosol jet deposition and processed under varying conditions
Source: Data Brief. 2020 Sep 24;33:106331. doi: 10.1016/j.dib.2020.106331 (PMC7560714; doi:10.1016/j.dib.2020.106331)
Supplement: Supplementary file 3 [file mmc3.zip › Sintering Study/Clariant Ink/RF Data/CLA_10_01.S2P]

!  2-Port S-parameters saved by WinCal
! VAR MeasName=S-Parameters (CALIBRATED_DATA) read from VNA (E8364B)
! VAR MeasDate=11/22/2017 4:29:26 PM
! VAR NAME=AFRL171011_02_01
! VAR FILENAME=AFRL171011_02_01.S2P
! VAR DATE=11/22/2017 4:29:26 PM
! VAR PHYS_PORTS=1,2
! VAR ObjTypeName=DATASET
! VAR IndexType=Frequency
!
# Hz S MA R 50
10000000.000 +9.9617988889E-001 -2.2613397903E-001 +1.2338175519E-003 -3.5493228949E+001 +3.3171688914E-003 -7.8279778325E+001 +9.9365599642E-001 -2.4489709373E-001
209950000.000 +9.9448970224E-001 -1.2785956016E-001 +1.6016795159E-004 -5.7998416403E+001 +1.6642930438E-004 +7.3952971166E+001 +9.9390860295E-001 -1.7220600946E-001
409900000.000 +9.9451076552E-001 -2.0027136663E-001 +1.0177078446E-004 -2.5736973787E+000 +7.1280361466E-005 +1.3211386441E+001 +9.9378516484E-001 -2.6650884098E-001
609850000.000 +9.9443093523E-001 -2.8513678844E-001 +7.1935504032E-005 -1.1389269678E+002 +1.1939460559E-004 -9.7355456248E+001 +9.9269928398E-001 -3.9226063240E-001
809800000.000 +9.9431722297E-001 -3.1731086759E-001 +2.9643543571E-004 +7.4167792294E+001 +2.9893319425E-004 +6.6018333325E+001 +9.9196862289E-001 -4.5373604457E-001
1009750000.000 +9.9347751951E-001 -3.8939798331E-001 +1.5265022916E-004 -8.8042932740E+001 +1.6783590337E-004 -9.1582950489E+001 +9.9120874554E-001 -5.5608361349E-001
1209700000.000 +9.9375218241E-001 -4.1532107631E-001 +2.8775889083E-005 +6.3445836558E+001 +1.0841328978E-004 +9.5292176246E+001 +9.9092374427E-001 -5.8268275549E-001
1409650000.000 +9.9361663247E-001 -5.0279529167E-001 +9.1656272296E-005 +9.6809698268E+001 +2.2865531558E-006 +1.6506170119E+002 +9.9086730257E-001 -6.4665336200E-001
1609600000.000 +9.9265058467E-001 -5.6554137675E-001 +5.3370510036E-005 -1.4605587022E+002 +4.3646089611E-005 -3.7875438530E+001 +9.9084902939E-001 -8.0093231551E-001
1809550000.000 +9.9115010271E-001 -6.7920229100E-001 +7.8184442123E-005 -1.7766764874E+002 +8.7005971625E-005 -1.7107042128E+002 +9.8971891352E-001 -9.2117133899E-001
2009500000.000 +9.9001804266E-001 -6.1265516471E-001 +2.4457685243E-004 +1.2581924118E+002 +2.1057527239E-004 +1.1335732041E+002 +9.8888341258E-001 -9.4522388394E-001
2209450000.000 +9.8986990662E-001 -6.7698173915E-001 +5.4496484539E-005 -2.8713321595E+001 +1.0901438668E-004 -7.3720859124E+001 +9.8807615534E-001 -1.0206407493E+000
2409400000.000 +9.9106471941E-001 -8.0641685403E-001 +1.9023356937E-004 +1.3209069432E+002 +1.3671225869E-004 +1.3431904535E+002 +9.8682278483E-001 -1.0099513645E+000
2609350000.000 +9.8970671741E-001 -7.5416014102E-001 +1.3043429510E-004 +6.4184199532E+001 +1.4841161474E-004 +6.2297128274E+001 +9.8688098460E-001 -1.0709869261E+000
2809300000.000 +9.8983434381E-001 -7.2557890095E-001 +1.5752662391E-004 +1.6484743989E+002 +1.6510779329E-004 +1.3466704831E+002 +9.8669004750E-001 -1.0710177579E+000
3009250000.000 +9.8900651765E-001 -8.8937684518E-001 +2.3259377072E-004 +1.1575926816E+002 +2.8491721890E-004 +1.0111817194E+002 +9.8629977114E-001 -1.2638083084E+000
3209200000.000 +9.8823628024E-001 -9.2989066095E-001 +2.2594625585E-004 +1.3532236143E+002 +2.2210710738E-004 +1.3031106631E+002 +9.8516348928E-001 -1.2735142367E+000
3409150000.000 +9.8767222735E-001 -9.0680887049E-001 +1.9111386064E-004 +1.5358142702E+002 +1.6769912419E-004 +1.5965858262E+002 +9.8448093661E-001 -1.2695271580E+000
3609100000.000 +9.8675240682E-001 -9.9878312793E-001 +2.6221894166E-004 +1.6238528989E+002 +2.3346937696E-004 +1.4896910411E+002 +9.8423243243E-001 -1.3367823166E+000
3809050000.000 +9.8716128016E-001 -9.3813926300E-001 +5.3169690971E-004 +1.6083129979E+002 +4.9845612153E-004 +1.4619857463E+002 +9.8400468936E-001 -1.3582035647E+000
4009000000.000 +9.8629154859E-001 -1.0049728440E+000 +3.9517763415E-004 +1.3338045624E+002 +3.7303667663E-004 +1.3284564903E+002 +9.8390691335E-001 -1.4543827398E+000
4208950000.000 +9.8649682757E-001 -1.0560735520E+000 +5.1388677045E-004 +1.3617066809E+002 +4.6368265843E-004 +1.3076341650E+002 +9.8358694859E-001 -1.5121429234E+000
4408900000.000 +9.8633202524E-001 -1.0722086881E+000 +4.8768779615E-004 +1.3619803441E+002 +5.7597848274E-004 +1.2905287352E+002 +9.8280717749E-001 -1.5272327493E+000
4608850000.000 +9.8620619065E-001 -1.0637022254E+000 +4.9544801880E-004 +1.4420937409E+002 +4.7172348963E-004 +1.3823388780E+002 +9.8258829903E-001 -1.6133679202E+000
4808800000.000 +9.8587251220E-001 -1.1207231614E+000 +5.2079658052E-004 +1.2985653999E+002 +4.9159292478E-004 +1.2880658716E+002 +9.8184883874E-001 -1.6016923829E+000
5008750000.000 +9.8667024886E-001 -1.1404125580E+000 +5.1165484531E-004 +1.3878193450E+002 +5.0526323831E-004 +1.3211594409E+002 +9.8147912786E-001 -1.6600955200E+000
5208700000.000 +9.8582367635E-001 -1.0912583830E+000 +7.5761575354E-004 +1.4916516298E+002 +7.0787661337E-004 +1.4270386368E+002 +9.8162483563E-001 -1.6418065120E+000
5408650000.000 +9.8462099449E-001 -1.1662647503E+000 +7.2677181504E-004 +1.3128050966E+002 +8.1025968005E-004 +1.3142346283E+002 +9.8150683026E-001 -1.6853150455E+000
5608600000.000 +9.8585791800E-001 -1.1884903201E+000 +8.5283138041E-004 +1.1903733447E+002 +8.0678194970E-004 +1.2132212363E+002 +9.8190556744E-001 -1.7076139956E+000
5808550000.000 +9.8510817599E-001 -1.1670915615E+000 +8.6091963651E-004 +1.0779112925E+002 +8.2751975825E-004 +1.2205710367E+002 +9.8223665613E-001 -1.7497147472E+000
6008500000.000 +9.8476081357E-001 -1.2562157951E+000 +8.7272575245E-004 +1.1986509638E+002 +8.5877878292E-004 +1.1769375247E+002 +9.8157497383E-001 -1.8417553786E+000
6208450000.000 +9.8526339945E-001 -1.3035408337E+000 +9.6432136298E-004 +1.1370297027E+002 +9.7098538296E-004 +1.1661198823E+002 +9.8163547439E-001 -1.8944234611E+000
6408400000.000 +9.8521611984E-001 -1.2845053840E+000 +9.5596204963E-004 +1.1021975539E+002 +1.0142004348E-003 +1.1122141493E+002 +9.8169671979E-001 -1.9439681421E+000
6608350000.000 +9.8484999761E-001 -1.3579013750E+000 +9.3293702669E-004 +1.0503691925E+002 +9.0804701054E-004 +1.0483965183E+002 +9.8141535810E-001 -2.0344184757E+000
6808300000.000 +9.8555886951E-001 -1.4020107551E+000 +9.6138503445E-004 +1.0331740261E+002 +9.6765001690E-004 +9.9763751752E+001 +9.8189754175E-001 -2.0838438020E+000
7008250000.000 +9.8596238580E-001 -1.3919024115E+000 +9.2792147020E-004 +1.0187220159E+002 +9.0972125075E-004 +1.0211188129E+002 +9.8111642292E-001 -2.1339453518E+000
7208200000.000 +9.8430576054E-001 -1.4733139033E+000 +8.8973521548E-004 +9.3521424864E+001 +9.2659801838E-004 +9.5404526362E+001 +9.8068405329E-001 -2.2167948389E+000
7408150000.000 +9.8532462067E-001 -1.5383352192E+000 +8.9344543825E-004 +1.0649591872E+002 +9.3517675318E-004 +1.0429239463E+002 +9.8064083833E-001 -2.2820549078E+000
7608100000.000 +9.8453740697E-001 -1.5659331202E+000 +9.7510016393E-004 +1.0070342957E+002 +9.4633863346E-004 +1.0042689338E+002 +9.8021278951E-001 -2.3263561032E+000
7808050000.000 +9.8339510232E-001 -1.6290242582E+000 +9.1902192315E-004 +9.8935153733E+001 +9.1884564722E-004 +9.4500145018E+001 +9.7957844618E-001 -2.4191753494E+000
8008000000.000 +9.8432188363E-001 -1.6822838951E+000 +9.9343574906E-004 +9.8445107755E+001 +1.0001891348E-003 +1.0012318597E+002 +9.7921416020E-001 -2.4854213999E+000
8207950000.000 +9.8317170186E-001 -1.6825760194E+000 +9.0353649404E-004 +1.0079815139E+002 +8.4310300191E-004 +9.6419960003E+001 +9.7886775626E-001 -2.4775869706E+000
8407900000.000 +9.8205017736E-001 -1.7379287563E+000 +8.6141584148E-004 +1.0649400448E+002 +9.1159652158E-004 +1.0515365394E+002 +9.7830727948E-001 -2.5585166169E+000
8607850000.000 +9.8250299599E-001 -1.7917136181E+000 +8.9911297668E-004 +1.0883195396E+002 +8.7091397838E-004 +1.1073451683E+002 +9.7807381518E-001 -2.6158367564E+000
8807800000.000 +9.8350291954E-001 -1.7399607284E+000 +1.0310286162E-003 +1.1264723412E+002 +1.0774459731E-003 +1.0916271480E+002 +9.7791416868E-001 -2.6516598138E+000
9007750000.000 +9.8181352959E-001 -1.8000743960E+000 +1.0262123474E-003 +1.1153147564E+002 +1.0213490011E-003 +1.1152043083E+002 +9.7681308160E-001 -2.7003047163E+000
9207700000.000 +9.8308195701E-001 -1.8410982222E+000 +1.1977945586E-003 +1.1139969162E+002 +1.2194012502E-003 +1.1177322520E+002 +9.7709620795E-001 -2.7276749896E+000
9407650000.000 +9.8368542909E-001 -1.8152365912E+000 +1.2405506997E-003 +1.0511190685E+002 +1.2533027079E-003 +1.0756962910E+002 +9.7697495511E-001 -2.7598795414E+000
9607600000.000 +9.8146247908E-001 -1.8930763701E+000 +1.2347964014E-003 +1.0766959582E+002 +1.2273790933E-003 +1.0511404183E+002 +9.7620446927E-001 -2.8201348108E+000
9807550000.000 +9.8222874504E-001 -1.9425086262E+000 +1.2229779107E-003 +1.0624323517E+002 +1.2137297592E-003 +1.0638361232E+002 +9.7593628126E-001 -2.8842702816E+000
10007500000.000 +9.8233272298E-001 -1.9439908864E+000 +1.2685731718E-003 +1.1197280910E+002 +1.2807829601E-003 +1.0751466412E+002 +9.7593195280E-001 -2.9441156636E+000
10207450000.000 +9.7985763077E-001 -1.9997756470E+000 +1.2990766642E-003 +1.0604229526E+002 +1.3009652811E-003 +1.0762285461E+002 +9.7511042849E-001 -2.9714212499E+000
10407400000.000 +9.7973241068E-001 -2.0881675654E+000 +1.2799262910E-003 +1.1068261986E+002 +1.3185944360E-003 +1.0968689384E+002 +9.7461936937E-001 -3.0263077830E+000
10607350000.000 +9.8125441596E-001 -2.0239545248E+000 +1.3524132634E-003 +1.1025666031E+002 +1.4704843845E-003 +1.0836490313E+002 +9.7372713280E-001 -3.0469397476E+000
10807300000.000 +9.7868031252E-001 -2.1079401953E+000 +1.4716729747E-003 +1.0870821694E+002 +1.5126448973E-003 +1.0845712265E+002 +9.7353493134E-001 -3.1251933965E+000
11007250000.000 +9.7903683447E-001 -2.1784008880E+000 +1.4878163966E-003 +1.0966720047E+002 +1.4785810133E-003 +1.0897467248E+002 +9.7307591432E-001 -3.1961931969E+000
11207200000.000 +9.7998435092E-001 -2.1421797884E+000 +1.5482171320E-003 +1.0958539343E+002 +1.5409739347E-003 +1.0964277691E+002 +9.7327347890E-001 -3.1952759800E+000
11407150000.000 +9.7807894512E-001 -2.2038710966E+000 +1.6109730360E-003 +1.1859392536E+002 +1.7357410557E-003 +1.1484348467E+002 +9.7201856895E-001 -3.2591731540E+000
11607100000.000 +9.7812749492E-001 -2.2767470900E+000 +1.7900271559E-003 +1.1119385086E+002 +1.8031181369E-003 +1.1148094336E+002 +9.7176879888E-001 -3.3154537910E+000
11807050000.000 +9.7982155550E-001 -2.1535863363E+000 +1.9037777710E-003 +1.1467150138E+002 +1.9925281593E-003 +1.1246880744E+002 +9.7167593646E-001 -3.3486296023E+000
12007000000.000 +9.7833309081E-001 -2.2548150526E+000 +2.1235248878E-003 +1.1269959169E+002 +2.0174717189E-003 +1.0983285404E+002 +9.7095325470E-001 -3.3836792041E+000
12206950000.000 +9.7759409223E-001 -2.3223731799E+000 +2.2791174116E-003 +1.0743030260E+002 +2.2705070248E-003 +1.0933048429E+002 +9.7037597150E-001 -3.4247922886E+000
12406900000.000 +9.8049391513E-001 -2.2943546979E+000 +2.3701859376E-003 +1.0638904428E+002 +2.3409005779E-003 +1.0425609163E+002 +9.7091668692E-001 -3.4481176399E+000
12606850000.000 +9.7767951115E-001 -2.3240892148E+000 +2.4063049508E-003 +1.0440300925E+002 +2.4203267286E-003 +1.0239176441E+002 +9.6976990529E-001 -3.5347423675E+000
12806800000.000 +9.7573309238E-001 -2.4918146006E+000 +2.5619315518E-003 +1.0128783127E+002 +2.5346897308E-003 +9.9159739309E+001 +9.6967567516E-001 -3.5525821842E+000
13006750000.000 +9.7734084199E-001 -2.3542036152E+000 +2.5870404964E-003 +9.5349252507E+001 +2.6806946222E-003 +9.0665965466E+001 +9.7003053175E-001 -3.5685156243E+000
13206700000.000 +9.7594037652E-001 -2.4331221751E+000 +2.5091905361E-003 +8.6342663005E+001 +2.5314721653E-003 +8.6310833211E+001 +9.6923452441E-001 -3.5954231092E+000
13406650000.000 +9.7416763245E-001 -2.4963883291E+000 +2.3329148887E-003 +8.7956341179E+001 +2.2946696507E-003 +8.6327178606E+001 +9.6817983741E-001 -3.7146685706E+000
13606600000.000 +9.7424704593E-001 -2.5011379067E+000 +2.1347449364E-003 +9.1639564718E+001 +2.1403204724E-003 +8.7192899274E+001 +9.6793874839E-001 -3.7423227747E+000
13806550000.000 +9.7340615022E-001 -2.4245179802E+000 +2.0365221679E-003 +9.5680919956E+001 +2.0160529096E-003 +9.4302974718E+001 +9.6653822231E-001 -3.7143485487E+000
14006500000.000 +9.7175288594E-001 -2.5606525166E+000 +2.1546449592E-003 +9.7284379060E+001 +2.2044354829E-003 +9.5150413250E+001 +9.6560330015E-001 -3.7926618855E+000
14206450000.000 +9.7244872641E-001 -2.5331191602E+000 +2.5377092012E-003 +1.0000357103E+002 +2.5618786208E-003 +9.8102895162E+001 +9.6492761022E-001 -3.8092463424E+000
14406400000.000 +9.7165685959E-001 -2.5461009173E+000 +2.6413232955E-003 +9.2561403446E+001 +2.6280632340E-003 +9.2333579642E+001 +9.6434197397E-001 -3.7853094305E+000
14606350000.000 +9.7035615600E-001 -2.6005299339E+000 +2.5311326411E-003 +9.8905483998E+001 +2.5587267384E-003 +9.5856601711E+001 +9.6360433250E-001 -3.8445653971E+000
14806300000.000 +9.7156454257E-001 -2.5757359633E+000 +2.9100359291E-003 +9.2599980052E+001 +2.9516815799E-003 +9.0380025059E+001 +9.6361138027E-001 -3.8686444618E+000
15006250000.000 +9.7122361549E-001 -2.5177281162E+000 +2.7237743801E-003 +8.5436879304E+001 +2.7606288923E-003 +8.2803420148E+001 +9.6300034781E-001 -3.8682731376E+000
15206200000.000 +9.6997101900E-001 -2.6510320996E+000 +2.6795443248E-003 +9.0099182668E+001 +2.7522391406E-003 +8.9327556369E+001 +9.6286703464E-001 -3.9117431366E+000
15406150000.000 +9.7223989271E-001 -2.5644596820E+000 +2.7419960688E-003 +8.2624763481E+001 +2.7682399044E-003 +8.1368480013E+001 +9.6280311480E-001 -3.9213555525E+000
15606100000.000 +9.7206148493E-001 -2.4943098644E+000 +2.5501633938E-003 +8.7990551553E+001 +2.6035202111E-003 +8.5415649604E+001 +9.6223953372E-001 -3.9342989414E+000
15806050000.000 +9.6988610710E-001 -2.5841821980E+000 +2.7278311205E-003 +8.8220301543E+001 +2.7348031599E-003 +8.6208147650E+001 +9.6164462861E-001 -4.0315277176E+000
16006000000.000 +9.7131530998E-001 -2.5601821831E+000 +2.7466405708E-003 +8.9576383860E+001 +2.6224891295E-003 +8.7721251982E+001 +9.6189065488E-001 -3.9908943702E+000
16205950000.000 +9.7107604244E-001 -2.4629761252E+000 +2.8784481561E-003 +8.6000635537E+001 +2.8339879052E-003 +8.5124211967E+001 +9.6128946372E-001 -4.0062367933E+000
16405900000.000 +9.6909299421E-001 -2.5703346955E+000 +2.8118999810E-003 +8.8134992149E+001 +2.8244355020E-003 +8.7767311186E+001 +9.6009038735E-001 -4.0230535290E+000
16605850000.000 +9.7037697691E-001 -2.5758991541E+000 +2.9862042109E-003 +8.6767258777E+001 +3.0327968009E-003 +8.6446910849E+001 +9.6053371259E-001 -4.0054521415E+000
16805800000.000 +9.6946191731E-001 -2.4900011030E+000 +2.9169261769E-003 +8.5344168376E+001 +2.9632195354E-003 +8.3243081356E+001 +9.6080183628E-001 -3.9931894107E+000
17005750000.000 +9.6792138666E-001 -2.4959701928E+000 +3.0064915538E-003 +8.2487152580E+001 +2.9904674435E-003 +8.1835663577E+001 +9.6018914923E-001 -4.0372166178E+000
17205700000.000 +9.6865041363E-001 -2.6222635256E+000 +2.8054304820E-003 +7.9003144487E+001 +2.9229448252E-003 +7.8016530757E+001 +9.6085806157E-001 -4.0244565708E+000
17405650000.000 +9.7052628238E-001 -2.4922859064E+000 +2.5358268861E-003 +7.9483332618E+001 +2.5474708379E-003 +7.9151999343E+001 +9.6077590068E-001 -4.0006820783E+000
17605600000.000 +9.6811537040E-001 -2.5671623882E+000 +2.5325390485E-003 +9.0684576495E+001 +2.5686782995E-003 +8.7345591060E+001 +9.5972337767E-001 -4.0744487426E+000
17805550000.000 +9.6716373201E-001 -2.7263025017E+000 +2.6931414507E-003 +9.3510431312E+001 +2.7601190757E-003 +9.1225631678E+001 +9.5937859492E-001 -4.0449904510E+000
18005500000.000 +9.6821388980E-001 -2.6354917132E+000 +3.0423989087E-003 +9.5600324935E+001 +2.9905753984E-003 +9.4432027637E+001 +9.5845878828E-001 -4.1092697186E+000
18205450000.000 +9.6659984213E-001 -2.5821197908E+000 +3.1966074536E-003 +9.3554099955E+001 +3.2349762157E-003 +9.3175218838E+001 +9.5765179559E-001 -4.1447346523E+000
18405400000.000 +9.6800664488E-001 -2.6722694249E+000 +3.1744964407E-003 +9.7753824750E+001 +3.2256505179E-003 +9.6494684573E+001 +9.5763643823E-001 -4.1961755624E+000
18605350000.000 +9.6921661448E-001 -2.5014418976E+000 +3.6513873289E-003 +9.6448521396E+001 +3.6647435155E-003 +9.5574203260E+001 +9.5740955427E-001 -4.2035166690E+000
18805300000.000 +9.6825654303E-001 -2.5806011611E+000 +3.9112190036E-003 +9.0997104658E+001 +3.9208108651E-003 +9.0101530687E+001 +9.5654018460E-001 -4.2688930565E+000
19005250000.000 +9.6896757765E-001 -2.6362128163E+000 +3.8524018333E-003 +9.2422657278E+001 +4.0326911001E-003 +9.0612724615E+001 +9.5647604828E-001 -4.3316976207E+000
19205200000.000 +9.7221555470E-001 -2.4060973045E+000 +4.0538209264E-003 +9.1490159411E+001 +4.0835994324E-003 +8.8587690981E+001 +9.5579595229E-001 -4.2845841878E+000
19405150000.000 +9.6940135241E-001 -2.4511692487E+000 +4.0458547289E-003 +8.8868937188E+001 +4.1027391244E-003 +8.8323552492E+001 +9.5543015380E-001 -4.3439338030E+000
19605100000.000 +9.6776228874E-001 -2.6138689354E+000 +4.1296592901E-003 +9.1138194824E+001 +4.1805617037E-003 +9.0723575512E+001 +9.5599178389E-001 -4.3204549082E+000
19805050000.000 +9.6961207755E-001 -2.5250921285E+000 +4.7056561925E-003 +8.6823943497E+001 +4.8113476158E-003 +8.7023264317E+001 +9.5615122548E-001 -4.1943232081E+000
20005000000.000 +9.6728579997E-001 -2.4343031524E+000 +4.6916020427E-003 +8.2750025734E+001 +4.6794431443E-003 +8.1708772961E+001 +9.5581360065E-001 -4.1879562650E+000
20204950000.000 +9.6753177721E-001 -2.6229614235E+000 +4.5430216575E-003 +8.2243695303E+001 +4.8719265418E-003 +7.9767425904E+001 +9.5538875675E-001 -4.1785641992E+000
20404900000.000 +9.6928081995E-001 -2.4990320220E+000 +4.6692840956E-003 +8.0238238281E+001 +4.7263117712E-003 +8.0509323895E+001 +9.5519997179E-001 -4.1420033932E+000
20604850000.000 +9.6846088342E-001 -2.4786357527E+000 +4.8890859223E-003 +8.2934552039E+001 +4.7474517542E-003 +7.9924360011E+001 +9.5516749995E-001 -4.0597912755E+000
20804800000.000 +9.6675168869E-001 -2.6473180291E+000 +4.8771042271E-003 +7.7503039182E+001 +4.9377994895E-003 +7.6380309719E+001 +9.5387911196E-001 -4.0769325200E+000
21004750000.000 +9.6894294493E-001 -2.6611658306E+000 +4.9557158514E-003 +7.5034328528E+001 +4.8643725654E-003 +7.4196180370E+001 +9.5529669135E-001 -4.0475041496E+000
21204700000.000 +9.6772179585E-001 -2.6100239970E+000 +4.7832827412E-003 +7.2132583167E+001 +5.0924836073E-003 +7.2739874928E+001 +9.5437981769E-001 -4.1066302030E+000
21404650000.000 +9.6682092098E-001 -2.6804760882E+000 +4.8445878631E-003 +7.3910283268E+001 +4.9102357725E-003 +7.1715124710E+001 +9.5439000821E-001 -4.1482190954E+000
21604600000.000 +9.6813669880E-001 -2.7349063507E+000 +4.9669733763E-003 +7.3257601073E+001 +5.0735740004E-003 +7.2499526580E+001 +9.5448987560E-001 -4.1658942192E+000
21804550000.000 +9.6871706066E-001 -2.5709027562E+000 +4.8985056785E-003 +7.2323893155E+001 +5.0883340019E-003 +7.1792783166E+001 +9.5465016885E-001 -4.2288057250E+000
22004500000.000 +9.6773698382E-001 -2.6069648329E+000 +5.1645551809E-003 +7.3351247625E+001 +5.0682470203E-003 +7.1365155298E+001 +9.5505423094E-001 -4.2795441286E+000
22204450000.000 +9.7057017976E-001 -2.6102077071E+000 +5.0806884621E-003 +7.1821572120E+001 +5.3791390925E-003 +6.8517249425E+001 +9.5613748033E-001 -4.2460633591E+000
22404400000.000 +9.7224759486E-001 -2.3980576185E+000 +4.8034151143E-003 +6.8165215201E+001 +5.0968241872E-003 +6.9151098729E+001 +9.5654712941E-001 -4.2339383009E+000
22604350000.000 +9.7117754766E-001 -2.5428073047E+000 +4.9106499221E-003 +7.2057425238E+001 +5.2044070689E-003 +6.8592347714E+001 +9.5660836160E-001 -4.3187989107E+000
22804300000.000 +9.7271651645E-001 -2.4752949643E+000 +5.0902439839E-003 +6.9914664536E+001 +5.1377427578E-003 +6.9398473281E+001 +9.5775087346E-001 -4.1971382826E+000
23004250000.000 +9.7391599943E-001 -2.2928964899E+000 +5.2805314004E-003 +7.2627700392E+001 +5.2174588651E-003 +6.8239627392E+001 +9.5689761448E-001 -4.1540584222E+000
23204200000.000 +9.7372166108E-001 -2.5109960540E+000 +5.3995217699E-003 +7.4317317287E+001 +5.5073897226E-003 +6.9529547351E+001 +9.5728780576E-001 -4.1720996040E+000
23404150000.000 +9.7469792806E-001 -2.6261826496E+000 +5.5419219281E-003 +7.3195185410E+001 +6.1534182788E-003 +7.0184197607E+001 +9.5792503639E-001 -4.0075737063E+000
23604100000.000 +9.7804872217E-001 -2.5029601431E+000 +6.4334168107E-003 +6.8152542624E+001 +6.4098361968E-003 +6.8782530770E+001 +9.5780378643E-001 -4.1182730717E+000
23804050000.000 +9.7443525941E-001 -2.7005323471E+000 +6.3579636235E-003 +6.9099075210E+001 +6.6841290340E-003 +6.4879702533E+001 +9.5918170177E-001 -4.1226777477E+000
24004000000.000 +9.7447659800E-001 -2.8551926446E+000 +6.4234094031E-003 +6.7475241579E+001 +6.6286450144E-003 +6.2916277202E+001 +9.5904942339E-001 -4.2122729013E+000
24203950000.000 +9.7621392123E-001 -2.7688580190E+000 +6.8536170904E-003 +5.9305848341E+001 +6.8049105584E-003 +5.8186677461E+001 +9.5873786617E-001 -4.1994047644E+000
24403900000.000 +9.7416791838E-001 -2.8101222384E+000 +6.4713015325E-003 +6.2182621971E+001 +6.6960253225E-003 +5.5671189980E+001 +9.5796070484E-001 -4.2991142905E+000
24603850000.000 +9.7257054197E-001 -2.9868975987E+000 +7.0723487787E-003 +5.6398538669E+001 +7.0595214301E-003 +5.4877771007E+001 +9.5901993273E-001 -4.3118687897E+000
24803800000.000 +9.7501227851E-001 -2.7726487878E+000 +6.6882756171E-003 +5.2013356610E+001 +6.8828884177E-003 +4.8292611307E+001 +9.5875735889E-001 -4.3168030905E+000
25003750000.000 +9.7214099337E-001 -2.7939342773E+000 +6.3900945917E-003 +5.2181666174E+001 +6.4283262617E-003 +5.0925642178E+001 +9.5907356776E-001 -4.3870066497E+000
25203700000.000 +9.7261636679E-001 -2.8904487451E+000 +6.1443035583E-003 +5.1798316280E+001 +6.7280067310E-003 +4.9897155922E+001 +9.5999722762E-001 -4.3617761297E+000
25403650000.000 +9.7532206067E-001 -2.7832834213E+000 +6.0276014025E-003 +5.1534688935E+001 +6.2684996469E-003 +4.9197372965E+001 +9.6082372925E-001 -4.3735949834E+000
25603600000.000 +9.7354583481E-001 -2.8031530909E+000 +6.1320117381E-003 +5.0822578140E+001 +6.2720654975E-003 +5.0308816313E+001 +9.6067551449E-001 -4.4322923620E+000
25803550000.000 +9.7368471108E-001 -2.9662468241E+000 +6.1027558138E-003 +5.2442761314E+001 +6.3909866409E-003 +4.9810009212E+001 +9.6143082295E-001 -4.4603369028E+000
26003500000.000 +9.7441105639E-001 -2.8931295107E+000 +6.2150895720E-003 +5.0937549621E+001 +6.2942032059E-003 +4.9601604554E+001 +9.6106950783E-001 -4.3998190042E+000
26203450000.000 +9.7413551490E-001 -2.9942368219E+000 +6.4052803553E-003 +5.0399976545E+001 +6.4289705485E-003 +4.8960784578E+001 +9.6130109046E-001 -4.4740222071E+000
26403400000.000 +9.7469252914E-001 -3.0641460875E+000 +6.3185851352E-003 +5.0503094093E+001 +6.4064116733E-003 +4.7139528980E+001 +9.6123258468E-001 -4.4703846936E+000
26603350000.000 +9.7766992380E-001 -3.0163293810E+000 +6.3215945670E-003 +5.1677383294E+001 +6.4825287493E-003 +4.8439216301E+001 +9.6160676245E-001 -4.5089285313E+000
26803300000.000 +9.7688446726E-001 -3.0062463256E+000 +6.1502527860E-003 +5.1959811783E+001 +6.3600003094E-003 +4.7750020482E+001 +9.6118327183E-001 -4.5570760705E+000
27003250000.000 +9.7744916705E-001 -3.0694742891E+000 +6.6608087411E-003 +5.4508586305E+001 +6.9154984392E-003 +5.2566215014E+001 +9.6204926886E-001 -4.5445528326E+000
27203200000.000 +9.7876413608E-001 -3.0801986686E+000 +7.3194870069E-003 +5.2586803291E+001 +7.6479613666E-003 +5.0410575647E+001 +9.6222010638E-001 -4.6390791374E+000
27403150000.000 +9.7937551519E-001 -3.0007449589E+000 +7.5411834719E-003 +4.9740871389E+001 +7.8362499724E-003 +4.7001073250E+001 +9.6105776890E-001 -4.7217820440E+000
27603100000.000 +9.7849251761E-001 -3.0670228695E+000 +7.5846543850E-003 +4.3860521214E+001 +7.7865313076E-003 +4.1174666596E+001 +9.6177517652E-001 -4.6032377258E+000
27803050000.000 +9.7895191026E-001 -3.0775211878E+000 +7.6940222500E-003 +4.5283687824E+001 +8.0082002765E-003 +4.5057491539E+001 +9.6250360672E-001 -4.6718556371E+000
28003000000.000 +9.7707003778E-001 -3.0403143426E+000 +8.8201026731E-003 +4.3140603118E+001 +9.0427934698E-003 +3.9413131229E+001 +9.6240989450E-001 -4.7123284055E+000
28202950000.000 +9.7340655615E-001 -3.1945957959E+000 +8.7567084071E-003 +3.6034731642E+001 +9.0249580988E-003 +3.3026117335E+001 +9.6233194961E-001 -4.6355355802E+000
28402900000.000 +9.7436313710E-001 -3.1705314399E+000 +8.5377702384E-003 +2.7420522321E+001 +8.6563233448E-003 +2.5512091014E+001 +9.6237651292E-001 -4.6419946255E+000
28602850000.000 +9.7658286961E-001 -2.9982337716E+000 +7.3992354156E-003 +2.4894782960E+001 +7.6367536147E-003 +2.2116175494E+001 +9.6293322428E-001 -4.6251550373E+000
28802800000.000 +9.7410018097E-001 -3.1627937266E+000 +7.1136076113E-003 +2.3477897391E+001 +7.3849861735E-003 +2.2630612452E+001 +9.6308464352E-001 -4.6855405445E+000
29002750000.000 +9.7532609313E-001 -3.2309229181E+000 +6.8930475897E-003 +2.6461971940E+001 +7.1590468884E-003 +2.2498460495E+001 +9.6318731658E-001 -4.6880491737E+000
29202700000.000 +9.7766226586E-001 -3.1213595445E+000 +6.7879788845E-003 +2.6525896375E+001 +7.1107657925E-003 +2.2112032907E+001 +9.6279953098E-001 -4.8030729102E+000
29402650000.000 +9.7619821378E-001 -3.2494601072E+000 +6.4398380905E-003 +2.5674823280E+001 +6.5572764266E-003 +2.2737483252E+001 +9.6290453683E-001 -4.8105017680E+000
29602600000.000 +9.7857824980E-001 -3.2662970209E+000 +6.3767268814E-003 +2.6298389931E+001 +6.5706917226E-003 +2.3639699080E+001 +9.6330718642E-001 -4.8275313792E+000
29802550000.000 +9.8075579322E-001 -3.0928216051E+000 +6.3522932360E-003 +2.7804614827E+001 +6.5931421885E-003 +2.3932087384E+001 +9.6329611921E-001 -4.8485901150E+000
30002500000.000 +9.7641928932E-001 -3.1989064704E+000 +6.1458331673E-003 +2.8862038997E+001 +6.3711105283E-003 +2.5290404659E+001 +9.6459673189E-001 -4.8663837543E+000
30202450000.000 +9.7819822179E-001 -3.2507297245E+000 +6.3734385695E-003 +2.8388402462E+001 +6.4503303703E-003 +2.7684254007E+001 +9.6544283817E-001 -4.8731815067E+000
30402400000.000 +9.8024674777E-001 -3.0059856848E+000 +6.2149293134E-003 +3.2393085950E+001 +6.3689086288E-003 +2.8604872143E+001 +9.6516774881E-001 -4.9572794209E+000
30602350000.000 +9.7751188390E-001 -3.2041695073E+000 +6.5294360696E-003 +3.0312616770E+001 +6.5569002609E-003 +2.9626116833E+001 +9.6589614844E-001 -4.9355384288E+000
30802300000.000 +9.7820626173E-001 -3.2899984582E+000 +6.8936399837E-003 +3.1077874527E+001 +6.8447199435E-003 +2.9030351163E+001 +9.6639491228E-001 -4.8792683189E+000
31002250000.000 +9.7912728942E-001 -3.1290081799E+000 +7.1479954383E-003 +3.3176750175E+001 +7.3367300791E-003 +3.0468107627E+001 +9.6599467333E-001 -4.8953041018E+000
31202200000.000 +9.7732550739E-001 -3.3446932038E+000 +8.0156048229E-003 +3.3278750040E+001 +8.3420148769E-003 +3.1202115420E+001 +9.6524943640E-001 -4.9644951257E+000
31402150000.000 +9.7732708298E-001 -3.2792121457E+000 +8.9399964208E-003 +2.4777481545E+001 +9.3768909232E-003 +2.4892100657E+001 +9.6518746227E-001 -4.9097388297E+000
31602100000.000 +9.7959521691E-001 -3.1291242157E+000 +9.2739078902E-003 +1.4974825901E+001 +9.2413279579E-003 +1.1609604956E+001 +9.6320752131E-001 -4.8627433535E+000
31802050000.000 +9.7683112603E-001 -3.2616146065E+000 +8.3600038651E-003 +1.3380730355E+001 +8.5966642013E-003 +1.3134121340E+001 +9.6408018429E-001 -4.8704745947E+000
32002000000.000 +9.7777910865E-001 -3.3641053095E+000 +8.2146713641E-003 +7.2162785575E+000 +8.4260744710E-003 +4.8835057760E+000 +9.6456679277E-001 -4.8136583928E+000
32201950000.000 +9.8063571772E-001 -3.2079245634E+000 +7.4351523404E-003 +3.2771097904E+000 +7.7167845019E-003 +1.1885693462E+000 +9.6522515888E-001 -4.8818015169E+000
32401900000.000 +9.8008331010E-001 -3.2746465594E+000 +6.9292084072E-003 +4.1075688049E+000 +7.0204040677E-003 +2.4813492526E+000 +9.6638447958E-001 -4.9239605656E+000
32601850000.000 +9.7979600838E-001 -3.3456803781E+000 +6.7374391343E-003 +4.6667415856E+000 +6.8919750100E-003 +4.0255907266E+000 +9.6746214636E-001 -4.9322003077E+000
32801800000.000 +9.8092260908E-001 -3.2890055616E+000 +6.4052270341E-003 +5.4645741457E+000 +6.8689528753E-003 +1.8301998962E+000 +9.6710147020E-001 -4.9885696559E+000
33001750000.000 +9.8207448859E-001 -3.2511175098E+000 +6.3297846036E-003 +3.1295347964E+000 +6.4305376542E-003 -3.4200990105E-002 +9.6754921421E-001 -5.0801336242E+000
33201700000.000 +9.8183870532E-001 -3.3377654663E+000 +5.8743779586E-003 +5.3729159476E+000 +5.9686510009E-003 +2.5370212865E+000 +9.6784019591E-001 -5.0405970023E+000
33401650000.000 +9.8359951628E-001 -3.3401138433E+000 +5.5788240347E-003 +7.2909726028E+000 +5.8819375321E-003 +4.5828593974E+000 +9.6791167824E-001 -5.2111067857E+000
33601600000.000 +9.8344686515E-001 -3.2718457985E+000 +5.7926562216E-003 +9.3612042744E+000 +6.0836296987E-003 +5.9384558282E+000 +9.6836063940E-001 -5.2262354493E+000
33801550000.000 +9.8313522132E-001 -3.4129903465E+000 +5.5890003030E-003 +8.9494988586E+000 +5.8798294350E-003 +7.1710574761E+000 +9.6824751097E-001 -5.2492979766E+000
34001500000.000 +9.8411280869E-001 -3.4708558900E+000 +5.7123359018E-003 +7.0858035673E+000 +5.8467493401E-003 +9.2380861021E+000 +9.6888309559E-001 -5.3156319287E+000
34201450000.000 +9.8546771350E-001 -3.3988927010E+000 +5.5682254281E-003 +1.2765266519E+001 +5.8104365435E-003 +9.3841400204E+000 +9.6852147713E-001 -5.3023372685E+000
34401400000.000 +9.8397882188E-001 -3.5819702060E+000 +5.7881002804E-003 +1.4880633921E+001 +6.1011290389E-003 +1.0343307244E+001 +9.6898500957E-001 -5.2781217810E+000
34601350000.000 +9.8547942324E-001 -3.5868884937E+000 +6.0143697868E-003 +1.3708894385E+001 +6.3201716866E-003 +1.2534800938E+001 +9.6911270869E-001 -5.1836684418E+000
34801300000.000 +9.8508036289E-001 -3.6393696702E+000 +6.7823732612E-003 +1.4252313479E+001 +6.4526458370E-003 +1.0518803906E+001 +9.6876834489E-001 -5.2825798429E+000
35001250000.000 +9.8248792356E-001 -3.7657970976E+000 +6.9114513377E-003 +9.7012222424E+000 +7.1940243215E-003 +8.2211927791E+000 +9.6889960291E-001 -5.1319657421E+000
35201200000.000 +9.8348218417E-001 -3.7628832440E+000 +7.1411253308E-003 +6.2808845381E+000 +7.2705949896E-003 +3.7095632262E+000 +9.6765466896E-001 -5.1453709440E+000
35401150000.000 +9.8287308606E-001 -3.5282937689E+000 +7.0793500313E-003 +3.8996127612E+000 +7.4046022821E-003 +1.1577770417E+000 +9.6774656316E-001 -5.0717161517E+000
35601100000.000 +9.8153041628E-001 -3.7419556708E+000 +7.1328297448E-003 -4.2441620117E-001 +7.2532366989E-003 -3.2184128538E+000 +9.6883977735E-001 -5.0916649578E+000
35801050000.000 +9.8298131532E-001 -3.6534549427E+000 +6.7377849418E-003 -3.9205649949E+000 +7.0583700019E-003 -3.9120454220E+000 +9.6932347894E-001 -5.1849424876E+000
36001000000.000 +9.8436835215E-001 -3.6065671539E+000 +6.6288418226E-003 -4.4754969572E+000 +6.9243310092E-003 -7.3702252410E+000 +9.6769670290E-001 -5.2361560726E+000
36200950000.000 +9.8207842898E-001 -3.6483142353E+000 +6.6805881659E-003 -1.3222032510E+001 +6.8731606933E-003 -1.2912451061E+001 +9.6913040811E-001 -5.1792487840E+000
36400900000.000 +9.8343705693E-001 -3.6959625590E+000 +5.8714723071E-003 -1.2835694606E+001 +6.3313694867E-003 -1.3957502938E+001 +9.6946420293E-001 -5.2883914887E+000
36600850000.000 +9.8528157788E-001 -3.6263515420E+000 +5.4938072961E-003 -1.2289901490E+001 +5.7827760737E-003 -1.2757705767E+001 +9.6960139826E-001 -5.3865332062E+000
36800800000.000 +9.8391373570E-001 -3.7603238783E+000 +5.1523807717E-003 -9.7182784624E+000 +5.4121332430E-003 -1.1897346379E+001 +9.7001149670E-001 -5.4635032214E+000
37000750000.000 +9.8488865502E-001 -3.7543032362E+000 +4.9273574459E-003 -5.5246210665E+000 +5.2444206088E-003 -8.6005581560E+000 +9.7034953458E-001 -5.4406696482E+000
37200700000.000 +9.8648001240E-001 -3.7292248503E+000 +4.8539303372E-003 +2.3142289318E-001 +5.1804161143E-003 -6.3388067693E+000 +9.6999789734E-001 -5.4813668421E+000
37400650000.000 +9.8541539787E-001 -3.8313871011E+000 +5.1257333561E-003 +8.0022596205E-001 +5.1805671792E-003 +5.5996075616E-001 +9.7113713071E-001 -5.4947791460E+000
37600600000.000 +9.8647673047E-001 -3.8383444352E+000 +5.3341074265E-003 +8.0067915660E-001 +5.7119015948E-003 -1.6370215959E+000 +9.7119301174E-001 -5.4288798307E+000
37800550000.000 +9.8592402488E-001 -3.8082636136E+000 +5.6766740602E-003 -1.8706479488E+000 +5.8093956317E-003 -4.7618964159E+000 +9.7148257700E-001 -5.4068875838E+000
38000500000.000 +9.8454692890E-001 -3.9340972052E+000 +5.4922323581E-003 -6.8715069019E+000 +5.4998086933E-003 -8.4179946814E+000 +9.7297095896E-001 -5.3341653612E+000
38200450000.000 +9.8559550904E-001 -4.0375249154E+000 +5.0067093241E-003 -3.4470584297E+000 +5.0617896036E-003 -4.1486946517E+000 +9.7288291119E-001 -5.3133647925E+000
38400400000.000 +9.8580874161E-001 -3.9638172755E+000 +5.1003612861E-003 +1.7401929698E+000 +5.3577173417E-003 -1.4111332422E+000 +9.7239612732E-001 -5.3728874470E+000
38600350000.000 +9.8288615362E-001 -4.0948247854E+000 +5.6843600895E-003 +4.5112934525E+000 +5.9112112977E-003 +3.8110125446E+000 +9.7139102444E-001 -5.4071426698E+000
38800300000.000 +9.8447768016E-001 -4.0400608316E+000 +6.1712109834E-003 -1.3165849008E+000 +6.4646383926E-003 -2.0405383519E+000 +9.6923289776E-001 -5.3713814711E+000
39000250000.000 +9.8426731017E-001 -4.0923366665E+000 +6.2253610196E-003 -6.5807096480E+000 +6.6251195291E-003 -7.0847275360E+000 +9.6831251820E-001 -5.4577350689E+000
39200200000.000 +9.8246597311E-001 -4.2481949064E+000 +6.2572164573E-003 -9.7680838599E+000 +6.3094176682E-003 -1.2509219688E+001 +9.6826376413E-001 -5.4137165943E+000
39400150000.000 +9.8387630198E-001 -4.0807782379E+000 +6.3313378156E-003 -9.2304551548E+000 +6.7951887923E-003 -1.0884859051E+001 +9.6773897577E-001 -5.4759290766E+000
39600100000.000 +9.8118317247E-001 -4.0118866097E+000 +6.6383060045E-003 -1.3746263669E+001 +7.0652883108E-003 -1.5040269321E+001 +9.6732160506E-001 -5.4660657971E+000
39800050000.000 +9.8136196589E-001 -4.0632529724E+000 +6.5316466182E-003 -1.9718395986E+001 +6.8172132055E-003 -2.1535832605E+001 +9.6907423430E-001 -5.4500057814E+000
40000000000.000 +9.8419420272E-001 -4.0812642342E+000 +5.6620480261E-003 -2.6237107541E+001 +5.9945997615E-003 -2.7379685241E+001 +9.7096881796E-001 -5.4615900999E+000
