# Supplementary material for: Conductivity and radio frequency performance data for silver nanoparticle inks deposited via aerosol jet deposition and processed under varying conditions
Source: Data Brief. 2020 Sep 24;33:106331. doi: 10.1016/j.dib.2020.106331 (PMC7560714; doi:10.1016/j.dib.2020.106331)
Supplement: Supplementary file 3 [file mmc3.zip › Sintering Study/Clariant Ink/RF Data/CLA_10_02.S2P]

!  2-Port S-parameters saved by WinCal
! VAR MeasName=S-Parameters (CALIBRATED_DATA) read from VNA (E8364B)
! VAR MeasDate=11/22/2017 4:30:35 PM
! VAR NAME=AFRL171011_02_02
! VAR FILENAME=AFRL171011_02_02.S2P
! VAR DATE=11/22/2017 4:30:35 PM
! VAR PHYS_PORTS=1,2
! VAR ObjTypeName=DATASET
! VAR IndexType=Frequency
!
# Hz S MA R 50
10000000.000 +9.9612295254E-001 -2.0592411420E-001 +5.8103075126E-004 +7.2073927967E+001 +3.0616572553E-003 -6.2632343773E+001 +9.9578254230E-001 -1.8469642534E-001
209950000.000 +9.9519323116E-001 -1.1528916419E-001 +8.6188160012E-005 +6.2440896550E+001 +9.8524906765E-005 -2.2347052679E+001 +9.9468306216E-001 -1.7583548813E-001
409900000.000 +9.9515761460E-001 -1.6383126568E-001 +9.9689132074E-005 +8.4685246005E+001 +5.3792822389E-005 +1.1401803664E+002 +9.9464849619E-001 -2.5298212983E-001
609850000.000 +9.9510022696E-001 -2.3668729114E-001 +7.2463223765E-005 -1.5567057490E+002 +6.7684016826E-005 -9.9225528087E+001 +9.9366341842E-001 -3.6903932566E-001
809800000.000 +9.9463094836E-001 -2.1842750503E-001 +3.5349034041E-004 +6.8926508226E+001 +2.4426532190E-004 +7.9436030001E+001 +9.9277030677E-001 -4.3037346043E-001
1009750000.000 +9.9423299039E-001 -3.5636043485E-001 +1.0287001005E-004 -2.7619283788E+001 +1.2135003320E-004 -5.3442285827E+001 +9.9209839384E-001 -4.9852628020E-001
1209700000.000 +9.9437950423E-001 -3.3297952040E-001 +2.3780784937E-005 +2.1407474229E+001 +1.1642262955E-004 -3.6780754554E+001 +9.9209163882E-001 -5.4236321429E-001
1409650000.000 +9.9446672698E-001 -3.8316543250E-001 +6.5816684329E-005 -1.2288382727E+002 +2.5382825709E-005 -1.5335022683E+002 +9.9209155101E-001 -6.1737225964E-001
1609600000.000 +9.9384110393E-001 -4.7743155337E-001 +1.9073094895E-005 -1.6694035520E+002 +2.5550422812E-005 -5.1697089944E+001 +9.9215584299E-001 -7.2098979542E-001
1809550000.000 +9.9267815677E-001 -5.9759184041E-001 +9.6798660555E-005 +1.6386141988E+002 +5.7277278798E-005 -5.5891698980E+001 +9.9079692763E-001 -8.2616996875E-001
2009500000.000 +9.9174971604E-001 -5.4734039412E-001 +1.9812205481E-004 +1.3411113465E+002 +1.8432254375E-004 +1.3260863771E+002 +9.9021821091E-001 -9.0815169131E-001
2209450000.000 +9.9068344421E-001 -4.8282059284E-001 +8.3828120224E-005 -1.1313856143E+002 +7.5922984207E-005 -9.3051078699E+001 +9.8930825629E-001 -9.5887858681E-001
2409400000.000 +9.9167418804E-001 -5.8258323329E-001 +1.1992915887E-004 +1.1255576227E+002 +8.8207675533E-005 +9.8822623907E+001 +9.8832467078E-001 -9.7799096398E-001
2609350000.000 +9.9061637489E-001 -5.9024890802E-001 +1.9635039208E-004 +5.0125968817E+001 +1.1014575982E-004 +7.2861882075E+001 +9.8811826216E-001 -1.0181780973E+000
2809300000.000 +9.9091944958E-001 -5.9573669498E-001 +1.4948757858E-004 +1.5484434849E+002 +2.4858005772E-004 +1.6566148271E+002 +9.8821642387E-001 -1.0427022193E+000
3009250000.000 +9.9021438822E-001 -7.0220990222E-001 +3.0043801328E-004 +1.0907769444E+002 +2.5911105826E-004 +1.0630048518E+002 +9.8814769352E-001 -1.1582454337E+000
3209200000.000 +9.8924935853E-001 -7.2020555251E-001 +1.3706431333E-004 +1.4278284745E+002 +2.7724472317E-004 +1.2833742708E+002 +9.8720040939E-001 -1.2199990470E+000
3409150000.000 +9.8893039811E-001 -7.0244611806E-001 +2.0078833392E-004 +1.6876524560E+002 +2.8586500462E-004 +1.5077326307E+002 +9.8638812723E-001 -1.2617673484E+000
3609100000.000 +9.8805253351E-001 -8.0565811280E-001 +2.1445942724E-004 -1.7326975135E+002 +2.3358656236E-004 +1.7020564885E+002 +9.8592563005E-001 -1.2872243252E+000
3809050000.000 +9.8778986593E-001 -7.0539627170E-001 +5.0506415166E-004 +1.5556794880E+002 +4.4956811478E-004 +1.5340186585E+002 +9.8613594805E-001 -1.3308314075E+000
4009000000.000 +9.8768471532E-001 -7.7139908230E-001 +3.1743977203E-004 +1.2432473172E+002 +3.6309861481E-004 +1.2742451925E+002 +9.8599831417E-001 -1.3972534534E+000
4208950000.000 +9.8760263797E-001 -7.9644500300E-001 +4.9011355546E-004 +1.3806112977E+002 +4.7471611237E-004 +1.3531703413E+002 +9.8547411552E-001 -1.4491602548E+000
4408900000.000 +9.8751665564E-001 -8.1381916828E-001 +4.9130604999E-004 +1.3000930345E+002 +5.1506589250E-004 +1.2655663996E+002 +9.8500820226E-001 -1.4768319506E+000
4608850000.000 +9.8732954793E-001 -8.0480008024E-001 +4.6996320277E-004 +1.4355369044E+002 +4.3001991761E-004 +1.3867326253E+002 +9.8417834770E-001 -1.5202181991E+000
4808800000.000 +9.8686174082E-001 -8.2985402245E-001 +4.5632725149E-004 +1.2609234994E+002 +4.4991528978E-004 +1.2849309492E+002 +9.8372201430E-001 -1.5611096779E+000
5008750000.000 +9.8730794565E-001 -8.3563493924E-001 +5.2688908497E-004 +1.3268277481E+002 +4.8084075669E-004 +1.3185600208E+002 +9.8375693753E-001 -1.5964772435E+000
5208700000.000 +9.8663857654E-001 -7.7762010661E-001 +7.4053965608E-004 +1.4049548406E+002 +7.8991797752E-004 +1.4302252594E+002 +9.8360491272E-001 -1.5846487139E+000
5408650000.000 +9.8553830051E-001 -8.3573922017E-001 +7.5651760072E-004 +1.2863772936E+002 +7.6887481695E-004 +1.2740593275E+002 +9.8351807933E-001 -1.6395409033E+000
5608600000.000 +9.8659899548E-001 -8.5512059643E-001 +7.8339950231E-004 +1.2043479038E+002 +7.8159363081E-004 +1.2093666300E+002 +9.8370636906E-001 -1.6588035517E+000
5808550000.000 +9.8606491571E-001 -8.1729927925E-001 +8.2542897473E-004 +1.1955516369E+002 +7.8478876463E-004 +1.1548091995E+002 +9.8403521709E-001 -1.7009304690E+000
6008500000.000 +9.8553668614E-001 -8.9380852876E-001 +8.4234515640E-004 +1.1975843743E+002 +8.1397192458E-004 +1.1854298173E+002 +9.8358352433E-001 -1.7745738259E+000
6208450000.000 +9.8598641189E-001 -9.3721296809E-001 +9.3921025865E-004 +1.1581012292E+002 +9.3387093365E-004 +1.1292718178E+002 +9.8365086864E-001 -1.8374015215E+000
6408400000.000 +9.8627470415E-001 -9.0294726319E-001 +9.3402181935E-004 +1.1360771234E+002 +9.8180817715E-004 +1.0921225249E+002 +9.8387340536E-001 -1.8818584760E+000
6608350000.000 +9.8598855639E-001 -9.7498582910E-001 +9.4472529883E-004 +1.0741303767E+002 +9.3185812371E-004 +1.0504482522E+002 +9.8364907247E-001 -1.9597873296E+000
6808300000.000 +9.8682084267E-001 -9.9320628673E-001 +9.3481433353E-004 +1.0451490313E+002 +9.1996485771E-004 +1.0158013826E+002 +9.8385512021E-001 -2.0220229846E+000
7008250000.000 +9.8687759860E-001 -9.7873964886E-001 +9.1631522926E-004 +1.0615426403E+002 +8.7128172971E-004 +1.0239634514E+002 +9.8322025921E-001 -2.0664666461E+000
7208200000.000 +9.8537706963E-001 -1.0282087772E+000 +8.7293517956E-004 +9.5805918529E+001 +8.4051146705E-004 +9.8165126284E+001 +9.8277715010E-001 -2.1492936824E+000
7408150000.000 +9.8632862686E-001 -1.0821533717E+000 +8.7077164696E-004 +1.0116474787E+002 +8.5708196732E-004 +1.0072244828E+002 +9.8276686590E-001 -2.2059560342E+000
7608100000.000 +9.8558134196E-001 -1.1012270931E+000 +9.3182570123E-004 +9.9095309199E+001 +8.8979281052E-004 +9.8885143599E+001 +9.8226920110E-001 -2.2516176051E+000
7808050000.000 +9.8452414824E-001 -1.1574591053E+000 +8.5539975253E-004 +9.5518192340E+001 +8.6612186200E-004 +9.7651468416E+001 +9.8190496029E-001 -2.3777572582E+000
8008000000.000 +9.8481844818E-001 -1.2028390599E+000 +9.4252067224E-004 +1.0058403225E+002 +8.5629021048E-004 +1.0052643693E+002 +9.8179533360E-001 -2.4068695741E+000
8207950000.000 +9.8404091540E-001 -1.1933848984E+000 +7.6133035187E-004 +9.5961770844E+001 +7.5243228325E-004 +9.7279116779E+001 +9.8116941250E-001 -2.4010650827E+000
8407900000.000 +9.8278140361E-001 -1.2260540177E+000 +8.3049814312E-004 +1.0461012491E+002 +8.1203306787E-004 +1.0330918173E+002 +9.8059774935E-001 -2.4688978998E+000
8607850000.000 +9.8334806140E-001 -1.2635838796E+000 +8.0412943186E-004 +1.1110446222E+002 +7.9041621756E-004 +1.0738005659E+002 +9.8031557159E-001 -2.5322355568E+000
8807800000.000 +9.8412686869E-001 -1.2079163024E+000 +9.8446010756E-004 +1.1410748548E+002 +1.0025022741E-003 +1.1056685669E+002 +9.8018290163E-001 -2.5543257396E+000
9007750000.000 +9.8274937270E-001 -1.2411837223E+000 +9.4970442557E-004 +1.1162465672E+002 +9.8815125615E-004 +1.1059402511E+002 +9.7896871631E-001 -2.6062881747E+000
9207700000.000 +9.8359019154E-001 -1.2884187515E+000 +1.1241177787E-003 +1.1340858612E+002 +1.1518567007E-003 +1.1129124956E+002 +9.7958380482E-001 -2.6465195020E+000
9407650000.000 +9.8439130291E-001 -1.2568691615E+000 +1.1883301346E-003 +1.0755789650E+002 +1.2132044972E-003 +1.0687910116E+002 +9.7954276127E-001 -2.6603867168E+000
9607600000.000 +9.8265957756E-001 -1.3106136564E+000 +1.1622799627E-003 +1.0914001363E+002 +1.1130463665E-003 +1.0652498814E+002 +9.7877290583E-001 -2.7267547566E+000
9807550000.000 +9.8330600910E-001 -1.3528276937E+000 +1.1284280936E-003 +1.0791555366E+002 +1.1837075427E-003 +1.0748987237E+002 +9.7857639136E-001 -2.7697536008E+000
10007500000.000 +9.8302835276E-001 -1.3498812344E+000 +1.2496921575E-003 +1.0820268577E+002 +1.1824018112E-003 +1.1007977538E+002 +9.7840623745E-001 -2.8402678916E+000
10207450000.000 +9.8085123746E-001 -1.3675315629E+000 +1.1650791289E-003 +1.0880987102E+002 +1.2681581322E-003 +1.0589146132E+002 +9.7735697365E-001 -2.8689572972E+000
10407400000.000 +9.8039629978E-001 -1.4654098970E+000 +1.2787360426E-003 +1.0844678892E+002 +1.2975058449E-003 +1.0884568323E+002 +9.7688804396E-001 -2.9126640144E+000
10607350000.000 +9.8179229210E-001 -1.3991980249E+000 +1.3781997732E-003 +1.1370514341E+002 +1.4209476803E-003 +1.1086272282E+002 +9.7696782061E-001 -2.9366906420E+000
10807300000.000 +9.7928104321E-001 -1.4438720717E+000 +1.4405084613E-003 +1.1115141493E+002 +1.4312204397E-003 +1.1077092354E+002 +9.7591968855E-001 -3.0106452233E+000
11007250000.000 +9.7951816147E-001 -1.5109337827E+000 +1.4169066463E-003 +1.0959432729E+002 +1.4486072850E-003 +1.0964898666E+002 +9.7579089791E-001 -3.0895250111E+000
11207200000.000 +9.8070257721E-001 -1.4565049448E+000 +1.4435459656E-003 +1.1045994196E+002 +1.5335806897E-003 +1.0894306752E+002 +9.7572692868E-001 -3.0842820889E+000
11407150000.000 +9.7868094015E-001 -1.4933147326E+000 +1.5114092759E-003 +1.1523406159E+002 +1.5740500951E-003 +1.1418924232E+002 +9.7488530088E-001 -3.1540236065E+000
11607100000.000 +9.7855138146E-001 -1.5714994209E+000 +1.7439161937E-003 +1.1282171610E+002 +1.7172059299E-003 +1.1210286461E+002 +9.7445652180E-001 -3.2055903487E+000
11807050000.000 +9.8018583801E-001 -1.4562795510E+000 +1.7993334300E-003 +1.1254993746E+002 +1.8421882067E-003 +1.1267554182E+002 +9.7462337545E-001 -3.2610658371E+000
12007000000.000 +9.7894452394E-001 -1.5034141729E+000 +2.0218665010E-003 +1.1385420703E+002 +1.9530362211E-003 +1.1069955735E+002 +9.7416437831E-001 -3.2161250347E+000
12206950000.000 +9.7838895041E-001 -1.5808753137E+000 +2.1472877880E-003 +1.0893584038E+002 +2.1658105034E-003 +1.0783530365E+002 +9.7362484985E-001 -3.2917915427E+000
12406900000.000 +9.8074780580E-001 -1.5468030674E+000 +2.1407809757E-003 +1.0410731338E+002 +2.2493016814E-003 +1.0519341172E+002 +9.7411728262E-001 -3.3252640173E+000
12606850000.000 +9.7849787673E-001 -1.5378829709E+000 +2.3141281204E-003 +1.0448112376E+002 +2.3771614150E-003 +1.0172371879E+002 +9.7300400413E-001 -3.3990394686E+000
12806800000.000 +9.7624339094E-001 -1.6979166334E+000 +2.5077023689E-003 +1.0132871044E+002 +2.5535562653E-003 +9.8381189798E+001 +9.7292943015E-001 -3.4164041925E+000
13006750000.000 +9.7825329914E-001 -1.5863092035E+000 +2.6389333894E-003 +9.3096167965E+001 +2.5963278176E-003 +9.0359960967E+001 +9.7302383648E-001 -3.3886134638E+000
13206700000.000 +9.7669326232E-001 -1.5910961681E+000 +2.4871042506E-003 +8.3041840375E+001 +2.4397078858E-003 +8.1252406098E+001 +9.7280696039E-001 -3.4410544953E+000
13406650000.000 +9.7475250100E-001 -1.6865270133E+000 +2.1904260034E-003 +8.1338586772E+001 +2.1006805769E-003 +7.9668067138E+001 +9.7159035276E-001 -3.5595656182E+000
13606600000.000 +9.7479968825E-001 -1.6706595675E+000 +1.8799340993E-003 +8.6082070036E+001 +1.8687581938E-003 +8.4744143959E+001 +9.7124072497E-001 -3.5455797821E+000
13806550000.000 +9.7380216294E-001 -1.5799554528E+000 +1.7872196302E-003 +9.3965869153E+001 +1.7929485763E-003 +9.0681982336E+001 +9.6986710375E-001 -3.6236697014E+000
14006500000.000 +9.7200283659E-001 -1.6804600252E+000 +1.9488195551E-003 +9.7148030762E+001 +1.9550060141E-003 +9.6549856841E+001 +9.6901597068E-001 -3.6482279851E+000
14206450000.000 +9.7300813032E-001 -1.6916465033E+000 +2.1868665008E-003 +1.0041272560E+002 +2.1762891220E-003 +9.8529058556E+001 +9.6837470527E-001 -3.6584202034E+000
14406400000.000 +9.7200402164E-001 -1.6547284617E+000 +2.3085927309E-003 +9.4356806374E+001 +2.3164848458E-003 +9.2726976805E+001 +9.6805637597E-001 -3.6355262436E+000
14606350000.000 +9.7082825461E-001 -1.6807310647E+000 +2.2362432905E-003 +9.8903940780E+001 +2.2456413876E-003 +9.8347109772E+001 +9.6734286673E-001 -3.6931619935E+000
14806300000.000 +9.7190855297E-001 -1.6407941017E+000 +2.5187319035E-003 +9.4317503329E+001 +2.5686940599E-003 +9.3967742639E+001 +9.6711953163E-001 -3.7124547443E+000
15006250000.000 +9.7168789378E-001 -1.6083725072E+000 +2.3868791868E-003 +8.8857778964E+001 +2.4769370239E-003 +8.7508144239E+001 +9.6667344859E-001 -3.7107451020E+000
15206200000.000 +9.7047324443E-001 -1.6992830679E+000 +2.5441922129E-003 +9.3675776430E+001 +2.5156876092E-003 +9.1023836845E+001 +9.6639222365E-001 -3.7490816025E+000
15406150000.000 +9.7243197523E-001 -1.6350153865E+000 +2.4679464274E-003 +8.6721681254E+001 +2.5427053093E-003 +8.4331738267E+001 +9.6647883332E-001 -3.7484308792E+000
15606100000.000 +9.7203641418E-001 -1.4938826270E+000 +2.3665586543E-003 +9.1294479928E+001 +2.4009904678E-003 +8.8452195545E+001 +9.6626469070E-001 -3.8115826580E+000
15806050000.000 +9.6979697752E-001 -1.6135317936E+000 +2.5146930723E-003 +9.2261280463E+001 +2.5379328813E-003 +9.0427718993E+001 +9.6543979602E-001 -3.8558214861E+000
16006000000.000 +9.7120157080E-001 -1.6033620636E+000 +2.4196825158E-003 +8.9544596119E+001 +2.3964946280E-003 +8.9166132568E+001 +9.6569469442E-001 -3.8068558013E+000
16205950000.000 +9.7091560363E-001 -1.4624268866E+000 +2.6164580296E-003 +8.6436248898E+001 +2.6595308803E-003 +8.7038693609E+001 +9.6538885117E-001 -3.8051036961E+000
16405900000.000 +9.6889290343E-001 -1.5699017036E+000 +2.5984006994E-003 +9.2455362362E+001 +2.6297371865E-003 +9.0463277526E+001 +9.6418622593E-001 -3.8363466162E+000
16605850000.000 +9.6987889611E-001 -1.5610086357E+000 +2.7854216023E-003 +9.1169878545E+001 +2.8836927954E-003 +9.0149653528E+001 +9.6461298250E-001 -3.8270086579E+000
16805800000.000 +9.6930874546E-001 -1.4235566347E+000 +2.7362867284E-003 +8.4716834706E+001 +2.7318803873E-003 +8.4080020398E+001 +9.6461671499E-001 -3.8089567973E+000
17005750000.000 +9.6765221225E-001 -1.4356602611E+000 +2.8628001477E-003 +8.3697362049E+001 +2.8352375483E-003 +8.3952505694E+001 +9.6400211682E-001 -3.8296206576E+000
17205700000.000 +9.6864813701E-001 -1.5482670548E+000 +2.6217130943E-003 +8.0245231568E+001 +2.6955303708E-003 +8.0321943216E+001 +9.6463741595E-001 -3.8271683796E+000
17405650000.000 +9.7011043953E-001 -1.4065993118E+000 +2.3208204898E-003 +8.1250589173E+001 +2.3320209630E-003 +8.4219324397E+001 +9.6470546751E-001 -3.8032361670E+000
17605600000.000 +9.6722625106E-001 -1.4685148267E+000 +2.2470905701E-003 +9.2314226946E+001 +2.3014080584E-003 +9.2495280372E+001 +9.6386457667E-001 -3.8753736761E+000
17805550000.000 +9.6707624393E-001 -1.6146305373E+000 +2.4023386405E-003 +9.5306277082E+001 +2.4220971600E-003 +9.4748576617E+001 +9.6377659098E-001 -3.8357568862E+000
18005500000.000 +9.6826207365E-001 -1.5636330852E+000 +2.6720067415E-003 +9.9094351884E+001 +2.7321108042E-003 +9.7568399882E+001 +9.6319327840E-001 -3.8987652883E+000
18205450000.000 +9.6628914138E-001 -1.4244221534E+000 +3.0071701895E-003 +9.7991929559E+001 +2.9921288664E-003 +9.4388610307E+001 +9.6208046725E-001 -3.9227240661E+000
18405400000.000 +9.6750781598E-001 -1.5207942848E+000 +3.0437354982E-003 +9.9811236167E+001 +3.0793842619E-003 +9.9026780334E+001 +9.6194350086E-001 -3.9843320652E+000
18605350000.000 +9.6907904884E-001 -1.3648271186E+000 +3.3686180034E-003 +9.9147845361E+001 +3.4371367247E-003 +9.8598004827E+001 +9.6147209196E-001 -3.9455066738E+000
18805300000.000 +9.6733581052E-001 -1.3680266447E+000 +3.6527247387E-003 +9.3378386008E+001 +3.6851295721E-003 +9.1871760555E+001 +9.6106262463E-001 -4.0352538279E+000
19005250000.000 +9.6803083490E-001 -1.4478923273E+000 +3.6221115795E-003 +9.4705305621E+001 +3.6831123918E-003 +9.2730154814E+001 +9.6102235821E-001 -4.1070870307E+000
19205200000.000 +9.7160187310E-001 -1.2106043912E+000 +3.7653581029E-003 +9.3539168783E+001 +3.8078368819E-003 +9.1277942731E+001 +9.6062438066E-001 -4.0509709201E+000
19405150000.000 +9.6831853180E-001 -1.2144326321E+000 +3.8099457461E-003 +9.0624302190E+001 +3.9208995771E-003 +8.8543153353E+001 +9.5995511128E-001 -4.0907896288E+000
19605100000.000 +9.6665266041E-001 -1.3759810830E+000 +3.9138707025E-003 +9.4897696689E+001 +3.9975380325E-003 +9.3739491531E+001 +9.6050373033E-001 -4.0896356485E+000
19805050000.000 +9.6846891714E-001 -1.2750589728E+000 +4.4229932374E-003 +9.1258628832E+001 +4.4910594798E-003 +8.8725814180E+001 +9.6081299863E-001 -3.9660363060E+000
20005000000.000 +9.6599932510E-001 -1.1743914738E+000 +4.4520838052E-003 +8.9858463447E+001 +4.2680717401E-003 +8.7242450152E+001 +9.6011253368E-001 -3.9498702311E+000
20204950000.000 +9.6647291360E-001 -1.3048675424E+000 +4.3327532890E-003 +8.4695520621E+001 +4.5465811963E-003 +8.1659421855E+001 +9.6016265429E-001 -3.9107904218E+000
20404900000.000 +9.6824167330E-001 -1.3175328029E+000 +4.1182500084E-003 +8.1961428788E+001 +4.4496080307E-003 +7.9428236575E+001 +9.6011942415E-001 -3.8542883400E+000
20604850000.000 +9.6650354588E-001 -1.1765692922E+000 +4.5252683000E-003 +8.4787102306E+001 +4.5711525438E-003 +8.3968330167E+001 +9.6016902050E-001 -3.8462481520E+000
20804800000.000 +9.6542929324E-001 -1.2653568538E+000 +4.5838748192E-003 +8.1603616577E+001 +4.6892013935E-003 +7.6141419583E+001 +9.5945111376E-001 -3.8285722279E+000
21004750000.000 +9.6764350269E-001 -1.2903945853E+000 +4.8138785974E-003 +7.7687465628E+001 +4.8706209245E-003 +7.5751956976E+001 +9.6067491933E-001 -3.8076574225E+000
21204700000.000 +9.6701116483E-001 -1.1923956753E+000 +4.7803300985E-003 +7.9480479685E+001 +4.8672282480E-003 +7.4039424571E+001 +9.5952063419E-001 -3.8480190783E+000
21404650000.000 +9.6595881452E-001 -1.2662733309E+000 +4.6914779583E-003 +7.8359753472E+001 +4.7132173052E-003 +7.6314566283E+001 +9.5940884959E-001 -3.9178144608E+000
21604600000.000 +9.6766504899E-001 -1.2838578842E+000 +4.4787107035E-003 +7.7904488074E+001 +4.8311617654E-003 +7.3920048943E+001 +9.5997857440E-001 -3.9017481530E+000
21804550000.000 +9.6681387444E-001 -1.1443641652E+000 +4.7498176896E-003 +7.6986560532E+001 +4.7779375780E-003 +7.2820717428E+001 +9.5951971708E-001 -3.9630143562E+000
22004500000.000 +9.6679140220E-001 -1.1697387042E+000 +4.5816693411E-003 +7.8088522731E+001 +5.0755181308E-003 +7.2661164305E+001 +9.5963970034E-001 -3.9933901059E+000
22204450000.000 +9.6836254405E-001 -1.1586110291E+000 +4.6641886620E-003 +7.6946692341E+001 +5.0144464848E-003 +7.3816777932E+001 +9.6063221579E-001 -3.9732375549E+000
22404400000.000 +9.7016749212E-001 -9.4473040639E-001 +4.7128754326E-003 +7.2706435937E+001 +5.0228303109E-003 +7.1390747186E+001 +9.6116798608E-001 -3.9439594142E+000
22604350000.000 +9.6889517361E-001 -1.0023880613E+000 +4.9226601163E-003 +7.4220576282E+001 +4.9531278023E-003 +7.5617260959E+001 +9.6138894112E-001 -4.0852279745E+000
22804300000.000 +9.7091864381E-001 -1.0383369779E+000 +4.8477815410E-003 +7.7521366808E+001 +5.2113084006E-003 +7.1676046429E+001 +9.6222171351E-001 -3.8854093124E+000
23004250000.000 +9.7301919061E-001 -8.4424609833E-001 +5.0997404131E-003 +7.6152703120E+001 +5.1839413196E-003 +7.3347059099E+001 +9.6169316251E-001 -3.8823563408E+000
23204200000.000 +9.7200733019E-001 -9.2777917073E-001 +5.3928072631E-003 +7.6790652231E+001 +5.5301061981E-003 +7.3116673181E+001 +9.6217786625E-001 -3.9109423306E+000
23404150000.000 +9.7375805561E-001 -1.0760874250E+000 +5.4701111477E-003 +7.6646694074E+001 +5.7835990187E-003 +7.3269382400E+001 +9.6337510868E-001 -3.6968643169E+000
23604100000.000 +9.7615085222E-001 -8.9515250295E-001 +6.0716760681E-003 +7.1818997073E+001 +6.2259896572E-003 +6.9486302001E+001 +9.6251830621E-001 -3.8363813161E+000
23804050000.000 +9.7271817748E-001 -1.0343007388E+000 +6.3531284706E-003 +7.0655090392E+001 +6.2219002287E-003 +6.8639579327E+001 +9.6402492977E-001 -3.7717351473E+000
24004000000.000 +9.7377222076E-001 -1.2645568550E+000 +6.2537072638E-003 +7.1479727838E+001 +6.4739864674E-003 +6.7601382427E+001 +9.6392262238E-001 -3.9241132185E+000
24203950000.000 +9.7376083710E-001 -1.1078614369E+000 +6.6205486196E-003 +6.2185982563E+001 +6.6300882825E-003 +6.0918222966E+001 +9.6338460069E-001 -3.8330654133E+000
24403900000.000 +9.7222926565E-001 -1.1413820255E+000 +6.2138092002E-003 +6.4059566800E+001 +6.6166497124E-003 +6.0747028637E+001 +9.6300143723E-001 -3.9068353235E+000
24603850000.000 +9.7094745000E-001 -1.2784662105E+000 +6.7860338311E-003 +5.9560975932E+001 +6.8196018181E-003 +5.5351433197E+001 +9.6399526322E-001 -3.9899702760E+000
24803800000.000 +9.7300288003E-001 -1.0959924095E+000 +6.3877616585E-003 +5.4947543104E+001 +6.6976624178E-003 +5.2179649930E+001 +9.6343892040E-001 -3.9284540927E+000
25003750000.000 +9.7133036347E-001 -1.0697536691E+000 +6.3977029947E-003 +5.6152077950E+001 +6.2493180391E-003 +5.1919567283E+001 +9.6370990803E-001 -4.0042626425E+000
25203700000.000 +9.7139876122E-001 -1.1524845306E+000 +6.0463584948E-003 +5.2644472732E+001 +6.4587159179E-003 +5.1362587172E+001 +9.6507068492E-001 -3.9878261642E+000
25403650000.000 +9.7384867497E-001 -1.0060385899E+000 +6.0418536615E-003 +5.4151908239E+001 +6.1933001065E-003 +5.2306724848E+001 +9.6565835934E-001 -3.9753308257E+000
25603600000.000 +9.7252176450E-001 -1.0469219760E+000 +6.0398549039E-003 +5.3587744069E+001 +6.0961212947E-003 +5.1305356467E+001 +9.6553920222E-001 -4.0519727632E+000
25803550000.000 +9.7210081148E-001 -1.1677654087E+000 +5.9969616015E-003 +5.4626474259E+001 +6.2161511996E-003 +5.0179368522E+001 +9.6623683410E-001 -4.0399033868E+000
26003500000.000 +9.7327988829E-001 -1.1457818392E+000 +6.0529017090E-003 +5.2226503677E+001 +6.1933290308E-003 +5.1602524213E+001 +9.6602649857E-001 -3.9706617608E+000
26203450000.000 +9.7235589290E-001 -1.1305810089E+000 +6.0588205727E-003 +5.1111436322E+001 +6.4508310749E-003 +4.9595389676E+001 +9.6603826592E-001 -4.0473659481E+000
26403400000.000 +9.7314339825E-001 -1.2444689853E+000 +5.7285318721E-003 +5.0117655354E+001 +5.8776291833E-003 +4.8979017002E+001 +9.6605861394E-001 -4.0114222129E+000
26603350000.000 +9.7591890984E-001 -1.1568551756E+000 +6.0207085275E-003 +5.4604411133E+001 +6.2934033633E-003 +5.1165070701E+001 +9.6600424847E-001 -4.0667889469E+000
26803300000.000 +9.7549278599E-001 -1.1369659988E+000 +6.0137856642E-003 +5.3211011639E+001 +6.1757345194E-003 +5.2121504072E+001 +9.6572669399E-001 -4.1073818475E+000
27003250000.000 +9.7587267247E-001 -1.1919303576E+000 +6.2574460699E-003 +5.7001171011E+001 +6.5668161187E-003 +5.4250792852E+001 +9.6636571825E-001 -4.0806276802E+000
27203200000.000 +9.7781436445E-001 -1.2120986168E+000 +7.1902599622E-003 +5.4642027403E+001 +6.9628736012E-003 +5.3375549858E+001 +9.6651274091E-001 -4.1484089642E+000
27403150000.000 +9.7732322225E-001 -1.1031039687E+000 +7.5157106614E-003 +5.2674283464E+001 +7.5676022782E-003 +5.0709480087E+001 +9.6576689565E-001 -4.2264056511E+000
27603100000.000 +9.7666627497E-001 -1.1930325136E+000 +7.5425143768E-003 +4.8125656386E+001 +7.4799551700E-003 +4.7003122190E+001 +9.6700390858E-001 -4.1162016193E+000
27803050000.000 +9.7731578447E-001 -1.1597748760E+000 +7.6416737949E-003 +5.0461386664E+001 +7.7251590267E-003 +4.7421613082E+001 +9.6704280992E-001 -4.1553247097E+000
28003000000.000 +9.7608010418E-001 -1.0990628260E+000 +8.6741645802E-003 +4.5075986396E+001 +8.8440012103E-003 +4.3004639989E+001 +9.6705253325E-001 -4.1924762613E+000
28202950000.000 +9.7206362052E-001 -1.2037851605E+000 +8.6152802101E-003 +3.6909296064E+001 +8.9583737941E-003 +3.5536719465E+001 +9.6751241158E-001 -4.0646017647E+000
28402900000.000 +9.7302321493E-001 -1.1801251184E+000 +8.2544565663E-003 +2.8335105105E+001 +8.6376662614E-003 +2.6492401925E+001 +9.6762646434E-001 -4.1180603176E+000
28602850000.000 +9.7553496254E-001 -1.0141506949E+000 +7.2278410273E-003 +2.9084515937E+001 +7.3599126722E-003 +2.4556852332E+001 +9.6797214727E-001 -4.0695108091E+000
28802800000.000 +9.7253753056E-001 -1.1296517985E+000 +6.8191629710E-003 +2.6762064981E+001 +7.1536790181E-003 +2.4367384010E+001 +9.6783619099E-001 -4.1595462970E+000
29002750000.000 +9.7375618383E-001 -1.1876903556E+000 +6.5743882331E-003 +2.7680224458E+001 +6.7561018646E-003 +2.5771797636E+001 +9.6832830522E-001 -4.1000725548E+000
29202700000.000 +9.7565531401E-001 -1.0429797671E+000 +6.5021073488E-003 +2.6751058295E+001 +6.7078524222E-003 +2.5074011037E+001 +9.6767232421E-001 -4.2126806599E+000
29402650000.000 +9.7462425090E-001 -1.2117261465E+000 +6.1426806968E-003 +2.9578791974E+001 +6.4513601594E-003 +2.6110912404E+001 +9.6770949264E-001 -4.2360550948E+000
29602600000.000 +9.7715281893E-001 -1.1662238164E+000 +6.2270293944E-003 +3.1130706413E+001 +6.4883980762E-003 +2.8241542506E+001 +9.6845869644E-001 -4.2167826236E+000
29802550000.000 +9.7902421901E-001 -9.8146770285E-001 +6.3445792697E-003 +3.1042340085E+001 +6.3723301894E-003 +2.6199854165E+001 +9.6845998468E-001 -4.2389075482E+000
30002500000.000 +9.7498774087E-001 -1.0684237697E+000 +6.2322581018E-003 +3.1216326077E+001 +6.2399670165E-003 +2.8572059351E+001 +9.6967446731E-001 -4.2637972307E+000
30202450000.000 +9.7668193412E-001 -1.1421819439E+000 +6.0091300689E-003 +3.2617492756E+001 +6.3999920041E-003 +2.9925457891E+001 +9.7055858401E-001 -4.2374001980E+000
30402400000.000 +9.7834929274E-001 -8.7371645290E-001 +6.4780388308E-003 +3.4713290956E+001 +6.3744514819E-003 +3.1977514848E+001 +9.7049930502E-001 -4.3189205959E+000
30602350000.000 +9.7648476911E-001 -9.9411681521E-001 +6.5848310250E-003 +3.5494867949E+001 +6.7395659993E-003 +3.4812567060E+001 +9.7131090489E-001 -4.3384722215E+000
30802300000.000 +9.7734515478E-001 -1.0777465056E+000 +6.8219489289E-003 +3.5389814788E+001 +7.0539712887E-003 +3.3651921690E+001 +9.7140356383E-001 -4.2055285459E+000
31002250000.000 +9.7837361781E-001 -9.3091690377E-001 +7.1291013692E-003 +3.5378214583E+001 +7.2776390147E-003 +3.3618848598E+001 +9.7128138134E-001 -4.2311799233E+000
31202200000.000 +9.7620858522E-001 -1.0646287922E+000 +8.2370779817E-003 +3.5865979229E+001 +8.2686117873E-003 +3.4242266838E+001 +9.7029208212E-001 -4.2740661076E+000
31402150000.000 +9.7596323894E-001 -1.0141823463E+000 +8.8563610539E-003 +2.8977189661E+001 +9.4699829267E-003 +2.8035203874E+001 +9.7044371450E-001 -4.2010518967E+000
31602100000.000 +9.7806777817E-001 -9.2000832618E-001 +9.0473288281E-003 +1.7610321838E+001 +9.3488804257E-003 +1.5395515698E+001 +9.6898328710E-001 -4.1846588969E+000
31802050000.000 +9.7592911478E-001 -9.4299864069E-001 +8.3548779865E-003 +1.5444897548E+001 +8.7603686552E-003 +1.4989730591E+001 +9.6966342199E-001 -4.1681366418E+000
32002000000.000 +9.7673199028E-001 -1.0182212605E+000 +8.3797634074E-003 +8.4392315376E+000 +8.5839447022E-003 +7.3936282510E+000 +9.7050017619E-001 -4.1148449618E+000
32201950000.000 +9.8002211548E-001 -8.3612549726E-001 +7.3950454044E-003 +5.8788645888E+000 +7.7536541159E-003 +6.0319246379E+000 +9.7058305307E-001 -4.1645547450E+000
32401900000.000 +9.7910914950E-001 -8.9402102528E-001 +7.0372636142E-003 +7.3296002078E+000 +7.2267732410E-003 +4.5211862020E+000 +9.7162685727E-001 -4.1823707198E+000
32601850000.000 +9.7905785892E-001 -9.5196521366E-001 +6.5680771986E-003 +6.6027671662E+000 +6.9555225958E-003 +5.8887084527E+000 +9.7309471204E-001 -4.2033918152E+000
32801800000.000 +9.8099199138E-001 -9.3267673591E-001 +6.7546240168E-003 +7.0915574901E+000 +6.9332883722E-003 +4.4321088601E+000 +9.7224756488E-001 -4.2139435352E+000
33001750000.000 +9.8178741871E-001 -8.2477837371E-001 +6.6108781143E-003 +7.1395322830E+000 +6.6322107866E-003 +3.3845570204E+000 +9.7287366794E-001 -4.3678244851E+000
33201700000.000 +9.8178809532E-001 -9.0328749412E-001 +5.8553720734E-003 +5.7322052734E+000 +6.0735946885E-003 +4.1960485237E+000 +9.7325861652E-001 -4.2957527203E+000
33401650000.000 +9.8360297261E-001 -9.1549543652E-001 +5.8639643897E-003 +9.2622455471E+000 +5.9968224616E-003 +6.5159383129E+000 +9.7311524996E-001 -4.4615756582E+000
33601600000.000 +9.8346392132E-001 -8.4388791219E-001 +6.1338127520E-003 +1.1231172277E+001 +6.1134925158E-003 +7.3012495647E+000 +9.7334201417E-001 -4.4566541144E+000
33801550000.000 +9.8361766295E-001 -9.6241070372E-001 +5.6797587201E-003 +9.9751704508E+000 +5.9624480131E-003 +8.6094627162E+000 +9.7332657680E-001 -4.4561477728E+000
34001500000.000 +9.8451152045E-001 -1.0351122734E+000 +5.9836017707E-003 +1.3845826087E+001 +6.0896405726E-003 +1.0428601352E+001 +9.7384855199E-001 -4.4934457355E+000
34201450000.000 +9.8566444794E-001 -9.7134436106E-001 +5.8881432787E-003 +1.4202609549E+001 +6.1155635263E-003 +1.1632130878E+001 +9.7369251422E-001 -4.4943484932E+000
34401400000.000 +9.8452895306E-001 -1.1195041255E+000 +5.9864531037E-003 +1.2999159305E+001 +6.1904048643E-003 +1.0765711340E+001 +9.7440950137E-001 -4.5090421354E+000
34601350000.000 +9.8596570367E-001 -1.0929649813E+000 +6.2644883871E-003 +1.3393646400E+001 +6.4094961158E-003 +1.3500173404E+001 +9.7370812296E-001 -4.3094166231E+000
34801300000.000 +9.8539360406E-001 -1.1057014139E+000 +6.7796852475E-003 +1.5241897534E+001 +6.7946069127E-003 +1.1771967321E+001 +9.7335250654E-001 -4.4409811999E+000
35001250000.000 +9.8370090810E-001 -1.2639531215E+000 +7.1847549368E-003 +1.1653239265E+001 +7.3737322035E-003 +8.5104186417E+000 +9.7341260385E-001 -4.2187282552E+000
35201200000.000 +9.8436743666E-001 -1.2246145156E+000 +7.1628084668E-003 +6.6276136431E+000 +7.5069434604E-003 +2.9056169946E+000 +9.7338097827E-001 -4.3075924966E+000
35401150000.000 +9.8318034772E-001 -9.8289411411E-001 +7.2959690521E-003 +2.3214086789E+000 +7.3743339227E-003 +1.1946949025E+000 +9.7194515854E-001 -4.1457394295E+000
35601100000.000 +9.8273118116E-001 -1.1917272039E+000 +7.1907383012E-003 -2.1020039497E-001 +7.5035913102E-003 -2.2482290129E+000 +9.7382770769E-001 -4.2007857503E+000
35801050000.000 +9.8354387022E-001 -1.1301534364E+000 +7.0738919802E-003 -2.9706352334E+000 +7.4032607323E-003 -6.6108420558E+000 +9.7381748450E-001 -4.2371543517E+000
36001000000.000 +9.8460905749E-001 -1.0547278285E+000 +7.0052401814E-003 -5.9096564748E+000 +7.1931298297E-003 -7.6185436161E+000 +9.7271261160E-001 -4.3026509844E+000
36200950000.000 +9.8305647108E-001 -1.0651199153E+000 +6.6059612968E-003 -1.1513116551E+001 +6.9984048051E-003 -1.2163437248E+001 +9.7373149580E-001 -4.2751629359E+000
36400900000.000 +9.8513891951E-001 -1.1429606426E+000 +5.9508713640E-003 -1.0030888270E+001 +6.3407158785E-003 -1.3277053826E+001 +9.7446599084E-001 -4.3645172660E+000
36600850000.000 +9.8573204325E-001 -1.0107835867E+000 +5.7356326050E-003 -1.2271001152E+001 +5.8376858121E-003 -1.3232087383E+001 +9.7439819883E-001 -4.4343285346E+000
36800800000.000 +9.8544394907E-001 -1.1133063873E+000 +5.2906033862E-003 -1.1343079409E+001 +5.5642632605E-003 -1.2352159118E+001 +9.7503560252E-001 -4.4949739545E+000
37000750000.000 +9.8578484590E-001 -1.1061908161E+000 +4.9766475850E-003 -7.5416662079E+000 +5.2234409572E-003 -8.6417263920E+000 +9.7507324774E-001 -4.4676140811E+000
37200700000.000 +9.8799348734E-001 -1.1211208860E+000 +5.0338906611E-003 -2.6082283666E+000 +5.1181296791E-003 -6.9395046737E+000 +9.7504796030E-001 -4.4865056498E+000
37400650000.000 +9.8672296937E-001 -1.1893296073E+000 +5.1683922890E-003 +6.5890655763E-001 +5.2291972916E-003 -3.7277652164E-001 +9.7602654753E-001 -4.4813883590E+000
37600600000.000 +9.8766972047E-001 -1.1796994977E+000 +5.5115585421E-003 +2.1393585907E+000 +5.5371579325E-003 -4.8846221287E-001 +9.7594437538E-001 -4.4218597014E+000
37800550000.000 +9.8775585398E-001 -1.1011406727E+000 +5.7539452779E-003 -4.1198893345E+000 +5.9337172343E-003 -4.7128469125E+000 +9.7624645625E-001 -4.3542834459E+000
38000500000.000 +9.8606174302E-001 -1.2511073008E+000 +5.4440493347E-003 -5.7870495603E+000 +5.6088944229E-003 -8.0557532195E+000 +9.7785943799E-001 -4.2873580292E+000
38200450000.000 +9.8686800273E-001 -1.3283746309E+000 +5.0955988604E-003 -3.5109490999E+000 +5.1703492781E-003 -3.5411554307E+000 +9.7767745631E-001 -4.2659702327E+000
38400400000.000 +9.8714510107E-001 -1.2626836041E+000 +5.2347580739E-003 +3.5135133366E-001 +5.4543478785E-003 +6.8409400351E-001 +9.7713478730E-001 -4.3357712046E+000
38600350000.000 +9.8416315940E-001 -1.3571694605E+000 +5.7951798611E-003 +3.4220954681E+000 +5.9805998510E-003 +2.0658513986E+000 +9.7621585448E-001 -4.3110366960E+000
38800300000.000 +9.8524618552E-001 -1.3482224080E+000 +6.2338223861E-003 -2.6407810152E+000 +6.3015831796E-003 -4.3022311797E+000 +9.7441104868E-001 -4.2773383463E+000
39000250000.000 +9.8540626571E-001 -1.3760619889E+000 +6.2348077149E-003 -6.4123253531E+000 +6.4461248035E-003 -6.6748812449E+000 +9.7314218770E-001 -4.3675447750E+000
39200200000.000 +9.8247014162E-001 -1.4697412448E+000 +6.1996097406E-003 -8.5701311507E+000 +6.2438761960E-003 -9.3073293902E+000 +9.7327032795E-001 -4.3068374841E+000
39400150000.000 +9.8451220945E-001 -1.3240235820E+000 +6.3641061233E-003 -8.3725430300E+000 +6.6996670175E-003 -1.1139727391E+001 +9.7240040659E-001 -4.3397454317E+000
39600100000.000 +9.8261403623E-001 -1.3115467768E+000 +6.4814513104E-003 -1.2475962458E+001 +6.7682129714E-003 -1.3628157294E+001 +9.7194685302E-001 -4.3186808369E+000
39800050000.000 +9.8241640855E-001 -1.2185252979E+000 +6.4261699351E-003 -1.9320322863E+001 +6.7243078968E-003 -2.0104276845E+001 +9.7390293177E-001 -4.2940412235E+000
40000000000.000 +9.8453530455E-001 -1.2442121075E+000 +5.6988188786E-003 -2.5189149097E+001 +5.9637881504E-003 -2.7267892505E+001 +9.7577223901E-001 -4.2960383979E+000
