# Supplementary material for: Conductivity and radio frequency performance data for silver nanoparticle inks deposited via aerosol jet deposition and processed under varying conditions
Source: Data Brief. 2020 Sep 24;33:106331. doi: 10.1016/j.dib.2020.106331 (PMC7560714; doi:10.1016/j.dib.2020.106331)
Supplement: Supplementary file 3 [file mmc3.zip › Sintering Study/Clariant Ink/RF Data/CLA_10_03.S2P]

!  2-Port S-parameters saved by WinCal
! VAR MeasName=S-Parameters (CALIBRATED_DATA) read from VNA (E8364B)
! VAR MeasDate=11/22/2017 4:31:28 PM
! VAR NAME=AFRL171011_02_03
! VAR FILENAME=AFRL171011_02_03.S2P
! VAR DATE=11/22/2017 4:31:28 PM
! VAR PHYS_PORTS=1,2
! VAR ObjTypeName=DATASET
! VAR IndexType=Frequency
!
# Hz S MA R 50
10000000.000 +9.9705040770E-001 -1.1729534220E-001 +5.7846884020E-005 +7.9990499410E+001 +2.3782227677E-003 -4.9437940294E+001 +9.9603738807E-001 -1.5532355662E-001
209950000.000 +9.9633349427E-001 -7.2117963266E-002 +9.3533636259E-005 -1.4439991169E+001 +8.3904771234E-005 -2.6573983557E+001 +9.9509212056E-001 -1.5160924757E-001
409900000.000 +9.9638676967E-001 -1.2385073281E-001 +2.0081478871E-005 +2.7011585126E+001 +7.9634162364E-005 +6.5480884402E+001 +9.9439116052E-001 -2.4400707781E-001
609850000.000 +9.9639585111E-001 -1.8208465270E-001 +2.2900853740E-005 -2.6436018740E+001 +9.2348346594E-005 -9.5064393799E+001 +9.9361609964E-001 -3.5050483604E-001
809800000.000 +9.9625443521E-001 -1.7821081658E-001 +2.2390207747E-004 +5.2248396526E+001 +2.7041573035E-004 +7.1934212057E+001 +9.9270203553E-001 -4.1002969420E-001
1009750000.000 +9.9566698072E-001 -2.2777555361E-001 +1.5005302464E-004 -8.1334845658E+001 +1.1245390911E-004 -7.6094310399E+001 +9.9197286331E-001 -4.6240887795E-001
1209700000.000 +9.9579252214E-001 -2.5250272732E-001 +3.8628384529E-005 +9.1011772997E+001 +6.9203438134E-005 -1.6878395005E+002 +9.9199826272E-001 -5.0760032904E-001
1409650000.000 +9.9592706611E-001 -2.9833664051E-001 +4.8100412844E-005 -1.6998262471E+002 +2.2392486070E-005 -1.5567139732E+002 +9.9218997219E-001 -5.6084251249E-001
1609600000.000 +9.9547907452E-001 -3.8058852225E-001 +6.9018707389E-005 -4.5023994411E+000 +1.3454802901E-004 -2.1930600550E+001 +9.9220920780E-001 -6.9002951173E-001
1809550000.000 +9.9433212160E-001 -4.3181848831E-001 +8.7499163155E-006 -1.5899660553E+002 +7.5445977944E-005 -9.1233852002E+001 +9.9100008237E-001 -7.5838544604E-001
2009500000.000 +9.9348456733E-001 -3.5513546500E-001 +1.8447215329E-004 +1.5248770450E+002 +1.0493381006E-004 +1.1943440472E+002 +9.9046389246E-001 -8.2453697336E-001
2209450000.000 +9.9254701504E-001 -3.5833233332E-001 +1.4306162648E-004 -7.3995366113E+001 +1.3869957228E-004 -1.0411916743E+002 +9.8952876494E-001 -8.9487402875E-001
2409400000.000 +9.9418897034E-001 -4.9405522295E-001 +1.2635558557E-004 +9.1703099778E+001 +1.5417407212E-004 +1.0488356834E+002 +9.8829467740E-001 -8.6448230002E-001
2609350000.000 +9.9293947045E-001 -4.4301580850E-001 +1.2169171703E-004 +7.7642990084E+001 +1.6798400700E-004 +1.0288954701E+002 +9.8774967414E-001 -9.2007721878E-001
2809300000.000 +9.9314476377E-001 -4.0008613924E-001 +2.2251889902E-004 +1.5517507573E+002 +1.2561443830E-004 +1.5535632900E+002 +9.8780959886E-001 -9.2506735347E-001
3009250000.000 +9.9255434214E-001 -5.3191256376E-001 +2.0757632819E-004 +1.0847514174E+002 +2.7676284540E-004 +9.8092168422E+001 +9.8799693968E-001 -1.0623245948E+000
3209200000.000 +9.9192389068E-001 -5.4082588963E-001 +1.8953390248E-004 +1.4057132148E+002 +2.2740830987E-004 +1.4898034262E+002 +9.8685683794E-001 -1.0844104265E+000
3409150000.000 +9.9125392313E-001 -5.3025090647E-001 +2.1128478303E-004 +1.4556394584E+002 +2.1509331274E-004 +1.5625451037E+002 +9.8609617427E-001 -1.0868720164E+000
3609100000.000 +9.9052083492E-001 -5.7813983750E-001 +2.2675081378E-004 +1.7277881997E+002 +2.4354842125E-004 +1.7134595622E+002 +9.8588515907E-001 -1.1209247824E+000
3809050000.000 +9.9081106398E-001 -5.1757584324E-001 +4.2032388329E-004 +1.6027199182E+002 +4.3437520930E-004 +1.5880916302E+002 +9.8572500285E-001 -1.1540042361E+000
4009000000.000 +9.9044383405E-001 -5.5055620280E-001 +3.4640519717E-004 +1.3610107782E+002 +3.9588287393E-004 +1.3829765673E+002 +9.8561028308E-001 -1.1861943546E+000
4208950000.000 +9.9055786142E-001 -6.0589131969E-001 +4.9282455790E-004 +1.2872210714E+002 +4.8074943700E-004 +1.3530569235E+002 +9.8550243312E-001 -1.2586351949E+000
4408900000.000 +9.9030643310E-001 -5.9701098132E-001 +4.0824852552E-004 +1.2710819968E+002 +4.9716611383E-004 +1.2931435136E+002 +9.8478838980E-001 -1.2839923108E+000
4608850000.000 +9.9022078262E-001 -5.8331677732E-001 +4.3303084394E-004 +1.3471724274E+002 +4.3440689042E-004 +1.3116469817E+002 +9.8456162378E-001 -1.3274438230E+000
4808800000.000 +9.9035669346E-001 -6.2740687089E-001 +4.8435416673E-004 +1.2807251175E+002 +4.7289336272E-004 +1.3125161649E+002 +9.8375599239E-001 -1.3321372165E+000
5008750000.000 +9.9071731314E-001 -5.9933838503E-001 +4.8681759772E-004 +1.2887547455E+002 +4.2130232473E-004 +1.3731907474E+002 +9.8345272232E-001 -1.3694569658E+000
5208700000.000 +9.9025275540E-001 -5.5391262408E-001 +7.1328475317E-004 +1.4436981435E+002 +6.8882897404E-004 +1.4531392717E+002 +9.8332866541E-001 -1.3430843160E+000
5408650000.000 +9.8926856237E-001 -6.1379254252E-001 +7.0663114193E-004 +1.3104172496E+002 +7.3750763388E-004 +1.3221830878E+002 +9.8317052507E-001 -1.3992005411E+000
5608600000.000 +9.9036648605E-001 -6.4855350517E-001 +6.9255601067E-004 +1.2287767268E+002 +6.5263968509E-004 +1.2461796369E+002 +9.8364714021E-001 -1.4004641193E+000
5808550000.000 +9.8934236152E-001 -5.9283570390E-001 +7.5784170089E-004 +1.1167109795E+002 +7.6187451952E-004 +1.1680276303E+002 +9.8373797744E-001 -1.4537860898E+000
6008500000.000 +9.8912932771E-001 -6.5591078726E-001 +7.8419656790E-004 +1.1534234737E+002 +7.4280300981E-004 +1.1909961449E+002 +9.8351920095E-001 -1.5244327237E+000
6208450000.000 +9.8973641739E-001 -6.8585370762E-001 +8.6952093661E-004 +1.1425798102E+002 +9.4558991132E-004 +1.1067448226E+002 +9.8310112812E-001 -1.5585733117E+000
6408400000.000 +9.8988579313E-001 -6.4666948996E-001 +8.8192733913E-004 +1.1616493105E+002 +9.0760548743E-004 +1.1280136858E+002 +9.8380728602E-001 -1.5944050393E+000
6608350000.000 +9.8968591203E-001 -7.1429929802E-001 +8.7520043902E-004 +1.0594132716E+002 +8.5183979770E-004 +1.0988300549E+002 +9.8348104994E-001 -1.6671026036E+000
6808300000.000 +9.9021617299E-001 -7.4001056578E-001 +9.0135666374E-004 +1.0133188445E+002 +8.4395312616E-004 +9.9288874131E+001 +9.8400069989E-001 -1.7142258248E+000
7008250000.000 +9.9078850375E-001 -6.8117739144E-001 +8.0598440195E-004 +1.0332636659E+002 +8.0320954805E-004 +1.0517320291E+002 +9.8352351363E-001 -1.7538969352E+000
7208200000.000 +9.8927942242E-001 -7.4327607233E-001 +8.2262220786E-004 +9.4967628432E+001 +8.4341424225E-004 +9.4847435981E+001 +9.8290375634E-001 -1.8300158096E+000
7408150000.000 +9.9025588048E-001 -8.1015201540E-001 +7.4306439629E-004 +1.0595095772E+002 +7.5504348015E-004 +1.0475797876E+002 +9.8309797083E-001 -1.9038791380E+000
7608100000.000 +9.8974141415E-001 -8.1829845877E-001 +8.1877866739E-004 +9.9538119076E+001 +9.6463559173E-004 +1.0260426755E+002 +9.8241268689E-001 -1.9239872128E+000
7808050000.000 +9.8850166150E-001 -8.6476200183E-001 +8.4162061271E-004 +9.6987188305E+001 +8.0557981789E-004 +9.9092930979E+001 +9.8167127963E-001 -2.0000195694E+000
8008000000.000 +9.8904331950E-001 -9.1554376448E-001 +8.6134115372E-004 +1.0389823973E+002 +8.8801100263E-004 +1.0041267593E+002 +9.8153713892E-001 -2.0577924246E+000
8207950000.000 +9.8842718483E-001 -8.8727733386E-001 +7.0133184875E-004 +9.7478633499E+001 +7.5380760093E-004 +9.9011506141E+001 +9.8092176383E-001 -2.0377581970E+000
8407900000.000 +9.8744062123E-001 -9.3579952983E-001 +7.7859325551E-004 +1.0565250861E+002 +7.5416162378E-004 +1.0714582190E+002 +9.8046074613E-001 -2.1135677007E+000
8607850000.000 +9.8759650342E-001 -9.6044236961E-001 +7.7880491777E-004 +1.0355305048E+002 +7.5646351929E-004 +1.0869950515E+002 +9.8019089012E-001 -2.1443906094E+000
8807800000.000 +9.8869192123E-001 -9.0122216783E-001 +1.0130935033E-003 +1.1482760378E+002 +9.6103580337E-004 +1.1181251659E+002 +9.7992704828E-001 -2.1873233566E+000
9007750000.000 +9.8742823025E-001 -9.3498207821E-001 +9.3855732241E-004 +1.1116794583E+002 +9.2776048515E-004 +1.1232413666E+002 +9.7900645812E-001 -2.2229805638E+000
9207700000.000 +9.8830233065E-001 -9.7621777950E-001 +1.0150759708E-003 +1.1128038619E+002 +1.0848014176E-003 +1.1038025901E+002 +9.7955363532E-001 -2.2409919296E+000
9407650000.000 +9.8876661529E-001 -9.2313539456E-001 +1.0265760311E-003 +1.0608666015E+002 +1.0780303585E-003 +1.0841482080E+002 +9.7954467702E-001 -2.2538671296E+000
9607600000.000 +9.8715189726E-001 -9.8384966163E-001 +1.0550000745E-003 +1.0913711431E+002 +1.0574108636E-003 +1.0359359769E+002 +9.7879819206E-001 -2.3492413548E+000
9807550000.000 +9.8808375535E-001 -1.0209292131E+000 +1.1169515624E-003 +1.0623248214E+002 +1.0652212313E-003 +1.0666044646E+002 +9.7861981539E-001 -2.3597618244E+000
10007500000.000 +9.8824652568E-001 -1.0055691962E+000 +1.0575422247E-003 +1.1049284649E+002 +1.1936729901E-003 +1.0923157833E+002 +9.7836887628E-001 -2.3782984687E+000
10207450000.000 +9.8579930661E-001 -1.0250804740E+000 +1.2060745795E-003 +1.0945381890E+002 +1.1703595998E-003 +1.0839124081E+002 +9.7760002003E-001 -2.4567958107E+000
10407400000.000 +9.8567492845E-001 -1.1141013248E+000 +1.2112135668E-003 +1.1062596699E+002 +1.2515568967E-003 +1.1299172073E+002 +9.7703088317E-001 -2.4803500826E+000
10607350000.000 +9.8683354500E-001 -1.0344895244E+000 +1.3122280498E-003 +1.1251594411E+002 +1.2336551822E-003 +1.1264024187E+002 +9.7675502314E-001 -2.4997587542E+000
10807300000.000 +9.8451359472E-001 -1.0938896457E+000 +1.3787024218E-003 +1.1240976157E+002 +1.3093974008E-003 +1.1278783801E+002 +9.7598173798E-001 -2.5486822959E+000
11007250000.000 +9.8475974308E-001 -1.1600004391E+000 +1.3934303567E-003 +1.1114501179E+002 +1.3715177802E-003 +1.1110776632E+002 +9.7576177793E-001 -2.6159802113E+000
11207200000.000 +9.8608958625E-001 -1.0845857491E+000 +1.3489749778E-003 +1.0893201741E+002 +1.3764108973E-003 +1.1055668897E+002 +9.7601866766E-001 -2.6091793055E+000
11407150000.000 +9.8398213580E-001 -1.1393447726E+000 +1.3832057640E-003 +1.1403360915E+002 +1.4555723338E-003 +1.1500637493E+002 +9.7486461133E-001 -2.6706509058E+000
11607100000.000 +9.8414994175E-001 -1.1938449955E+000 +1.5789301513E-003 +1.1487114176E+002 +1.5164542760E-003 +1.1471068521E+002 +9.7459427062E-001 -2.7203766718E+000
11807050000.000 +9.8617574517E-001 -1.1140517676E+000 +1.6586544588E-003 +1.1785102621E+002 +1.7409245167E-003 +1.1240006878E+002 +9.7447731436E-001 -2.7120207997E+000
12007000000.000 +9.8442682341E-001 -1.1367501067E+000 +1.8797819073E-003 +1.1311984396E+002 +1.8632462353E-003 +1.1188696021E+002 +9.7428914296E-001 -2.7645212035E+000
12206950000.000 +9.8377045890E-001 -1.1877841663E+000 +1.9640942172E-003 +1.1054810647E+002 +2.0721001459E-003 +1.1025983427E+002 +9.7369123347E-001 -2.7898151759E+000
12406900000.000 +9.8663728002E-001 -1.1281701066E+000 +2.1368379368E-003 +1.0641619972E+002 +2.1445598099E-003 +1.0458546802E+002 +9.7442631490E-001 -2.8005238728E+000
12606850000.000 +9.8430459203E-001 -1.1765743366E+000 +2.2720823619E-003 +1.0559167134E+002 +2.2699979796E-003 +1.0344695100E+002 +9.7325511039E-001 -2.8465345502E+000
12806800000.000 +9.8234424810E-001 -1.3154735356E+000 +2.3374760883E-003 +1.0157105550E+002 +2.4144508031E-003 +1.0025926354E+002 +9.7314988349E-001 -2.9000045796E+000
13006750000.000 +9.8423663707E-001 -1.1679492496E+000 +2.3915796644E-003 +9.1147354326E+001 +2.5619549860E-003 +9.1686040368E+001 +9.7348082111E-001 -2.8989713301E+000
13206700000.000 +9.8310840375E-001 -1.1842504711E+000 +2.3354816811E-003 +8.3239152195E+001 +2.3507018626E-003 +8.0872267466E+001 +9.7315271307E-001 -2.9507793077E+000
13406650000.000 +9.8113982004E-001 -1.2891897240E+000 +1.9430593481E-003 +8.1389830684E+001 +1.9616375796E-003 +8.0782593680E+001 +9.7173138801E-001 -3.0175937314E+000
13606600000.000 +9.8088041209E-001 -1.2591207836E+000 +1.6660712476E-003 +8.1933506166E+001 +1.7953911441E-003 +8.1272391348E+001 +9.7169373406E-001 -2.9861278207E+000
13806550000.000 +9.8036817372E-001 -1.1883540357E+000 +1.6779024605E-003 +9.2650953149E+001 +1.7064101605E-003 +9.0181648998E+001 +9.7022917611E-001 -3.0262743908E+000
14006500000.000 +9.7852340610E-001 -1.3157476138E+000 +1.7373912972E-003 +9.5983042371E+001 +1.7533132862E-003 +9.4268231162E+001 +9.6944642079E-001 -3.0888090283E+000
14206450000.000 +9.7938391408E-001 -1.2756728006E+000 +2.0656751621E-003 +9.9683056898E+001 +2.0368550697E-003 +9.8318497122E+001 +9.6899096470E-001 -3.1411377053E+000
14406400000.000 +9.7822753569E-001 -1.2355240058E+000 +2.0294954330E-003 +9.3958252639E+001 +2.1255625002E-003 +9.4104716793E+001 +9.6816768768E-001 -3.0676963015E+000
14606350000.000 +9.7711412636E-001 -1.2896811212E+000 +1.9777935379E-003 +1.0092352740E+002 +1.9743851810E-003 +9.9296437614E+001 +9.6748704111E-001 -3.1304426250E+000
14806300000.000 +9.7837680230E-001 -1.2457926285E+000 +2.2566476570E-003 +9.7802083849E+001 +2.3255087581E-003 +9.6086897149E+001 +9.6764598388E-001 -3.1296436046E+000
15006250000.000 +9.7791463441E-001 -1.1705901842E+000 +2.2269843809E-003 +9.3981895647E+001 +2.2191228215E-003 +9.1504789221E+001 +9.6710492921E-001 -3.1297824897E+000
15206200000.000 +9.7704483001E-001 -1.2976843378E+000 +2.3403223484E-003 +9.7714349497E+001 +2.3779223727E-003 +9.5599355354E+001 +9.6674547752E-001 -3.1763066644E+000
15406150000.000 +9.7931910961E-001 -1.2489254384E+000 +2.3442194084E-003 +9.0723947030E+001 +2.3428039955E-003 +8.8169723351E+001 +9.6684462299E-001 -3.1683811292E+000
15606100000.000 +9.7894418243E-001 -1.0757947443E+000 +2.2379972202E-003 +9.6111011536E+001 +2.2145380594E-003 +9.1748293168E+001 +9.6670604235E-001 -3.1668184000E+000
15806050000.000 +9.7690512310E-001 -1.1770314212E+000 +2.4413030704E-003 +9.4330941224E+001 +2.4317849777E-003 +9.2830128051E+001 +9.6593282205E-001 -3.2177575827E+000
16006000000.000 +9.7786925586E-001 -1.1633594182E+000 +2.3358209295E-003 +9.5262928114E+001 +2.3815816959E-003 +9.2940792870E+001 +9.6603181697E-001 -3.2005328999E+000
16205950000.000 +9.7825298293E-001 -1.0470821356E+000 +2.3746367928E-003 +9.0122642144E+001 +2.4897813166E-003 +8.8880731954E+001 +9.6581205789E-001 -3.2013437993E+000
16405900000.000 +9.7586338721E-001 -1.1368659176E+000 +2.5288213567E-003 +9.5178281207E+001 +2.4590735978E-003 +9.2978395112E+001 +9.6491201599E-001 -3.2439895204E+000
16605850000.000 +9.7720970870E-001 -1.1541859384E+000 +2.7147240124E-003 +9.3831952207E+001 +2.7473778998E-003 +9.2767986770E+001 +9.6503886143E-001 -3.2084433277E+000
16805800000.000 +9.7698666768E-001 -9.8728212811E-001 +2.6759417926E-003 +8.8511068886E+001 +2.7322518156E-003 +8.6734658596E+001 +9.6511154346E-001 -3.1867151032E+000
17005750000.000 +9.7499424237E-001 -1.0053339585E+000 +2.7662994821E-003 +8.5469668916E+001 +2.8302583548E-003 +8.5262551546E+001 +9.6474115601E-001 -3.2045297437E+000
17205700000.000 +9.7575516667E-001 -1.1373452598E+000 +2.5648819068E-003 +8.2983601478E+001 +2.5656378121E-003 +8.2307050746E+001 +9.6520113590E-001 -3.1566450450E+000
17405650000.000 +9.7729472950E-001 -9.8314686237E-001 +2.1636022221E-003 +8.6858925010E+001 +2.2229756526E-003 +8.4183589166E+001 +9.6546627381E-001 -3.1638651199E+000
17605600000.000 +9.7438314522E-001 -1.0383648423E+000 +2.2023468603E-003 +9.6775267884E+001 +2.2783773569E-003 +9.3023233038E+001 +9.6449213300E-001 -3.2008297271E+000
17805550000.000 +9.7369372304E-001 -1.1792517176E+000 +2.4369595150E-003 +9.7654418769E+001 +2.4420137501E-003 +9.6160946954E+001 +9.6442864545E-001 -3.2425113108E+000
18005500000.000 +9.7457315655E-001 -1.0797593462E+000 +2.6130079823E-003 +1.0144435345E+002 +2.6676059883E-003 +9.7784689244E+001 +9.6350046391E-001 -3.2536233137E+000
18205450000.000 +9.7319397737E-001 -9.9835249925E-001 +2.9663603040E-003 +9.9967468208E+001 +3.0493045818E-003 +9.8283383112E+001 +9.6270920658E-001 -3.2734576258E+000
18405400000.000 +9.7492085542E-001 -1.0704964046E+000 +2.9427254175E-003 +1.0027199433E+002 +3.0107077580E-003 +9.9920253465E+001 +9.6248906104E-001 -3.3281548914E+000
18605350000.000 +9.7621231291E-001 -8.7385323008E-001 +3.3572129425E-003 +9.8810030950E+001 +3.4692119364E-003 +9.7130873327E+001 +9.6242906927E-001 -3.3420131550E+000
18805300000.000 +9.7496513738E-001 -9.5133338671E-001 +3.4766322956E-003 +9.4408077107E+001 +3.5485287287E-003 +9.3635720323E+001 +9.6168687250E-001 -3.3664837582E+000
19005250000.000 +9.7553531575E-001 -9.9072395347E-001 +3.4839269243E-003 +9.6415692352E+001 +3.6397983398E-003 +9.4024205299E+001 +9.6162769688E-001 -3.4324781775E+000
19205200000.000 +9.7930096654E-001 -7.9179545858E-001 +3.6951649469E-003 +9.4838337073E+001 +3.7724586773E-003 +9.2505132302E+001 +9.6132341933E-001 -3.3789104041E+000
19405150000.000 +9.7609186626E-001 -7.5455564230E-001 +3.7318368516E-003 +9.1753224345E+001 +3.8109842275E-003 +9.0592651764E+001 +9.6072739027E-001 -3.4860563421E+000
19605100000.000 +9.7396538574E-001 -8.7090582501E-001 +3.8181011858E-003 +9.6679088608E+001 +3.8946023389E-003 +9.5720698518E+001 +9.6067051202E-001 -3.3636206927E+000
19805050000.000 +9.7642307495E-001 -7.8073417480E-001 +4.3684222908E-003 +9.2959103668E+001 +4.4275805364E-003 +9.0943015699E+001 +9.6137254488E-001 -3.2830319977E+000
20005000000.000 +9.7395480589E-001 -6.5971369097E-001 +4.2717907458E-003 +9.1828047903E+001 +4.3169112708E-003 +8.6839495898E+001 +9.6091846017E-001 -3.2951251731E+000
20204950000.000 +9.7456672073E-001 -8.4101227027E-001 +4.3009982162E-003 +8.6061194562E+001 +4.5198780083E-003 +8.3420432634E+001 +9.6058960600E-001 -3.2389718608E+000
20404900000.000 +9.7650170158E-001 -7.3281097248E-001 +4.3121105047E-003 +8.2988394937E+001 +4.1525261041E-003 +7.9776062123E+001 +9.6119039185E-001 -3.1274087665E+000
20604850000.000 +9.7528167617E-001 -7.4987316465E-001 +4.2570636598E-003 +8.5465072538E+001 +4.4280551217E-003 +8.1589213146E+001 +9.6096445498E-001 -3.1626501755E+000
20804800000.000 +9.7365441176E-001 -8.4450448916E-001 +4.3834570558E-003 +8.0521294916E+001 +4.6080083415E-003 +8.0516746360E+001 +9.6012756426E-001 -3.1566285295E+000
21004750000.000 +9.7582883736E-001 -8.2767889471E-001 +4.4880139541E-003 +8.0823726246E+001 +4.9080609580E-003 +7.8411761113E+001 +9.6076193583E-001 -3.1139193220E+000
21204700000.000 +9.7532483932E-001 -7.4291015021E-001 +4.6572895669E-003 +7.8617105067E+001 +4.7908343276E-003 +7.4599971925E+001 +9.6020918333E-001 -3.1543841346E+000
21404650000.000 +9.7405648229E-001 -8.0327061645E-001 +4.5690687843E-003 +8.1451892518E+001 +4.9128187448E-003 +7.3813291764E+001 +9.6019388670E-001 -3.2099823881E+000
21604600000.000 +9.7466125869E-001 -8.0288741122E-001 +4.4709552404E-003 +7.5298423598E+001 +4.7821593683E-003 +7.5284866566E+001 +9.6113555836E-001 -3.1926659063E+000
21804550000.000 +9.7644348142E-001 -7.2326171871E-001 +4.6641599917E-003 +7.6371593672E+001 +4.9440714397E-003 +7.3499414325E+001 +9.6052408029E-001 -3.2836210198E+000
22004500000.000 +9.7476622532E-001 -7.0115112261E-001 +4.6668587385E-003 +7.5126218216E+001 +4.7636970489E-003 +7.3883007873E+001 +9.6084281921E-001 -3.2980952589E+000
22204450000.000 +9.7729290225E-001 -7.3063805109E-001 +4.5705349943E-003 +7.7698409355E+001 +4.7700557462E-003 +7.4195926482E+001 +9.6143129610E-001 -3.3001106306E+000
22404400000.000 +9.7824544298E-001 -5.1929809390E-001 +4.6577156856E-003 +7.3698469379E+001 +4.6442340811E-003 +7.2205446367E+001 +9.6153972131E-001 -3.2563895527E+000
22604350000.000 +9.7713638576E-001 -5.4300173107E-001 +4.6894651003E-003 +7.4372701149E+001 +4.9370894155E-003 +7.4813351374E+001 +9.6211291149E-001 -3.3705562301E+000
22804300000.000 +9.7943591694E-001 -5.4078921822E-001 +5.0430292238E-003 +7.7585504141E+001 +5.0053440982E-003 +7.2355330432E+001 +9.6331651144E-001 -3.2059122370E+000
23004250000.000 +9.8095925392E-001 -3.1787904321E-001 +4.9782578308E-003 +7.5645835385E+001 +5.1638874319E-003 +7.4221430153E+001 +9.6240001686E-001 -3.2517672523E+000
23204200000.000 +9.8055099781E-001 -5.1976002720E-001 +5.1089465895E-003 +7.4890112087E+001 +5.4664837768E-003 +7.3019458987E+001 +9.6365738317E-001 -3.1637436686E+000
23404150000.000 +9.8170017924E-001 -5.7485110860E-001 +5.5534647818E-003 +7.4893910204E+001 +5.7403767814E-003 +7.5211939504E+001 +9.6410884400E-001 -3.1035922733E+000
23604100000.000 +9.8570875501E-001 -4.2112436787E-001 +5.8718096926E-003 +7.3270232572E+001 +6.0441513286E-003 +6.9865208740E+001 +9.6375612395E-001 -3.1716997826E+000
23804050000.000 +9.8189731269E-001 -5.8453991295E-001 +6.1213562192E-003 +7.0469450948E+001 +6.2489265669E-003 +6.8796646415E+001 +9.6454168270E-001 -3.0733086461E+000
24004000000.000 +9.8259276203E-001 -7.2397431921E-001 +6.4226740181E-003 +7.0523992712E+001 +6.5592154959E-003 +6.6146983565E+001 +9.6475830476E-001 -3.2567435030E+000
24203950000.000 +9.8363018570E-001 -6.3078799792E-001 +6.3091720983E-003 +6.1805585433E+001 +6.5560738082E-003 +6.0958614586E+001 +9.6394424305E-001 -3.1905514748E+000
24403900000.000 +9.8123236768E-001 -6.8146171121E-001 +6.3009405737E-003 +6.1894392551E+001 +6.4232870920E-003 +5.9293722258E+001 +9.6372697387E-001 -3.2155696405E+000
24603850000.000 +9.8010497632E-001 -7.9274238905E-001 +6.5749957359E-003 +6.0207028881E+001 +6.6750789148E-003 +5.8482500378E+001 +9.6464310182E-001 -3.2820914394E+000
24803800000.000 +9.8245329954E-001 -6.2677254245E-001 +6.3015942596E-003 +5.3659352034E+001 +6.7064235176E-003 +5.0595070197E+001 +9.6412809853E-001 -3.2393617891E+000
25003750000.000 +9.7982238258E-001 -6.0444701267E-001 +6.1757926360E-003 +5.3337872374E+001 +6.3193281969E-003 +5.2062000676E+001 +9.6454834935E-001 -3.3269260472E+000
25203700000.000 +9.8037869773E-001 -6.9818763660E-001 +6.1094368236E-003 +5.1875248718E+001 +6.3356221603E-003 +5.0621675739E+001 +9.6619300249E-001 -3.3009516170E+000
25403650000.000 +9.8267659788E-001 -5.4998340599E-001 +5.8567635895E-003 +5.3204624721E+001 +6.1575635773E-003 +4.8778347423E+001 +9.6656407782E-001 -3.2970394576E+000
25603600000.000 +9.8121896964E-001 -5.9732458593E-001 +5.7785138779E-003 +5.3453001781E+001 +6.1211738618E-003 +4.9410060783E+001 +9.6639332535E-001 -3.3570173491E+000
25803550000.000 +9.8098460885E-001 -6.9840100638E-001 +5.8810901092E-003 +5.3274740777E+001 +6.0637154960E-003 +5.1052762852E+001 +9.6702707641E-001 -3.3376829807E+000
26003500000.000 +9.8230786984E-001 -6.1949700359E-001 +5.9717411607E-003 +5.1616297734E+001 +6.1778954616E-003 +5.1602128745E+001 +9.6724346091E-001 -3.3061306539E+000
26203450000.000 +9.8227281969E-001 -6.9896721025E-001 +6.0512364789E-003 +4.7950768516E+001 +6.1752056632E-003 +4.6385974206E+001 +9.6699670184E-001 -3.3698154896E+000
26403400000.000 +9.8176680557E-001 -7.5122707246E-001 +5.5122738213E-003 +4.9558321181E+001 +5.7557324068E-003 +4.6876912370E+001 +9.6700979878E-001 -3.3802744489E+000
26603350000.000 +9.8540571157E-001 -6.9133814089E-001 +5.6319631140E-003 +5.2262842635E+001 +5.9706417253E-003 +4.9318938282E+001 +9.6722096039E-001 -3.3978069591E+000
26803300000.000 +9.8457983073E-001 -6.8586241598E-001 +5.6498702446E-003 +5.3233518118E+001 +5.8823643676E-003 +4.9498302580E+001 +9.6670283435E-001 -3.4409012695E+000
27003250000.000 +9.8552383590E-001 -7.0065325979E-001 +6.0875038432E-003 +5.4845280136E+001 +6.1740221160E-003 +5.4554476587E+001 +9.6774147023E-001 -3.4194325495E+000
27203200000.000 +9.8715400831E-001 -6.8800900376E-001 +6.6553659707E-003 +5.6227006774E+001 +6.7135980261E-003 +5.2494187599E+001 +9.6775894438E-001 -3.4939178592E+000
27403150000.000 +9.8671206441E-001 -6.0616636620E-001 +7.2940579778E-003 +5.2804560288E+001 +7.2644736271E-003 +4.9624286638E+001 +9.6635118684E-001 -3.5931589944E+000
27603100000.000 +9.8632522837E-001 -6.7502087520E-001 +7.1537747441E-003 +4.7658469993E+001 +7.2689403941E-003 +4.5635432690E+001 +9.6747289752E-001 -3.4548251375E+000
27803050000.000 +9.8676592018E-001 -6.4591822826E-001 +7.5217663102E-003 +5.1406563213E+001 +7.6229710701E-003 +4.6921002489E+001 +9.6801222919E-001 -3.5102345340E+000
28003000000.000 +9.8522424899E-001 -6.1623852030E-001 +8.5683217200E-003 +4.3559183476E+001 +8.5206968913E-003 +4.2195710787E+001 +9.6793520181E-001 -3.5354485730E+000
28202950000.000 +9.8167063900E-001 -7.1999253428E-001 +8.4946191826E-003 +3.6555410979E+001 +8.5345425952E-003 +3.5181478637E+001 +9.6788502535E-001 -3.4676704300E+000
28402900000.000 +9.8308807154E-001 -7.3006619822E-001 +8.0582162054E-003 +2.8454303559E+001 +8.4602518144E-003 +2.6604161377E+001 +9.6794270974E-001 -3.4785620092E+000
28602850000.000 +9.8449490247E-001 -5.3817801834E-001 +7.2200571220E-003 +2.6233637396E+001 +7.1855706827E-003 +2.4567400228E+001 +9.6882021068E-001 -3.4540695045E+000
28802800000.000 +9.8182855367E-001 -6.6567154945E-001 +6.6117073360E-003 +2.5441666402E+001 +7.0011286936E-003 +2.4919949129E+001 +9.6901876504E-001 -3.5367957367E+000
29002750000.000 +9.8320664363E-001 -7.0936798714E-001 +6.5778297938E-003 +2.7710157479E+001 +6.7072106670E-003 +2.4621369034E+001 +9.6913432940E-001 -3.4703766026E+000
29202700000.000 +9.8565563409E-001 -5.9427002068E-001 +6.5010199921E-003 +2.8100408270E+001 +6.8308023770E-003 +2.4516044762E+001 +9.6862395947E-001 -3.5863927924E+000
29402650000.000 +9.8463788508E-001 -6.9790315638E-001 +6.0729452466E-003 +2.7950874937E+001 +6.4640214068E-003 +2.4977029277E+001 +9.6857723622E-001 -3.6022332732E+000
29602600000.000 +9.8709620203E-001 -7.2811185645E-001 +6.1935260217E-003 +2.9647537170E+001 +6.5030072211E-003 +2.6549521258E+001 +9.6943540803E-001 -3.6009035282E+000
29802550000.000 +9.8886630747E-001 -4.6765920455E-001 +5.9719926204E-003 +2.8107826642E+001 +6.2251920061E-003 +2.4582596029E+001 +9.6955152429E-001 -3.6224456800E+000
30002500000.000 +9.8477036171E-001 -6.8683236825E-001 +6.0283257637E-003 +2.8393818787E+001 +6.0822253343E-003 +2.6957303673E+001 +9.7086109723E-001 -3.6464228689E+000
30202450000.000 +9.8725922411E-001 -6.3967143450E-001 +6.0541592714E-003 +2.9748751337E+001 +6.2274942204E-003 +2.9047330813E+001 +9.7140956790E-001 -3.6400151099E+000
30402400000.000 +9.8897409421E-001 -3.4166039028E-001 +6.1679481708E-003 +3.2195729800E+001 +6.3150301590E-003 +3.0950912153E+001 +9.7102121615E-001 -3.7128915209E+000
30602350000.000 +9.8642883696E-001 -5.4170686294E-001 +6.4243425818E-003 +3.2587510602E+001 +6.5326528268E-003 +3.3086446893E+001 +9.7195779029E-001 -3.6879642986E+000
30802300000.000 +9.8709756940E-001 -6.5105283221E-001 +6.8578405296E-003 +3.3200341426E+001 +6.8451842696E-003 +3.1382246985E+001 +9.7226906812E-001 -3.6466995450E+000
31002250000.000 +9.8857448839E-001 -4.8521248197E-001 +6.9750451972E-003 +3.3742062726E+001 +7.1845270812E-003 +3.2152719006E+001 +9.7167357691E-001 -3.6954188285E+000
31202200000.000 +9.8662974705E-001 -6.5310581697E-001 +7.8874733223E-003 +3.4026793088E+001 +7.9284630626E-003 +3.2304646562E+001 +9.7135468607E-001 -3.7044097378E+000
31402150000.000 +9.8608456126E-001 -5.7035360384E-001 +8.5680527631E-003 +2.7205577237E+001 +9.2875295764E-003 +2.6171022722E+001 +9.7048223440E-001 -3.6431350123E+000
31602100000.000 +9.8828924164E-001 -4.6925024157E-001 +8.9054395257E-003 +1.6831209782E+001 +9.2165757802E-003 +1.3928594690E+001 +9.6977830957E-001 -3.5758981175E+000
31802050000.000 +9.8589178355E-001 -5.3475280662E-001 +8.0536817900E-003 +1.4380818573E+001 +8.4145495376E-003 +1.3680320430E+001 +9.7053958710E-001 -3.5942009784E+000
32002000000.000 +9.8659904888E-001 -6.1591033183E-001 +8.1750512298E-003 +7.2884168195E+000 +8.6653502956E-003 +5.5838911984E+000 +9.7098621740E-001 -3.5304904114E+000
32201950000.000 +9.8991880329E-001 -4.2624762699E-001 +7.2847775928E-003 +3.3953486291E+000 +7.6207542010E-003 +2.3701138187E+000 +9.7140447999E-001 -3.6212395181E+000
32401900000.000 +9.8901905084E-001 -4.9179489698E-001 +6.9610707900E-003 +4.6676462568E+000 +7.1125286795E-003 +1.3317936014E+000 +9.7232660035E-001 -3.6666504042E+000
32601850000.000 +9.8917709359E-001 -5.4825290278E-001 +6.6556586709E-003 +5.1830859211E+000 +6.8444605305E-003 +2.3192481356E+000 +9.7338185562E-001 -3.6586871168E+000
32801800000.000 +9.9037346829E-001 -5.0742229406E-001 +6.5222789624E-003 +3.7902792589E+000 +6.8412400209E-003 +1.8877214245E+000 +9.7262232731E-001 -3.7130436645E+000
33001750000.000 +9.9172614238E-001 -4.5502989605E-001 +6.2969308587E-003 +2.2517963214E+000 +6.6680591494E-003 -1.6022043703E-001 +9.7303969143E-001 -3.8331803915E+000
33201700000.000 +9.9184252346E-001 -5.6681073789E-001 +5.9515556858E-003 +3.4879819734E+000 +6.1433971226E-003 +6.3171462386E-001 +9.7334274295E-001 -3.7518072643E+000
33401650000.000 +9.9277677272E-001 -4.8484831388E-001 +5.7472969192E-003 +5.3590958226E+000 +5.9686115505E-003 +3.0839626475E+000 +9.7310470647E-001 -3.9396030752E+000
33601600000.000 +9.9320234250E-001 -4.5056896050E-001 +5.8904054543E-003 +6.3042171109E+000 +5.8590928885E-003 +4.0512628804E+000 +9.7334105180E-001 -3.9240911174E+000
33801550000.000 +9.9274141001E-001 -5.8665871165E-001 +5.6513274689E-003 +8.6751392145E+000 +5.5799019122E-003 +2.7835425522E+000 +9.7372988883E-001 -3.9290749590E+000
34001500000.000 +9.9370620190E-001 -6.4902230467E-001 +5.6161410651E-003 +9.7864826627E+000 +5.8372562741E-003 +5.5328474267E+000 +9.7398128598E-001 -3.9924180873E+000
34201450000.000 +9.9482314359E-001 -5.4127136499E-001 +5.6562552301E-003 +1.1190216308E+001 +5.8401754977E-003 +7.9288349714E+000 +9.7350337240E-001 -3.9358075026E+000
34401400000.000 +9.9331665679E-001 -7.2553340773E-001 +5.7141140487E-003 +8.2292787697E+000 +6.0304033025E-003 +7.4223441301E+000 +9.7389163150E-001 -3.9853353889E+000
34601350000.000 +9.9595371657E-001 -6.9651264012E-001 +5.7731527950E-003 +1.0188753786E+001 +6.2913920221E-003 +7.5774452878E+000 +9.7412963255E-001 -3.8660395029E+000
34801300000.000 +9.9466893966E-001 -7.2708343577E-001 +6.4737052804E-003 +1.2949582332E+001 +6.3009617206E-003 +9.2186350836E+000 +9.7316655936E-001 -3.9031322031E+000
35001250000.000 +9.9147236878E-001 -8.7192622855E-001 +6.9543401805E-003 +6.6251703214E+000 +6.8828575609E-003 +7.6473787077E+000 +9.7323510521E-001 -3.7084419530E+000
35201200000.000 +9.9331107289E-001 -8.2281853509E-001 +6.9372819841E-003 +3.9156714365E+000 +7.1321410891E-003 +1.6820131083E+000 +9.7311516127E-001 -3.8130922941E+000
35401150000.000 +9.9313607974E-001 -5.5245041648E-001 +6.9005744739E-003 +1.1219170490E+000 +7.0326838602E-003 -2.5208985997E+000 +9.7209219789E-001 -3.6463470352E+000
35601100000.000 +9.9132468702E-001 -7.7269193753E-001 +6.7803908054E-003 -4.4863056217E+000 +7.2358416236E-003 -6.6425612804E+000 +9.7376103883E-001 -3.7127895077E+000
35801050000.000 +9.9263927147E-001 -6.7697852804E-001 +6.3740911339E-003 -6.2421944962E+000 +6.8408507825E-003 -7.9723247808E+000 +9.7336087430E-001 -3.6870966921E+000
36001000000.000 +9.9349888211E-001 -5.9220775405E-001 +6.5366464663E-003 -7.6171996345E+000 +6.9974640977E-003 -1.1150028974E+001 +9.7214288195E-001 -3.8302729773E+000
36200950000.000 +9.9182469608E-001 -6.3538109325E-001 +6.3514908225E-003 -1.4360314989E+001 +6.5477640746E-003 -1.5022527570E+001 +9.7372779545E-001 -3.7713343516E+000
36400900000.000 +9.9316348151E-001 -6.6261544924E-001 +5.5321562552E-003 -1.4796333394E+001 +6.1914287829E-003 -1.7246331929E+001 +9.7405211698E-001 -3.8545545036E+000
36600850000.000 +9.9499993953E-001 -5.5277952971E-001 +5.3037844683E-003 -1.4840174575E+001 +5.6025472467E-003 -1.8290736611E+001 +9.7418355050E-001 -3.9680347608E+000
36800800000.000 +9.9345042589E-001 -6.8707562511E-001 +5.0048577937E-003 -1.3675792898E+001 +5.1515460123E-003 -1.6710197186E+001 +9.7451936314E-001 -4.0232303245E+000
37000750000.000 +9.9432691113E-001 -6.8934173215E-001 +4.7527561566E-003 -1.0959018474E+001 +4.8389543564E-003 -1.2044722281E+001 +9.7483724083E-001 -3.9775819850E+000
37200700000.000 +9.9652172508E-001 -6.2012447041E-001 +4.6213048091E-003 -6.7523893939E+000 +4.7186958970E-003 -1.0101322072E+001 +9.7444248348E-001 -4.0224485945E+000
37400650000.000 +9.9496112059E-001 -7.4010918525E-001 +4.7944197077E-003 -7.4823191226E-001 +4.8808553462E-003 -3.2487701492E+000 +9.7538924425E-001 -4.0058373424E+000
37600600000.000 +9.9611420674E-001 -7.2209665303E-001 +5.0486268466E-003 -2.7875232042E+000 +5.0132639086E-003 -4.9557638254E+000 +9.7536740407E-001 -3.9394024697E+000
37800550000.000 +9.9596981936E-001 -6.3641690256E-001 +5.3088750717E-003 -6.3242692882E+000 +5.2444416559E-003 -8.3828810378E+000 +9.7579424144E-001 -3.8944816638E+000
38000500000.000 +9.9419730082E-001 -7.9183371209E-001 +5.1859823350E-003 -8.6007978024E+000 +4.9907657946E-003 -1.1345902230E+001 +9.7738881750E-001 -3.8052203768E+000
38200450000.000 +9.9533556495E-001 -8.7196494521E-001 +4.6858393751E-003 -5.0153669253E+000 +4.7159313999E-003 -6.5253026053E+000 +9.7722484551E-001 -3.7984250989E+000
38400400000.000 +9.9549572146E-001 -7.6218618712E-001 +4.8032493006E-003 +1.2697723662E-001 +4.7484979476E-003 -3.4837301297E+000 +9.7657960637E-001 -3.8143580742E+000
38600350000.000 +9.9254847464E-001 -8.7552968179E-001 +5.3563493405E-003 -1.8173202760E+000 +5.5418440370E-003 -1.5753992767E+000 +9.7537463057E-001 -3.8546016291E+000
38800300000.000 +9.9353241142E-001 -8.4433385818E-001 +5.7977477188E-003 -2.2894472195E+000 +5.7565011590E-003 -4.2405406719E+000 +9.7387919449E-001 -3.8110338890E+000
39000250000.000 +9.9400473724E-001 -8.5440469023E-001 +5.6869032173E-003 -7.8922541247E+000 +5.8395219618E-003 -9.7405227551E+000 +9.7303449184E-001 -3.8751590594E+000
39200200000.000 +9.9182889584E-001 -1.0201668312E+000 +5.6727782207E-003 -8.6848665497E+000 +5.8055477418E-003 -1.0111315992E+001 +9.7292987743E-001 -3.8574532096E+000
39400150000.000 +9.9368714494E-001 -8.2324716907E-001 +5.9457529134E-003 -9.7425789525E+000 +6.3064610699E-003 -1.0489382261E+001 +9.7210901080E-001 -3.9029996951E+000
39600100000.000 +9.9110937964E-001 -7.0985416131E-001 +6.1574606583E-003 -1.3122751407E+001 +6.4217056583E-003 -1.3905659525E+001 +9.7183260845E-001 -3.8882839571E+000
39800050000.000 +9.9128869271E-001 -7.1818742573E-001 +5.9981068690E-003 -1.9588817929E+001 +6.3721415780E-003 -2.0695432542E+001 +9.7374034522E-001 -3.8685721364E+000
40000000000.000 +9.9386877470E-001 -6.7295358440E-001 +5.3430316295E-003 -2.4051355979E+001 +5.6933422352E-003 -2.7306749044E+001 +9.7532076404E-001 -3.8697454817E+000
