# Supplementary material for: Conductivity and radio frequency performance data for silver nanoparticle inks deposited via aerosol jet deposition and processed under varying conditions
Source: Data Brief. 2020 Sep 24;33:106331. doi: 10.1016/j.dib.2020.106331 (PMC7560714; doi:10.1016/j.dib.2020.106331)
Supplement: Supplementary file 3 [file mmc3.zip › Sintering Study/Clariant Ink/RF Data/CLA_10_04.S2P]

!  2-Port S-parameters saved by WinCal
! VAR MeasName=S-Parameters (CALIBRATED_DATA) read from VNA (E8364B)
! VAR MeasDate=11/22/2017 4:32:21 PM
! VAR NAME=AFRL171011_02_04
! VAR FILENAME=AFRL171011_02_04.S2P
! VAR DATE=11/22/2017 4:32:21 PM
! VAR PHYS_PORTS=1,2
! VAR ObjTypeName=DATASET
! VAR IndexType=Frequency
!
# Hz S MA R 50
10000000.000 +9.9777956332E-001 -1.3322626919E-001 +8.4699301331E-004 -3.9777039228E+000 +2.5350550697E-003 -7.2595719217E+001 +9.9676908431E-001 -1.6486423910E-001
209950000.000 +9.9686143582E-001 -8.5521647427E-002 +6.7968425514E-005 -1.2254116910E+001 +7.3856988584E-005 +2.2679437293E+001 +9.9541272366E-001 -1.4472184659E-001
409900000.000 +9.9640186925E-001 -1.4067059165E-001 +3.0340777747E-005 +4.8028640550E+000 +2.8836192271E-005 -1.5585355205E+002 +9.9514292634E-001 -2.1887959068E-001
609850000.000 +9.9682801387E-001 -1.9804245908E-001 +8.1133713925E-005 -1.2179142076E+002 +6.0753061124E-005 -1.7535772977E+002 +9.9422010224E-001 -3.3281615291E-001
809800000.000 +9.9669358541E-001 -2.0262682336E-001 +2.4057093016E-004 +7.2991032800E+001 +1.7191042765E-004 +7.9132025395E+001 +9.9343510424E-001 -3.8400212798E-001
1009750000.000 +9.9570672779E-001 -2.5912735492E-001 +1.3295250439E-004 -6.4975312090E+001 +1.4397184103E-004 -5.0644936570E+001 +9.9278099576E-001 -4.4890071821E-001
1209700000.000 +9.9628339401E-001 -3.2967819366E-001 +5.5812643981E-005 -1.1695934712E+002 +6.1850153727E-005 +1.7169500042E+002 +9.9264708687E-001 -4.7095210752E-001
1409650000.000 +9.9604451737E-001 -3.3929918609E-001 +1.6081490430E-005 +1.1266273798E+002 +5.5837743151E-005 +1.6388393004E+002 +9.9264682763E-001 -5.2878377440E-001
1609600000.000 +9.9562224569E-001 -3.9674953194E-001 +5.6549206840E-005 -6.8241057027E+001 +7.2544335399E-005 +5.7174718526E+001 +9.9265832651E-001 -6.1716881927E-001
1809550000.000 +9.9432663627E-001 -4.8422468831E-001 +2.3514298731E-005 +7.9564267224E+001 +1.0434620934E-004 -1.2845427946E+002 +9.9189644866E-001 -7.5713934196E-001
2009500000.000 +9.9365646373E-001 -4.6967995880E-001 +1.4329221330E-004 +1.2648384773E+002 +2.1864190648E-004 +1.3683702094E+002 +9.9125006502E-001 -7.6606315699E-001
2209450000.000 +9.9274080232E-001 -4.2065131982E-001 +5.8908720608E-005 -1.0268379672E+002 +8.3934536298E-005 -1.0140478764E+002 +9.9024949271E-001 -8.2725058050E-001
2409400000.000 +9.9391848161E-001 -5.1325570918E-001 +7.6020553205E-005 +1.3793202020E+002 +1.3839174100E-004 +1.5566275637E+002 +9.8888702359E-001 -8.2460173736E-001
2609350000.000 +9.9231032043E-001 -5.1041061054E-001 +1.4558714365E-004 +8.4984743775E+001 +7.7387191714E-005 +5.2781873146E+001 +9.8850589870E-001 -8.4509945646E-001
2809300000.000 +9.9271104577E-001 -4.7802090545E-001 +1.8350303842E-004 +1.5099940863E+002 +1.9392991979E-004 +1.3509411744E+002 +9.8910865716E-001 -8.6098758200E-001
3009250000.000 +9.9211246809E-001 -6.2999319334E-001 +2.7648482656E-004 +1.1657323994E+002 +2.0717261662E-004 +1.3519772535E+002 +9.8872306268E-001 -9.6124004258E-001
3209200000.000 +9.9161717450E-001 -6.3462896916E-001 +1.9137610003E-004 +1.3761691630E+002 +1.2301964593E-004 +1.1910888350E+002 +9.8794169997E-001 -1.0567895458E+000
3409150000.000 +9.9109686023E-001 -6.5215403901E-001 +2.4618288392E-004 +1.6360096289E+002 +1.8887729045E-004 +1.4745551234E+002 +9.8718625950E-001 -1.0187734608E+000
3609100000.000 +9.9004791011E-001 -6.8256247714E-001 +2.3273269323E-004 +1.5470107871E+002 +2.4845077212E-004 +1.6954541110E+002 +9.8645743841E-001 -1.0489629365E+000
3809050000.000 +9.9045419578E-001 -6.1651798972E-001 +4.3826889187E-004 +1.6315013939E+002 +4.8348340888E-004 +1.5677155989E+002 +9.8655076275E-001 -1.0942122272E+000
4009000000.000 +9.8984628434E-001 -6.3718297687E-001 +3.5293049694E-004 +1.4489942494E+002 +3.9752488377E-004 +1.4687918847E+002 +9.8640710465E-001 -1.1272987794E+000
4208950000.000 +9.9031793149E-001 -7.1972886815E-001 +5.0128551522E-004 +1.2958407654E+002 +4.3450410149E-004 +1.2881628908E+002 +9.8657150957E-001 -1.2159609373E+000
4408900000.000 +9.9006755487E-001 -7.1025005573E-001 +4.3437416917E-004 +1.2825602492E+002 +4.8811245637E-004 +1.3231831640E+002 +9.8552102930E-001 -1.1843333208E+000
4608850000.000 +9.8986043001E-001 -6.7873726251E-001 +4.4071845531E-004 +1.3081184623E+002 +4.6879897418E-004 +1.3722791981E+002 +9.8534965431E-001 -1.2247951144E+000
4808800000.000 +9.8947352346E-001 -7.2255392438E-001 +4.8273632200E-004 +1.2856892619E+002 +5.0877737192E-004 +1.3057098215E+002 +9.8458973110E-001 -1.2324816203E+000
5008750000.000 +9.9008740242E-001 -7.2265265442E-001 +4.5362686824E-004 +1.3212877708E+002 +4.7492246071E-004 +1.3604809433E+002 +9.8426813827E-001 -1.2740157703E+000
5208700000.000 +9.8986929333E-001 -6.7514294044E-001 +7.5395703185E-004 +1.4913718336E+002 +6.9549603707E-004 +1.5128834851E+002 +9.8426094560E-001 -1.2580539285E+000
5408650000.000 +9.8862274153E-001 -7.3568795683E-001 +7.8837079647E-004 +1.3579612223E+002 +7.3300172799E-004 +1.3219543308E+002 +9.8398575080E-001 -1.3002045842E+000
5608600000.000 +9.8971456690E-001 -7.6086289928E-001 +6.6643156765E-004 +1.2623951565E+002 +8.0439136855E-004 +1.2941436043E+002 +9.8456194536E-001 -1.2882956160E+000
5808550000.000 +9.8910062247E-001 -7.0740677902E-001 +7.4350372578E-004 +1.1754645276E+002 +7.1632521934E-004 +1.1638108856E+002 +9.8508333399E-001 -1.3559448276E+000
6008500000.000 +9.8824585897E-001 -7.8629049053E-001 +7.0940666398E-004 +1.2316268125E+002 +7.8677737283E-004 +1.2429758185E+002 +9.8408372785E-001 -1.4032355094E+000
6208450000.000 +9.8887306590E-001 -8.0759323533E-001 +9.2702345718E-004 +1.1134150357E+002 +8.5761507014E-004 +1.1404599555E+002 +9.8403988945E-001 -1.4273659176E+000
6408400000.000 +9.8939425005E-001 -7.9454529950E-001 +9.7501119214E-004 +1.1668078122E+002 +9.3531378215E-004 +1.0861839826E+002 +9.8449943139E-001 -1.4654927973E+000
6608350000.000 +9.8901286029E-001 -8.5822023838E-001 +8.7733182066E-004 +1.0850535436E+002 +8.7889683452E-004 +1.0727632552E+002 +9.8394958443E-001 -1.5375637742E+000
6808300000.000 +9.9005739653E-001 -8.7609923784E-001 +9.3561557353E-004 +1.0826965095E+002 +9.0830671358E-004 +1.0027491969E+002 +9.8444991189E-001 -1.5719671361E+000
7008250000.000 +9.9002103274E-001 -8.4998876690E-001 +8.0772858599E-004 +1.0634678506E+002 +9.3604103253E-004 +1.0428827550E+002 +9.8390520279E-001 -1.6026339077E+000
7208200000.000 +9.8850503683E-001 -9.0669419494E-001 +9.0084849133E-004 +9.8138736112E+001 +8.5675273482E-004 +9.5560789464E+001 +9.8364311327E-001 -1.6907811175E+000
7408150000.000 +9.8982861167E-001 -9.7338458113E-001 +8.1209562128E-004 +1.0624057883E+002 +8.0564277182E-004 +9.9763390987E+001 +9.8360095459E-001 -1.7286027287E+000
7608100000.000 +9.8884983723E-001 -9.8616119123E-001 +8.8695407398E-004 +1.0087990301E+002 +8.8848641276E-004 +1.0198129190E+002 +9.8309446710E-001 -1.7816176513E+000
7808050000.000 +9.8780145256E-001 -1.0345177549E+000 +8.2446638066E-004 +9.8778708380E+001 +8.0566926356E-004 +9.8991323745E+001 +9.8250539490E-001 -1.8404366758E+000
8008000000.000 +9.8830263456E-001 -1.0739706502E+000 +9.0362449311E-004 +1.0342282185E+002 +9.3604969955E-004 +1.0100659398E+002 +9.8229959532E-001 -1.8892642922E+000
8207950000.000 +9.8774052532E-001 -1.0615448250E+000 +7.7943778385E-004 +1.0606575713E+002 +7.8594140064E-004 +9.6825438406E+001 +9.8167458496E-001 -1.8849081951E+000
8407900000.000 +9.8614606691E-001 -1.1156848921E+000 +7.8691384097E-004 +1.0791842498E+002 +7.8641865372E-004 +1.0788558158E+002 +9.8127183821E-001 -1.9437396025E+000
8607850000.000 +9.8664341976E-001 -1.1466513992E+000 +7.3961473305E-004 +1.1312974298E+002 +7.4499043979E-004 +1.1346942891E+002 +9.8109818548E-001 -1.9884094157E+000
8807800000.000 +9.8788037522E-001 -1.0658073840E+000 +9.7821167511E-004 +1.1192657717E+002 +9.9977047786E-004 +1.1191642211E+002 +9.8082990915E-001 -2.0147056889E+000
9007750000.000 +9.8614116334E-001 -1.1243215661E+000 +9.3132171882E-004 +1.1565500961E+002 +9.6573783433E-004 +1.1362841335E+002 +9.7956824522E-001 -2.0454976135E+000
9207700000.000 +9.8728894272E-001 -1.1608941423E+000 +1.1207886749E-003 +1.1361345636E+002 +1.1110595925E-003 +1.1367456637E+002 +9.8015853980E-001 -2.0633023976E+000
9407650000.000 +9.8783594874E-001 -1.1250800644E+000 +1.1557318660E-003 +1.1135738977E+002 +1.2165019710E-003 +1.1162039101E+002 +9.8003952527E-001 -2.0696381777E+000
9607600000.000 +9.8603775167E-001 -1.1919017396E+000 +1.0738376862E-003 +1.1014762567E+002 +1.1623201782E-003 +1.1161603337E+002 +9.7945873252E-001 -2.1366457876E+000
9807550000.000 +9.8675950417E-001 -1.2365505706E+000 +1.1631031220E-003 +1.0921330389E+002 +1.0663628014E-003 +1.1198746995E+002 +9.7933215079E-001 -2.1688393306E+000
10007500000.000 +9.8671112129E-001 -1.2149441671E+000 +1.2368940546E-003 +1.1441411135E+002 +1.1838320717E-003 +1.1084078264E+002 +9.7901673432E-001 -2.1781273157E+000
10207450000.000 +9.8449774823E-001 -1.2432624774E+000 +1.2282228221E-003 +1.1038955134E+002 +1.2721295470E-003 +1.0854259956E+002 +9.7816842165E-001 -2.2550323622E+000
10407400000.000 +9.8414189940E-001 -1.3343289123E+000 +1.2467184381E-003 +1.1194361742E+002 +1.2150441616E-003 +1.1469918562E+002 +9.7779751544E-001 -2.2898297473E+000
10607350000.000 +9.8542544586E-001 -1.2540006639E+000 +1.2849998496E-003 +1.1332465294E+002 +1.3055858073E-003 +1.1295750542E+002 +9.7736463408E-001 -2.2978836916E+000
10807300000.000 +9.8293130504E-001 -1.3295614613E+000 +1.3556392905E-003 +1.1574699233E+002 +1.3519289544E-003 +1.1458903368E+002 +9.7667478804E-001 -2.3398505404E+000
11007250000.000 +9.8324264387E-001 -1.3877160028E+000 +1.3953561289E-003 +1.1393590521E+002 +1.4475695692E-003 +1.1600512541E+002 +9.7613821759E-001 -2.4109542833E+000
11207200000.000 +9.8466433461E-001 -1.3198977041E+000 +1.4142518797E-003 +1.1430292019E+002 +1.3981972461E-003 +1.1276268630E+002 +9.7618545840E-001 -2.3898102789E+000
11407150000.000 +9.8224718141E-001 -1.3646706409E+000 +1.5524789572E-003 +1.1730688754E+002 +1.4497397742E-003 +1.1609107702E+002 +9.7557176432E-001 -2.4633849218E+000
11607100000.000 +9.8229302260E-001 -1.4506973249E+000 +1.7687995742E-003 +1.1790764234E+002 +1.6364044549E-003 +1.1467073613E+002 +9.7514028385E-001 -2.5054493085E+000
11807050000.000 +9.8455793688E-001 -1.3070985462E+000 +1.7276428353E-003 +1.1597198173E+002 +1.8243199129E-003 +1.1318406579E+002 +9.7485273419E-001 -2.5119583987E+000
12007000000.000 +9.8268110924E-001 -1.3752870591E+000 +1.9282549960E-003 +1.1567687557E+002 +1.9842731960E-003 +1.1262118705E+002 +9.7466647255E-001 -2.5025913582E+000
12206950000.000 +9.8205732873E-001 -1.4420150162E+000 +2.1267634076E-003 +1.1446584461E+002 +2.1023656797E-003 +1.1079607383E+002 +9.7448763956E-001 -2.5965419880E+000
12406900000.000 +9.8497720934E-001 -1.3869490355E+000 +2.1734017680E-003 +1.0842592177E+002 +2.1329204337E-003 +1.0750993225E+002 +9.7488367460E-001 -2.6213644547E+000
12606850000.000 +9.8242256935E-001 -1.4036248125E+000 +2.3365538450E-003 +1.0678330985E+002 +2.2825125222E-003 +1.0744593060E+002 +9.7386947125E-001 -2.6366010901E+000
12806800000.000 +9.8033731609E-001 -1.5354869727E+000 +2.4104750457E-003 +1.0453681907E+002 +2.4806985576E-003 +1.0267770938E+002 +9.7334607971E-001 -2.6609903013E+000
13006750000.000 +9.8217887646E-001 -1.4010302332E+000 +2.5364218460E-003 +9.4801672633E+001 +2.5656829232E-003 +9.2905664601E+001 +9.7360339067E-001 -2.6756306516E+000
13206700000.000 +9.8092162490E-001 -1.4691639281E+000 +2.4163767115E-003 +8.6424364362E+001 +2.4062876741E-003 +8.5368392306E+001 +9.7296925107E-001 -2.6688928222E+000
13406650000.000 +9.7866035941E-001 -1.5630352127E+000 +2.0540022447E-003 +8.6932335538E+001 +2.0918413299E-003 +8.6055365632E+001 +9.7179887040E-001 -2.7154720362E+000
13606600000.000 +9.7874763710E-001 -1.5440817195E+000 +1.8789453474E-003 +8.7662781322E+001 +1.7513107854E-003 +8.7145329165E+001 +9.7156002941E-001 -2.7292678494E+000
13806550000.000 +9.7775064061E-001 -1.4786964389E+000 +1.7979865562E-003 +9.4575884354E+001 +1.8287424107E-003 +9.3140844163E+001 +9.7067171476E-001 -2.8156405709E+000
14006500000.000 +9.7601621354E-001 -1.5748052886E+000 +1.9114296238E-003 +1.0079107286E+002 +1.9135009095E-003 +9.8056989325E+001 +9.6964727723E-001 -2.8551942289E+000
14206450000.000 +9.7678046806E-001 -1.5540873654E+000 +2.1745970266E-003 +1.0182748486E+002 +2.1919405933E-003 +1.0098977950E+002 +9.6925189730E-001 -2.8163701413E+000
14406400000.000 +9.7565502185E-001 -1.5454276917E+000 +2.2232409393E-003 +9.8064087613E+001 +2.3248856629E-003 +9.5568807979E+001 +9.6861369684E-001 -2.8060690663E+000
14606350000.000 +9.7417318451E-001 -1.5993333926E+000 +2.2475287194E-003 +1.0479096898E+002 +2.2900670910E-003 +1.0241302301E+002 +9.6790915784E-001 -2.8511819397E+000
14806300000.000 +9.7570368476E-001 -1.5303162569E+000 +2.6103268302E-003 +9.7847488756E+001 +2.5851849361E-003 +9.7759071979E+001 +9.6802193793E-001 -2.8515928111E+000
15006250000.000 +9.7518389962E-001 -1.4843274441E+000 +2.4403617539E-003 +9.2741846758E+001 +2.4156154148E-003 +8.9908581139E+001 +9.6747219718E-001 -2.8632269786E+000
15206200000.000 +9.7387138497E-001 -1.5859106391E+000 +2.4540081541E-003 +9.7582205356E+001 +2.4845876458E-003 +9.6076592857E+001 +9.6699316907E-001 -2.8911084599E+000
15406150000.000 +9.7629008819E-001 -1.4931514132E+000 +2.3693461284E-003 +9.3104567772E+001 +2.4653971253E-003 +8.8922313601E+001 +9.6725028715E-001 -2.8883935858E+000
15606100000.000 +9.7581092827E-001 -1.3288166005E+000 +2.4630853383E-003 +9.5477347537E+001 +2.4588095799E-003 +9.6132820717E+001 +9.6678642548E-001 -2.9227199468E+000
15806050000.000 +9.7352671652E-001 -1.4665358692E+000 +2.5282396191E-003 +9.5062023254E+001 +2.6483135522E-003 +9.6118293704E+001 +9.6611506401E-001 -2.9761045308E+000
16006000000.000 +9.7496669831E-001 -1.4408504008E+000 +2.5060994356E-003 +9.3389599490E+001 +2.4984510603E-003 +9.2951707787E+001 +9.6619355947E-001 -2.9310471839E+000
16205950000.000 +9.7463438499E-001 -1.3022892360E+000 +2.6189519239E-003 +9.3217389837E+001 +2.6650651039E-003 +9.0654788498E+001 +9.6600076708E-001 -2.9222335430E+000
16405900000.000 +9.7256398686E-001 -1.3977439312E+000 +2.6685297803E-003 +9.7828893206E+001 +2.5799223539E-003 +9.4174201361E+001 +9.6498642499E-001 -2.9645022031E+000
16605850000.000 +9.7353773996E-001 -1.4335267721E+000 +2.8465713089E-003 +9.7263421145E+001 +2.8940911454E-003 +9.4582447735E+001 +9.6533888572E-001 -2.9130531719E+000
16805800000.000 +9.7286835789E-001 -1.2658907894E+000 +2.7845202919E-003 +9.3106284355E+001 +2.9042810924E-003 +8.9620713655E+001 +9.6536742005E-001 -2.8948355639E+000
17005750000.000 +9.7132406678E-001 -1.2892948451E+000 +2.8765341824E-003 +8.9092625240E+001 +2.9482037590E-003 +8.6190797148E+001 +9.6480454254E-001 -2.9136655569E+000
17205700000.000 +9.7228477257E-001 -1.4177536101E+000 +2.6424910867E-003 +8.5497211856E+001 +2.6496359365E-003 +8.3303064388E+001 +9.6527929795E-001 -2.8903095672E+000
17405650000.000 +9.7307657648E-001 -1.2376928160E+000 +2.4072079820E-003 +8.7841544359E+001 +2.3840119674E-003 +8.6280720382E+001 +9.6533306826E-001 -2.8699596036E+000
17605600000.000 +9.7057520264E-001 -1.2994702607E+000 +2.3608458677E-003 +9.9508867925E+001 +2.3934490729E-003 +9.8638325172E+001 +9.6421108981E-001 -2.9372184967E+000
17805550000.000 +9.6985774287E-001 -1.4592255392E+000 +2.6375962182E-003 +1.0242585802E+002 +2.6153818531E-003 +1.0159542607E+002 +9.6404800238E-001 -2.9426363435E+000
18005500000.000 +9.7113256769E-001 -1.4042045090E+000 +2.9343200236E-003 +1.0498946151E+002 +2.9817617696E-003 +1.0213222372E+002 +9.6349747650E-001 -2.9451820869E+000
18205450000.000 +9.6960131392E-001 -1.2879354588E+000 +3.1890024675E-003 +1.0285527052E+002 +3.2608196899E-003 +1.0101518112E+002 +9.6242140892E-001 -2.9626326589E+000
18405400000.000 +9.7085066449E-001 -1.3399888627E+000 +3.1632524819E-003 +1.0427306051E+002 +3.3194777386E-003 +1.0209804163E+002 +9.6231410878E-001 -3.0112735814E+000
18605350000.000 +9.7231917957E-001 -1.1307896929E+000 +3.6231655426E-003 +1.0200007223E+002 +3.7439716325E-003 +1.0061645393E+002 +9.6216848004E-001 -3.0225446171E+000
18805300000.000 +9.7053982187E-001 -1.1800252896E+000 +3.7859632197E-003 +9.7012717521E+001 +3.8184083301E-003 +9.5227576774E+001 +9.6132590576E-001 -3.0560864018E+000
19005250000.000 +9.7151325236E-001 -1.2459476479E+000 +3.8077845252E-003 +9.7780675381E+001 +3.8413051775E-003 +9.5327636372E+001 +9.6137951927E-001 -3.1047528152E+000
19205200000.000 +9.7503202815E-001 -9.7530948724E-001 +3.9917184834E-003 +9.6141072510E+001 +4.0191616230E-003 +9.4042312758E+001 +9.6141962514E-001 -3.1113617205E+000
19405150000.000 +9.7205274521E-001 -9.9637613023E-001 +4.0509800582E-003 +9.3217766209E+001 +3.9976131989E-003 +9.3084853429E+001 +9.6045528481E-001 -3.1702173068E+000
19605100000.000 +9.7009557492E-001 -1.1721963969E+000 +4.1405317990E-003 +9.9301155710E+001 +4.2588161800E-003 +9.7244809084E+001 +9.6083947335E-001 -3.0877644657E+000
19805050000.000 +9.7242203955E-001 -1.0425249714E+000 +4.5068298128E-003 +9.5562044229E+001 +4.7921246432E-003 +9.3257942721E+001 +9.6116680898E-001 -3.0160098761E+000
20005000000.000 +9.6929140427E-001 -9.0470992676E-001 +4.6342716088E-003 +9.2006258402E+001 +4.9741702119E-003 +8.9819183634E+001 +9.6088489426E-001 -2.9523699454E+000
20204950000.000 +9.6985974516E-001 -1.0914903480E+000 +4.7820785676E-003 +8.8909927514E+001 +4.8503667866E-003 +8.5330029791E+001 +9.6013361034E-001 -2.9128304553E+000
20404900000.000 +9.7118572228E-001 -1.0090291823E+000 +4.6595478693E-003 +8.5575304886E+001 +4.7145521128E-003 +8.3298043906E+001 +9.6080811567E-001 -2.8220763510E+000
20604850000.000 +9.7122133167E-001 -9.5027827962E-001 +4.6719610736E-003 +8.7960912933E+001 +4.8113176141E-003 +8.4827447701E+001 +9.6059234897E-001 -2.8204457926E+000
20804800000.000 +9.6886254928E-001 -1.0435992843E+000 +4.9759771561E-003 +8.3654265522E+001 +4.9349489403E-003 +8.2705843922E+001 +9.5954192721E-001 -2.8241463257E+000
21004750000.000 +9.7119146093E-001 -1.0362702947E+000 +5.0679161433E-003 +8.3081520330E+001 +5.1849170884E-003 +8.0689265421E+001 +9.6071570483E-001 -2.7730959380E+000
21204700000.000 +9.7075695944E-001 -9.5624104326E-001 +4.8355652492E-003 +7.9291105903E+001 +5.1594439638E-003 +7.8039040487E+001 +9.5935143656E-001 -2.8213256435E+000
21404650000.000 +9.6940875634E-001 -1.0409486729E+000 +5.0073092588E-003 +8.0438238903E+001 +5.1630358753E-003 +7.5121746042E+001 +9.5942104867E-001 -2.8450529812E+000
21604600000.000 +9.7117997317E-001 -1.0337977846E+000 +4.9870605293E-003 +7.9308924534E+001 +5.1888300580E-003 +7.4621926372E+001 +9.6025144288E-001 -2.8423669852E+000
21804550000.000 +9.7169173204E-001 -8.9120864238E-001 +4.9167049837E-003 +7.7710798713E+001 +5.1692822376E-003 +7.5931308390E+001 +9.5973222959E-001 -2.9107744414E+000
22004500000.000 +9.7038587985E-001 -9.5985806068E-001 +5.0336600413E-003 +7.7836166517E+001 +5.1061199366E-003 +7.5278233104E+001 +9.5996698141E-001 -2.9638422103E+000
22204450000.000 +9.7307113331E-001 -8.8343831308E-001 +5.2172924622E-003 +7.9429256486E+001 +5.1441226213E-003 +7.4622495392E+001 +9.6072192158E-001 -2.9197804548E+000
22404400000.000 +9.7503107082E-001 -7.0458809751E-001 +5.0550495366E-003 +7.7073597095E+001 +5.3161487298E-003 +7.3476559072E+001 +9.6070687443E-001 -2.8885500460E+000
22604350000.000 +9.7388273592E-001 -7.6962504402E-001 +5.0821665440E-003 +7.7388808683E+001 +5.3036040968E-003 +7.3704726422E+001 +9.6117262655E-001 -2.9466345687E+000
22804300000.000 +9.7578134710E-001 -7.2688875930E-001 +5.2574386218E-003 +7.9157188482E+001 +5.7184693507E-003 +7.4485938447E+001 +9.6210526250E-001 -2.7822963803E+000
23004250000.000 +9.7670338445E-001 -5.1682837944E-001 +5.5069942600E-003 +7.7263200869E+001 +5.4860839172E-003 +7.3573765782E+001 +9.6175307326E-001 -2.8251420952E+000
23204200000.000 +9.7695271579E-001 -6.6793504672E-001 +5.7467698901E-003 +7.7490069101E+001 +5.8130417144E-003 +7.4980096881E+001 +9.6209010336E-001 -2.7677773272E+000
23404150000.000 +9.7851213556E-001 -7.9327810862E-001 +5.9520338730E-003 +7.7621040321E+001 +6.0458976194E-003 +7.4722749058E+001 +9.6327734160E-001 -2.7520440956E+000
23604100000.000 +9.8107831380E-001 -6.0604745478E-001 +6.5635805076E-003 +7.6150951324E+001 +6.3843765833E-003 +7.2312004611E+001 +9.6284851761E-001 -2.7375882061E+000
23804050000.000 +9.7844693499E-001 -8.1374220080E-001 +6.5643229120E-003 +7.1196309054E+001 +6.5646403132E-003 +7.0303277190E+001 +9.6393557701E-001 -2.7055801435E+000
24004000000.000 +9.7802515936E-001 -9.7554201778E-001 +6.4719514258E-003 +7.0990142368E+001 +6.9099857627E-003 +6.5799315416E+001 +9.6365762766E-001 -2.7803729784E+000
24203950000.000 +9.7979069247E-001 -7.6601511870E-001 +6.7733955454E-003 +6.5089504519E+001 +6.9776598085E-003 +6.1022789115E+001 +9.6367444821E-001 -2.7829922892E+000
24403900000.000 +9.7738718637E-001 -9.0598206352E-001 +6.5237531083E-003 +6.4614495468E+001 +6.7048798821E-003 +6.0416051730E+001 +9.6261156813E-001 -2.8921281724E+000
24603850000.000 +9.7605107516E-001 -1.0685527318E+000 +7.0214914093E-003 +5.9052734485E+001 +7.2171769743E-003 +5.7546177969E+001 +9.6348145757E-001 -2.8733620544E+000
24803800000.000 +9.7872918829E-001 -8.6123597380E-001 +6.8693361989E-003 +5.6552080389E+001 +7.1041464251E-003 +5.3147221191E+001 +9.6336509961E-001 -2.8644585187E+000
25003750000.000 +9.7653625143E-001 -7.8829704306E-001 +6.6763766682E-003 +5.4284585705E+001 +6.8135810175E-003 +5.3013270531E+001 +9.6343896699E-001 -2.8876121679E+000
25203700000.000 +9.7669568411E-001 -9.5653235846E-001 +6.5164473291E-003 +5.4125077252E+001 +6.7597756230E-003 +5.2252764427E+001 +9.6471131693E-001 -2.8967599500E+000
25403650000.000 +9.7954089268E-001 -7.7054699787E-001 +6.1819763005E-003 +5.2598034382E+001 +6.5304568320E-003 +5.0785395328E+001 +9.6584428249E-001 -2.8758146389E+000
25603600000.000 +9.7684908346E-001 -7.7236959891E-001 +6.1363014465E-003 +5.3920142269E+001 +6.3552497344E-003 +5.3000002596E+001 +9.6516155708E-001 -2.9501887372E+000
25803550000.000 +9.7708367886E-001 -9.1426140677E-001 +6.1257590200E-003 +5.4292542353E+001 +6.7056374153E-003 +5.2124266774E+001 +9.6598399474E-001 -2.9490157417E+000
26003500000.000 +9.7854803005E-001 -8.6932737652E-001 +6.3216665470E-003 +5.4423946147E+001 +6.5232590205E-003 +5.2773660767E+001 +9.6577455152E-001 -2.9031429515E+000
26203450000.000 +9.7833916887E-001 -9.0368748517E-001 +6.5874164989E-003 +5.1684401934E+001 +6.7743634630E-003 +4.8838264974E+001 +9.6543286520E-001 -2.9644338373E+000
26403400000.000 +9.7865864166E-001 -1.0132492619E+000 +6.2787816986E-003 +4.9758551330E+001 +6.1504459218E-003 +4.9374737613E+001 +9.6571386007E-001 -2.9170096219E+000
26603350000.000 +9.8144726404E-001 -9.3634547215E-001 +6.0844996895E-003 +5.3472555763E+001 +6.5251982829E-003 +5.0859896168E+001 +9.6605183911E-001 -3.0058934978E+000
26803300000.000 +9.8124941746E-001 -9.1264561570E-001 +6.1996706868E-003 +5.4016977699E+001 +6.3259665394E-003 +5.2826990967E+001 +9.6541417434E-001 -3.0465978841E+000
27003250000.000 +9.8169160854E-001 -9.5570323520E-001 +6.3730085222E-003 +5.8008689475E+001 +6.6767882689E-003 +5.5466303644E+001 +9.6629807017E-001 -2.9920038189E+000
27203200000.000 +9.8324231242E-001 -9.5233941498E-001 +6.9677979419E-003 +5.8359510836E+001 +7.3559003540E-003 +5.4027079182E+001 +9.6643038404E-001 -3.0851876536E+000
27403150000.000 +9.8307651214E-001 -9.1453532410E-001 +7.8129302595E-003 +5.4536034101E+001 +7.7868690644E-003 +5.2111484105E+001 +9.6521600000E-001 -3.1649228567E+000
27603100000.000 +9.8224515537E-001 -9.2921375911E-001 +7.7796624349E-003 +4.8905149846E+001 +7.9898412457E-003 +4.5452238291E+001 +9.6583635278E-001 -3.0185914798E+000
27803050000.000 +9.8292560278E-001 -9.0983955658E-001 +7.7528477675E-003 +5.0176023668E+001 +8.0958880179E-003 +4.9029746010E+001 +9.6678746434E-001 -3.1125750247E+000
28003000000.000 +9.8142524157E-001 -8.9376377621E-001 +8.9183735143E-003 +4.5089197913E+001 +8.9269839687E-003 +4.2860649663E+001 +9.6615839463E-001 -3.1954201435E+000
28202950000.000 +9.7800131944E-001 -9.8616781646E-001 +8.9177521932E-003 +3.8173426132E+001 +8.9154694535E-003 +3.5722512305E+001 +9.6675235760E-001 -3.0304208996E+000
28402900000.000 +9.7812309749E-001 -9.8307824940E-001 +8.4652976573E-003 +2.9591895990E+001 +8.9002262955E-003 +2.8293317503E+001 +9.6694100177E-001 -3.0530840503E+000
28602850000.000 +9.7980548925E-001 -7.9272267861E-001 +7.4149152097E-003 +2.9504492595E+001 +7.8112485282E-003 +2.4399007866E+001 +9.6723218425E-001 -3.0004116966E+000
28802800000.000 +9.7721852992E-001 -9.0393933673E-001 +7.1617908715E-003 +2.7937801772E+001 +7.4269901262E-003 +2.6695617417E+001 +9.6752496114E-001 -3.0786447259E+000
29002750000.000 +9.7883215504E-001 -9.4793309295E-001 +6.6506606068E-003 +2.9804283306E+001 +7.0476833130E-003 +2.8178738727E+001 +9.6806072465E-001 -3.0200640976E+000
29202700000.000 +9.8137821550E-001 -8.1637604579E-001 +6.6464826218E-003 +2.8550138416E+001 +7.0142376868E-003 +2.6100908803E+001 +9.6738813038E-001 -3.1364507651E+000
29402650000.000 +9.8009216760E-001 -9.2762441747E-001 +6.3935851250E-003 +2.9728745991E+001 +6.6475058482E-003 +2.6686668971E+001 +9.6746403396E-001 -3.1576401478E+000
29602600000.000 +9.8211938733E-001 -9.4140712811E-001 +6.3738901091E-003 +3.1521304985E+001 +6.7089217552E-003 +2.9758250353E+001 +9.6815303542E-001 -3.1503940118E+000
29802550000.000 +9.8458720442E-001 -7.0970167594E-001 +6.3391889425E-003 +3.1373897678E+001 +6.6046390062E-003 +2.8536369586E+001 +9.6788464887E-001 -3.1708741465E+000
30002500000.000 +9.8028255862E-001 -8.5735317265E-001 +6.3060458574E-003 +3.2841219701E+001 +6.4016865298E-003 +2.9956586263E+001 +9.6912434613E-001 -3.1863698103E+000
30202450000.000 +9.8228365902E-001 -8.3645052222E-001 +6.1462988690E-003 +3.5045672924E+001 +6.6302591084E-003 +3.2604335290E+001 +9.7003436872E-001 -3.1831405808E+000
30402400000.000 +9.8466329712E-001 -5.9934582340E-001 +6.6971364961E-003 +3.7280171376E+001 +6.8180619737E-003 +3.4051736316E+001 +9.6979014667E-001 -3.2747910980E+000
30602350000.000 +9.8194934489E-001 -7.3167154487E-001 +6.7231335429E-003 +3.5233853610E+001 +6.9927988181E-003 +3.4634091012E+001 +9.7046352464E-001 -3.2265062008E+000
30802300000.000 +9.8281896921E-001 -8.3978994690E-001 +7.2041072377E-003 +3.5897127561E+001 +7.3349323330E-003 +3.5947255754E+001 +9.7080661242E-001 -3.1693704144E+000
31002250000.000 +9.8414701006E-001 -6.5014348853E-001 +7.2085914920E-003 +3.6652772251E+001 +7.6888491388E-003 +3.5412107569E+001 +9.7031507825E-001 -3.1932822768E+000
31202200000.000 +9.8170797741E-001 -8.3327381840E-001 +8.2348478608E-003 +3.7405589625E+001 +8.7638548258E-003 +3.5066365236E+001 +9.6977643544E-001 -3.2653047789E+000
31402150000.000 +9.8096660789E-001 -7.6701021181E-001 +9.4646808514E-003 +2.9142878708E+001 +9.7546297254E-003 +2.8764675025E+001 +9.6884131124E-001 -3.1809623966E+000
31602100000.000 +9.8333523346E-001 -6.2023336936E-001 +9.3133335377E-003 +1.8080428825E+001 +9.6227533799E-003 +1.5507380804E+001 +9.6809342370E-001 -3.1332985512E+000
31802050000.000 +9.8141738803E-001 -7.2151102486E-001 +8.6217486927E-003 +1.6047960226E+001 +8.9588949785E-003 +1.5982261730E+001 +9.6923285851E-001 -3.1530245409E+000
32002000000.000 +9.8219210968E-001 -7.6822119745E-001 +8.5720812395E-003 +1.0391294173E+001 +9.1198220175E-003 +7.7404980787E+000 +9.6981027938E-001 -3.0751638841E+000
32201950000.000 +9.8556573123E-001 -5.6048944069E-001 +7.8757938889E-003 +7.4030453798E+000 +8.0065838888E-003 +5.7019257891E+000 +9.7011868648E-001 -3.1895014916E+000
32401900000.000 +9.8501698385E-001 -6.4208771484E-001 +7.3272663161E-003 +8.2559931359E+000 +7.2812858699E-003 +5.2255286205E+000 +9.7103401611E-001 -3.1377480902E+000
32601850000.000 +9.8480846822E-001 -7.0883489634E-001 +6.9020999188E-003 +8.6636206943E+000 +7.2877356226E-003 +6.8022635800E+000 +9.7189597228E-001 -3.1744807024E+000
32801800000.000 +9.8667018768E-001 -6.5050047850E-001 +6.8526315365E-003 +8.9453251392E+000 +7.1669821280E-003 +4.8970557019E+000 +9.7130815410E-001 -3.1958803319E+000
33001750000.000 +9.8801512532E-001 -5.7687402393E-001 +6.5757622235E-003 +5.7549618472E+000 +6.8136321179E-003 +2.1603120918E+000 +9.7208623297E-001 -3.3451321450E+000
33201700000.000 +9.8799117425E-001 -6.6882929743E-001 +6.1929446829E-003 +9.7835967026E+000 +6.4076479056E-003 +5.0253962897E+000 +9.7268109019E-001 -3.3296953802E+000
33401650000.000 +9.8948171062E-001 -6.6000342263E-001 +6.0753971604E-003 +1.0978628049E+001 +6.3157205439E-003 +6.4440555957E+000 +9.7205680409E-001 -3.4487229842E+000
33601600000.000 +9.8964228700E-001 -5.3632775590E-001 +6.2527845520E-003 +1.2879306155E+001 +6.1535815899E-003 +1.0004708333E+001 +9.7213025719E-001 -3.4524647233E+000
33801550000.000 +9.8998750862E-001 -7.2078856152E-001 +5.7924397514E-003 +1.0532167383E+001 +6.3454560313E-003 +1.0184040432E+001 +9.7245549326E-001 -3.4777197618E+000
34001500000.000 +9.9080116553E-001 -7.6021176483E-001 +6.0153631756E-003 +1.2860819517E+001 +6.2482514951E-003 +1.0726372673E+001 +9.7273608441E-001 -3.4718617378E+000
34201450000.000 +9.9230319076E-001 -7.2013858950E-001 +6.0646541401E-003 +1.3437015782E+001 +6.2825981707E-003 +1.3278517221E+001 +9.7258476842E-001 -3.4892132582E+000
34401400000.000 +9.9046872490E-001 -8.2718427435E-001 +6.0717296103E-003 +1.3657982127E+001 +6.4197400510E-003 +1.2858707718E+001 +9.7246516945E-001 -3.4376029731E+000
34601350000.000 +9.9305305078E-001 -8.5027248987E-001 +6.3435472359E-003 +1.4212463335E+001 +6.7393977700E-003 +1.4316291975E+001 +9.7289478633E-001 -3.4092578732E+000
34801300000.000 +9.9223053897E-001 -9.2664357657E-001 +6.9794375806E-003 +1.5054633801E+001 +7.2473209535E-003 +1.3856643092E+001 +9.7268502799E-001 -3.5087130509E+000
35001250000.000 +9.8937087685E-001 -1.0345709913E+000 +7.4209754941E-003 +1.2328187538E+001 +7.5820622665E-003 +9.4392368121E+000 +9.7249315426E-001 -3.3050131787E+000
35201200000.000 +9.9097131922E-001 -1.0017148125E+000 +7.4032973507E-003 +8.8524565421E+000 +7.8200002587E-003 +4.9894985927E+000 +9.7168998413E-001 -3.2977172087E+000
35401150000.000 +9.9024336391E-001 -7.1699529502E-001 +7.2674880835E-003 +4.6931466776E+000 +7.7742385094E-003 +2.2193530912E+000 +9.7135764575E-001 -3.2456939721E+000
35601100000.000 +9.8854630802E-001 -9.4817074334E-001 +7.5001525890E-003 +4.1519083837E-003 +7.7630130863E-003 -1.5374688916E+000 +9.7239284901E-001 -3.1729846617E+000
35801050000.000 +9.9033279403E-001 -8.4833927189E-001 +6.8140340561E-003 -2.6810002736E+000 +7.5296111209E-003 -5.3143787999E+000 +9.7273889034E-001 -3.2761997034E+000
36001000000.000 +9.9071414004E-001 -7.8477815630E-001 +6.9548624780E-003 -3.4073323807E+000 +7.0147400866E-003 -5.8722079780E+000 +9.7143836325E-001 -3.3844881109E+000
36200950000.000 +9.8876904571E-001 -8.1612584888E-001 +6.7189815439E-003 -1.2150635256E+001 +6.9557532195E-003 -1.1805827200E+001 +9.7326665054E-001 -3.3084520603E+000
36400900000.000 +9.9126817007E-001 -8.4116196075E-001 +6.2196839284E-003 -1.0302430242E+001 +6.7129281454E-003 -1.3495025377E+001 +9.7279874061E-001 -3.4089315132E+000
36600850000.000 +9.9291072472E-001 -7.1600084980E-001 +5.6878447705E-003 -1.0899934647E+001 +5.9972355236E-003 -1.3308000927E+001 +9.7308861926E-001 -3.4786760210E+000
36800800000.000 +9.9152321481E-001 -8.6851454448E-001 +5.4632280629E-003 -9.6233034939E+000 +5.5985716930E-003 -1.3980709666E+001 +9.7409109639E-001 -3.5396655347E+000
37000750000.000 +9.9232738939E-001 -8.7962777155E-001 +5.1348560606E-003 -5.5207897023E+000 +5.3108788612E-003 -7.6199737910E+000 +9.7381109476E-001 -3.5219166572E+000
37200700000.000 +9.9452469179E-001 -8.2926085976E-001 +4.9619565430E-003 -1.6567718021E+000 +5.2177199906E-003 -5.0813068298E+000 +9.7365020452E-001 -3.5425715662E+000
37400650000.000 +9.9314241207E-001 -9.4531374900E-001 +5.2042259590E-003 +2.3199334369E+000 +5.2749743628E-003 -1.1789944740E+000 +9.7465614820E-001 -3.5490690051E+000
37600600000.000 +9.9420781004E-001 -9.4050844839E-001 +5.3977857691E-003 +1.9792640766E+000 +5.5046634651E-003 -2.0784474425E-001 +9.7467501249E-001 -3.4818633822E+000
37800550000.000 +9.9413888319E-001 -8.5263943932E-001 +5.9802563981E-003 -2.9210142850E+000 +5.7467625406E-003 -4.3772095754E+000 +9.7506553814E-001 -3.4485347323E+000
38000500000.000 +9.9284194209E-001 -1.0233306553E+000 +5.5455312465E-003 -5.2383572246E+000 +5.5723862452E-003 -6.7320231694E+000 +9.7649100881E-001 -3.3579318182E+000
38200450000.000 +9.9368605267E-001 -1.0923155965E+000 +4.9450607861E-003 -4.2288116394E+000 +5.1450546929E-003 -4.0927576934E+000 +9.7644572594E-001 -3.3504945917E+000
38400400000.000 +9.9391136257E-001 -1.0194826850E+000 +5.2733273403E-003 +3.5599845481E+000 +5.4553482035E-003 +5.2299812277E-001 +9.7548606225E-001 -3.3566609838E+000
38600350000.000 +9.9044778409E-001 -1.1507553213E+000 +5.7289538242E-003 +3.7630326714E+000 +5.9494271467E-003 +4.1310680058E+000 +9.7500049630E-001 -3.3949994838E+000
38800300000.000 +9.9146338030E-001 -1.1023020689E+000 +6.2597990644E-003 +1.1750952018E+000 +6.5228940517E-003 +4.5686378850E-001 +9.7336699882E-001 -3.3613920039E+000
39000250000.000 +9.9172665890E-001 -1.1055666365E+000 +6.2716053868E-003 -3.7476334978E+000 +6.7127242008E-003 -6.4811452773E+000 +9.7261044320E-001 -3.4770737916E+000
39200200000.000 +9.8925039735E-001 -1.2340718566E+000 +6.4049624865E-003 -6.4110044157E+000 +6.5158050812E-003 -7.8057074965E+000 +9.7195896147E-001 -3.4344677597E+000
39400150000.000 +9.9076689907E-001 -1.0140452381E+000 +6.5506573022E-003 -5.7061077834E+000 +6.8640640544E-003 -7.8895403775E+000 +9.7150750177E-001 -3.4906550912E+000
39600100000.000 +9.8889101752E-001 -1.0364071880E+000 +6.6544922484E-003 -9.9597400912E+000 +6.9550446231E-003 -1.1594651299E+001 +9.7082865696E-001 -3.4703750096E+000
39800050000.000 +9.8841358446E-001 -1.0160182623E+000 +6.7011672083E-003 -1.6199592549E+001 +6.9178386595E-003 -1.7403832860E+001 +9.7265139051E-001 -3.4326015325E+000
40000000000.000 +9.9096181007E-001 -9.8411191339E-001 +5.9456024989E-003 -2.3270618274E+001 +6.0727666342E-003 -2.3625254271E+001 +9.7421604477E-001 -3.4336228567E+000
