# Supplementary material for: Conductivity and radio frequency performance data for silver nanoparticle inks deposited via aerosol jet deposition and processed under varying conditions
Source: Data Brief. 2020 Sep 24;33:106331. doi: 10.1016/j.dib.2020.106331 (PMC7560714; doi:10.1016/j.dib.2020.106331)
Supplement: Supplementary file 3 [file mmc3.zip › Sintering Study/Clariant Ink/RF Data/CLA_10_05.S2P]

!  2-Port S-parameters saved by WinCal
! VAR MeasName=S-Parameters (CALIBRATED_DATA) read from VNA (E8364B)
! VAR MeasDate=11/22/2017 4:33:07 PM
! VAR NAME=AFRL171011_02_05
! VAR FILENAME=AFRL171011_02_05.S2P
! VAR DATE=11/22/2017 4:33:07 PM
! VAR PHYS_PORTS=1,2
! VAR ObjTypeName=DATASET
! VAR IndexType=Frequency
!
# Hz S MA R 50
10000000.000 +9.9779441130E-001 -1.3914040957E-001 +4.1435219555E-004 -2.4387452923E+001 +3.1889438358E-003 -5.3002092511E+001 +9.9620728873E-001 -1.8892885272E-001
209950000.000 +9.9722183592E-001 -7.1812418031E-002 +7.8884348960E-005 +9.5619347868E+001 +1.5064384694E-004 +4.2015054651E+001 +9.9464535309E-001 -1.7954399980E-001
409900000.000 +9.9710642579E-001 -1.1531400552E-001 +7.1440385016E-005 +4.1842907398E+001 +4.0343257556E-005 -3.9709195932E+000 +9.9465173282E-001 -2.9684788196E-001
609850000.000 +9.9709450929E-001 -1.3134463624E-001 +1.5054079856E-004 -1.3670159118E+002 +3.8932986232E-005 -1.3199506301E+002 +9.9329285830E-001 -4.4862184179E-001
809800000.000 +9.9718741083E-001 -1.7222817158E-001 +2.5307758526E-004 +7.4676176883E+001 +2.4194734595E-004 +7.1667005444E+001 +9.9261063300E-001 -5.3389647842E-001
1009750000.000 +9.9673363959E-001 -2.2814149368E-001 +1.4515304903E-004 -8.6741324082E+001 +1.8175725132E-004 -6.3261090228E+001 +9.9180926805E-001 -6.2415853061E-001
1209700000.000 +9.9693116160E-001 -2.3142413536E-001 +1.7873090138E-005 -1.3025001335E+002 +7.1341199422E-005 -1.6565985600E+002 +9.9178082978E-001 -6.7544490600E-001
1409650000.000 +9.9677619661E-001 -2.7495126242E-001 +5.7323818059E-005 +1.7995378364E+002 +3.3100623862E-005 +5.3473279079E+001 +9.9172225525E-001 -7.9223011850E-001
1609600000.000 +9.9621358325E-001 -3.1178972714E-001 +2.2687872677E-005 +7.3176256346E+001 +1.7821942268E-005 -4.7584964226E+001 +9.9153517917E-001 -9.0276503974E-001
1809550000.000 +9.9515024985E-001 -4.0818824424E-001 +9.8083275366E-005 +1.6774376171E+002 +8.4527538431E-005 -1.4287770348E+002 +9.9009678725E-001 -1.0146589691E+000
2009500000.000 +9.9451458416E-001 -3.2715387152E-001 +2.2778656665E-004 +1.3624551677E+002 +2.2678271196E-004 +1.3966042474E+002 +9.8937848405E-001 -1.1474403459E+000
2209450000.000 +9.9360990340E-001 -3.1502417233E-001 +6.2845273251E-005 -8.1276883410E+001 +1.1168228628E-004 -8.8769351135E+001 +9.8813688697E-001 -1.1948930858E+000
2409400000.000 +9.9461379471E-001 -3.8894010671E-001 +1.3744823923E-004 +8.9312440778E+001 +1.7587955346E-004 +9.8664103515E+001 +9.8725801853E-001 -1.2237789956E+000
2609350000.000 +9.9357351848E-001 -3.7891865890E-001 +1.0677760560E-004 +4.7623754466E+001 +1.2308309289E-004 +7.9487469344E+001 +9.8709445362E-001 -1.3074952361E+000
2809300000.000 +9.9395633752E-001 -3.3800273188E-001 +1.3894242873E-004 +1.3404561907E+002 +2.0324386335E-004 +1.5039710857E+002 +9.8718360481E-001 -1.3364829239E+000
3009250000.000 +9.9315881014E-001 -4.7883544877E-001 +2.4725507490E-004 +1.0933488150E+002 +3.1522559239E-004 +1.1851157954E+002 +9.8659980734E-001 -1.4689987995E+000
3209200000.000 +9.9237319396E-001 -4.9583202274E-001 +1.7750344128E-004 +1.2944071746E+002 +1.2412495405E-004 +1.2306219723E+002 +9.8616281419E-001 -1.5816470889E+000
3409150000.000 +9.9189978857E-001 -4.5857446676E-001 +2.4294941757E-004 +1.5141028892E+002 +2.0426718997E-004 +1.5265639340E+002 +9.8487999035E-001 -1.5766123277E+000
3609100000.000 +9.9143740438E-001 -5.3365413284E-001 +2.0688156603E-004 +1.5810545799E+002 +1.5387609062E-004 +1.4549054271E+002 +9.8443413186E-001 -1.6370557795E+000
3809050000.000 +9.9159936781E-001 -4.1565982440E-001 +3.9657995648E-004 +1.5721870410E+002 +4.7197523330E-004 +1.5534439564E+002 +9.8433507821E-001 -1.7085830583E+000
4009000000.000 +9.9087628589E-001 -4.6158946352E-001 +3.9024557581E-004 +1.2960399897E+002 +3.3038243339E-004 +1.4578794319E+002 +9.8402155650E-001 -1.7456974429E+000
4208950000.000 +9.9119998488E-001 -5.2165757249E-001 +4.5449234409E-004 +1.3448485838E+002 +4.4488328635E-004 +1.2590203211E+002 +9.8394294192E-001 -1.8766724487E+000
4408900000.000 +9.9115549691E-001 -4.9111070581E-001 +5.4190353363E-004 +1.2455061424E+002 +4.6352448015E-004 +1.2446331327E+002 +9.8329286093E-001 -1.9302403189E+000
4608850000.000 +9.9082201898E-001 -4.7198936555E-001 +4.2332478936E-004 +1.2661814696E+002 +4.6692434278E-004 +1.3236731235E+002 +9.8290785108E-001 -1.9894975378E+000
4808800000.000 +9.9068661371E-001 -4.9858824897E-001 +4.6593610976E-004 +1.2543868663E+002 +5.0848932712E-004 +1.2836341628E+002 +9.8195115151E-001 -2.0110120254E+000
5008750000.000 +9.9136566331E-001 -4.8295581866E-001 +5.2331263939E-004 +1.2782621952E+002 +4.4650003775E-004 +1.3174620333E+002 +9.8148540523E-001 -2.0531953422E+000
5208700000.000 +9.9092035618E-001 -4.3076554328E-001 +6.8008160408E-004 +1.4631656499E+002 +7.2644801619E-004 +1.4545066022E+002 +9.8123153707E-001 -2.0621648376E+000
5408650000.000 +9.8990521600E-001 -4.8157472273E-001 +7.0548653259E-004 +1.2719974277E+002 +7.6953516736E-004 +1.3065216026E+002 +9.8124188320E-001 -2.1339840923E+000
5608600000.000 +9.9116134674E-001 -5.1009533522E-001 +7.0562169787E-004 +1.2491416196E+002 +7.8702038185E-004 +1.2221754062E+002 +9.8161468640E-001 -2.1543727359E+000
5808550000.000 +9.9013386787E-001 -4.5888284303E-001 +8.0202495685E-004 +1.1610487724E+002 +7.7877302932E-004 +1.1267126254E+002 +9.8199195650E-001 -2.1971575939E+000
6008500000.000 +9.8938050099E-001 -5.3045155208E-001 +7.9882316269E-004 +1.1866303847E+002 +7.5624787099E-004 +1.2101516814E+002 +9.8140785795E-001 -2.3181458227E+000
6208450000.000 +9.9014886492E-001 -5.3948543844E-001 +8.5993407471E-004 +1.1305790686E+002 +9.5810056433E-004 +1.0900990672E+002 +9.8115910089E-001 -2.3761903642E+000
6408400000.000 +9.9052322503E-001 -5.0406414155E-001 +9.7558337772E-004 +1.0715269508E+002 +9.0069165919E-004 +1.1504369821E+002 +9.8163518689E-001 -2.4432567661E+000
6608350000.000 +9.9021910836E-001 -5.6574537502E-001 +9.3856809789E-004 +1.0889347997E+002 +9.0288142358E-004 +1.0877511049E+002 +9.8131597121E-001 -2.5507206308E+000
6808300000.000 +9.9097509643E-001 -5.8623075925E-001 +8.4648101335E-004 +1.0666639701E+002 +8.3708646473E-004 +1.0170099118E+002 +9.8131088293E-001 -2.6018752489E+000
7008250000.000 +9.9113121565E-001 -5.4580852003E-001 +8.9699231846E-004 +1.0469696476E+002 +8.8002081474E-004 +1.0270737571E+002 +9.8110455898E-001 -2.6685765969E+000
7208200000.000 +9.8957329021E-001 -6.0148902086E-001 +8.5517162079E-004 +9.7032201827E+001 +8.7813550636E-004 +9.9084802144E+001 +9.8047564359E-001 -2.7862785398E+000
7408150000.000 +9.9052365216E-001 -6.3365233835E-001 +8.6253817324E-004 +9.9883695823E+001 +8.0044118617E-004 +1.0393622527E+002 +9.8069115911E-001 -2.8606127572E+000
7608100000.000 +9.8994397804E-001 -6.4456271673E-001 +8.3465658421E-004 +9.9083584977E+001 +8.9306830227E-004 +9.7743487486E+001 +9.8014453781E-001 -2.9374712377E+000
7808050000.000 +9.8897513147E-001 -6.8661969994E-001 +8.2175336987E-004 +9.5527231547E+001 +7.8463167427E-004 +9.3391649677E+001 +9.7916911639E-001 -3.0302449303E+000
8008000000.000 +9.8945793107E-001 -7.1827817997E-001 +9.1636481186E-004 +1.0177290546E+002 +9.0563906790E-004 +1.0000019465E+002 +9.7898208007E-001 -3.1027868333E+000
8207950000.000 +9.8864486152E-001 -6.9018128635E-001 +7.2505116809E-004 +1.0015531005E+002 +7.8523605199E-004 +1.0324588787E+002 +9.7826640857E-001 -3.1178182737E+000
8407900000.000 +9.8754056484E-001 -7.3449779042E-001 +7.7567874187E-004 +1.0511533419E+002 +8.0841850368E-004 +1.0603618378E+002 +9.7775856234E-001 -3.2146572737E+000
8607850000.000 +9.8827865408E-001 -7.6021323393E-001 +7.5251446320E-004 +1.1105230083E+002 +8.2103059504E-004 +1.1210709238E+002 +9.7754472604E-001 -3.3161656077E+000
8807800000.000 +9.8927476465E-001 -6.6752860889E-001 +9.8129546124E-004 +1.1425254543E+002 +9.6965757157E-004 +1.1470630782E+002 +9.7699706224E-001 -3.3349125353E+000
9007750000.000 +9.8766946188E-001 -7.2043292324E-001 +9.4714357887E-004 +1.1395678616E+002 +1.0005851824E-003 +1.1227143843E+002 +9.7622166719E-001 -3.3957609525E+000
9207700000.000 +9.8863184111E-001 -7.3667007845E-001 +1.0573583833E-003 +1.1680961142E+002 +1.0794380326E-003 +1.1487662678E+002 +9.7636712158E-001 -3.4345743707E+000
9407650000.000 +9.8953397381E-001 -7.0457080767E-001 +1.1435773024E-003 +1.1005190638E+002 +1.1569700966E-003 +1.0469776531E+002 +9.7624975812E-001 -3.4762185681E+000
9607600000.000 +9.8745642120E-001 -7.5246734027E-001 +1.0859587440E-003 +1.0840490171E+002 +1.1032594356E-003 +1.0392681879E+002 +9.7559965855E-001 -3.5635789083E+000
9807550000.000 +9.8861758769E-001 -7.9753415083E-001 +1.0831571530E-003 +1.0995669329E+002 +1.1488119137E-003 +1.1190220305E+002 +9.7523715820E-001 -3.6209780691E+000
10007500000.000 +9.8859853640E-001 -7.6469457169E-001 +1.1407014620E-003 +1.1106559919E+002 +1.1562723745E-003 +1.0790915617E+002 +9.7501930488E-001 -3.6717191455E+000
10207450000.000 +9.8601246893E-001 -7.9593854815E-001 +1.1745832530E-003 +1.0917775594E+002 +1.2423744529E-003 +1.0763328061E+002 +9.7417936506E-001 -3.7704641651E+000
10407400000.000 +9.8575314442E-001 -8.7430163418E-001 +1.2367546821E-003 +1.1290310171E+002 +1.1752228916E-003 +1.1344438357E+002 +9.7350739007E-001 -3.8172541804E+000
10607350000.000 +9.8749939567E-001 -7.7169030787E-001 +1.3061955143E-003 +1.1068740475E+002 +1.2565381980E-003 +1.1051456280E+002 +9.7284110142E-001 -3.8723461311E+000
10807300000.000 +9.8470752675E-001 -8.4034214664E-001 +1.3462857113E-003 +1.1253430421E+002 +1.3805582331E-003 +1.1118912617E+002 +9.7221029134E-001 -3.9457163885E+000
11007250000.000 +9.8507465975E-001 -8.9922080413E-001 +1.4453194571E-003 +1.1528501041E+002 +1.4884024701E-003 +1.1207135728E+002 +9.7160654993E-001 -4.0416009232E+000
11207200000.000 +9.8657702701E-001 -8.1363336225E-001 +1.4247276972E-003 +1.1163057867E+002 +1.4447529396E-003 +1.1462392380E+002 +9.7187817766E-001 -4.0519490447E+000
11407150000.000 +9.8418800943E-001 -8.5346145598E-001 +1.5189509185E-003 +1.1816082864E+002 +1.5389389941E-003 +1.1874623122E+002 +9.7095780412E-001 -4.1203278233E+000
11607100000.000 +9.8436387052E-001 -9.2502565003E-001 +1.7188883970E-003 +1.1536386196E+002 +1.6949489215E-003 +1.1469516034E+002 +9.7037762821E-001 -4.2034165594E+000
11807050000.000 +9.8622165563E-001 -7.8520498237E-001 +1.7603980764E-003 +1.1512553919E+002 +1.7994926347E-003 +1.1269203306E+002 +9.7050539889E-001 -4.2367401208E+000
12007000000.000 +9.8473975059E-001 -8.3024798088E-001 +1.9499961157E-003 +1.1287868174E+002 +1.9493481630E-003 +1.1152963378E+002 +9.7011966447E-001 -4.2887477873E+000
12206950000.000 +9.8419692246E-001 -8.9896105621E-001 +2.0812677847E-003 +1.1132526287E+002 +2.1735294508E-003 +1.0943310178E+002 +9.6959490910E-001 -4.3723690576E+000
12406900000.000 +9.8712479676E-001 -8.2407307672E-001 +2.1862219132E-003 +1.0694069266E+002 +2.1802310418E-003 +1.0696597673E+002 +9.7019369921E-001 -4.4260966159E+000
12606850000.000 +9.8463015260E-001 -8.3631617108E-001 +2.2945286143E-003 +1.0687437072E+002 +2.2711977409E-003 +1.0281390937E+002 +9.6858669157E-001 -4.4742318572E+000
12806800000.000 +9.8243671701E-001 -9.9413388968E-001 +2.3455365247E-003 +1.0328192932E+002 +2.3671608700E-003 +1.0094716445E+002 +9.6829527666E-001 -4.5237251166E+000
13006750000.000 +9.8482246319E-001 -8.1978162944E-001 +2.4205138260E-003 +9.7285199826E+001 +2.4514724234E-003 +9.5458024195E+001 +9.6842159159E-001 -4.5473875952E+000
13206700000.000 +9.8298595858E-001 -8.8936538582E-001 +2.2953408658E-003 +9.0497043133E+001 +2.3028883927E-003 +8.8620825226E+001 +9.6727466052E-001 -4.5689905041E+000
13406650000.000 +9.8134282834E-001 -9.5304001991E-001 +2.1286039764E-003 +9.1037037637E+001 +2.0468841376E-003 +9.0596502814E+001 +9.6642022199E-001 -4.6708828251E+000
13606600000.000 +9.8150723586E-001 -9.2929811393E-001 +2.0171675897E-003 +9.2725580742E+001 +2.0423059160E-003 +9.1925559996E+001 +9.6611617050E-001 -4.6724367762E+000
13806550000.000 +9.8076512509E-001 -8.3404822061E-001 +1.9372235720E-003 +9.7194076997E+001 +1.9842203023E-003 +9.5378715537E+001 +9.6474187709E-001 -4.7611514445E+000
14006500000.000 +9.7855677366E-001 -9.5392611776E-001 +2.0792819014E-003 +1.0020573971E+002 +2.0441901508E-003 +9.9588912912E+001 +9.6394598103E-001 -4.8032293167E+000
14206450000.000 +9.7948572685E-001 -9.0978130121E-001 +2.3282808199E-003 +1.0289565416E+002 +2.3869773252E-003 +1.0156206180E+002 +9.6310261175E-001 -4.8122114146E+000
14406400000.000 +9.7853629510E-001 -8.7050959709E-001 +2.3839596339E-003 +9.5434466654E+001 +2.4287153415E-003 +9.4508245709E+001 +9.6252482285E-001 -4.8087200880E+000
14606350000.000 +9.7716625977E-001 -9.3768273546E-001 +2.4485421734E-003 +1.0124937767E+002 +2.4739112599E-003 +9.9457938697E+001 +9.6181788514E-001 -4.8994521615E+000
14806300000.000 +9.7895373469E-001 -8.8681270628E-001 +2.7623720151E-003 +9.4182067454E+001 +2.7690689095E-003 +9.1637600033E+001 +9.6214318334E-001 -4.9339356823E+000
15006250000.000 +9.7831812847E-001 -8.0016008965E-001 +2.4418023722E-003 +8.6430606817E+001 +2.4729117906E-003 +8.4703332007E+001 +9.6144513846E-001 -4.9509279003E+000
15206200000.000 +9.7739941783E-001 -9.1306642180E-001 +2.4697377462E-003 +9.3464234203E+001 +2.4668714711E-003 +9.1246757630E+001 +9.6083597426E-001 -5.0107803956E+000
15406150000.000 +9.7966222338E-001 -8.0884273198E-001 +2.5475734275E-003 +8.8215493050E+001 +2.5192347915E-003 +8.6075949404E+001 +9.6085318139E-001 -5.0384802431E+000
15606100000.000 +9.7955177476E-001 -6.9490814485E-001 +2.3665492558E-003 +9.5309354008E+001 +2.3634163684E-003 +9.1981381531E+001 +9.6031316485E-001 -5.0405867938E+000
15806050000.000 +9.7676309505E-001 -7.4315243496E-001 +2.6367456738E-003 +9.2829492278E+001 +2.6030716438E-003 +9.1535109784E+001 +9.5980841744E-001 -5.1508113058E+000
16006000000.000 +9.7847432275E-001 -7.5681060808E-001 +2.4673713881E-003 +9.3179571975E+001 +2.4449122005E-003 +9.0815238524E+001 +9.5999334038E-001 -5.1322718258E+000
16205950000.000 +9.7830457053E-001 -6.0996652896E-001 +2.7085951473E-003 +9.0222319810E+001 +2.6387287414E-003 +8.8073830625E+001 +9.5953860266E-001 -5.1396808354E+000
16405900000.000 +9.7646680524E-001 -7.1245225931E-001 +2.7389137518E-003 +9.4276889027E+001 +2.7095306505E-003 +9.0017318248E+001 +9.5853003348E-001 -5.2006884004E+000
16605850000.000 +9.7785057505E-001 -7.0454687269E-001 +2.7415746024E-003 +9.1933109215E+001 +2.8255331353E-003 +9.2141601953E+001 +9.5862013390E-001 -5.1776620686E+000
16805800000.000 +9.7705958475E-001 -5.4320476765E-001 +2.8320523640E-003 +9.1483012593E+001 +2.9662627288E-003 +8.6897789555E+001 +9.5844699865E-001 -5.1686569651E+000
17005750000.000 +9.7546090880E-001 -5.5953049711E-001 +3.0328567901E-003 +8.6106790137E+001 +2.9880760230E-003 +8.5164160409E+001 +9.5791872818E-001 -5.2034494623E+000
17205700000.000 +9.7637795144E-001 -6.5969591165E-001 +2.6784577779E-003 +8.1916671900E+001 +2.7493583475E-003 +8.0074236026E+001 +9.5882298532E-001 -5.2081364279E+000
17405650000.000 +9.7771746405E-001 -5.0931584430E-001 +2.3612467695E-003 +8.6429111147E+001 +2.3864403493E-003 +8.5097206489E+001 +9.5884137462E-001 -5.2048492076E+000
17605600000.000 +9.7460316234E-001 -5.7443438419E-001 +2.4404851299E-003 +9.6634979510E+001 +2.4200988797E-003 +9.5156145093E+001 +9.5751478538E-001 -5.2923524119E+000
17805550000.000 +9.7424020384E-001 -7.3485476067E-001 +2.6704013829E-003 +9.7844777211E+001 +2.6472136317E-003 +9.6674178826E+001 +9.5730088844E-001 -5.3186145726E+000
18005500000.000 +9.7557602873E-001 -6.4675720111E-001 +2.8019797552E-003 +1.0049383470E+002 +2.8700298368E-003 +9.8641173444E+001 +9.5653118901E-001 -5.3304332373E+000
18205450000.000 +9.7376400607E-001 -5.2086413266E-001 +3.2079082161E-003 +9.9536183796E+001 +3.2452080783E-003 +9.8594811086E+001 +9.5527058807E-001 -5.3879661561E+000
18405400000.000 +9.7551360385E-001 -6.0002091191E-001 +3.1391786438E-003 +1.0090635575E+002 +3.2726186151E-003 +9.9010230345E+001 +9.5536840238E-001 -5.4576699728E+000
18605350000.000 +9.7703017341E-001 -3.7986666261E-001 +3.5799265963E-003 +9.8326022909E+001 +3.6225510376E-003 +9.7727687879E+001 +9.5518364566E-001 -5.4268087435E+000
18805300000.000 +9.7545321485E-001 -4.6211186474E-001 +3.7341623942E-003 +9.3892196561E+001 +3.7989301280E-003 +9.2671789940E+001 +9.5424001513E-001 -5.5294693963E+000
19005250000.000 +9.7628447546E-001 -4.8981375040E-001 +3.6852004965E-003 +9.3426020702E+001 +3.7712885966E-003 +9.2238659689E+001 +9.5410078056E-001 -5.6191561170E+000
19205200000.000 +9.8027630468E-001 -2.3666700174E-001 +3.9567762727E-003 +9.3716797198E+001 +3.9581346849E-003 +9.1725553996E+001 +9.5390415280E-001 -5.5892772827E+000
19405150000.000 +9.7673503736E-001 -1.8529815642E-001 +3.9349024495E-003 +9.2176597164E+001 +4.0700885696E-003 +8.9680787534E+001 +9.5308058442E-001 -5.6983474753E+000
19605100000.000 +9.7487943527E-001 -3.9305576345E-001 +4.1547358801E-003 +9.7542802875E+001 +4.1798464771E-003 +9.4923244275E+001 +9.5338454137E-001 -5.6387760887E+000
19805050000.000 +9.7768683594E-001 -2.7155307030E-001 +4.6525162602E-003 +9.2043759275E+001 +4.7262356919E-003 +8.9356629022E+001 +9.5373930083E-001 -5.5832958931E+000
20005000000.000 +9.7528647456E-001 -1.3999887146E-001 +4.5562911730E-003 +8.6585587382E+001 +4.7887127860E-003 +8.7281819631E+001 +9.5290828789E-001 -5.5398474233E+000
20204950000.000 +9.7486789913E-001 -3.3961329196E-001 +4.4864494846E-003 +8.2307555689E+001 +4.7766391352E-003 +8.4312121805E+001 +9.5220070037E-001 -5.5181494287E+000
20404900000.000 +9.7783801790E-001 -2.3126596578E-001 +4.7590089343E-003 +8.1557841884E+001 +4.6164897330E-003 +8.0291539958E+001 +9.5259474050E-001 -5.4357498027E+000
20604850000.000 +9.7644512990E-001 -1.4135619049E-001 +4.7077847220E-003 +8.4457074826E+001 +4.6664853645E-003 +8.1045015220E+001 +9.5253066586E-001 -5.4329423055E+000
20804800000.000 +9.7442287573E-001 -3.0725236446E-001 +4.7411578828E-003 +7.9596571904E+001 +5.0236218881E-003 +7.7281195996E+001 +9.5211742461E-001 -5.4778428425E+000
21004750000.000 +9.7667095585E-001 -2.8137364857E-001 +4.8991841381E-003 +7.8489316443E+001 +5.1211683203E-003 +7.8239894112E+001 +9.5340155420E-001 -5.4450898216E+000
21204700000.000 +9.7575795256E-001 -1.8456401105E-001 +4.9717725184E-003 +7.5760626277E+001 +5.1398742145E-003 +7.4084674515E+001 +9.5179912528E-001 -5.4862261722E+000
21404650000.000 +9.7487821627E-001 -2.8363548131E-001 +4.8198783076E-003 +7.6927987780E+001 +4.7984853456E-003 +7.3033983066E+001 +9.5202148757E-001 -5.5709530485E+000
21604600000.000 +9.7715121796E-001 -2.4919008791E-001 +4.9871808169E-003 +7.3705273450E+001 +5.0342983206E-003 +7.2256871020E+001 +9.5263990449E-001 -5.5421234631E+000
21804550000.000 +9.7691316980E-001 -1.2699982999E-001 +5.0220386361E-003 +7.5692443986E+001 +5.0888912619E-003 +7.2350358809E+001 +9.5221783822E-001 -5.6508336070E+000
22004500000.000 +9.7547759764E-001 -1.3340087184E-001 +4.7547000131E-003 +7.3163747399E+001 +5.0670728606E-003 +7.3386366046E+001 +9.5274928771E-001 -5.6976698291E+000
22204450000.000 +9.7833568166E-001 -1.0010428887E-001 +5.0413715867E-003 +7.3161979910E+001 +5.1465883076E-003 +7.3868567190E+001 +9.5375896451E-001 -5.6892918155E+000
22404400000.000 +9.8041722404E-001 +7.6176683176E-002 +4.9137066081E-003 +7.0999751444E+001 +5.1226806076E-003 +6.8587005235E+001 +9.5392398847E-001 -5.6863660578E+000
22604350000.000 +9.7873143655E-001 +3.2960129911E-002 +4.8718631976E-003 +7.1803931136E+001 +5.1645968736E-003 +7.1631729023E+001 +9.5440125964E-001 -5.7604555493E+000
22804300000.000 +9.8095323518E-001 +2.2882558998E-002 +4.9745344869E-003 +7.5563042109E+001 +5.3926660442E-003 +6.8996500406E+001 +9.5497864567E-001 -5.6174524544E+000
23004250000.000 +9.8283197884E-001 +2.8388634845E-001 +5.2427857602E-003 +7.5533646663E+001 +5.4149854532E-003 +6.9989014500E+001 +9.5417938223E-001 -5.6888836353E+000
23204200000.000 +9.8132464874E-001 +1.0490829694E-001 +5.3915547336E-003 +7.2381102654E+001 +5.4345512659E-003 +7.0987540382E+001 +9.5487010088E-001 -5.6384831003E+000
23404150000.000 +9.8266243619E-001 +4.4386600980E-002 +5.8843053312E-003 +7.2626102775E+001 +5.8532448611E-003 +7.3479516096E+001 +9.5603293107E-001 -5.6109905818E+000
23604100000.000 +9.8718992118E-001 +2.3770976290E-001 +6.0089510763E-003 +7.1648819053E+001 +6.3802355527E-003 +6.9112859274E+001 +9.5572998982E-001 -5.6379645128E+000
23804050000.000 +9.8229993403E-001 +8.2308861666E-003 +6.1220831041E-003 +6.7865588562E+001 +6.4186572543E-003 +6.4975622405E+001 +9.5712416349E-001 -5.6144973238E+000
24004000000.000 +9.8326506473E-001 -1.7205199311E-001 +6.3610117437E-003 +6.7739175334E+001 +6.5392526391E-003 +6.5574518289E+001 +9.5658855949E-001 -5.7450153221E+000
24203950000.000 +9.8478580502E-001 +4.5302243210E-002 +6.5123842403E-003 +6.3459357104E+001 +6.7778967928E-003 +5.9402135188E+001 +9.5584581207E-001 -5.7463484879E+000
24403900000.000 +9.8226620587E-001 -7.0018066153E-002 +6.4057696130E-003 +6.3368818355E+001 +6.3998241136E-003 +5.9070340189E+001 +9.5582952095E-001 -5.8544604963E+000
24603850000.000 +9.8134874936E-001 -2.0747037548E-001 +6.9711573857E-003 +5.9175774971E+001 +6.9518683187E-003 +5.6681167238E+001 +9.5661071452E-001 -5.8405104934E+000
24803800000.000 +9.8419370566E-001 +6.1090181896E-002 +6.4688205825E-003 +5.1874108659E+001 +6.9485079105E-003 +5.0719146491E+001 +9.5627873196E-001 -5.8860678720E+000
25003750000.000 +9.8145727686E-001 +5.5513108040E-002 +6.3341954458E-003 +5.3119272137E+001 +6.3339018114E-003 +4.9732802828E+001 +9.5624443270E-001 -5.9150961731E+000
25203700000.000 +9.8146241347E-001 -5.2477893171E-002 +6.1290761245E-003 +5.2128082897E+001 +6.4193483737E-003 +5.0188776373E+001 +9.5739055918E-001 -5.9289058543E+000
25403650000.000 +9.8426243200E-001 +8.7876489718E-002 +5.8977550164E-003 +5.2227983112E+001 +6.1864325447E-003 +5.0054842628E+001 +9.5854716073E-001 -5.9475282188E+000
25603600000.000 +9.8214638852E-001 +4.5095789099E-002 +5.9771545989E-003 +5.2358425344E+001 +6.0719117577E-003 +5.1883934506E+001 +9.5834276494E-001 -6.0129691560E+000
25803550000.000 +9.8212662535E-001 -4.6953620520E-002 +5.9435246289E-003 +5.3759809091E+001 +6.1610892193E-003 +5.2600995125E+001 +9.5906139096E-001 -6.0688062379E+000
26003500000.000 +9.8337084511E-001 +5.6693472359E-002 +5.7798176335E-003 +5.2723554889E+001 +6.2398040499E-003 +5.3444209967E+001 +9.5862256425E-001 -5.9921345601E+000
26203450000.000 +9.8282888875E-001 -1.4899659398E-002 +6.1362850296E-003 +5.0855338886E+001 +6.4669076338E-003 +4.8555243335E+001 +9.5856097708E-001 -6.0779822523E+000
26403400000.000 +9.8277395426E-001 -7.9594471618E-002 +6.0357170643E-003 +5.1529664631E+001 +6.1223030032E-003 +5.0055087897E+001 +9.5901908980E-001 -6.0905695720E+000
26603350000.000 +9.8658841941E-001 -2.4834351774E-003 +6.0518935881E-003 +5.2711883097E+001 +6.2888495376E-003 +4.9822193012E+001 +9.5904081633E-001 -6.1369926693E+000
26803300000.000 +9.8577684179E-001 +9.9582367064E-004 +6.0088737784E-003 +5.2491946023E+001 +6.1832828245E-003 +5.1482491487E+001 +9.5842225799E-001 -6.2026635337E+000
27003250000.000 +9.8670831697E-001 -1.4940975570E-002 +6.6618620640E-003 +5.7485636953E+001 +6.5819114379E-003 +5.2995532488E+001 +9.5929361973E-001 -6.1797032078E+000
27203200000.000 +9.8811142667E-001 +3.3521979680E-002 +7.3722280999E-003 +5.6781799179E+001 +7.3174691814E-003 +5.2959314567E+001 +9.5951569365E-001 -6.3099008933E+000
27403150000.000 +9.8897779062E-001 +1.0145535430E-001 +7.7879942457E-003 +5.2562766352E+001 +7.7831352326E-003 +4.9270626714E+001 +9.5854083343E-001 -6.4025719904E+000
27603100000.000 +9.8813481954E-001 +4.1289050057E-002 +7.6512883652E-003 +4.6500175438E+001 +7.5125341795E-003 +4.5309122274E+001 +9.5887588782E-001 -6.3040933419E+000
27803050000.000 +9.8826751613E-001 +6.7727999162E-002 +7.8423519198E-003 +5.0211255019E+001 +7.6631303695E-003 +4.8680150491E+001 +9.5961998664E-001 -6.3378529815E+000
28003000000.000 +9.8618065959E-001 +8.4376633317E-002 +8.7563620720E-003 +4.4144259144E+001 +8.7513964055E-003 +4.1002392744E+001 +9.5928907784E-001 -6.3801589155E+000
28202950000.000 +9.8260515735E-001 -5.9762284322E-002 +8.9064783303E-003 +3.5857222243E+001 +8.8046136971E-003 +3.5266072406E+001 +9.6004216936E-001 -6.3272024526E+000
28402900000.000 +9.8346269833E-001 -2.1090794145E-002 +8.2138236157E-003 +2.8330369836E+001 +8.7498735313E-003 +2.6789578312E+001 +9.5993841395E-001 -6.3445422276E+000
28602850000.000 +9.8572013553E-001 +1.9176761550E-001 +7.1396383746E-003 +2.6764943581E+001 +7.4789359113E-003 +2.4077219377E+001 +9.6032946463E-001 -6.3198298579E+000
28802800000.000 +9.8257275737E-001 +7.0236680538E-002 +6.9487205544E-003 +2.6536450676E+001 +7.2273509414E-003 +2.5808952887E+001 +9.6054617522E-001 -6.4029932002E+000
29002750000.000 +9.8458538000E-001 +1.5322714506E-002 +6.6514382070E-003 +2.8379073179E+001 +7.0044125884E-003 +2.5697195721E+001 +9.6116992321E-001 -6.3704927058E+000
29202700000.000 +9.8648409577E-001 +1.9692601590E-001 +6.5706584727E-003 +2.6566140734E+001 +6.8691517651E-003 +2.3776647737E+001 +9.6092527401E-001 -6.4927935863E+000
29402650000.000 +9.8518668001E-001 +5.5415701636E-002 +6.2066361775E-003 +2.8502211122E+001 +6.4178073675E-003 +2.4322692522E+001 +9.6077655082E-001 -6.5302761212E+000
29602600000.000 +9.8774035969E-001 +9.4135778981E-002 +6.2148291712E-003 +2.9297151605E+001 +6.5010777214E-003 +2.7795282466E+001 +9.6134583959E-001 -6.5463153000E+000
29802550000.000 +9.9056747194E-001 +2.5488183488E-001 +6.2209218452E-003 +3.0457312082E+001 +6.4656514130E-003 +2.5884430956E+001 +9.6140975649E-001 -6.5691564583E+000
30002500000.000 +9.8541988792E-001 +1.7747299522E-001 +6.2298844049E-003 +3.1054387810E+001 +6.3878559647E-003 +3.0800416128E+001 +9.6279607948E-001 -6.6113724006E+000
30202450000.000 +9.8787177195E-001 +1.4503334735E-001 +5.9879430208E-003 +3.2669498632E+001 +6.3368700841E-003 +3.0519079072E+001 +9.6350733895E-001 -6.6282090316E+000
30402400000.000 +9.8977695930E-001 +4.7466363719E-001 +6.3549249555E-003 +3.4495154916E+001 +6.5827380235E-003 +3.2836885995E+001 +9.6370328918E-001 -6.7277208811E+000
30602350000.000 +9.8719942735E-001 +3.0065582593E-001 +6.8466040901E-003 +3.4471822423E+001 +6.7119808026E-003 +3.4034460934E+001 +9.6421734443E-001 -6.7596630045E+000
30802300000.000 +9.8872485672E-001 +1.3564373394E-001 +7.0641217636E-003 +3.3394894062E+001 +6.9344866410E-003 +3.3302415540E+001 +9.6404949272E-001 -6.6789013907E+000
31002250000.000 +9.9009719445E-001 +3.7852006803E-001 +7.2103478286E-003 +3.5140112496E+001 +7.4093023179E-003 +3.4161671462E+001 +9.6395802333E-001 -6.7044951548E+000
31202200000.000 +9.8753977744E-001 +1.7485652683E-001 +8.2619743798E-003 +3.4793174261E+001 +8.4490301717E-003 +3.3471021224E+001 +9.6333909011E-001 -6.7613724125E+000
31402150000.000 +9.8758429697E-001 +2.6933804694E-001 +9.3014527026E-003 +2.7074609400E+001 +9.6141565463E-003 +2.6264775192E+001 +9.6259631382E-001 -6.7035693393E+000
31602100000.000 +9.9019118778E-001 +3.9782035563E-001 +9.2964845801E-003 +1.6696452714E+001 +9.4684802737E-003 +1.4298982682E+001 +9.6201395358E-001 -6.6977709164E+000
31802050000.000 +9.8688539439E-001 +3.2012193906E-001 +8.4657880647E-003 +1.4446698869E+001 +8.7020628422E-003 +1.5214354315E+001 +9.6292676324E-001 -6.7103750959E+000
32002000000.000 +9.8800254834E-001 +2.5808510294E-001 +8.4264228652E-003 +8.8745411260E+000 +8.6955587962E-003 +5.8689652084E+000 +9.6378771923E-001 -6.6760666274E+000
32201950000.000 +9.9136748176E-001 +4.4532415400E-001 +7.6773393309E-003 +5.4566815376E+000 +7.8245243693E-003 +4.4073904779E+000 +9.6387132085E-001 -6.7488793616E+000
32401900000.000 +9.9024136108E-001 +3.8814002355E-001 +7.2237750291E-003 +8.6144661545E+000 +7.2439404322E-003 +3.6923141232E+000 +9.6505065974E-001 -6.7476723701E+000
32601850000.000 +9.9008331161E-001 +3.5873131827E-001 +6.8903255571E-003 +6.3263943235E+000 +7.1340784122E-003 +5.8362497709E+000 +9.6586889219E-001 -6.8157777928E+000
32801800000.000 +9.9172079983E-001 +4.0275599039E-001 +6.6578539932E-003 +6.6142036608E+000 +7.0128619198E-003 +3.6395794321E+000 +9.6569807042E-001 -6.8682407959E+000
33001750000.000 +9.9316042225E-001 +4.7761838088E-001 +6.5437428387E-003 +5.0684150770E+000 +6.8721212904E-003 +2.3609307891E+000 +9.6599488491E-001 -6.9998990123E+000
33201700000.000 +9.9271630115E-001 +3.9898365016E-001 +6.2302760805E-003 +6.9953202818E+000 +6.1865488559E-003 +3.7321011608E+000 +9.6715003057E-001 -6.9764969969E+000
33401650000.000 +9.9471173040E-001 +4.2242225600E-001 +6.1223210526E-003 +7.3873771266E+000 +6.2081615318E-003 +3.8138980387E+000 +9.6670956254E-001 -7.1357849985E+000
33601600000.000 +9.9452723016E-001 +5.0424337276E-001 +6.0618581471E-003 +9.9565771397E+000 +6.0699312065E-003 +8.0104322962E+000 +9.6683348865E-001 -7.1547271085E+000
33801550000.000 +9.9443041272E-001 +3.5588138174E-001 +6.0148970945E-003 +9.8011606245E+000 +6.0501380389E-003 +7.2516853463E+000 +9.6717356413E-001 -7.2007649975E+000
34001500000.000 +9.9590170774E-001 +3.2029102534E-001 +6.0126033663E-003 +1.0836242493E+001 +6.0442114261E-003 +7.6798947794E+000 +9.6766247439E-001 -7.2184213125E+000
34201450000.000 +9.9693420751E-001 +4.0918886960E-001 +6.0727075328E-003 +1.2354606777E+001 +6.0670822827E-003 +8.8025305176E+000 +9.6748625126E-001 -7.2589828181E+000
34401400000.000 +9.9526090312E-001 +2.7271588470E-001 +5.9512944511E-003 +1.1411268548E+001 +6.3073686790E-003 +8.2457667055E+000 +9.6752718889E-001 -7.2074370815E+000
34601350000.000 +9.9813557852E-001 +2.1252297108E-001 +6.2171167689E-003 +1.2386753769E+001 +6.4850249732E-003 +1.0839509879E+001 +9.6785405858E-001 -7.1732595416E+000
34801300000.000 +9.9765505396E-001 +2.8723841382E-001 +6.5795004650E-003 +1.4345577101E+001 +6.8375456799E-003 +9.7612764455E+000 +9.6784712526E-001 -7.3268601264E+000
35001250000.000 +9.9418433636E-001 +8.7285121164E-002 +7.1955009765E-003 +7.5734395869E+000 +7.2222996936E-003 +7.8519711077E+000 +9.6726556863E-001 -7.1610077043E+000
35201200000.000 +9.9536487878E-001 +1.1488482275E-001 +7.3165465211E-003 +4.9669836103E+000 +7.3592635251E-003 +1.3809445126E+000 +9.6663189340E-001 -7.2114380567E+000
35401150000.000 +9.9440296333E-001 +4.2330121174E-001 +7.2283153244E-003 +2.2508019238E+000 +7.4379377877E-003 +1.0369371838E+000 +9.6584444266E-001 -7.0644436873E+000
35601100000.000 +9.9280902919E-001 +1.0031504308E-001 +7.3083818069E-003 -4.1938712197E+000 +7.3624354880E-003 -3.3263832055E+000 +9.6791369000E-001 -7.1405107227E+000
35801050000.000 +9.9425528685E-001 +2.6447269150E-001 +6.8626220030E-003 -5.5875546032E+000 +7.2241983092E-003 -6.7124363554E+000 +9.6758411876E-001 -7.1857874260E+000
36001000000.000 +9.9563396106E-001 +3.9652485129E-001 +6.5621734162E-003 -5.8323073281E+000 +7.0974394672E-003 -9.7369817866E+000 +9.6665587830E-001 -7.3173071112E+000
36200950000.000 +9.9312346043E-001 +3.3205385761E-001 +6.4601477284E-003 -1.2619795034E+001 +6.9380509798E-003 -1.4128300498E+001 +9.6753389863E-001 -7.2589823501E+000
36400900000.000 +9.9558533679E-001 +2.5944406500E-001 +5.9025607118E-003 -1.3594674076E+001 +6.2245093614E-003 -1.4784088366E+001 +9.6802201326E-001 -7.4054252780E+000
36600850000.000 +9.9719833073E-001 +4.7162738780E-001 +5.6861160324E-003 -1.3385065161E+001 +5.6902122698E-003 -1.4806067623E+001 +9.6791047322E-001 -7.4672077622E+000
36800800000.000 +9.9530260421E-001 +3.5569502581E-001 +5.2876915229E-003 -1.1535037047E+001 +5.3870733294E-003 -1.5166981448E+001 +9.6873633409E-001 -7.5600608428E+000
37000750000.000 +9.9649908980E-001 +2.8954198267E-001 +4.9082200642E-003 -8.0389499021E+000 +4.9975667114E-003 -1.0010683173E+001 +9.6857794591E-001 -7.5386658188E+000
37200700000.000 +9.9880501693E-001 +4.0056308395E-001 +4.8973668094E-003 -3.4237444352E+000 +4.9722423779E-003 -8.4303673571E+000 +9.6845713731E-001 -7.5661847621E+000
37400650000.000 +9.9719133742E-001 +2.8187715406E-001 +5.2155714596E-003 -6.9349557331E-001 +5.0983609118E-003 -2.6650379587E+000 +9.6952145292E-001 -7.5820264034E+000
37600600000.000 +9.9874968707E-001 +3.1312624037E-001 +5.3079895242E-003 -3.6136061904E-001 +5.3477376409E-003 -3.4485307696E+000 +9.6974473666E-001 -7.5308854936E+000
37800550000.000 +9.9919384340E-001 +3.7961217838E-001 +5.6907565196E-003 -4.1715008427E+000 +5.5616644182E-003 -7.1992218652E+000 +9.7011923154E-001 -7.5092265297E+000
38000500000.000 +9.9673021212E-001 +2.6514998454E-001 +5.4053213163E-003 -5.4964943854E+000 +5.3527618441E-003 -8.2172327252E+000 +9.7154685593E-001 -7.4653409771E+000
38200450000.000 +9.9782451477E-001 +1.7424547033E-001 +4.9943210146E-003 -3.1713106517E+000 +5.0848987573E-003 -4.7031419306E+000 +9.7134770016E-001 -7.4734287621E+000
38400400000.000 +9.9880641906E-001 +2.6632891126E-001 +5.0980845447E-003 +4.3820570604E-001 +5.2161203093E-003 -1.3504044339E+000 +9.7045039705E-001 -7.5303188594E+000
38600350000.000 +9.9522229064E-001 +1.4617397331E-001 +5.5757024986E-003 +2.8738603196E+000 +5.6113563607E-003 +1.4541988737E+000 +9.6976422315E-001 -7.5738122088E+000
38800300000.000 +9.9606719143E-001 +1.9763914047E-001 +6.1198105159E-003 -1.7504814086E+000 +6.2194005474E-003 -2.6036707208E+000 +9.6822646285E-001 -7.5865327688E+000
39000250000.000 +9.9644705562E-001 +1.6400145700E-001 +6.2638887523E-003 -6.4823237821E+000 +6.3944704880E-003 -9.4001648867E+000 +9.6718300078E-001 -7.6978324187E+000
39200200000.000 +9.9385857330E-001 +1.6597137494E-001 +5.7867470410E-003 -8.5682708188E+000 +5.9024834249E-003 -1.2038634242E+001 +9.6678735453E-001 -7.6740874860E+000
39400150000.000 +9.9649838427E-001 +2.6412280619E-001 +6.2918913992E-003 -1.0865407425E+001 +6.3856242540E-003 -1.1817510839E+001 +9.6602746679E-001 -7.7275737359E+000
39600100000.000 +9.9479424908E-001 +2.8604560337E-001 +6.3009885145E-003 -1.2808368724E+001 +6.6922593634E-003 -1.4061731773E+001 +9.6540369485E-001 -7.7249656737E+000
39800050000.000 +9.9356799298E-001 +3.2357914950E-001 +6.3000089974E-003 -1.7962394355E+001 +6.6111131245E-003 -2.2073569052E+001 +9.6736072504E-001 -7.7011485250E+000
40000000000.000 +9.9669685198E-001 +3.1478749500E-001 +5.5881293950E-003 -2.4238829395E+001 +5.5834784210E-003 -2.8135002974E+001 +9.6919739922E-001 -7.7085167157E+000
