# Supplementary material for: Conductivity and radio frequency performance data for silver nanoparticle inks deposited via aerosol jet deposition and processed under varying conditions
Source: Data Brief. 2020 Sep 24;33:106331. doi: 10.1016/j.dib.2020.106331 (PMC7560714; doi:10.1016/j.dib.2020.106331)
Supplement: Supplementary file 3 [file mmc3.zip › Sintering Study/Clariant Ink/RF Data/CLA_11_01.S2P]

!  2-Port S-parameters saved by WinCal
! VAR MeasName=S-Parameters (CALIBRATED_DATA) read from VNA (E8364B)
! VAR MeasDate=11/27/2017 3:29:34 PM
! VAR NAME=AFRL171011_08_01
! VAR FILENAME=AFRL171011_08_01.S2P
! VAR DATE=11/27/2017 3:29:34 PM
! VAR PHYS_PORTS=1,2
! VAR ObjTypeName=DATASET
! VAR IndexType=Frequency
!
# Hz S MA R 50
10000000.000 +1.4490953394E-002 -1.6968842635E+002 +9.7819035091E-001 -2.8484407397E-001 +9.7801777292E-001 -2.4938453053E-001 +1.2616738787E-002 -1.6934099886E+002
209950000.000 +1.5951307950E-002 -1.7772443424E+002 +9.7570050863E-001 -7.7440853779E-001 +9.7636018906E-001 -7.7300719691E-001 +1.5775028740E-002 -1.7903745999E+002
409900000.000 +1.6020854614E-002 +1.7931269859E+002 +9.7489043064E-001 -1.3998442417E+000 +9.7526381886E-001 -1.3899973324E+000 +1.6060319129E-002 +1.7917760710E+002
609850000.000 +1.6624280605E-002 +1.7942037961E+002 +9.7373929394E-001 -2.0498889875E+000 +9.7410646157E-001 -2.0764845913E+000 +1.6829081733E-002 +1.7911883841E+002
809800000.000 +1.7273080676E-002 +1.7557050037E+002 +9.7281595013E-001 -2.6785876373E+000 +9.7289049216E-001 -2.6271864731E+000 +1.7078342037E-002 +1.7566539051E+002
1009750000.000 +1.8015406119E-002 +1.7454102002E+002 +9.7127274700E-001 -3.2461236940E+000 +9.7176177909E-001 -3.2869181524E+000 +1.7728702013E-002 +1.7443206483E+002
1209700000.000 +1.7612483223E-002 +1.7157270575E+002 +9.7096451688E-001 -3.8267686425E+000 +9.7168847772E-001 -3.8207060733E+000 +1.7362140522E-002 +1.7131394518E+002
1409650000.000 +1.7548548685E-002 +1.7062902954E+002 +9.7068423122E-001 -4.4419885786E+000 +9.7099693478E-001 -4.4809417452E+000 +1.7165363518E-002 +1.7045287177E+002
1609600000.000 +1.7429527807E-002 +1.7111271101E+002 +9.6996119135E-001 -5.0725057166E+000 +9.7033799782E-001 -5.1000169796E+000 +1.7214164509E-002 +1.7029662476E+002
1809550000.000 +1.8105455134E-002 +1.7044912697E+002 +9.6912363675E-001 -5.6609848618E+000 +9.6882488171E-001 -5.6349517574E+000 +1.7591673214E-002 +1.6866881546E+002
2009500000.000 +1.9355399844E-002 +1.6732648629E+002 +9.6734181196E-001 -6.2524653790E+000 +9.6787834159E-001 -6.2152573338E+000 +1.8391536420E-002 +1.6717502087E+002
2209450000.000 +1.9309539558E-002 +1.6286188030E+002 +9.6645072504E-001 -6.7315783465E+000 +9.6700275982E-001 -6.8157987169E+000 +1.8986967885E-002 +1.6215562528E+002
2409400000.000 +1.8772298604E-002 +1.5965074932E+002 +9.6675996444E-001 -7.2997588187E+000 +9.6682960609E-001 -7.3144203618E+000 +1.8538705311E-002 +1.6007193012E+002
2609350000.000 +1.9084457397E-002 +1.5793362396E+002 +9.6618535611E-001 -7.9227206090E+000 +9.6656334301E-001 -7.9203372964E+000 +1.8585358857E-002 +1.5734384096E+002
2809300000.000 +1.8851532651E-002 +1.5516052242E+002 +9.6534553971E-001 -8.4692285244E+000 +9.6587066095E-001 -8.4657707489E+000 +1.8603795748E-002 +1.5487329990E+002
3009250000.000 +1.9258909614E-002 +1.5486862217E+002 +9.6427155353E-001 -9.1352531540E+000 +9.6422686812E-001 -9.0976496064E+000 +1.8823224401E-002 +1.5478365358E+002
3209200000.000 +2.0171123531E-002 +1.5160056686E+002 +9.6348225002E-001 -9.6528651051E+000 +9.6312039850E-001 -9.6266732352E+000 +1.9574556704E-002 +1.5194340134E+002
3409150000.000 +1.9970379427E-002 +1.4938436915E+002 +9.6300572412E-001 -1.0190172857E+001 +9.6268764874E-001 -1.0189125256E+001 +1.9632777524E-002 +1.4847932221E+002
3609100000.000 +1.9911423815E-002 +1.4737585589E+002 +9.6197847333E-001 -1.0709727734E+001 +9.6247933293E-001 -1.0769529178E+001 +1.9628453259E-002 +1.4626216123E+002
3809050000.000 +2.0441824615E-002 +1.4497448356E+002 +9.6201887452E-001 -1.1363758123E+001 +9.6256081476E-001 -1.1306861536E+001 +1.9653062908E-002 +1.4346552746E+002
4009000000.000 +2.0215301626E-002 +1.4161765704E+002 +9.6120787455E-001 -1.1845284124E+001 +9.6172368440E-001 -1.1897993117E+001 +1.9629419437E-002 +1.4032323970E+002
4208950000.000 +2.0469397808E-002 +1.3962027959E+002 +9.6113297775E-001 -1.2462588558E+001 +9.6147492328E-001 -1.2391213068E+001 +1.9661820282E-002 +1.3869645101E+002
4408900000.000 +2.0466800124E-002 +1.3737542649E+002 +9.6035093755E-001 -1.2991527391E+001 +9.6103817782E-001 -1.2970912274E+001 +2.0010158945E-002 +1.3563606544E+002
4608850000.000 +2.0756927205E-002 +1.3533356529E+002 +9.6034989162E-001 -1.3544208387E+001 +9.6108268081E-001 -1.3555784195E+001 +2.0044138350E-002 +1.3313997648E+002
4808800000.000 +2.0683709388E-002 +1.3207750940E+002 +9.5975754788E-001 -1.4114789650E+001 +9.6071058014E-001 -1.4118003445E+001 +2.0262355325E-002 +1.2996105998E+002
5008750000.000 +2.0851959307E-002 +1.2986646431E+002 +9.6015101076E-001 -1.4625910919E+001 +9.6122718075E-001 -1.4660821649E+001 +2.0207368924E-002 +1.2693537026E+002
5208700000.000 +2.1132118871E-002 +1.2792514582E+002 +9.5930299975E-001 -1.5248762316E+001 +9.5980882912E-001 -1.5287913399E+001 +2.0663585774E-002 +1.2410172110E+002
5408650000.000 +2.0927826950E-002 +1.2456610984E+002 +9.5943625661E-001 -1.5758346717E+001 +9.5956299289E-001 -1.5767797327E+001 +2.0873259564E-002 +1.2118773191E+002
5608600000.000 +2.1158148459E-002 +1.2252968530E+002 +9.5961156445E-001 -1.6387016323E+001 +9.6058801995E-001 -1.6409126757E+001 +2.0687631391E-002 +1.1880809273E+002
5808550000.000 +2.1402291754E-002 +1.2030206729E+002 +9.5903065200E-001 -1.6944822666E+001 +9.5919984383E-001 -1.6914847402E+001 +2.0982031809E-002 +1.1548706701E+002
6008500000.000 +2.1396609202E-002 +1.1792618548E+002 +9.5845826657E-001 -1.7477897699E+001 +9.5879130332E-001 -1.7444523367E+001 +2.0955614043E-002 +1.1295366840E+002
6208450000.000 +2.1489545618E-002 +1.1564796476E+002 +9.5836174814E-001 -1.8034784963E+001 +9.5877472632E-001 -1.8033786426E+001 +2.0884756677E-002 +1.1059164914E+002
6408400000.000 +2.1474489268E-002 +1.1357890261E+002 +9.5832828384E-001 -1.8647591201E+001 +9.5883722379E-001 -1.8630756468E+001 +2.0874612408E-002 +1.0815780950E+002
6608350000.000 +2.1642837960E-002 +1.1135237118E+002 +9.5688744144E-001 -1.9192930610E+001 +9.5738308236E-001 -1.9173849232E+001 +2.1034864568E-002 +1.0570166032E+002
6808300000.000 +2.1875889618E-002 +1.0806234428E+002 +9.5797339992E-001 -1.9699141641E+001 +9.5883816241E-001 -1.9641285808E+001 +2.1245547528E-002 +1.0242266513E+002
7008250000.000 +2.2005192270E-002 +1.0680602990E+002 +9.5661914842E-001 -2.0351165622E+001 +9.5772074064E-001 -2.0394974295E+001 +2.1481731799E-002 +1.0056599095E+002
7208200000.000 +2.2175460548E-002 +1.0436293248E+002 +9.5583062145E-001 -2.0871117413E+001 +9.5694445911E-001 -2.0828000751E+001 +2.1367840851E-002 +9.7434613751E+001
7408150000.000 +2.1977605982E-002 +1.0175982072E+002 +9.5626697244E-001 -2.1479761609E+001 +9.5769845883E-001 -2.1471953436E+001 +2.1550454913E-002 +9.5301658687E+001
7608100000.000 +2.2253538432E-002 +9.8962357475E+001 +9.5598758663E-001 -2.1964153303E+001 +9.5448397165E-001 -2.2005055068E+001 +2.1999748354E-002 +9.3251192891E+001
7808050000.000 +2.2264812212E-002 +9.7000461278E+001 +9.5491271748E-001 -2.2537827208E+001 +9.5389654843E-001 -2.2566378572E+001 +2.1912923716E-002 +9.0649700869E+001
8008000000.000 +2.2581234254E-002 +9.4366715341E+001 +9.5397667212E-001 -2.3050412478E+001 +9.5386223084E-001 -2.3088178321E+001 +2.2649555677E-002 +8.9981814412E+001
8207950000.000 +2.2893103156E-002 +9.3664489271E+001 +9.5419376448E-001 -2.3788906553E+001 +9.5517231391E-001 -2.3817037691E+001 +2.2955647273E-002 +8.8313071910E+001
8407900000.000 +2.3573810164E-002 +9.1172948727E+001 +9.5158507077E-001 -2.4248889071E+001 +9.5167428756E-001 -2.4218129904E+001 +2.3805147431E-002 +8.4983292673E+001
8607850000.000 +2.4007966031E-002 +8.9389940265E+001 +9.5337766868E-001 -2.4716164758E+001 +9.5574639535E-001 -2.4627454885E+001 +2.4492086006E-002 +8.3138582908E+001
8807800000.000 +2.4645744883E-002 +8.5679236444E+001 +9.5212431571E-001 -2.5385903848E+001 +9.5355360429E-001 -2.5459294745E+001 +2.5465526950E-002 +7.9705351408E+001
9007750000.000 +2.4385272217E-002 +8.3732399266E+001 +9.5087821742E-001 -2.5897932238E+001 +9.5155393759E-001 -2.5857599879E+001 +2.4994495725E-002 +7.6018288145E+001
9207700000.000 +2.4685741567E-002 +8.1825822895E+001 +9.5160729574E-001 -2.6445380021E+001 +9.5433771750E-001 -2.6479801970E+001 +2.5380104754E-002 +7.3700924023E+001
9407650000.000 +2.5107945339E-002 +7.8699470057E+001 +9.5145296277E-001 -2.6990291452E+001 +9.5348746889E-001 -2.7107831907E+001 +2.6118870367E-002 +7.2117674386E+001
9607600000.000 +2.5489508118E-002 +7.6323491978E+001 +9.4995481168E-001 -2.7564467456E+001 +9.5173035562E-001 -2.7692430665E+001 +2.6510684730E-002 +6.9259547727E+001
9807550000.000 +2.5113537583E-002 +7.3926411526E+001 +9.4995743904E-001 -2.8082901749E+001 +9.5097739634E-001 -2.8126432969E+001 +2.6643988932E-002 +6.7432372554E+001
10007500000.000 +2.4319318337E-002 +7.1374941728E+001 +9.5132511838E-001 -2.8794783481E+001 +9.5253664713E-001 -2.8820845016E+001 +2.6686884171E-002 +6.4234497552E+001
10207450000.000 +2.5442867647E-002 +6.9843560154E+001 +9.4932094969E-001 -2.9287138545E+001 +9.4689847210E-001 -2.9259910967E+001 +2.7484007119E-002 +6.2960463657E+001
10407400000.000 +2.5534496021E-002 +6.7838435532E+001 +9.5085282800E-001 -2.9708357566E+001 +9.5011602309E-001 -2.9470814204E+001 +2.8103876447E-002 +6.1222236800E+001
10607350000.000 +2.5622865777E-002 +6.6818317022E+001 +9.4847946576E-001 -3.0411448155E+001 +9.5045671110E-001 -3.0460428728E+001 +2.8191127591E-002 +6.0237399926E+001
10807300000.000 +2.6347167793E-002 +6.4247316647E+001 +9.4891063087E-001 -3.0869134635E+001 +9.4409817878E-001 -3.0730606289E+001 +2.8990730621E-002 +5.8337104745E+001
11007250000.000 +2.6328585046E-002 +6.2078821759E+001 +9.4858304928E-001 -3.1398899638E+001 +9.4977534837E-001 -3.1236591715E+001 +2.9560119785E-002 +5.6470270789E+001
11207200000.000 +2.7133854918E-002 +5.9973706078E+001 +9.4873159955E-001 -3.1881330651E+001 +9.4779524647E-001 -3.1769500123E+001 +3.0348411624E-002 +5.5335371714E+001
11407150000.000 +2.7333263156E-002 +5.9354469473E+001 +9.4427820943E-001 -3.2600998311E+001 +9.4700778802E-001 -3.2550674111E+001 +3.0767281951E-002 +5.2453557623E+001
11607100000.000 +2.6644851188E-002 +5.6894691272E+001 +9.4499957278E-001 -3.2684903546E+001 +9.4329643798E-001 -3.2796771844E+001 +3.0654717100E-002 +5.0487764781E+001
11807050000.000 +2.7067927837E-002 +5.4405984266E+001 +9.4769900775E-001 -3.3568830275E+001 +9.5320009932E-001 -3.3649450812E+001 +3.1652706684E-002 +4.8419021135E+001
12007000000.000 +2.7662919828E-002 +5.1505986511E+001 +9.4282095177E-001 -3.3757334890E+001 +9.4061179417E-001 -3.4193560748E+001 +3.1963045021E-002 +4.5220632757E+001
12206950000.000 +2.7886457618E-002 +5.0733957737E+001 +9.4626543603E-001 -3.4524828243E+001 +9.5144518146E-001 -3.4340328210E+001 +3.2412586953E-002 +4.5777314150E+001
12406900000.000 +2.8373763991E-002 +4.8413509815E+001 +9.4595278056E-001 -3.4859530920E+001 +9.4904904393E-001 -3.5462229710E+001 +3.3946505605E-002 +4.3756422520E+001
12606850000.000 +2.8065760406E-002 +5.0084411817E+001 +9.4812741774E-001 -3.5643826696E+001 +9.4861233813E-001 -3.5805709564E+001 +3.4141464922E-002 +4.2496982022E+001
12806800000.000 +3.0494952269E-002 +4.9659621584E+001 +9.4499455007E-001 -3.5903556631E+001 +9.4691772337E-001 -3.6419623256E+001 +3.4914944912E-002 +4.0534390805E+001
13006750000.000 +3.1660768229E-002 +4.2663540116E+001 +9.5115894317E-001 -3.6859964289E+001 +9.5408884683E-001 -3.7012627579E+001 +3.4930844433E-002 +3.8917606608E+001
13206700000.000 +3.1255288196E-002 +4.2116699857E+001 +9.4704034864E-001 -3.7490382583E+001 +9.4830293827E-001 -3.7999117154E+001 +3.5729703095E-002 +4.0085444391E+001
13406650000.000 +3.0782187405E-002 +3.7986757664E+001 +9.5108283612E-001 -3.8024751793E+001 +9.4650687903E-001 -3.7783238916E+001 +3.7010551896E-002 +3.7818387796E+001
13606600000.000 +3.0143959114E-002 +3.5770079563E+001 +9.4826477568E-001 -3.8585687914E+001 +9.5122575839E-001 -3.8495039753E+001 +3.7139641309E-002 +3.6727822929E+001
13806550000.000 +3.1451794290E-002 +3.6675405430E+001 +9.4595293955E-001 -3.9327765254E+001 +9.4270756184E-001 -3.9145772004E+001 +3.8300302442E-002 +3.7415096786E+001
14006500000.000 +3.0968614167E-002 +3.4209410811E+001 +9.4304178278E-001 -3.9677068251E+001 +9.4524893716E-001 -3.9276348195E+001 +3.8785712110E-002 +3.4779845832E+001
14206450000.000 +3.1085294184E-002 +3.2493110780E+001 +9.4653808503E-001 -4.0231628777E+001 +9.4725198959E-001 -3.9832846060E+001 +4.0072795387E-002 +3.4187659252E+001
14406400000.000 +3.2036188675E-002 +3.0359927510E+001 +9.4721433334E-001 -4.0767061135E+001 +9.4399577372E-001 -4.0068887312E+001 +4.1676183866E-002 +3.1812944533E+001
14606350000.000 +3.1462096002E-002 +3.0201007649E+001 +9.4122622518E-001 -4.1065385765E+001 +9.4485189980E-001 -4.0679175223E+001 +4.1314150236E-002 +2.8899129838E+001
14806300000.000 +3.2219724453E-002 +2.8844641946E+001 +9.4800705801E-001 -4.1430158065E+001 +9.4587568526E-001 -4.1314835053E+001 +4.1631700139E-002 +2.9034756643E+001
15006250000.000 +3.3219679536E-002 +2.7822621734E+001 +9.4271778364E-001 -4.2135641584E+001 +9.4826094606E-001 -4.2261319295E+001 +4.2445831885E-002 +2.7986715875E+001
15206200000.000 +3.2145118565E-002 +2.8049776689E+001 +9.4738937587E-001 -4.2186417318E+001 +9.4250883134E-001 -4.2080416783E+001 +4.1925410870E-002 +2.8233273918E+001
15406150000.000 +3.3560058459E-002 +2.3633032955E+001 +9.4896652453E-001 -4.3190859404E+001 +9.5802968599E-001 -4.3060351544E+001 +4.4543537809E-002 +2.6113480889E+001
15606100000.000 +3.3390678378E-002 +2.1788372135E+001 +9.4759213925E-001 -4.3541619308E+001 +9.4526059255E-001 -4.4311081238E+001 +4.5129277379E-002 +2.4721065776E+001
15806050000.000 +3.3215347894E-002 +2.1350421656E+001 +9.4921448009E-001 -4.4496849205E+001 +9.5336485256E-001 -4.4318629941E+001 +4.5884319249E-002 +2.3783571158E+001
16006000000.000 +3.3337489548E-002 +1.8205408628E+001 +9.5256222560E-001 -4.4669545890E+001 +9.5025189456E-001 -4.5382220952E+001 +4.7281074141E-002 +2.2986882192E+001
16205950000.000 +3.2685848081E-002 +2.0133749151E+001 +9.5324223512E-001 -4.5635498306E+001 +9.4593374906E-001 -4.6030206046E+001 +4.7479173440E-002 +2.2450139929E+001
16405900000.000 +3.4486454239E-002 +1.5523838999E+001 +9.4662796103E-001 -4.5490247197E+001 +9.3975848261E-001 -4.7211357798E+001 +4.9412520905E-002 +1.8235982549E+001
16605850000.000 +3.3382203973E-002 +1.8408723786E+001 +9.5338039189E-001 -4.6700343137E+001 +9.5001533983E-001 -4.6875196275E+001 +4.8927411970E-002 +2.0080480786E+001
16805800000.000 +3.5995946036E-002 +2.1271213164E+001 +9.4156776543E-001 -4.7358607982E+001 +9.4959156595E-001 -4.8304572236E+001 +5.0141921124E-002 +2.1265524329E+001
17005750000.000 +3.5694885215E-002 +1.9373486771E+001 +9.4985979842E-001 -4.8106745925E+001 +9.3902240597E-001 -4.7796495805E+001 +5.1406351712E-002 +1.9534002340E+001
17205700000.000 +3.6150278924E-002 +1.8244552206E+001 +9.4358699468E-001 -4.8399033975E+001 +9.4857281618E-001 -4.8860175294E+001 +5.2423293831E-002 +1.8388647835E+001
17405650000.000 +3.6955308494E-002 +1.7632827309E+001 +9.5032249715E-001 -4.9113302358E+001 +9.4202476291E-001 -4.9220180377E+001 +5.2927113157E-002 +1.7679536339E+001
17605600000.000 +3.8199537489E-002 +1.4933512141E+001 +9.3935045209E-001 -4.9627801745E+001 +9.4465861251E-001 -4.9504622369E+001 +5.4204768438E-002 +1.5857389877E+001
17805550000.000 +3.8353308435E-002 +1.2471556912E+001 +9.5027856474E-001 -5.0156658583E+001 +9.4539857746E-001 -4.9640966120E+001 +5.4669298445E-002 +1.5415043806E+001
18005500000.000 +3.8374813259E-002 +1.2918411214E+001 +9.4062975867E-001 -5.0818959530E+001 +9.5220206981E-001 -5.0856743521E+001 +5.4992948813E-002 +1.5524423988E+001
18205450000.000 +3.8783209204E-002 +1.1303615858E+001 +9.4163917443E-001 -5.0948363451E+001 +9.4887957862E-001 -5.1045047907E+001 +5.6375763764E-002 +1.3141655289E+001
18405400000.000 +3.7948606709E-002 +1.0229057084E+001 +9.4407089254E-001 -5.1857121776E+001 +9.5986387395E-001 -5.1269758671E+001 +5.6769419136E-002 +1.2066868252E+001
18605350000.000 +3.8608315392E-002 +1.0785729657E+001 +9.4543272438E-001 -5.2574027537E+001 +9.5781366253E-001 -5.2723766964E+001 +5.7654649318E-002 +1.1845752928E+001
18805300000.000 +3.9771907583E-002 +7.9599199255E+000 +9.4686004989E-001 -5.2636214999E+001 +9.3845192688E-001 -5.2872701158E+001 +5.8894630626E-002 +1.0286066497E+001
19005250000.000 +4.0638975730E-002 +7.3218305650E+000 +9.5109827268E-001 -5.3070072548E+001 +9.5792306199E-001 -5.3181722204E+001 +6.0491773934E-002 +1.0506364684E+001
19205200000.000 +3.9408238663E-002 +5.1343492384E+000 +9.5532149378E-001 -5.3599144355E+001 +9.4764483288E-001 -5.5035716000E+001 +6.0859444282E-002 +8.3085777694E+000
19405150000.000 +3.9473748631E-002 +7.7262805011E+000 +9.5387915123E-001 -5.4451051734E+001 +9.3948701689E-001 -5.5136512522E+001 +6.0649416559E-002 +8.4627774106E+000
19605100000.000 +3.9041406570E-002 +5.9771896866E+000 +9.5829339106E-001 -5.4629865067E+001 +9.3707049842E-001 -5.5690746877E+001 +6.0966500234E-002 +7.3427264639E+000
19805050000.000 +4.1006041837E-002 +7.0164026731E+000 +9.5513667683E-001 -5.5878467297E+001 +9.4730119176E-001 -5.6309034592E+001 +6.2656706027E-002 +7.6456382505E+000
20005000000.000 +4.3317244386E-002 +4.9108779097E+000 +9.4658255713E-001 -5.6147536369E+001 +9.3795367396E-001 -5.7304467221E+001 +6.4364108050E-002 +6.5651685027E+000
20204950000.000 +4.2994057830E-002 +5.6199746662E+000 +9.5679159193E-001 -5.7080624669E+001 +9.4348558437E-001 -5.6821366343E+001 +6.5431163218E-002 +6.9955663057E+000
20404900000.000 +4.3880769226E-002 +4.9257845660E+000 +9.5127189373E-001 -5.7584269453E+001 +9.4227582012E-001 -5.8386667511E+001 +6.5256581027E-002 +5.9068811102E+000
20604850000.000 +4.6479709346E-002 +3.8897360077E+000 +9.4741136219E-001 -5.8256440474E+001 +9.2719577826E-001 -5.7987540360E+001 +6.7417306038E-002 +5.2765837130E+000
20804800000.000 +4.5983528727E-002 +2.9904073068E+000 +9.4044477866E-001 -5.8770241716E+001 +9.4816622123E-001 -5.8617676423E+001 +6.7796485433E-002 +4.0617477308E+000
21004750000.000 +4.6563321842E-002 +2.3899704873E+000 +9.4649567234E-001 -5.9445936105E+001 +9.4287253766E-001 -5.9364708334E+001 +6.9055990705E-002 +3.7443744028E+000
21204700000.000 +4.8007526073E-002 +1.6519790979E+000 +9.3437584138E-001 -5.9741302114E+001 +9.5096701594E-001 -5.9845982465E+001 +6.9465083780E-002 +2.7136023472E+000
21404650000.000 +4.8734487048E-002 +1.1907940538E-001 +9.4089162076E-001 -6.0071586072E+001 +9.4534196017E-001 -6.0031049768E+001 +7.0652240734E-002 +2.2775864042E+000
21604600000.000 +4.6876658267E-002 +1.1167544687E+000 +9.3215328654E-001 -6.1309884086E+001 +9.6625656076E-001 -6.0717642232E+001 +6.9344302499E-002 +1.2188126348E+000
21804550000.000 +5.1117573649E-002 -1.2659350665E+000 +9.3941661094E-001 -6.1206359785E+001 +9.4798724696E-001 -6.1775330824E+001 +7.2960253955E-002 +3.3713260727E-001
22004500000.000 +4.9856135582E-002 -1.8338527990E+000 +9.4378295595E-001 -6.1972413117E+001 +9.5551210135E-001 -6.1033705833E+001 +7.3300910620E-002 +2.3490285640E-001
22204450000.000 +5.2477847656E-002 -2.4810313367E+000 +9.4588112208E-001 -6.2241512284E+001 +9.5778298189E-001 -6.2422219320E+001 +7.5035632804E-002 +5.0626936601E-001
22404400000.000 +5.2878177333E-002 -1.7254083423E+000 +9.4083540177E-001 -6.3261185159E+001 +9.4818437562E-001 -6.3565992148E+001 +7.5947572825E-002 -6.1261801281E-001
22604350000.000 +5.3670394841E-002 -3.6639048099E+000 +9.4671620475E-001 -6.3454712578E+001 +9.4619194882E-001 -6.3903151785E+001 +7.6924191186E-002 -1.5231809293E+000
22804300000.000 +5.3531813490E-002 -4.7453076832E+000 +9.5219338089E-001 -6.4522369874E+001 +9.5189099695E-001 -6.5098259570E+001 +7.7650118497E-002 -2.2137884213E+000
23004250000.000 +5.4119984268E-002 -4.3407333136E+000 +9.5107077917E-001 -6.5064924662E+001 +9.3406170644E-001 -6.5775605999E+001 +7.8347067240E-002 -2.8172599122E+000
23204200000.000 +5.5180872989E-002 -5.9947934926E+000 +9.4987221212E-001 -6.5416209891E+001 +9.2901540589E-001 -6.6184166782E+001 +7.8938065911E-002 -2.9552274834E+000
23404150000.000 +5.5869240749E-002 -7.0949601301E+000 +9.5683718490E-001 -6.6719952779E+001 +9.4083346489E-001 -6.6427249296E+001 +8.0714080549E-002 -2.8759582971E+000
23604100000.000 +5.6589167219E-002 -7.8101546782E+000 +9.4617319779E-001 -6.6774595470E+001 +9.3265269318E-001 -6.8548434149E+001 +8.0754422067E-002 -4.3167916326E+000
23804050000.000 +5.6924105792E-002 -5.5134079129E+000 +9.5640488398E-001 -6.7523080235E+001 +9.1301332694E-001 -6.7108288530E+001 +8.1640946095E-002 -2.6173643605E+000
24004000000.000 +5.9128892868E-002 -8.9646273214E+000 +9.4487980007E-001 -6.7856645351E+001 +9.3449843985E-001 -6.8825717347E+001 +8.2829403433E-002 -5.0261947712E+000
24203950000.000 +6.1526693156E-002 -6.2624705787E+000 +9.4526519458E-001 -6.9008391789E+001 +9.1938897397E-001 -6.9585358586E+001 +8.3689807747E-002 -4.6157529465E+000
24403900000.000 +6.2696996230E-002 -1.2878255498E+001 +9.3449022049E-001 -6.8904333840E+001 +9.3049752500E-001 -6.9472554605E+001 +8.6479481592E-002 -6.9003463512E+000
24603850000.000 +6.1732179754E-002 -1.3454303820E+001 +9.4513315483E-001 -6.9667380573E+001 +9.3330002218E-001 -6.9650222750E+001 +8.6564503000E-002 -7.3530011529E+000
24803800000.000 +6.3708499219E-002 -1.3736673454E+001 +9.3269917028E-001 -6.9907582182E+001 +9.3618829313E-001 -7.1386077477E+001 +8.8815424206E-002 -7.7805367458E+000
25003750000.000 +6.0201433442E-002 -1.4605807920E+001 +9.4538747123E-001 -7.0318720216E+001 +9.1632007944E-001 -7.0738883584E+001 +8.6619054507E-002 -9.1215371041E+000
25203700000.000 +6.1599793853E-002 -1.4472197298E+001 +9.3812529752E-001 -7.1396029453E+001 +9.4895340844E-001 -7.0822940742E+001 +8.9792198632E-002 -9.1936330690E+000
25403650000.000 +6.4769353999E-002 -1.4350803882E+001 +9.2929248540E-001 -7.1702395089E+001 +9.3178479615E-001 -7.2351446647E+001 +9.0542802331E-002 -9.8293304895E+000
25603600000.000 +6.3449901110E-002 -1.6971279460E+001 +9.2703187667E-001 -7.2040357668E+001 +9.2933505874E-001 -7.1423793320E+001 +9.1546840678E-002 -1.1782386878E+001
25803550000.000 +6.5677411954E-002 -1.6280135285E+001 +9.3009555492E-001 -7.2414020892E+001 +9.4119734162E-001 -7.2657141227E+001 +9.1978441103E-002 -1.0850955606E+001
26003500000.000 +6.6973967224E-002 -1.7592562380E+001 +9.3032430762E-001 -7.3794518054E+001 +9.3804540504E-001 -7.2890046729E+001 +9.2975306286E-002 -1.2137132660E+001
26203450000.000 +6.6603954021E-002 -1.8507497443E+001 +9.2745438152E-001 -7.3977712261E+001 +9.3571250249E-001 -7.3252224215E+001 +9.3613354074E-002 -1.2660357063E+001
26403400000.000 +6.8966945727E-002 -1.8427044495E+001 +9.3983701857E-001 -7.4619669373E+001 +9.3247565831E-001 -7.3480588078E+001 +9.6110053057E-002 -1.2248590648E+001
26603350000.000 +7.0432228676E-002 -1.8084705935E+001 +9.2635768971E-001 -7.4766279428E+001 +9.4349842461E-001 -7.5534518195E+001 +9.6132424380E-002 -1.2856216309E+001
26803300000.000 +6.9555025672E-002 -1.9364967276E+001 +9.3780230820E-001 -7.5302294234E+001 +9.2968261617E-001 -7.5364363557E+001 +9.7126577456E-002 -1.3954078550E+001
27003250000.000 +7.1048830852E-002 -2.0292703358E+001 +9.3697242111E-001 -7.6180078521E+001 +9.4130186422E-001 -7.6304484242E+001 +9.8859148598E-002 -1.4063113017E+001
27203200000.000 +7.1015496235E-002 -1.9142298909E+001 +9.4493021564E-001 -7.6982301617E+001 +9.1285670733E-001 -7.7741202463E+001 +9.7573211197E-002 -1.4393156381E+001
27403150000.000 +7.2159326861E-002 -2.1258763101E+001 +9.3900209232E-001 -7.7240597568E+001 +9.1067924350E-001 -7.8084235400E+001 +1.0046760581E-001 -1.5396896492E+001
27603100000.000 +7.2740326527E-002 -1.9448983910E+001 +9.4938467375E-001 -7.8289467815E+001 +9.1250389547E-001 -7.8433609342E+001 +9.9816876924E-002 -1.4514395255E+001
27803050000.000 +7.5172236063E-002 -1.8671863886E+001 +9.4600605790E-001 -7.9235356325E+001 +9.0570323605E-001 -7.9352847289E+001 +1.0073066140E-001 -1.4209455763E+001
28003000000.000 +7.4623639604E-002 -1.9126482590E+001 +9.4841169204E-001 -7.9565987968E+001 +8.9700229270E-001 -7.9490708220E+001 +1.0139549025E-001 -1.4937807607E+001
28202950000.000 +7.8261170508E-002 -2.1422924521E+001 +9.4554893611E-001 -8.0307802294E+001 +9.0495130445E-001 -7.9460395194E+001 +1.0368769681E-001 -1.5849131288E+001
28402900000.000 +7.7839967211E-002 -2.3900709837E+001 +9.2924241145E-001 -8.0551087768E+001 +9.3685471215E-001 -8.0744600263E+001 +1.0461626009E-001 -1.7749252876E+001
28602850000.000 +8.0391583862E-002 -2.6413660944E+001 +9.2072492472E-001 -8.0744989456E+001 +9.1224349439E-001 -8.1039707920E+001 +1.0685753322E-001 -1.8905981790E+001
28802800000.000 +7.8733303964E-002 -2.6806504927E+001 +9.2413413300E-001 -8.1169782097E+001 +9.3019442641E-001 -8.0541466103E+001 +1.0740441280E-001 -1.9425891255E+001
29002750000.000 +8.1413474070E-002 -2.6785815960E+001 +9.3031025295E-001 -8.1506099790E+001 +9.3226182819E-001 -8.2625963973E+001 +1.0935965995E-001 -2.0059549321E+001
29202700000.000 +8.2691161794E-002 -2.7370633766E+001 +9.2309007520E-001 -8.1712189738E+001 +9.2876601098E-001 -8.3009440778E+001 +1.1136372398E-001 -2.1181047562E+001
29402650000.000 +8.3067563100E-002 -2.8148095110E+001 +9.2850436281E-001 -8.1913647989E+001 +9.3264666551E-001 -8.3214911474E+001 +1.1318248087E-001 -2.1822421976E+001
29602600000.000 +8.4543914470E-002 -2.8220879377E+001 +9.3090649694E-001 -8.2685531580E+001 +9.3524755931E-001 -8.4116362937E+001 +1.1468765546E-001 -2.2887497595E+001
29802550000.000 +8.4582276530E-002 -3.0955003622E+001 +9.2852576824E-001 -8.2805766284E+001 +9.1791927435E-001 -8.4968009818E+001 +1.1520187801E-001 -2.4908486282E+001
30002500000.000 +8.5128960468E-002 -2.9337816532E+001 +9.3743107748E-001 -8.3788102172E+001 +9.2296417658E-001 -8.4048365611E+001 +1.1459836971E-001 -2.3617884871E+001
30202450000.000 +8.7984694395E-002 -2.9888614287E+001 +9.2701320291E-001 -8.4997801727E+001 +9.4031813291E-001 -8.5664144216E+001 +1.1564284822E-001 -2.3971747091E+001
30402400000.000 +8.7444718736E-002 -2.9993809423E+001 +9.3893620546E-001 -8.5804014687E+001 +8.9929970458E-001 -8.5872442611E+001 +1.1515342318E-001 -2.4363769667E+001
30602350000.000 +9.2000959739E-002 -3.3114259481E+001 +9.3036410491E-001 -8.6854078115E+001 +9.1045959057E-001 -8.4935968599E+001 +1.1938024432E-001 -2.4930256097E+001
30802300000.000 +9.2912059671E-002 -3.1753144195E+001 +9.3480721043E-001 -8.7448657978E+001 +9.0182386137E-001 -8.6496711347E+001 +1.1815294529E-001 -2.4476438785E+001
31002250000.000 +9.4915863835E-002 -3.5704624562E+001 +9.1058367684E-001 -8.8130797124E+001 +9.0657268057E-001 -8.6627879491E+001 +1.2088656763E-001 -2.7111788016E+001
31202200000.000 +9.4701497202E-002 -3.4150910614E+001 +9.3069883658E-001 -8.8390887211E+001 +9.0309533384E-001 -8.7734231191E+001 +1.2088414959E-001 -2.6276345434E+001
31402150000.000 +9.6109649848E-002 -3.5972234277E+001 +9.1624233291E-001 -8.9584845196E+001 +9.2120194265E-001 -8.8265789081E+001 +1.2242154211E-001 -2.8046799262E+001
31602100000.000 +9.6774827825E-002 -3.6998891691E+001 +9.2402200281E-001 -8.9245891256E+001 +8.8966890187E-001 -8.9917868934E+001 +1.2260366463E-001 -2.8945775086E+001
31802050000.000 +9.5111056832E-002 -4.1748385878E+001 +9.0374607551E-001 -9.0155885530E+001 +9.1476647972E-001 -8.8007534477E+001 +1.2470700039E-001 -3.1719407377E+001
32002000000.000 +9.5820480610E-002 -3.8743244751E+001 +9.2444002312E-001 -9.0028708785E+001 +9.1463786623E-001 -9.0526570707E+001 +1.2414033140E-001 -3.0985612877E+001
32201950000.000 +9.6851805853E-002 -3.9290419093E+001 +9.1212939890E-001 -9.0700575253E+001 +9.1630484803E-001 -9.0369314892E+001 +1.2514441234E-001 -3.2105969105E+001
32401900000.000 +9.5265413074E-002 -4.0082438533E+001 +9.3386364895E-001 -9.0234436622E+001 +9.0838976393E-001 -9.1508425174E+001 +1.2531767731E-001 -3.3297870100E+001
32601850000.000 +9.9985075239E-002 -4.0060372354E+001 +9.1889351410E-001 -9.1869174427E+001 +9.2174771028E-001 -9.1555337320E+001 +1.2758942306E-001 -3.3413523200E+001
32801800000.000 +1.0155165367E-001 -4.1402600103E+001 +9.2241434707E-001 -9.1674263434E+001 +9.1882159312E-001 -9.3217284838E+001 +1.2790195961E-001 -3.4744677332E+001
33001750000.000 +1.0214599514E-001 -4.1547946807E+001 +9.2614571203E-001 -9.2513387336E+001 +9.1950614370E-001 -9.3113552301E+001 +1.2892259199E-001 -3.5223613800E+001
33201700000.000 +1.0317769799E-001 -4.3055620137E+001 +9.2831371779E-001 -9.2627900176E+001 +9.2138721503E-001 -9.3466168487E+001 +1.2941295942E-001 -3.6293742776E+001
33401650000.000 +1.0376406612E-001 -4.4089828482E+001 +9.2576156770E-001 -9.3156364343E+001 +9.1615483630E-001 -9.4093115391E+001 +1.3013719000E-001 -3.6848928108E+001
33601600000.000 +1.0457096613E-001 -4.4975758331E+001 +9.2482786228E-001 -9.4152801056E+001 +9.0859512845E-001 -9.4381725922E+001 +1.3059103289E-001 -3.7743451589E+001
33801550000.000 +1.0556678694E-001 -4.5943723611E+001 +9.2364332038E-001 -9.4952126530E+001 +9.1053337322E-001 -9.4797589795E+001 +1.3064233923E-001 -3.8457645697E+001
34001500000.000 +1.0583917597E-001 -4.7897027182E+001 +9.1771873814E-001 -9.5225049390E+001 +8.9728329568E-001 -9.5268411096E+001 +1.3070512552E-001 -3.9668273719E+001
34201450000.000 +1.0401085629E-001 -4.8519202668E+001 +9.2313570900E-001 -9.5421008519E+001 +8.9801253457E-001 -9.5906142271E+001 +1.3157080753E-001 -4.0644782791E+001
34401400000.000 +1.0671227724E-001 -4.9559884386E+001 +9.1750010445E-001 -9.6459774416E+001 +9.0030111484E-001 -9.6347293215E+001 +1.3281713192E-001 -4.1472831923E+001
34601350000.000 +1.0828400204E-001 -4.9777358017E+001 +9.1806562345E-001 -9.7298469539E+001 +8.9948026479E-001 -9.7620681208E+001 +1.3308586637E-001 -4.2182200812E+001
34801300000.000 +1.0663490633E-001 -5.0295880833E+001 +9.2109988958E-001 -9.7640157228E+001 +8.8063708317E-001 -9.7312041791E+001 +1.3267564356E-001 -4.2644333885E+001
35001250000.000 +1.1094083732E-001 -5.1868050186E+001 +9.1790738516E-001 -9.8719093961E+001 +8.8959615549E-001 -9.7262648228E+001 +1.3525905321E-001 -4.2741622812E+001
35201200000.000 +1.1100023826E-001 -5.2054199725E+001 +9.1266004857E-001 -9.8975423267E+001 +8.8784043567E-001 -9.9212673070E+001 +1.3612270110E-001 -4.4487790823E+001
35401150000.000 +1.1236260169E-001 -5.2551449353E+001 +9.1297483322E-001 -9.9846791647E+001 +8.9499288881E-001 -9.9270158254E+001 +1.3769319648E-001 -4.5285803845E+001
35601100000.000 +1.1343581439E-001 -5.4199584760E+001 +9.1426601722E-001 -1.0018869688E+002 +8.9457685034E-001 -9.9634970719E+001 +1.3802989344E-001 -4.6844865257E+001
35801050000.000 +1.1731107852E-001 -5.5027439411E+001 +9.0447588885E-001 -1.0117375961E+002 +8.9105760055E-001 -1.0071817967E+002 +1.3907461429E-001 -4.8367395406E+001
36001000000.000 +1.1449601246E-001 -5.6673812392E+001 +9.1036841276E-001 -1.0079681147E+002 +8.8631053815E-001 -1.0176558507E+002 +1.3812165587E-001 -5.0432325893E+001
36200950000.000 +1.1503200698E-001 -5.8208151215E+001 +9.0734794443E-001 -1.0220528414E+002 +9.0157319232E-001 -1.0075212940E+002 +1.3753776162E-001 -5.1513712337E+001
36400900000.000 +1.1271652938E-001 -5.8375339964E+001 +9.0763767786E-001 -1.0151128295E+002 +9.0774304143E-001 -1.0238646457E+002 +1.3551195827E-001 -5.3301474196E+001
36600850000.000 +1.1171760805E-001 -6.1216573032E+001 +9.0342203879E-001 -1.0214716247E+002 +8.8771457164E-001 -1.0194181687E+002 +1.3483048268E-001 -5.5574275755E+001
36800800000.000 +1.0989419833E-001 -6.0252128311E+001 +9.1895625081E-001 -1.0192193487E+002 +9.0894078101E-001 -1.0282751217E+002 +1.3244355973E-001 -5.5715770108E+001
37000750000.000 +1.0877443564E-001 -6.0910503976E+001 +9.1196713983E-001 -1.0283216165E+002 +9.0779859513E-001 -1.0290973104E+002 +1.3138759559E-001 -5.6627503486E+001
37200700000.000 +1.0345607658E-001 -6.1583685651E+001 +9.2051901315E-001 -1.0214036202E+002 +9.0131994292E-001 -1.0323033177E+002 +1.2843644785E-001 -5.7881082237E+001
37400650000.000 +1.0600883054E-001 -6.1031816613E+001 +9.2377453528E-001 -1.0372311072E+002 +8.9899091690E-001 -1.0337337334E+002 +1.2876644616E-001 -5.7461962851E+001
37600600000.000 +1.0557529323E-001 -6.1528110154E+001 +9.3002932104E-001 -1.0425298878E+002 +9.0059239126E-001 -1.0461718427E+002 +1.2623354693E-001 -5.8910380313E+001
37800550000.000 +1.0592238471E-001 -6.1176963374E+001 +9.2821326061E-001 -1.0532724788E+002 +8.8554530113E-001 -1.0448091586E+002 +1.2519895542E-001 -5.8608903058E+001
38000500000.000 +1.0727617368E-001 -6.2127638202E+001 +9.2918801082E-001 -1.0592328706E+002 +8.9707790668E-001 -1.0391196106E+002 +1.2417118783E-001 -5.8589133909E+001
38200450000.000 +1.0995159095E-001 -6.3333260281E+001 +9.1983337167E-001 -1.0732812928E+002 +8.9674643606E-001 -1.0563854145E+002 +1.2231537990E-001 -5.9372475400E+001
38400400000.000 +1.0741415554E-001 -6.5948697186E+001 +9.1240845643E-001 -1.0732424841E+002 +8.7855761131E-001 -1.0554976653E+002 +1.2262204594E-001 -6.0658384795E+001
38600350000.000 +1.0692289935E-001 -6.3916561409E+001 +9.1600077414E-001 -1.0814980101E+002 +8.9993056466E-001 -1.0655088754E+002 +1.2176544869E-001 -6.1299134424E+001
38800300000.000 +1.0628403252E-001 -6.7563219435E+001 +8.9561808966E-001 -1.0852600581E+002 +8.8700234027E-001 -1.0685747665E+002 +1.2127407856E-001 -6.4549535033E+001
39000250000.000 +1.0709035589E-001 -6.6349496965E+001 +8.9970813058E-001 -1.0893134299E+002 +8.8398694484E-001 -1.0831299163E+002 +1.2010151195E-001 -6.4720737968E+001
39200200000.000 +1.1100956748E-001 -6.6781539910E+001 +8.9029977659E-001 -1.1013943835E+002 +8.7330031496E-001 -1.0839927457E+002 +1.2151879259E-001 -6.5425266717E+001
39400150000.000 +1.0699824846E-001 -6.3629662326E+001 +8.9224786507E-001 -1.0943824822E+002 +8.9236744650E-001 -1.0978010959E+002 +1.1640920681E-001 -6.6387980169E+001
39600100000.000 +1.0657695116E-001 -6.6793316861E+001 +8.8654316278E-001 -1.0948780291E+002 +8.7636314652E-001 -1.0929377270E+002 +1.1430437531E-001 -6.9088475968E+001
39800050000.000 +1.0994433953E-001 -6.1001443682E+001 +9.1082236597E-001 -1.0952043892E+002 +9.0818955131E-001 -1.1032866696E+002 +1.1027430227E-001 -6.5648679850E+001
40000000000.000 +1.1509792836E-001 -6.2757566656E+001 +9.1413277280E-001 -1.1094380520E+002 +8.9436807647E-001 -1.1190783984E+002 +1.1057242847E-001 -6.5246614355E+001
