# Supplementary material for: Conductivity and radio frequency performance data for silver nanoparticle inks deposited via aerosol jet deposition and processed under varying conditions
Source: Data Brief. 2020 Sep 24;33:106331. doi: 10.1016/j.dib.2020.106331 (PMC7560714; doi:10.1016/j.dib.2020.106331)
Supplement: Supplementary file 3 [file mmc3.zip › Sintering Study/Clariant Ink/RF Data/CLA_11_02.S2P]

!  2-Port S-parameters saved by WinCal
! VAR MeasName=S-Parameters (CALIBRATED_DATA) read from VNA (E8364B)
! VAR MeasDate=11/27/2017 3:31:01 PM
! VAR NAME=AFRL171011_08_02
! VAR FILENAME=AFRL171011_08_02.S2P
! VAR DATE=11/27/2017 3:31:01 PM
! VAR PHYS_PORTS=1,2
! VAR ObjTypeName=DATASET
! VAR IndexType=Frequency
!
# Hz S MA R 50
10000000.000 +1.3564783641E-002 -1.6387355222E+002 +9.7827506245E-001 -1.6856554531E-001 +9.7871954118E-001 -2.5929363189E-001 +1.2483967137E-002 -1.6639421595E+002
209950000.000 +1.6154082690E-002 -1.7744107151E+002 +9.7587949452E-001 -7.6098626964E-001 +9.7628620001E-001 -7.6408368644E-001 +1.6170127656E-002 -1.7941714706E+002
409900000.000 +1.6463231503E-002 +1.7946306087E+002 +9.7492065895E-001 -1.3907806959E+000 +9.7521219130E-001 -1.3897212969E+000 +1.6391914670E-002 +1.7918185370E+002
609850000.000 +1.6702776427E-002 -1.7982294952E+002 +9.7413515802E-001 -2.0493250680E+000 +9.7464833879E-001 -2.0738933820E+000 +1.6461931135E-002 +1.7976556354E+002
809800000.000 +1.6885454632E-002 +1.7662944252E+002 +9.7345477439E-001 -2.6734767374E+000 +9.7336410595E-001 -2.6584274733E+000 +1.6707346803E-002 +1.7646188658E+002
1009750000.000 +1.7686180909E-002 +1.7566326798E+002 +9.7211911983E-001 -3.2476120875E+000 +9.7224521097E-001 -3.2463135314E+000 +1.7722194837E-002 +1.7510514127E+002
1209700000.000 +1.7226632543E-002 +1.7297375880E+002 +9.7183791728E-001 -3.8347402334E+000 +9.7166896141E-001 -3.8202470677E+000 +1.7625937352E-002 +1.7222546077E+002
1409650000.000 +1.7592368444E-002 +1.7225572266E+002 +9.7101737781E-001 -4.4446889355E+000 +9.7073321300E-001 -4.4403670873E+000 +1.7461705209E-002 +1.7083902832E+002
1609600000.000 +1.7453404391E-002 +1.7262163055E+002 +9.6995697834E-001 -5.0712151031E+000 +9.7021821138E-001 -5.0680924731E+000 +1.7468094479E-002 +1.7115994522E+002
1809550000.000 +1.8140274787E-002 +1.7233263225E+002 +9.6924658784E-001 -5.7095953394E+000 +9.6880958683E-001 -5.6254170383E+000 +1.7902988183E-002 +1.7005035213E+002
2009500000.000 +1.9303900004E-002 +1.6899672650E+002 +9.6745835370E-001 -6.2478487351E+000 +9.6787684399E-001 -6.2483155742E+000 +1.8951708664E-002 +1.6882185099E+002
2209450000.000 +1.9262159237E-002 +1.6495310549E+002 +9.6675747877E-001 -6.7699234528E+000 +9.6693403603E-001 -6.7657721689E+000 +1.9563682044E-002 +1.6374049769E+002
2409400000.000 +1.8765225763E-002 +1.6214964695E+002 +9.6691155249E-001 -7.3311200161E+000 +9.6673318650E-001 -7.3402772315E+000 +1.9212534370E-002 +1.6240200380E+002
2609350000.000 +1.8964510798E-002 +1.5974545368E+002 +9.6611808548E-001 -7.8760936434E+000 +9.6623639373E-001 -7.9026714358E+000 +1.9334828057E-002 +1.5898894055E+002
2809300000.000 +1.8721655557E-002 +1.5790549600E+002 +9.6569368940E-001 -8.5137332813E+000 +9.6629939821E-001 -8.5074555768E+000 +1.8940675577E-002 +1.5694263596E+002
3009250000.000 +1.8485340219E-002 +1.5716695576E+002 +9.6452337843E-001 -9.0979191724E+000 +9.6523447608E-001 -9.0775155860E+000 +1.8908814978E-002 +1.5638097197E+002
3209200000.000 +1.9006126411E-002 +1.5381383268E+002 +9.6404688451E-001 -9.6326445330E+000 +9.6403045413E-001 -9.6502053027E+000 +1.9613257698E-002 +1.5415382586E+002
3409150000.000 +1.8881941638E-002 +1.5164191838E+002 +9.6380924866E-001 -1.0171735429E+001 +9.6329370462E-001 -1.0175881084E+001 +1.9713374443E-002 +1.5060232831E+002
3609100000.000 +1.8762710183E-002 +1.4924029450E+002 +9.6247237093E-001 -1.0752696807E+001 +9.6264766834E-001 -1.0754414917E+001 +2.0297030340E-002 +1.4880469838E+002
3809050000.000 +1.9294581686E-002 +1.4722524933E+002 +9.6253459129E-001 -1.1300916850E+001 +9.6284757563E-001 -1.1310183759E+001 +2.0280807337E-002 +1.4604897793E+002
4009000000.000 +1.9086317879E-002 +1.4426911262E+002 +9.6150400362E-001 -1.1880555595E+001 +9.6213885819E-001 -1.1829169594E+001 +2.0249850656E-002 +1.4324586445E+002
4208950000.000 +1.9275157416E-002 +1.4184898405E+002 +9.6138446842E-001 -1.2416842019E+001 +9.6192911594E-001 -1.2408120005E+001 +2.0500772249E-002 +1.4241068860E+002
4408900000.000 +1.9139398007E-002 +1.3971567111E+002 +9.6073668002E-001 -1.2985280639E+001 +9.6131479405E-001 -1.2970650092E+001 +2.0585509238E-002 +1.3941658790E+002
4608850000.000 +1.9329116640E-002 +1.3768724262E+002 +9.6066442613E-001 -1.3532291376E+001 +9.6106344638E-001 -1.3536142026E+001 +2.0949398678E-002 +1.3711587574E+002
4808800000.000 +1.9301374521E-002 +1.3465089974E+002 +9.5977112090E-001 -1.4106059290E+001 +9.6048449858E-001 -1.4084065572E+001 +2.1223005619E-002 +1.3468913550E+002
5008750000.000 +1.9238754725E-002 +1.3197503312E+002 +9.6037995408E-001 -1.4611843604E+001 +9.6136258059E-001 -1.4653657180E+001 +2.1136635143E-002 +1.3192031015E+002
5208700000.000 +1.9463462097E-002 +1.2991704574E+002 +9.5940008806E-001 -1.5243733903E+001 +9.6013134676E-001 -1.5264334969E+001 +2.1600104143E-002 +1.2938470846E+002
5408650000.000 +1.9024054311E-002 +1.2627307894E+002 +9.5961040175E-001 -1.5742271220E+001 +9.6022084414E-001 -1.5754790349E+001 +2.1390873772E-002 +1.2601423819E+002
5608600000.000 +1.8994850734E-002 +1.2323241796E+002 +9.6026358211E-001 -1.6355265984E+001 +9.6094080049E-001 -1.6366861368E+001 +2.1248794670E-002 +1.2371643466E+002
5808550000.000 +1.8823534070E-002 +1.2045366292E+002 +9.5973561330E-001 -1.6946358715E+001 +9.5965882510E-001 -1.6903570225E+001 +2.1313881231E-002 +1.2127830708E+002
6008500000.000 +1.8625681640E-002 +1.1793053636E+002 +9.5931540397E-001 -1.7478780477E+001 +9.5936205225E-001 -1.7422520475E+001 +2.1388585076E-002 +1.1886551435E+002
6208450000.000 +1.8619485363E-002 +1.1496090296E+002 +9.5918757437E-001 -1.8026173313E+001 +9.5890066720E-001 -1.8006330098E+001 +2.1654286863E-002 +1.1755481916E+002
6408400000.000 +1.8790814657E-002 +1.1369584054E+002 +9.5855442006E-001 -1.8635852048E+001 +9.5909476664E-001 -1.8627149625E+001 +2.1632433906E-002 +1.1547715303E+002
6608350000.000 +1.8776069890E-002 +1.1098113095E+002 +9.5709653719E-001 -1.9179413688E+001 +9.5777605982E-001 -1.9146943135E+001 +2.1768996743E-002 +1.1367968369E+002
6808300000.000 +1.8822112805E-002 +1.0730193932E+002 +9.5841007845E-001 -1.9696969030E+001 +9.5913225520E-001 -1.9622930303E+001 +2.1908108209E-002 +1.1047687408E+002
7008250000.000 +1.8844267425E-002 +1.0582863219E+002 +9.5742524748E-001 -2.0347841278E+001 +9.5802685545E-001 -2.0368667439E+001 +2.2094651306E-002 +1.0881843320E+002
7208200000.000 +1.8843037923E-002 +1.0309439086E+002 +9.5651631744E-001 -2.0853514699E+001 +9.5686532628E-001 -2.0817580421E+001 +2.1989368871E-002 +1.0673023887E+002
7408150000.000 +1.8720892389E-002 +1.0015209441E+002 +9.5649241189E-001 -2.1480625093E+001 +9.5784748157E-001 -2.1457013395E+001 +2.2172388547E-002 +1.0489432791E+002
7608100000.000 +1.8848633938E-002 +9.6686794640E+001 +9.5636428844E-001 -2.1951053559E+001 +9.5520334918E-001 -2.1976525452E+001 +2.2735335463E-002 +1.0277497002E+002
7808050000.000 +1.8822403949E-002 +9.5051508404E+001 +9.5535323598E-001 -2.2517545354E+001 +9.5407845116E-001 -2.2539473619E+001 +2.2404955581E-002 +1.0078483664E+002
8008000000.000 +1.8954924804E-002 +9.1311973407E+001 +9.5422786969E-001 -2.3030367380E+001 +9.5452246498E-001 -2.3061053861E+001 +2.2811525827E-002 +9.9268236706E+001
8207950000.000 +1.9048662023E-002 +9.0187145003E+001 +9.5477043663E-001 -2.3772557958E+001 +9.5608912040E-001 -2.3792856584E+001 +2.3150339827E-002 +9.7730443013E+001
8407900000.000 +1.9528649004E-002 +8.6045523378E+001 +9.5263903923E-001 -2.4222860261E+001 +9.5249387417E-001 -2.4195256683E+001 +2.3776595215E-002 +9.4472181769E+001
8607850000.000 +1.9954353527E-002 +8.3521682177E+001 +9.5468008591E-001 -2.4696301698E+001 +9.5672746614E-001 -2.4607406508E+001 +2.4449866789E-002 +9.2660827374E+001
8807800000.000 +2.0719285652E-002 +7.9453257495E+001 +9.5319781194E-001 -2.5361575776E+001 +9.5434876645E-001 -2.5427094119E+001 +2.5325991965E-002 +8.9561937276E+001
9007750000.000 +2.0264331629E-002 +7.6829221297E+001 +9.5207400270E-001 -2.5870547833E+001 +9.5205135840E-001 -2.5830970376E+001 +2.4805069847E-002 +8.7249166598E+001
9207700000.000 +2.0636923385E-002 +7.5161541027E+001 +9.5239074043E-001 -2.6424636108E+001 +9.5477769039E-001 -2.6448419967E+001 +2.5024104599E-002 +8.5078927456E+001
9407650000.000 +2.1053898712E-002 +7.1793629381E+001 +9.5202948298E-001 -2.6976684760E+001 +9.5380305227E-001 -2.7076336951E+001 +2.5646424944E-002 +8.3322097792E+001
9607600000.000 +2.1421914694E-002 +6.9068510228E+001 +9.5063669402E-001 -2.7575726216E+001 +9.5213238200E-001 -2.7652898068E+001 +2.5756948155E-002 +8.1160964498E+001
9807550000.000 +2.1000011838E-002 +6.5571466496E+001 +9.5067551902E-001 -2.8059480973E+001 +9.5148279479E-001 -2.8093507920E+001 +2.5806077603E-002 +7.8991731640E+001
10007500000.000 +2.0460836053E-002 +6.1625452365E+001 +9.5196546460E-001 -2.8766602016E+001 +9.5329170577E-001 -2.8787138259E+001 +2.5646332586E-002 +7.6738710113E+001
10207450000.000 +2.1297458900E-002 +6.0696047699E+001 +9.4994169441E-001 -2.9245156826E+001 +9.4743529943E-001 -2.9215568075E+001 +2.6335979561E-002 +7.5583697934E+001
10407400000.000 +2.1448325503E-002 +5.8009403804E+001 +9.5160206657E-001 -2.9726231299E+001 +9.5068969572E-001 -2.9421712332E+001 +2.6933351170E-002 +7.3589972052E+001
10607350000.000 +2.1496058958E-002 +5.6639102773E+001 +9.4896250814E-001 -3.0396978223E+001 +9.5113492053E-001 -3.0431157242E+001 +2.6961917387E-002 +7.3226712505E+001
10807300000.000 +2.2230718512E-002 +5.3631460848E+001 +9.4936098573E-001 -3.0830147258E+001 +9.4506953123E-001 -3.0695238623E+001 +2.7530705144E-002 +7.0371837496E+001
11007250000.000 +2.2326563448E-002 +5.0267150426E+001 +9.4925131296E-001 -3.1362211187E+001 +9.5100309278E-001 -3.1180497259E+001 +2.7813175854E-002 +6.8582501008E+001
11207200000.000 +2.3383690858E-002 +4.7397059724E+001 +9.4971877624E-001 -3.1846043185E+001 +9.4899968625E-001 -3.1720887876E+001 +2.8570235353E-002 +6.7151360059E+001
11407150000.000 +2.3382188078E-002 +4.6474851670E+001 +9.4579658588E-001 -3.2626606873E+001 +9.4842577175E-001 -3.2503320413E+001 +2.8863588601E-002 +6.4723272338E+001
11607100000.000 +2.2834601452E-002 +4.3008049237E+001 +9.4659744666E-001 -3.2682778530E+001 +9.4466783093E-001 -3.2759662183E+001 +2.8545105148E-002 +6.2862108952E+001
11807050000.000 +2.3432496185E-002 +4.0498910153E+001 +9.4948897036E-001 -3.3584134060E+001 +9.5444908390E-001 -3.3594119156E+001 +2.9448603893E-002 +6.1226247840E+001
12007000000.000 +2.3859597572E-002 +3.8461959191E+001 +9.4449359668E-001 -3.3795895382E+001 +9.4222675806E-001 -3.4163515180E+001 +3.0129024464E-002 +5.7441654543E+001
12206950000.000 +2.4355647710E-002 +3.8071183960E+001 +9.4674159067E-001 -3.4509586025E+001 +9.5236318866E-001 -3.4335993445E+001 +2.9670363219E-002 +5.6851750302E+001
12406900000.000 +2.5320910717E-002 +3.5157928791E+001 +9.4687140637E-001 -3.4897446166E+001 +9.4960682298E-001 -3.5434518288E+001 +3.0575200691E-002 +5.5341158482E+001
12606850000.000 +2.4608066258E-002 +3.6303784393E+001 +9.4843256670E-001 -3.5646053727E+001 +9.4928157015E-001 -3.5765983731E+001 +3.0509690758E-002 +5.4818046185E+001
12806800000.000 +2.6748735467E-002 +3.7035529815E+001 +9.4541638848E-001 -3.5861245515E+001 +9.4771407821E-001 -3.6376058245E+001 +3.1128182665E-002 +5.3002235803E+001
13006750000.000 +2.8736905221E-002 +2.9765665799E+001 +9.5143406364E-001 -3.6842722161E+001 +9.5490999442E-001 -3.6957292286E+001 +3.1026077467E-002 +5.1747866824E+001
13206700000.000 +2.8169107109E-002 +2.9329215505E+001 +9.4735003012E-001 -3.7439092064E+001 +9.4897987584E-001 -3.7941114768E+001 +3.1881369369E-002 +5.3027864753E+001
13406650000.000 +2.8193457805E-002 +2.3493251161E+001 +9.5149512572E-001 -3.8003700558E+001 +9.4793693253E-001 -3.7737160946E+001 +3.2928052384E-002 +4.9994052489E+001
13606600000.000 +2.7963852557E-002 +2.0748020978E+001 +9.4905396173E-001 -3.8603170340E+001 +9.5275745923E-001 -3.8446402988E+001 +3.2777454617E-002 +4.8826594597E+001
13806550000.000 +2.8897719475E-002 +2.0941933752E+001 +9.4683232786E-001 -3.9303516920E+001 +9.4474351520E-001 -3.9132523950E+001 +3.4224697770E-002 +4.9361390854E+001
14006500000.000 +2.8990617559E-002 +1.7942290540E+001 +9.4430916707E-001 -3.9666493405E+001 +9.4685030243E-001 -3.9217892799E+001 +3.4121878517E-002 +4.6256204752E+001
14206450000.000 +2.9522077575E-002 +1.6087561412E+001 +9.4803921076E-001 -4.0208907080E+001 +9.4900180150E-001 -3.9770460579E+001 +3.5322991269E-002 +4.5601840329E+001
14406400000.000 +3.0826054890E-002 +1.3822025513E+001 +9.4890972623E-001 -4.0767918880E+001 +9.4547090391E-001 -3.9993419663E+001 +3.6441793594E-002 +4.3359149744E+001
14606350000.000 +2.9909448095E-002 +1.2924083658E+001 +9.4285437944E-001 -4.1087039583E+001 +9.4658157970E-001 -4.0607785126E+001 +3.5605713682E-002 +4.0593520410E+001
14806300000.000 +3.0563505016E-002 +1.2524339440E+001 +9.4930712598E-001 -4.1372194554E+001 +9.4772238921E-001 -4.1272957604E+001 +3.5940855243E-002 +4.1031324030E+001
15006250000.000 +3.1428084103E-002 +1.2064985370E+001 +9.4417033011E-001 -4.2168230777E+001 +9.4998418720E-001 -4.2224806279E+001 +3.6540665924E-002 +3.9907033748E+001
15206200000.000 +3.0566254583E-002 +1.1346730933E+001 +9.4884792027E-001 -4.2224706098E+001 +9.4417259606E-001 -4.2040756381E+001 +3.6269821816E-002 +4.0080115070E+001
15406150000.000 +3.2563688344E-002 +7.3823751401E+000 +9.5034080327E-001 -4.3218217805E+001 +9.5962483957E-001 -4.2993631450E+001 +3.8095938605E-002 +3.7809599350E+001
15606100000.000 +3.2603696173E-002 +5.7425841067E+000 +9.4907569292E-001 -4.3578348913E+001 +9.4693422832E-001 -4.4277384535E+001 +3.8539181087E-002 +3.6523791412E+001
15806050000.000 +3.2442766603E-002 +4.9511697476E+000 +9.5033914285E-001 -4.4536504166E+001 +9.5491069335E-001 -4.4259738761E+001 +3.8854442218E-002 +3.5174534215E+001
16006000000.000 +3.3568671192E-002 +1.8599653919E+000 +9.5322868307E-001 -4.4680495595E+001 +9.5173311147E-001 -4.5376244338E+001 +3.9778113919E-002 +3.4497185233E+001
16205950000.000 +3.2344391898E-002 +1.9601818970E+000 +9.5413538468E-001 -4.5617459288E+001 +9.4791276456E-001 -4.5968064285E+001 +3.9948355205E-002 +3.4201815381E+001
16405900000.000 +3.4572092028E-002 -1.4235555169E+000 +9.4742448072E-001 -4.5453731985E+001 +9.4222368527E-001 -4.7185517645E+001 +4.1877451881E-002 +2.9401149786E+001
16605850000.000 +3.3072703212E-002 +1.1144600619E-002 +9.5496557723E-001 -4.6667943872E+001 +9.5256972613E-001 -4.6813310374E+001 +4.1580889582E-002 +3.1514087696E+001
16805800000.000 +3.4784317624E-002 +3.9141815580E+000 +9.4354877858E-001 -4.7346376085E+001 +9.5246292157E-001 -4.8246762551E+001 +4.2955028304E-002 +3.3152296515E+001
17005750000.000 +3.4812929151E-002 +1.4263340871E+000 +9.5133419766E-001 -4.8094122111E+001 +9.4144508353E-001 -4.7741025176E+001 +4.3840571674E-002 +3.0503918003E+001
17205700000.000 +3.5598765455E-002 +5.0477025264E-001 +9.4550223680E-001 -4.8431880274E+001 +9.5085112596E-001 -4.8775609563E+001 +4.4619894204E-002 +2.9921960826E+001
17405650000.000 +3.6247213076E-002 +3.6935178997E-001 +9.5159914678E-001 -4.9102976198E+001 +9.4452756718E-001 -4.9172978129E+001 +4.5002691933E-002 +2.9176604511E+001
17605600000.000 +3.7627774495E-002 -2.1436888577E+000 +9.4071064474E-001 -4.9626576241E+001 +9.4711294900E-001 -4.9462649587E+001 +4.5883914639E-002 +2.6815245773E+001
17805550000.000 +3.8323944602E-002 -5.5320357738E+000 +9.5108956454E-001 -5.0171703744E+001 +9.4797763919E-001 -4.9636986429E+001 +4.6218420744E-002 +2.6504480116E+001
18005500000.000 +3.6905846131E-002 -4.7038644205E+000 +9.4180005548E-001 -5.0803513237E+001 +9.5436314598E-001 -5.0761325899E+001 +4.6413169135E-002 +2.6487131547E+001
18205450000.000 +3.7945114106E-002 -5.0152670317E+000 +9.4325737954E-001 -5.0928982115E+001 +9.5141286527E-001 -5.0947396565E+001 +4.7183479080E-002 +2.4056146221E+001
18405400000.000 +3.7735214904E-002 -6.5363207672E+000 +9.4556253106E-001 -5.1857192454E+001 +9.6251466246E-001 -5.1207304899E+001 +4.7306156494E-002 +2.2945060545E+001
18605350000.000 +3.8218959216E-002 -5.6648175348E+000 +9.4695785447E-001 -5.2574015747E+001 +9.6050635623E-001 -5.2705445554E+001 +4.7932798534E-002 +2.2876598827E+001
18805300000.000 +3.9967043899E-002 -8.2124298267E+000 +9.4824253520E-001 -5.2629000676E+001 +9.4094836704E-001 -5.2844446405E+001 +4.9226829889E-002 +2.0690949423E+001
19005250000.000 +4.1139983716E-002 -8.5625228367E+000 +9.5307450637E-001 -5.3116395745E+001 +9.6070346873E-001 -5.3131763150E+001 +5.0713164897E-002 +2.0836955999E+001
19205200000.000 +4.0564986295E-002 -1.1183266371E+001 +9.5692023226E-001 -5.3595855295E+001 +9.5143706995E-001 -5.5031652458E+001 +5.1111697730E-002 +1.8202096809E+001
19405150000.000 +4.0486896853E-002 -9.4935746611E+000 +9.5571715629E-001 -5.4469861562E+001 +9.4283675961E-001 -5.5104275467E+001 +5.0847139375E-002 +1.8382155038E+001
19605100000.000 +4.0644902000E-002 -1.2212770689E+001 +9.6069089332E-001 -5.4658072694E+001 +9.4049668680E-001 -5.5665910933E+001 +5.1044346476E-002 +1.7280694562E+001
19805050000.000 +4.1867442394E-002 -1.0636918275E+001 +9.5715227823E-001 -5.5898580176E+001 +9.5085661364E-001 -5.6287438861E+001 +5.2588886107E-002 +1.7486709724E+001
20005000000.000 +4.4653523415E-002 -1.1758883688E+001 +9.4860935040E-001 -5.6250396507E+001 +9.4127721263E-001 -5.7328710404E+001 +5.4232961157E-002 +1.7072756531E+001
20204950000.000 +4.3506058834E-002 -1.1451940386E+001 +9.5858158347E-001 -5.7131457149E+001 +9.4622337116E-001 -5.6792536974E+001 +5.5196232814E-002 +1.6867005161E+001
20404900000.000 +4.4617041881E-002 -1.1517222294E+001 +9.5371682490E-001 -5.7581319933E+001 +9.4600525621E-001 -5.8391292077E+001 +5.4848738968E-002 +1.6070296298E+001
20604850000.000 +4.7257110578E-002 -1.1867782649E+001 +9.5010005408E-001 -5.8287252629E+001 +9.2997468710E-001 -5.7946909040E+001 +5.6569209957E-002 +1.5086455873E+001
20804800000.000 +4.6537191270E-002 -1.3249113004E+001 +9.4218781007E-001 -5.8789851968E+001 +9.5149551927E-001 -5.8604526770E+001 +5.6677363171E-002 +1.3854561196E+001
21004750000.000 +4.7373971899E-002 -1.3809112721E+001 +9.4828871263E-001 -5.9538979951E+001 +9.4617938509E-001 -5.9431871019E+001 +5.8104836442E-002 +1.3620400370E+001
21204700000.000 +4.8507131593E-002 -1.3995627323E+001 +9.3554777585E-001 -5.9741902986E+001 +9.5415331170E-001 -5.9840516064E+001 +5.8140776398E-002 +1.2427409572E+001
21404650000.000 +4.9596895309E-002 -1.5611608305E+001 +9.4236990007E-001 -6.0095716411E+001 +9.4828336062E-001 -5.9968650072E+001 +5.8827435666E-002 +1.1564629505E+001
21604600000.000 +4.7092447077E-002 -1.5729758757E+001 +9.3427856737E-001 -6.1407338449E+001 +9.6973661154E-001 -6.0714826742E+001 +5.7481034971E-002 +1.0966169302E+001
21804550000.000 +5.1854177039E-002 -1.6654587861E+001 +9.4107146863E-001 -6.1253943341E+001 +9.5163001056E-001 -6.1763792875E+001 +6.1081312168E-002 +9.5782140671E+000
22004500000.000 +5.0940738833E-002 -1.7535290109E+001 +9.4531224252E-001 -6.2002118402E+001 +9.5939701529E-001 -6.1003440886E+001 +6.0965746277E-002 +8.7197009403E+000
22204450000.000 +5.3614318577E-002 -1.7883925069E+001 +9.4721161551E-001 -6.2355607617E+001 +9.6182601954E-001 -6.2431484169E+001 +6.3571810706E-002 +9.1633304092E+000
22404400000.000 +5.3740094131E-002 -1.7627538745E+001 +9.4309708590E-001 -6.3275859365E+001 +9.5276745083E-001 -6.3557739557E+001 +6.4458062820E-002 +8.0821320906E+000
22604350000.000 +5.5089822033E-002 -1.9524688416E+001 +9.4952030253E-001 -6.3467724657E+001 +9.5011850352E-001 -6.3878766316E+001 +6.5084343498E-002 +7.1955975727E+000
22804300000.000 +5.5279769345E-002 -2.0980077059E+001 +9.5429384566E-001 -6.4572507165E+001 +9.5535321038E-001 -6.5098683292E+001 +6.5482136836E-002 +6.7734344659E+000
23004250000.000 +5.5046153589E-002 -2.0770961571E+001 +9.5241140541E-001 -6.5127226908E+001 +9.3730111814E-001 -6.5820758337E+001 +6.6456895745E-002 +5.8191044005E+000
23204200000.000 +5.6611348020E-002 -2.2248942603E+001 +9.5051792142E-001 -6.5475883263E+001 +9.3215677776E-001 -6.6225594563E+001 +6.7365082945E-002 +5.6541251548E+000
23404150000.000 +5.6838986353E-002 -2.3519562649E+001 +9.5838817012E-001 -6.6810996630E+001 +9.4455317742E-001 -6.6422948073E+001 +6.8875110599E-002 +6.0219483831E+000
23604100000.000 +5.6362040923E-002 -2.3763454269E+001 +9.4715827887E-001 -6.6854522038E+001 +9.3567293789E-001 -6.8617461321E+001 +6.9531096997E-002 +5.0972280612E+000
23804050000.000 +5.5953281921E-002 -2.0447857465E+001 +9.5725293443E-001 -6.7528473787E+001 +9.1527130019E-001 -6.7089064556E+001 +7.1826892433E-002 +6.3367361143E+000
24004000000.000 +5.9762490273E-002 -2.2981050205E+001 +9.4589242848E-001 -6.7850036678E+001 +9.3740508685E-001 -6.8848734562E+001 +7.2109132339E-002 +3.0550469469E+000
24203950000.000 +6.1074901287E-002 -2.0276129196E+001 +9.4658757062E-001 -6.9051706291E+001 +9.2205165456E-001 -6.9571839090E+001 +7.3233812391E-002 +3.0791743684E+000
24403900000.000 +6.3438451485E-002 -2.6565093308E+001 +9.3613138977E-001 -6.8948814114E+001 +9.3305711559E-001 -6.9435103514E+001 +7.5236512835E-002 +1.9720809756E-001
24603850000.000 +6.2331917039E-002 -2.7457921316E+001 +9.4618080692E-001 -6.9659284999E+001 +9.3569206790E-001 -6.9645918735E+001 +7.5138615439E-002 -9.4863519821E-001
24803800000.000 +6.4269757529E-002 -2.6685737357E+001 +9.3410121980E-001 -6.9974171739E+001 +9.3960766628E-001 -7.1379830296E+001 +7.7491256972E-002 -1.6313344716E+000
25003750000.000 +6.0912154924E-002 -2.8613406993E+001 +9.4683281126E-001 -7.0288143729E+001 +9.2014064597E-001 -7.0692171580E+001 +7.4968091603E-002 -3.4927340285E+000
25203700000.000 +6.2975131965E-002 -2.7999759004E+001 +9.4022915764E-001 -7.1373004805E+001 +9.5324678026E-001 -7.0754472055E+001 +7.7375473904E-002 -3.4820506874E+000
25403650000.000 +6.5628321295E-002 -2.7172829772E+001 +9.3183877787E-001 -7.1731931626E+001 +9.3627140083E-001 -7.2311067525E+001 +7.8406820490E-002 -4.2581759210E+000
25603600000.000 +6.5227479496E-002 -3.0131420489E+001 +9.2992780553E-001 -7.2024330812E+001 +9.3328791503E-001 -7.1369620889E+001 +7.8493076929E-002 -6.4619310894E+000
25803550000.000 +6.7514444653E-002 -2.9050606701E+001 +9.3288521886E-001 -7.2421735196E+001 +9.4556613207E-001 -7.2692386001E+001 +7.9290280406E-002 -5.0981020455E+000
26003500000.000 +6.8471413534E-002 -3.0212391406E+001 +9.3299004352E-001 -7.3769516962E+001 +9.4218192622E-001 -7.2876329523E+001 +7.9866076245E-002 -6.8372968691E+000
26203450000.000 +6.8362968572E-002 -3.1231638316E+001 +9.2983183121E-001 -7.4000488491E+001 +9.4047879171E-001 -7.3213604255E+001 +8.0383832491E-002 -7.4853194698E+000
26403400000.000 +7.0777173479E-002 -3.0850432899E+001 +9.4267436034E-001 -7.4711400273E+001 +9.3725384962E-001 -7.3444555252E+001 +8.3101105979E-002 -7.1611159889E+000
26603350000.000 +7.2142051988E-002 -3.0205230770E+001 +9.2885589402E-001 -7.4807862533E+001 +9.4821966178E-001 -7.5562224700E+001 +8.3241842213E-002 -7.5813763721E+000
26803300000.000 +7.1791838145E-002 -3.1930388057E+001 +9.4043520926E-001 -7.5348088316E+001 +9.3405528956E-001 -7.5377408715E+001 +8.4174823154E-002 -8.9423519800E+000
27003250000.000 +7.3062506135E-002 -3.2388413186E+001 +9.3990754388E-001 -7.6262631466E+001 +9.4566623925E-001 -7.6371802233E+001 +8.5303903815E-002 -9.0206522981E+000
27203200000.000 +7.2717530039E-002 -3.1592092384E+001 +9.4762546786E-001 -7.7093761159E+001 +9.1699398270E-001 -7.7756098152E+001 +8.4783758976E-002 -9.3335374345E+000
27403150000.000 +7.4412090431E-002 -3.3573443768E+001 +9.4167710005E-001 -7.7313249598E+001 +9.1469247035E-001 -7.8096991445E+001 +8.7377534820E-002 -1.1059292902E+001
27603100000.000 +7.3813022115E-002 -3.2101202963E+001 +9.5229545419E-001 -7.8323948522E+001 +9.1753702231E-001 -7.8518377445E+001 +8.6885009605E-002 -1.0093309791E+001
27803050000.000 +7.5315150790E-002 -3.1536902491E+001 +9.4812884837E-001 -7.9290442121E+001 +9.1026799612E-001 -7.9370904987E+001 +8.8364028207E-002 -9.9189887508E+000
28003000000.000 +7.5903906604E-002 -3.1877646610E+001 +9.5187326235E-001 -7.9641076236E+001 +9.0146153801E-001 -7.9475022701E+001 +8.8418954800E-002 -1.0757328661E+001
28202950000.000 +7.9552516188E-002 -3.3851433942E+001 +9.4906242062E-001 -8.0383068670E+001 +9.0991705029E-001 -7.9531115463E+001 +9.0548825893E-002 -1.1903608207E+001
28402900000.000 +7.9455661233E-002 -3.5804612211E+001 +9.3245209796E-001 -8.0673075142E+001 +9.4229067922E-001 -8.0821348904E+001 +9.0965939833E-002 -1.3658389013E+001
28602850000.000 +8.3021594483E-002 -3.7407653316E+001 +9.2450712977E-001 -8.0899306389E+001 +9.1701393000E-001 -8.1150911093E+001 +9.3330658445E-002 -1.5038061277E+001
28802800000.000 +8.1718550665E-002 -3.8250915625E+001 +9.2710661583E-001 -8.1340720148E+001 +9.3514402993E-001 -8.0642680322E+001 +9.3612201257E-002 -1.5898449014E+001
29002750000.000 +8.4697724252E-002 -3.7913597201E+001 +9.3280735474E-001 -8.1582388703E+001 +9.3696884049E-001 -8.2737660636E+001 +9.5939590378E-002 -1.6629150286E+001
29202700000.000 +8.5726123373E-002 -3.8491299651E+001 +9.2565084598E-001 -8.1857479113E+001 +9.3347647521E-001 -8.3104563315E+001 +9.7716724232E-002 -1.8014476797E+001
29402650000.000 +8.6793035361E-002 -3.9585284129E+001 +9.3073007142E-001 -8.2066190239E+001 +9.3710918038E-001 -8.3302358111E+001 +9.9374562078E-002 -1.8983897072E+001
29602600000.000 +8.8341863363E-002 -4.0089682531E+001 +9.3291094951E-001 -8.2827021194E+001 +9.3892472199E-001 -8.4178695075E+001 +1.0096309923E-001 -2.0107832026E+001
29802550000.000 +8.7505472241E-002 -4.2827671755E+001 +9.3051961904E-001 -8.2898798442E+001 +9.2201150364E-001 -8.5034296512E+001 +1.0157631335E-001 -2.2536757104E+001
30002500000.000 +8.7268961512E-002 -4.1155899849E+001 +9.3935652973E-001 -8.3847822197E+001 +9.2722012718E-001 -8.4114009872E+001 +1.0081247608E-001 -2.1580271696E+001
30202450000.000 +9.0014062461E-002 -4.1091228744E+001 +9.2941157669E-001 -8.5104294981E+001 +9.4492737828E-001 -8.5758629754E+001 +1.0139404191E-001 -2.2081797441E+001
30402400000.000 +8.9296651145E-002 -4.1460826379E+001 +9.4142652360E-001 -8.5910742961E+001 +9.0403663291E-001 -8.5979297169E+001 +1.0140304715E-001 -2.2665167611E+001
30602350000.000 +9.4512161488E-002 -4.4230091224E+001 +9.3301303075E-001 -8.6933952093E+001 +9.1525918225E-001 -8.4959676033E+001 +1.0487039484E-001 -2.3695470892E+001
30802300000.000 +9.5392583557E-002 -4.2803498665E+001 +9.3799119713E-001 -8.7576380119E+001 +9.0661231716E-001 -8.6578681222E+001 +1.0416963258E-001 -2.3000168465E+001
31002250000.000 +9.7930604303E-002 -4.6509401119E+001 +9.1329148298E-001 -8.8254176496E+001 +9.1123396077E-001 -8.6660345519E+001 +1.0653740802E-001 -2.6395489557E+001
31202200000.000 +9.7830363143E-002 -4.5338390696E+001 +9.3320395065E-001 -8.8513743981E+001 +9.0722071054E-001 -8.7810819384E+001 +1.0616001152E-001 -2.5378027013E+001
31402150000.000 +9.9428639498E-002 -4.7015160584E+001 +9.1818115421E-001 -8.9721062797E+001 +9.2538889586E-001 -8.8370240635E+001 +1.0753097046E-001 -2.7526170809E+001
31602100000.000 +1.0010202871E-001 -4.8220784553E+001 +9.2518714922E-001 -8.9311200523E+001 +8.9252274123E-001 -8.9971792982E+001 +1.0735879337E-001 -2.9411740665E+001
31802050000.000 +9.8202231871E-002 -5.3433135228E+001 +9.0582746261E-001 -9.0139430034E+001 +9.1911847575E-001 -8.7919266678E+001 +1.0623113897E-001 -3.2484091345E+001
32002000000.000 +9.7987752127E-002 -4.9780185855E+001 +9.2813552761E-001 -9.0009717109E+001 +9.2035187502E-001 -9.0529835532E+001 +1.0543059657E-001 -3.0417874243E+001
32201950000.000 +9.8593059076E-002 -5.0097099941E+001 +9.1620810259E-001 -9.0765873045E+001 +9.2296876937E-001 -9.0391455233E+001 +1.0639945851E-001 -3.1305511526E+001
32401900000.000 +9.7854630701E-002 -5.0791806062E+001 +9.3869673437E-001 -9.0366885313E+001 +9.1450686417E-001 -9.1529605100E+001 +1.0686330020E-001 -3.2321244936E+001
32601850000.000 +1.0238012279E-001 -5.0416541171E+001 +9.2325097616E-001 -9.1964195876E+001 +9.2833313815E-001 -9.1694842047E+001 +1.0942010856E-001 -3.2389658454E+001
32801800000.000 +1.0439583383E-001 -5.1371658757E+001 +9.2633717531E-001 -9.1814280815E+001 +9.2547037975E-001 -9.3336349487E+001 +1.0951571609E-001 -3.3678591682E+001
33001750000.000 +1.0518882283E-001 -5.1745370480E+001 +9.2990614921E-001 -9.2679574856E+001 +9.2551323316E-001 -9.3264937684E+001 +1.1083724027E-001 -3.4161392421E+001
33201700000.000 +1.0638751702E-001 -5.3106396922E+001 +9.3279337857E-001 -9.2837480101E+001 +9.2792724445E-001 -9.3626213184E+001 +1.1115803435E-001 -3.5383378845E+001
33401650000.000 +1.0738972227E-001 -5.4167590127E+001 +9.3037365631E-001 -9.3400502923E+001 +9.2345977923E-001 -9.4329209511E+001 +1.1194361876E-001 -3.5858724289E+001
33601600000.000 +1.0861903476E-001 -5.5169939297E+001 +9.2956441477E-001 -9.4343036939E+001 +9.1573790580E-001 -9.4597713391E+001 +1.1243486587E-001 -3.6855991677E+001
33801550000.000 +1.1000951007E-001 -5.6107205842E+001 +9.2781081635E-001 -9.5239273874E+001 +9.1754037186E-001 -9.5039011229E+001 +1.1325852049E-001 -3.7250562125E+001
34001500000.000 +1.1051902984E-001 -5.8152896862E+001 +9.2169173907E-001 -9.5468747654E+001 +9.0316510620E-001 -9.5399851841E+001 +1.1310743080E-001 -3.9109680891E+001
34201450000.000 +1.0923713769E-001 -5.9137723192E+001 +9.2694725062E-001 -9.5715132230E+001 +9.0429823271E-001 -9.6187451484E+001 +1.1382457467E-001 -3.9796820136E+001
34401400000.000 +1.1184509581E-001 -5.9658871280E+001 +9.2152168899E-001 -9.6810670324E+001 +9.0620783687E-001 -9.6579492305E+001 +1.1523569853E-001 -4.0604647715E+001
34601350000.000 +1.1356737293E-001 -5.9858136551E+001 +9.2142448220E-001 -9.7644154250E+001 +9.0493806678E-001 -9.7960800607E+001 +1.1638232035E-001 -4.1163836906E+001
34801300000.000 +1.1302894229E-001 -6.1048885467E+001 +9.2327931538E-001 -9.8045223220E+001 +8.8429597671E-001 -9.7640950381E+001 +1.1690054556E-001 -4.2079097095E+001
35001250000.000 +1.1737480278E-001 -6.3142607755E+001 +9.1876284068E-001 -9.9070398065E+001 +8.9278908265E-001 -9.7478870320E+001 +1.1852836463E-001 -4.2850882289E+001
35201200000.000 +1.1559462238E-001 -6.3757683674E+001 +9.1403818672E-001 -9.9207673765E+001 +8.9126621840E-001 -9.9443907058E+001 +1.1848429694E-001 -4.4780979412E+001
35401150000.000 +1.1654623453E-001 -6.3934256775E+001 +9.1553106149E-001 -1.0007875504E+002 +8.9934524073E-001 -9.9427309471E+001 +1.1845293469E-001 -4.5043119925E+001
35601100000.000 +1.1849064398E-001 -6.5345521070E+001 +9.1669734518E-001 -1.0056302367E+002 +8.9956436502E-001 -9.9896860534E+001 +1.1948523554E-001 -4.6116249474E+001
35801050000.000 +1.2225533433E-001 -6.5998754856E+001 +9.0652701138E-001 -1.0151181003E+002 +8.9550852378E-001 -1.0103155709E+002 +1.2092742534E-001 -4.7649635375E+001
36001000000.000 +1.2008733117E-001 -6.8060563612E+001 +9.1217659323E-001 -1.0118681876E+002 +8.9094684832E-001 -1.0210731696E+002 +1.2104231250E-001 -4.9909672660E+001
36200950000.000 +1.2091053400E-001 -7.0114134735E+001 +9.0856630277E-001 -1.0261765249E+002 +9.0625175813E-001 -1.0106245405E+002 +1.2027932150E-001 -5.0991073593E+001
36400900000.000 +1.1872523223E-001 -7.0749174036E+001 +9.0927892516E-001 -1.0185404701E+002 +9.1222524432E-001 -1.0270534500E+002 +1.1873976499E-001 -5.2910292415E+001
36600850000.000 +1.1799227246E-001 -7.4019429780E+001 +9.0444882308E-001 -1.0250974336E+002 +8.9155148985E-001 -1.0226292774E+002 +1.1828992501E-001 -5.5685610973E+001
36800800000.000 +1.1575341239E-001 -7.3725555283E+001 +9.1949728026E-001 -1.0217326406E+002 +9.1281310295E-001 -1.0311784049E+002 +1.1618526762E-001 -5.5585044508E+001
37000750000.000 +1.1349639113E-001 -7.4949958101E+001 +9.1294848323E-001 -1.0308728090E+002 +9.1113207720E-001 -1.0318595712E+002 +1.1508823058E-001 -5.6487966306E+001
37200700000.000 +1.0789763071E-001 -7.6565076924E+001 +9.2078582835E-001 -1.0240768179E+002 +9.0488576325E-001 -1.0349556715E+002 +1.1255813579E-001 -5.7997955516E+001
37400650000.000 +1.0841218297E-001 -7.5999872337E+001 +9.2467590386E-001 -1.0394363949E+002 +9.0269343753E-001 -1.0363560824E+002 +1.1294011649E-001 -5.7560219525E+001
37600600000.000 +1.0712025715E-001 -7.6917583075E+001 +9.3126187566E-001 -1.0453237654E+002 +9.0422566380E-001 -1.0488529456E+002 +1.1092314358E-001 -5.8959604957E+001
37800550000.000 +1.0560263518E-001 -7.6661345779E+001 +9.3003019918E-001 -1.0557819727E+002 +8.8978264776E-001 -1.0473079666E+002 +1.0998091276E-001 -5.8408060769E+001
38000500000.000 +1.0612530861E-001 -7.7259237812E+001 +9.3093161467E-001 -1.0614560633E+002 +9.0148992212E-001 -1.0419488145E+002 +1.0935998287E-001 -5.8503633778E+001
38200450000.000 +1.0838032871E-001 -7.7058065571E+001 +9.2221057848E-001 -1.0772309772E+002 +9.0093389392E-001 -1.0598962452E+002 +1.0896135212E-001 -5.9459756602E+001
38400400000.000 +1.0836546482E-001 -8.0493951383E+001 +9.1326392243E-001 -1.0766196834E+002 +8.8203061306E-001 -1.0586444967E+002 +1.0860541604E-001 -6.1475388939E+001
38600350000.000 +1.0628198255E-001 -7.9442372596E+001 +9.1709601770E-001 -1.0843082555E+002 +9.0381490818E-001 -1.0685550064E+002 +1.0738897843E-001 -6.1747835020E+001
38800300000.000 +1.0610726166E-001 -8.3061979737E+001 +8.9709148076E-001 -1.0884462127E+002 +8.9115811176E-001 -1.0717410273E+002 +1.0778594539E-001 -6.5836669193E+001
39000250000.000 +1.0562805450E-001 -8.2345501984E+001 +9.0075476036E-001 -1.0920079709E+002 +8.8803928339E-001 -1.0861816669E+002 +1.0669564382E-001 -6.6502878863E+001
39200200000.000 +1.1071053227E-001 -8.3256297731E+001 +8.9179512915E-001 -1.1037491159E+002 +8.7747052556E-001 -1.0861258278E+002 +1.0694939977E-001 -6.7271758827E+001
39400150000.000 +1.0256387089E-001 -8.2944249186E+001 +8.9603487153E-001 -1.0953997781E+002 +8.9863140177E-001 -1.0998284726E+002 +1.0142024335E-001 -6.7448034472E+001
39600100000.000 +1.0030201958E-001 -8.6969049753E+001 +8.9246983781E-001 -1.0967697048E+002 +8.8439719564E-001 -1.0958837402E+002 +1.0046309696E-001 -7.0351549574E+001
39800050000.000 +9.6214919522E-002 -8.0846965587E+001 +9.1868655060E-001 -1.0984107742E+002 +9.1748900737E-001 -1.1077761657E+002 +9.7722678033E-002 -6.5990968952E+001
40000000000.000 +9.7365751265E-002 -8.1466017618E+001 +9.2223261357E-001 -1.1138338187E+002 +9.0362714649E-001 -1.1251936904E+002 +9.9040155373E-002 -6.6436006238E+001
