# Supplementary material for: Conductivity and radio frequency performance data for silver nanoparticle inks deposited via aerosol jet deposition and processed under varying conditions
Source: Data Brief. 2020 Sep 24;33:106331. doi: 10.1016/j.dib.2020.106331 (PMC7560714; doi:10.1016/j.dib.2020.106331)
Supplement: Supplementary file 3 [file mmc3.zip › Sintering Study/Clariant Ink/RF Data/CLA_11_03.S2P]

!  2-Port S-parameters saved by WinCal
! VAR MeasName=S-Parameters (CALIBRATED_DATA) read from VNA (E8364B)
! VAR MeasDate=11/27/2017 3:32:11 PM
! VAR NAME=AFRL171011_08_03
! VAR FILENAME=AFRL171011_08_03.S2P
! VAR DATE=11/27/2017 3:32:11 PM
! VAR PHYS_PORTS=1,2
! VAR ObjTypeName=DATASET
! VAR IndexType=Frequency
!
# Hz S MA R 50
10000000.000 +1.1739069957E-002 -1.7102766878E+002 +9.8018987198E-001 -2.3994424053E-001 +9.8023696334E-001 -1.3881257204E-001 +1.2438801165E-002 -1.6780606391E+002
209950000.000 +1.4120803999E-002 -1.7812074706E+002 +9.7795510045E-001 -7.6513393601E-001 +9.7835494528E-001 -7.7543816671E-001 +1.3852711342E-002 -1.7998451505E+002
409900000.000 +1.4192545883E-002 +1.7879911865E+002 +9.7716891769E-001 -1.4190628220E+000 +9.7749503126E-001 -1.4063940328E+000 +1.4021049119E-002 +1.7843080864E+002
609850000.000 +1.4435685083E-002 +1.7943230488E+002 +9.7631853542E-001 -2.0730131436E+000 +9.7678139745E-001 -2.1096552333E+000 +1.4287001450E-002 +1.7902765607E+002
809800000.000 +1.4711276110E-002 +1.7496543234E+002 +9.7562452628E-001 -2.7162687116E+000 +9.7530406939E-001 -2.6957736252E+000 +1.4815887124E-002 +1.7465506626E+002
1009750000.000 +1.5903899391E-002 +1.7364904903E+002 +9.7359505936E-001 -3.2995419835E+000 +9.7400318366E-001 -3.2876926544E+000 +1.5744161812E-002 +1.7356009026E+002
1209700000.000 +1.5493686731E-002 +1.7045719917E+002 +9.7363092712E-001 -3.8770605108E+000 +9.7356873260E-001 -3.8730605435E+000 +1.5542085236E-002 +1.6961551994E+002
1409650000.000 +1.5494650065E-002 +1.6940430875E+002 +9.7302548911E-001 -4.5158672886E+000 +9.7274476641E-001 -4.5144346482E+000 +1.5429086526E-002 +1.6829577437E+002
1609600000.000 +1.5380797392E-002 +1.6943300586E+002 +9.7209071440E-001 -5.1395539615E+000 +9.7272295813E-001 -5.1241538210E+000 +1.5365344380E-002 +1.6781757989E+002
1809550000.000 +1.6020405404E-002 +1.6925955900E+002 +9.7132831996E-001 -5.8001431535E+000 +9.7109659255E-001 -5.6907213835E+000 +1.5912896586E-002 +1.6655941608E+002
2009500000.000 +1.7398434542E-002 +1.6573843789E+002 +9.6928967626E-001 -6.3276621069E+000 +9.7004803723E-001 -6.3442402939E+000 +1.7135289665E-002 +1.6510856727E+002
2209450000.000 +1.7439600734E-002 +1.6061851216E+002 +9.6874365487E-001 -6.8638691354E+000 +9.6886283253E-001 -6.9161449109E+000 +1.7760584955E-002 +1.5978208843E+002
2409400000.000 +1.7152706636E-002 +1.5719628362E+002 +9.6848183250E-001 -7.4367980429E+000 +9.6897548885E-001 -7.4516919164E+000 +1.7171448434E-002 +1.5756976044E+002
2609350000.000 +1.7253784179E-002 +1.5457905001E+002 +9.6815463195E-001 -8.0127694392E+000 +9.6852977520E-001 -8.0517674158E+000 +1.7520246721E-002 +1.5389004782E+002
2809300000.000 +1.7067880628E-002 +1.5135500947E+002 +9.6789111087E-001 -8.6119434538E+000 +9.6772357190E-001 -8.5868753615E+000 +1.7392900933E-002 +1.5116081831E+002
3009250000.000 +1.7059257950E-002 +1.5095444322E+002 +9.6660070952E-001 -9.2226978054E+000 +9.6659176068E-001 -9.1787430257E+000 +1.7435377683E-002 +1.4987048122E+002
3209200000.000 +1.7849013380E-002 +1.4750863712E+002 +9.6592655277E-001 -9.7823336242E+000 +9.6572188065E-001 -9.7468684292E+000 +1.8471435289E-002 +1.4792011332E+002
3409150000.000 +1.7847441828E-002 +1.4503265545E+002 +9.6522626693E-001 -1.0270750768E+001 +9.6500063702E-001 -1.0314428739E+001 +1.8800697552E-002 +1.4434045506E+002
3609100000.000 +1.8119973703E-002 +1.4233375848E+002 +9.6405180173E-001 -1.0889216013E+001 +9.6475997387E-001 -1.0903657955E+001 +1.9108656446E-002 +1.4165717589E+002
3809050000.000 +1.8560081947E-002 +1.3978743797E+002 +9.6425043860E-001 -1.1505080347E+001 +9.6440772464E-001 -1.1455116382E+001 +1.9332283098E-002 +1.3904290875E+002
4009000000.000 +1.8314954589E-002 +1.3598457433E+002 +9.6315353441E-001 -1.2002322645E+001 +9.6410830368E-001 -1.2046839494E+001 +1.9418507867E-002 +1.3525544275E+002
4208950000.000 +1.8634280723E-002 +1.3408922187E+002 +9.6310301393E-001 -1.2580280837E+001 +9.6367217775E-001 -1.2543501030E+001 +1.9554953005E-002 +1.3450592484E+002
4408900000.000 +1.8515320705E-002 +1.3129136860E+002 +9.6241271853E-001 -1.3165006169E+001 +9.6313558410E-001 -1.3144220731E+001 +2.0008546121E-002 +1.3115869954E+002
4608850000.000 +1.8976843652E-002 +1.2863763895E+002 +9.6268582546E-001 -1.3718658477E+001 +9.6326032333E-001 -1.3709394290E+001 +2.0488888316E-002 +1.2897048925E+002
4808800000.000 +1.9159026913E-002 +1.2578600901E+002 +9.6157316142E-001 -1.4300938576E+001 +9.6252520984E-001 -1.4295245897E+001 +2.0836977380E-002 +1.2589846383E+002
5008750000.000 +1.9409751514E-002 +1.2271104296E+002 +9.6224720712E-001 -1.4809607076E+001 +9.6367710134E-001 -1.4835078188E+001 +2.0909013353E-002 +1.2264067352E+002
5208700000.000 +1.9622186438E-002 +1.2023899917E+002 +9.6151451504E-001 -1.5447908429E+001 +9.6222829228E-001 -1.5475367371E+001 +2.1517150077E-002 +1.2020790422E+002
5408650000.000 +1.9434274747E-002 +1.1637800698E+002 +9.6158305435E-001 -1.5966926017E+001 +9.6185177951E-001 -1.5970610949E+001 +2.1681982701E-002 +1.1736996359E+002
5608600000.000 +1.9633906571E-002 +1.1394561712E+002 +9.6175252281E-001 -1.6602541249E+001 +9.6277772639E-001 -1.6592830438E+001 +2.1758753326E-002 +1.1464549331E+002
5808550000.000 +1.9832792231E-002 +1.1109877438E+002 +9.6120139973E-001 -1.7176635684E+001 +9.6137064323E-001 -1.7151342680E+001 +2.2107231135E-002 +1.1214068525E+002
6008500000.000 +1.9813635635E-002 +1.0891083775E+002 +9.6064010613E-001 -1.7712670322E+001 +9.6113346914E-001 -1.7677353109E+001 +2.2435346895E-002 +1.0979694967E+002
6208450000.000 +2.0221165914E-002 +1.0596384300E+002 +9.6036653633E-001 -1.8292921719E+001 +9.6079930967E-001 -1.8262647994E+001 +2.2581854419E-002 +1.0819270390E+002
6408400000.000 +2.0384440618E-002 +1.0402495637E+002 +9.6007324251E-001 -1.8887815880E+001 +9.6093455995E-001 -1.8887117741E+001 +2.2867541277E-002 +1.0612956990E+002
6608350000.000 +2.0461533290E-002 +1.0137802203E+002 +9.5886774706E-001 -1.9439224925E+001 +9.5952400532E-001 -1.9425772844E+001 +2.3019060356E-002 +1.0384069424E+002
6808300000.000 +2.0860102354E-002 +9.7793157085E+001 +9.5995396870E-001 -1.9968410577E+001 +9.6079042215E-001 -1.9903858906E+001 +2.3374912048E-002 +1.0087867497E+002
7008250000.000 +2.0949934939E-002 +9.5933312227E+001 +9.5878215265E-001 -2.0630374207E+001 +9.6000451759E-001 -2.0645723171E+001 +2.3835732276E-002 +9.9226505393E+001
7208200000.000 +2.1080473337E-002 +9.3393011027E+001 +9.5798134699E-001 -2.1145759500E+001 +9.5878183430E-001 -2.1110151985E+001 +2.3891914018E-002 +9.7049166441E+001
7408150000.000 +2.1254630069E-002 +9.0789987146E+001 +9.5809617900E-001 -2.1759934614E+001 +9.5962315525E-001 -2.1752925546E+001 +2.4226336300E-002 +9.5263578634E+001
7608100000.000 +2.1592034866E-002 +8.7964367893E+001 +9.5805771532E-001 -2.2285975824E+001 +9.5707227224E-001 -2.2272573023E+001 +2.4827746895E-002 +9.3108490596E+001
7808050000.000 +2.1516578230E-002 +8.5824327294E+001 +9.5701739609E-001 -2.2822812621E+001 +9.5604156643E-001 -2.2857056549E+001 +2.4720650330E-002 +9.1232614438E+001
8008000000.000 +2.1902259883E-002 +8.2458154595E+001 +9.5591814446E-001 -2.3347933315E+001 +9.5645943280E-001 -2.3381629842E+001 +2.5383655555E-002 +8.9894031959E+001
8207950000.000 +2.2235907622E-002 +8.1763349545E+001 +9.5651599132E-001 -2.4102960161E+001 +9.5801197075E-001 -2.4124940411E+001 +2.5951666945E-002 +8.8213383170E+001
8407900000.000 +2.2975106211E-002 +7.8407377401E+001 +9.5422486196E-001 -2.4562652353E+001 +9.5389280840E-001 -2.4552066972E+001 +2.6703140382E-002 +8.6092495947E+001
8607850000.000 +2.3495722020E-002 +7.6374178043E+001 +9.5599458985E-001 -2.5048062303E+001 +9.5839944537E-001 -2.4940539367E+001 +2.7554574809E-002 +8.4598776102E+001
8807800000.000 +2.4596437367E-002 +7.3588413007E+001 +9.5456863338E-001 -2.5712811013E+001 +9.5582347815E-001 -2.5792274746E+001 +2.8612412257E-002 +8.1624820437E+001
9007750000.000 +2.4207161245E-002 +7.1217230015E+001 +9.5326486265E-001 -2.6233988326E+001 +9.5372387677E-001 -2.6189178386E+001 +2.8322581615E-002 +7.9030273819E+001
9207700000.000 +2.4566479798E-002 +6.9125583508E+001 +9.5367931788E-001 -2.6786725453E+001 +9.5647716755E-001 -2.6829808228E+001 +2.8612824666E-002 +7.7140408933E+001
9407650000.000 +2.5334811136E-002 +6.6240836359E+001 +9.5353415157E-001 -2.7343416978E+001 +9.5564668734E-001 -2.7449995786E+001 +2.9461648411E-002 +7.5341687177E+001
9607600000.000 +2.5765788559E-002 +6.3902553351E+001 +9.5179459367E-001 -2.7921525430E+001 +9.5406680410E-001 -2.8045374755E+001 +2.9875463317E-002 +7.3250607927E+001
9807550000.000 +2.5512212163E-002 +6.0591986694E+001 +9.5205775257E-001 -2.8448793503E+001 +9.5310889361E-001 -2.8489651639E+001 +3.0012412754E-002 +7.1549785795E+001
10007500000.000 +2.5090082639E-002 +5.7634996037E+001 +9.5363343343E-001 -2.9197104014E+001 +9.5463687445E-001 -2.9188882236E+001 +3.0032704712E-002 +6.9325706752E+001
10207450000.000 +2.6026501902E-002 +5.6674845369E+001 +9.5089667357E-001 -2.9641893501E+001 +9.4892130043E-001 -2.9620717196E+001 +3.0765127926E-002 +6.8326867733E+001
10407400000.000 +2.6291889870E-002 +5.4400958418E+001 +9.5259562171E-001 -3.0093806381E+001 +9.5234704513E-001 -2.9845412036E+001 +3.1402015320E-002 +6.6617352527E+001
10607350000.000 +2.6504135379E-002 +5.3201126867E+001 +9.5049814132E-001 -3.0815760753E+001 +9.5272283374E-001 -3.0854487574E+001 +3.1499097982E-002 +6.5793329322E+001
10807300000.000 +2.7407467808E-002 +5.0459729004E+001 +9.5060924509E-001 -3.1259060161E+001 +9.4635706818E-001 -3.1122058539E+001 +3.2290138471E-002 +6.3805513374E+001
11007250000.000 +2.7497020468E-002 +4.8111555477E+001 +9.5053760923E-001 -3.1793694825E+001 +9.5267201357E-001 -3.1621737965E+001 +3.2777118169E-002 +6.2045706826E+001
11207200000.000 +2.8583072080E-002 +4.5629559444E+001 +9.5119959018E-001 -3.2276179372E+001 +9.5048404277E-001 -3.2165380653E+001 +3.3716042051E-002 +6.1019434726E+001
11407150000.000 +2.8790535582E-002 +4.4830423339E+001 +9.4697553793E-001 -3.3026830776E+001 +9.4981295537E-001 -3.2941665103E+001 +3.4057924052E-002 +5.9341698067E+001
11607100000.000 +2.8226793126E-002 +4.2104256873E+001 +9.4769981466E-001 -3.3120135818E+001 +9.4594802915E-001 -3.3200283163E+001 +3.3950046090E-002 +5.7417036308E+001
11807050000.000 +2.8901301295E-002 +3.9946578244E+001 +9.5068846427E-001 -3.3993582672E+001 +9.5643465607E-001 -3.4053112527E+001 +3.5059362566E-002 +5.5357253271E+001
12007000000.000 +2.9211946469E-002 +3.6831389055E+001 +9.4611795858E-001 -3.4206179465E+001 +9.4391015459E-001 -3.4625487052E+001 +3.5288509787E-002 +5.2358300005E+001
12206950000.000 +2.9010112057E-002 +3.7063286856E+001 +9.4867497973E-001 -3.5003039873E+001 +9.5409966553E-001 -3.4838547835E+001 +3.5543941339E-002 +5.2319778704E+001
12406900000.000 +3.0234136830E-002 +3.5136932454E+001 +9.4809957600E-001 -3.5350697425E+001 +9.5130900877E-001 -3.5941959575E+001 +3.6638452227E-002 +5.0303347184E+001
12606850000.000 +2.9661400651E-002 +3.6709990106E+001 +9.5009854577E-001 -3.6119759121E+001 +9.5068908343E-001 -3.6278480948E+001 +3.6652167588E-002 +4.9991660189E+001
12806800000.000 +3.1973413331E-002 +3.7402193165E+001 +9.4673355690E-001 -3.6340432498E+001 +9.4907315149E-001 -3.6874966278E+001 +3.7168530637E-002 +4.8300185030E+001
13006750000.000 +3.3838994484E-002 +3.1245639938E+001 +9.5265545833E-001 -3.7346432021E+001 +9.5654880145E-001 -3.7470552616E+001 +3.7221418710E-002 +4.7063440353E+001
13206700000.000 +3.3531025991E-002 +3.0920909071E+001 +9.4885492737E-001 -3.7959946805E+001 +9.5085250590E-001 -3.8498604775E+001 +3.8042783199E-002 +4.8217080877E+001
13406650000.000 +3.3773295315E-002 +2.5783890357E+001 +9.5285580523E-001 -3.8474749532E+001 +9.4921419633E-001 -3.8239072556E+001 +3.9004578281E-002 +4.5855609727E+001
13606600000.000 +3.3331905762E-002 +2.3461616555E+001 +9.5041380412E-001 -3.9122425490E+001 +9.5442825013E-001 -3.8967798570E+001 +3.9160106522E-002 +4.4886078271E+001
13806550000.000 +3.4382130358E-002 +2.3601294010E+001 +9.4834260617E-001 -3.9834813458E+001 +9.4616012884E-001 -3.9635697110E+001 +4.0488027392E-002 +4.5651265857E+001
14006500000.000 +3.4323277041E-002 +2.1140526759E+001 +9.4544731020E-001 -4.0147980299E+001 +9.4808086572E-001 -3.9758895465E+001 +4.0459555283E-002 +4.2972649026E+001
14206450000.000 +3.4914194651E-002 +1.9677999848E+001 +9.4922137426E-001 -4.0729374428E+001 +9.5038161260E-001 -4.0309564057E+001 +4.1710598539E-002 +4.2167486092E+001
14406400000.000 +3.6219882575E-002 +1.7366726708E+001 +9.4987990980E-001 -4.1268842018E+001 +9.4732635257E-001 -4.0536695790E+001 +4.2688702021E-002 +4.0335117156E+001
14606350000.000 +3.5059457232E-002 +1.6164792156E+001 +9.4429292332E-001 -4.1593047604E+001 +9.4867877084E-001 -4.1168125998E+001 +4.2215566197E-002 +3.8393834026E+001
14806300000.000 +3.5710211878E-002 +1.5611032385E+001 +9.5112757328E-001 -4.1984359225E+001 +9.4973114985E-001 -4.1845850767E+001 +4.3038345821E-002 +3.8388641895E+001
15006250000.000 +3.6516290690E-002 +1.5234038110E+001 +9.4538800143E-001 -4.2697148753E+001 +9.5205226934E-001 -4.2817216306E+001 +4.3915685045E-002 +3.7231937982E+001
15206200000.000 +3.5632587242E-002 +1.5266816024E+001 +9.5026995335E-001 -4.2768816950E+001 +9.4592973873E-001 -4.2625012108E+001 +4.3337713401E-002 +3.7493057704E+001
15406150000.000 +3.7639225182E-002 +1.1565457611E+001 +9.5200245591E-001 -4.3797988385E+001 +9.6150635218E-001 -4.3619113852E+001 +4.5470293566E-002 +3.5246098508E+001
15606100000.000 +3.7449124868E-002 +1.0328918463E+001 +9.5084974396E-001 -4.4177489657E+001 +9.4878913186E-001 -4.4892881062E+001 +4.6001436175E-002 +3.4053533859E+001
15806050000.000 +3.7271946492E-002 +9.8065700883E+000 +9.5203285448E-001 -4.5152243774E+001 +9.5707254533E-001 -4.4884295882E+001 +4.6414482800E-002 +3.2808008447E+001
16006000000.000 +3.8309146142E-002 +7.1931678604E+000 +9.5511145263E-001 -4.5306055751E+001 +9.5337285539E-001 -4.6027514452E+001 +4.7665775255E-002 +3.1883074111E+001
16205950000.000 +3.7714251295E-002 +7.6235317755E+000 +9.5551721565E-001 -4.6234677763E+001 +9.4915063640E-001 -4.6572181927E+001 +4.7748706512E-002 +3.1689826707E+001
16405900000.000 +3.9562466612E-002 +4.0095060557E+000 +9.4919031882E-001 -4.6059742311E+001 +9.4337110003E-001 -4.7787441313E+001 +4.9562899988E-002 +2.7252284636E+001
16605850000.000 +3.8308967538E-002 +5.7322883932E+000 +9.5666539193E-001 -4.7290357620E+001 +9.5395050669E-001 -4.7427301919E+001 +4.9222003756E-002 +2.9296802356E+001
16805800000.000 +4.0352095789E-002 +8.8150222453E+000 +9.4519746734E-001 -4.7987232970E+001 +9.5358440229E-001 -4.8927004326E+001 +5.0585798157E-002 +3.0766999103E+001
17005750000.000 +4.0110382444E-002 +6.8287963482E+000 +9.5306944280E-001 -4.8695291851E+001 +9.4298500492E-001 -4.8410847105E+001 +5.1406403081E-002 +2.8772924580E+001
17205700000.000 +4.0613616832E-002 +6.0690240116E+000 +9.4688382260E-001 -4.9093029646E+001 +9.5261902512E-001 -4.9490392963E+001 +5.2408633805E-002 +2.7853569021E+001
17405650000.000 +4.1472314499E-002 +5.7468131887E+000 +9.5348092977E-001 -4.9773691459E+001 +9.4615370735E-001 -4.9855317223E+001 +5.2873983624E-002 +2.7239543899E+001
17605600000.000 +4.2906704814E-002 +3.4043398502E+000 +9.4244360815E-001 -5.0304631558E+001 +9.4908807834E-001 -5.0154256497E+001 +5.3919602980E-002 +2.5209419445E+001
17805550000.000 +4.3961808214E-002 +1.1076291530E+000 +9.5314583145E-001 -5.0874477595E+001 +9.4977634020E-001 -5.0330979594E+001 +5.4612809198E-002 +2.4678899745E+001
18005500000.000 +4.3692967489E-002 +7.4881305231E-001 +9.4362009542E-001 -5.1504542343E+001 +9.5598210478E-001 -5.1525935722E+001 +5.4614893815E-002 +2.4144542679E+001
18205450000.000 +4.4091647218E-002 -7.4085701777E-001 +9.4460876114E-001 -5.1627075249E+001 +9.5304853498E-001 -5.1707796265E+001 +5.5080393732E-002 +2.2322115695E+001
18405400000.000 +4.3444706710E-002 -1.8770443553E+000 +9.4716182993E-001 -5.2579399219E+001 +9.6421692949E-001 -5.1939365281E+001 +5.5152304964E-002 +2.1350879683E+001
18605350000.000 +4.3857540800E-002 -1.1261449932E+000 +9.4832573331E-001 -5.3342252856E+001 +9.6202055967E-001 -5.3423301343E+001 +5.6084834286E-002 +2.1324342246E+001
18805300000.000 +4.5249362294E-002 -3.7312402851E+000 +9.4987764635E-001 -5.3361749567E+001 +9.4278413023E-001 -5.3595141198E+001 +5.7355764039E-002 +1.9222081156E+001
19005250000.000 +4.6712977723E-002 -4.2451506617E+000 +9.5481950960E-001 -5.3865017388E+001 +9.6281448875E-001 -5.3865641564E+001 +5.8899638776E-002 +1.9384217580E+001
19205200000.000 +4.5452118909E-002 -6.5151126717E+000 +9.5865418616E-001 -5.4374816810E+001 +9.5259463993E-001 -5.5793625705E+001 +5.9129527291E-002 +1.7044459265E+001
19405150000.000 +4.5197390128E-002 -4.5113813148E+000 +9.5696138005E-001 -5.5239376636E+001 +9.4382607743E-001 -5.5891228550E+001 +5.8626566390E-002 +1.7395453185E+001
19605100000.000 +4.5405877336E-002 -6.5392333127E+000 +9.6225274916E-001 -5.5428651262E+001 +9.4128273488E-001 -5.6464747040E+001 +5.8851346971E-002 +1.6656425354E+001
19805050000.000 +4.6975703975E-002 -5.2393072618E+000 +9.5856910178E-001 -5.6685758904E+001 +9.5190419664E-001 -5.7097872808E+001 +6.0737875019E-002 +1.6996204002E+001
20005000000.000 +4.9491494469E-002 -6.8467086859E+000 +9.4954474502E-001 -5.6991510655E+001 +9.4258575324E-001 -5.8104900043E+001 +6.2615056980E-002 +1.6221815265E+001
20204950000.000 +4.9082392740E-002 -6.3441245368E+000 +9.6071377994E-001 -5.7920327908E+001 +9.4753267902E-001 -5.7574962009E+001 +6.3462113244E-002 +1.6041904919E+001
20404900000.000 +4.9675998969E-002 -6.9811428019E+000 +9.5443495277E-001 -5.8438875672E+001 +9.4703398464E-001 -5.9228239516E+001 +6.3204852828E-002 +1.5022694543E+001
20604850000.000 +5.2471723667E-002 -7.5430283235E+000 +9.5085183844E-001 -5.9112029613E+001 +9.3134702709E-001 -5.8767401493E+001 +6.5202665313E-002 +1.3972613157E+001
20804800000.000 +5.2001152630E-002 -8.8620723100E+000 +9.4397560503E-001 -5.9621742663E+001 +9.5317050401E-001 -5.9398261889E+001 +6.5053229723E-002 +1.2830275191E+001
21004750000.000 +5.3198386790E-002 -9.2472788528E+000 +9.5076656405E-001 -6.0364623266E+001 +9.4717517255E-001 -6.0251774658E+001 +6.6405031449E-002 +1.2805375407E+001
21204700000.000 +5.3912103418E-002 -9.6309747873E+000 +9.3646169724E-001 -6.0592312133E+001 +9.5518676980E-001 -6.0708995356E+001 +6.6434162879E-002 +1.1639629636E+001
21404650000.000 +5.4838112679E-002 -1.1036410235E+001 +9.4345557788E-001 -6.0945036934E+001 +9.5038020284E-001 -6.0871672203E+001 +6.7466881913E-002 +1.0755851454E+001
21604600000.000 +5.2172579770E-002 -1.0559654185E+001 +9.3460199787E-001 -6.2250451297E+001 +9.7164439650E-001 -6.1585212294E+001 +6.5912592353E-002 +1.0503681770E+001
21804550000.000 +5.7045699138E-002 -1.2528973493E+001 +9.4220044416E-001 -6.2066551581E+001 +9.5268414519E-001 -6.2672987434E+001 +6.9979738331E-002 +8.7987360929E+000
22004500000.000 +5.6154299941E-002 -1.3284851328E+001 +9.4708077569E-001 -6.2872732197E+001 +9.6092549483E-001 -6.1912055098E+001 +6.9815186637E-002 +8.1656133555E+000
22204450000.000 +5.8937309639E-002 -1.3410660837E+001 +9.4894376301E-001 -6.3176937158E+001 +9.6361551345E-001 -6.3280053632E+001 +7.2219277659E-002 +8.6826859557E+000
22404400000.000 +5.9055165689E-002 -1.3567531013E+001 +9.4435005816E-001 -6.4175060152E+001 +9.5328466236E-001 -6.4482164184E+001 +7.2741301318E-002 +7.3945447382E+000
22604350000.000 +5.9973594896E-002 -1.5051010748E+001 +9.5074145497E-001 -6.4361972246E+001 +9.5139999298E-001 -6.4821881725E+001 +7.3566389683E-002 +6.5949464214E+000
22804300000.000 +6.0118637171E-002 -1.6331640587E+001 +9.5528869308E-001 -6.5497582840E+001 +9.5692915211E-001 -6.6017955142E+001 +7.4061976400E-002 +5.7571932392E+000
23004250000.000 +5.9918573588E-002 -1.6100192225E+001 +9.5444540159E-001 -6.6003259069E+001 +9.3817349507E-001 -6.6719846057E+001 +7.4643103030E-002 +4.9274624933E+000
23204200000.000 +6.1565479367E-002 -1.7591189418E+001 +9.5295789180E-001 -6.6381107621E+001 +9.3390158330E-001 -6.7122692968E+001 +7.5713413757E-002 +4.9240322769E+000
23404150000.000 +6.1897623787E-002 -1.8590364845E+001 +9.6080893554E-001 -6.7749038973E+001 +9.4628538260E-001 -6.7385485456E+001 +7.7264954230E-002 +5.0672131625E+000
23604100000.000 +6.1887302519E-002 -1.9032698246E+001 +9.4963653702E-001 -6.7761870555E+001 +9.3756557120E-001 -6.9555424902E+001 +7.7464145565E-002 +3.6524865039E+000
23804050000.000 +6.2669682068E-002 -1.7210225756E+001 +9.5927071877E-001 -6.8543910889E+001 +9.1701183168E-001 -6.8098640579E+001 +7.8999334271E-002 +5.2088749219E+000
24004000000.000 +6.4646932382E-002 -2.0380383648E+001 +9.4711992848E-001 -6.8838607360E+001 +9.3905686974E-001 -6.9849471909E+001 +7.9989421879E-002 +2.5198855102E+000
24203950000.000 +6.5627872486E-002 -1.7114264282E+001 +9.4773753216E-001 -6.9982918114E+001 +9.2379529319E-001 -7.0562423353E+001 +8.0863554665E-002 +2.4578455335E+000
24403900000.000 +6.7601231446E-002 -2.2621175022E+001 +9.3794365777E-001 -6.9918735758E+001 +9.3533129864E-001 -7.0428624595E+001 +8.2530670261E-002 -1.0053626172E-001
24603850000.000 +6.7598662218E-002 -2.3126627526E+001 +9.4943712146E-001 -7.0717965028E+001 +9.3832172585E-001 -7.0630756917E+001 +8.2370338968E-002 -6.3489905685E-001
24803800000.000 +6.9939208255E-002 -2.3029228428E+001 +9.3629552226E-001 -7.1028539278E+001 +9.4179929662E-001 -7.2465961235E+001 +8.4741861553E-002 -1.3241117062E+000
25003750000.000 +6.6749290599E-002 -2.4471264305E+001 +9.4909862089E-001 -7.1366570982E+001 +9.2174738971E-001 -7.1800675018E+001 +8.2447001847E-002 -2.6501656718E+000
25203700000.000 +6.8851753909E-002 -2.4476302942E+001 +9.4208183391E-001 -7.2501070527E+001 +9.5521996157E-001 -7.1892980180E+001 +8.5163953194E-002 -2.8707142668E+000
25403650000.000 +7.1787739704E-002 -2.4297157403E+001 +9.3323521390E-001 -7.2819524925E+001 +9.3695645455E-001 -7.3474726951E+001 +8.6070593774E-002 -3.5143799011E+000
25603600000.000 +7.0438092369E-002 -2.7322184131E+001 +9.3093823717E-001 -7.3142065242E+001 +9.3435218009E-001 -7.2516718128E+001 +8.6758137122E-002 -5.8767438257E+000
25803550000.000 +7.2910073509E-002 -2.6401079916E+001 +9.3366326483E-001 -7.3556238181E+001 +9.4626672121E-001 -7.3846585504E+001 +8.7732063612E-002 -4.6850599800E+000
26003500000.000 +7.3697847621E-002 -2.7844835791E+001 +9.3366593872E-001 -7.4928817296E+001 +9.4312280100E-001 -7.3964833973E+001 +8.8218991417E-002 -6.2980581090E+000
26203450000.000 +7.3548976381E-002 -2.8800041388E+001 +9.3039581799E-001 -7.5119746021E+001 +9.4131451718E-001 -7.4355235048E+001 +8.8405868055E-002 -6.9751570806E+000
26403400000.000 +7.5771468913E-002 -2.8679701213E+001 +9.4310591301E-001 -7.5828491085E+001 +9.3765034186E-001 -7.4558835158E+001 +9.1317599818E-002 -6.9365030274E+000
26603350000.000 +7.7063880226E-002 -2.8271485004E+001 +9.2943473499E-001 -7.5938409943E+001 +9.4866379206E-001 -7.6712336989E+001 +9.1505247853E-002 -7.3349076872E+000
26803300000.000 +7.6005935164E-002 -2.9831118775E+001 +9.4035543205E-001 -7.6424522740E+001 +9.3438751810E-001 -7.6523011334E+001 +9.2256423969E-002 -8.8139676485E+000
27003250000.000 +7.7296635795E-002 -3.0456192083E+001 +9.3980356087E-001 -7.7349276699E+001 +9.4623992916E-001 -7.7490159708E+001 +9.3703282967E-002 -8.7457653707E+000
27203200000.000 +7.7136878442E-002 -2.9430497777E+001 +9.4818285295E-001 -7.8235900419E+001 +9.1704598520E-001 -7.8911142287E+001 +9.2916900855E-002 -9.4465939244E+000
27403150000.000 +7.8703479628E-002 -3.1746119836E+001 +9.4194813762E-001 -7.8502307847E+001 +9.1473853948E-001 -7.9268742448E+001 +9.5241904202E-002 -1.0871198196E+001
27603100000.000 +7.8467708018E-002 -3.0604780006E+001 +9.5222003499E-001 -7.9509129937E+001 +9.1687615238E-001 -7.9641673544E+001 +9.4763147098E-002 -1.0031204576E+001
27803050000.000 +8.0845795799E-002 -2.9983593916E+001 +9.4845493513E-001 -8.0518149354E+001 +9.0996612563E-001 -8.0552313362E+001 +9.6053033532E-002 -9.8349595620E+000
28003000000.000 +7.9997265878E-002 -3.0676295967E+001 +9.5171014709E-001 -8.0861682535E+001 +9.0117085908E-001 -8.0698618515E+001 +9.6210213014E-002 -1.0546739184E+001
28202950000.000 +8.3292222580E-002 -3.2743400275E+001 +9.4871963995E-001 -8.1583029376E+001 +9.0936586705E-001 -8.0703529813E+001 +9.8191338934E-002 -1.1588605835E+001
28402900000.000 +8.2451684494E-002 -3.4325656106E+001 +9.3179616247E-001 -8.1799104244E+001 +9.4147583694E-001 -8.2049064042E+001 +9.8965316685E-002 -1.3330315419E+001
28602850000.000 +8.6004443940E-002 -3.5865963589E+001 +9.2345609280E-001 -8.2063752319E+001 +9.1641764849E-001 -8.2328307038E+001 +1.0145539866E-001 -1.4805112473E+001
28802800000.000 +8.4946064886E-002 -3.6742392425E+001 +9.2617143736E-001 -8.2469901623E+001 +9.3485535403E-001 -8.1857886044E+001 +1.0206151987E-001 -1.5722034121E+001
29002750000.000 +8.7774038713E-002 -3.6609729060E+001 +9.3216916251E-001 -8.2748456624E+001 +9.3607443021E-001 -8.3983799328E+001 +1.0456066423E-001 -1.6833065621E+001
29202700000.000 +8.8702005643E-002 -3.7360683416E+001 +9.2445746675E-001 -8.3020620367E+001 +9.3229916332E-001 -8.4316372816E+001 +1.0592000680E-001 -1.8629929483E+001
29402650000.000 +8.9753348627E-002 -3.8653227444E+001 +9.3022211857E-001 -8.3223439093E+001 +9.3586692391E-001 -8.4506395067E+001 +1.0716257361E-001 -1.9776729555E+001
29602600000.000 +9.0608852768E-002 -3.9326949254E+001 +9.3243104552E-001 -8.3945106041E+001 +9.3772532569E-001 -8.5348146491E+001 +1.0722959218E-001 -2.1207174256E+001
29802550000.000 +8.8989092299E-002 -4.1817644631E+001 +9.3123955438E-001 -8.3994375294E+001 +9.2150432942E-001 -8.6153243869E+001 +1.0700508416E-001 -2.2962946173E+001
30002500000.000 +8.9215229191E-002 -4.0090102942E+001 +9.4070510638E-001 -8.5070688333E+001 +9.2812346320E-001 -8.5299260693E+001 +1.0651567397E-001 -2.1422643621E+001
30202450000.000 +9.2037767132E-002 -4.0098477405E+001 +9.3008816401E-001 -8.6301551966E+001 +9.4529779854E-001 -8.6979464646E+001 +1.0773824238E-001 -2.1936310285E+001
30402400000.000 +9.1421386372E-002 -4.0457591154E+001 +9.4184661922E-001 -8.7097277139E+001 +9.0383757776E-001 -8.7163216192E+001 +1.0729682177E-001 -2.2664892150E+001
30602350000.000 +9.6068329812E-002 -4.3419552299E+001 +9.3285513883E-001 -8.8165427777E+001 +9.1570637136E-001 -8.6166633464E+001 +1.1095684607E-001 -2.3688793184E+001
30802300000.000 +9.6942824798E-002 -4.2195494653E+001 +9.3797880514E-001 -8.8772548726E+001 +9.0687058607E-001 -8.7793128713E+001 +1.0998889324E-001 -2.3009240880E+001
31002250000.000 +9.8953704494E-002 -4.5970450388E+001 +9.1339325275E-001 -8.9464260696E+001 +9.1130571534E-001 -8.7883850087E+001 +1.1165045487E-001 -2.6086670709E+001
31202200000.000 +9.8564635615E-002 -4.4583639762E+001 +9.3322117218E-001 -8.9770883852E+001 +9.0751368588E-001 -8.9044952971E+001 +1.1173075029E-001 -2.5076786619E+001
31402150000.000 +9.9764229617E-002 -4.5908398428E+001 +9.1865392903E-001 -9.1026281718E+001 +9.2620014120E-001 -8.9650057871E+001 +1.1280910120E-001 -2.7049329100E+001
31602100000.000 +1.0072676375E-001 -4.6971119225E+001 +9.2642943494E-001 -9.0671278973E+001 +8.9355581454E-001 -9.1282064544E+001 +1.1294523835E-001 -2.8093143069E+001
31802050000.000 +9.9964867226E-002 -5.1932474845E+001 +9.0575455023E-001 -9.1544205965E+001 +9.1963584330E-001 -8.9357461493E+001 +1.1332827692E-001 -3.1322774146E+001
32002000000.000 +1.0074796031E-001 -4.9061132248E+001 +9.2700997234E-001 -9.1431449685E+001 +9.1904350046E-001 -9.1965360661E+001 +1.1318151502E-001 -3.0404849234E+001
32201950000.000 +1.0077696110E-001 -4.9850454848E+001 +9.1462524687E-001 -9.2094655721E+001 +9.2135926838E-001 -9.1768566360E+001 +1.1349928557E-001 -3.1515933975E+001
32401900000.000 +9.9455841827E-002 -5.0719076616E+001 +9.3712258061E-001 -9.1716982576E+001 +9.1279767731E-001 -9.2890872898E+001 +1.1356196606E-001 -3.2686768836E+001
32601850000.000 +1.0348388087E-001 -5.0604493822E+001 +9.2142717949E-001 -9.3346607890E+001 +9.2649475690E-001 -9.3020645676E+001 +1.1549104348E-001 -3.2899759969E+001
32801800000.000 +1.0526371413E-001 -5.1732440914E+001 +9.2494437382E-001 -9.3163033489E+001 +9.2358781721E-001 -9.4694257783E+001 +1.1574593933E-001 -3.4228595054E+001
33001750000.000 +1.0584639471E-001 -5.2183890246E+001 +9.2864940991E-001 -9.4030475395E+001 +9.2379172683E-001 -9.4606416380E+001 +1.1678258332E-001 -3.4790342093E+001
33201700000.000 +1.0707842209E-001 -5.3577286600E+001 +9.3144808175E-001 -9.4156709741E+001 +9.2612973367E-001 -9.4973710642E+001 +1.1685136625E-001 -3.5952059895E+001
33401650000.000 +1.0771301913E-001 -5.4789089558E+001 +9.2858770074E-001 -9.4741153396E+001 +9.2117471586E-001 -9.5634234543E+001 +1.1732175984E-001 -3.6650304755E+001
33601600000.000 +1.0870468116E-001 -5.5651473282E+001 +9.2776582691E-001 -9.5758591436E+001 +9.1357791612E-001 -9.5926471715E+001 +1.1774798910E-001 -3.7508093433E+001
33801550000.000 +1.1027675812E-001 -5.6984746580E+001 +9.2543938117E-001 -9.6613342510E+001 +9.1496473098E-001 -9.6472188684E+001 +1.1832995105E-001 -3.8005647291E+001
34001500000.000 +1.1036442513E-001 -5.9412363560E+001 +9.1910730570E-001 -9.6807856337E+001 +8.9987686607E-001 -9.6755553861E+001 +1.1823625972E-001 -4.0213475079E+001
34201450000.000 +1.0823852520E-001 -6.0761633349E+001 +9.2361510337E-001 -9.6944671602E+001 +9.0049299514E-001 -9.7369649126E+001 +1.1834645106E-001 -4.1528306348E+001
34401400000.000 +1.0973683060E-001 -6.2032003622E+001 +9.1793749913E-001 -9.7939564741E+001 +9.0358379405E-001 -9.7804517419E+001 +1.1860929991E-001 -4.2564511796E+001
34601350000.000 +1.0954625896E-001 -6.2049207161E+001 +9.1992538036E-001 -9.8796630241E+001 +9.0410512052E-001 -9.9105918656E+001 +1.1774758582E-001 -4.2746848471E+001
34801300000.000 +1.0784331580E-001 -6.1972857805E+001 +9.2400516980E-001 -9.9267067028E+001 +8.8519989659E-001 -9.8834540033E+001 +1.1761310727E-001 -4.2836769762E+001
35001250000.000 +1.1360681397E-001 -6.3718616889E+001 +9.1933507485E-001 -1.0039998792E+002 +8.9411841440E-001 -9.8842711187E+001 +1.2074428489E-001 -4.3091575981E+001
35201200000.000 +1.1308879907E-001 -6.4455438798E+001 +9.1372995797E-001 -1.0063186053E+002 +8.9059146355E-001 -1.0078445106E+002 +1.2131123699E-001 -4.5055906358E+001
35401150000.000 +1.1448265960E-001 -6.5361612959E+001 +9.1319912946E-001 -1.0147086403E+002 +8.9750076590E-001 -1.0082572586E+002 +1.2223646986E-001 -4.6079341144E+001
35601100000.000 +1.1532117502E-001 -6.7151088173E+001 +9.1447859324E-001 -1.0185483899E+002 +8.9782248727E-001 -1.0119692561E+002 +1.2210153619E-001 -4.7597500961E+001
35801050000.000 +1.1796066898E-001 -6.8074421559E+001 +9.0439611452E-001 -1.0276015677E+002 +8.9421032267E-001 -1.0234043623E+002 +1.2340135301E-001 -4.9194279542E+001
36001000000.000 +1.1558712732E-001 -7.0295421821E+001 +9.1130742486E-001 -1.0245341545E+002 +8.8982288852E-001 -1.0337537947E+002 +1.2204024977E-001 -5.1170274521E+001
36200950000.000 +1.1547136329E-001 -7.2383822229E+001 +9.0771392782E-001 -1.0383885910E+002 +9.0620250177E-001 -1.0234171911E+002 +1.2091816481E-001 -5.2191296133E+001
36400900000.000 +1.1291532673E-001 -7.2897888924E+001 +9.0900321488E-001 -1.0316088782E+002 +9.1158577713E-001 -1.0401011074E+002 +1.1906843085E-001 -5.3966235329E+001
36600850000.000 +1.1170180703E-001 -7.6054168179E+001 +9.0482925194E-001 -1.0375916956E+002 +8.9168890298E-001 -1.0351914493E+002 +1.1770628482E-001 -5.6528111015E+001
36800800000.000 +1.0875225789E-001 -7.5410445080E+001 +9.2015697943E-001 -1.0350205521E+002 +9.1343419681E-001 -1.0445428366E+002 +1.1589899118E-001 -5.6228709693E+001
37000750000.000 +1.0666868109E-001 -7.6413051688E+001 +9.1317238572E-001 -1.0438219895E+002 +9.1209234006E-001 -1.0457407168E+002 +1.1487183173E-001 -5.6904314527E+001
37200700000.000 +1.0125660682E-001 -7.8025369582E+001 +9.2202141910E-001 -1.0376027097E+002 +9.0552875204E-001 -1.0490513860E+002 +1.1231079824E-001 -5.8262436040E+001
37400650000.000 +1.0174405827E-001 -7.7510491314E+001 +9.2561931545E-001 -1.0535800504E+002 +9.0372817899E-001 -1.0507236174E+002 +1.1322807810E-001 -5.7713209418E+001
37600600000.000 +1.0072513137E-001 -7.8198747537E+001 +9.3178713550E-001 -1.0595462321E+002 +9.0518605088E-001 -1.0636150515E+002 +1.1115859977E-001 -5.8917855742E+001
37800550000.000 +9.9660469920E-002 -7.7845745437E+001 +9.3026166270E-001 -1.0708259415E+002 +8.9036859406E-001 -1.0622069208E+002 +1.1092405564E-001 -5.8488392279E+001
38000500000.000 +1.0116152794E-001 -7.9003441870E+001 +9.3007178037E-001 -1.0761990008E+002 +9.0171706436E-001 -1.0569334260E+002 +1.1077225602E-001 -5.8614372574E+001
38200450000.000 +1.0276376300E-001 -7.9778856530E+001 +9.2108615260E-001 -1.0911326962E+002 +9.0020703443E-001 -1.0743194087E+002 +1.1056196683E-001 -6.0091962617E+001
38400400000.000 +1.0160604456E-001 -8.3413807842E+001 +9.1213154780E-001 -1.0903355459E+002 +8.8186619983E-001 -1.0725543326E+002 +1.1017591907E-001 -6.2564040389E+001
38600350000.000 +9.9288679320E-002 -8.2227390942E+001 +9.1612605894E-001 -1.0983578472E+002 +9.0332981173E-001 -1.0828352544E+002 +1.0935523972E-001 -6.2774472779E+001
38800300000.000 +9.9264662448E-002 -8.6626603487E+001 +8.9595268169E-001 -1.1017912516E+002 +8.9036416801E-001 -1.0854636726E+002 +1.0974943915E-001 -6.7114997062E+001
39000250000.000 +9.8246494317E-002 -8.6460654093E+001 +9.0008063250E-001 -1.1053594578E+002 +8.8774617602E-001 -1.0993867428E+002 +1.0909164638E-001 -6.8204299036E+001
39200200000.000 +1.0024176111E-001 -8.7526008269E+001 +8.9250307508E-001 -1.1168268058E+002 +8.7840430567E-001 -1.0994169690E+002 +1.0891377592E-001 -6.9538753399E+001
39400150000.000 +9.1162373182E-002 -8.6099837907E+001 +8.9732438839E-001 -1.1090796186E+002 +8.9880554723E-001 -1.1136967769E+002 +1.0340281092E-001 -7.0248115631E+001
39600100000.000 +8.7909108988E-002 -8.9977884668E+001 +8.9424030962E-001 -1.1101227385E+002 +8.8594112457E-001 -1.1093144922E+002 +1.0098520791E-001 -7.3643211186E+001
39800050000.000 +8.4639590414E-002 -8.1640602894E+001 +9.2072419689E-001 -1.1130381069E+002 +9.1926697646E-001 -1.1221816176E+002 +9.8044613692E-002 -6.9404926717E+001
40000000000.000 +8.7373956646E-002 -8.1817439179E+001 +9.2458924194E-001 -1.1291870945E+002 +9.0443558327E-001 -1.1399885435E+002 +9.8693056277E-002 -7.0135956127E+001
