# Supplementary material for: Conductivity and radio frequency performance data for silver nanoparticle inks deposited via aerosol jet deposition and processed under varying conditions
Source: Data Brief. 2020 Sep 24;33:106331. doi: 10.1016/j.dib.2020.106331 (PMC7560714; doi:10.1016/j.dib.2020.106331)
Supplement: Supplementary file 3 [file mmc3.zip › Sintering Study/Clariant Ink/RF Data/CLA_11_04.S2P]

!  2-Port S-parameters saved by WinCal
! VAR MeasName=S-Parameters (CALIBRATED_DATA) read from VNA (E8364B)
! VAR MeasDate=11/27/2017 3:32:57 PM
! VAR NAME=AFRL171011_08_04
! VAR FILENAME=AFRL171011_08_04.S2P
! VAR DATE=11/27/2017 3:32:57 PM
! VAR PHYS_PORTS=1,2
! VAR ObjTypeName=DATASET
! VAR IndexType=Frequency
!
# Hz S MA R 50
10000000.000 +1.0291883517E-002 -1.6997748529E+002 +9.8108205138E-001 -2.3418568283E-001 +9.8182296957E-001 -6.6318359078E-002 +9.8561972251E-003 -1.6656537568E+002
209950000.000 +1.2498188429E-002 -1.7844789675E+002 +9.7974460288E-001 -7.6596662033E-001 +9.8018249130E-001 -7.5517678201E-001 +1.2267608145E-002 +1.7972844390E+002
409900000.000 +1.2362108666E-002 +1.7870103204E+002 +9.7909474665E-001 -1.4037888855E+000 +9.7953085969E-001 -1.3920080169E+000 +1.2380580259E-002 +1.7812786099E+002
609850000.000 +1.2798800971E-002 +1.7893032203E+002 +9.7812820327E-001 -2.0633693238E+000 +9.7884287255E-001 -2.0845198113E+000 +1.2684852701E-002 +1.7903297630E+002
809800000.000 +1.3194648275E-002 +1.7399973460E+002 +9.7730408840E-001 -2.6990865472E+000 +9.7698274399E-001 -2.6749065761E+000 +1.3182970773E-002 +1.7426011235E+002
1009750000.000 +1.4351090860E-002 +1.7303172896E+002 +9.7559449791E-001 -3.2745972139E+000 +9.7596864951E-001 -3.2922518032E+000 +1.4140492357E-002 +1.7274759914E+002
1209700000.000 +1.4055617147E-002 +1.6941446660E+002 +9.7540049646E-001 -3.8735638644E+000 +9.7563510574E-001 -3.8627763971E+000 +1.4022370096E-002 +1.6843869109E+002
1409650000.000 +1.4137298853E-002 +1.6750020978E+002 +9.7499012095E-001 -4.4929753951E+000 +9.7486326884E-001 -4.4953142618E+000 +1.3830415606E-002 +1.6681737065E+002
1609600000.000 +1.4046770147E-002 +1.6806748900E+002 +9.7390840469E-001 -5.1298046787E+000 +9.7428180264E-001 -5.1134500577E+000 +1.3929489361E-002 +1.6686975826E+002
1809550000.000 +1.4692786487E-002 +1.6771773599E+002 +9.7274129519E-001 -5.7751261042E+000 +9.7296675430E-001 -5.6794706595E+000 +1.4479753044E-002 +1.6535417525E+002
2009500000.000 +1.6212026143E-002 +1.6361559008E+002 +9.7112483485E-001 -6.3231067279E+000 +9.7163776216E-001 -6.2938751574E+000 +1.5693841243E-002 +1.6318095467E+002
2209450000.000 +1.6268459196E-002 +1.5808006660E+002 +9.7064355319E-001 -6.8474088908E+000 +9.7103328984E-001 -6.8828061570E+000 +1.6255996181E-002 +1.5745953249E+002
2409400000.000 +1.6190818163E-002 +1.5387797170E+002 +9.7049551217E-001 -7.4084629566E+000 +9.7066180897E-001 -7.3754475749E+000 +1.5825954968E-002 +1.5473697668E+002
2609350000.000 +1.6271933652E-002 +1.5148575777E+002 +9.6998686163E-001 -8.0058863618E+000 +9.7051660838E-001 -8.0314159325E+000 +1.6187188695E-002 +1.5098450755E+002
2809300000.000 +1.6248011206E-002 +1.4764580825E+002 +9.6925687196E-001 -8.5395768714E+000 +9.6979674675E-001 -8.5796840325E+000 +1.6145579348E-002 +1.4742776447E+002
3009250000.000 +1.6239472067E-002 +1.4714509612E+002 +9.6849242684E-001 -9.2013644636E+000 +9.6854990081E-001 -9.1408333449E+000 +1.6497387592E-002 +1.4679777489E+002
3209200000.000 +1.7179371327E-002 +1.4381276608E+002 +9.6788550723E-001 -9.7346404467E+000 +9.6766985425E-001 -9.7640272159E+000 +1.7235972425E-002 +1.4439742519E+002
3409150000.000 +1.7596977093E-002 +1.4148016821E+002 +9.6676814224E-001 -1.0241086712E+001 +9.6695036935E-001 -1.0291353542E+001 +1.7769250254E-002 +1.4043600867E+002
3609100000.000 +1.7794498617E-002 +1.3830261090E+002 +9.6597585587E-001 -1.0863510431E+001 +9.6640051976E-001 -1.0830422920E+001 +1.8038895743E-002 +1.3796469450E+002
3809050000.000 +1.8336242856E-002 +1.3575562783E+002 +9.6584120537E-001 -1.1419234997E+001 +9.6638960965E-001 -1.1417013773E+001 +1.8385312638E-002 +1.3455717090E+002
4009000000.000 +1.8310248231E-002 +1.3200339041E+002 +9.6517490412E-001 -1.1986975393E+001 +9.6576926980E-001 -1.1963479920E+001 +1.8498509440E-002 +1.3095630707E+002
4208950000.000 +1.8586370499E-002 +1.2995855546E+002 +9.6535207521E-001 -1.2550361591E+001 +9.6568337582E-001 -1.2504833050E+001 +1.8841250661E-002 +1.2991021624E+002
4408900000.000 +1.8716412359E-002 +1.2707354752E+002 +9.6444809675E-001 -1.3172909759E+001 +9.6510138056E-001 -1.3096215316E+001 +1.9245998648E-002 +1.2628550878E+002
4608850000.000 +1.9252297592E-002 +1.2502415739E+002 +9.6447251453E-001 -1.3687291447E+001 +9.6484922751E-001 -1.3684295122E+001 +1.9770337245E-002 +1.2380444432E+002
4808800000.000 +1.9607537832E-002 +1.2175957661E+002 +9.6352674630E-001 -1.4247089399E+001 +9.6452113150E-001 -1.4254624869E+001 +2.0218274602E-002 +1.2049557883E+002
5008750000.000 +2.0066242025E-002 +1.1900555112E+002 +9.6394725476E-001 -1.4764223658E+001 +9.6502174292E-001 -1.4796873428E+001 +2.0487615590E-002 +1.1745364188E+002
5208700000.000 +2.0341663349E-002 +1.1637591188E+002 +9.6346641182E-001 -1.5403430193E+001 +9.6413839238E-001 -1.5429572955E+001 +2.1141597402E-002 +1.1456715958E+002
5408650000.000 +2.0320443730E-002 +1.1287608361E+002 +9.6357453280E-001 -1.5916064003E+001 +9.6411700503E-001 -1.5924319403E+001 +2.1403919920E-002 +1.1158892645E+002
5608600000.000 +2.0663506131E-002 +1.1065991315E+002 +9.6387508726E-001 -1.6576519779E+001 +9.6471483147E-001 -1.6533235223E+001 +2.1538251241E-002 +1.0875942929E+002
5808550000.000 +2.1090467993E-002 +1.0767197449E+002 +9.6342659687E-001 -1.7116018735E+001 +9.6327598031E-001 -1.7091801136E+001 +2.2157918300E-002 +1.0637822254E+002
6008500000.000 +2.1295737638E-002 +1.0578117995E+002 +9.6261298155E-001 -1.7666484787E+001 +9.6284903757E-001 -1.7613599348E+001 +2.2364674363E-002 +1.0385516724E+002
6208450000.000 +2.1787602545E-002 +1.0304144586E+002 +9.6223594389E-001 -1.8230191347E+001 +9.6292366124E-001 -1.8220811806E+001 +2.2532966867E-002 +1.0233920208E+002
6408400000.000 +2.1921414764E-002 +1.0115669955E+002 +9.6222833116E-001 -1.8835839178E+001 +9.6308053101E-001 -1.8829488449E+001 +2.2954267673E-002 +9.9746650669E+001
6608350000.000 +2.2278942794E-002 +9.8648312320E+001 +9.6080106329E-001 -1.9396658945E+001 +9.6162280930E-001 -1.9362700972E+001 +2.3251270403E-002 +9.7788922133E+001
6808300000.000 +2.2640280926E-002 +9.5393452191E+001 +9.6215360472E-001 -1.9906759705E+001 +9.6290286701E-001 -1.9847055021E+001 +2.3751958847E-002 +9.4482985854E+001
7008250000.000 +2.2964845747E-002 +9.3772175035E+001 +9.6100690776E-001 -2.0549976877E+001 +9.6186178461E-001 -2.0599277916E+001 +2.4238773846E-002 +9.2796642816E+001
7208200000.000 +2.3182818273E-002 +9.1833592740E+001 +9.5994790601E-001 -2.1080523944E+001 +9.6081372787E-001 -2.1064330542E+001 +2.4351140556E-002 +9.0728603645E+001
7408150000.000 +2.3355690594E-002 +8.9371698436E+001 +9.6002911033E-001 -2.1709621821E+001 +9.6175891006E-001 -2.1713459015E+001 +2.4710679493E-002 +8.8507781774E+001
7608100000.000 +2.3889751241E-002 +8.6669782759E+001 +9.5984319284E-001 -2.2192190357E+001 +9.5905737619E-001 -2.2216508210E+001 +2.5514311676E-002 +8.6618306934E+001
7808050000.000 +2.3892523940E-002 +8.4869586666E+001 +9.5893263419E-001 -2.2761012343E+001 +9.5805607082E-001 -2.2789685602E+001 +2.5561267818E-002 +8.4570552498E+001
8008000000.000 +2.4353969972E-002 +8.2343951432E+001 +9.5804476249E-001 -2.3270911888E+001 +9.5829201863E-001 -2.3326223565E+001 +2.6195687679E-002 +8.3261115547E+001
8207950000.000 +2.4823958976E-002 +8.1588116754E+001 +9.5844925856E-001 -2.4035661707E+001 +9.5978496508E-001 -2.4057600096E+001 +2.6741108984E-002 +8.1875960520E+001
8407900000.000 +2.5585063226E-002 +7.8627942584E+001 +9.5627172127E-001 -2.4497501755E+001 +9.5563477897E-001 -2.4467456779E+001 +2.7820912243E-002 +8.0097281199E+001
8607850000.000 +2.6181899917E-002 +7.7025730092E+001 +9.5788616900E-001 -2.4971590452E+001 +9.5999445822E-001 -2.4877271116E+001 +2.8763357494E-002 +7.8406041232E+001
8807800000.000 +2.7356694939E-002 +7.4593002041E+001 +9.5640036939E-001 -2.5638485624E+001 +9.5777458112E-001 -2.5721939390E+001 +2.9931652097E-002 +7.5384942837E+001
9007750000.000 +2.6908853101E-002 +7.2407337309E+001 +9.5493195289E-001 -2.6158494515E+001 +9.5584682452E-001 -2.6112756318E+001 +2.9743362464E-002 +7.2790094988E+001
9207700000.000 +2.7469349736E-002 +7.0733415263E+001 +9.5566172728E-001 -2.6713510121E+001 +9.5848492778E-001 -2.6760029778E+001 +3.0256688379E-002 +7.0715841781E+001
9407650000.000 +2.8317993916E-002 +6.8275081380E+001 +9.5555592354E-001 -2.7254611690E+001 +9.5738789179E-001 -2.7376668506E+001 +3.1056887922E-002 +6.9123762860E+001
9607600000.000 +2.8650879777E-002 +6.6119964598E+001 +9.5362144614E-001 -2.7835492301E+001 +9.5584504160E-001 -2.7969507566E+001 +3.1560737901E-002 +6.7091586707E+001
9807550000.000 +2.8464845492E-002 +6.3517037403E+001 +9.5417630783E-001 -2.8368676758E+001 +9.5492882270E-001 -2.8421987450E+001 +3.1826620011E-002 +6.5287843323E+001
10007500000.000 +2.8053826667E-002 +6.1002288422E+001 +9.5539785235E-001 -2.9071974816E+001 +9.5661247881E-001 -2.9107137618E+001 +3.2052064907E-002 +6.2993956834E+001
10207450000.000 +2.8979030953E-002 +6.0195377328E+001 +9.5291770236E-001 -2.9542300519E+001 +9.5094623857E-001 -2.9537437902E+001 +3.2641659713E-002 +6.1939510664E+001
10407400000.000 +2.9229645964E-002 +5.8281042720E+001 +9.5450619780E-001 -3.0001812334E+001 +9.5399540953E-001 -2.9760423230E+001 +3.3432801088E-002 +6.0570748966E+001
10607350000.000 +2.9606412290E-002 +5.7200078666E+001 +9.5271993032E-001 -3.0720940598E+001 +9.5464261611E-001 -3.0764311937E+001 +3.3793321135E-002 +5.9384665335E+001
10807300000.000 +3.0299837154E-002 +5.5041795996E+001 +9.5299869421E-001 -3.1159331965E+001 +9.4828411859E-001 -3.1044310287E+001 +3.4596857741E-002 +5.7655186422E+001
11007250000.000 +3.0420435675E-002 +5.2913927177E+001 +9.5263507605E-001 -3.1706217124E+001 +9.5427829558E-001 -3.1526164693E+001 +3.5212183928E-002 +5.6051417589E+001
11207200000.000 +3.1546318226E-002 +5.0762504712E+001 +9.5326248630E-001 -3.2185354326E+001 +9.5226982720E-001 -3.2084931328E+001 +3.6039287337E-002 +5.5198208075E+001
11407150000.000 +3.1805278421E-002 +5.0037146763E+001 +9.4890887012E-001 -3.2931528427E+001 +9.5136502381E-001 -3.2864031333E+001 +3.6379048532E-002 +5.3190810357E+001
11607100000.000 +3.0934038309E-002 +4.8068794141E+001 +9.4964526839E-001 -3.2985537810E+001 +9.4771822351E-001 -3.3107759343E+001 +3.6396337038E-002 +5.1615638900E+001
11807050000.000 +3.1959292501E-002 +4.6510945339E+001 +9.5254933442E-001 -3.3937199530E+001 +9.5825571369E-001 -3.3953616795E+001 +3.7527551855E-002 +4.9640284711E+001
12007000000.000 +3.2574813949E-002 +4.3240005300E+001 +9.4769693431E-001 -3.4097006490E+001 +9.4572777004E-001 -3.4523344653E+001 +3.8057985290E-002 +4.7618518113E+001
12206950000.000 +3.2013311529E-002 +4.2920125616E+001 +9.5046250005E-001 -3.4854398965E+001 +9.5592502195E-001 -3.4719501485E+001 +3.9365134386E-002 +4.7062801521E+001
12406900000.000 +3.3101337445E-002 +4.1700918739E+001 +9.4981827611E-001 -3.5221310024E+001 +9.5340002471E-001 -3.5831124740E+001 +4.0492999517E-002 +4.4664223724E+001
12606850000.000 +3.2593451613E-002 +4.3562491986E+001 +9.5206235144E-001 -3.6000949711E+001 +9.5249853164E-001 -3.6157104000E+001 +4.0331906810E-002 +4.3745284770E+001
12806800000.000 +3.5005018428E-002 +4.3639201129E+001 +9.4869277204E-001 -3.6226359768E+001 +9.5125643176E-001 -3.6778226856E+001 +4.0903281157E-002 +4.2176383641E+001
13006750000.000 +3.6672841089E-002 +3.8164780319E+001 +9.5493813406E-001 -3.7223173717E+001 +9.5860169914E-001 -3.7366203927E+001 +4.1054734183E-002 +4.0672279413E+001
13206700000.000 +3.6531613068E-002 +3.8067135593E+001 +9.5132029084E-001 -3.7843665477E+001 +9.5272366088E-001 -3.8362692850E+001 +4.1599638398E-002 +4.1449136714E+001
13406650000.000 +3.6125457980E-002 +3.3542280155E+001 +9.5506739981E-001 -3.8390660797E+001 +9.5131967040E-001 -3.8152167588E+001 +4.2692310821E-002 +3.9653680230E+001
13606600000.000 +3.5987730320E-002 +3.1621077902E+001 +9.5267605158E-001 -3.8952416042E+001 +9.5651116977E-001 -3.8902566827E+001 +4.2887824180E-002 +3.8548929421E+001
13806550000.000 +3.6978712332E-002 +3.1096719582E+001 +9.5057955310E-001 -3.9681118125E+001 +9.4777223174E-001 -3.9503181521E+001 +4.4068718206E-002 +3.9492690739E+001
14006500000.000 +3.6669461544E-002 +2.9412053755E+001 +9.4806183150E-001 -4.0076522970E+001 +9.5003164136E-001 -3.9651233618E+001 +4.4309079663E-002 +3.6901457677E+001
14206450000.000 +3.7281980152E-002 +2.8205407760E+001 +9.5135120515E-001 -4.0619517906E+001 +9.5229619519E-001 -4.0216846786E+001 +4.5383535494E-002 +3.6155321734E+001
14406400000.000 +3.8611439251E-002 +2.5291509128E+001 +9.5200797746E-001 -4.1158798066E+001 +9.4904676823E-001 -4.0431831561E+001 +4.6338527189E-002 +3.4993007730E+001
14606350000.000 +3.7212616135E-002 +2.4060976085E+001 +9.4625632876E-001 -4.1472136059E+001 +9.5022399127E-001 -4.1067278413E+001 +4.6268319021E-002 +3.3437962820E+001
14806300000.000 +3.7570421006E-002 +2.3937234317E+001 +9.5278923810E-001 -4.1805389690E+001 +9.5144519741E-001 -4.1735064443E+001 +4.7408523236E-002 +3.3276030144E+001
15006250000.000 +3.8288867175E-002 +2.3673775639E+001 +9.4755596898E-001 -4.2558376344E+001 +9.5369885659E-001 -4.2704103162E+001 +4.8568263468E-002 +3.1820946334E+001
15206200000.000 +3.7400858409E-002 +2.3857501570E+001 +9.5248476654E-001 -4.2667128624E+001 +9.4773902969E-001 -4.2503579291E+001 +4.8134715329E-002 +3.1713575392E+001
15406150000.000 +3.9338517047E-002 +2.0681068834E+001 +9.5423957388E-001 -4.3620440317E+001 +9.6346801159E-001 -4.3496816988E+001 +5.0580645448E-002 +2.9741305624E+001
15606100000.000 +3.8978709502E-002 +1.9602012305E+001 +9.5295306738E-001 -4.4034788126E+001 +9.5069258708E-001 -4.4771869608E+001 +5.1160550161E-002 +2.8197012594E+001
15806050000.000 +3.8630220419E-002 +1.9329657753E+001 +9.5404720217E-001 -4.4990720804E+001 +9.5910195242E-001 -4.4773912659E+001 +5.1725482652E-002 +2.7013723255E+001
16006000000.000 +3.9507233951E-002 +1.6837708860E+001 +9.5767930806E-001 -4.5134597957E+001 +9.5558518487E-001 -4.5894232094E+001 +5.2833731728E-002 +2.5656870901E+001
16205950000.000 +3.8911109569E-002 +1.8337076966E+001 +9.5812102701E-001 -4.6096682651E+001 +9.5129383719E-001 -4.6484491670E+001 +5.2638100896E-002 +2.5360605542E+001
16405900000.000 +4.0586939941E-002 +1.4155912455E+001 +9.5160257057E-001 -4.5920946095E+001 +9.4561317233E-001 -4.7689015596E+001 +5.4789820232E-002 +2.1572520838E+001
16605850000.000 +3.9766410923E-002 +1.6401348498E+001 +9.5942054688E-001 -4.7171724648E+001 +9.5580809764E-001 -4.7323784584E+001 +5.4420653157E-002 +2.3533179509E+001
16805800000.000 +4.2069641320E-002 +1.8859629028E+001 +9.4728771861E-001 -4.7806715505E+001 +9.5542516696E-001 -4.8816373127E+001 +5.5907102849E-002 +2.4439933333E+001
17005750000.000 +4.1539624898E-002 +1.7228443371E+001 +9.5542637497E-001 -4.8568150672E+001 +9.4517132360E-001 -4.8289566648E+001 +5.6679856341E-002 +2.2974607854E+001
17205700000.000 +4.2203123639E-002 +1.6416441198E+001 +9.4932085518E-001 -4.8946647608E+001 +9.5439267037E-001 -4.9343680002E+001 +5.8001472672E-002 +2.1827580518E+001
17405650000.000 +4.2970318117E-002 +1.6290081798E+001 +9.5610429775E-001 -4.9625117690E+001 +9.4792231027E-001 -4.9748909585E+001 +5.8458191907E-002 +2.1161341207E+001
17605600000.000 +4.4175623681E-002 +1.3540668386E+001 +9.4469151834E-001 -5.0180524652E+001 +9.5080726808E-001 -5.0044720505E+001 +5.9527239268E-002 +1.9145260496E+001
17805550000.000 +4.4443044979E-002 +1.1499325080E+001 +9.5544770992E-001 -5.0730273964E+001 +9.5135715731E-001 -5.0206174830E+001 +5.9741368700E-002 +1.8366629984E+001
18005500000.000 +4.4815717009E-002 +1.1975769393E+001 +9.4590880312E-001 -5.1372466934E+001 +9.5785422768E-001 -5.1415315657E+001 +5.9417816059E-002 +1.8663063145E+001
18205450000.000 +4.5248815599E-002 +1.0110541034E+001 +9.4737836644E-001 -5.1492016657E+001 +9.5481623028E-001 -5.1602352737E+001 +6.0707016283E-002 +1.7225931639E+001
18405400000.000 +4.4576442972E-002 +9.1696619112E+000 +9.4960269370E-001 -5.2430067338E+001 +9.6607975867E-001 -5.1834947343E+001 +6.1458478171E-002 +1.6249785383E+001
18605350000.000 +4.5186223234E-002 +1.0088450182E+001 +9.5076269867E-001 -5.3209096602E+001 +9.6385831034E-001 -5.3304215848E+001 +6.2362046795E-002 +1.5685529118E+001
18805300000.000 +4.5995183729E-002 +7.0994204082E+000 +9.5221129766E-001 -5.3169717271E+001 +9.4453041202E-001 -5.3477535510E+001 +6.3667890535E-002 +1.3918281314E+001
19005250000.000 +4.7469457201E-002 +6.5027343423E+000 +9.5715379397E-001 -5.3662533694E+001 +9.6418620522E-001 -5.3752243773E+001 +6.5530375109E-002 +1.4189123578E+001
19205200000.000 +4.6275666198E-002 +4.9338336951E+000 +9.6143470065E-001 -5.4203590743E+001 +9.5424214633E-001 -5.5695131606E+001 +6.5964179974E-002 +1.1679949002E+001
19405150000.000 +4.6518977455E-002 +6.5072302106E+000 +9.5997394203E-001 -5.5076335770E+001 +9.4575506439E-001 -5.5719069105E+001 +6.5607193252E-002 +1.1614560613E+001
19605100000.000 +4.5776381228E-002 +4.2284295729E+000 +9.6506077612E-001 -5.5265866948E+001 +9.4299367400E-001 -5.6344639759E+001 +6.5742629334E-002 +1.0913457937E+001
19805050000.000 +4.7642547922E-002 +5.7076637618E+000 +9.6123698087E-001 -5.6532675581E+001 +9.5336595996E-001 -5.6971608684E+001 +6.7619679388E-002 +1.0942928655E+001
20005000000.000 +5.0079167955E-002 +3.7935229611E+000 +9.5250162408E-001 -5.6849717956E+001 +9.4449584664E-001 -5.7997507433E+001 +6.9400286591E-002 +1.0364884479E+001
20204950000.000 +4.9880754767E-002 +4.1993360813E+000 +9.6340673366E-001 -5.7774467804E+001 +9.4949955809E-001 -5.7469472305E+001 +7.0338366709E-002 +1.0196913213E+001
20404900000.000 +5.0314346793E-002 +4.0758062771E+000 +9.5761311782E-001 -5.8226344080E+001 +9.4838468767E-001 -5.9114964717E+001 +7.0025447506E-002 +8.7195434483E+000
20604850000.000 +5.2963673508E-002 +2.9370054183E+000 +9.5374482900E-001 -5.8932358646E+001 +9.3266334519E-001 -5.8652480120E+001 +7.1893966559E-002 +8.2590769764E+000
20804800000.000 +5.2318176871E-002 +2.1213338349E+000 +9.4536503341E-001 -5.9457230711E+001 +9.5459324280E-001 -5.9338886866E+001 +7.2366373274E-002 +7.3066422395E+000
21004750000.000 +5.3355769495E-002 +1.3656661450E+000 +9.5280672685E-001 -6.0222514745E+001 +9.4852792528E-001 -6.0114648794E+001 +7.3623162768E-002 +6.6870252722E+000
21204700000.000 +5.4122677668E-002 +8.0996098477E-001 +9.3910557162E-001 -6.0446405660E+001 +9.5708035227E-001 -6.0597917978E+001 +7.4232412643E-002 +5.8259313892E+000
21404650000.000 +5.4909162852E-002 -7.1266040636E-001 +9.4605012699E-001 -6.0733058167E+001 +9.5162305273E-001 -6.0724072411E+001 +7.4977886819E-002 +5.1383763060E+000
21604600000.000 +5.2978245151E-002 -1.5700734342E-001 +9.3829644379E-001 -6.2099514538E+001 +9.7279570997E-001 -6.1417783218E+001 +7.4115940937E-002 +4.2828993539E+000
21804550000.000 +5.7166240712E-002 -2.2136733227E+000 +9.4463832978E-001 -6.1937521006E+001 +9.5405809661E-001 -6.2527373136E+001 +7.7370289636E-002 +3.0654859111E+000
22004500000.000 +5.5879049237E-002 -2.4887187441E+000 +9.4882824587E-001 -6.2702582214E+001 +9.6241506453E-001 -6.1757239904E+001 +7.7551067343E-002 +2.5301382921E+000
22204450000.000 +5.8920419072E-002 -3.2655344657E+000 +9.5143122331E-001 -6.2989745105E+001 +9.6404338723E-001 -6.3183316734E+001 +8.0087606001E-002 +2.8035415946E+000
22404400000.000 +5.8815339738E-002 -3.1928495993E+000 +9.4651546261E-001 -6.3973102819E+001 +9.5439976792E-001 -6.4298965297E+001 +8.1004402461E-002 +1.6768478559E+000
22604350000.000 +5.9581431919E-002 -4.8263191254E+000 +9.5279741822E-001 -6.4215965265E+001 +9.5215809464E-001 -6.4671096168E+001 +8.1334484414E-002 +9.4370156238E-001
22804300000.000 +5.9309684553E-002 -5.6846096028E+000 +9.5794181074E-001 -6.5281987587E+001 +9.5808204595E-001 -6.5869792827E+001 +8.2409471781E-002 +6.3568228092E-003
23004250000.000 +5.9599921203E-002 -5.3543737180E+000 +9.5694118238E-001 -6.5867750120E+001 +9.3947360510E-001 -6.6597533935E+001 +8.2680425106E-002 -6.4804332951E-001
23204200000.000 +6.0454401029E-002 -7.2872593032E+000 +9.5481849421E-001 -6.6264825513E+001 +9.3429668727E-001 -6.6989467989E+001 +8.3310287632E-002 -9.5294283485E-001
23404150000.000 +6.0700943675E-002 -7.5899168446E+000 +9.6275691618E-001 -6.7544887596E+001 +9.4721596844E-001 -6.7280364369E+001 +8.5408088325E-002 -7.6230177123E-001
23604100000.000 +6.0726048272E-002 -7.6665693978E+000 +9.5162653889E-001 -6.7565220509E+001 +9.3773801670E-001 -6.9402035239E+001 +8.5395031467E-002 -2.1886416352E+000
23804050000.000 +6.2646324150E-002 -5.7761163993E+000 +9.6143215950E-001 -6.8336079077E+001 +9.1748183320E-001 -6.7936115577E+001 +8.6714601447E-002 -5.4977601106E-001
24004000000.000 +6.4892458167E-002 -9.5022617320E+000 +9.4991943371E-001 -6.8669889741E+001 +9.3998702471E-001 -6.9684515839E+001 +8.8515474514E-002 -3.3158876053E+000
24203950000.000 +6.6554105814E-002 -6.7775674505E+000 +9.5029120226E-001 -6.9835350875E+001 +9.2447797444E-001 -7.0393579761E+001 +8.8980610702E-002 -3.5145647007E+000
24403900000.000 +6.7165641355E-002 -1.3565799653E+001 +9.3958041278E-001 -6.9742062799E+001 +9.3585983738E-001 -7.0262227645E+001 +9.1402440013E-002 -5.9335228879E+000
24603850000.000 +6.6315472527E-002 -1.3297115421E+001 +9.5171774452E-001 -7.0467359101E+001 +9.3919725974E-001 -7.0497149968E+001 +9.1177316772E-002 -6.5565474206E+000
24803800000.000 +6.9039111510E-002 -1.3207189944E+001 +9.3906641753E-001 -7.0773242795E+001 +9.4284366989E-001 -7.2300972220E+001 +9.3649061784E-002 -7.1560447110E+000
25003750000.000 +6.5093986814E-002 -1.4458226649E+001 +9.5160565175E-001 -7.1173121120E+001 +9.2234378515E-001 -7.1607310926E+001 +9.1027993904E-002 -8.5195871564E+000
25203700000.000 +6.7408667508E-002 -1.4571304596E+001 +9.4419501479E-001 -7.2277684407E+001 +9.5571098225E-001 -7.1701967602E+001 +9.4331879485E-002 -8.5413933397E+000
25403650000.000 +7.0098391284E-002 -1.4549548886E+001 +9.3526830554E-001 -7.2593123137E+001 +9.3780480214E-001 -7.3238013180E+001 +9.4937722679E-002 -9.3512153161E+000
25603600000.000 +6.8269517479E-002 -1.7398966903E+001 +9.3294274134E-001 -7.2910097760E+001 +9.3537682423E-001 -7.2313145268E+001 +9.5847635120E-002 -1.1243674152E+001
25803550000.000 +7.1002137247E-002 -1.6982161734E+001 +9.3643033602E-001 -7.3316250566E+001 +9.4723294131E-001 -7.3575320428E+001 +9.6641690644E-002 -1.0300655184E+001
26003500000.000 +7.1901372634E-002 -1.7991501671E+001 +9.3613964778E-001 -7.4714988355E+001 +9.4408317780E-001 -7.3800860786E+001 +9.7528018539E-002 -1.1815623723E+001
26203450000.000 +7.1249222082E-002 -1.9171960525E+001 +9.3268462063E-001 -7.4901262241E+001 +9.4208098875E-001 -7.4143490316E+001 +9.7744077629E-002 -1.2465501169E+001
26403400000.000 +7.3681915116E-002 -1.9172001862E+001 +9.4577740779E-001 -7.5619137782E+001 +9.3876784543E-001 -7.4412523027E+001 +1.0047640037E-001 -1.2236063247E+001
26603350000.000 +7.5103472986E-002 -1.8870940644E+001 +9.3186165083E-001 -7.5719690950E+001 +9.4965924739E-001 -7.6519141874E+001 +1.0095644717E-001 -1.2862871613E+001
26803300000.000 +7.3952633170E-002 -2.0309551967E+001 +9.4328781573E-001 -7.6203355389E+001 +9.3535831100E-001 -7.6295051449E+001 +1.0181133038E-001 -1.4030159160E+001
27003250000.000 +7.4926513333E-002 -2.0939299205E+001 +9.4270133263E-001 -7.7166009252E+001 +9.4701156519E-001 -7.7287800232E+001 +1.0358748559E-001 -1.4359875950E+001
27203200000.000 +7.4658482014E-002 -1.9568493250E+001 +9.5047614178E-001 -7.8017161127E+001 +9.1795743620E-001 -7.8704386760E+001 +1.0240323683E-001 -1.5049963509E+001
27403150000.000 +7.6001153199E-002 -2.2035887277E+001 +9.4472448692E-001 -7.8253271537E+001 +9.1577727444E-001 -7.9028186120E+001 +1.0443890938E-001 -1.6213074500E+001
27603100000.000 +7.6114389520E-002 -2.0631045639E+001 +9.5500902676E-001 -7.9272951563E+001 +9.1782887417E-001 -7.9428734700E+001 +1.0390440119E-001 -1.5454578985E+001
27803050000.000 +7.8607252043E-002 -2.0096910189E+001 +9.5162819159E-001 -8.0242850578E+001 +9.1076832119E-001 -8.0316736150E+001 +1.0511373277E-001 -1.5340256137E+001
28003000000.000 +7.7734639756E-002 -2.0930349371E+001 +9.5465152417E-001 -8.0560628703E+001 +9.0213325795E-001 -8.0452862411E+001 +1.0515899462E-001 -1.5783987077E+001
28202950000.000 +8.0944373300E-002 -2.3305219491E+001 +9.5194676913E-001 -8.1325313357E+001 +9.1049256625E-001 -8.0496279639E+001 +1.0777522387E-001 -1.6743563277E+001
28402900000.000 +8.0011899898E-002 -2.5262926512E+001 +9.3477510512E-001 -8.1612472043E+001 +9.4261742891E-001 -8.1824817683E+001 +1.0954941401E-001 -1.8497404750E+001
28602850000.000 +8.2723975225E-002 -2.7321622224E+001 +9.2629541970E-001 -8.1835820985E+001 +9.1765484746E-001 -8.2161807460E+001 +1.1201932046E-001 -2.0026585149E+001
28802800000.000 +8.1199220824E-002 -2.7730314234E+001 +9.2934463434E-001 -8.2231724866E+001 +9.3564857315E-001 -8.1641356861E+001 +1.1277373524E-001 -2.0959986685E+001
29002750000.000 +8.4549396337E-002 -2.7571694800E+001 +9.3534041222E-001 -8.2508973338E+001 +9.3705822574E-001 -8.3725156225E+001 +1.1538856859E-001 -2.1991850232E+001
29202700000.000 +8.5480062676E-002 -2.8289703232E+001 +9.2816180045E-001 -8.2822187838E+001 +9.3327129124E-001 -8.4114421806E+001 +1.1681947113E-001 -2.3450736141E+001
29402650000.000 +8.6081369395E-002 -2.9425677249E+001 +9.3352716060E-001 -8.2970830759E+001 +9.3704914905E-001 -8.4318994841E+001 +1.1827396381E-001 -2.4436432411E+001
29602600000.000 +8.7664667620E-002 -2.9568150724E+001 +9.3561706002E-001 -8.3784981612E+001 +9.3915342927E-001 -8.5200386872E+001 +1.1919322592E-001 -2.5689605248E+001
29802550000.000 +8.6158205217E-002 -3.2556039344E+001 +9.3338472926E-001 -8.3863004974E+001 +9.2198571074E-001 -8.6031758221E+001 +1.1904943798E-001 -2.7818569561E+001
30002500000.000 +8.6809533897E-002 -3.1086543609E+001 +9.4269600745E-001 -8.4877685032E+001 +9.2793845088E-001 -8.5115510662E+001 +1.1820699526E-001 -2.6453603326E+001
30202450000.000 +8.9526152652E-002 -3.1335956388E+001 +9.3171609932E-001 -8.6096616233E+001 +9.4509665792E-001 -8.6774763856E+001 +1.1974393838E-001 -2.7055930915E+001
30402400000.000 +8.8650724692E-002 -3.1563110346E+001 +9.4393059286E-001 -8.6871405284E+001 +9.0399674341E-001 -8.6949151654E+001 +1.1833713065E-001 -2.7732386703E+001
30602350000.000 +9.2929205938E-002 -3.5262863498E+001 +9.3527232677E-001 -8.7989340724E+001 +9.1555856904E-001 -8.5976306299E+001 +1.2284392050E-001 -2.8315224932E+001
30802300000.000 +9.3931171170E-002 -3.4050891705E+001 +9.3954282357E-001 -8.8591767038E+001 +9.0675445518E-001 -8.7609179725E+001 +1.2141508814E-001 -2.7858467810E+001
31002250000.000 +9.5401552517E-002 -3.8148308484E+001 +9.1539998701E-001 -8.9247279322E+001 +9.1113419731E-001 -8.7683479580E+001 +1.2362663903E-001 -3.0737612714E+001
31202200000.000 +9.5311822304E-002 -3.6874495628E+001 +9.3463842544E-001 -8.9545317136E+001 +9.0699719450E-001 -8.8855107708E+001 +1.2345999872E-001 -3.0158940098E+001
31402150000.000 +9.6319971991E-002 -3.8981606435E+001 +9.1933191033E-001 -9.0772270329E+001 +9.2532343621E-001 -8.9390923065E+001 +1.2520785353E-001 -3.2173305389E+001
31602100000.000 +9.6032862390E-002 -4.0436325600E+001 +9.2673131427E-001 -9.0308539300E+001 +8.9190529966E-001 -9.0924252880E+001 +1.2415785776E-001 -3.3880131116E+001
31802050000.000 +9.2555039529E-002 -4.5621136663E+001 +9.0784800778E-001 -9.1132670340E+001 +9.1986383334E-001 -8.8928973773E+001 +1.2391010597E-001 -3.6375997230E+001
32002000000.000 +9.3738121805E-002 -4.1091259871E+001 +9.3073160082E-001 -9.1096062128E+001 +9.2042423112E-001 -9.1608148016E+001 +1.2295988258E-001 -3.4997855022E+001
32201950000.000 +9.4426187626E-002 -4.1756651385E+001 +9.1812615758E-001 -9.1816164347E+001 +9.2308245952E-001 -9.1467261392E+001 +1.2419770427E-001 -3.5741108817E+001
32401900000.000 +9.3015702900E-002 -4.2360533869E+001 +9.4088961163E-001 -9.1410819573E+001 +9.1447049343E-001 -9.2582421763E+001 +1.2427690283E-001 -3.6855312784E+001
32601850000.000 +9.7952630954E-002 -4.2640453106E+001 +9.2454505461E-001 -9.3018673295E+001 +9.2816549453E-001 -9.2726124465E+001 +1.2714678698E-001 -3.6933972926E+001
32801800000.000 +9.9416628436E-002 -4.3622064757E+001 +9.2859177203E-001 -9.2826773982E+001 +9.2516677157E-001 -9.4425638047E+001 +1.2732667475E-001 -3.8470793294E+001
33001750000.000 +1.0006686332E-001 -4.4291387272E+001 +9.3212575712E-001 -9.3738835237E+001 +9.2560937607E-001 -9.4338503309E+001 +1.2846569952E-001 -3.8728303686E+001
33201700000.000 +1.0095059498E-001 -4.5873929853E+001 +9.3513277995E-001 -9.3888140561E+001 +9.2768747785E-001 -9.4801276152E+001 +1.2883439240E-001 -3.9878883497E+001
33401650000.000 +1.0144683590E-001 -4.7092380956E+001 +9.3202330632E-001 -9.4452366069E+001 +9.2288968740E-001 -9.5387017205E+001 +1.2930338807E-001 -4.0488254560E+001
33601600000.000 +1.0211520463E-001 -4.8050859688E+001 +9.3150162923E-001 -9.5457523167E+001 +9.1477674342E-001 -9.5652927559E+001 +1.2956088453E-001 -4.1341763334E+001
33801550000.000 +1.0344480633E-001 -4.9376047607E+001 +9.2968946007E-001 -9.6268363132E+001 +9.1655643278E-001 -9.6113740544E+001 +1.2992129721E-001 -4.1699340559E+001
34001500000.000 +1.0314621733E-001 -5.1516383059E+001 +9.2330687896E-001 -9.6548297669E+001 +9.0233069702E-001 -9.6504342229E+001 +1.3007393617E-001 -4.3358568970E+001
34201450000.000 +1.0104422194E-001 -5.2580297308E+001 +9.2831254052E-001 -9.6766340083E+001 +9.0328699410E-001 -9.7222172061E+001 +1.3077436385E-001 -4.4200592805E+001
34401400000.000 +1.0407050508E-001 -5.3549408076E+001 +9.2279477912E-001 -9.7909997559E+001 +9.0558543821E-001 -9.7726508237E+001 +1.3251278595E-001 -4.4819854334E+001
34601350000.000 +1.0554978009E-001 -5.4001789325E+001 +9.2233823811E-001 -9.8731524804E+001 +9.0400549404E-001 -9.9147041508E+001 +1.3360301983E-001 -4.5517246633E+001
34801300000.000 +1.0377752388E-001 -5.5277250195E+001 +9.2423940299E-001 -9.9077041095E+001 +8.8300735199E-001 -9.8698666541E+001 +1.3326610958E-001 -4.6668246621E+001
35001250000.000 +1.0779350431E-001 -5.7606120744E+001 +9.2035140045E-001 -1.0011536835E+002 +8.9256158112E-001 -9.8603214078E+001 +1.3471220765E-001 -4.7181173514E+001
35201200000.000 +1.0578400451E-001 -5.8241485882E+001 +9.1567020552E-001 -1.0031791031E+002 +8.9083467529E-001 -1.0052454659E+002 +1.3425947479E-001 -4.8725038309E+001
35401150000.000 +1.0689440416E-001 -5.8527080834E+001 +9.1621881917E-001 -1.0119704969E+002 +8.9841972572E-001 -1.0060546690E+002 +1.3542148914E-001 -4.9260198629E+001
35601100000.000 +1.0821150924E-001 -6.0503784513E+001 +9.1718967897E-001 -1.0160480534E+002 +8.9831476163E-001 -1.0100492047E+002 +1.3620297761E-001 -5.0585782196E+001
35801050000.000 +1.1145449249E-001 -6.1572274677E+001 +9.0683501919E-001 -1.0255345180E+002 +8.9419345344E-001 -1.0211560671E+002 +1.3764774053E-001 -5.2049871986E+001
36001000000.000 +1.0846091780E-001 -6.3914301354E+001 +9.1335811624E-001 -1.0224314020E+002 +8.8910059209E-001 -1.0317000646E+002 +1.3661536700E-001 -5.4108980722E+001
36200950000.000 +1.0857178555E-001 -6.6003253545E+001 +9.0938959516E-001 -1.0362503425E+002 +9.0522292212E-001 -1.0216993502E+002 +1.3633002940E-001 -5.5036184878E+001
36400900000.000 +1.0593628361E-001 -6.6435450278E+001 +9.1055843843E-001 -1.0289525426E+002 +9.1046633416E-001 -1.0381261939E+002 +1.3491077014E-001 -5.6957330116E+001
36600850000.000 +1.0430672105E-001 -7.0299189039E+001 +9.0584979481E-001 -1.0354858473E+002 +8.9050304139E-001 -1.0333727190E+002 +1.3373674770E-001 -5.9227104269E+001
36800800000.000 +1.0166201169E-001 -6.9607894960E+001 +9.2096815211E-001 -1.0323680863E+002 +9.1167319553E-001 -1.0422511985E+002 +1.3189996738E-001 -5.9283473166E+001
37000750000.000 +9.9149058297E-002 -7.0912601262E+001 +9.1419263149E-001 -1.0414923130E+002 +9.1056844447E-001 -1.0429196367E+002 +1.3076010299E-001 -6.0166266725E+001
37200700000.000 +9.2919627749E-002 -7.2533366195E+001 +9.2321815035E-001 -1.0350160322E+002 +9.0411250802E-001 -1.0462782666E+002 +1.2799790369E-001 -6.1545690701E+001
37400650000.000 +9.3821991766E-002 -7.1939962476E+001 +9.2624063518E-001 -1.0504913205E+002 +9.0209615921E-001 -1.0477110749E+002 +1.2823821781E-001 -6.1134111865E+001
37600600000.000 +9.2422007926E-002 -7.2957527164E+001 +9.3338582094E-001 -1.0566451692E+002 +9.0380771670E-001 -1.0603245378E+002 +1.2621761344E-001 -6.2444162483E+001
37800550000.000 +9.1193961985E-002 -7.2787302362E+001 +9.3170600135E-001 -1.0669498629E+002 +8.8920208679E-001 -1.0589706274E+002 +1.2470907681E-001 -6.1884505918E+001
38000500000.000 +9.1743549876E-002 -7.3884962992E+001 +9.3267719152E-001 -1.0734963959E+002 +9.0103241912E-001 -1.0539627964E+002 +1.2455661123E-001 -6.1652483448E+001
38200450000.000 +9.3454363060E-002 -7.4768584163E+001 +9.2285594799E-001 -1.0882477084E+002 +8.9971679049E-001 -1.0717031481E+002 +1.2473441391E-001 -6.2606544300E+001
38400400000.000 +9.0964539826E-002 -7.8900755895E+001 +9.1400060407E-001 -1.0872790995E+002 +8.8086465507E-001 -1.0698822498E+002 +1.2523407274E-001 -6.5001147650E+001
38600350000.000 +8.8567426676E-002 -7.7471152820E+001 +9.1805351291E-001 -1.0952632073E+002 +9.0244353326E-001 -1.0799960512E+002 +1.2439695901E-001 -6.5648401251E+001
38800300000.000 +8.7291389691E-002 -8.2348781350E+001 +8.9802531682E-001 -1.0986035397E+002 +8.9017369258E-001 -1.0828176429E+002 +1.2422129461E-001 -6.9192656200E+001
39000250000.000 +8.5474600368E-002 -8.1669735559E+001 +9.0201024507E-001 -1.1028237102E+002 +8.8667612695E-001 -1.0974193824E+002 +1.2452454460E-001 -6.9793680230E+001
39200200000.000 +8.7346771572E-002 -8.2443887729E+001 +8.9351069605E-001 -1.1143789558E+002 +8.7622918757E-001 -1.0969309845E+002 +1.2640469391E-001 -7.1491403956E+001
39400150000.000 +7.7966829001E-002 -8.0038986746E+001 +8.9819874652E-001 -1.1064046436E+002 +8.9722115239E-001 -1.1108688691E+002 +1.2099454187E-001 -7.3392255201E+001
39600100000.000 +7.4402975042E-002 -8.3641492922E+001 +8.9536828023E-001 -1.1077500469E+002 +8.8416222974E-001 -1.1068805993E+002 +1.1768799066E-001 -7.6875905360E+001
39800050000.000 +7.3027028102E-002 -7.3328257278E+001 +9.2133250152E-001 -1.1105908244E+002 +9.1702342733E-001 -1.1197303747E+002 +1.1295738925E-001 -7.4187991199E+001
40000000000.000 +7.6051189487E-002 -7.3721779770E+001 +9.2459494439E-001 -1.1271914388E+002 +9.0213887720E-001 -1.1373903762E+002 +1.1152338498E-001 -7.4794442905E+001
