# Supplementary material for: Conductivity and radio frequency performance data for silver nanoparticle inks deposited via aerosol jet deposition and processed under varying conditions
Source: Data Brief. 2020 Sep 24;33:106331. doi: 10.1016/j.dib.2020.106331 (PMC7560714; doi:10.1016/j.dib.2020.106331)
Supplement: Supplementary file 3 [file mmc3.zip › Sintering Study/Clariant Ink/RF Data/CLA_11_05.S2P]

!  2-Port S-parameters saved by WinCal
! VAR MeasName=S-Parameters (CALIBRATED_DATA) read from VNA (E8364B)
! VAR MeasDate=11/27/2017 3:33:56 PM
! VAR NAME=AFRL171011_08_05
! VAR FILENAME=AFRL171011_08_05.S2P
! VAR DATE=11/27/2017 3:33:56 PM
! VAR PHYS_PORTS=1,2
! VAR ObjTypeName=DATASET
! VAR IndexType=Frequency
!
# Hz S MA R 50
10000000.000 +1.0473178059E-002 -1.7296587871E+002 +9.8187238015E-001 -2.4855639068E-001 +9.8130759210E-001 -1.7572938294E-001 +9.5829257048E-003 -1.6854276638E+002
209950000.000 +1.2363274349E-002 -1.7843515999E+002 +9.7925107178E-001 -7.6718189838E-001 +9.7952865158E-001 -7.6237533625E-001 +1.2286657231E-002 -1.7960359392E+002
409900000.000 +1.2509952873E-002 +1.7937170372E+002 +9.7837819865E-001 -1.4111682438E+000 +9.7871708231E-001 -1.3842457697E+000 +1.2448481867E-002 +1.7906214270E+002
609850000.000 +1.2832557637E-002 -1.7965358461E+002 +9.7741961786E-001 -2.0661445795E+000 +9.7847109646E-001 -2.1028396395E+000 +1.2436056168E-002 -1.7983760907E+002
809800000.000 +1.2901889568E-002 +1.7599712552E+002 +9.7666580146E-001 -2.6641993625E+000 +9.7711835376E-001 -2.6814646172E+000 +1.2652792550E-002 +1.7614185778E+002
1009750000.000 +1.3570019985E-002 +1.7542625646E+002 +9.7544280184E-001 -3.3330460590E+000 +9.7627705200E-001 -3.3199473009E+000 +1.3443133538E-002 +1.7531867622E+002
1209700000.000 +1.3346113392E-002 +1.7184560400E+002 +9.7501451442E-001 -3.8780766700E+000 +9.7524282700E-001 -3.8670679388E+000 +1.3574119026E-002 +1.7130526222E+002
1409650000.000 +1.3647618002E-002 +1.7124769715E+002 +9.7426569547E-001 -4.5005538530E+000 +9.7452747706E-001 -4.5330569581E+000 +1.3524359339E-002 +1.7033401960E+002
1609600000.000 +1.3616688079E-002 +1.7187283608E+002 +9.7331228584E-001 -5.1254015176E+000 +9.7385443083E-001 -5.1140963289E+000 +1.3580958834E-002 +1.7032923607E+002
1809550000.000 +1.4269219571E-002 +1.7159860878E+002 +9.7231370244E-001 -5.7727029796E+000 +9.7261437679E-001 -5.6968687745E+000 +1.4090460003E-002 +1.6935203005E+002
2009500000.000 +1.5668667642E-002 +1.6739471066E+002 +9.7065287557E-001 -6.3198476324E+000 +9.7125374071E-001 -6.2895123426E+000 +1.5196287184E-002 +1.6744591686E+002
2209450000.000 +1.5460176823E-002 +1.6250629326E+002 +9.6968526336E-001 -6.8441068192E+000 +9.7044533512E-001 -6.8899043458E+000 +1.5764671178E-002 +1.6157914915E+002
2409400000.000 +1.5240038355E-002 +1.5891244151E+002 +9.6983084357E-001 -7.4183369754E+000 +9.7010222787E-001 -7.4250675464E+000 +1.5358937388E-002 +1.5987764683E+002
2609350000.000 +1.5521066576E-002 +1.5587087644E+002 +9.6881169254E-001 -7.9591576408E+000 +9.6987294468E-001 -8.0251894235E+000 +1.5629163403E-002 +1.5613780546E+002
2809300000.000 +1.5307990876E-002 +1.5326891745E+002 +9.6851134386E-001 -8.5866030601E+000 +9.6930025734E-001 -8.5817031421E+000 +1.5372633016E-002 +1.5293076715E+002
3009250000.000 +1.5124177946E-002 +1.5236372915E+002 +9.6764024663E-001 -9.1908914394E+000 +9.6810366465E-001 -9.1857230154E+000 +1.5266209229E-002 +1.5180501983E+002
3209200000.000 +1.5667325509E-002 +1.4929101718E+002 +9.6688006786E-001 -9.7338133739E+000 +9.6732535095E-001 -9.7627347159E+000 +1.5662272716E-002 +1.4998637017E+002
3409150000.000 +1.5733877040E-002 +1.4669582198E+002 +9.6631138398E-001 -1.0250225742E+001 +9.6650224663E-001 -1.0283215603E+001 +1.6237876164E-002 +1.4550884048E+002
3609100000.000 +1.5687073416E-002 +1.4339807377E+002 +9.6538970558E-001 -1.0824404849E+001 +9.6610078256E-001 -1.0844895585E+001 +1.6338676471E-002 +1.4335971627E+002
3809050000.000 +1.6277906314E-002 +1.4097633632E+002 +9.6547569534E-001 -1.1416432355E+001 +9.6570582300E-001 -1.1413511097E+001 +1.6834567698E-002 +1.4051671622E+002
4009000000.000 +1.6159884052E-002 +1.3713761258E+002 +9.6407759323E-001 -1.1941549092E+001 +9.6498631300E-001 -1.1994708347E+001 +1.6892342184E-002 +1.3656300385E+002
4208950000.000 +1.6256147750E-002 +1.3563004204E+002 +9.6402253966E-001 -1.2548471735E+001 +9.6490843482E-001 -1.2529933372E+001 +1.6872403334E-002 +1.3572880425E+002
4408900000.000 +1.6272532841E-002 +1.3299909551E+002 +9.6332943179E-001 -1.3154615173E+001 +9.6424735961E-001 -1.3108988357E+001 +1.7186044600E-002 +1.3260716682E+002
4608850000.000 +1.6700907054E-002 +1.3071924952E+002 +9.6334738875E-001 -1.3657799847E+001 +9.6420041705E-001 -1.3671200003E+001 +1.7541089533E-002 +1.2970099528E+002
4808800000.000 +1.6753065411E-002 +1.2711411833E+002 +9.6239759068E-001 -1.4245929617E+001 +9.6363866984E-001 -1.4240305475E+001 +1.7912277752E-002 +1.2698760318E+002
5008750000.000 +1.7024400834E-002 +1.2420110270E+002 +9.6275673386E-001 -1.4763344616E+001 +9.6423931521E-001 -1.4788180874E+001 +1.7943588882E-002 +1.2366856615E+002
5208700000.000 +1.7301034139E-002 +1.2138463462E+002 +9.6228483509E-001 -1.5381174694E+001 +9.6288442102E-001 -1.5412528275E+001 +1.8506045069E-002 +1.2097406249E+002
5408650000.000 +1.6988388469E-002 +1.1771340956E+002 +9.6186358788E-001 -1.5892191657E+001 +9.6322263957E-001 -1.5885543058E+001 +1.8442105267E-002 +1.1689913001E+002
5608600000.000 +1.7112300271E-002 +1.1463864877E+002 +9.6263836856E-001 -1.6512454237E+001 +9.6384630942E-001 -1.6503714151E+001 +1.8337403232E-002 +1.1390175475E+002
5808550000.000 +1.7093669897E-002 +1.1128158662E+002 +9.6225794982E-001 -1.7081045879E+001 +9.6261531322E-001 -1.7061021748E+001 +1.8546531616E-002 +1.1063918576E+002
6008500000.000 +1.7051807213E-002 +1.0853744051E+002 +9.6156519937E-001 -1.7645889399E+001 +9.6253315216E-001 -1.7585422483E+001 +1.8510376430E-002 +1.0839624975E+002
6208450000.000 +1.7243679358E-002 +1.0506182765E+002 +9.6137433741E-001 -1.8200601457E+001 +9.6184264063E-001 -1.8184222178E+001 +1.8768123640E-002 +1.0739867793E+002
6408400000.000 +1.7398545917E-002 +1.0341565665E+002 +9.6106377195E-001 -1.8801042224E+001 +9.6169426372E-001 -1.8797521404E+001 +1.9106780425E-002 +1.0472042017E+002
6608350000.000 +1.7508501731E-002 +1.0120550493E+002 +9.5934405329E-001 -1.9345914436E+001 +9.6033159252E-001 -1.9324332667E+001 +1.9240814085E-002 +1.0292342639E+002
6808300000.000 +1.7805223556E-002 +9.7654552758E+001 +9.6068639652E-001 -1.9868451670E+001 +9.6136425651E-001 -1.9803395150E+001 +1.9521963300E-002 +9.9422736595E+001
7008250000.000 +1.7943600502E-002 +9.5670130402E+001 +9.5918806226E-001 -2.0515693184E+001 +9.6065934955E-001 -2.0542795303E+001 +1.9956693143E-002 +9.7281911962E+001
7208200000.000 +1.7980260168E-002 +9.3195344492E+001 +9.5858371515E-001 -2.1035314488E+001 +9.5944300773E-001 -2.1005135909E+001 +1.9820514446E-002 +9.4855276865E+001
7408150000.000 +1.8018625627E-002 +9.0097384738E+001 +9.5867607332E-001 -2.1651108876E+001 +9.6042717271E-001 -2.1643280379E+001 +2.0032991648E-002 +9.2633238465E+001
7608100000.000 +1.8380270395E-002 +8.7470681957E+001 +9.5826466015E-001 -2.2145651343E+001 +9.5743693807E-001 -2.2163306733E+001 +2.0717661340E-002 +9.0495981221E+001
7808050000.000 +1.8313933211E-002 +8.5505233401E+001 +9.5734020118E-001 -2.2707713764E+001 +9.5639214396E-001 -2.2745194984E+001 +2.0472389216E-002 +8.8612143092E+001
8008000000.000 +1.8660725857E-002 +8.2108121939E+001 +9.5637022649E-001 -2.3231033568E+001 +9.5720176952E-001 -2.3271331855E+001 +2.0958295316E-002 +8.6195740909E+001
8207950000.000 +1.8899799542E-002 +8.1198084012E+001 +9.5667815041E-001 -2.3972860188E+001 +9.5860046761E-001 -2.4011263335E+001 +2.1410143383E-002 +8.4454583007E+001
8407900000.000 +1.9521697147E-002 +7.6844949848E+001 +9.5459051259E-001 -2.4438906023E+001 +9.5495876917E-001 -2.4417795685E+001 +2.2136453878E-002 +8.1743150984E+001
8607850000.000 +1.9874241630E-002 +7.4928481283E+001 +9.5643123201E-001 -2.4910005895E+001 +9.5893543872E-001 -2.4816809486E+001 +2.2710762256E-002 +7.9992225245E+001
8807800000.000 +2.0935874393E-002 +7.1174865392E+001 +9.5514097891E-001 -2.5571340283E+001 +9.5662902488E-001 -2.5654631246E+001 +2.3943257889E-002 +7.6518006692E+001
9007750000.000 +2.0531434940E-002 +6.8477094896E+001 +9.5377495949E-001 -2.6081783700E+001 +9.5414379316E-001 -2.6049232211E+001 +2.3660551758E-002 +7.4385237747E+001
9207700000.000 +2.0814592485E-002 +6.6729351425E+001 +9.5423850838E-001 -2.6648862377E+001 +9.5714694803E-001 -2.6671438373E+001 +2.3811472856E-002 +7.2012057139E+001
9407650000.000 +2.1526590419E-002 +6.4354157781E+001 +9.5383324580E-001 -2.7191511907E+001 +9.5603517594E-001 -2.7310408539E+001 +2.4686343987E-002 +7.0255292204E+001
9607600000.000 +2.1914259449E-002 +6.1548034492E+001 +9.5200062995E-001 -2.7758565495E+001 +9.5438005220E-001 -2.7890983532E+001 +2.5040668358E-002 +6.7700793583E+001
9807550000.000 +2.1556317558E-002 +5.8382783291E+001 +9.5231002802E-001 -2.8301183361E+001 +9.5342296309E-001 -2.8334340436E+001 +2.5113536539E-002 +6.5569358703E+001
10007500000.000 +2.1204749350E-002 +5.4995845857E+001 +9.5352480510E-001 -2.8990412729E+001 +9.5509823984E-001 -2.9022490706E+001 +2.5273846344E-002 +6.2772016954E+001
10207450000.000 +2.2052743094E-002 +5.3893724685E+001 +9.5120182572E-001 -2.9468089262E+001 +9.4919458584E-001 -2.9459053841E+001 +2.5804588268E-002 +6.1833323170E+001
10407400000.000 +2.2207615641E-002 +5.1568564807E+001 +9.5278955311E-001 -2.9919702086E+001 +9.5255424502E-001 -2.9669805551E+001 +2.6301300875E-002 +6.0322026427E+001
10607350000.000 +2.2523368613E-002 +5.0632807642E+001 +9.5046677953E-001 -3.0629194508E+001 +9.5282622831E-001 -3.0677814798E+001 +2.6575702633E-002 +5.9255282194E+001
10807300000.000 +2.3118075577E-002 +4.7963907938E+001 +9.5094135918E-001 -3.1081948261E+001 +9.4675436340E-001 -3.0947760491E+001 +2.7296806225E-002 +5.6568410803E+001
11007250000.000 +2.3186111275E-002 +4.5301594136E+001 +9.5060866819E-001 -3.1608576288E+001 +9.5272461823E-001 -3.1443934919E+001 +2.7564714276E-002 +5.4512710639E+001
11207200000.000 +2.4286359401E-002 +4.2120208935E+001 +9.5147379693E-001 -3.2098954371E+001 +9.5074014636E-001 -3.1980150557E+001 +2.8416976494E-002 +5.3483917564E+001
11407150000.000 +2.4386670009E-002 +4.1437801592E+001 +9.4729652763E-001 -3.2826016975E+001 +9.5023542432E-001 -3.2759016950E+001 +2.8854762457E-002 +5.1101421979E+001
11607100000.000 +2.3568937734E-002 +3.8188094101E+001 +9.4794527431E-001 -3.2900383185E+001 +9.4633033843E-001 -3.2999484655E+001 +2.8662645050E-002 +4.8787112101E+001
11807050000.000 +2.4472556238E-002 +3.6013542096E+001 +9.5054528985E-001 -3.3800141136E+001 +9.5636187416E-001 -3.3843993051E+001 +2.9658160729E-002 +4.7474738539E+001
12007000000.000 +2.4733236509E-002 +3.3853925513E+001 +9.4523323269E-001 -3.3971927030E+001 +9.4339498097E-001 -3.4379721727E+001 +3.0218488724E-002 +4.4964756065E+001
12206950000.000 +2.4755802189E-002 +3.3947455375E+001 +9.4836483032E-001 -3.4729317086E+001 +9.5441510520E-001 -3.4590957366E+001 +3.0753308240E-002 +4.4231167342E+001
12406900000.000 +2.5974326607E-002 +3.2330699760E+001 +9.4834397542E-001 -3.5088009779E+001 +9.5183596513E-001 -3.5694532465E+001 +3.2175937487E-002 +4.1863480366E+001
12606850000.000 +2.5193022963E-002 +3.3794237717E+001 +9.5029092129E-001 -3.5876588165E+001 +9.5132719581E-001 -3.6030875458E+001 +3.2026134413E-002 +4.0962632907E+001
12806800000.000 +2.7429945955E-002 +3.4681527432E+001 +9.4720198548E-001 -3.6096612134E+001 +9.4958524729E-001 -3.6649184912E+001 +3.2411682903E-002 +3.8841945998E+001
13006750000.000 +2.9385823736E-002 +2.8157727991E+001 +9.5328723068E-001 -3.7142770288E+001 +9.5681031418E-001 -3.7239233276E+001 +3.2243280992E-002 +3.7318706076E+001
13206700000.000 +2.8934676655E-002 +2.7852802596E+001 +9.4897646254E-001 -3.7727795389E+001 +9.5099807541E-001 -3.8268686921E+001 +3.2766822634E-002 +3.8773940157E+001
13406650000.000 +2.9137398629E-002 +2.2215715308E+001 +9.5299361299E-001 -3.8235586587E+001 +9.4969289966E-001 -3.8022121116E+001 +3.3849595228E-002 +3.6037659278E+001
13606600000.000 +2.9017146343E-002 +1.9524120369E+001 +9.5049968988E-001 -3.8844146777E+001 +9.5469247298E-001 -3.8727177596E+001 +3.3937391964E-002 +3.4651582171E+001
13806550000.000 +2.9886966905E-002 +1.9709564626E+001 +9.4838268656E-001 -3.9590059840E+001 +9.4613639559E-001 -3.9412123446E+001 +3.5136546538E-002 +3.5901777813E+001
14006500000.000 +2.9642508613E-002 +1.6751820765E+001 +9.4612481161E-001 -3.9896215800E+001 +9.4855346454E-001 -3.9510714976E+001 +3.5200488635E-002 +3.2126716299E+001
14206450000.000 +3.0571393151E-002 +1.5559198946E+001 +9.4959158429E-001 -4.0509064290E+001 +9.5075543603E-001 -4.0068977158E+001 +3.6066408079E-002 +3.1416061664E+001
14406400000.000 +3.2191812290E-002 +1.2830336445E+001 +9.5017656083E-001 -4.1059826595E+001 +9.4714640536E-001 -4.0286712011E+001 +3.6846315888E-002 +3.0675101313E+001
14606350000.000 +3.0952819477E-002 +1.0479490437E+001 +9.4377190623E-001 -4.1331202867E+001 +9.4803183352E-001 -4.0890164550E+001 +3.6509012000E-002 +2.9021013515E+001
14806300000.000 +3.0859728991E-002 +1.0724262195E+001 +9.5050929585E-001 -4.1649844633E+001 +9.4927584609E-001 -4.1550012141E+001 +3.7725740694E-002 +2.8980696581E+001
15006250000.000 +3.1719028360E-002 +1.0664779059E+001 +9.4527261393E-001 -4.2403476435E+001 +9.5171708714E-001 -4.2508123298E+001 +3.8799947741E-002 +2.7556306526E+001
15206200000.000 +3.0378025930E-002 +1.0734330403E+001 +9.5038090473E-001 -4.2463524477E+001 +9.4581726383E-001 -4.2318665588E+001 +3.7969966321E-002 +2.7354490779E+001
15406150000.000 +3.2717830508E-002 +6.9714310150E+000 +9.5187391767E-001 -4.3460918861E+001 +9.6157304253E-001 -4.3307811720E+001 +4.0465293844E-002 +2.5288946186E+001
15606100000.000 +3.2579774881E-002 +5.6172702247E+000 +9.5070046584E-001 -4.3857453403E+001 +9.4868028205E-001 -4.4580709099E+001 +4.1028537133E-002 +2.3609715616E+001
15806050000.000 +3.2284899106E-002 +5.1845211540E+000 +9.5199117418E-001 -4.4811059776E+001 +9.5691333978E-001 -4.4607438155E+001 +4.1380146497E-002 +2.2183851125E+001
16006000000.000 +3.3451752781E-002 +2.7055468040E+000 +9.5516450038E-001 -4.4976250190E+001 +9.5341245714E-001 -4.5653852910E+001 +4.2333723958E-002 +2.0982222531E+001
16205950000.000 +3.2812296320E-002 +2.7223832408E+000 +9.5583037404E-001 -4.5924601584E+001 +9.4963911239E-001 -4.6299329425E+001 +4.2166032703E-002 +2.0830189072E+001
16405900000.000 +3.4617425404E-002 -1.5814203292E+000 +9.4892208758E-001 -4.5768065150E+001 +9.4380116948E-001 -4.7522993532E+001 +4.4625989878E-002 +1.6692978950E+001
16605850000.000 +3.3124621938E-002 -2.7102819244E-002 +9.5669918892E-001 -4.6953689429E+001 +9.5410422564E-001 -4.7154460957E+001 +4.3981209418E-002 +1.8498058771E+001
16805800000.000 +3.4694616319E-002 +3.9256246283E+000 +9.4478390431E-001 -4.7672949307E+001 +9.5366821899E-001 -4.8582802807E+001 +4.5286507751E-002 +2.0046641956E+001
17005750000.000 +3.4404785902E-002 +1.6885635026E+000 +9.5323603501E-001 -4.8417266326E+001 +9.4304400543E-001 -4.8071550402E+001 +4.6216745372E-002 +1.7912962481E+001
17205700000.000 +3.4998550502E-002 +9.9051371507E-001 +9.4701768147E-001 -4.8736095700E+001 +9.5245074387E-001 -4.9117432952E+001 +4.7094650948E-002 +1.7083406547E+001
17405650000.000 +3.5623028047E-002 +9.3886266661E-001 +9.5343731517E-001 -4.9415546445E+001 +9.4593909410E-001 -4.9514414398E+001 +4.7528746082E-002 +1.6483093494E+001
17605600000.000 +3.6796128459E-002 -1.4251826375E+000 +9.4232188215E-001 -4.9960726379E+001 +9.4854536791E-001 -4.9753712572E+001 +4.8601566623E-002 +1.4465662125E+001
17805550000.000 +3.7335104630E-002 -3.8469824960E+000 +9.5274749831E-001 -5.0477340319E+001 +9.4942942238E-001 -4.9955983970E+001 +4.8993949545E-002 +1.3841607631E+001
18005500000.000 +3.7358373479E-002 -3.3758750950E+000 +9.4361900454E-001 -5.1148075739E+001 +9.5592548843E-001 -5.1116083792E+001 +4.9093381016E-002 +1.3804902068E+001
18205450000.000 +3.7651858848E-002 -5.1083201375E+000 +9.4461341566E-001 -5.1267774621E+001 +9.5255995147E-001 -5.1310909554E+001 +5.0036347895E-002 +1.1552323887E+001
18405400000.000 +3.7171225576E-002 -6.6050362946E+000 +9.4674600605E-001 -5.2210092517E+001 +9.6402491028E-001 -5.1579576041E+001 +5.0350884957E-002 +1.0277988027E+001
18605350000.000 +3.7398538401E-002 -5.4278168785E+000 +9.4802808045E-001 -5.2966702622E+001 +9.6165887707E-001 -5.3083665446E+001 +5.1022861914E-002 +1.0296563021E+001
18805300000.000 +3.8724095539E-002 -8.2653214790E+000 +9.4958201053E-001 -5.2977238550E+001 +9.4218049120E-001 -5.3249656424E+001 +5.2411807645E-002 +8.4391033451E+000
19005250000.000 +3.9795392934E-002 -8.5391535085E+000 +9.5418955367E-001 -5.3468521639E+001 +9.6188295875E-001 -5.3510981405E+001 +5.3780856727E-002 +8.4854678972E+000
19205200000.000 +3.9054894342E-002 -1.0910070505E+001 +9.5808705073E-001 -5.3962817195E+001 +9.5232438471E-001 -5.5409446023E+001 +5.4578321164E-002 +5.9512456413E+000
19405150000.000 +3.8755946621E-002 -9.1954423051E+000 +9.5684794938E-001 -5.4829892125E+001 +9.4357317070E-001 -5.5476401918E+001 +5.4126847071E-002 +6.0398346432E+000
19605100000.000 +3.8533528075E-002 -1.2062159259E+001 +9.6238602604E-001 -5.5004036899E+001 +9.4109585184E-001 -5.6059430434E+001 +5.4318568237E-002 +4.7755145390E+000
19805050000.000 +3.9983788912E-002 -1.0118527764E+001 +9.5869526513E-001 -5.6271301258E+001 +9.5178737651E-001 -5.6664319699E+001 +5.5972718603E-002 +5.3081498878E+000
20005000000.000 +4.2474121236E-002 -1.1062252434E+001 +9.5045105604E-001 -5.6538579686E+001 +9.4236899541E-001 -5.7705127594E+001 +5.7433165486E-002 +4.7275063858E+000
20204950000.000 +4.1366053827E-002 -1.0848004226E+001 +9.6011460848E-001 -5.7494871632E+001 +9.4667630987E-001 -5.7193313251E+001 +5.8169732347E-002 +4.6463161371E+000
20404900000.000 +4.2338777472E-002 -1.0902683682E+001 +9.5502600624E-001 -5.7957868227E+001 +9.4682054515E-001 -5.8776541824E+001 +5.8079458437E-002 +3.7945347243E+000
20604850000.000 +4.4604275269E-002 -1.1328710990E+001 +9.5083648215E-001 -5.8620891438E+001 +9.3078659563E-001 -5.8333056812E+001 +5.9905317896E-002 +3.0194939735E+000
20804800000.000 +4.3944453384E-002 -1.2401939674E+001 +9.4343052235E-001 -5.9122772175E+001 +9.5227637095E-001 -5.9003933492E+001 +6.0303536333E-002 +1.7858211821E+000
21004750000.000 +4.4715141310E-002 -1.2479699536E+001 +9.5017322210E-001 -5.9890312507E+001 +9.4689123966E-001 -5.9808516358E+001 +6.1575958286E-002 +1.6636578291E+000
21204700000.000 +4.5381870546E-002 -1.3443686784E+001 +9.3596428972E-001 -6.0184523257E+001 +9.5507571692E-001 -6.0260379899E+001 +6.1546467828E-002 +5.9276516488E-001
21404650000.000 +4.6244133909E-002 -1.4521733413E+001 +9.4306021622E-001 -6.0476479365E+001 +9.4947333368E-001 -6.0394981864E+001 +6.2408296571E-002 -2.4690460951E-001
21604600000.000 +4.3949353623E-002 -1.3972645484E+001 +9.3476877258E-001 -6.1728682322E+001 +9.7058798508E-001 -6.1069574562E+001 +6.1378346627E-002 -9.0680356168E-001
21804550000.000 +4.8296051983E-002 -1.5186029011E+001 +9.4195064206E-001 -6.1628212797E+001 +9.5189610284E-001 -6.2167974045E+001 +6.5167017619E-002 -2.1854630828E+000
22004500000.000 +4.6848254783E-002 -1.6045245515E+001 +9.4592881860E-001 -6.2363529311E+001 +9.6044819061E-001 -6.1410166750E+001 +6.5039088655E-002 -2.9440943399E+000
22204450000.000 +4.9943696410E-002 -1.6368460011E+001 +9.4895046864E-001 -6.2679181603E+001 +9.6276679301E-001 -6.2809148532E+001 +6.7515657524E-002 -2.3205361932E+000
22404400000.000 +4.9735663441E-002 -1.6163223381E+001 +9.4412860419E-001 -6.3681072935E+001 +9.5327978002E-001 -6.3946095484E+001 +6.8025833480E-002 -3.5110857243E+000
22604350000.000 +5.0484395804E-002 -1.7723619309E+001 +9.5082407576E-001 -6.3844861858E+001 +9.5073861770E-001 -6.4293095003E+001 +6.8996644320E-002 -4.5345322098E+000
22804300000.000 +5.0752856857E-002 -1.9061078271E+001 +9.5583439396E-001 -6.4894781170E+001 +9.5637368811E-001 -6.5478872187E+001 +6.9959535028E-002 -5.1960349574E+000
23004250000.000 +5.0547080636E-002 -1.8162323359E+001 +9.5469548229E-001 -6.5460926733E+001 +9.3818093563E-001 -6.6162377779E+001 +7.0448291881E-002 -5.9354782398E+000
23204200000.000 +5.1918717436E-002 -1.9793253855E+001 +9.5255825412E-001 -6.5884713603E+001 +9.3323233984E-001 -6.6594330341E+001 +7.1124606953E-002 -6.0401835063E+000
23404150000.000 +5.1998497450E-002 -2.0486230010E+001 +9.6067423590E-001 -6.7140662783E+001 +9.4579485535E-001 -6.6848242022E+001 +7.2713097865E-002 -5.7274904075E+000
23604100000.000 +5.2529564965E-002 -2.0670069239E+001 +9.4997212100E-001 -6.7189313800E+001 +9.3655207949E-001 -6.8970844327E+001 +7.2579066147E-002 -7.4080258053E+000
23804050000.000 +5.2006842507E-002 -1.8501809184E+001 +9.6013694557E-001 -6.7964823952E+001 +9.1663522054E-001 -6.7489567100E+001 +7.3311924907E-002 -5.6386389104E+000
24004000000.000 +5.4445502923E-002 -2.1841748166E+001 +9.4751027787E-001 -6.8219880563E+001 +9.3863528352E-001 -6.9244429678E+001 +7.4789422234E-002 -8.1884848748E+000
24203950000.000 +5.5650500068E-002 -1.7680773355E+001 +9.4836270170E-001 -6.9436472420E+001 +9.2319778001E-001 -7.0011951022E+001 +7.5525774888E-002 -7.9873724232E+000
24403900000.000 +5.8010500326E-002 -2.4318307384E+001 +9.3828633452E-001 -6.9366349717E+001 +9.3490360470E-001 -6.9901220241E+001 +7.7930407727E-002 -1.0300108112E+001
24603850000.000 +5.7192142473E-002 -2.4615096548E+001 +9.4927165415E-001 -7.0071205802E+001 +9.3763695031E-001 -7.0030830637E+001 +7.7720090732E-002 -1.1078468780E+001
24803800000.000 +5.9404277518E-002 -2.3774165586E+001 +9.3680065882E-001 -7.0409006978E+001 +9.4164752153E-001 -7.1865287756E+001 +8.0528369776E-002 -1.1485321827E+001
25003750000.000 +5.5941531630E-002 -2.6007667507E+001 +9.4897758232E-001 -7.0774160745E+001 +9.2186430651E-001 -7.1208794081E+001 +7.8212873919E-002 -1.3153558195E+001
25203700000.000 +5.8017333426E-002 -2.5711025120E+001 +9.4233969312E-001 -7.1874361642E+001 +9.5458043684E-001 -7.1269437247E+001 +8.1167379526E-002 -1.2973745356E+001
25403650000.000 +6.0677714088E-002 -2.5075208527E+001 +9.3337459403E-001 -7.2215423921E+001 +9.3714593891E-001 -7.2811933708E+001 +8.2162699358E-002 -1.3684642475E+001
25603600000.000 +5.9558471752E-002 -2.8342850980E+001 +9.3156940529E-001 -7.2516992466E+001 +9.3431406197E-001 -7.1847769439E+001 +8.2794068604E-002 -1.5649338882E+001
25803550000.000 +6.1520777963E-002 -2.7073987482E+001 +9.3431151054E-001 -7.2939299802E+001 +9.4598047657E-001 -7.3155877878E+001 +8.3565178597E-002 -1.4554225562E+001
26003500000.000 +6.2666988377E-002 -2.8007276855E+001 +9.3370690579E-001 -7.4333304502E+001 +9.4269801890E-001 -7.3384125682E+001 +8.4789288787E-002 -1.6124139973E+001
26203450000.000 +6.2291569026E-002 -2.9096036851E+001 +9.3048619840E-001 -7.4483155962E+001 +9.4086159816E-001 -7.3746813490E+001 +8.4840212967E-002 -1.6753057531E+001
26403400000.000 +6.4261935520E-002 -2.8667336716E+001 +9.4361749187E-001 -7.5210765247E+001 +9.3739038505E-001 -7.3923170505E+001 +8.7670277964E-002 -1.6250712240E+001
26603350000.000 +6.5487239239E-002 -2.8055096775E+001 +9.3023127781E-001 -7.5280149189E+001 +9.4869187706E-001 -7.6061419969E+001 +8.8222679824E-002 -1.6780163363E+001
26803300000.000 +6.4686804928E-002 -2.9510452992E+001 +9.4142248734E-001 -7.5769412774E+001 +9.3420402678E-001 -7.5834028250E+001 +8.9129202419E-002 -1.7989952269E+001
27003250000.000 +6.5626311494E-002 -2.9954994519E+001 +9.4099511925E-001 -7.6679951563E+001 +9.4562011360E-001 -7.6849871056E+001 +9.0634442771E-002 -1.8183579134E+001
27203200000.000 +6.5475894678E-002 -2.8360192682E+001 +9.4837631318E-001 -7.7539169643E+001 +9.1696923280E-001 -7.8248766809E+001 +8.9635306745E-002 -1.8889208016E+001
27403150000.000 +6.6967152418E-002 -3.0739721473E+001 +9.4242930125E-001 -7.7817915420E+001 +9.1437992278E-001 -7.8571530848E+001 +9.1988496362E-002 -1.9943747170E+001
27603100000.000 +6.6953498251E-002 -2.9060722888E+001 +9.5270252088E-001 -7.8823703376E+001 +9.1700104769E-001 -7.8977656300E+001 +9.1413998984E-002 -1.9047892423E+001
27803050000.000 +6.9141669229E-002 -2.8148083775E+001 +9.4929259431E-001 -7.9792172284E+001 +9.0994691522E-001 -7.9812572211E+001 +9.2490383945E-002 -1.8684713492E+001
28003000000.000 +6.8657229108E-002 -2.8600224824E+001 +9.5295306675E-001 -8.0142050745E+001 +9.0145469636E-001 -7.9985739156E+001 +9.2819462727E-002 -1.9110721087E+001
28202950000.000 +7.2310349039E-002 -3.1067506211E+001 +9.5001435668E-001 -8.0854952149E+001 +9.0975654266E-001 -8.0012394646E+001 +9.5695186559E-002 -2.0002596837E+001
28402900000.000 +7.1757791818E-002 -3.3425650630E+001 +9.3305331833E-001 -8.1083210210E+001 +9.4200328237E-001 -8.1310175035E+001 +9.7581807224E-002 -2.1944863493E+001
28602850000.000 +7.4416866118E-002 -3.5335656395E+001 +9.2512777302E-001 -8.1370242411E+001 +9.1645078278E-001 -8.1599577339E+001 +9.9616204798E-002 -2.3453242083E+001
28802800000.000 +7.2681625265E-002 -3.5418739767E+001 +9.2820091437E-001 -8.1786048731E+001 +9.3514432487E-001 -8.1096855444E+001 +1.0000272139E-001 -2.4407829678E+001
29002750000.000 +7.5598215494E-002 -3.4689739915E+001 +9.3391981753E-001 -8.2006544655E+001 +9.3667143103E-001 -8.3215175661E+001 +1.0219657760E-001 -2.5109315230E+001
29202700000.000 +7.6531391954E-002 -3.5236230523E+001 +9.2649302273E-001 -8.2294344240E+001 +9.3279663347E-001 -8.3584803840E+001 +1.0379872274E-001 -2.6364734852E+001
29402650000.000 +7.7538331080E-002 -3.6141128957E+001 +9.3223665509E-001 -8.2503130410E+001 +9.3676579169E-001 -8.3781034585E+001 +1.0513025854E-001 -2.7085639349E+001
29602600000.000 +7.8953565741E-002 -3.6264616866E+001 +9.3496695690E-001 -8.3286506846E+001 +9.3938717323E-001 -8.4683869627E+001 +1.0691193977E-001 -2.7745354512E+001
29802550000.000 +7.8079175064E-002 -3.9165637261E+001 +9.3218707890E-001 -8.3400659305E+001 +9.2184049397E-001 -8.5587357114E+001 +1.0806295254E-001 -2.9889967522E+001
30002500000.000 +7.8247069975E-002 -3.7024746531E+001 +9.4087753159E-001 -8.4400497434E+001 +9.2724649149E-001 -8.4636919169E+001 +1.0723335898E-001 -2.8844245187E+001
30202450000.000 +8.1578079778E-002 -3.6900112192E+001 +9.3005314899E-001 -8.5558858504E+001 +9.4432180143E-001 -8.6270761839E+001 +1.0829153443E-001 -2.9440745945E+001
30402400000.000 +8.0693767865E-002 -3.7020645473E+001 +9.4223467455E-001 -8.6374746101E+001 +9.0356822372E-001 -8.6456988337E+001 +1.0750560127E-001 -3.0170007383E+001
30602350000.000 +8.5629838176E-002 -4.0442548311E+001 +9.3327146147E-001 -8.7428356376E+001 +9.1508935339E-001 -8.5460944394E+001 +1.1175790697E-001 -3.0831995053E+001
30802300000.000 +8.6732166213E-002 -3.8811347352E+001 +9.3884119475E-001 -8.8002362803E+001 +9.0651799952E-001 -8.7049054461E+001 +1.1032686421E-001 -3.0273913315E+001
31002250000.000 +8.8935670941E-002 -4.2932967386E+001 +9.1422683433E-001 -8.8719381045E+001 +9.1109503017E-001 -8.7164607183E+001 +1.1304425851E-001 -3.3184493277E+001
31202200000.000 +8.8686557242E-002 -4.1185533033E+001 +9.3469484878E-001 -8.9006512836E+001 +9.0781415757E-001 -8.8294730774E+001 +1.1254996724E-001 -3.2208518612E+001
31402150000.000 +9.0429967952E-002 -4.2673649541E+001 +9.2016753392E-001 -9.0249587617E+001 +9.2623571144E-001 -8.8903110522E+001 +1.1380470655E-001 -3.3936765186E+001
31602100000.000 +9.1381367592E-002 -4.3510906954E+001 +9.2794165397E-001 -8.9845549994E+001 +8.9322659246E-001 -9.0431754372E+001 +1.1310235641E-001 -3.5075876287E+001
31802050000.000 +9.0835757668E-002 -4.9010016187E+001 +9.0694609161E-001 -9.0782351326E+001 +9.1940956286E-001 -8.8566754973E+001 +1.1488436219E-001 -3.7761677066E+001
32002000000.000 +9.1671685048E-002 -4.5686936182E+001 +9.2800642543E-001 -9.0682089705E+001 +9.1885817009E-001 -9.1153495208E+001 +1.1407827839E-001 -3.6621284676E+001
32201950000.000 +9.1943307086E-002 -4.6507192724E+001 +9.1575960322E-001 -9.1318142730E+001 +9.2111958756E-001 -9.0972993651E+001 +1.1492669058E-001 -3.7375211898E+001
32401900000.000 +9.0541821063E-002 -4.7289645459E+001 +9.3801383777E-001 -9.0883460728E+001 +9.1281845468E-001 -9.2076078390E+001 +1.1547785775E-001 -3.8402907709E+001
32601850000.000 +9.5552091741E-002 -4.7176580323E+001 +9.2243119439E-001 -9.2481755821E+001 +9.2633633991E-001 -9.2219371284E+001 +1.1783611952E-001 -3.8376166874E+001
32801800000.000 +9.7327442652E-002 -4.8424432793E+001 +9.2603712978E-001 -9.2357882871E+001 +9.2298545758E-001 -9.3864541516E+001 +1.1810277121E-001 -3.9503074091E+001
33001750000.000 +9.7838638252E-002 -4.8818235183E+001 +9.2941441283E-001 -9.3166930870E+001 +9.2395243904E-001 -9.3778659782E+001 +1.1928609596E-001 -3.9683248188E+001
33201700000.000 +9.9446578360E-002 -5.0510297117E+001 +9.3177434275E-001 -9.3295267654E+001 +9.2588643005E-001 -9.4136224257E+001 +1.1949420500E-001 -4.0797522782E+001
33401650000.000 +1.0000201539E-001 -5.1808827895E+001 +9.2901784290E-001 -9.3825869102E+001 +9.2118510669E-001 -9.4814418294E+001 +1.2041595284E-001 -4.1166665154E+001
33601600000.000 +1.0094109986E-001 -5.3055171698E+001 +9.2865373635E-001 -9.4856592244E+001 +9.1350686085E-001 -9.5036774278E+001 +1.2105208135E-001 -4.1906057825E+001
33801550000.000 +1.0222273128E-001 -5.4258746752E+001 +9.2734423354E-001 -9.5664211182E+001 +9.1551136861E-001 -9.5469630206E+001 +1.2144175381E-001 -4.2201844487E+001
34001500000.000 +1.0222189645E-001 -5.6201282324E+001 +9.2144823232E-001 -9.5914551966E+001 +9.0193699021E-001 -9.5839605228E+001 +1.2160384888E-001 -4.3585729877E+001
34201450000.000 +1.0061649830E-001 -5.7241912515E+001 +9.2706624189E-001 -9.6112995986E+001 +9.0261983404E-001 -9.6601933424E+001 +1.2244791119E-001 -4.4187140566E+001
34401400000.000 +1.0322537669E-001 -5.8335520692E+001 +9.2113560444E-001 -9.7194136962E+001 +9.0457896670E-001 -9.6990041073E+001 +1.2375912109E-001 -4.4788504698E+001
34601350000.000 +1.0414650455E-001 -5.8383922436E+001 +9.2138640112E-001 -9.8043918327E+001 +9.0358186777E-001 -9.8325004073E+001 +1.2432339956E-001 -4.5152113045E+001
34801300000.000 +1.0295649687E-001 -5.9065625367E+001 +9.2423057673E-001 -9.8396879189E+001 +8.8500545000E-001 -9.8022609642E+001 +1.2400954169E-001 -4.5438389960E+001
35001250000.000 +1.0815422563E-001 -6.0953235977E+001 +9.2043929204E-001 -9.9494411382E+001 +8.9383474005E-001 -9.7981279755E+001 +1.2654621596E-001 -4.5275943272E+001
35201200000.000 +1.0796154390E-001 -6.1754946996E+001 +9.1455088491E-001 -9.9755586590E+001 +8.9125671929E-001 -9.9972949361E+001 +1.2793259706E-001 -4.6629259703E+001
35401150000.000 +1.0852589848E-001 -6.2615181823E+001 +9.1495368319E-001 -1.0054857677E+002 +8.9797203988E-001 -9.9924233523E+001 +1.2878488329E-001 -4.7106914616E+001
35601100000.000 +1.0977675073E-001 -6.4493479102E+001 +9.1639030119E-001 -1.0098496193E+002 +8.9816721225E-001 -1.0034850103E+002 +1.2976696352E-001 -4.8037866895E+001
35801050000.000 +1.1312519730E-001 -6.5473076121E+001 +9.0607916465E-001 -1.0189723049E+002 +8.9408932594E-001 -1.0144557125E+002 +1.3154072231E-001 -4.9225743397E+001
36001000000.000 +1.1025081664E-001 -6.7773538876E+001 +9.1221060438E-001 -1.0155472085E+002 +8.8969656153E-001 -1.0251987611E+002 +1.3172273675E-001 -5.0945473324E+001
36200950000.000 +1.1072933836E-001 -7.0075777057E+001 +9.0840169794E-001 -1.0293532759E+002 +9.0540174082E-001 -1.0152002624E+002 +1.3166062352E-001 -5.1588482217E+001
36400900000.000 +1.0772203199E-001 -7.0654454476E+001 +9.0969511749E-001 -1.0219773370E+002 +9.1157969862E-001 -1.0316991585E+002 +1.3077592852E-001 -5.2882570679E+001
36600850000.000 +1.0665730252E-001 -7.4021819423E+001 +9.0525803816E-001 -1.0289335714E+002 +8.9144881660E-001 -1.0271935004E+002 +1.3098212289E-001 -5.4797830213E+001
36800800000.000 +1.0389563213E-001 -7.3787006609E+001 +9.2066607182E-001 -1.0259739319E+002 +9.1269495750E-001 -1.0362022337E+002 +1.3031291998E-001 -5.4466725144E+001
37000750000.000 +1.0192693573E-001 -7.4737932400E+001 +9.1410882378E-001 -1.0345967124E+002 +9.1072470470E-001 -1.0367167762E+002 +1.2988884292E-001 -5.4933391625E+001
37200700000.000 +9.5683196927E-002 -7.6618672208E+001 +9.2208951592E-001 -1.0275943345E+002 +9.0391693374E-001 -1.0400646564E+002 +1.2827101324E-001 -5.5972828665E+001
37400650000.000 +9.6219310963E-002 -7.5852684992E+001 +9.2506779562E-001 -1.0433614694E+002 +9.0157186678E-001 -1.0416169143E+002 +1.3003764855E-001 -5.5446082395E+001
37600600000.000 +9.4784327272E-002 -7.6661453580E+001 +9.3133461972E-001 -1.0489220496E+002 +9.0301821188E-001 -1.0542342725E+002 +1.2889217051E-001 -5.6496687333E+001
37800550000.000 +9.3572576154E-002 -7.6442943360E+001 +9.2898523890E-001 -1.0593821513E+002 +8.8781295051E-001 -1.0526132652E+002 +1.2923002141E-001 -5.5963348393E+001
38000500000.000 +9.3340903973E-002 -7.7387779838E+001 +9.3000334273E-001 -1.0652029680E+002 +8.9905561708E-001 -1.0470744550E+002 +1.3008387521E-001 -5.5751526999E+001
38200450000.000 +9.4562107128E-002 -7.7481279702E+001 +9.2092388380E-001 -1.0790937681E+002 +8.9823047899E-001 -1.0641316765E+002 +1.2997551619E-001 -5.6941367543E+001
38400400000.000 +9.3714446713E-002 -8.0604020221E+001 +9.1318967907E-001 -1.0791246721E+002 +8.8035050342E-001 -1.0628312266E+002 +1.2935418640E-001 -5.8327402722E+001
38600350000.000 +9.1463381458E-002 -7.9160432596E+001 +9.1666475981E-001 -1.0874314604E+002 +9.0132996273E-001 -1.0731476099E+002 +1.3000561476E-001 -5.8007581376E+001
38800300000.000 +9.0780564182E-002 -8.3489654909E+001 +8.9591704244E-001 -1.0907961712E+002 +8.8828667213E-001 -1.0761409466E+002 +1.3077219018E-001 -6.0852043564E+001
39000250000.000 +8.8575163491E-002 -8.2011868431E+001 +9.0021379952E-001 -1.0944280140E+002 +8.8543122091E-001 -1.0901721115E+002 +1.3187581814E-001 -6.1132711547E+001
39200200000.000 +9.2350469331E-002 -8.2280625085E+001 +8.9150857715E-001 -1.1057709563E+002 +8.7485397073E-001 -1.0910695876E+002 +1.3396080599E-001 -6.1356930309E+001
39400150000.000 +8.4456820844E-002 -8.0791960209E+001 +8.9369002833E-001 -1.0990640804E+002 +8.9324840668E-001 -1.1048876192E+002 +1.3306450727E-001 -6.1144406559E+001
39600100000.000 +8.0695000763E-002 -8.4645009452E+001 +8.8835957684E-001 -1.0982762303E+002 +8.7728301995E-001 -1.0997824479E+002 +1.3405049307E-001 -6.3869407784E+001
39800050000.000 +7.7095076064E-002 -7.4935471423E+001 +9.1317923921E-001 -1.0990058563E+002 +9.0828509515E-001 -1.1101181983E+002 +1.3607840209E-001 -6.1775882839E+001
40000000000.000 +7.9875576975E-002 -7.3133085613E+001 +9.1730410169E-001 -1.1126499357E+002 +8.9394421818E-001 -1.1254935802E+002 +1.3813862777E-001 -6.3325646609E+001
