# Supplementary material for: Conductivity and radio frequency performance data for silver nanoparticle inks deposited via aerosol jet deposition and processed under varying conditions
Source: Data Brief. 2020 Sep 24;33:106331. doi: 10.1016/j.dib.2020.106331 (PMC7560714; doi:10.1016/j.dib.2020.106331)
Supplement: Supplementary file 3 [file mmc3.zip › Sintering Study/Clariant Ink/RF Data/CLA_12_01.S2P]

!  2-Port S-parameters saved by WinCal
! VAR MeasName=S-Parameters (CALIBRATED_DATA) read from VNA (E8364B)
! VAR MeasDate=11/27/2017 4:08:26 PM
! VAR NAME=AFRL171011_10_01
! VAR FILENAME=AFRL171011_10_01.S2P
! VAR DATE=11/27/2017 4:08:26 PM
! VAR PHYS_PORTS=1,2
! VAR ObjTypeName=DATASET
! VAR IndexType=Frequency
!
# Hz S MA R 50
10000000.000 +1.4072610105E-002 -1.7715065082E+002 +9.7917823217E-001 -3.5408477847E-001 +9.7751247457E-001 -3.1249883196E-001 +1.4443281042E-002 +1.7794263459E+002
209950000.000 +1.6859297945E-002 -1.7742890437E+002 +9.7459325174E-001 -7.4264765598E-001 +9.7494363951E-001 -7.5711077511E-001 +1.6907481600E-002 -1.7886528087E+002
409900000.000 +1.7002773050E-002 -1.7971964964E+002 +9.7377183645E-001 -1.3680001991E+000 +9.7420886320E-001 -1.3741537456E+000 +1.6974058165E-002 -1.7941679266E+002
609850000.000 +1.7371661685E-002 -1.7880134091E+002 +9.7291398392E-001 -2.0225690775E+000 +9.7380775375E-001 -2.0598484782E+000 +1.7038448304E-002 -1.7844416756E+002
809800000.000 +1.7254494026E-002 +1.7841283993E+002 +9.7236181051E-001 -2.6517076492E+000 +9.7279843621E-001 -2.6680113876E+000 +1.6955584744E-002 +1.7896358116E+002
1009750000.000 +1.8059510561E-002 +1.7817168289E+002 +9.7107404104E-001 -3.2276637603E+000 +9.7127725030E-001 -3.2386284859E+000 +1.7514136103E-002 +1.7867788964E+002
1209700000.000 +1.7504307309E-002 +1.7655150189E+002 +9.7098567282E-001 -3.8015029017E+000 +9.7143415234E-001 -3.8293808524E+000 +1.6820420350E-002 +1.7662551848E+002
1409650000.000 +1.6983565907E-002 +1.7618020236E+002 +9.7073206308E-001 -4.4120020956E+000 +9.7079413160E-001 -4.4336361916E+000 +1.6485431322E-002 +1.7640908294E+002
1609600000.000 +1.6958825107E-002 +1.7754069137E+002 +9.7002244524E-001 -5.0488238722E+000 +9.7022126874E-001 -5.0294588188E+000 +1.6443262158E-002 +1.7782598011E+002
1809550000.000 +1.7692617844E-002 +1.7823826332E+002 +9.6878345115E-001 -5.6450764975E+000 +9.6833756623E-001 -5.6118710002E+000 +1.7344424188E-002 +1.7714945234E+002
2009500000.000 +1.8798393958E-002 +1.7513907013E+002 +9.6743098388E-001 -6.2311065312E+000 +9.6712368510E-001 -6.2587590099E+000 +1.8142463976E-002 +1.7671924646E+002
2209450000.000 +1.9456326832E-002 +1.7144408217E+002 +9.6571211584E-001 -6.7051475764E+000 +9.6589271987E-001 -6.7691709263E+000 +1.8516580184E-002 +1.7211012347E+002
2409400000.000 +1.8710868188E-002 +1.7015284552E+002 +9.6593670432E-001 -7.3258665592E+000 +9.6584590411E-001 -7.3421275245E+000 +1.7909625684E-002 +1.7164757923E+002
2609350000.000 +1.8889542990E-002 +1.6876199653E+002 +9.6509034235E-001 -7.9040624485E+000 +9.6544157747E-001 -7.8992704074E+000 +1.7574549852E-002 +1.6929886378E+002
2809300000.000 +1.8829288427E-002 +1.6701919136E+002 +9.6433550194E-001 -8.4344639066E+000 +9.6509746406E-001 -8.5011331333E+000 +1.7113460074E-002 +1.6846770966E+002
3009250000.000 +1.8639366229E-002 +1.6782153392E+002 +9.6356776521E-001 -9.0928782867E+000 +9.6369521527E-001 -9.0824988748E+000 +1.7112993105E-002 +1.6918530306E+002
3209200000.000 +1.9012434739E-002 +1.6443583218E+002 +9.6271854046E-001 -9.5888385223E+000 +9.6281086815E-001 -9.6470579497E+000 +1.7479554493E-002 +1.6597232595E+002
3409150000.000 +1.8939616341E-002 +1.6332789126E+002 +9.6245482548E-001 -1.0109899626E+001 +9.6221066500E-001 -1.0178822355E+001 +1.7122598460E-002 +1.6373888156E+002
3609100000.000 +1.8776932068E-002 +1.6253541739E+002 +9.6134503711E-001 -1.0693539929E+001 +9.6238606185E-001 -1.0733953534E+001 +1.6720331189E-002 +1.6302361235E+002
3809050000.000 +1.8524422522E-002 +1.6051511723E+002 +9.6178115715E-001 -1.1270008906E+001 +9.6208891905E-001 -1.1258866268E+001 +1.6265734906E-002 +1.6013238891E+002
4009000000.000 +1.8190558082E-002 +1.5847088840E+002 +9.6112585431E-001 -1.1850826065E+001 +9.6166580608E-001 -1.1841740743E+001 +1.5751708029E-002 +1.5801295569E+002
4208950000.000 +1.8190060565E-002 +1.5716665034E+002 +9.6094840189E-001 -1.2445421921E+001 +9.6108693404E-001 -1.2347740539E+001 +1.5637025441E-002 +1.5790778806E+002
4408900000.000 +1.7800150958E-002 +1.5556526205E+002 +9.5986444156E-001 -1.2955820196E+001 +9.6040557452E-001 -1.2947389144E+001 +1.5561676427E-002 +1.5474123486E+002
4608850000.000 +1.8142737903E-002 +1.5374008066E+002 +9.6018544732E-001 -1.3508759314E+001 +9.5979608106E-001 -1.3514671852E+001 +1.5800529622E-002 +1.5273919078E+002
4808800000.000 +1.8495884883E-002 +1.5214000810E+002 +9.5846718178E-001 -1.4061710667E+001 +9.5928905771E-001 -1.4075325052E+001 +1.5566342286E-002 +1.5041253167E+002
5008750000.000 +1.8323908453E-002 +1.4993997789E+002 +9.5890256766E-001 -1.4585225477E+001 +9.5994678650E-001 -1.4607509348E+001 +1.5040814794E-002 +1.4716845157E+002
5208700000.000 +1.8547229274E-002 +1.4842589683E+002 +9.5819159660E-001 -1.5187760764E+001 +9.5869633387E-001 -1.5244416481E+001 +1.4737198101E-002 +1.4434319121E+002
5408650000.000 +1.8072822337E-002 +1.4687505457E+002 +9.5798435750E-001 -1.5697004692E+001 +9.5895127074E-001 -1.5723508165E+001 +1.4154269031E-002 +1.4163052572E+002
5608600000.000 +1.7648922960E-002 +1.4451332619E+002 +9.5839731538E-001 -1.6322335955E+001 +9.5927762573E-001 -1.6317228907E+001 +1.3640704674E-002 +1.3851842748E+002
5808550000.000 +1.7543692584E-002 +1.4304521316E+002 +9.5825442984E-001 -1.6876254098E+001 +9.5810305968E-001 -1.6870209703E+001 +1.2976127038E-002 +1.3582773052E+002
6008500000.000 +1.7287442940E-002 +1.4188540518E+002 +9.5773727093E-001 -1.7423416925E+001 +9.5799562285E-001 -1.7376789265E+001 +1.2515038152E-002 +1.3413963050E+002
6208450000.000 +1.6717668084E-002 +1.3897180568E+002 +9.5747304101E-001 -1.7953090735E+001 +9.5808530804E-001 -1.7945352477E+001 +1.2083695107E-002 +1.2980618851E+002
6408400000.000 +1.6428979664E-002 +1.3806611352E+002 +9.5794002832E-001 -1.8575106883E+001 +9.5836268871E-001 -1.8588030569E+001 +1.1087452079E-002 +1.2630275885E+002
6608350000.000 +1.6283776907E-002 +1.3689368831E+002 +9.5641214584E-001 -1.9113985652E+001 +9.5685467842E-001 -1.9112275927E+001 +1.0826445283E-002 +1.2450129631E+002
6808300000.000 +1.5834163767E-002 +1.3326573838E+002 +9.5778346549E-001 -1.9631000915E+001 +9.5802501284E-001 -1.9568238199E+001 +1.0609829131E-002 +1.1870155715E+002
7008250000.000 +1.6020635380E-002 +1.3220258887E+002 +9.5635871307E-001 -2.0264670191E+001 +9.5660522346E-001 -2.0318136429E+001 +1.0461357841E-002 +1.1716569921E+002
7208200000.000 +1.5840749887E-002 +1.3136341809E+002 +9.5556224286E-001 -2.0784199628E+001 +9.5551098818E-001 -2.0760366367E+001 +1.0170105157E-002 +1.1553730488E+002
7408150000.000 +1.5856805505E-002 +1.2980900380E+002 +9.5508865811E-001 -2.1401017314E+001 +9.5640470638E-001 -2.1393727895E+001 +9.8265278176E-003 +1.1042537065E+002
7608100000.000 +1.5814005074E-002 +1.2777226891E+002 +9.5489357137E-001 -2.1877586453E+001 +9.5340774781E-001 -2.1909030511E+001 +9.9084359045E-003 +1.0689114915E+002
7808050000.000 +1.5572806956E-002 +1.2771115177E+002 +9.5358353478E-001 -2.2434478879E+001 +9.5228390929E-001 -2.2463959312E+001 +9.2171137032E-003 +1.0292523492E+002
8008000000.000 +1.5169338297E-002 +1.2392805618E+002 +9.5287799383E-001 -2.2941056199E+001 +9.5297508544E-001 -2.2990387001E+001 +9.4327904345E-003 +9.9120716112E+001
8207950000.000 +1.5302961595E-002 +1.2403890217E+002 +9.5311057352E-001 -2.3687491153E+001 +9.5441655730E-001 -2.3711009536E+001 +9.3193334440E-003 +9.4758262079E+001
8407900000.000 +1.5109616687E-002 +1.2061759686E+002 +9.5117874469E-001 -2.4146494899E+001 +9.5076696345E-001 -2.4126448935E+001 +9.5911237147E-003 +8.8012446077E+001
8607850000.000 +1.4989860374E-002 +1.1694137471E+002 +9.5310659108E-001 -2.4599650594E+001 +9.5478484104E-001 -2.4514687107E+001 +1.0176434647E-002 +8.3719924721E+001
8807800000.000 +1.5285558944E-002 +1.1202233780E+002 +9.5173477975E-001 -2.5257858447E+001 +9.5288446692E-001 -2.5355907213E+001 +1.0733896094E-002 +7.3820063464E+001
9007750000.000 +1.4615792335E-002 +1.1195789782E+002 +9.5029486925E-001 -2.5766243847E+001 +9.5113235947E-001 -2.5751477579E+001 +1.0092410588E-002 +6.5809321921E+001
9207700000.000 +1.4144110096E-002 +1.0790543499E+002 +9.5147267745E-001 -2.6334424343E+001 +9.5387323316E-001 -2.6368993812E+001 +1.0468124697E-002 +6.0030482966E+001
9407650000.000 +1.4343492079E-002 +1.0382750675E+002 +9.5131434609E-001 -2.6862944854E+001 +9.5299485887E-001 -2.6998235309E+001 +1.1118540211E-002 +5.6018322102E+001
9607600000.000 +1.4098490871E-002 +1.0177311231E+002 +9.4979137759E-001 -2.7425050343E+001 +9.5124801631E-001 -2.7575743043E+001 +1.1412100127E-002 +5.0858896982E+001
9807550000.000 +1.3293445269E-002 +9.8728323783E+001 +9.4990515947E-001 -2.7951835052E+001 +9.5029800363E-001 -2.8017943725E+001 +1.1622072779E-002 +4.7802058770E+001
10007500000.000 +1.2518260358E-002 +9.7444797878E+001 +9.5106151910E-001 -2.8681476816E+001 +9.5154573633E-001 -2.8691017577E+001 +1.1730945171E-002 +4.2401384528E+001
10207450000.000 +1.3341738941E-002 +9.8727227378E+001 +9.4856511857E-001 -2.9150864935E+001 +9.4560420526E-001 -2.9129816880E+001 +1.2025560105E-002 +4.1601225134E+001
10407400000.000 +1.2838524243E-002 +9.4892373792E+001 +9.4994286030E-001 -2.9571270779E+001 +9.4891909749E-001 -2.9339953521E+001 +1.2917491150E-002 +3.9668169800E+001
10607350000.000 +1.3041896227E-002 +9.3942654519E+001 +9.4776518623E-001 -3.0268323670E+001 +9.4910120381E-001 -3.0331847083E+001 +1.3092003301E-002 +3.5859977199E+001
10807300000.000 +1.3029669871E-002 +9.1593063099E+001 +9.4784862425E-001 -3.0720017703E+001 +9.4311736702E-001 -3.0606537095E+001 +1.3854551439E-002 +3.2078421907E+001
11007250000.000 +1.2251062252E-002 +8.6780707618E+001 +9.4751278553E-001 -3.1251311977E+001 +9.4918627734E-001 -3.1097451794E+001 +1.4735136518E-002 +2.9074265034E+001
11207200000.000 +1.2660081745E-002 +8.1101531694E+001 +9.4876235182E-001 -3.1752139935E+001 +9.4736382344E-001 -3.1638597670E+001 +1.5633814846E-002 +2.6917093675E+001
11407150000.000 +1.2676621475E-002 +8.2196599861E+001 +9.4430433817E-001 -3.2463811359E+001 +9.4638061431E-001 -3.2415089638E+001 +1.6142833235E-002 +2.2766170030E+001
11607100000.000 +1.1422906708E-002 +7.9352984980E+001 +9.4514098830E-001 -3.2528486465E+001 +9.4284437639E-001 -3.2664167434E+001 +1.6618700002E-002 +1.8430278614E+001
11807050000.000 +1.1721926400E-002 +7.4365896091E+001 +9.4791197533E-001 -3.3460569038E+001 +9.5317383528E-001 -3.3498658070E+001 +1.8064850951E-002 +1.5674986828E+001
12007000000.000 +1.1547009625E-002 +7.0139421842E+001 +9.4319261691E-001 -3.3609260593E+001 +9.4042894150E-001 -3.4029614500E+001 +1.8883658176E-002 +1.1953436332E+001
12206950000.000 +1.1788715026E-002 +6.7103508907E+001 +9.4630571032E-001 -3.4394164781E+001 +9.5095114140E-001 -3.4225153119E+001 +1.9986827043E-002 +1.2655555643E+001
12406900000.000 +1.2370146426E-002 +6.0650485365E+001 +9.4560893072E-001 -3.4702857680E+001 +9.4827728357E-001 -3.5323529231E+001 +2.1667413654E-002 +8.8721319988E+000
12606850000.000 +1.1743377588E-002 +6.9178980808E+001 +9.4797474796E-001 -3.5484439446E+001 +9.4728636081E-001 -3.5654651300E+001 +2.0660710773E-002 +9.6180035495E+000
12806800000.000 +1.3825903846E-002 +6.8843132523E+001 +9.4408692979E-001 -3.5689795698E+001 +9.4570278779E-001 -3.6270799942E+001 +2.1923922328E-002 +8.6558186558E+000
13006750000.000 +1.4414277043E-002 +5.4954737119E+001 +9.5037832098E-001 -3.6670689630E+001 +9.5316590249E-001 -3.6841028816E+001 +2.2620184005E-002 +6.1396588986E+000
13206700000.000 +1.3867648505E-002 +5.7224278151E+001 +9.4651844630E-001 -3.7295264311E+001 +9.4727011402E-001 -3.7831953397E+001 +2.2365194699E-002 +7.2010255792E+000
13406650000.000 +1.2526940315E-002 +4.8293283311E+001 +9.5009394313E-001 -3.7810107248E+001 +9.4579848142E-001 -3.7625004701E+001 +2.3921618698E-002 +6.1329302338E+000
13606600000.000 +1.1710721740E-002 +4.4236485137E+001 +9.4756374032E-001 -3.8412480604E+001 +9.5082309795E-001 -3.8328165913E+001 +2.4748157229E-002 +4.9878308009E+000
13806550000.000 +1.2653199902E-002 +4.5906025508E+001 +9.4590755968E-001 -3.9148325954E+001 +9.4258471250E-001 -3.8966154344E+001 +2.5197429322E-002 +6.1192563012E+000
14006500000.000 +1.1681890767E-002 +3.9000086412E+001 +9.4301894227E-001 -3.9494436799E+001 +9.4472856856E-001 -3.9118732199E+001 +2.6181285431E-002 +1.8851688743E+000
14206450000.000 +1.1696052624E-002 +3.7219272219E+001 +9.4643745534E-001 -4.0070244061E+001 +9.4666749643E-001 -3.9678422307E+001 +2.7161830840E-002 +2.0723977457E+000
14406400000.000 +1.2451012710E-002 +3.3281403819E+001 +9.4674731747E-001 -4.0566518390E+001 +9.4376150539E-001 -3.9883742869E+001 +2.8648463637E-002 +1.3545194771E+000
14606350000.000 +1.1581219326E-002 +3.1800858976E+001 +9.4127917775E-001 -4.0862455980E+001 +9.4452306411E-001 -4.0481699003E+001 +2.9684404285E-002 -9.5078355786E-001
14806300000.000 +1.2474767164E-002 +2.9759581228E+001 +9.4813360220E-001 -4.1193479930E+001 +9.4605514846E-001 -4.1144456537E+001 +3.1427574926E-002 -1.7676249933E+000
15006250000.000 +1.3038891073E-002 +2.9427292120E+001 +9.4304676235E-001 -4.1951122153E+001 +9.4804705825E-001 -4.2116620072E+001 +3.2337011690E-002 -4.6572444788E+000
15206200000.000 +1.1799936286E-002 +3.0615362878E+001 +9.4761137987E-001 -4.2052045641E+001 +9.4183422317E-001 -4.1911068845E+001 +3.1106387069E-002 -4.7845071998E+000
15406150000.000 +1.3770051127E-002 +2.0353556663E+001 +9.4953189893E-001 -4.2977859003E+001 +9.5689397525E-001 -4.2884463532E+001 +3.4196984103E-002 -4.0995826913E+000
15606100000.000 +1.2677120770E-002 +2.2014262443E+001 +9.4762427482E-001 -4.3385901057E+001 +9.4413608085E-001 -4.4145807249E+001 +3.4734392290E-002 -6.6610148684E+000
15806050000.000 +1.2135586277E-002 +2.1895965795E+001 +9.4876957445E-001 -4.4348939128E+001 +9.5224096186E-001 -4.4168280259E+001 +3.5509014681E-002 -7.1619078182E+000
16006000000.000 +1.2744351394E-002 +1.5993141879E+001 +9.5192282449E-001 -4.4465953025E+001 +9.4861946723E-001 -4.5208329931E+001 +3.6852551610E-002 -7.3975806186E+000
16205950000.000 +1.2061238153E-002 +2.1437961272E+001 +9.5267686944E-001 -4.5406543295E+001 +9.4498750299E-001 -4.5818670825E+001 +3.6719485794E-002 -7.6256308698E+000
16405900000.000 +1.3130526955E-002 +8.5164493261E+000 +9.4651364499E-001 -4.5205076167E+001 +9.3930799209E-001 -4.6997647514E+001 +4.0769810391E-002 -1.0342092453E+001
16605850000.000 +1.2066762417E-002 +1.8197224715E+001 +9.5390378406E-001 -4.6487058862E+001 +9.4966271829E-001 -4.6660648457E+001 +3.9775312810E-002 -9.1219984592E+000
16805800000.000 +1.4440990384E-002 +2.7042154169E+001 +9.4185756908E-001 -4.7134542379E+001 +9.4901695781E-001 -4.8135844997E+001 +4.0102947130E-002 -8.0871107114E+000
17005750000.000 +1.3504005648E-002 +2.3465768432E+001 +9.4991539317E-001 -4.7894126834E+001 +9.3843097025E-001 -4.7613336356E+001 +4.1106215121E-002 -9.2790841651E+000
17205700000.000 +1.4345382379E-002 +2.0476925792E+001 +9.4371502427E-001 -4.8183323976E+001 +9.4806779788E-001 -4.8634478519E+001 +4.3025863822E-002 -9.7537974877E+000
17405650000.000 +1.4951166523E-002 +2.1276385121E+001 +9.5093817784E-001 -4.8878561433E+001 +9.4184726466E-001 -4.9017749760E+001 +4.3291142463E-002 -1.0807861291E+001
17605600000.000 +1.5854004707E-002 +1.4301217937E+001 +9.3979295517E-001 -4.9436790851E+001 +9.4439017219E-001 -4.9318038335E+001 +4.4836540539E-002 -1.1974739584E+001
17805550000.000 +1.5871933820E-002 +9.8755850875E+000 +9.5047992306E-001 -4.9929551175E+001 +9.4512931712E-001 -4.9468815902E+001 +4.5728271475E-002 -1.2000140327E+001
18005500000.000 +1.6075818453E-002 +1.2484215583E+001 +9.4139364838E-001 -5.0587155442E+001 +9.5131267375E-001 -5.0664304051E+001 +4.5580955180E-002 -1.2581868692E+001
18205450000.000 +1.5880922264E-002 +8.9501151853E+000 +9.4221039949E-001 -5.0706932539E+001 +9.4740205772E-001 -5.0811649973E+001 +4.6954698838E-002 -1.3899064574E+001
18405400000.000 +1.5418882171E-002 +9.1533438025E+000 +9.4401813027E-001 -5.1643457355E+001 +9.5868065128E-001 -5.1055389031E+001 +4.8073369192E-002 -1.4469022432E+001
18605350000.000 +1.5783137040E-002 +1.4600861084E+001 +9.4509586087E-001 -5.2382100931E+001 +9.5628688369E-001 -5.2555710442E+001 +4.8907959139E-002 -1.4920782055E+001
18805300000.000 +1.6255507694E-002 +8.6036849909E+000 +9.4646635852E-001 -5.2393583259E+001 +9.3695609540E-001 -5.2674215362E+001 +5.0403066335E-002 -1.6219672912E+001
19005250000.000 +1.7578253253E-002 +6.8359305605E+000 +9.5088049410E-001 -5.2869323519E+001 +9.5675818306E-001 -5.2968437032E+001 +5.2406818301E-002 -1.5105977131E+001
19205200000.000 +1.6568466321E-002 +5.5954923489E+000 +9.5503715404E-001 -5.3367573394E+001 +9.4667155821E-001 -5.4808426748E+001 +5.3919396365E-002 -1.8233371012E+001
19405150000.000 +1.6209693391E-002 +1.0679609195E+001 +9.5381205739E-001 -5.4195786588E+001 +9.3850454806E-001 -5.4918697994E+001 +5.3003609144E-002 -1.8370678467E+001
19605100000.000 +1.5392963996E-002 +6.2060945477E+000 +9.5914966415E-001 -5.4354686607E+001 +9.3598546894E-001 -5.5474869591E+001 +5.3770805513E-002 -1.9317420926E+001
19805050000.000 +1.7183495693E-002 +1.0835448570E+001 +9.5538309054E-001 -5.5658697583E+001 +9.4637241925E-001 -5.6095338727E+001 +5.5125618513E-002 -1.8407218842E+001
20005000000.000 +1.8864697673E-002 +7.7796077368E+000 +9.4700369219E-001 -5.5940014291E+001 +9.3764222143E-001 -5.7118310424E+001 +5.7052009340E-002 -1.8446244219E+001
20204950000.000 +1.9159990310E-002 +9.2851179383E+000 +9.5844195806E-001 -5.6830109044E+001 +9.4262856616E-001 -5.6599793590E+001 +5.7584849543E-002 -1.7856674456E+001
20404900000.000 +1.9946283596E-002 +9.6548644700E+000 +9.5286955116E-001 -5.7302350751E+001 +9.4194382058E-001 -5.8175976111E+001 +5.8178259004E-002 -1.9456093806E+001
20604850000.000 +2.2114755639E-002 +7.8690095496E+000 +9.4863650956E-001 -5.8015001842E+001 +9.2663864566E-001 -5.7717904458E+001 +5.9421461422E-002 -1.8822632145E+001
20804800000.000 +2.1725063059E-002 +6.5165732474E+000 +9.4133512231E-001 -5.8474191464E+001 +9.4762660669E-001 -5.8374702063E+001 +6.0746736979E-002 -1.9629028828E+001
21004750000.000 +2.2542018712E-002 +7.2769165121E+000 +9.4748655082E-001 -5.9200396063E+001 +9.4103830945E-001 -5.9134331304E+001 +6.1603403400E-002 -1.9684413483E+001
21204700000.000 +2.2920814306E-002 +6.7336693220E+000 +9.3389541147E-001 -5.9477564598E+001 +9.4961503524E-001 -5.9574314644E+001 +6.2179216526E-002 -2.0416148021E+001
21404650000.000 +2.3612243560E-002 +4.4833564827E+000 +9.4075136296E-001 -5.9805020430E+001 +9.4364213150E-001 -5.9765721428E+001 +6.3306097437E-002 -2.0746390654E+001
21604600000.000 +2.2092923366E-002 +8.0245717825E+000 +9.3209185731E-001 -6.1106972909E+001 +9.6518139397E-001 -6.0450370919E+001 +6.2885520363E-002 -2.1860605021E+001
21804550000.000 +2.5898683850E-002 +3.7395234793E+000 +9.3999196688E-001 -6.0944744310E+001 +9.4704697835E-001 -6.1512867974E+001 +6.6317575587E-002 -2.2086018747E+001
22004500000.000 +2.5050386803E-002 +3.8467895409E+000 +9.4354740984E-001 -6.1681389602E+001 +9.5451248136E-001 -6.0750723329E+001 +6.6804577920E-002 -2.2377373832E+001
22204450000.000 +2.7978449260E-002 +2.4248989049E+000 +9.4544808761E-001 -6.1930232796E+001 +9.5682995793E-001 -6.2133868784E+001 +6.8676203424E-002 -2.1281674324E+001
22404400000.000 +2.8659312879E-002 +4.0344474651E+000 +9.4171968650E-001 -6.3001004102E+001 +9.4797574007E-001 -6.3299363974E+001 +6.9571649209E-002 -2.2944581087E+001
22604350000.000 +2.8869536932E-002 +1.4082892728E+000 +9.4800791462E-001 -6.3130491827E+001 +9.4505683527E-001 -6.3587929296E+001 +7.0694928907E-002 -2.3209798545E+001
22804300000.000 +2.9585270460E-002 +2.3458990577E-001 +9.5316613665E-001 -6.4155710391E+001 +9.5155419779E-001 -6.4803275576E+001 +7.2412769161E-002 -2.4286845005E+001
23004250000.000 +2.9833558914E-002 +2.3309712843E+000 +9.5319096106E-001 -6.4773849096E+001 +9.3391295195E-001 -6.5509938389E+001 +7.2558292879E-002 -2.5121123746E+001
23204200000.000 +3.0928949380E-002 -7.9819048983E-001 +9.5119952027E-001 -6.5127279303E+001 +9.2898997818E-001 -6.5887050571E+001 +7.3077337869E-002 -2.4669932077E+001
23404150000.000 +3.1749922453E-002 -9.5501685155E-001 +9.5906886380E-001 -6.6419205571E+001 +9.4167791733E-001 -6.6088599448E+001 +7.5023599746E-002 -2.3583975070E+001
23604100000.000 +3.2028803701E-002 -8.2927652116E-001 +9.4865136206E-001 -6.6489381187E+001 +9.3225267081E-001 -6.8281183391E+001 +7.4830040245E-002 -2.5709710202E+001
23804050000.000 +3.2972075471E-002 +3.2040000390E+000 +9.5852212773E-001 -6.7256259271E+001 +9.1208350641E-001 -6.6833907410E+001 +7.4085874546E-002 -2.2767194630E+001
24004000000.000 +3.4631945094E-002 -2.8794067308E+000 +9.4649529441E-001 -6.7582097083E+001 +9.3355844374E-001 -6.8590842669E+001 +7.7063347624E-002 -2.4930621757E+001
24203950000.000 +3.7815527305E-002 +3.1163449881E+000 +9.4614468128E-001 -6.8777934414E+001 +9.1814769163E-001 -6.9314153204E+001 +7.7049995160E-002 -2.4712047726E+001
24403900000.000 +3.7627174153E-002 -8.6141700274E+000 +9.3521405389E-001 -6.8682034291E+001 +9.2923082146E-001 -6.9197675483E+001 +8.0524397004E-002 -2.6099697336E+001
24603850000.000 +3.6934740925E-002 -8.3893740015E+000 +9.4598471154E-001 -6.9356873076E+001 +9.3236071373E-001 -6.9354702899E+001 +8.0767941074E-002 -2.6325120380E+001
24803800000.000 +3.9372162229E-002 -8.7224622959E+000 +9.3400300620E-001 -6.9678251640E+001 +9.3535395486E-001 -7.1111956984E+001 +8.3191576376E-002 -2.6483367075E+001
25003750000.000 +3.4989599665E-002 -9.8591221090E+000 +9.4585355653E-001 -7.0060637870E+001 +9.1578925096E-001 -7.0452606145E+001 +8.1951023418E-002 -2.8090161696E+001
25203700000.000 +3.7153765018E-002 -9.8811161687E+000 +9.3872745826E-001 -7.1120551992E+001 +9.4812442748E-001 -7.0507274979E+001 +8.5227261496E-002 -2.7334771807E+001
25403650000.000 +4.0104182497E-002 -9.3880225203E+000 +9.3049717552E-001 -7.1436870576E+001 +9.3072253193E-001 -7.2046345991E+001 +8.6053312755E-002 -2.8311339389E+001
25603600000.000 +3.8177098527E-002 -1.3445608668E+001 +9.2822144953E-001 -7.1728622120E+001 +9.2883539733E-001 -7.1149079439E+001 +8.7948489962E-002 -2.9721628881E+001
25803550000.000 +4.0661743562E-002 -1.1623065833E+001 +9.3129774560E-001 -7.2114654952E+001 +9.4049655400E-001 -7.2342311252E+001 +8.8258285324E-002 -2.8730918762E+001
26003500000.000 +4.2048714334E-002 -1.3066117142E+001 +9.3195741910E-001 -7.3514047668E+001 +9.3693275667E-001 -7.2544865095E+001 +8.9822282827E-002 -2.9994063136E+001
26203450000.000 +4.1754888664E-002 -1.3615158373E+001 +9.2882462030E-001 -7.3651984796E+001 +9.3536456709E-001 -7.2907496316E+001 +9.0470346976E-002 -3.0381819668E+001
26403400000.000 +4.4606209162E-002 -1.3330623105E+001 +9.4170283183E-001 -7.4343922970E+001 +9.3219156701E-001 -7.3121930479E+001 +9.2904392705E-002 -2.9520649766E+001
26603350000.000 +4.6318955415E-002 -1.2355784272E+001 +9.2824984816E-001 -7.4403894791E+001 +9.4237391220E-001 -7.5221169601E+001 +9.3207440803E-002 -3.0065241906E+001
26803300000.000 +4.5301208615E-002 -1.3089115647E+001 +9.3897816147E-001 -7.4937621531E+001 +9.2885090660E-001 -7.5027010119E+001 +9.4290998656E-002 -3.0939020594E+001
27003250000.000 +4.6637371259E-002 -1.3435163491E+001 +9.3821441351E-001 -7.5839620202E+001 +9.3998523975E-001 -7.5974401887E+001 +9.6311304880E-002 -3.0890205333E+001
27203200000.000 +4.7367989304E-002 -1.0339668899E+001 +9.4573465714E-001 -7.6695600828E+001 +9.1172315399E-001 -7.7356650549E+001 +9.4568025309E-002 -3.1503399457E+001
27403150000.000 +4.8082382985E-002 -1.3512991294E+001 +9.4012560693E-001 -7.6916560584E+001 +9.0943297409E-001 -7.7664751063E+001 +9.7340501248E-002 -3.2099291908E+001
27603100000.000 +4.8830604965E-002 -1.0749809727E+001 +9.5077030903E-001 -7.7916837672E+001 +9.1210292412E-001 -7.8064635330E+001 +9.6495596515E-002 -3.1176358214E+001
27803050000.000 +5.1888069647E-002 -1.0366866720E+001 +9.4725290150E-001 -7.8899465088E+001 +9.0585731094E-001 -7.8969337307E+001 +9.6920487790E-002 -3.0706247838E+001
28003000000.000 +5.1204388479E-002 -9.8165137723E+000 +9.5081509964E-001 -7.9224716736E+001 +8.9721974142E-001 -7.9034680981E+001 +9.7354011920E-002 -3.0861651799E+001
28202950000.000 +5.4044317450E-002 -1.4306498003E+001 +9.4834624128E-001 -7.9933961840E+001 +9.0590064790E-001 -7.9106650618E+001 +1.0044718208E-001 -3.1040431476E+001
28402900000.000 +5.3540185625E-002 -1.6696940550E+001 +9.3186778341E-001 -8.0230880078E+001 +9.3760467514E-001 -8.0396958649E+001 +1.0312948995E-001 -3.2854836569E+001
28602850000.000 +5.6450005402E-002 -1.9504031668E+001 +9.2320420215E-001 -8.0486835091E+001 +9.1293278937E-001 -8.0728548555E+001 +1.0586895568E-001 -3.4022106804E+001
28802800000.000 +5.5211397340E-002 -2.0181164212E+001 +9.2694546247E-001 -8.0890867170E+001 +9.3057736276E-001 -8.0238858435E+001 +1.0680429083E-001 -3.4607312050E+001
29002750000.000 +5.8722431744E-002 -2.0095761576E+001 +9.3213408771E-001 -8.1108578908E+001 +9.3213373413E-001 -8.2319170525E+001 +1.0901091584E-001 -3.5385400474E+001
29202700000.000 +6.0138471142E-002 -2.0709302696E+001 +9.2490199206E-001 -8.1413885523E+001 +9.2818753739E-001 -8.2667473164E+001 +1.1029660415E-001 -3.6331568481E+001
29402650000.000 +6.0064206228E-002 -2.1832498302E+001 +9.3071459232E-001 -8.1577589759E+001 +9.3224748951E-001 -8.2825316776E+001 +1.1217571498E-001 -3.6490661201E+001
29602600000.000 +6.2363320372E-002 -2.1454408164E+001 +9.3354558129E-001 -8.2348475740E+001 +9.3409589113E-001 -8.3724754117E+001 +1.1389031891E-001 -3.7058761425E+001
29802550000.000 +6.1026019670E-002 -2.3980638018E+001 +9.3051100895E-001 -8.2451494150E+001 +9.1731116911E-001 -8.4573064009E+001 +1.1533696651E-001 -3.8681130141E+001
30002500000.000 +6.1962730997E-002 -2.2183974759E+001 +9.3879527215E-001 -8.3410019687E+001 +9.2228907274E-001 -8.3708773507E+001 +1.1485417639E-001 -3.7178363734E+001
30202450000.000 +6.5585371858E-002 -2.2691946975E+001 +9.2813876958E-001 -8.4642535451E+001 +9.3945593451E-001 -8.5275024115E+001 +1.1679197011E-001 -3.7865114144E+001
30402400000.000 +6.4649277047E-002 -2.1790155407E+001 +9.4074339155E-001 -8.5389964711E+001 +8.9969293934E-001 -8.5483245436E+001 +1.1450987615E-001 -3.8634201016E+001
30602350000.000 +6.8757965895E-002 -2.6182183587E+001 +9.3284122429E-001 -8.6401920536E+001 +9.1130359322E-001 -8.4507470242E+001 +1.1833228493E-001 -3.8123576253E+001
30802300000.000 +7.1107670641E-002 -2.4605127642E+001 +9.3806932737E-001 -8.7021215777E+001 +9.0321771989E-001 -8.6103528830E+001 +1.1681309862E-001 -3.7370948647E+001
31002250000.000 +7.3062387065E-002 -2.9726900601E+001 +9.1375833321E-001 -8.7786585795E+001 +9.0697791419E-001 -8.6225980769E+001 +1.2094678638E-001 -3.9698469786E+001
31202200000.000 +7.3025167541E-002 -2.7748840118E+001 +9.3379595690E-001 -8.8016852229E+001 +9.0380708346E-001 -8.7374714701E+001 +1.2057362266E-001 -3.8773532329E+001
31402150000.000 +7.4831372299E-002 -2.9760811990E+001 +9.1955811984E-001 -8.9309847970E+001 +9.2261636999E-001 -8.7919344786E+001 +1.2354629261E-001 -4.0227235884E+001
31602100000.000 +7.5435459187E-002 -3.0233583681E+001 +9.2784448593E-001 -8.8913967728E+001 +8.9075939384E-001 -8.9522143073E+001 +1.2365648504E-001 -4.1325174003E+001
31802050000.000 +7.3711645154E-002 -3.6934760886E+001 +9.0679505370E-001 -8.9835787460E+001 +9.1550582983E-001 -8.7614381077E+001 +1.2718469264E-001 -4.3452530836E+001
32002000000.000 +7.5478314546E-002 -3.2623973787E+001 +9.2816401560E-001 -8.9703025761E+001 +9.1522706824E-001 -9.0157769471E+001 +1.2650954430E-001 -4.3025132758E+001
32201950000.000 +7.6201216368E-002 -3.3334310156E+001 +9.1523925966E-001 -9.0309999989E+001 +9.1680145347E-001 -9.0002446705E+001 +1.2754833183E-001 -4.3815581866E+001
32401900000.000 +7.3773127114E-002 -3.3417901927E+001 +9.3802273085E-001 -8.9870869344E+001 +9.0864379313E-001 -9.1090918595E+001 +1.2790588171E-001 -4.4641151793E+001
32601850000.000 +7.9131258431E-002 -3.3708011591E+001 +9.2177713656E-001 -9.1492153353E+001 +9.2266208861E-001 -9.1241727630E+001 +1.3079795680E-001 -4.4325707416E+001
32801800000.000 +8.0848717421E-002 -3.4687293564E+001 +9.2538209502E-001 -9.1303770703E+001 +9.1971545408E-001 -9.2890897652E+001 +1.3143916695E-001 -4.5562891931E+001
33001750000.000 +8.1987264159E-002 -3.4707843736E+001 +9.2928204804E-001 -9.2220956476E+001 +9.2011691852E-001 -9.2874357104E+001 +1.3282992452E-001 -4.5694314707E+001
33201700000.000 +8.2687974850E-002 -3.6625194777E+001 +9.3202736171E-001 -9.2307407662E+001 +9.2179471650E-001 -9.3108992676E+001 +1.3380212268E-001 -4.6606254253E+001
33401650000.000 +8.3686293126E-002 -3.7775221339E+001 +9.2930509845E-001 -9.2861072355E+001 +9.1732225107E-001 -9.3798533298E+001 +1.3467241468E-001 -4.7207066018E+001
33601600000.000 +8.4790578384E-002 -3.8642561754E+001 +9.2892388322E-001 -9.3863980089E+001 +9.0978543066E-001 -9.4074755600E+001 +1.3526353918E-001 -4.7615226865E+001
33801550000.000 +8.6668869797E-002 -4.0144004715E+001 +9.2664491648E-001 -9.4692932212E+001 +9.1111874371E-001 -9.4509030484E+001 +1.3656512818E-001 -4.8040264645E+001
34001500000.000 +8.6622115498E-002 -4.2333244244E+001 +9.2102045910E-001 -9.4962937070E+001 +8.9696893765E-001 -9.4884610545E+001 +1.3698573589E-001 -4.9473832553E+001
34201450000.000 +8.4521751593E-002 -4.2765121909E+001 +9.2566014390E-001 -9.5097630554E+001 +8.9856551681E-001 -9.5541459901E+001 +1.3857470265E-001 -5.0485168733E+001
34401400000.000 +8.7407650171E-002 -4.4153702153E+001 +9.2084742247E-001 -9.6142242695E+001 +9.0095479353E-001 -9.5978559867E+001 +1.4001260637E-001 -5.0882850587E+001
34601350000.000 +8.9985638744E-002 -4.3613909823E+001 +9.2215239077E-001 -9.7002650570E+001 +9.0080253571E-001 -9.7379317392E+001 +1.4085589801E-001 -5.1315864079E+001
34801300000.000 +8.8764981460E-002 -4.4222235833E+001 +9.2457193049E-001 -9.7390593056E+001 +8.8062061083E-001 -9.7053269327E+001 +1.4087988797E-001 -5.1710607631E+001
35001250000.000 +9.3808726422E-002 -4.7028366226E+001 +9.2032217288E-001 -9.8503236397E+001 +8.8912838860E-001 -9.6983283520E+001 +1.4450633099E-001 -5.1648389917E+001
35201200000.000 +9.3518446695E-002 -4.7888200686E+001 +9.1434992281E-001 -9.8601230599E+001 +8.8604346293E-001 -9.8891496686E+001 +1.4526151472E-001 -5.3646437178E+001
35401150000.000 +9.3266353622E-002 -4.8145902016E+001 +9.1571758892E-001 -9.9367183626E+001 +8.9368535797E-001 -9.8784497476E+001 +1.4523365446E-001 -5.4502385462E+001
35601100000.000 +9.2909265733E-002 -4.8747007482E+001 +9.1867528789E-001 -9.9769560255E+001 +8.9602126247E-001 -9.9168958627E+001 +1.4454109761E-001 -5.4915867627E+001
35801050000.000 +9.8099388617E-002 -4.9323168269E+001 +9.0902995322E-001 -1.0085030572E+002 +8.9247593469E-001 -1.0036055961E+002 +1.4705183039E-001 -5.5668485294E+001
36001000000.000 +9.5792953995E-002 -5.0769581331E+001 +9.1515944126E-001 -1.0055824887E+002 +8.8819510123E-001 -1.0152231615E+002 +1.4766515707E-001 -5.7531517161E+001
36200950000.000 +9.7013317938E-002 -5.3051286958E+001 +9.1156456194E-001 -1.0195610795E+002 +9.0294607558E-001 -1.0047581983E+002 +1.4835919701E-001 -5.8196917991E+001
36400900000.000 +9.5163928122E-002 -5.2792961661E+001 +9.1204840367E-001 -1.0130436929E+002 +9.0916485067E-001 -1.0213443141E+002 +1.4752348360E-001 -6.0099820554E+001
36600850000.000 +9.3797458296E-002 -5.5874990184E+001 +9.0763280073E-001 -1.0194205959E+002 +8.8842721278E-001 -1.0168348331E+002 +1.4736628883E-001 -6.2152050254E+001
36800800000.000 +9.2426390896E-002 -5.4652557562E+001 +9.2282826094E-001 -1.0166217244E+002 +9.0957163203E-001 -1.0256657607E+002 +1.4674359729E-001 -6.2433647522E+001
37000750000.000 +9.1913704658E-002 -5.4969435366E+001 +9.1551211477E-001 -1.0248427618E+002 +9.0820559678E-001 -1.0263905743E+002 +1.4637341078E-001 -6.3405728088E+001
37200700000.000 +8.6334780231E-002 -5.5191040522E+001 +9.2419545930E-001 -1.0186894904E+002 +9.0166882427E-001 -1.0294732914E+002 +1.4400583471E-001 -6.4770299598E+001
37400650000.000 +8.9769515464E-002 -5.4585333010E+001 +9.2729582526E-001 -1.0343199449E+002 +8.9913033731E-001 -1.0311163919E+002 +1.4505892422E-001 -6.4370867628E+001
37600600000.000 +8.9828006355E-002 -5.4970419275E+001 +9.3374456656E-001 -1.0406007418E+002 +9.0057868760E-001 -1.0435425648E+002 +1.4341697250E-001 -6.5653106615E+001
37800550000.000 +9.0329720932E-002 -5.4208305947E+001 +9.3166085555E-001 -1.0510717902E+002 +8.8567645792E-001 -1.0422705864E+002 +1.4202759392E-001 -6.5345101638E+001
38000500000.000 +9.2358870896E-002 -5.5336315855E+001 +9.3194864872E-001 -1.0570478558E+002 +8.9561256791E-001 -1.0369064006E+002 +1.4245042005E-001 -6.5012103465E+001
38200450000.000 +9.6392819305E-002 -5.6765116526E+001 +9.2221908901E-001 -1.0715675135E+002 +8.9442058401E-001 -1.0541491773E+002 +1.4176472862E-001 -6.6254662009E+001
38400400000.000 +9.3776138341E-002 -6.0229666889E+001 +9.1316842942E-001 -1.0705643818E+002 +8.7573503995E-001 -1.0523667088E+002 +1.4078671303E-001 -6.7830756319E+001
38600350000.000 +9.3837513548E-002 -5.8440582478E+001 +9.1723690446E-001 -1.0781086260E+002 +8.9752004063E-001 -1.0617760910E+002 +1.4000892834E-001 -6.8385804583E+001
38800300000.000 +9.2676569161E-002 -6.3089663203E+001 +8.9705673308E-001 -1.0817215497E+002 +8.8521670190E-001 -1.0644252966E+002 +1.3984028966E-001 -7.1270418367E+001
39000250000.000 +9.2992974834E-002 -6.1799253074E+001 +9.0215887354E-001 -1.0855039677E+002 +8.8397112671E-001 -1.0788288143E+002 +1.3800473368E-001 -7.1443003570E+001
39200200000.000 +9.6926889127E-002 -6.2487220701E+001 +8.9551218892E-001 -1.0983280484E+002 +8.7456403561E-001 -1.0800767189E+002 +1.3972108966E-001 -7.1209746007E+001
39400150000.000 +9.1417314408E-002 -5.8567290151E+001 +8.9757583466E-001 -1.0912280084E+002 +8.9390770779E-001 -1.0945464924E+002 +1.3632974546E-001 -7.2702403637E+001
39600100000.000 +9.0125012611E-002 -6.1382443341E+001 +8.9184656513E-001 -1.0921847752E+002 +8.7765290185E-001 -1.0900444125E+002 +1.3529829449E-001 -7.5548683755E+001
39800050000.000 +9.4579701602E-002 -5.3943527218E+001 +9.1586998876E-001 -1.0933021450E+002 +9.0961024293E-001 -1.1008812668E+002 +1.3167670790E-001 -7.3423882282E+001
40000000000.000 +1.0027459529E-001 -5.4959614579E+001 +9.1943633692E-001 -1.1080980014E+002 +8.9506281483E-001 -1.1175315346E+002 +1.3126898024E-001 -7.3744728447E+001
