# Supplementary material for: Conductivity and radio frequency performance data for silver nanoparticle inks deposited via aerosol jet deposition and processed under varying conditions
Source: Data Brief. 2020 Sep 24;33:106331. doi: 10.1016/j.dib.2020.106331 (PMC7560714; doi:10.1016/j.dib.2020.106331)
Supplement: Supplementary file 3 [file mmc3.zip › Sintering Study/Clariant Ink/RF Data/CLA_12_02.S2P]

!  2-Port S-parameters saved by WinCal
! VAR MeasName=S-Parameters (CALIBRATED_DATA) read from VNA (E8364B)
! VAR MeasDate=11/27/2017 4:09:24 PM
! VAR NAME=AFRL171011_10_02
! VAR FILENAME=AFRL171011_10_02.S2P
! VAR DATE=11/27/2017 4:09:25 PM
! VAR PHYS_PORTS=1,2
! VAR ObjTypeName=DATASET
! VAR IndexType=Frequency
!
# Hz S MA R 50
10000000.000 +1.2622071047E-002 -1.7481324173E+002 +9.7961287249E-001 -2.9830989774E-001 +9.7734858098E-001 -2.8737617191E-001 +1.3434571709E-002 -1.7953624093E+002
209950000.000 +1.5457977903E-002 -1.7646595548E+002 +9.7584555281E-001 -7.5797720353E-001 +9.7642632655E-001 -7.6871821437E-001 +1.5200969992E-002 -1.7767639639E+002
409900000.000 +1.5508836874E-002 -1.7772183997E+002 +9.7493192964E-001 -1.3877516680E+000 +9.7563268285E-001 -1.3936994524E+000 +1.5414665026E-002 -1.7739503990E+002
609850000.000 +1.5905240740E-002 -1.7525156268E+002 +9.7388301012E-001 -2.0551383592E+000 +9.7502130207E-001 -2.0898202838E+000 +1.5527991441E-002 -1.7499303192E+002
809800000.000 +1.5733068555E-002 -1.7743907471E+002 +9.7358542129E-001 -2.6362562078E+000 +9.7381635572E-001 -2.6772877985E+000 +1.5583635898E-002 -1.7719649978E+002
1009750000.000 +1.6687166111E-002 -1.7686515111E+002 +9.7210009132E-001 -3.2603165157E+000 +9.7253354225E-001 -3.2647793881E+000 +1.6561654094E-002 -1.7684189632E+002
1209700000.000 +1.6101066467E-002 -1.7707454957E+002 +9.7189927419E-001 -3.8363735386E+000 +9.7213134660E-001 -3.8612229789E+000 +1.6401975041E-002 -1.7846905227E+002
1409650000.000 +1.6370605876E-002 -1.7688472254E+002 +9.7110402981E-001 -4.4401672299E+000 +9.7122031908E-001 -4.4621032592E+000 +1.6194610155E-002 -1.7782631730E+002
1609600000.000 +1.6582936297E-002 -1.7488055148E+002 +9.7020997207E-001 -5.0877107992E+000 +9.7049059630E-001 -5.0767686964E+000 +1.6306050561E-002 -1.7568899738E+002
1809550000.000 +1.7304739521E-002 -1.7354344533E+002 +9.6890597396E-001 -5.6921305399E+000 +9.6919745343E-001 -5.6670684716E+000 +1.6838642726E-002 -1.7531364434E+002
2009500000.000 +1.8276175694E-002 -1.7627931167E+002 +9.6753245869E-001 -6.2721231588E+000 +9.6809591408E-001 -6.2909400518E+000 +1.7593765435E-002 -1.7597806537E+002
2209450000.000 +1.8116991172E-002 -1.7894188424E+002 +9.6650408132E-001 -6.7861303755E+000 +9.6694062220E-001 -6.8596694707E+000 +1.7804679653E-002 -1.7967730641E+002
2409400000.000 +1.7407628469E-002 -1.7920422838E+002 +9.6660791464E-001 -7.3792078757E+000 +9.6688018075E-001 -7.3959928151E+000 +1.7256198221E-002 -1.7943597900E+002
2609350000.000 +1.7539663277E-002 +1.7969775357E+002 +9.6592358408E-001 -7.9533425550E+000 +9.6655676122E-001 -7.9858030178E+000 +1.7138242990E-002 +1.7926544422E+002
2809300000.000 +1.7324306650E-002 +1.7932297670E+002 +9.6543063666E-001 -8.5450328453E+000 +9.6615424846E-001 -8.5708154923E+000 +1.6707488678E-002 +1.7889745261E+002
3009250000.000 +1.7224439095E-002 -1.7939746687E+002 +9.6456322847E-001 -9.1494571576E+000 +9.6496598740E-001 -9.1354736938E+000 +1.6772633926E-002 -1.7982237348E+002
3209200000.000 +1.7326961162E-002 +1.7778978096E+002 +9.6363568312E-001 -9.6825730036E+000 +9.6394870323E-001 -9.6725790381E+000 +1.7131038060E-002 +1.7734587830E+002
3409150000.000 +1.7200218661E-002 +1.7732742351E+002 +9.6318373129E-001 -1.0189678949E+001 +9.6328083952E-001 -1.0230270878E+001 +1.6762426795E-002 +1.7581065001E+002
3609100000.000 +1.6980767990E-002 +1.7783818513E+002 +9.6218847244E-001 -1.0752955620E+001 +9.6256441072E-001 -1.0782778464E+001 +1.7096488190E-002 +1.7574160732E+002
3809050000.000 +1.7164179244E-002 +1.7593348623E+002 +9.6222513612E-001 -1.1389912624E+001 +9.6218647696E-001 -1.1320910641E+001 +1.6805471511E-002 +1.7346711279E+002
4009000000.000 +1.6905336951E-002 +1.7470067683E+002 +9.6091875367E-001 -1.1924504408E+001 +9.6162513166E-001 -1.1899045231E+001 +1.6287464625E-002 +1.7236326120E+002
4208950000.000 +1.6845200707E-002 +1.7445222636E+002 +9.6080342834E-001 -1.2464142570E+001 +9.6148098132E-001 -1.2435813512E+001 +1.6443847990E-002 +1.7302355511E+002
4408900000.000 +1.6449932905E-002 +1.7367076003E+002 +9.6023520859E-001 -1.3039519644E+001 +9.6071912724E-001 -1.3042441301E+001 +1.5987769753E-002 +1.7074130199E+002
4608850000.000 +1.6286522944E-002 +1.7229282951E+002 +9.5994889650E-001 -1.3586245460E+001 +9.6102594393E-001 -1.3595685100E+001 +1.5778837944E-002 +1.6915512123E+002
4808800000.000 +1.5872032088E-002 +1.7140558410E+002 +9.5914871403E-001 -1.4151082294E+001 +9.5998650423E-001 -1.4170760221E+001 +1.5576927206E-002 +1.6753691887E+002
5008750000.000 +1.5404874421E-002 +1.6983747287E+002 +9.5971694849E-001 -1.4660350215E+001 +9.6061747637E-001 -1.4698571784E+001 +1.4925902542E-002 +1.6603113624E+002
5208700000.000 +1.5561927754E-002 +1.6889425580E+002 +9.5858079658E-001 -1.5294858405E+001 +9.5931121541E-001 -1.5339752600E+001 +1.4746010030E-002 +1.6403323069E+002
5408650000.000 +1.4846978268E-002 +1.6871516291E+002 +9.5868012004E-001 -1.5790306167E+001 +9.5972604032E-001 -1.5809928387E+001 +1.3934879898E-002 +1.6266640357E+002
5608600000.000 +1.4214333205E-002 +1.6795781713E+002 +9.5898991763E-001 -1.6416693233E+001 +9.6033753772E-001 -1.6427015072E+001 +1.3271434947E-002 +1.6150193939E+002
5808550000.000 +1.3859427861E-002 +1.6686074830E+002 +9.5895177127E-001 -1.6970818555E+001 +9.5891783964E-001 -1.6970251323E+001 +1.2670240587E-002 +1.6075180689E+002
6008500000.000 +1.3448377638E-002 +1.6732362401E+002 +9.5837631141E-001 -1.7519796670E+001 +9.5884117755E-001 -1.7482446148E+001 +1.2320204552E-002 +1.6032639240E+002
6208450000.000 +1.2698505022E-002 +1.6564115152E+002 +9.5801544628E-001 -1.8080549618E+001 +9.5819710487E-001 -1.8059996223E+001 +1.2288296523E-002 +1.5895637709E+002
6408400000.000 +1.2801932974E-002 +1.6580175821E+002 +9.5754920276E-001 -1.8676407239E+001 +9.5853595916E-001 -1.8688055787E+001 +1.1606990572E-002 +1.5846890594E+002
6608350000.000 +1.2603136261E-002 +1.6592739676E+002 +9.5623630749E-001 -1.9217141475E+001 +9.5694598012E-001 -1.9205448782E+001 +1.1341094313E-002 +1.5822140797E+002
6808300000.000 +1.1718064662E-002 +1.6366306098E+002 +9.5734508131E-001 -1.9736237724E+001 +9.5782760780E-001 -1.9666708433E+001 +1.0603776634E-002 +1.5487925505E+002
7008250000.000 +1.1572751236E-002 +1.6333641194E+002 +9.5605687262E-001 -2.0381766522E+001 +9.5718390420E-001 -2.0418150676E+001 +1.0198099108E-002 +1.5388936099E+002
7208200000.000 +1.1234316449E-002 +1.6374415182E+002 +9.5531235402E-001 -2.0896834424E+001 +9.5610945744E-001 -2.0859265042E+001 +9.6527359161E-003 +1.5479353699E+002
7408150000.000 +1.0315531137E-002 +1.6334641587E+002 +9.5542440852E-001 -2.1517818270E+001 +9.5700371119E-001 -2.1516588519E+001 +9.1432516241E-003 +1.5244815555E+002
7608100000.000 +9.8852144649E-003 +1.6212164881E+002 +9.5512108754E-001 -2.1997795168E+001 +9.5413180420E-001 -2.2019074428E+001 +8.8438154492E-003 +1.4905568731E+002
7808050000.000 +9.6726749785E-003 +1.6335331838E+002 +9.5406187518E-001 -2.2550715541E+001 +9.5314284114E-001 -2.2589746667E+001 +8.2639997987E-003 +1.4997299176E+002
8008000000.000 +8.5922960290E-003 +1.6206570146E+002 +9.5347507200E-001 -2.3113628042E+001 +9.5373798634E-001 -2.3124315281E+001 +7.9618795010E-003 +1.4690737851E+002
8207950000.000 +8.7463476120E-003 +1.6253675289E+002 +9.5346890226E-001 -2.3823443062E+001 +9.5527700469E-001 -2.3842298877E+001 +7.6635206601E-003 +1.4433801411E+002
8407900000.000 +7.9085843547E-003 +1.6018201298E+002 +9.5163411459E-001 -2.4285136552E+001 +9.5172729264E-001 -2.4240601206E+001 +7.2748509644E-003 +1.3886384366E+002
8607850000.000 +7.1883407514E-003 +1.5691376705E+002 +9.5338022348E-001 -2.4742126776E+001 +9.5590714634E-001 -2.4646897261E+001 +7.1715872678E-003 +1.3251759523E+002
8807800000.000 +6.4873469421E-003 +1.4956261424E+002 +9.5180099605E-001 -2.5404789955E+001 +9.5345633389E-001 -2.5487581149E+001 +6.5974689147E-003 +1.2115422087E+002
9007750000.000 +5.7802773172E-003 +1.5441535337E+002 +9.5062475140E-001 -2.5917201961E+001 +9.5109604851E-001 -2.5868728806E+001 +5.7237640264E-003 +1.2112788518E+002
9207700000.000 +5.2772894953E-003 +1.5253529026E+002 +9.5124651996E-001 -2.6472192372E+001 +9.5401128048E-001 -2.6487426711E+001 +5.1978668634E-003 +1.1371637609E+002
9407650000.000 +4.8067918210E-003 +1.4581178382E+002 +9.5085204132E-001 -2.7010285142E+001 +9.5331669337E-001 -2.7119650398E+001 +5.1869963799E-003 +1.0594804597E+002
9607600000.000 +4.2145804062E-003 +1.4454493950E+002 +9.4927023490E-001 -2.7579937687E+001 +9.5129588360E-001 -2.7705689129E+001 +4.8587559192E-003 +9.7389161563E+001
9807550000.000 +2.9965248545E-003 +1.4952217444E+002 +9.4943913694E-001 -2.8112534963E+001 +9.5054100658E-001 -2.8148619349E+001 +4.4383064084E-003 +8.9490096954E+001
10007500000.000 +2.0507045105E-003 +1.7074847889E+002 +9.5061392445E-001 -2.8806368067E+001 +9.5248278565E-001 -2.8868033218E+001 +3.8388277669E-003 +7.7274211771E+001
10207450000.000 +2.0068172781E-003 +1.5959057957E+002 +9.4842149127E-001 -2.9271304897E+001 +9.4647611186E-001 -2.9264871927E+001 +4.0868596866E-003 +7.3496570394E+001
10407400000.000 +1.0966709593E-003 +1.6829113173E+002 +9.5005845554E-001 -2.9739657858E+001 +9.4947700040E-001 -2.9467905869E+001 +4.5087424069E-003 +6.6993477117E+001
10607350000.000 +9.9862473178E-004 +1.7054358870E+002 +9.4790398296E-001 -3.0430242409E+001 +9.5005384659E-001 -3.0466220904E+001 +4.3069473584E-003 +6.0357384434E+001
10807300000.000 +3.3455139374E-004 -1.4660255978E+002 +9.4822523777E-001 -3.0874110703E+001 +9.4409082877E-001 -3.0743869600E+001 +4.8597891588E-003 +4.9635681051E+001
11007250000.000 +1.2753506607E-003 -6.4534460793E+001 +9.4785210491E-001 -3.1403260369E+001 +9.5022104045E-001 -3.1226676053E+001 +5.3579988107E-003 +4.1788867287E+001
11207200000.000 +2.3182000434E-003 -2.8736607081E+001 +9.4906226837E-001 -3.1878406353E+001 +9.4807298233E-001 -3.1763543952E+001 +6.0735879094E-003 +3.7852663067E+001
11407150000.000 +2.0729706344E-003 -4.1932728925E+001 +9.4453494697E-001 -3.2631523981E+001 +9.4743181382E-001 -3.2546322461E+001 +6.4198213344E-003 +2.9125250056E+001
11607100000.000 +3.6820799709E-003 -5.5985667151E+001 +9.4524268577E-001 -3.2692074266E+001 +9.4382606868E-001 -3.2810585842E+001 +6.7402551606E-003 +1.9676560220E+001
11807050000.000 +4.2889338066E-003 -4.5219535120E+001 +9.4822354373E-001 -3.3596122303E+001 +9.5351512350E-001 -3.3649228807E+001 +7.6522921133E-003 +1.8029396693E+001
12007000000.000 +4.5223087570E-003 -4.7624712810E+001 +9.4277328354E-001 -3.3764251436E+001 +9.4079472551E-001 -3.4183292937E+001 +8.4307783272E-003 +1.2588368214E+001
12206950000.000 +5.2778800661E-003 -4.5544347471E+001 +9.4581163461E-001 -3.4524894273E+001 +9.5153524994E-001 -3.4354384625E+001 +9.1071345168E-003 +1.5796059293E+001
12406900000.000 +5.9289158735E-003 -4.0164576184E+001 +9.4558864289E-001 -3.4913804304E+001 +9.4914673542E-001 -3.5506802163E+001 +1.1589828135E-002 +8.8144486556E+000
12606850000.000 +4.5798900183E-003 -4.9484225618E+001 +9.4708132798E-001 -3.5685180786E+001 +9.4816240530E-001 -3.5832641907E+001 +1.0352567069E-002 +3.2929103444E+000
12806800000.000 +5.0923051929E-003 -2.5726601323E+001 +9.4394016730E-001 -3.5903447587E+001 +9.4628392776E-001 -3.6444657261E+001 +1.0987886661E-002 +3.9547540306E+000
13006750000.000 +8.8049581822E-003 -2.5097835529E+001 +9.5002496458E-001 -3.6888455861E+001 +9.5403707023E-001 -3.7011089639E+001 +1.1228220895E-002 +8.8782711935E-001
13206700000.000 +8.1144242305E-003 -3.0406162164E+001 +9.4635684923E-001 -3.7538704296E+001 +9.4806256053E-001 -3.8001475159E+001 +1.0649192075E-002 +6.0490141366E+000
13406650000.000 +1.0315609207E-002 -4.0066947673E+001 +9.5014607329E-001 -3.8017653648E+001 +9.4658963339E-001 -3.7778794529E+001 +1.2186652808E-002 +4.1025495127E+000
13606600000.000 +1.1256075029E-002 -4.4709466341E+001 +9.4748875386E-001 -3.8618969339E+001 +9.5151971257E-001 -3.8491688830E+001 +1.2702662097E-002 +2.6948364835E+000
13806550000.000 +1.1233336645E-002 -4.1532906871E+001 +9.4574071464E-001 -3.9356739992E+001 +9.4338824407E-001 -3.9125953858E+001 +1.3219650733E-002 +7.2733186092E+000
14006500000.000 +1.2558890920E-002 -4.7786018142E+001 +9.4320440426E-001 -3.9722861900E+001 +9.4580360837E-001 -3.9284986576E+001 +1.3997254685E-002 -3.1266092243E-001
14206450000.000 +1.3229908177E-002 -4.8436243807E+001 +9.4617026177E-001 -4.0247065625E+001 +9.4737162555E-001 -3.9840804792E+001 +1.4579769610E-002 +8.2844346416E-001
14406400000.000 +1.4090067989E-002 -4.5936956646E+001 +9.4696585785E-001 -4.0814533534E+001 +9.4387441354E-001 -4.0043113705E+001 +1.5777537870E-002 +2.0870950074E+000
14606350000.000 +1.4369078506E-002 -5.0911017563E+001 +9.4114698269E-001 -4.1055926209E+001 +9.4512734301E-001 -4.0616424909E+001 +1.6450815173E-002 -9.9028612594E-001
14806300000.000 +1.4782689913E-002 -4.8463526793E+001 +9.4782838807E-001 -4.1409269111E+001 +9.4664206364E-001 -4.1293783505E+001 +1.7782638155E-002 -2.0205986433E+000
15006250000.000 +1.4957470212E-002 -4.8204852236E+001 +9.4250227912E-001 -4.2177362518E+001 +9.4898087677E-001 -4.2288886689E+001 +1.8429419433E-002 -5.1460217085E+000
15206200000.000 +1.4538812275E-002 -5.2193388111E+001 +9.4737156861E-001 -4.2278324364E+001 +9.4285941690E-001 -4.2084321712E+001 +1.7461872468E-002 -5.8882467428E+000
15406150000.000 +1.7401990202E-002 -4.7884469178E+001 +9.4877796765E-001 -4.3234400479E+001 +9.5831955790E-001 -4.3058734846E+001 +2.0131021091E-002 -4.7650483011E+000
15606100000.000 +1.7466629804E-002 -5.1136211451E+001 +9.4758504897E-001 -4.3604889780E+001 +9.4584568470E-001 -4.4382942629E+001 +2.0581488263E-002 -6.8869910004E+000
15806050000.000 +1.7405798721E-002 -5.3507889338E+001 +9.4889021279E-001 -4.4587792905E+001 +9.5352927133E-001 -4.4318668922E+001 +2.1036207349E-002 -7.2812851767E+000
16006000000.000 +1.8865872691E-002 -5.2750343439E+001 +9.5169351003E-001 -4.4725966298E+001 +9.5017453883E-001 -4.5442814242E+001 +2.2289537374E-002 -6.8081343304E+000
16205950000.000 +1.7705431163E-002 -5.3534424352E+001 +9.5256044736E-001 -4.5670967730E+001 +9.4608944641E-001 -4.5986040927E+001 +2.2023789681E-002 -6.6668692400E+000
16405900000.000 +2.1043824530E-002 -5.3785292145E+001 +9.4593171799E-001 -4.5509888023E+001 +9.4035800199E-001 -4.7210954666E+001 +2.5493311224E-002 -9.9762688635E+000
16605850000.000 +1.9270049833E-002 -5.6176530899E+001 +9.5373320339E-001 -4.6688811528E+001 +9.5093881478E-001 -4.6821274085E+001 +2.3993054851E-002 -7.4512826123E+000
16805800000.000 +1.7458774785E-002 -4.8580437098E+001 +9.4208559903E-001 -4.7394400136E+001 +9.5079443045E-001 -4.8306571491E+001 +2.3936550433E-002 -2.9977872020E+000
17005750000.000 +1.8467058165E-002 -5.2556831385E+001 +9.4995870734E-001 -4.8108542777E+001 +9.4007849663E-001 -4.7777506856E+001 +2.5267166177E-002 -5.2086407523E+000
17205700000.000 +1.9113718928E-002 -5.1193845421E+001 +9.4384163885E-001 -4.8478129153E+001 +9.4925341285E-001 -4.8821078506E+001 +2.6370744180E-002 -4.5074245355E+000
17405650000.000 +1.9210201190E-002 -4.9946734626E+001 +9.5048972128E-001 -4.9159283950E+001 +9.4299898132E-001 -4.9218585769E+001 +2.6691035090E-002 -5.0883930368E+000
17605600000.000 +2.0755190701E-002 -5.0562097848E+001 +9.3894549297E-001 -4.9686025986E+001 +9.4565874537E-001 -4.9517330871E+001 +2.8005146886E-002 -6.8029641192E+000
17805550000.000 +2.2209017328E-002 -5.2004847072E+001 +9.4986013728E-001 -5.0208454529E+001 +9.4621929807E-001 -4.9695592135E+001 +2.8797547688E-002 -6.7072722243E+000
18005500000.000 +2.1857564583E-002 -5.1673317921E+001 +9.4046915344E-001 -5.0879980984E+001 +9.5305951423E-001 -5.0866048155E+001 +2.8464803490E-002 -6.1647849449E+000
18205450000.000 +2.2851192431E-002 -5.3251683183E+001 +9.4119592231E-001 -5.1001229446E+001 +9.4969513386E-001 -5.1058644011E+001 +3.0013617385E-002 -8.6076006458E+000
18405400000.000 +2.3436025646E-002 -5.6782262101E+001 +9.4308724192E-001 -5.1875418915E+001 +9.6040517045E-001 -5.1283472430E+001 +3.0580215797E-002 -9.2855065514E+000
18605350000.000 +2.1207481661E-002 -5.4315877624E+001 +9.4483395581E-001 -5.2657977153E+001 +9.5826934722E-001 -5.2724305890E+001 +3.1425162349E-002 -9.2153067081E+000
18805300000.000 +2.3224336555E-002 -5.3213621110E+001 +9.4606809308E-001 -5.2654100890E+001 +9.3889755495E-001 -5.2878662053E+001 +3.2851031502E-002 -1.0665392010E+001
19005250000.000 +2.4523375586E-002 -5.0459965269E+001 +9.5092648191E-001 -5.3121327289E+001 +9.5881621350E-001 -5.3144646536E+001 +3.4253982943E-002 -8.5469008717E+000
19205200000.000 +2.4727573715E-002 -5.3275340273E+001 +9.5525480922E-001 -5.3651610195E+001 +9.4944030000E-001 -5.5087883946E+001 +3.5560253269E-002 -1.2324778140E+001
19405150000.000 +2.3311634044E-002 -5.2317872313E+001 +9.5421733736E-001 -5.4510021276E+001 +9.4104516450E-001 -5.5151584384E+001 +3.4983049020E-002 -1.1604678043E+001
19605100000.000 +2.4522946611E-002 -5.5015468914E+001 +9.5916033323E-001 -5.4705719453E+001 +9.3840076648E-001 -5.5678016777E+001 +3.5524869648E-002 -1.2294924863E+001
19805050000.000 +2.4720624672E-002 -5.0831156987E+001 +9.5544790006E-001 -5.5967958662E+001 +9.4901045865E-001 -5.6358309826E+001 +3.6658339473E-002 -1.0549176010E+001
20005000000.000 +2.6365943733E-002 -4.9079926373E+001 +9.4695148584E-001 -5.6241458168E+001 +9.3944668161E-001 -5.7366219429E+001 +3.8129483430E-002 -9.6966409457E+000
20204950000.000 +2.6064459210E-002 -4.8648548091E+001 +9.5752041808E-001 -5.7179096508E+001 +9.4459819035E-001 -5.6815842337E+001 +3.8730007032E-002 -8.8902256649E+000
20404900000.000 +2.5982110212E-002 -4.7519352928E+001 +9.5178509633E-001 -5.7660457458E+001 +9.4380035401E-001 -5.8440504695E+001 +3.8869256102E-002 -9.4634655624E+000
20604850000.000 +2.7628756279E-002 -4.5250607088E+001 +9.4797626693E-001 -5.8347079600E+001 +9.2793451411E-001 -5.7955498990E+001 +4.0497066058E-002 -9.4981236302E+000
20804800000.000 +2.7908543439E-002 -4.6980143221E+001 +9.4069836111E-001 -5.8852109157E+001 +9.4978496155E-001 -5.8594952791E+001 +4.1155403702E-002 -1.0004692575E+001
21004750000.000 +2.8692760771E-002 -4.5437538169E+001 +9.4676941701E-001 -5.9569456616E+001 +9.4411030666E-001 -5.9412040070E+001 +4.2514520119E-002 -9.6236844587E+000
21204700000.000 +2.9348231822E-002 -4.4787204933E+001 +9.3380506004E-001 -5.9799824568E+001 +9.5211373455E-001 -5.9852528623E+001 +4.2635063954E-002 -1.0361664889E+001
21404650000.000 +3.0699569163E-002 -4.5693773535E+001 +9.4091156624E-001 -6.0183007016E+001 +9.4674370321E-001 -6.0044440637E+001 +4.3903734600E-002 -1.0664284810E+001
21604600000.000 +2.8540983302E-002 -4.6426532935E+001 +9.3184711521E-001 -6.1448488402E+001 +9.6840962408E-001 -6.0778626668E+001 +4.2940041386E-002 -1.1240661501E+001
21804550000.000 +3.2877014266E-002 -4.3325925854E+001 +9.3949865499E-001 -6.1352889932E+001 +9.4942403737E-001 -6.1827983654E+001 +4.6451339466E-002 -1.1600079284E+001
22004500000.000 +3.2532492856E-002 -4.4527959705E+001 +9.4335847782E-001 -6.2053949823E+001 +9.5810976321E-001 -6.1062115685E+001 +4.6295979578E-002 -1.2187750698E+001
22204450000.000 +3.5455046674E-002 -4.2133313674E+001 +9.4610010964E-001 -6.2389275374E+001 +9.6061932679E-001 -6.2480681214E+001 +4.8945493902E-002 -1.0132965443E+001
22404400000.000 +3.5501723218E-002 -4.1092530039E+001 +9.4191488210E-001 -6.3359649849E+001 +9.5076973209E-001 -6.3584296930E+001 +4.9664616572E-002 -1.1710799906E+001
22604350000.000 +3.7154492074E-002 -4.2349229912E+001 +9.4741324058E-001 -6.3508654955E+001 +9.4884460610E-001 -6.3969570054E+001 +5.0670393687E-002 -1.2023252935E+001
22804300000.000 +3.8112362278E-002 -4.2936318427E+001 +9.5311455860E-001 -6.4614803810E+001 +9.5436155775E-001 -6.5141018824E+001 +5.1675949516E-002 -1.2168121590E+001
23004250000.000 +3.7617479989E-002 -4.1883236830E+001 +9.5207392450E-001 -6.5210899421E+001 +9.3558069913E-001 -6.5867647055E+001 +5.1890785798E-002 -1.2654030352E+001
23204200000.000 +3.9573904923E-002 -4.2772920841E+001 +9.4951000373E-001 -6.5607008481E+001 +9.3114402581E-001 -6.6287063604E+001 +5.2956335886E-002 -1.1917124156E+001
23404150000.000 +4.0624757264E-002 -4.3668452062E+001 +9.5751745627E-001 -6.6905223518E+001 +9.4367076429E-001 -6.6541179962E+001 +5.4619369261E-002 -1.0700463540E+001
23604100000.000 +4.0929752489E-002 -4.3216356819E+001 +9.4653611256E-001 -6.6938738399E+001 +9.3491480196E-001 -6.8703437381E+001 +5.5212748598E-002 -1.1975108179E+001
23804050000.000 +4.0280056539E-002 -4.0722071867E+001 +9.5709957583E-001 -6.7696324607E+001 +9.1418307482E-001 -6.7212408569E+001 +5.5994644583E-002 -8.6476322111E+000
24004000000.000 +4.4049140021E-002 -4.4265765151E+001 +9.4374379916E-001 -6.8043637495E+001 +9.3590218591E-001 -6.9025551192E+001 +5.8235498173E-002 -1.1062902668E+001
24203950000.000 +4.3023218029E-002 -3.9216337424E+001 +9.4335190776E-001 -6.9195397469E+001 +9.1907187858E-001 -6.9722955356E+001 +5.9324779446E-002 -1.0209123855E+001
24403900000.000 +4.6412624794E-002 -4.4558289195E+001 +9.3367485607E-001 -6.9065258682E+001 +9.3096026282E-001 -6.9583286732E+001 +6.2747151482E-002 -1.2824556560E+001
24603850000.000 +4.8066213745E-002 -4.4938836183E+001 +9.4392773936E-001 -6.9782126358E+001 +9.3396449598E-001 -6.9741327295E+001 +6.3001236034E-002 -1.3799435178E+001
24803800000.000 +5.0494164691E-002 -4.4702485115E+001 +9.3162415480E-001 -7.0050298320E+001 +9.3748053388E-001 -7.1543139014E+001 +6.5559709457E-002 -1.3760659089E+001
25003750000.000 +4.7173864215E-002 -4.9545748426E+001 +9.4374770623E-001 -7.0382476217E+001 +9.1689832398E-001 -7.0809664603E+001 +6.3820846787E-002 -1.6448922909E+001
25203700000.000 +4.8072845639E-002 -4.8797895163E+001 +9.3678435333E-001 -7.1475781618E+001 +9.4996126141E-001 -7.0877158335E+001 +6.6310138734E-002 -1.5909677864E+001
25403650000.000 +4.9686950726E-002 -4.5908807338E+001 +9.2855571355E-001 -7.1744380075E+001 +9.3282636452E-001 -7.2349452381E+001 +6.7331968180E-002 -1.6544605250E+001
25603600000.000 +4.9582598243E-002 -4.9707504548E+001 +9.2699667902E-001 -7.2075394471E+001 +9.3066804374E-001 -7.1422968104E+001 +6.7890761608E-002 -1.8744648891E+001
25803550000.000 +5.0890151299E-002 -4.6861457882E+001 +9.3009904859E-001 -7.2447363376E+001 +9.4256917537E-001 -7.2694602032E+001 +6.8377819750E-002 -1.6998651028E+001
26003500000.000 +5.2266041689E-002 -4.7458251231E+001 +9.3031850494E-001 -7.3835218148E+001 +9.3969242172E-001 -7.2826982374E+001 +6.9107102719E-002 -1.8513595947E+001
26203450000.000 +5.2353453522E-002 -4.7684144750E+001 +9.2687596880E-001 -7.3985352316E+001 +9.3815099850E-001 -7.3199917756E+001 +6.9469807381E-002 -1.8913678754E+001
26403400000.000 +5.4854455114E-002 -4.5901213099E+001 +9.3996390796E-001 -7.4713667347E+001 +9.3498989369E-001 -7.3437240994E+001 +7.2141710661E-002 -1.7944761547E+001
26603350000.000 +5.6113514819E-002 -4.4055127101E+001 +9.2700591300E-001 -7.4792713173E+001 +9.4621843337E-001 -7.5565868791E+001 +7.2806650652E-002 -1.7976538819E+001
26803300000.000 +5.6428811180E-002 -4.5635089773E+001 +9.3875249201E-001 -7.5342038100E+001 +9.3241173461E-001 -7.5347234773E+001 +7.3626633231E-002 -1.9391930001E+001
27003250000.000 +5.8041867821E-002 -4.5727406350E+001 +9.3772960827E-001 -7.6228802030E+001 +9.4416897152E-001 -7.6348897826E+001 +7.5357455367E-002 -1.9021122944E+001
27203200000.000 +5.7640110763E-002 -4.3832748763E+001 +9.4561645956E-001 -7.7111932737E+001 +9.1511562294E-001 -7.7753737344E+001 +7.4347321518E-002 -1.9314579203E+001
27403150000.000 +5.9957002357E-002 -4.5475482895E+001 +9.3935131345E-001 -7.7291227795E+001 +9.1263702983E-001 -7.8091896046E+001 +7.6750147944E-002 -2.0157963666E+001
27603100000.000 +5.9838809530E-002 -4.3685204636E+001 +9.5025418473E-001 -7.8343804059E+001 +9.1533974354E-001 -7.8475804805E+001 +7.6448733418E-002 -1.8827882986E+001
27803050000.000 +6.1947021539E-002 -4.2428613256E+001 +9.4740589349E-001 -7.9345377905E+001 +9.0888366816E-001 -7.9356078263E+001 +7.7468741025E-002 -1.7776393098E+001
28003000000.000 +6.1678495206E-002 -4.2684830948E+001 +9.5040419267E-001 -7.9681163278E+001 +9.0015959314E-001 -7.9511838529E+001 +7.8174697089E-002 -1.7870037096E+001
28202950000.000 +6.5960265620E-002 -4.4984149953E+001 +9.4757137764E-001 -8.0403866093E+001 +9.0867889761E-001 -7.9538749895E+001 +8.0610088664E-002 -1.8764672785E+001
28402900000.000 +6.6176195985E-002 -4.7216243695E+001 +9.3158971619E-001 -8.0662903894E+001 +9.4162568696E-001 -8.0827031765E+001 +8.1678794236E-002 -2.0496070596E+001
28602850000.000 +6.9983124588E-002 -4.8087182520E+001 +9.2340308573E-001 -8.0909123286E+001 +9.1623555106E-001 -8.1152015772E+001 +8.3753725000E-002 -2.2088587133E+001
28802800000.000 +6.8706502689E-002 -4.9241476965E+001 +9.2615914739E-001 -8.1345759172E+001 +9.3456139115E-001 -8.0664438324E+001 +8.4063862598E-002 -2.2763574871E+001
29002750000.000 +7.2186259457E-002 -4.7605803118E+001 +9.3145417133E-001 -8.1638907643E+001 +9.3619114167E-001 -8.2780899239E+001 +8.5990369429E-002 -2.2917264443E+001
29202700000.000 +7.3756743361E-002 -4.7394698625E+001 +9.2426264655E-001 -8.1910328919E+001 +9.3226577599E-001 -8.3172919478E+001 +8.7492368034E-002 -2.3943050437E+001
29402650000.000 +7.5323724801E-002 -4.8037008214E+001 +9.2993583991E-001 -8.2124978392E+001 +9.3621591098E-001 -8.3375830278E+001 +8.9486591158E-002 -2.4232844875E+001
29602600000.000 +7.8015209375E-002 -4.8054774304E+001 +9.3218697428E-001 -8.2909741995E+001 +9.3869960358E-001 -8.4244578153E+001 +9.1299760717E-002 -2.5132695735E+001
29802550000.000 +7.8363056620E-002 -5.0707005750E+001 +9.2949441523E-001 -8.2997383179E+001 +9.2130413251E-001 -8.5105211477E+001 +9.2617284712E-002 -2.7228437531E+001
30002500000.000 +7.8809159715E-002 -4.9949968013E+001 +9.3834745795E-001 -8.3972453611E+001 +9.2632072894E-001 -8.4216892824E+001 +9.2199515069E-002 -2.5687691598E+001
30202450000.000 +8.1786150287E-002 -4.9974487211E+001 +9.2771113376E-001 -8.5165086582E+001 +9.4352729977E-001 -8.5798659644E+001 +9.3513078556E-002 -2.5936599019E+001
30402400000.000 +8.0234579698E-002 -5.0479784903E+001 +9.3935681471E-001 -8.5891646273E+001 +9.0280383584E-001 -8.5962231236E+001 +9.2773568059E-002 -2.6836669651E+001
30602350000.000 +8.5216989928E-002 -5.2392378252E+001 +9.3162560778E-001 -8.7004025522E+001 +9.1530885085E-001 -8.4992436611E+001 +9.6404864586E-002 -2.7049671548E+001
30802300000.000 +8.6366394907E-002 -5.0727326271E+001 +9.3696848970E-001 -8.7600098419E+001 +9.0697480298E-001 -8.6650693636E+001 +9.5611567873E-002 -2.5762381162E+001
31002250000.000 +8.9946848268E-002 -5.3952012578E+001 +9.1297089286E-001 -8.8291673143E+001 +9.1139338246E-001 -8.6705345527E+001 +9.7531375654E-002 -2.9053955785E+001
31202200000.000 +8.9792153523E-002 -5.2804720715E+001 +9.3304328780E-001 -8.8590156629E+001 +9.0783668448E-001 -8.7893344643E+001 +9.7995913060E-002 -2.7549979052E+001
31402150000.000 +9.2095582730E-002 -5.3798655281E+001 +9.1826894541E-001 -8.9862375566E+001 +9.2626509811E-001 -8.8540200743E+001 +9.9782477110E-002 -2.9526027469E+001
31602100000.000 +9.3339085898E-002 -5.4571946949E+001 +9.2595362605E-001 -8.9473056515E+001 +8.9329181704E-001 -9.0054441618E+001 +9.9584579200E-002 -3.0530654514E+001
31802050000.000 +9.4161331718E-002 -6.0032231389E+001 +9.0462337816E-001 -9.0326760360E+001 +9.1907090760E-001 -8.8143217319E+001 +1.0078099225E-001 -3.3825256121E+001
32002000000.000 +9.4862181106E-002 -5.6923707868E+001 +9.2552880395E-001 -9.0225871343E+001 +9.1842631857E-001 -9.0753296972E+001 +1.0094651666E-001 -3.2623306196E+001
32201950000.000 +9.5816858401E-002 -5.7572919274E+001 +9.1279931717E-001 -9.0892352556E+001 +9.2019977244E-001 -9.0503601427E+001 +1.0090445333E-001 -3.4098248975E+001
32401900000.000 +9.4189571125E-002 -5.9277217680E+001 +9.3529211109E-001 -9.0310064487E+001 +9.1185790648E-001 -9.1520274607E+001 +9.9893116734E-002 -3.5617888149E+001
32601850000.000 +9.6941902394E-002 -5.8129211993E+001 +9.2183293755E-001 -9.1924917750E+001 +9.2813728228E-001 -9.1620368196E+001 +1.0010554953E-001 -3.4141777645E+001
32801800000.000 +9.9467516189E-002 -5.8280003883E+001 +9.2635453751E-001 -9.1891599424E+001 +9.2605565673E-001 -9.3362397863E+001 +1.0105990411E-001 -3.4348704906E+001
33001750000.000 +1.0087108892E-001 -5.8152300939E+001 +9.3023032398E-001 -9.2779471648E+001 +9.2655648586E-001 -9.3305359737E+001 +1.0260815518E-001 -3.4417026692E+001
33201700000.000 +1.0282565275E-001 -5.9517288265E+001 +9.3253995673E-001 -9.2926307077E+001 +9.2902158911E-001 -9.3685381017E+001 +1.0324341487E-001 -3.5210835346E+001
33401650000.000 +1.0437308014E-001 -6.0210879580E+001 +9.2931506659E-001 -9.3506173650E+001 +9.2384479783E-001 -9.4380283831E+001 +1.0430764608E-001 -3.5632784017E+001
33601600000.000 +1.0586915766E-001 -6.1142289319E+001 +9.2933662362E-001 -9.4512129444E+001 +9.1666758760E-001 -9.4721867019E+001 +1.0468375524E-001 -3.6137023936E+001
33801550000.000 +1.0811818150E-001 -6.2065121388E+001 +9.2743932613E-001 -9.5377836953E+001 +9.1800782703E-001 -9.5154183890E+001 +1.0573752789E-001 -3.6373810232E+001
34001500000.000 +1.0899472363E-001 -6.4065594486E+001 +9.2163992700E-001 -9.5613106176E+001 +9.0372761708E-001 -9.5510849175E+001 +1.0547300619E-001 -3.8118640692E+001
34201450000.000 +1.0773000019E-001 -6.4776223162E+001 +9.2683616622E-001 -9.5895868791E+001 +9.0500661650E-001 -9.6211230166E+001 +1.0652766735E-001 -3.8530954780E+001
34401400000.000 +1.1108249394E-001 -6.5426801007E+001 +9.2146971589E-001 -9.6910208717E+001 +9.0730659447E-001 -9.6750935662E+001 +1.0790020140E-001 -3.8717389616E+001
34601350000.000 +1.1317408160E-001 -6.5162644803E+001 +9.2132419063E-001 -9.7844256953E+001 +9.0633591103E-001 -9.8125183082E+001 +1.0951609920E-001 -3.8916704519E+001
34801300000.000 +1.1291007394E-001 -6.6136866792E+001 +9.2324077262E-001 -9.8245202551E+001 +8.8569421613E-001 -9.7808514904E+001 +1.1020729273E-001 -3.9830458833E+001
35001250000.000 +1.1816972755E-001 -6.7793329273E+001 +9.1889332264E-001 -9.9335012693E+001 +8.9466652434E-001 -9.7726683621E+001 +1.1270280150E-001 -4.0069113355E+001
35201200000.000 +1.1867447651E-001 -6.8237019118E+001 +9.1308312912E-001 -9.9490366655E+001 +8.9194252031E-001 -9.9733836635E+001 +1.1349588237E-001 -4.1925070383E+001
35401150000.000 +1.1987579673E-001 -6.8985375691E+001 +9.1336129556E-001 -1.0031597563E+002 +8.9917222302E-001 -9.9712587456E+001 +1.1400087352E-001 -4.2432673961E+001
35601100000.000 +1.2142329890E-001 -7.0613150868E+001 +9.1530052695E-001 -1.0072335356E+002 +8.9965779815E-001 -1.0004846117E+002 +1.1379347449E-001 -4.3389853361E+001
35801050000.000 +1.2493467363E-001 -7.1192718024E+001 +9.0528407795E-001 -1.0167196081E+002 +8.9594721722E-001 -1.0117928541E+002 +1.1535803264E-001 -4.4698492144E+001
36001000000.000 +1.2290066072E-001 -7.3266711828E+001 +9.1116805969E-001 -1.0129860901E+002 +8.9176659045E-001 -1.0225200472E+002 +1.1442245063E-001 -4.6766262610E+001
36200950000.000 +1.2302946517E-001 -7.5190716076E+001 +9.0851809791E-001 -1.0269654561E+002 +9.0844117206E-001 -1.0120830238E+002 +1.1284551423E-001 -4.7414657519E+001
36400900000.000 +1.2147617959E-001 -7.4630623844E+001 +9.1039691577E-001 -1.0207471476E+002 +9.1525586763E-001 -1.0297702866E+002 +1.1133181901E-001 -4.8496872421E+001
36600850000.000 +1.2242811048E-001 -7.7470307302E+001 +9.0483930346E-001 -1.0283458152E+002 +8.9417345056E-001 -1.0255860730E+002 +1.1124264646E-001 -5.1070912432E+001
36800800000.000 +1.2146131175E-001 -7.7408895554E+001 +9.1946932139E-001 -1.0249678040E+002 +9.1451260727E-001 -1.0348937273E+002 +1.0999574998E-001 -5.0590223526E+001
37000750000.000 +1.2035988013E-001 -7.8604886613E+001 +9.1225843263E-001 -1.0342858325E+002 +9.1237440917E-001 -1.0353791766E+002 +1.0936659053E-001 -5.1507640830E+001
37200700000.000 +1.1547626466E-001 -8.0323515742E+001 +9.2053280987E-001 -1.0274309149E+002 +9.0509403949E-001 -1.0386740562E+002 +1.0689483043E-001 -5.2937009624E+001
37400650000.000 +1.1634977804E-001 -8.0035799773E+001 +9.2275445867E-001 -1.0425401179E+002 +9.0284588771E-001 -1.0401240450E+002 +1.0832224460E-001 -5.2561087356E+001
37600600000.000 +1.1613945746E-001 -8.0865695061E+001 +9.2911527934E-001 -1.0482101918E+002 +9.0391013876E-001 -1.0526849025E+002 +1.0624974185E-001 -5.3696403131E+001
37800550000.000 +1.1492837235E-001 -8.0809101184E+001 +9.2692012745E-001 -1.0593695468E+002 +8.8925660647E-001 -1.0511661591E+002 +1.0572550061E-001 -5.3088815353E+001
38000500000.000 +1.1620161482E-001 -8.1758491799E+001 +9.2733726734E-001 -1.0651822640E+002 +9.0037958349E-001 -1.0456988890E+002 +1.0585992750E-001 -5.2784713664E+001
38200450000.000 +1.1860767943E-001 -8.2530812599E+001 +9.1773767866E-001 -1.0793005303E+002 +8.9920233496E-001 -1.0628627239E+002 +1.0552661863E-001 -5.3818572336E+001
38400400000.000 +1.1730399786E-001 -8.5276954090E+001 +9.0981567044E-001 -1.0786150970E+002 +8.8075928021E-001 -1.0612353554E+002 +1.0445766716E-001 -5.5932119387E+001
38600350000.000 +1.1499620668E-001 -8.4201993562E+001 +9.1419152174E-001 -1.0864722326E+002 +9.0289727794E-001 -1.0714843777E+002 +1.0359814445E-001 -5.5831458625E+001
38800300000.000 +1.1493430258E-001 -8.7374356088E+001 +8.9443898331E-001 -1.0901638944E+002 +8.9115601135E-001 -1.0743206902E+002 +1.0253469835E-001 -5.9810508312E+001
39000250000.000 +1.1400825816E-001 -8.5962246530E+001 +8.9920938944E-001 -1.0945768266E+002 +8.8887507699E-001 -1.0892547611E+002 +1.0194112979E-001 -6.0047208495E+001
39200200000.000 +1.2004150928E-001 -8.5846663436E+001 +8.9052241617E-001 -1.1076602887E+002 +8.7844216342E-001 -1.0902908908E+002 +1.0319100513E-001 -6.0849566791E+001
39400150000.000 +1.1402094320E-001 -8.5809688725E+001 +8.9280199708E-001 -1.0997869352E+002 +8.9766389331E-001 -1.1041681140E+002 +9.8024012942E-002 -6.1350566979E+001
39600100000.000 +1.1221437244E-001 -8.9359479989E+001 +8.8839198579E-001 -1.1005157240E+002 +8.8296057190E-001 -1.0999047168E+002 +9.5404907534E-002 -6.5008743132E+001
39800050000.000 +1.0953841505E-001 -8.3940044613E+001 +9.1308494891E-001 -1.1025875157E+002 +9.1471556574E-001 -1.1113286235E+002 +9.2766231791E-002 -6.0451767322E+001
40000000000.000 +1.1318590284E-001 -8.4605530865E+001 +9.1624524709E-001 -1.1172656870E+002 +8.9970395311E-001 -1.1281094607E+002 +9.3109070843E-002 -6.0684077618E+001
