# Supplementary material for: Conductivity and radio frequency performance data for silver nanoparticle inks deposited via aerosol jet deposition and processed under varying conditions
Source: Data Brief. 2020 Sep 24;33:106331. doi: 10.1016/j.dib.2020.106331 (PMC7560714; doi:10.1016/j.dib.2020.106331)
Supplement: Supplementary file 3 [file mmc3.zip › Sintering Study/Clariant Ink/RF Data/CLA_12_03.S2P]

!  2-Port S-parameters saved by WinCal
! VAR MeasName=S-Parameters (CALIBRATED_DATA) read from VNA (E8364B)
! VAR MeasDate=11/27/2017 4:10:04 PM
! VAR NAME=AFRL171011_10_03
! VAR FILENAME=AFRL171011_10_03.S2P
! VAR DATE=11/27/2017 4:10:04 PM
! VAR PHYS_PORTS=1,2
! VAR ObjTypeName=DATASET
! VAR IndexType=Frequency
!
# Hz S MA R 50
10000000.000 +1.3006213327E-002 -1.7675721631E+002 +9.7970802396E-001 -2.7631197424E-001 +9.7785706411E-001 -2.8020100484E-001 +1.2488800264E-002 +1.7949533448E+002
209950000.000 +1.4065627986E-002 -1.7836164514E+002 +9.7574378846E-001 -7.7130742286E-001 +9.7610773775E-001 -7.9725203352E-001 +1.4038475129E-002 -1.7995384509E+002
409900000.000 +1.4115702004E-002 +1.7951205825E+002 +9.7490002451E-001 -1.4232949026E+000 +9.7487629996E-001 -1.4197775089E+000 +1.4345540975E-002 +1.7994040423E+002
609850000.000 +1.4981114835E-002 -1.7932129340E+002 +9.7330745944E-001 -2.0942048654E+000 +9.7389591498E-001 -2.1325311677E+000 +1.4918080673E-002 -1.7923703962E+002
809800000.000 +1.5025379452E-002 +1.7713202823E+002 +9.7277368766E-001 -2.7428523246E+000 +9.7261397798E-001 -2.7292136749E+000 +1.4807569595E-002 +1.7797035396E+002
1009750000.000 +1.5892167392E-002 +1.7677567910E+002 +9.7113380774E-001 -3.3319790674E+000 +9.7140081776E-001 -3.3502635999E+000 +1.5446242813E-002 +1.7770838661E+002
1209700000.000 +1.5152439038E-002 +1.7508985992E+002 +9.7124325928E-001 -3.9270902553E+000 +9.7132633020E-001 -3.9336264948E+000 +1.5159090058E-002 +1.7501876291E+002
1409650000.000 +1.5018515061E-002 +1.7486947714E+002 +9.7060395462E-001 -4.5571280897E+000 +9.7060941067E-001 -4.5822234776E+000 +1.4839878110E-002 +1.7452745880E+002
1609600000.000 +1.5029468291E-002 +1.7597676138E+002 +9.7004960616E-001 -5.2089445087E+000 +9.7024432161E-001 -5.2144195000E+000 +1.4666627792E-002 +1.7651863378E+002
1809550000.000 +1.5692768131E-002 +1.7676110564E+002 +9.6842679016E-001 -5.8587377076E+000 +9.6875578655E-001 -5.7985386853E+000 +1.4968680700E-002 +1.7594182053E+002
2009500000.000 +1.6411036283E-002 +1.7297740702E+002 +9.6761367673E-001 -6.4120808659E+000 +9.6764286476E-001 -6.4517343430E+000 +1.5836832949E-002 +1.7498903288E+002
2209450000.000 +1.6363770715E-002 +1.6903779728E+002 +9.6653103355E-001 -6.9612617489E+000 +9.6673686079E-001 -7.0224584952E+000 +1.6162975059E-002 +1.7008402253E+002
2409400000.000 +1.5749968726E-002 +1.6724434791E+002 +9.6661161930E-001 -7.5509535235E+000 +9.6638800726E-001 -7.5742589086E+000 +1.5799644161E-002 +1.6901640758E+002
2609350000.000 +1.5896101445E-002 +1.6513881612E+002 +9.6571094821E-001 -8.1335639057E+000 +9.6574263845E-001 -8.1829371124E+000 +1.5981377038E-002 +1.6625616141E+002
2809300000.000 +1.5829219097E-002 +1.6319565418E+002 +9.6514681210E-001 -8.7531993159E+000 +9.6486986139E-001 -8.7627685876E+000 +1.6028731068E-002 +1.6519135416E+002
3009250000.000 +1.6152017157E-002 +1.6362778102E+002 +9.6371208854E-001 -9.3852808185E+000 +9.6347222945E-001 -9.3174974441E+000 +1.5994792515E-002 +1.6508723675E+002
3209200000.000 +1.6482984259E-002 +1.6013093539E+002 +9.6295157273E-001 -9.9317587859E+000 +9.6284042441E-001 -9.9443813879E+000 +1.6489119510E-002 +1.6275274153E+002
3409150000.000 +1.6432526731E-002 +1.5877469474E+002 +9.6213301534E-001 -1.0458736212E+001 +9.6195829303E-001 -1.0476622637E+001 +1.6317414963E-002 +1.5979540567E+002
3609100000.000 +1.6148684127E-002 +1.5750967827E+002 +9.6084561569E-001 -1.0996662551E+001 +9.6172020502E-001 -1.1069283914E+001 +1.6225167322E-002 +1.5845747354E+002
3809050000.000 +1.6146347730E-002 +1.5464812018E+002 +9.6100167993E-001 -1.1621980481E+001 +9.6166542245E-001 -1.1639708809E+001 +1.6183445389E-002 +1.5556358741E+002
4009000000.000 +1.5763644632E-002 +1.5177124724E+002 +9.6037767283E-001 -1.2193386450E+001 +9.6062832419E-001 -1.2181436265E+001 +1.5701315781E-002 +1.5340834379E+002
4208950000.000 +1.5780852328E-002 +1.5051307477E+002 +9.6020712350E-001 -1.2769612168E+001 +9.6093050467E-001 -1.2740978620E+001 +1.5877002051E-002 +1.5295539371E+002
4408900000.000 +1.5363009751E-002 +1.4835876366E+002 +9.5941005066E-001 -1.3350913316E+001 +9.6014208266E-001 -1.3356989227E+001 +1.5477546302E-002 +1.4932843955E+002
4608850000.000 +1.5243917184E-002 +1.4547196225E+002 +9.5996769361E-001 -1.3917939149E+001 +9.6012769934E-001 -1.3923611149E+001 +1.5448626661E-002 +1.4722282493E+002
4808800000.000 +1.4981997716E-002 +1.4326645726E+002 +9.5869240478E-001 -1.4483076338E+001 +9.5948064598E-001 -1.4519255733E+001 +1.5546794091E-002 +1.4452626775E+002
5008750000.000 +1.4839128004E-002 +1.4027647443E+002 +9.5925137746E-001 -1.5016312716E+001 +9.5967550264E-001 -1.5070902840E+001 +1.4988229579E-002 +1.4070440770E+002
5208700000.000 +1.5134898507E-002 +1.3773485740E+002 +9.5831493473E-001 -1.5648991870E+001 +9.5828977933E-001 -1.5714093506E+001 +1.5530056240E-002 +1.3936030254E+002
5408650000.000 +1.4721644887E-002 +1.3597842790E+002 +9.5791134369E-001 -1.6174780621E+001 +9.5807790839E-001 -1.6196505029E+001 +1.5296802299E-002 +1.3655336429E+002
5608600000.000 +1.4589145163E-002 +1.3331041624E+002 +9.5809041742E-001 -1.6816796680E+001 +9.5874776295E-001 -1.6815698337E+001 +1.4892178173E-002 +1.3387058785E+002
5808550000.000 +1.4570322839E-002 +1.3089239737E+002 +9.5740543541E-001 -1.7386212713E+001 +9.5724116283E-001 -1.7362436014E+001 +1.4566240445E-002 +1.3141603070E+002
6008500000.000 +1.4227246980E-002 +1.2948659051E+002 +9.5695877596E-001 -1.7935428225E+001 +9.5713914744E-001 -1.7923583834E+001 +1.4280317769E-002 +1.2935440196E+002
6208450000.000 +1.3821814114E-002 +1.2527045191E+002 +9.5649766025E-001 -1.8513222950E+001 +9.5712147217E-001 -1.8497959230E+001 +1.4080221443E-002 +1.2731930044E+002
6408400000.000 +1.3644419740E-002 +1.2327079103E+002 +9.5677807955E-001 -1.9117733785E+001 +9.5704619238E-001 -1.9126765152E+001 +1.3758826305E-002 +1.2494918228E+002
6608350000.000 +1.3376343531E-002 +1.2173659810E+002 +9.5527958889E-001 -1.9670808568E+001 +9.5590866001E-001 -1.9669897391E+001 +1.3618734013E-002 +1.2345630867E+002
6808300000.000 +1.3091610823E-002 +1.1650354727E+002 +9.5630025101E-001 -2.0206809183E+001 +9.5693240449E-001 -2.0153065756E+001 +1.3356181382E-002 +1.1822551054E+002
7008250000.000 +1.3090945652E-002 +1.1488153163E+002 +9.5483157055E-001 -2.0855154359E+001 +9.5609978650E-001 -2.0894520692E+001 +1.3168290524E-002 +1.1581065919E+002
7208200000.000 +1.2564384248E-002 +1.1188377579E+002 +9.5479183397E-001 -2.1395620335E+001 +9.5503193680E-001 -2.1383674600E+001 +1.2712017410E-002 +1.1424399399E+002
7408150000.000 +1.2091719588E-002 +1.0806211710E+002 +9.5455943990E-001 -2.2019734951E+001 +9.5595809205E-001 -2.2032687942E+001 +1.2571944476E-002 +1.1074071731E+002
7608100000.000 +1.2160730339E-002 +1.0458853712E+002 +9.5447452553E-001 -2.2502579101E+001 +9.5299644674E-001 -2.2536683666E+001 +1.2786092013E-002 +1.0840343038E+002
7808050000.000 +1.1740284488E-002 +1.0355430560E+002 +9.5351880197E-001 -2.3081160477E+001 +9.5173243769E-001 -2.3119452990E+001 +1.2648294713E-002 +1.0794238564E+002
8008000000.000 +1.1532810982E-002 +9.8434137663E+001 +9.5229954480E-001 -2.3609958062E+001 +9.5188369921E-001 -2.3663909686E+001 +1.2887189117E-002 +1.0582712070E+002
8207950000.000 +1.1980938154E-002 +9.9719161687E+001 +9.5203630975E-001 -2.4375170145E+001 +9.5320466252E-001 -2.4418612468E+001 +1.2808965271E-002 +1.0359049619E+002
8407900000.000 +1.1797159339E-002 +9.4808483010E+001 +9.5005461800E-001 -2.4850186391E+001 +9.4968163426E-001 -2.4816748358E+001 +1.3084840531E-002 +9.9559555059E+001
8607850000.000 +1.1959122173E-002 +8.9881087247E+001 +9.5197698099E-001 -2.5299753466E+001 +9.5404226803E-001 -2.5231983159E+001 +1.3591683489E-002 +9.5573702586E+001
8807800000.000 +1.2551217459E-002 +8.4106032121E+001 +9.5038153741E-001 -2.5999959540E+001 +9.5168011507E-001 -2.6074659878E+001 +1.3804278652E-002 +8.9073382651E+001
9007750000.000 +1.1725595067E-002 +8.1114413385E+001 +9.4930827182E-001 -2.6515167752E+001 +9.4957816716E-001 -2.6479061043E+001 +1.2925605473E-002 +8.5939311478E+001
9207700000.000 +1.1717603833E-002 +7.6296300907E+001 +9.5019296702E-001 -2.7084744497E+001 +9.5243657770E-001 -2.7120810765E+001 +1.2975479541E-002 +8.1456744514E+001
9407650000.000 +1.2284857135E-002 +7.1825870784E+001 +9.4990787290E-001 -2.7671962823E+001 +9.5154847571E-001 -2.7759498738E+001 +1.3244936408E-002 +7.8204931349E+001
9607600000.000 +1.2142781168E-002 +6.8178284039E+001 +9.4810320750E-001 -2.8213083776E+001 +9.4987370847E-001 -2.8349854256E+001 +1.3259870733E-002 +7.4857973600E+001
9807550000.000 +1.1695896793E-002 +6.2045731593E+001 +9.4840755212E-001 -2.8738544292E+001 +9.4925758682E-001 -2.8809797611E+001 +1.3091586425E-002 +7.0445476808E+001
10007500000.000 +1.1163655592E-002 +5.4811685018E+001 +9.5002404947E-001 -2.9455968001E+001 +9.5079835884E-001 -2.9492719492E+001 +1.2836124075E-002 +6.5513145491E+001
10207450000.000 +1.1360760818E-002 +5.5370814032E+001 +9.4739218094E-001 -2.9988276800E+001 +9.4512491433E-001 -2.9932541419E+001 +1.3097342521E-002 +6.5547131670E+001
10407400000.000 +1.1445397126E-002 +4.9421891139E+001 +9.4909820913E-001 -3.0403845169E+001 +9.4810617286E-001 -3.0156190571E+001 +1.3485194742E-002 +6.1981727982E+001
10607350000.000 +1.1585894303E-002 +4.8547006060E+001 +9.4682282138E-001 -3.1119946466E+001 +9.4815780544E-001 -3.1180851477E+001 +1.3282319935E-002 +6.1109680808E+001
10807300000.000 +1.1750182492E-002 +4.5027477974E+001 +9.4704487050E-001 -3.1568885084E+001 +9.4169195607E-001 -3.1440069452E+001 +1.3615819544E-002 +5.9515828870E+001
11007250000.000 +1.1561070900E-002 +4.0154967902E+001 +9.4637508310E-001 -3.2116385804E+001 +9.4793083008E-001 -3.1943179311E+001 +1.3968816186E-002 +5.5615164543E+001
11207200000.000 +1.2657711906E-002 +3.6893665646E+001 +9.4716082356E-001 -3.2599629287E+001 +9.4604575717E-001 -3.2505393552E+001 +1.4520990249E-002 +5.2880158291E+001
11407150000.000 +1.2230406904E-002 +3.5992423707E+001 +9.4264517893E-001 -3.3365551195E+001 +9.4527168484E-001 -3.3300623212E+001 +1.4452834357E-002 +4.9031526519E+001
11607100000.000 +1.1637429605E-002 +2.8369706275E+001 +9.4395111042E-001 -3.3421593230E+001 +9.4202197641E-001 -3.3556259177E+001 +1.4254024937E-002 +4.4084432588E+001
11807050000.000 +1.2601370505E-002 +2.5609631040E+001 +9.4659524818E-001 -3.4345687377E+001 +9.5189485284E-001 -3.4417888807E+001 +1.5215501454E-002 +4.0155627723E+001
12007000000.000 +1.2786536504E-002 +2.1683379866E+001 +9.4180978487E-001 -3.4530010851E+001 +9.3903051266E-001 -3.4957600592E+001 +1.5452875027E-002 +3.5245218506E+001
12206950000.000 +1.3433065731E-002 +1.8787156597E+001 +9.4514927925E-001 -3.5343948019E+001 +9.5020335937E-001 -3.5148157330E+001 +1.6092415326E-002 +3.4507272213E+001
12406900000.000 +1.4435470783E-002 +1.3938096125E+001 +9.4512330920E-001 -3.5681321585E+001 +9.4817248167E-001 -3.6300425431E+001 +1.7530698143E-002 +2.7809705068E+001
12606850000.000 +1.2001691599E-002 +1.7634456868E+001 +9.4662888879E-001 -3.6501023467E+001 +9.4698047920E-001 -3.6662538617E+001 +1.6160786941E-002 +2.7189213572E+001
12806800000.000 +1.3970148673E-002 +2.1497824559E+001 +9.4322226440E-001 -3.6708910228E+001 +9.4514290299E-001 -3.7271351267E+001 +1.6872091507E-002 +2.5742156886E+001
13006750000.000 +1.6811292102E-002 +1.3199701884E+001 +9.4946106028E-001 -3.7702755774E+001 +9.5247168585E-001 -3.7861314905E+001 +1.6914666744E-002 +2.2810660893E+001
13206700000.000 +1.6000071627E-002 +1.2086139279E+001 +9.4547019478E-001 -3.8351661708E+001 +9.4614898738E-001 -3.8870360143E+001 +1.6360195415E-002 +2.6574370453E+001
13406650000.000 +1.6409561999E-002 +2.8723963835E+000 +9.4929671362E-001 -3.8867627001E+001 +9.4480262878E-001 -3.8636256436E+001 +1.7326544304E-002 +2.4490206948E+001
13606600000.000 +1.6050191112E-002 -9.0409560074E-001 +9.4616218404E-001 -3.9470803851E+001 +9.4964460701E-001 -3.9367273503E+001 +1.7520869453E-002 +2.2608609497E+001
13806550000.000 +1.6701378456E-002 +8.3505189450E-001 +9.4434352557E-001 -4.0191473153E+001 +9.4113414166E-001 -3.9996328166E+001 +1.8013705668E-002 +2.4890725995E+001
14006500000.000 +1.6581162324E-002 -7.4792796433E+000 +9.4153758407E-001 -4.0574163272E+001 +9.4375124169E-001 -4.0166762758E+001 +1.8260562356E-002 +1.8651584171E+001
14206450000.000 +1.6610369331E-002 -8.1734878765E+000 +9.4509929475E-001 -4.1134771196E+001 +9.4598377496E-001 -4.0738496652E+001 +1.8921554319E-002 +1.7755310527E+001
14406400000.000 +1.7819019516E-002 -8.9309611555E+000 +9.4584556184E-001 -4.1727429010E+001 +9.4272486707E-001 -4.0931268749E+001 +1.9994349129E-002 +1.6821436862E+001
14606350000.000 +1.7634611842E-002 -1.2439132997E+001 +9.3974611877E-001 -4.1948035984E+001 +9.4391176769E-001 -4.1532435539E+001 +1.9939962616E-002 +1.2997803613E+001
14806300000.000 +1.8744147033E-002 -1.2942152458E+001 +9.4778434598E-001 -4.2310236543E+001 +9.4577209617E-001 -4.2219024557E+001 +2.1132987597E-002 +1.2368100931E+001
15006250000.000 +1.8777977299E-002 -1.4726551682E+001 +9.4226162136E-001 -4.3097866961E+001 +9.4803067016E-001 -4.3222238605E+001 +2.1665844913E-002 +8.9876365411E+000
15206200000.000 +1.7475235433E-002 -1.6793859445E+001 +9.4734276145E-001 -4.3220748354E+001 +9.4252791905E-001 -4.3039343159E+001 +2.0863531993E-002 +8.1356161270E+000
15406150000.000 +2.0479943748E-002 -1.9052687366E+001 +9.4845180563E-001 -4.4198324493E+001 +9.5793269727E-001 -4.4054174568E+001 +2.3581896232E-002 +6.1666306471E+000
15606100000.000 +1.9810709543E-002 -2.1471942069E+001 +9.4775213333E-001 -4.4601485319E+001 +9.4466928462E-001 -4.5332982541E+001 +2.3563180882E-002 +3.4126197135E+000
15806050000.000 +1.9339743535E-002 -2.3780076603E+001 +9.4886787830E-001 -4.5601287262E+001 +9.5309666935E-001 -4.5324828920E+001 +2.3830680621E-002 +2.5510380358E+000
16006000000.000 +2.0505068666E-002 -2.5528416272E+001 +9.5226500753E-001 -4.5744800871E+001 +9.4908955019E-001 -4.6475664608E+001 +2.4649872548E-002 +2.0508232942E+000
16205950000.000 +1.9031005424E-002 -2.4171467837E+001 +9.5261984309E-001 -4.6707736884E+001 +9.4461646503E-001 -4.7035302647E+001 +2.4266909997E-002 +2.5146914563E+000
16405900000.000 +2.1674240521E-002 -2.8586155080E+001 +9.4561474529E-001 -4.6545050748E+001 +9.3852635853E-001 -4.8319143694E+001 +2.7255187232E-002 -2.4129644952E+000
16605850000.000 +1.9873500016E-002 -2.7798138360E+001 +9.5266609380E-001 -4.7735264935E+001 +9.4927305018E-001 -4.7901968212E+001 +2.6256047057E-002 -7.7603027708E-001
16805800000.000 +1.9524823376E-002 -2.0577212972E+001 +9.4089810015E-001 -4.8433318372E+001 +9.4897798229E-001 -4.9394520967E+001 +2.6033276053E-002 +2.3299506908E+000
17005750000.000 +1.9320101925E-002 -2.5503506111E+001 +9.4924326100E-001 -4.9214811618E+001 +9.3896484880E-001 -4.8896907559E+001 +2.7038050476E-002 -2.1877333860E-001
17205700000.000 +2.0399209042E-002 -2.5963653945E+001 +9.4309843794E-001 -4.9526794614E+001 +9.4842431081E-001 -4.9976581344E+001 +2.8243936233E-002 -1.0114853079E+000
17405650000.000 +2.0534342173E-002 -2.5533309159E+001 +9.4999077997E-001 -5.0259140520E+001 +9.4188741918E-001 -5.0328843461E+001 +2.8279525387E-002 -2.4757662731E+000
17605600000.000 +2.2000199828E-002 -2.8995779114E+001 +9.3847843720E-001 -5.0786932388E+001 +9.4460956242E-001 -5.0593849863E+001 +2.9218925165E-002 -4.8727468333E+000
17805550000.000 +2.2982330220E-002 -3.1354368619E+001 +9.4980302525E-001 -5.1336992116E+001 +9.4591033593E-001 -5.0784521397E+001 +2.9873017464E-002 -5.4205031091E+000
18005500000.000 +2.2399014739E-002 -3.0416051242E+001 +9.4025387324E-001 -5.2010930821E+001 +9.5261999700E-001 -5.2038743317E+001 +2.9665184869E-002 -5.8811036190E+000
18205450000.000 +2.3063938604E-002 -3.3032321519E+001 +9.4155154090E-001 -5.2138518191E+001 +9.4942217966E-001 -5.2225100188E+001 +3.0961125525E-002 -8.5947618301E+000
18405400000.000 +2.3415285905E-002 -3.4805910308E+001 +9.4377615534E-001 -5.3120688353E+001 +9.6080004407E-001 -5.2518461827E+001 +3.1925908119E-002 -1.0383300778E+001
18605350000.000 +2.2986545066E-002 -3.4295599867E+001 +9.4429919274E-001 -5.3875346611E+001 +9.5774908593E-001 -5.3991920485E+001 +3.2223756966E-002 -1.1730378564E+001
18805300000.000 +2.4069969443E-002 -3.7147747962E+001 +9.4650298725E-001 -5.3867428655E+001 +9.3796115809E-001 -5.4070766874E+001 +3.3065286174E-002 -1.3612346765E+001
19005250000.000 +2.5177991794E-002 -3.6212105456E+001 +9.5123055803E-001 -5.4368881949E+001 +9.5783931186E-001 -5.4369042966E+001 +3.4116263399E-002 -1.1766297846E+001
19205200000.000 +2.4328987378E-002 -3.8903652130E+001 +9.5552158191E-001 -5.4882391324E+001 +9.4783591891E-001 -5.6290647893E+001 +3.4993607034E-002 -1.6130980893E+001
19405150000.000 +2.2680105547E-002 -3.8022844020E+001 +9.5379702571E-001 -5.5744829981E+001 +9.3931997881E-001 -5.6393582380E+001 +3.3853882905E-002 -1.5949760293E+001
19605100000.000 +2.2974416291E-002 -4.2445011190E+001 +9.5919658709E-001 -5.5947679062E+001 +9.3670584965E-001 -5.6946764572E+001 +3.4337492484E-002 -1.7397967707E+001
19805050000.000 +2.3195929082E-002 -3.8513702246E+001 +9.5486449341E-001 -5.7264706681E+001 +9.4770647960E-001 -5.7647096179E+001 +3.5149146746E-002 -1.5983393537E+001
20005000000.000 +2.4476974810E-002 -3.7917661943E+001 +9.4591557974E-001 -5.7499107213E+001 +9.3773030830E-001 -5.8624639628E+001 +3.6348503427E-002 -1.5661261373E+001
20204950000.000 +2.4579511449E-002 -3.7443520445E+001 +9.5791947977E-001 -5.8500440872E+001 +9.4336757320E-001 -5.8141201778E+001 +3.7346618285E-002 -1.4787640064E+001
20404900000.000 +2.4856646195E-002 -3.6994608965E+001 +9.5184158673E-001 -5.8967451368E+001 +9.4242340087E-001 -5.9757436256E+001 +3.7049131275E-002 -1.6531074465E+001
20604850000.000 +2.6743174182E-002 -3.5661457884E+001 +9.4837807938E-001 -5.9695347938E+001 +9.2656589766E-001 -5.9211957273E+001 +3.8437121884E-002 -1.6910995754E+001
20804800000.000 +2.6257328856E-002 -3.8300416238E+001 +9.4037390363E-001 -6.0140536599E+001 +9.4883748954E-001 -5.9986075255E+001 +3.9687551882E-002 -1.8565005084E+001
21004750000.000 +2.7114461230E-002 -3.6894381742E+001 +9.4749223659E-001 -6.0881843289E+001 +9.4286363684E-001 -6.0765268027E+001 +4.0580693589E-002 -1.8673156678E+001
21204700000.000 +2.7295586675E-002 -3.8413661958E+001 +9.3365718260E-001 -6.1155226009E+001 +9.5162312548E-001 -6.1241994857E+001 +4.0579171291E-002 -1.9925120584E+001
21404650000.000 +2.8282552056E-002 -3.9899133286E+001 +9.4112296516E-001 -6.1510585023E+001 +9.4589150127E-001 -6.1392203085E+001 +4.1546714497E-002 -2.0302083159E+001
21604600000.000 +2.5697835127E-002 -4.1109280716E+001 +9.3191396677E-001 -6.2800075798E+001 +9.6773550397E-001 -6.2145350866E+001 +4.0329822941E-002 -2.2211829380E+001
21804550000.000 +2.9848435863E-002 -3.8564205343E+001 +9.4002453043E-001 -6.2662900721E+001 +9.4833310636E-001 -6.3203938545E+001 +4.3721301445E-002 -2.2006644172E+001
22004500000.000 +2.8563780846E-002 -4.1003804200E+001 +9.4378761524E-001 -6.3471210391E+001 +9.5682133101E-001 -6.2439268328E+001 +4.3535412996E-002 -2.2962007541E+001
22204450000.000 +3.0783860121E-002 -3.8939195134E+001 +9.4563469903E-001 -6.3713895427E+001 +9.5936001764E-001 -6.3878037963E+001 +4.5679428675E-002 -2.1125269522E+001
22404400000.000 +3.0296687874E-002 -3.7660804375E+001 +9.4061885081E-001 -6.4759921260E+001 +9.4967656337E-001 -6.5029206340E+001 +4.5907661962E-002 -2.3008126677E+001
22604350000.000 +3.1174870661E-002 -4.0083806830E+001 +9.4757597943E-001 -6.4905036796E+001 +9.4719801163E-001 -6.5376917159E+001 +4.6909860186E-002 -2.3982775426E+001
22804300000.000 +3.1882205566E-002 -4.1074715983E+001 +9.5274617078E-001 -6.6067366795E+001 +9.5249765010E-001 -6.6607454125E+001 +4.7759394144E-002 -2.5098346163E+001
23004250000.000 +3.0715485474E-002 -4.0397848120E+001 +9.5186684814E-001 -6.6647321642E+001 +9.3413539308E-001 -6.7296046218E+001 +4.8034986012E-002 -2.5900304255E+001
23204200000.000 +3.1844406354E-002 -4.1965085105E+001 +9.5047086178E-001 -6.6988231625E+001 +9.2926093963E-001 -6.7673823806E+001 +4.8454798347E-002 -2.5350984215E+001
23404150000.000 +3.2641747188E-002 -4.2658486917E+001 +9.5810912103E-001 -6.8371013626E+001 +9.4236120185E-001 -6.7939154519E+001 +5.0114278280E-002 -2.4436324111E+001
23604100000.000 +3.1923332615E-002 -4.2733812044E+001 +9.4693037741E-001 -6.8350328512E+001 +9.3312126248E-001 -7.0133509335E+001 +5.0868291552E-002 -2.6994362872E+001
23804050000.000 +3.0930357098E-002 -3.9227692941E+001 +9.5782718782E-001 -6.9188130197E+001 +9.1329407580E-001 -6.8615649116E+001 +5.0827513408E-002 -2.4080147664E+001
24004000000.000 +3.3911491197E-002 -4.2876455131E+001 +9.4566221786E-001 -6.9463507245E+001 +9.3562071295E-001 -7.0442052993E+001 +5.3324424300E-002 -2.7160688360E+001
24203950000.000 +3.2831694787E-002 -3.5031949045E+001 +9.4534444709E-001 -7.0636595040E+001 +9.1887304408E-001 -7.1150523631E+001 +5.3423680866E-002 -2.7632530267E+001
24403900000.000 +3.6603617269E-002 -4.4409091321E+001 +9.3560222155E-001 -7.0565699749E+001 +9.3134545874E-001 -7.1033606033E+001 +5.5524421593E-002 -2.9663587217E+001
24603850000.000 +3.6381916775E-002 -4.4093541840E+001 +9.4646177983E-001 -7.1352323772E+001 +9.3407602003E-001 -7.1194064124E+001 +5.5696777861E-002 -3.0227414363E+001
24803800000.000 +3.8144060873E-002 -4.2470527258E+001 +9.3433095499E-001 -7.1637107550E+001 +9.3744125075E-001 -7.3043619287E+001 +5.7579325820E-002 -3.0119397843E+001
25003750000.000 +3.4779425531E-002 -4.7103523597E+001 +9.4676128959E-001 -7.2036145912E+001 +9.1814353122E-001 -7.2373885372E+001 +5.5881616959E-002 -3.2994549568E+001
25203700000.000 +3.6611805104E-002 -4.6033900314E+001 +9.3925251190E-001 -7.3152900967E+001 +9.5174928150E-001 -7.2512387079E+001 +5.8399186088E-002 -3.2327860894E+001
25403650000.000 +3.8470236419E-002 -4.3600661364E+001 +9.3056705057E-001 -7.3418238990E+001 +9.3330879792E-001 -7.4030263235E+001 +5.9209706895E-002 -3.3011350552E+001
25603600000.000 +3.8045193430E-002 -4.9707692563E+001 +9.2861282247E-001 -7.3770539841E+001 +9.3180131136E-001 -7.3100601985E+001 +6.0789170626E-002 -3.5379967791E+001
25803550000.000 +3.9441107867E-002 -4.6864726236E+001 +9.3159275166E-001 -7.4182941080E+001 +9.4336693968E-001 -7.4383770126E+001 +6.0622166492E-002 -3.4008427243E+001
26003500000.000 +4.0710552507E-002 -4.7940607023E+001 +9.3135500957E-001 -7.5591392262E+001 +9.3999570900E-001 -7.4588016844E+001 +6.2009494117E-002 -3.5845765556E+001
26203450000.000 +4.0262743946E-002 -4.9535948293E+001 +9.2806309240E-001 -7.5742952596E+001 +9.3823104479E-001 -7.4956989485E+001 +6.2341386907E-002 -3.6887856760E+001
26403400000.000 +4.2259704951E-002 -4.7866664631E+001 +9.4118030779E-001 -7.6500268663E+001 +9.3542999460E-001 -7.5166275829E+001 +6.4743384299E-002 -3.5587190566E+001
26603350000.000 +4.2806720396E-002 -4.5919567677E+001 +9.2810978092E-001 -7.6570360083E+001 +9.4597064857E-001 -7.7368251907E+001 +6.5275316704E-002 -3.6240024110E+001
26803300000.000 +4.2266467263E-002 -4.8162046036E+001 +9.4008437029E-001 -7.7146929244E+001 +9.3221323240E-001 -7.7127477295E+001 +6.6427407575E-002 -3.7731183279E+001
27003250000.000 +4.3138255729E-002 -4.8694516616E+001 +9.3885026264E-001 -7.8074987773E+001 +9.4371229770E-001 -7.8137443462E+001 +6.7644322131E-002 -3.7685536156E+001
27203200000.000 +4.1902478246E-002 -4.5903087460E+001 +9.4645088428E-001 -7.8906886785E+001 +9.1411874186E-001 -7.9533351764E+001 +6.6437815657E-002 -3.8391439590E+001
27403150000.000 +4.3197011672E-002 -4.8419490286E+001 +9.4050122450E-001 -7.9131424650E+001 +9.1124842271E-001 -7.9839062702E+001 +6.8560180341E-002 -3.9362933361E+001
27603100000.000 +4.2460803551E-002 -4.5619991235E+001 +9.5053884512E-001 -8.0216488466E+001 +9.1357689966E-001 -8.0248483774E+001 +6.7396110627E-002 -3.8040614664E+001
27803050000.000 +4.3883125325E-002 -4.3043398547E+001 +9.4739053162E-001 -8.1172951261E+001 +9.0700308659E-001 -8.1144645296E+001 +6.7836183759E-002 -3.7290275184E+001
28003000000.000 +4.2930301969E-002 -4.4460092386E+001 +9.4991005120E-001 -8.1577463884E+001 +8.9826936888E-001 -8.1254628578E+001 +6.8226717247E-002 -3.7704105858E+001
28202950000.000 +4.6624464722E-002 -4.7697960062E+001 +9.4744299280E-001 -8.2305824170E+001 +9.0754055692E-001 -8.1347825295E+001 +7.0988419183E-002 -3.8304556933E+001
28402900000.000 +4.6323991284E-002 -5.1233543834E+001 +9.3126585202E-001 -8.2540525053E+001 +9.3983227866E-001 -8.2699525732E+001 +7.2942374330E-002 -4.0927417604E+001
28602850000.000 +4.9071433754E-002 -5.3252377112E+001 +9.2300446519E-001 -8.2739881345E+001 +9.1482292558E-001 -8.2955303156E+001 +7.5293954273E-002 -4.2614955797E+001
28802800000.000 +4.6939043335E-002 -5.4392612976E+001 +9.2653160321E-001 -8.3193953268E+001 +9.3396503166E-001 -8.2540089287E+001 +7.5632923022E-002 -4.3300957760E+001
29002750000.000 +4.9486882586E-002 -5.1782750982E+001 +9.3224673329E-001 -8.3487605218E+001 +9.3457468148E-001 -8.4702791979E+001 +7.7984240223E-002 -4.3744782386E+001
29202700000.000 +4.9525838965E-002 -5.1189707015E+001 +9.2495843067E-001 -8.3820110047E+001 +9.3067698326E-001 -8.5069054368E+001 +7.9605697827E-002 -4.5014831905E+001
29402650000.000 +5.0239337996E-002 -5.1348883716E+001 +9.3059278207E-001 -8.3985314552E+001 +9.3472020727E-001 -8.5261705754E+001 +8.1798695214E-002 -4.5196048457E+001
29602600000.000 +5.2820977701E-002 -5.0499486080E+001 +9.3276748845E-001 -8.4811218456E+001 +9.3661311362E-001 -8.6161881479E+001 +8.4551087172E-002 -4.6068734785E+001
29802550000.000 +5.2565965774E-002 -5.4787896654E+001 +9.3060231463E-001 -8.4878474053E+001 +9.1867957430E-001 -8.7007479574E+001 +8.6740130383E-002 -4.8661958705E+001
30002500000.000 +5.3013287330E-002 -5.3148809805E+001 +9.3861522274E-001 -8.5891995570E+001 +9.2472889332E-001 -8.6115373988E+001 +8.5403072877E-002 -4.7595538270E+001
30202450000.000 +5.5855356971E-002 -5.3267671436E+001 +9.2719162163E-001 -8.7095212010E+001 +9.4035694295E-001 -8.7726040862E+001 +8.6502147105E-002 -4.9074110602E+001
30402400000.000 +5.3190709013E-002 -5.4392783158E+001 +9.3930794280E-001 -8.7779864905E+001 +8.9966923809E-001 -8.7729666407E+001 +8.4057042224E-002 -5.0603889865E+001
30602350000.000 +5.6780820370E-002 -5.7205552517E+001 +9.3234395819E-001 -8.8894610301E+001 +9.1448723322E-001 -8.6797914228E+001 +8.6744862026E-002 -4.9496247470E+001
30802300000.000 +5.7193174339E-002 -5.4080715446E+001 +9.3745402014E-001 -8.9536518009E+001 +9.0576403026E-001 -8.8435225185E+001 +8.5008212358E-002 -4.8467202784E+001
31002250000.000 +6.0102093628E-002 -5.8873435682E+001 +9.1318001450E-001 -9.0210453020E+001 +9.1055245080E-001 -8.8626979088E+001 +8.8900419971E-002 -5.1522489101E+001
31202200000.000 +5.9195335708E-002 -5.6809462934E+001 +9.3370112684E-001 -9.0528927112E+001 +9.0691211363E-001 -8.9800296256E+001 +8.8265320234E-002 -5.0391057234E+001
31402150000.000 +6.0727339765E-002 -5.8265818827E+001 +9.1879195364E-001 -9.1809654532E+001 +9.2583541748E-001 -9.0411589684E+001 +9.0651864298E-002 -5.2249884289E+001
31602100000.000 +6.1288908010E-002 -5.8556287324E+001 +9.2770440021E-001 -9.1492473040E+001 +8.9221426587E-001 -9.1952025273E+001 +9.0968942087E-002 -5.3628712812E+001
31802050000.000 +6.2012051864E-002 -6.6793234798E+001 +9.0632802231E-001 -9.2340693769E+001 +9.1942548249E-001 -9.0136719161E+001 +9.4068947089E-002 -5.6845417201E+001
32002000000.000 +6.1544164599E-002 -6.1240710705E+001 +9.2803381420E-001 -9.2275536604E+001 +9.1812575978E-001 -9.2787439321E+001 +9.3320665944E-002 -5.5818484923E+001
32201950000.000 +6.1616713110E-002 -6.1833170521E+001 +9.1540040257E-001 -9.2930685649E+001 +9.2081751338E-001 -9.2580048597E+001 +9.4291060660E-002 -5.7310119896E+001
32401900000.000 +5.9722290378E-002 -6.2863854844E+001 +9.3937529100E-001 -9.2557517286E+001 +9.1250175422E-001 -9.3677530234E+001 +9.4741745723E-002 -5.8091154415E+001
32601850000.000 +6.4203455856E-002 -6.2052502937E+001 +9.2305600044E-001 -9.4178326033E+001 +9.2655063242E-001 -9.3870918439E+001 +9.6897499649E-002 -5.7653683614E+001
32801800000.000 +6.5941179177E-002 -6.2645076276E+001 +9.2723407900E-001 -9.4066285238E+001 +9.2302858156E-001 -9.5581851734E+001 +9.7341596642E-002 -5.9000201769E+001
33001750000.000 +6.6178908450E-002 -6.2712106552E+001 +9.3076984594E-001 -9.4963968948E+001 +9.2334124411E-001 -9.5461918369E+001 +9.8364917766E-002 -5.9267711935E+001
33201700000.000 +6.7250957318E-002 -6.4603087420E+001 +9.3349231398E-001 -9.5098877143E+001 +9.2520750609E-001 -9.5846039801E+001 +9.9155247373E-002 -6.0242277631E+001
33401650000.000 +6.7964502836E-002 -6.5858763726E+001 +9.3045750437E-001 -9.5677285765E+001 +9.2057050620E-001 -9.6497149701E+001 +9.9627977873E-002 -6.0864847442E+001
33601600000.000 +6.8118634252E-002 -6.6448510139E+001 +9.2943786259E-001 -9.6710420170E+001 +9.1326001125E-001 -9.6817451064E+001 +1.0028047678E-001 -6.1477359901E+001
33801550000.000 +7.0193251416E-002 -6.7831355127E+001 +9.2765690903E-001 -9.7586387312E+001 +9.1491495529E-001 -9.7358919869E+001 +1.0130185075E-001 -6.1853810042E+001
34001500000.000 +7.0661989137E-002 -7.0560568953E+001 +9.2145457457E-001 -9.7827157933E+001 +9.0068903316E-001 -9.7683486982E+001 +1.0239673851E-001 -6.3763883044E+001
34201450000.000 +6.8542726219E-002 -7.2082733831E+001 +9.2672750365E-001 -9.8064175637E+001 +9.0203267870E-001 -9.8330226829E+001 +1.0352542534E-001 -6.4648625800E+001
34401400000.000 +7.1505555779E-002 -7.2725746301E+001 +9.2137072616E-001 -9.9148264527E+001 +9.0441811176E-001 -9.8885187810E+001 +1.0495022016E-001 -6.4934030763E+001
34601350000.000 +7.3077587352E-002 -7.2139464678E+001 +9.2147423481E-001 -1.0000280825E+002 +9.0271398976E-001 -1.0023154059E+002 +1.0615259572E-001 -6.5431974049E+001
34801300000.000 +7.2328736565E-002 -7.4111831107E+001 +9.2290637824E-001 -1.0044080713E+002 +8.8220712666E-001 -9.9865084097E+001 +1.0767964255E-001 -6.6134410606E+001
35001250000.000 +7.7629248352E-002 -7.6687669401E+001 +9.1806290847E-001 -1.0149212689E+002 +8.9138427579E-001 -9.9811100467E+001 +1.1052084216E-001 -6.6630924657E+001
35201200000.000 +7.6519202408E-002 -7.8330799429E+001 +9.1226515437E-001 -1.0157641117E+002 +8.8756014655E-001 -1.0174852346E+002 +1.1208636857E-001 -6.9127173471E+001
35401150000.000 +7.5829475143E-002 -7.9907787436E+001 +9.1414850889E-001 -1.0233782203E+002 +8.9580689519E-001 -1.0158004205E+002 +1.1127412551E-001 -7.0560008903E+001
35601100000.000 +7.3612341710E-002 -8.0490276255E+001 +9.1906157036E-001 -1.0269877305E+002 +9.0023019821E-001 -1.0197389667E+002 +1.0855693398E-001 -7.1280020581E+001
35801050000.000 +7.7562976061E-002 -7.9272882006E+001 +9.0979948043E-001 -1.0382658318E+002 +8.9665567251E-001 -1.0324146941E+002 +1.1068459504E-001 -7.1126643082E+001
36001000000.000 +7.6355598289E-002 -8.2105888385E+001 +9.1543717374E-001 -1.0358292788E+002 +8.9046619347E-001 -1.0441779234E+002 +1.1198309984E-001 -7.2971448333E+001
36200950000.000 +7.7776927864E-002 -8.4488200709E+001 +9.1062297548E-001 -1.0509668755E+002 +9.0678092509E-001 -1.0350370808E+002 +1.1303640698E-001 -7.3805797491E+001
36400900000.000 +7.5309606673E-002 -8.5076366939E+001 +9.1213667700E-001 -1.0436372634E+002 +9.1148436874E-001 -1.0520283516E+002 +1.1278494760E-001 -7.6040377366E+001
36600850000.000 +7.5117418631E-002 -8.9857317655E+001 +9.0731216096E-001 -1.0504593279E+002 +8.9189458222E-001 -1.0471002818E+002 +1.1366778466E-001 -7.8528791834E+001
36800800000.000 +7.2389644986E-002 -8.9123954143E+001 +9.2279664019E-001 -1.0481580696E+002 +9.1302752523E-001 -1.0568091261E+002 +1.1238957818E-001 -7.8645769412E+001
37000750000.000 +7.0811761949E-002 -9.0489467222E+001 +9.1580047500E-001 -1.0571784511E+002 +9.1157456635E-001 -1.0580395330E+002 +1.1242552361E-001 -7.9698372277E+001
37200700000.000 +6.5570963123E-002 -9.3549079682E+001 +9.2463616874E-001 -1.0511690287E+002 +9.0508602853E-001 -1.0613881630E+002 +1.1102734244E-001 -8.1340830913E+001
37400650000.000 +6.6435653282E-002 -9.2037853825E+001 +9.2729584701E-001 -1.0669961039E+002 +9.0317444001E-001 -1.0631130206E+002 +1.1175180120E-001 -8.0659318017E+001
37600600000.000 +6.5526956175E-002 -9.2956630397E+001 +9.3310731701E-001 -1.0733809882E+002 +9.0343549485E-001 -1.0761874519E+002 +1.1097593293E-001 -8.2175118616E+001
37800550000.000 +6.4527271420E-002 -9.2599733682E+001 +9.3052307348E-001 -1.0844923558E+002 +8.8955075172E-001 -1.0745329282E+002 +1.1001019192E-001 -8.1773846635E+001
38000500000.000 +6.5758987613E-002 -9.3642323471E+001 +9.3118541482E-001 -1.0909211105E+002 +9.0090404341E-001 -1.0700056916E+002 +1.1055092748E-001 -8.1386693706E+001
38200450000.000 +6.8807061306E-002 -9.4383328280E+001 +9.2115851545E-001 -1.1048765594E+002 +8.9841322739E-001 -1.0871671011E+002 +1.1092749734E-001 -8.2693110422E+001
38400400000.000 +6.7972886560E-002 -9.9860005873E+001 +9.1272672951E-001 -1.1042050049E+002 +8.8032859571E-001 -1.0853300771E+002 +1.1181940713E-001 -8.4616857920E+001
38600350000.000 +6.5330554429E-002 -9.8010695958E+001 +9.1675496999E-001 -1.1126920826E+002 +9.0092621570E-001 -1.0961582723E+002 +1.1176735379E-001 -8.5109690679E+001
38800300000.000 +6.6955467644E-002 -1.0406137907E+002 +8.9618787439E-001 -1.1157509336E+002 +8.8821043675E-001 -1.0989475836E+002 +1.1428737062E-001 -8.8521877418E+001
39000250000.000 +6.5237656776E-002 -1.0328141151E+002 +8.9969072633E-001 -1.1193905639E+002 +8.8437581479E-001 -1.1131032999E+002 +1.1467280687E-001 -8.9565479738E+001
39200200000.000 +6.9040347688E-002 -1.0366105332E+002 +8.9113746941E-001 -1.1314500381E+002 +8.7504947363E-001 -1.1128833099E+002 +1.1708722964E-001 -9.0656610103E+001
39400150000.000 +6.0760836582E-002 -1.0412968126E+002 +8.9510102231E-001 -1.1239593576E+002 +8.9365136395E-001 -1.1276680880E+002 +1.1368406878E-001 -9.2880401949E+001
39600100000.000 +5.9520558997E-002 -1.1105274576E+002 +8.9138692210E-001 -1.1247756406E+002 +8.8012879450E-001 -1.1226095943E+002 +1.1431326028E-001 -9.6605628389E+001
39800050000.000 +5.2354870570E-002 -1.0086376410E+002 +9.1655127546E-001 -1.1272419433E+002 +9.1150396002E-001 -1.1348407904E+002 +1.1024305094E-001 -9.4915196577E+001
40000000000.000 +5.3860571424E-002 -1.0045043500E+002 +9.2074490121E-001 -1.1419206725E+002 +8.9740732211E-001 -1.1510217676E+002 +1.0966255180E-001 -9.6291122201E+001
