# Supplementary material for: Conductivity and radio frequency performance data for silver nanoparticle inks deposited via aerosol jet deposition and processed under varying conditions
Source: Data Brief. 2020 Sep 24;33:106331. doi: 10.1016/j.dib.2020.106331 (PMC7560714; doi:10.1016/j.dib.2020.106331)
Supplement: Supplementary file 3 [file mmc3.zip › Sintering Study/Clariant Ink/RF Data/CLA_12_04.S2P]

!  2-Port S-parameters saved by WinCal
! VAR MeasName=S-Parameters (CALIBRATED_DATA) read from VNA (E8364B)
! VAR MeasDate=11/27/2017 4:10:47 PM
! VAR NAME=AFRL171011_10_04
! VAR FILENAME=AFRL171011_10_04.S2P
! VAR DATE=11/27/2017 4:10:47 PM
! VAR PHYS_PORTS=1,2
! VAR ObjTypeName=DATASET
! VAR IndexType=Frequency
!
# Hz S MA R 50
10000000.000 +1.1276891467E-002 +1.7985455646E+002 +9.7900361634E-001 -3.5772850865E-001 +9.7790388981E-001 -2.4727069684E-001 +1.1512390748E-002 +1.7335751152E+002
209950000.000 +1.4082567164E-002 -1.7822355275E+002 +9.7590770270E-001 -7.6524622670E-001 +9.7635948381E-001 -7.8692607166E-001 +1.4499337556E-002 -1.7972977155E+002
409900000.000 +1.4388466411E-002 +1.7940495632E+002 +9.7498263383E-001 -1.4153086941E+000 +9.7539978830E-001 -1.4306141408E+000 +1.4541042792E-002 +1.7974900684E+002
609850000.000 +1.4792091963E-002 -1.7933717004E+002 +9.7388894219E-001 -2.0873945762E+000 +9.7509939848E-001 -2.1351760747E+000 +1.4677347136E-002 -1.7903213642E+002
809800000.000 +1.4755198225E-002 +1.7728381591E+002 +9.7347945692E-001 -2.7364138981E+000 +9.7381298373E-001 -2.7324642582E+000 +1.4625881311E-002 +1.7790106658E+002
1009750000.000 +1.5538578227E-002 +1.7671575728E+002 +9.7199029106E-001 -3.3323486806E+000 +9.7251216635E-001 -3.3346924626E+000 +1.5482269591E-002 +1.7773452167E+002
1209700000.000 +1.4970005894E-002 +1.7501780969E+002 +9.7190453136E-001 -3.9247425565E+000 +9.7266439414E-001 -3.9437015454E+000 +1.4943936422E-002 +1.7453868435E+002
1409650000.000 +1.4695668555E-002 +1.7436881472E+002 +9.7136117191E-001 -4.5487499229E+000 +9.7179216683E-001 -4.5752649702E+000 +1.4632798880E-002 +1.7394900174E+002
1609600000.000 +1.4542298017E-002 +1.7536922679E+002 +9.7072312033E-001 -5.2023150161E+000 +9.7105503077E-001 -5.2057889378E+000 +1.4668136441E-002 +1.7536571761E+002
1809550000.000 +1.5071772080E-002 +1.7620610655E+002 +9.6933484230E-001 -5.8218295011E+000 +9.7002873250E-001 -5.8362329041E+000 +1.5191692105E-002 +1.7475882278E+002
2009500000.000 +1.6251741289E-002 +1.7217780899E+002 +9.6808322623E-001 -6.4258527823E+000 +9.6799796094E-001 -6.4436537754E+000 +1.6431460079E-002 +1.7365552346E+002
2209450000.000 +1.6405420901E-002 +1.6822232571E+002 +9.6687006966E-001 -6.9285492122E+000 +9.6720753799E-001 -7.0191773361E+000 +1.6989598683E-002 +1.6879598741E+002
2409400000.000 +1.6083370042E-002 +1.6638199723E+002 +9.6636299053E-001 -7.5470496102E+000 +9.6678479208E-001 -7.5750323390E+000 +1.6604783025E-002 +1.6786898260E+002
2609350000.000 +1.6196294740E-002 +1.6319832623E+002 +9.6576213854E-001 -8.1014636142E+000 +9.6649104717E-001 -8.1631368263E+000 +1.6538574585E-002 +1.6455734252E+002
2809300000.000 +1.6140387917E-002 +1.6201347274E+002 +9.6528532740E-001 -8.7317343116E+000 +9.6588835686E-001 -8.7674106411E+000 +1.6294403023E-002 +1.6327328373E+002
3009250000.000 +1.5961935147E-002 +1.6218897845E+002 +9.6410525024E-001 -9.3456393190E+000 +9.6432957324E-001 -9.3048694503E+000 +1.6189920408E-002 +1.6307080824E+002
3209200000.000 +1.6300041601E-002 +1.5899515348E+002 +9.6326624789E-001 -9.9450752268E+000 +9.6357527556E-001 -9.9361385130E+000 +1.6708296791E-002 +1.6077109076E+002
3409150000.000 +1.6328467651E-002 +1.5692890091E+002 +9.6267901333E-001 -1.0411614735E+001 +9.6294637390E-001 -1.0520394679E+001 +1.6849260763E-002 +1.5752710946E+002
3609100000.000 +1.6178979151E-002 +1.5534843252E+002 +9.6192432298E-001 -1.0990805682E+001 +9.6244287114E-001 -1.1070425296E+001 +1.6913568663E-002 +1.5649611422E+002
3809050000.000 +1.6192864890E-002 +1.5253089209E+002 +9.6183871562E-001 -1.1657040835E+001 +9.6249213905E-001 -1.1584742399E+001 +1.6514980948E-002 +1.5331537723E+002
4009000000.000 +1.5512350702E-002 +1.4952031796E+002 +9.6114708358E-001 -1.2150470782E+001 +9.6166453936E-001 -1.2185716612E+001 +1.6120545460E-002 +1.5075061291E+002
4208950000.000 +1.5479413912E-002 +1.4791653433E+002 +9.6112495649E-001 -1.2790282252E+001 +9.6163840276E-001 -1.2716142695E+001 +1.6314119366E-002 +1.5039075652E+002
4408900000.000 +1.5138323735E-002 +1.4549618001E+002 +9.6013103657E-001 -1.3336984858E+001 +9.6089772249E-001 -1.3350196856E+001 +1.6411535503E-002 +1.4676234078E+002
4608850000.000 +1.5376957712E-002 +1.4315213732E+002 +9.6011747721E-001 -1.3899474463E+001 +9.6039713031E-001 -1.3923219290E+001 +1.6862253326E-002 +1.4497478009E+002
4808800000.000 +1.5521597243E-002 +1.4095791843E+002 +9.5871100507E-001 -1.4485713176E+001 +9.5927970956E-001 -1.4508339011E+001 +1.7012370489E-002 +1.4259342938E+002
5008750000.000 +1.5498193527E-002 +1.3745133540E+002 +9.5896414908E-001 -1.5004991821E+001 +9.6019230433E-001 -1.5041304612E+001 +1.6804220963E-002 +1.3954376500E+002
5208700000.000 +1.5729602006E-002 +1.3531656832E+002 +9.5837807880E-001 -1.5643060806E+001 +9.5882485488E-001 -1.5682810871E+001 +1.7017916858E-002 +1.3686950492E+002
5408650000.000 +1.5242781029E-002 +1.3301489494E+002 +9.5781520650E-001 -1.6162577435E+001 +9.5901456746E-001 -1.6183961276E+001 +1.6787305567E-002 +1.3440150774E+002
5608600000.000 +1.4903597084E-002 +1.3021765966E+002 +9.5822568276E-001 -1.6793514853E+001 +9.5961524920E-001 -1.6805517867E+001 +1.6403857886E-002 +1.3131242883E+002
5808550000.000 +1.4856434637E-002 +1.2721729908E+002 +9.5783395109E-001 -1.7362020092E+001 +9.5819519944E-001 -1.7363472433E+001 +1.6195475619E-002 +1.2903909468E+002
6008500000.000 +1.4508213354E-002 +1.2557802582E+002 +9.5751806096E-001 -1.7912994946E+001 +9.5801166499E-001 -1.7885365294E+001 +1.6089797594E-002 +1.2739336125E+002
6208450000.000 +1.4298157901E-002 +1.2133579858E+002 +9.5693980414E-001 -1.8485104667E+001 +9.5774220624E-001 -1.8477123793E+001 +1.5883059710E-002 +1.2480012054E+002
6408400000.000 +1.4146207756E-002 +1.1887320859E+002 +9.5690144125E-001 -1.9092540287E+001 +9.5814575060E-001 -1.9115940209E+001 +1.5535345202E-002 +1.2220072066E+002
6608350000.000 +1.3692248520E-002 +1.1595384056E+002 +9.5578831085E-001 -1.9644816445E+001 +9.5667572751E-001 -1.9637964359E+001 +1.5404198128E-002 +1.2089580160E+002
6808300000.000 +1.3516459183E-002 +1.1054816155E+002 +9.5712748819E-001 -2.0171477256E+001 +9.5791068160E-001 -2.0124682054E+001 +1.5364914820E-002 +1.1635331103E+002
7008250000.000 +1.3663960014E-002 +1.0942087983E+002 +9.5540336221E-001 -2.0830114577E+001 +9.5671328836E-001 -2.0878300291E+001 +1.5328916248E-002 +1.1437396740E+002
7208200000.000 +1.3324784205E-002 +1.0706280784E+002 +9.5504727697E-001 -2.1372537149E+001 +9.5550404217E-001 -2.1347408688E+001 +1.5273990512E-002 +1.1376989450E+002
7408150000.000 +1.3006128115E-002 +1.0340665090E+002 +9.5471264499E-001 -2.1992335329E+001 +9.5630001598E-001 -2.1991360564E+001 +1.5277025602E-002 +1.1117739936E+002
7608100000.000 +1.3335648413E-002 +1.0117358988E+002 +9.5427138738E-001 -2.2479119622E+001 +9.5283668748E-001 -2.2518154885E+001 +1.5476002217E-002 +1.0890287181E+002
7808050000.000 +1.2877170068E-002 +9.9693023420E+001 +9.5317636280E-001 -2.3059680671E+001 +9.5227776575E-001 -2.3088437252E+001 +1.5114910497E-002 +1.0724240574E+002
8008000000.000 +1.2735710362E-002 +9.4706468790E+001 +9.5220254788E-001 -2.3584709294E+001 +9.5249125673E-001 -2.3624753112E+001 +1.5400494069E-002 +1.0513469809E+002
8207950000.000 +1.2904523497E-002 +9.4686547100E+001 +9.5241177338E-001 -2.4336267393E+001 +9.5421364810E-001 -2.4380446572E+001 +1.5408775123E-002 +1.0258729400E+002
8407900000.000 +1.2831849649E-002 +8.9493833856E+001 +9.5009790901E-001 -2.4811052667E+001 +9.5040222014E-001 -2.4778417709E+001 +1.5734597182E-002 +9.9602309690E+001
8607850000.000 +1.3098786018E-002 +8.4493872925E+001 +9.5221108432E-001 -2.5283676436E+001 +9.5469446483E-001 -2.5186345721E+001 +1.6183647957E-002 +9.6606761771E+001
8807800000.000 +1.3934279922E-002 +7.9486725557E+001 +9.5057976157E-001 -2.5948387762E+001 +9.5219078000E-001 -2.6045028704E+001 +1.6520484988E-002 +9.0752946497E+001
9007750000.000 +1.3098192858E-002 +7.6334546532E+001 +9.4929937253E-001 -2.6479563491E+001 +9.5032759111E-001 -2.6447717927E+001 +1.5718814381E-002 +8.8126478101E+001
9207700000.000 +1.3196182516E-002 +7.2384000137E+001 +9.5017715201E-001 -2.7046613860E+001 +9.5333008383E-001 -2.7086610208E+001 +1.5788989265E-002 +8.4161624856E+001
9407650000.000 +1.3884568401E-002 +6.7296112236E+001 +9.5010020016E-001 -2.7588726441E+001 +9.5238604820E-001 -2.7729796388E+001 +1.6086171505E-002 +8.1252779754E+001
9607600000.000 +1.3783934550E-002 +6.3771367490E+001 +9.4822280593E-001 -2.8165860749E+001 +9.5070265023E-001 -2.8298206663E+001 +1.6116041115E-002 +7.8844160179E+001
9807550000.000 +1.3395995662E-002 +5.8110776283E+001 +9.4845912245E-001 -2.8707875249E+001 +9.4964973904E-001 -2.8763174344E+001 +1.5950752431E-002 +7.5966903012E+001
10007500000.000 +1.2905306233E-002 +5.3427170831E+001 +9.4969346984E-001 -2.9413019967E+001 +9.5107932741E-001 -2.9447657466E+001 +1.5826563058E-002 +7.3102573068E+001
10207450000.000 +1.3126322548E-002 +5.4101026618E+001 +9.4715199559E-001 -2.9895599086E+001 +9.4487005383E-001 -2.9900382717E+001 +1.5926578043E-002 +7.2734081594E+001
10407400000.000 +1.3315121497E-002 +4.9844140121E+001 +9.4865629366E-001 -3.0365351272E+001 +9.4840640870E-001 -3.0105929715E+001 +1.6445045829E-002 +7.0316929239E+001
10607350000.000 +1.3383002633E-002 +4.9164953518E+001 +9.4655977810E-001 -3.1088050207E+001 +9.4874855349E-001 -3.1126199009E+001 +1.6276014128E-002 +6.8529117980E+001
10807300000.000 +1.3689255117E-002 +4.5201318488E+001 +9.4676659349E-001 -3.1518235568E+001 +9.4242625207E-001 -3.1386658474E+001 +1.6595804486E-002 +6.6220988598E+001
11007250000.000 +1.3584730438E-002 +3.9803211852E+001 +9.4640296412E-001 -3.2072574352E+001 +9.4847573769E-001 -3.1895677563E+001 +1.6687518806E-002 +6.2952683164E+001
11207200000.000 +1.4865358554E-002 +3.6761418822E+001 +9.4728850435E-001 -3.2549895710E+001 +9.4663901995E-001 -3.2442482631E+001 +1.7334681430E-002 +6.0225234996E+001
11407150000.000 +1.4369189991E-002 +3.5757791057E+001 +9.4276190827E-001 -3.3301018142E+001 +9.4594187657E-001 -3.3231019108E+001 +1.7236946313E-002 +5.7819399225E+001
11607100000.000 +1.4014196718E-002 +2.8921080529E+001 +9.4392676361E-001 -3.3404320861E+001 +9.4225921294E-001 -3.3483314649E+001 +1.6905858202E-002 +5.4338463982E+001
11807050000.000 +1.4743614001E-002 +2.6941284396E+001 +9.4672444533E-001 -3.4299161897E+001 +9.5253773103E-001 -3.4356621029E+001 +1.7686945495E-002 +5.0241517133E+001
12007000000.000 +1.4996277590E-002 +2.4222672619E+001 +9.4202070348E-001 -3.4467336429E+001 +9.3987023614E-001 -3.4891474614E+001 +1.7971566105E-002 +4.5271606563E+001
12206950000.000 +1.5788455723E-002 +2.1788321794E+001 +9.4534385796E-001 -3.5292225377E+001 +9.5089454129E-001 -3.5082923212E+001 +1.8366558009E-002 +4.4552164011E+001
12406900000.000 +1.7488274733E-002 +1.8694101558E+001 +9.4508748083E-001 -3.5624557443E+001 +9.4839906473E-001 -3.6225360292E+001 +1.9428722383E-002 +3.9970987211E+001
12606850000.000 +1.5081264835E-002 +1.7061163522E+001 +9.4672656795E-001 -3.6445403683E+001 +9.4739722079E-001 -3.6579603140E+001 +1.8719582714E-002 +4.0594421174E+001
12806800000.000 +1.6465938821E-002 +2.2039073887E+001 +9.4292291976E-001 -3.6655749953E+001 +9.4524751087E-001 -3.7185025953E+001 +1.9317028937E-002 +3.8525031671E+001
13006750000.000 +1.9072244316E-002 +1.5374421277E+001 +9.4889604776E-001 -3.7640313840E+001 +9.5244671233E-001 -3.7784139388E+001 +1.8980945402E-002 +3.5656637286E+001
13206700000.000 +1.8070100005E-002 +1.5339332994E+001 +9.4494514390E-001 -3.8268083103E+001 +9.4649263202E-001 -3.8788096358E+001 +1.8925694212E-002 +3.8278010487E+001
13406650000.000 +1.8677023413E-002 +6.5629242865E+000 +9.4889292773E-001 -3.8795170445E+001 +9.4517572483E-001 -3.8559367789E+001 +1.9615746623E-002 +3.5231418409E+001
13606600000.000 +1.8556231014E-002 +2.5368791871E+000 +9.4645236106E-001 -3.9458956729E+001 +9.5019763788E-001 -3.9284602916E+001 +1.9612283445E-002 +3.2885918217E+001
13806550000.000 +1.9217833789E-002 +4.0189064877E+000 +9.4452610694E-001 -4.0152748368E+001 +9.4182185115E-001 -3.9917377190E+001 +2.0276174203E-002 +3.5301122896E+001
14006500000.000 +1.9088082015E-002 -3.6204428220E+000 +9.4177057678E-001 -4.0549621577E+001 +9.4430440107E-001 -4.0081321739E+001 +2.0262199538E-002 +2.9974403147E+001
14206450000.000 +1.9143845446E-002 -4.2600522018E+000 +9.4520769199E-001 -4.1064236211E+001 +9.4618051282E-001 -4.0647017403E+001 +2.0809696796E-002 +2.9051676398E+001
14406400000.000 +2.0499505926E-002 -4.9202709739E+000 +9.4573964786E-001 -4.1594502787E+001 +9.4280207625E-001 -4.0853768390E+001 +2.1537345633E-002 +2.7693344713E+001
14606350000.000 +2.0085806221E-002 -7.1020919039E+000 +9.3981255701E-001 -4.1895349519E+001 +9.4421347550E-001 -4.1452119802E+001 +2.1439006382E-002 +2.3738327293E+001
14806300000.000 +2.2013384339E-002 -8.0686588083E+000 +9.4721561488E-001 -4.2287794058E+001 +9.4624112997E-001 -4.2116631783E+001 +2.2512690555E-002 +2.3108257855E+001
15006250000.000 +2.2031231672E-002 -1.1362696169E+001 +9.4229603634E-001 -4.3018967170E+001 +9.4840815353E-001 -4.3130538772E+001 +2.3126384345E-002 +2.0767556144E+001
15206200000.000 +2.0480417242E-002 -1.3527498729E+001 +9.4703425803E-001 -4.3103029887E+001 +9.4253848611E-001 -4.2977956567E+001 +2.2408450602E-002 +2.0707116303E+001
15406150000.000 +2.3223845471E-002 -1.5640487944E+001 +9.4871267157E-001 -4.4140239375E+001 +9.5784206202E-001 -4.3949011425E+001 +2.4998477081E-002 +1.7928491824E+001
15606100000.000 +2.2421597367E-002 -1.7186466919E+001 +9.4716531018E-001 -4.4514849745E+001 +9.4428017501E-001 -4.5230485152E+001 +2.4762802256E-002 +1.5673417682E+001
15806050000.000 +2.1743054622E-002 -1.8873380037E+001 +9.4808868419E-001 -4.5506837971E+001 +9.5278791145E-001 -4.5227147138E+001 +2.4912260948E-002 +1.4232096210E+001
16006000000.000 +2.2867668817E-002 -2.0795385784E+001 +9.5112018827E-001 -4.5621661359E+001 +9.4916693701E-001 -4.6364538806E+001 +2.5992420276E-002 +1.3124181664E+001
16205950000.000 +2.1560283259E-002 -1.9906393227E+001 +9.5166337297E-001 -4.6587933768E+001 +9.4492369508E-001 -4.6916481710E+001 +2.5670001799E-002 +1.3467370007E+001
16405900000.000 +2.4231619596E-002 -2.4350184985E+001 +9.4562453879E-001 -4.6432843672E+001 +9.3939484796E-001 -4.8194701418E+001 +2.8098748732E-002 +7.5137556889E+000
16605850000.000 +2.2409308219E-002 -2.3193357740E+001 +9.5300160796E-001 -4.7669728318E+001 +9.5025415188E-001 -4.7791512243E+001 +2.7208661881E-002 +9.5146875070E+000
16805800000.000 +2.2575144735E-002 -1.6909069152E+001 +9.4094579482E-001 -4.8319481469E+001 +9.4956997525E-001 -4.9294944515E+001 +2.7490540251E-002 +1.2503608863E+001
17005750000.000 +2.2579337984E-002 -2.1307673946E+001 +9.4910718058E-001 -4.9090965317E+001 +9.3902454408E-001 -4.8791231739E+001 +2.8058611170E-002 +9.8778585630E+000
17205700000.000 +2.3293226909E-002 -2.2239483012E+001 +9.4279047150E-001 -4.9467070923E+001 +9.4850911407E-001 -4.9827086132E+001 +2.9276207487E-002 +8.7795864164E+000
17405650000.000 +2.3514732726E-002 -2.1676186331E+001 +9.4978001028E-001 -5.0153118243E+001 +9.4251468750E-001 -5.0212666808E+001 +2.9460439557E-002 +7.2002484565E+000
17605600000.000 +2.5133820069E-002 -2.5299876531E+001 +9.3850340700E-001 -5.0649635151E+001 +9.4517170741E-001 -5.0474615257E+001 +3.0225978767E-002 +4.5369291912E+000
17805550000.000 +2.6225388385E-002 -2.7865290615E+001 +9.4945161920E-001 -5.1250202665E+001 +9.4615130539E-001 -5.0715081384E+001 +3.0906011653E-002 +3.6536097866E+000
18005500000.000 +2.5679873066E-002 -2.7032909851E+001 +9.4020751167E-001 -5.1905994191E+001 +9.5296477232E-001 -5.1916900892E+001 +3.0337063768E-002 +3.7937533783E+000
18205450000.000 +2.6073672338E-002 -2.9869316127E+001 +9.4117121623E-001 -5.2040082293E+001 +9.4902474565E-001 -5.2063967506E+001 +3.1374828372E-002 +6.3323253563E-001
18405400000.000 +2.6010446900E-002 -3.1264835091E+001 +9.4334363965E-001 -5.2995298214E+001 +9.6047215282E-001 -5.2392361040E+001 +3.1792657078E-002 -1.6124580203E+000
18605350000.000 +2.5152788554E-002 -2.8806425225E+001 +9.4364120780E-001 -5.3721227015E+001 +9.5740386090E-001 -5.3869800014E+001 +3.1414054944E-002 -2.1222708310E+000
18805300000.000 +2.6874549033E-002 -3.1892615514E+001 +9.4532757543E-001 -5.3720402968E+001 +9.3796437128E-001 -5.3944813726E+001 +3.2377188106E-002 -3.1814813964E+000
19005250000.000 +2.8286486053E-002 -3.1410896151E+001 +9.5008954358E-001 -5.4260241109E+001 +9.5797882878E-001 -5.4275660936E+001 +3.4145208611E-002 -2.1901578223E+000
19205200000.000 +2.7662639325E-002 -3.4412080619E+001 +9.5454708583E-001 -5.4768113310E+001 +9.4789479987E-001 -5.6148347745E+001 +3.4960249341E-002 -6.3910151345E+000
19405150000.000 +2.6236494901E-002 -3.3450887061E+001 +9.5326307500E-001 -5.5623360630E+001 +9.3957799382E-001 -5.6254948350E+001 +3.3962032493E-002 -6.0856056154E+000
19605100000.000 +2.6687339278E-002 -3.7547848214E+001 +9.5848865844E-001 -5.5817622846E+001 +9.3693403902E-001 -5.6806135555E+001 +3.4481311337E-002 -7.8371980567E+000
19805050000.000 +2.7386414870E-002 -3.4218135653E+001 +9.5452308451E-001 -5.7112774141E+001 +9.4761514104E-001 -5.7445206425E+001 +3.5531710712E-002 -6.7081723872E+000
20005000000.000 +2.9008791045E-002 -3.5373627778E+001 +9.4619585040E-001 -5.7384061775E+001 +9.3872927800E-001 -5.8474352341E+001 +3.6755415654E-002 -6.6614779720E+000
20204950000.000 +2.8554013420E-002 -3.5534038153E+001 +9.5696627099E-001 -5.8375989290E+001 +9.4403196213E-001 -5.7998981343E+001 +3.7856524646E-002 -6.6666385542E+000
20404900000.000 +2.8990052062E-002 -3.4631378416E+001 +9.5182168631E-001 -5.8787737594E+001 +9.4251598814E-001 -5.9600077000E+001 +3.7469335428E-002 -8.7174390403E+000
20604850000.000 +3.0539179864E-002 -3.4767042375E+001 +9.4759113954E-001 -5.9555989028E+001 +9.2726646253E-001 -5.9115375261E+001 +3.8874077408E-002 -8.8215339172E+000
20804800000.000 +3.0259659179E-002 -3.7211550523E+001 +9.3993579104E-001 -6.0029780377E+001 +9.4946441038E-001 -5.9844150440E+001 +3.9523919479E-002 -1.0304943134E+001
21004750000.000 +3.0805277612E-002 -3.6219885257E+001 +9.4620030055E-001 -6.0792626623E+001 +9.4296180643E-001 -6.0568586004E+001 +4.0107834813E-002 -1.0234204720E+001
21204700000.000 +3.1078694043E-002 -3.7125642331E+001 +9.3302990307E-001 -6.0995948111E+001 +9.5114010606E-001 -6.1092502247E+001 +3.9937078365E-002 -1.1695450361E+001
21404650000.000 +3.1701176351E-002 -3.8319316249E+001 +9.3974444459E-001 -6.1350108992E+001 +9.4559481340E-001 -6.1245161747E+001 +4.0887673881E-002 -1.2419439798E+001
21604600000.000 +2.9140574651E-002 -3.9808054441E+001 +9.3087267284E-001 -6.2675326504E+001 +9.6755498593E-001 -6.1990517706E+001 +3.9390354605E-002 -1.3888597146E+001
21804550000.000 +3.3233526589E-002 -3.7567993485E+001 +9.3784684338E-001 -6.2538212027E+001 +9.4826554097E-001 -6.3031838021E+001 +4.2855051691E-002 -1.4765249076E+001
22004500000.000 +3.2719297680E-002 -3.9511596151E+001 +9.4242605082E-001 -6.3281674192E+001 +9.5691837678E-001 -6.2271094777E+001 +4.3045336796E-002 -1.6021152636E+001
22204450000.000 +3.5044235607E-002 -3.8141468522E+001 +9.4461082912E-001 -6.3577679639E+001 +9.5893232408E-001 -6.3731629062E+001 +4.5003198668E-002 -1.4641567427E+001
22404400000.000 +3.4792938149E-002 -3.7141477100E+001 +9.3983932519E-001 -6.4614785421E+001 +9.4902924228E-001 -6.4874176985E+001 +4.5281530083E-002 -1.6660726466E+001
22604350000.000 +3.5651730325E-002 -3.9779855449E+001 +9.4666464053E-001 -6.4774157057E+001 +9.4709051712E-001 -6.5209040633E+001 +4.6131480112E-002 -1.7335286826E+001
22804300000.000 +3.6419248549E-002 -4.0839004519E+001 +9.5205043049E-001 -6.5878773147E+001 +9.5286744023E-001 -6.6450265833E+001 +4.6907320032E-002 -1.8719468359E+001
23004250000.000 +3.5341985403E-002 -3.9987603554E+001 +9.5163238456E-001 -6.6475832724E+001 +9.3466196548E-001 -6.7118223211E+001 +4.7028587457E-002 -1.9837359455E+001
23204200000.000 +3.7115476314E-002 -4.2849167552E+001 +9.4829278881E-001 -6.6817024053E+001 +9.2969293827E-001 -6.7499374868E+001 +4.7893476721E-002 -1.9753482017E+001
23404150000.000 +3.7661824459E-002 -4.3233212959E+001 +9.5710521807E-001 -6.8170668029E+001 +9.4242850448E-001 -6.7773859229E+001 +4.9177284637E-002 -1.8927417271E+001
23604100000.000 +3.6993779062E-002 -4.3622560934E+001 +9.4630696005E-001 -6.8192626183E+001 +9.3327481264E-001 -6.9946444894E+001 +4.8862424021E-002 -2.1137648626E+001
23804050000.000 +3.5625810741E-002 -4.1457009677E+001 +9.5605715729E-001 -6.8978002823E+001 +9.1268600898E-001 -6.8417401519E+001 +4.9414495269E-002 -1.7840395339E+001
24004000000.000 +3.8396813804E-002 -4.4661197118E+001 +9.4398078415E-001 -6.9301547795E+001 +9.3410673407E-001 -7.0233831723E+001 +5.0656966111E-002 -2.1102662914E+001
24203950000.000 +3.6390750164E-002 -3.7347454048E+001 +9.4416795718E-001 -7.0449181882E+001 +9.1889439374E-001 -7.0914075284E+001 +5.1093164020E-002 -2.0723596559E+001
24403900000.000 +3.9756889057E-002 -4.4738251112E+001 +9.3407571725E-001 -7.0370741642E+001 +9.3053706787E-001 -7.0825457809E+001 +5.3259012873E-002 -2.3620624778E+001
24603850000.000 +4.0638591486E-002 -4.5075327008E+001 +9.4498813992E-001 -7.1110636989E+001 +9.3345262422E-001 -7.0936967660E+001 +5.3262210420E-002 -2.4311538405E+001
24803800000.000 +4.2458256799E-002 -4.4035034083E+001 +9.3227461083E-001 -7.1390519859E+001 +9.3744865941E-001 -7.2840112888E+001 +5.5291273304E-002 -2.4139326513E+001
25003750000.000 +3.8664261042E-002 -4.8769968328E+001 +9.4562666565E-001 -7.1805767456E+001 +9.1836181263E-001 -7.2118052683E+001 +5.3721378499E-002 -2.6906417937E+001
25203700000.000 +4.0453068265E-002 -4.7201814458E+001 +9.3810631352E-001 -7.2909277877E+001 +9.5202675984E-001 -7.2231004254E+001 +5.6023223564E-002 -2.6391013537E+001
25403650000.000 +4.2053208309E-002 -4.5607828699E+001 +9.2994233955E-001 -7.3208375408E+001 +9.3384806673E-001 -7.3780360347E+001 +5.6958386865E-002 -2.7110459253E+001
25603600000.000 +4.1795556230E-002 -5.0421232847E+001 +9.2798328392E-001 -7.3549512307E+001 +9.3218537982E-001 -7.2853396443E+001 +5.8067167182E-002 -3.0018727220E+001
25803550000.000 +4.3007864954E-002 -4.7835435769E+001 +9.3082391917E-001 -7.3962386936E+001 +9.4385183986E-001 -7.4194813893E+001 +5.8421313597E-002 -2.8281342885E+001
26003500000.000 +4.4422598692E-002 -4.9307338518E+001 +9.3081765927E-001 -7.5351388350E+001 +9.4057001845E-001 -7.4336515682E+001 +5.9519292389E-002 -3.0500976882E+001
26203450000.000 +4.4094920147E-002 -5.0678155663E+001 +9.2771618110E-001 -7.5552405658E+001 +9.3907129736E-001 -7.4718546909E+001 +5.9995642825E-002 -3.1293414030E+001
26403400000.000 +4.6179405036E-002 -4.8926790450E+001 +9.4049236698E-001 -7.6286597129E+001 +9.3598909662E-001 -7.4912751995E+001 +6.2276286372E-002 -3.0244279445E+001
26603350000.000 +4.6519690878E-002 -4.7369568202E+001 +9.2734018400E-001 -7.6359361790E+001 +9.4613720457E-001 -7.7072997352E+001 +6.2387178837E-002 -3.0931081984E+001
26803300000.000 +4.6351023708E-002 -4.9427500853E+001 +9.3881653296E-001 -7.6914174448E+001 +9.3196009026E-001 -7.6837740116E+001 +6.3418949374E-002 -3.2468943200E+001
27003250000.000 +4.6968333573E-002 -4.9977669243E+001 +9.3779401381E-001 -7.7849312692E+001 +9.4375928366E-001 -7.7905252021E+001 +6.4498127364E-002 -3.2178429423E+001
27203200000.000 +4.5285377794E-002 -4.8132102416E+001 +9.4513228738E-001 -7.8689379263E+001 +9.1407142667E-001 -7.9286123675E+001 +6.3484792989E-002 -3.2908937883E+001
27403150000.000 +4.6981162770E-002 -5.0273882424E+001 +9.3943281326E-001 -7.8936622647E+001 +9.1172072124E-001 -7.9580979844E+001 +6.6007958530E-002 -3.3940360111E+001
27603100000.000 +4.5903916783E-002 -4.7632101915E+001 +9.5046949193E-001 -7.9934518953E+001 +9.1435258600E-001 -7.9980202184E+001 +6.4889304208E-002 -3.3006448046E+001
27803050000.000 +4.7891789963E-002 -4.6284510971E+001 +9.4650478798E-001 -8.0947801886E+001 +9.0765055372E-001 -8.0893799186E+001 +6.5428757463E-002 -3.2039048457E+001
28003000000.000 +4.6915129073E-002 -4.7094848431E+001 +9.5008459204E-001 -8.1290391179E+001 +8.9903870046E-001 -8.0992907466E+001 +6.5343764999E-002 -3.2586031584E+001
28202950000.000 +5.0896505484E-002 -4.9885968038E+001 +9.4750726733E-001 -8.2048234092E+001 +9.0827728709E-001 -8.1071264069E+001 +6.8093772480E-002 -3.3085662075E+001
28402900000.000 +5.0476814175E-002 -5.3085364358E+001 +9.3081486229E-001 -8.2277515637E+001 +9.4073754107E-001 -8.2414446695E+001 +6.9541958326E-002 -3.5721083024E+001
28602850000.000 +5.3455850214E-002 -5.4770867576E+001 +9.2234993441E-001 -8.2501960626E+001 +9.1590654392E-001 -8.2683292802E+001 +7.2075981268E-002 -3.7596952230E+001
28802800000.000 +5.1620124328E-002 -5.6310896369E+001 +9.2617717529E-001 -8.2943358469E+001 +9.3482616947E-001 -8.2266561615E+001 +7.2360181844E-002 -3.8441703351E+001
29002750000.000 +5.4208849928E-002 -5.4549683870E+001 +9.3235231512E-001 -8.3271597429E+001 +9.3568682853E-001 -8.4394478192E+001 +7.4950308528E-002 -3.8885010079E+001
29202700000.000 +5.4298885294E-002 -5.4184370669E+001 +9.2514768223E-001 -8.3509310497E+001 +9.3167383584E-001 -8.4806002929E+001 +7.6801978588E-002 -4.0291189142E+001
29402650000.000 +5.4478774863E-002 -5.5218789759E+001 +9.3062151749E-001 -8.3807213797E+001 +9.3590386817E-001 -8.5009092266E+001 +7.8606964295E-002 -4.0839309105E+001
29602600000.000 +5.6376372600E-002 -5.3529720237E+001 +9.3278150701E-001 -8.4565141640E+001 +9.3751073680E-001 -8.5904349851E+001 +8.0762938464E-002 -4.1967023504E+001
29802550000.000 +5.6096914124E-002 -5.7332753428E+001 +9.3072656632E-001 -8.4634588692E+001 +9.1945167130E-001 -8.6732133142E+001 +8.2481360276E-002 -4.4598300341E+001
30002500000.000 +5.5684905240E-002 -5.5018025182E+001 +9.3815669416E-001 -8.5623605852E+001 +9.2591316665E-001 -8.5828671303E+001 +8.1061522099E-002 -4.3129435254E+001
30202450000.000 +5.8491491186E-002 -5.4409964465E+001 +9.2800627526E-001 -8.6866925912E+001 +9.4262319770E-001 -8.7509486166E+001 +8.2298966740E-002 -4.4112337704E+001
30402400000.000 +5.7346922665E-002 -5.4616449397E+001 +9.3941307344E-001 -8.7665999051E+001 +9.0136070657E-001 -8.7583910715E+001 +8.1163530902E-002 -4.5901812698E+001
30602350000.000 +6.1988148165E-002 -5.8567902722E+001 +9.3104170726E-001 -8.8676714911E+001 +9.1464721120E-001 -8.6622387408E+001 +8.3823288170E-002 -4.5876571860E+001
30802300000.000 +6.2518038819E-002 -5.6332173345E+001 +9.3648214457E-001 -8.9270285443E+001 +9.0534952829E-001 -8.8220457565E+001 +8.1474985654E-002 -4.4603523435E+001
31002250000.000 +6.5160826162E-002 -6.0692057086E+001 +9.1257895699E-001 -9.0023414561E+001 +9.1082750993E-001 -8.8399599576E+001 +8.5212852399E-002 -4.7756008874E+001
31202200000.000 +6.4271076471E-002 -5.9330638369E+001 +9.3274122034E-001 -9.0298187545E+001 +9.0665881759E-001 -8.9555952090E+001 +8.4626212775E-002 -4.6467521801E+001
31402150000.000 +6.6010620175E-002 -6.0826402266E+001 +9.1754300551E-001 -9.1542220490E+001 +9.2559389032E-001 -9.0149165477E+001 +8.6988736262E-002 -4.8611060296E+001
31602100000.000 +6.6273313086E-002 -6.1191018820E+001 +9.2620215635E-001 -9.1225893746E+001 +8.9249743120E-001 -9.1678934838E+001 +8.7514347769E-002 -4.9904012879E+001
31802050000.000 +6.7609979464E-002 -6.8756653814E+001 +9.0507707642E-001 -9.2099947114E+001 +9.1976285684E-001 -8.9877762534E+001 +9.0448733507E-002 -5.3471663926E+001
32002000000.000 +6.6911422261E-002 -6.4037269584E+001 +9.2718953164E-001 -9.2002210682E+001 +9.1787384028E-001 -9.2438852394E+001 +8.9447025461E-002 -5.2482508594E+001
32201950000.000 +6.7086232853E-002 -6.4961604083E+001 +9.1413756106E-001 -9.2672874084E+001 +9.2022471778E-001 -9.2267523145E+001 +9.0383145073E-002 -5.3897468986E+001
32401900000.000 +6.5875178738E-002 -6.6807280462E+001 +9.3658481459E-001 -9.2278459869E+001 +9.1044630938E-001 -9.3361913541E+001 +9.1165745074E-002 -5.5326559265E+001
32601850000.000 +6.8789145866E-002 -6.7032672702E+001 +9.1976239255E-001 -9.3704147554E+001 +9.2457683166E-001 -9.3403344842E+001 +9.2491268667E-002 -5.5836197953E+001
32801800000.000 +6.7548835512E-002 -6.6709002577E+001 +9.2667348677E-001 -9.3578855287E+001 +9.2388074640E-001 -9.5052868038E+001 +9.0582480328E-002 -5.7077560163E+001
33001750000.000 +6.8188332481E-002 -6.5222272029E+001 +9.3081467813E-001 -9.4525251956E+001 +9.2562572797E-001 -9.5013385838E+001 +9.1315854923E-002 -5.6416376777E+001
33201700000.000 +6.9686313914E-002 -6.6750502045E+001 +9.3409888659E-001 -9.4704429865E+001 +9.2789780993E-001 -9.5510554010E+001 +9.2253002871E-002 -5.7153730801E+001
33401650000.000 +7.1062544459E-002 -6.7274641190E+001 +9.3081198672E-001 -9.5267041156E+001 +9.2280879121E-001 -9.6120289082E+001 +9.3366854683E-002 -5.7577194399E+001
33601600000.000 +7.1696288288E-002 -6.8391426755E+001 +9.3047608736E-001 -9.6361112993E+001 +9.1550278999E-001 -9.6453251635E+001 +9.3873605996E-002 -5.8221660357E+001
33801550000.000 +7.3709041352E-002 -6.9518989560E+001 +9.2876537953E-001 -9.7233306890E+001 +9.1766463822E-001 -9.7013376510E+001 +9.4772053370E-002 -5.8324381964E+001
34001500000.000 +7.4138795780E-002 -7.2190213293E+001 +9.2266208092E-001 -9.7450697040E+001 +9.0331648918E-001 -9.7317445516E+001 +9.5534664314E-002 -6.0451674060E+001
34201450000.000 +7.2055826064E-002 -7.3367208009E+001 +9.2840882284E-001 -9.7675737696E+001 +9.0474117211E-001 -9.7990575350E+001 +9.6539174986E-002 -6.1235751902E+001
34401400000.000 +7.5187321681E-002 -7.3806750624E+001 +9.2322423382E-001 -9.8830395242E+001 +9.0788770265E-001 -9.8580538758E+001 +9.8470799188E-002 -6.1258529394E+001
34601350000.000 +7.7126933299E-002 -7.3124911399E+001 +9.2343282237E-001 -9.9737921877E+001 +9.0570040334E-001 -9.9935565696E+001 +9.9754173654E-002 -6.1640974867E+001
34801300000.000 +7.6035678329E-002 -7.4933428462E+001 +9.2527686776E-001 -1.0010645722E+002 +8.8549925376E-001 -9.9542602560E+001 +1.0044725794E-001 -6.2603658172E+001
35001250000.000 +8.1516166305E-002 -7.6870183282E+001 +9.2098254418E-001 -1.0125521421E+002 +8.9521373773E-001 -9.9489108014E+001 +1.0268685254E-001 -6.2443436716E+001
35201200000.000 +8.0720336262E-002 -7.7365526081E+001 +9.1556242911E-001 -1.0142185614E+002 +8.9203112913E-001 -1.0158623056E+002 +1.0437500098E-001 -6.4084583948E+001
35401150000.000 +8.1365360545E-002 -7.7727687205E+001 +9.1536155276E-001 -1.0232079482E+002 +8.9909647093E-001 -1.0158568979E+002 +1.0537562103E-001 -6.4661650493E+001
35601100000.000 +8.2646052056E-002 -8.0061631887E+001 +9.1664589972E-001 -1.0275318283E+002 +8.9824949290E-001 -1.0197582632E+002 +1.0687021707E-001 -6.6178721518E+001
35801050000.000 +8.5095289727E-002 -8.0588515582E+001 +9.0626167437E-001 -1.0365523580E+002 +8.9464946400E-001 -1.0304374158E+002 +1.0844062326E-001 -6.7740791922E+001
36001000000.000 +8.3156462159E-002 -8.3096215278E+001 +9.1348644002E-001 -1.0338464962E+002 +8.9025475974E-001 -1.0413569917E+002 +1.0837207393E-001 -7.0085420525E+001
36200950000.000 +8.4445726112E-002 -8.5847237213E+001 +9.0915908112E-001 -1.0479513448E+002 +9.0678958683E-001 -1.0320046047E+002 +1.0840531509E-001 -7.1303892439E+001
36400900000.000 +8.1571209120E-002 -8.6337746393E+001 +9.1117462158E-001 -1.0405297956E+002 +9.1260563875E-001 -1.0485799483E+002 +1.0713608749E-001 -7.3579577340E+001
36600850000.000 +8.1069322263E-002 -9.0244713714E+001 +9.0776403310E-001 -1.0481642198E+002 +8.9384584224E-001 -1.0441139755E+002 +1.0755130991E-001 -7.5607691616E+001
36800800000.000 +7.9127663714E-002 -8.9317146597E+001 +9.2247146065E-001 -1.0460750063E+002 +9.1423782800E-001 -1.0546487801E+002 +1.0698013349E-001 -7.5261049121E+001
37000750000.000 +7.8121945442E-002 -9.0868656761E+001 +9.1506906627E-001 -1.0545980974E+002 +9.1220135905E-001 -1.0556805728E+002 +1.0773016043E-001 -7.6474412517E+001
37200700000.000 +7.3020958597E-002 -9.3659624768E+001 +9.2361235948E-001 -1.0491544694E+002 +9.0581919841E-001 -1.0589774666E+002 +1.0664607522E-001 -7.8198354449E+001
37400650000.000 +7.4469400931E-002 -9.2846437354E+001 +9.2582981668E-001 -1.0644475245E+002 +9.0296814735E-001 -1.0604598104E+002 +1.0766632709E-001 -7.7696694905E+001
37600600000.000 +7.3604933081E-002 -9.4119596686E+001 +9.3211553352E-001 -1.0706637995E+002 +9.0344910754E-001 -1.0734415497E+002 +1.0673522772E-001 -7.9528468303E+001
37800550000.000 +7.2649202852E-002 -9.4383263078E+001 +9.2964753681E-001 -1.0813427649E+002 +8.8902216988E-001 -1.0714927175E+002 +1.0582557177E-001 -7.9071550248E+001
38000500000.000 +7.3829114124E-002 -9.5742441648E+001 +9.2989538235E-001 -1.0874873954E+002 +8.9999327263E-001 -1.0667526640E+002 +1.0607355309E-001 -7.8854024840E+001
38200450000.000 +7.6582338446E-002 -9.6428328274E+001 +9.1975661556E-001 -1.1021374861E+002 +8.9769229066E-001 -1.0838709302E+002 +1.0625506761E-001 -8.0399232636E+001
38400400000.000 +7.5578845396E-002 -1.0162463193E+002 +9.1133135715E-001 -1.1008557212E+002 +8.7994784810E-001 -1.0818714427E+002 +1.0662941776E-001 -8.2586070520E+001
38600350000.000 +7.2876486433E-002 -1.0029527780E+002 +9.1528489021E-001 -1.1092725704E+002 +9.0105986907E-001 -1.0925096953E+002 +1.0622237743E-001 -8.3253397309E+001
38800300000.000 +7.4255567101E-002 -1.0631894477E+002 +8.9512002414E-001 -1.1123244393E+002 +8.8899074915E-001 -1.0954265910E+002 +1.0814192564E-001 -8.7072309497E+001
39000250000.000 +7.2263533208E-002 -1.0595032356E+002 +8.9944946400E-001 -1.1163862433E+002 +8.8585268201E-001 -1.1097898775E+002 +1.0732623869E-001 -8.7854112802E+001
39200200000.000 +7.5003844385E-002 -1.0630037851E+002 +8.9130632566E-001 -1.1286668338E+002 +8.7658373941E-001 -1.1102973816E+002 +1.0870983730E-001 -8.8061820936E+001
39400150000.000 +6.6300098639E-002 -1.0675998493E+002 +8.9471230456E-001 -1.1213702099E+002 +8.9461230105E-001 -1.1253226641E+002 +1.0693105679E-001 -8.9154538136E+001
39600100000.000 +6.5693593840E-002 -1.1267039232E+002 +8.9053074278E-001 -1.1230353647E+002 +8.7998177522E-001 -1.1205124163E+002 +1.0992266474E-001 -9.3458335633E+001
39800050000.000 +5.7590391146E-002 -1.0415847241E+002 +9.1523926824E-001 -1.1247145679E+002 +9.1133371658E-001 -1.1327981165E+002 +1.0548112287E-001 -9.2239335271E+001
40000000000.000 +5.9128318202E-002 -1.0348800528E+002 +9.1808989696E-001 -1.1399399843E+002 +8.9599262583E-001 -1.1492415169E+002 +1.0569018552E-001 -9.3637801219E+001
