# Supplementary material for: Conductivity and radio frequency performance data for silver nanoparticle inks deposited via aerosol jet deposition and processed under varying conditions
Source: Data Brief. 2020 Sep 24;33:106331. doi: 10.1016/j.dib.2020.106331 (PMC7560714; doi:10.1016/j.dib.2020.106331)
Supplement: Supplementary file 3 [file mmc3.zip › Sintering Study/Clariant Ink/RF Data/CLA_12_05.S2P]

!  2-Port S-parameters saved by WinCal
! VAR MeasName=S-Parameters (CALIBRATED_DATA) read from VNA (E8364B)
! VAR MeasDate=11/27/2017 4:11:28 PM
! VAR NAME=AFRL171011_10_05
! VAR FILENAME=AFRL171011_10_05.S2P
! VAR DATE=11/27/2017 4:11:28 PM
! VAR PHYS_PORTS=1,2
! VAR ObjTypeName=DATASET
! VAR IndexType=Frequency
!
# Hz S MA R 50
10000000.000 +1.0300470376E-002 +1.7147858459E+002 +9.8048440510E-001 -3.0862962870E-001 +9.7917293597E-001 -2.5823140718E-001 +1.2409210986E-002 +1.7109412026E+002
209950000.000 +1.1857561235E-002 +1.5852868003E+002 +9.7565239964E-001 -1.0701465857E+000 +9.7619899879E-001 -1.0616486204E+000 +1.1700914183E-002 +1.5529130825E+002
409900000.000 +1.1269630091E-002 +1.3546107819E+002 +9.7192384999E-001 -1.9225971855E+000 +9.7213509108E-001 -1.8459985387E+000 +1.0219745357E-002 +1.3596868895E+002
609850000.000 +1.0293233537E-002 +1.2122206247E+002 +9.6837411556E-001 -2.7002189042E+000 +9.6876189172E-001 -2.6178936193E+000 +9.1714561288E-003 +1.2296024942E+002
809800000.000 +1.0408304469E-002 +1.0320671320E+002 +9.6506353975E-001 -3.4034217141E+000 +9.6571292805E-001 -3.2208814059E+000 +8.9123416037E-003 +1.0579971372E+002
1009750000.000 +1.0176776601E-002 +9.4392366994E+001 +9.6140383555E-001 -4.0714053840E+000 +9.6320934128E-001 -3.7942158065E+000 +7.7202182490E-003 +1.0526162346E+002
1209700000.000 +1.0103363391E-002 +7.7067792776E+001 +9.5917582792E-001 -4.6230188254E+000 +9.6204165064E-001 -4.3500628723E+000 +7.6707523519E-003 +9.7231407076E+001
1409650000.000 +9.4780279274E-003 +6.6126022187E+001 +9.5701574444E-001 -5.2146465961E+000 +9.6063994702E-001 -4.9874765889E+000 +7.4998198123E-003 +9.0065143202E+001
1609600000.000 +8.6581764200E-003 +5.6209151472E+001 +9.5484759795E-001 -5.8294765882E+000 +9.5926002033E-001 -5.6083742493E+000 +6.8814666436E-003 +8.9519763274E+001
1809550000.000 +7.1636346015E-003 +5.7225787607E+001 +9.5367315158E-001 -6.4400093444E+000 +9.5732484102E-001 -6.1727835478E+000 +6.2038271116E-003 +8.8454531533E+001
2009500000.000 +7.0060204164E-003 +6.0765773563E+001 +9.5136712385E-001 -6.9638743768E+000 +9.5606501175E-001 -6.8100143437E+000 +6.6081426708E-003 +9.9165607910E+001
2209450000.000 +7.2106221427E-003 +5.7746298734E+001 +9.5034148263E-001 -7.4738958770E+000 +9.5414864232E-001 -7.3948622973E+000 +8.3025059527E-003 +9.3643714550E+001
2409400000.000 +7.7643332775E-003 +4.7884789654E+001 +9.4927619970E-001 -8.0492236259E+000 +9.5431017692E-001 -7.8995348742E+000 +7.9406957154E-003 +9.3665804011E+001
2609350000.000 +7.9147112539E-003 +4.4996896486E+001 +9.4807333613E-001 -8.6254676803E+000 +9.5358937670E-001 -8.5145110561E+000 +8.7436339141E-003 +8.9597700155E+001
2809300000.000 +8.0455889969E-003 +3.7346601865E+001 +9.4718416409E-001 -9.2070162815E+000 +9.5247658950E-001 -9.0626153231E+000 +9.4651460264E-003 +8.4531845368E+001
3009250000.000 +7.5424873246E-003 +3.3811217841E+001 +9.4616148049E-001 -9.8401492384E+000 +9.5074407690E-001 -9.6272468991E+000 +9.2360173146E-003 +8.2464895778E+001
3209200000.000 +8.4022097605E-003 +3.4398867868E+001 +9.4493731773E-001 -1.0411028639E+001 +9.5009675946E-001 -1.0231371263E+001 +9.6001123063E-003 +8.5063353548E+001
3409150000.000 +8.1423158825E-003 +3.3494955618E+001 +9.4408171803E-001 -1.0872376710E+001 +9.4890006333E-001 -1.0870494281E+001 +1.0917935186E-002 +7.9509788455E+001
3609100000.000 +8.3673904294E-003 +2.9048077662E+001 +9.4339164073E-001 -1.1440963741E+001 +9.4828533293E-001 -1.1388978496E+001 +1.0913578890E-002 +7.8217145163E+001
3809050000.000 +9.0496357643E-003 +2.6501539526E+001 +9.4282506894E-001 -1.2060044631E+001 +9.4847911683E-001 -1.1959205138E+001 +1.1586149384E-002 +8.0612000370E+001
4009000000.000 +9.0453760610E-003 +2.5351964684E+001 +9.4216854612E-001 -1.2610452335E+001 +9.4758866650E-001 -1.2578849183E+001 +1.2515064774E-002 +7.6217645981E+001
4208950000.000 +9.9696436344E-003 +2.3148063709E+001 +9.4173957826E-001 -1.3231804837E+001 +9.4742545487E-001 -1.3019175438E+001 +1.1629160510E-002 +7.7868330969E+001
4408900000.000 +1.0319472817E-002 +1.9240913342E+001 +9.4021545944E-001 -1.3783228737E+001 +9.4684995116E-001 -1.3666876149E+001 +1.3070204233E-002 +7.8801973681E+001
4608850000.000 +1.1063967749E-002 +2.0356241741E+001 +9.3937451931E-001 -1.4383106280E+001 +9.4677840047E-001 -1.4230601502E+001 +1.3457347425E-002 +7.9162723642E+001
4808800000.000 +1.0819371119E-002 +1.6892305385E+001 +9.3848543358E-001 -1.4916158533E+001 +9.4581777582E-001 -1.4842590795E+001 +1.4555598474E-002 +7.8442898180E+001
5008750000.000 +1.1801832612E-002 +1.9539341078E+001 +9.3906365770E-001 -1.5484263583E+001 +9.4712699483E-001 -1.5354469620E+001 +1.4576898598E-002 +7.6526738502E+001
5208700000.000 +1.1042796081E-002 +1.5206350893E+001 +9.3786676320E-001 -1.6040876470E+001 +9.4522615473E-001 -1.6062942757E+001 +1.6946985881E-002 +7.6146047967E+001
5408650000.000 +1.1901960913E-002 +1.4009772383E+001 +9.3835706865E-001 -1.6606874145E+001 +9.4471623191E-001 -1.6531931100E+001 +1.6659413136E-002 +7.1993345837E+001
5608600000.000 +1.2736112729E-002 +8.3828282200E+000 +9.3750989574E-001 -1.7196785223E+001 +9.4619544750E-001 -1.7182654999E+001 +1.7543809216E-002 +7.2454805337E+001
5808550000.000 +1.2919687090E-002 +8.6619874980E+000 +9.3726517385E-001 -1.7769835121E+001 +9.4377028562E-001 -1.7732362361E+001 +1.8281532010E-002 +6.7990337114E+001
6008500000.000 +1.3713346291E-002 +6.2581602822E+000 +9.3656347210E-001 -1.8360325032E+001 +9.4373534483E-001 -1.8238525925E+001 +1.8186022243E-002 +6.5146407946E+001
6208450000.000 +1.4744070554E-002 +5.7862690494E+000 +9.3666077569E-001 -1.8913179569E+001 +9.4385234522E-001 -1.8828802626E+001 +1.8706299677E-002 +6.4030572931E+001
6408400000.000 +1.5184273451E-002 +3.0811862041E+000 +9.3639850010E-001 -1.9527007155E+001 +9.4373036805E-001 -1.9493985845E+001 +1.9342716851E-002 +6.3102488676E+001
6608350000.000 +1.5115500841E-002 +1.8515067199E+000 +9.3513441113E-001 -2.0078051187E+001 +9.4186900035E-001 -2.0012146599E+001 +1.9554074463E-002 +6.0646042730E+001
6808300000.000 +1.6926920130E-002 +1.9282845165E+000 +9.3589718081E-001 -2.0662623633E+001 +9.4320735938E-001 -2.0455014098E+001 +1.9550902289E-002 +5.9700292202E+001
7008250000.000 +1.6727730100E-002 -1.9483210480E+000 +9.3390267311E-001 -2.1250521223E+001 +9.4194388222E-001 -2.1284914281E+001 +2.1149625224E-002 +6.0384013230E+001
7208200000.000 +1.7363880245E-002 -3.6214768766E+000 +9.3258443730E-001 -2.1810120760E+001 +9.4055611480E-001 -2.1702869586E+001 +2.0742420404E-002 +5.7489238709E+001
7408150000.000 +1.8259646489E-002 -6.8946832913E+000 +9.3206149889E-001 -2.2426498314E+001 +9.4183356940E-001 -2.2383361912E+001 +2.1446399131E-002 +5.8023572633E+001
7608100000.000 +1.9025386322E-002 -5.7652125051E+000 +9.3194581374E-001 -2.2984927190E+001 +9.3790537351E-001 -2.2881761475E+001 +2.2304507880E-002 +5.4954661513E+001
7808050000.000 +1.8862963793E-002 -8.6222077656E+000 +9.3115156097E-001 -2.3505522605E+001 +9.3678043199E-001 -2.3463125667E+001 +2.2418710510E-002 +5.3607706896E+001
8008000000.000 +1.9915959969E-002 -9.1175758045E+000 +9.3029172119E-001 -2.4043494108E+001 +9.3756436808E-001 -2.3984781733E+001 +2.2670306922E-002 +5.3457129469E+001
8207950000.000 +1.9566606142E-002 -1.4027253334E+001 +9.2983835968E-001 -2.4729414895E+001 +9.3934593124E-001 -2.4817646854E+001 +2.3776282492E-002 +5.5398975884E+001
8407900000.000 +1.9996320014E-002 -1.2617831619E+001 +9.2845709920E-001 -2.5221609270E+001 +9.3506330620E-001 -2.5152985045E+001 +2.4280183940E-002 +5.1474762825E+001
8607850000.000 +2.1603700150E-002 -1.1668755332E+001 +9.2988723148E-001 -2.5737944512E+001 +9.4049324426E-001 -2.5554999690E+001 +2.3888864848E-002 +5.1757357455E+001
8807800000.000 +2.2253590930E-002 -1.2238936384E+001 +9.2858678900E-001 -2.6380779982E+001 +9.3753670995E-001 -2.6453711699E+001 +2.6613623007E-002 +5.0394540368E+001
9007750000.000 +2.2813545660E-002 -1.5357172749E+001 +9.2768411921E-001 -2.6908983674E+001 +9.3542123958E-001 -2.6800399610E+001 +2.5985136150E-002 +4.7039907570E+001
9207700000.000 +2.3835946920E-002 -1.6853848663E+001 +9.2805364458E-001 -2.7467311247E+001 +9.3869397793E-001 -2.7483751680E+001 +2.6597772418E-002 +4.7171890208E+001
9407650000.000 +2.4671573237E-002 -1.6750159162E+001 +9.2734999920E-001 -2.8026782357E+001 +9.3764792403E-001 -2.8143914427E+001 +2.7604081583E-002 +4.6877254658E+001
9607600000.000 +2.4835564032E-002 -1.8246069950E+001 +9.2622620627E-001 -2.8583897121E+001 +9.3528883878E-001 -2.8727129964E+001 +2.7999078301E-002 +4.5832267010E+001
9807550000.000 +2.5984620474E-002 -2.0220386193E+001 +9.2639472293E-001 -2.9138909670E+001 +9.3450202538E-001 -2.9156322553E+001 +2.8052364524E-002 +4.3888268290E+001
10007500000.000 +2.7024883955E-002 -2.4988930232E+001 +9.2629961631E-001 -2.9816075894E+001 +9.3634648378E-001 -2.9889513658E+001 +2.8464321433E-002 +4.3610528211E+001
10207450000.000 +2.6199977687E-002 -2.4723826878E+001 +9.2463356306E-001 -3.0290105787E+001 +9.2957920130E-001 -3.0275044143E+001 +2.8996907730E-002 +4.0928551415E+001
10407400000.000 +2.7832285298E-002 -2.5580151606E+001 +9.2598516421E-001 -3.0794498204E+001 +9.3388588189E-001 -3.0447687393E+001 +2.8181863906E-002 +4.0131680351E+001
10607350000.000 +2.6943446005E-002 -2.7970536396E+001 +9.2395744184E-001 -3.1457380613E+001 +9.3379251593E-001 -3.1570567403E+001 +2.9644912312E-002 +4.1432695651E+001
10807300000.000 +2.8183629847E-002 -2.8324338336E+001 +9.2423251367E-001 -3.1917359180E+001 +9.2688682548E-001 -3.1748338489E+001 +2.9925951737E-002 +3.7503963930E+001
11007250000.000 +2.9130337021E-002 -3.0347464247E+001 +9.2405304483E-001 -3.2455491676E+001 +9.3425973723E-001 -3.2280111454E+001 +2.9630431616E-002 +3.8380846881E+001
11207200000.000 +3.0338121702E-002 -2.9243923268E+001 +9.2480284125E-001 -3.2991010643E+001 +9.3223390374E-001 -3.2822337335E+001 +3.0551896673E-002 +3.7066772162E+001
11407150000.000 +2.9091310868E-002 -3.2503205910E+001 +9.2094648823E-001 -3.3654606495E+001 +9.3115387929E-001 -3.3642869087E+001 +3.1304269706E-002 +3.6436219967E+001
11607100000.000 +3.0406767669E-002 -3.2384465338E+001 +9.2286123299E-001 -3.3800509828E+001 +9.2754258490E-001 -3.3839526867E+001 +3.1095277497E-002 +3.2748016910E+001
11807050000.000 +3.1826856110E-002 -3.5209323846E+001 +9.2462373521E-001 -3.4738705637E+001 +9.3868929026E-001 -3.4813121332E+001 +3.1730922624E-002 +3.5081022754E+001
12007000000.000 +3.1598550658E-002 -3.4148105671E+001 +9.2116988463E-001 -3.4934336939E+001 +9.2449371191E-001 -3.5281287908E+001 +3.3383318504E-002 +3.0779614399E+001
12206950000.000 +3.2744404395E-002 -3.6213603754E+001 +9.2341124694E-001 -3.5665801278E+001 +9.3697625637E-001 -3.5491985997E+001 +3.2327095339E-002 +3.1994345115E+001
12406900000.000 +3.3740376485E-002 -3.5184105427E+001 +9.2317484415E-001 -3.6108831477E+001 +9.3301791880E-001 -3.6690704596E+001 +3.4901458980E-002 +3.1263948731E+001
12606850000.000 +3.1537228871E-002 -3.9750982248E+001 +9.2423436206E-001 -3.6814964029E+001 +9.3256022254E-001 -3.6984480021E+001 +3.3852409356E-002 +3.0594663685E+001
12806800000.000 +3.1161395238E-002 -3.5024415485E+001 +9.2212589034E-001 -3.7055580424E+001 +9.3081995677E-001 -3.7618821270E+001 +3.4675174553E-002 +2.9272651819E+001
13006750000.000 +3.5044238668E-002 -3.6960598334E+001 +9.2668244934E-001 -3.8060582235E+001 +9.3895063471E-001 -3.8257725064E+001 +3.4070170253E-002 +2.9706480789E+001
13206700000.000 +3.3698039228E-002 -3.8418396572E+001 +9.2376499996E-001 -3.8649289846E+001 +9.3215940637E-001 -3.9328517939E+001 +3.5057033543E-002 +3.1375072417E+001
13406650000.000 +3.6758501931E-002 -4.1648962751E+001 +9.2690267929E-001 -3.9233756710E+001 +9.3199115081E-001 -3.8992818834E+001 +3.4563787316E-002 +2.8341510417E+001
13606600000.000 +3.7031366141E-002 -4.3769820140E+001 +9.2503823003E-001 -3.9862974330E+001 +9.3701594223E-001 -3.9782081821E+001 +3.4610924644E-002 +2.8825125088E+001
13806550000.000 +3.6358266340E-002 -4.3822204692E+001 +9.2266668012E-001 -4.0553239598E+001 +9.2763416449E-001 -4.0411144086E+001 +3.5985799618E-002 +2.9262454899E+001
14006500000.000 +3.7538254998E-002 -4.6572967964E+001 +9.2067125767E-001 -4.0940841099E+001 +9.3103883774E-001 -4.0499516763E+001 +3.5071991020E-002 +2.5822565159E+001
14206450000.000 +3.8053369512E-002 -4.7307794380E+001 +9.2361268102E-001 -4.1508348953E+001 +9.3382007658E-001 -4.1140890532E+001 +3.5828800060E-002 +2.5785680439E+001
14406400000.000 +3.9393994532E-002 -4.6778560516E+001 +9.2419914620E-001 -4.2071303734E+001 +9.3041098820E-001 -4.1266511223E+001 +3.6129877694E-002 +2.4323135882E+001
14606350000.000 +3.8511116949E-002 -4.7845296007E+001 +9.1994074480E-001 -4.2365693739E+001 +9.3166425451E-001 -4.1890303867E+001 +3.6064115349E-002 +2.3188032042E+001
14806300000.000 +4.0609527026E-002 -4.6090410146E+001 +9.2652393581E-001 -4.2779105325E+001 +9.3282017655E-001 -4.2601373047E+001 +3.7247463393E-002 +2.3632631394E+001
15006250000.000 +4.0462262787E-002 -4.8198523889E+001 +9.2134481711E-001 -4.3496400734E+001 +9.3471908674E-001 -4.3631633447E+001 +3.8271350810E-002 +2.3849514050E+001
15206200000.000 +4.0086720401E-002 -4.9671204996E+001 +9.2674517883E-001 -4.3658800482E+001 +9.2851081571E-001 -4.3352166100E+001 +3.7690578973E-002 +2.2455561517E+001
15406150000.000 +4.2540916342E-002 -5.0042215273E+001 +9.2703794919E-001 -4.4670163766E+001 +9.4473266461E-001 -4.4463598498E+001 +3.9486648106E-002 +2.2558387001E+001
15606100000.000 +4.2046521417E-002 -5.1374991076E+001 +9.2601156296E-001 -4.5015855316E+001 +9.3019765798E-001 -4.5766027930E+001 +4.1323420799E-002 +2.1234345901E+001
15806050000.000 +4.2175380658E-002 -5.4271692807E+001 +9.2643164285E-001 -4.6017482367E+001 +9.3966189688E-001 -4.5754176745E+001 +4.0125545032E-002 +2.0736687407E+001
16006000000.000 +4.3634389465E-002 -5.3503048944E+001 +9.2991752335E-001 -4.6173027932E+001 +9.3568966331E-001 -4.6920003957E+001 +4.1884213341E-002 +2.0214003609E+001
16205950000.000 +4.2274698771E-002 -5.5540748422E+001 +9.3015163981E-001 -4.7148521665E+001 +9.3125448710E-001 -4.7480450493E+001 +4.1778640293E-002 +2.0820447205E+001
16405900000.000 +4.4561579031E-002 -5.4552553160E+001 +9.2535757459E-001 -4.6997172259E+001 +9.2484563626E-001 -4.8776965822E+001 +4.4317952908E-002 +1.7422911689E+001
16605850000.000 +4.3747947458E-002 -5.6883315369E+001 +9.3124651553E-001 -4.8266643260E+001 +9.3713989160E-001 -4.8403918896E+001 +4.2244063105E-002 +1.9522073088E+001
16805800000.000 +4.1067739875E-002 -5.5336583843E+001 +9.2009571752E-001 -4.8896035024E+001 +9.3540127950E-001 -4.9927895359E+001 +4.4481823617E-002 +2.2460774274E+001
17005750000.000 +4.2782330956E-002 -5.8348052048E+001 +9.2737259351E-001 -4.9715153770E+001 +9.2580243519E-001 -4.9295032258E+001 +4.4371868793E-002 +1.8394419780E+001
17205700000.000 +4.2811541756E-002 -5.7815771103E+001 +9.2220330328E-001 -5.0030706902E+001 +9.3512688814E-001 -5.0425158235E+001 +4.5446602177E-002 +1.9204413154E+001
17405650000.000 +4.3286096345E-002 -5.8155909493E+001 +9.2807628962E-001 -5.0737004216E+001 +9.2874275480E-001 -5.0803075831E+001 +4.5775364961E-002 +1.7968188855E+001
17605600000.000 +4.3753677088E-002 -5.9130210266E+001 +9.1750053650E-001 -5.1209179309E+001 +9.3184020703E-001 -5.1095390863E+001 +4.5737744695E-002 +1.6022395620E+001
17805550000.000 +4.6200830044E-002 -6.0110852298E+001 +9.2754883235E-001 -5.1833144292E+001 +9.3319929098E-001 -5.1271301062E+001 +4.5763579751E-002 +1.5598134893E+001
18005500000.000 +4.4339807614E-002 -6.0737717621E+001 +9.1882680944E-001 -5.2437505335E+001 +9.3897100884E-001 -5.2542005494E+001 +4.5787903851E-002 +1.7551601104E+001
18205450000.000 +4.4846874353E-002 -6.1424435291E+001 +9.1969888669E-001 -5.2603997463E+001 +9.3598513366E-001 -5.2648316961E+001 +4.6023855959E-002 +1.4711132300E+001
18405400000.000 +4.5308246789E-002 -6.3244490773E+001 +9.2157061882E-001 -5.3538376040E+001 +9.4801440546E-001 -5.2986649518E+001 +4.5601622503E-002 +1.4369287815E+001
18605350000.000 +4.4229620200E-002 -6.3436409900E+001 +9.2245370966E-001 -5.4313932944E+001 +9.4426148588E-001 -5.4509746396E+001 +4.7191593394E-002 +1.5019119458E+001
18805300000.000 +4.6009576203E-002 -6.3009693103E+001 +9.2458154148E-001 -5.4374233180E+001 +9.2486615208E-001 -5.4547811644E+001 +4.8363056647E-002 +1.1413890308E+001
19005250000.000 +4.7536763948E-002 -6.2081399051E+001 +9.2876737372E-001 -5.4928556664E+001 +9.4586645388E-001 -5.4900642901E+001 +4.8980459271E-002 +1.2924002250E+001
19205200000.000 +4.7666379688E-002 -6.4350191807E+001 +9.3259396229E-001 -5.5439734861E+001 +9.3402037757E-001 -5.6858415250E+001 +5.0774752628E-002 +1.0958948510E+001
19405150000.000 +4.5676793713E-002 -6.4969142803E+001 +9.3146795396E-001 -5.6288785757E+001 +9.2568942224E-001 -5.6905098714E+001 +4.9864807032E-002 +1.0682374617E+001
19605100000.000 +4.6845194030E-002 -6.6017550481E+001 +9.3730281761E-001 -5.6521141733E+001 +9.2306703066E-001 -5.7494675125E+001 +5.0249558424E-002 +9.7876574941E+000
19805050000.000 +4.6245867921E-002 -6.5779718091E+001 +9.3235930829E-001 -5.7771969567E+001 +9.3396105065E-001 -5.8181277017E+001 +5.1289130874E-002 +1.0862258460E+001
20005000000.000 +4.7742029282E-002 -6.5942106494E+001 +9.2371857844E-001 -5.8032556396E+001 +9.2406234950E-001 -5.9193572526E+001 +5.3456995805E-002 +1.0350686457E+001
20204950000.000 +4.8340957174E-002 -6.7104788205E+001 +9.3376677849E-001 -5.9056714281E+001 +9.3060250959E-001 -5.8664326610E+001 +5.3482653668E-002 +1.0265050680E+001
20404900000.000 +4.7227619321E-002 -6.6890542773E+001 +9.2868704897E-001 -5.9477393392E+001 +9.2846329167E-001 -6.0344057296E+001 +5.4470452892E-002 +9.8298844693E+000
20604850000.000 +4.8118038476E-002 -6.5961292363E+001 +9.2437716655E-001 -6.0141493576E+001 +9.1291820738E-001 -5.9703808768E+001 +5.4873647113E-002 +7.8515314424E+000
20804800000.000 +4.7366846964E-002 -6.7564381175E+001 +9.1723816166E-001 -6.0627054606E+001 +9.3538577148E-001 -6.0540862960E+001 +5.4434633973E-002 +8.5129504215E+000
21004750000.000 +4.7592251483E-002 -6.7206290838E+001 +9.2306329325E-001 -6.1458106511E+001 +9.2871939032E-001 -6.1321201276E+001 +5.6332988589E-002 +7.9100212928E+000
21204700000.000 +4.6387275823E-002 -6.7956243978E+001 +9.1039366315E-001 -6.1556211449E+001 +9.3704048109E-001 -6.1824926426E+001 +5.5560536084E-002 +7.5618748880E+000
21404650000.000 +4.7739144597E-002 -7.0402768304E+001 +9.1604439527E-001 -6.1895553366E+001 +9.3249426797E-001 -6.1947257398E+001 +5.6081709638E-002 +6.3748061696E+000
21604600000.000 +4.4187958963E-002 -7.4808365569E+001 +9.0590238393E-001 -6.3053712846E+001 +9.5338932427E-001 -6.2803994233E+001 +5.4526258045E-002 +8.3779829809E+000
21804550000.000 +4.7497528592E-002 -7.1023044190E+001 +9.1354260705E-001 -6.3053438869E+001 +9.3382688132E-001 -6.3753870297E+001 +5.8833180093E-002 +5.0706299671E+000
22004500000.000 +4.7511679943E-002 -7.2922189492E+001 +9.1742559051E-001 -6.3757640750E+001 +9.4482040867E-001 -6.3045849454E+001 +5.6648307076E-002 +4.3457937581E+000
22204450000.000 +4.9425840420E-002 -6.8767100410E+001 +9.2097550665E-001 -6.4155408873E+001 +9.4527954596E-001 -6.4471166967E+001 +6.0857482480E-002 +5.1697410741E+000
22404400000.000 +4.8114526517E-002 -6.8816614693E+001 +9.1657065496E-001 -6.5128769037E+001 +9.3453466068E-001 -6.5607707641E+001 +6.1671822075E-002 +3.4886687329E+000
22604350000.000 +4.9840427602E-002 -6.9036734712E+001 +9.2332465266E-001 -6.5308949855E+001 +9.3319020614E-001 -6.5910663330E+001 +6.2661628278E-002 +2.0273471942E+000
22804300000.000 +5.0320336285E-002 -7.0783063961E+001 +9.2748020816E-001 -6.6417158360E+001 +9.3717400733E-001 -6.7183702137E+001 +6.3610534955E-002 +1.5238665500E+000
23004250000.000 +4.8242312040E-002 -7.1004234071E+001 +9.2689271329E-001 -6.6957304847E+001 +9.1802386691E-001 -6.7716785765E+001 +6.5056545543E-002 -3.6659948172E-001
23204200000.000 +4.8318660012E-002 -7.1565885830E+001 +9.2526565020E-001 -6.7218479588E+001 +9.1364680834E-001 -6.8067308353E+001 +6.5786591823E-002 -1.4995439458E+000
23404150000.000 +4.7532314634E-002 -7.2705008404E+001 +9.3293555320E-001 -6.8485613975E+001 +9.2715087455E-001 -6.8338866187E+001 +6.7015910423E-002 -1.3368426611E+000
23604100000.000 +4.5648093453E-002 -7.0336830114E+001 +9.2449490157E-001 -6.8456924864E+001 +9.1675732539E-001 -7.0424696259E+001 +6.7211214843E-002 -3.3692481358E+000
23804050000.000 +4.2772908471E-002 -6.7661476857E+001 +9.3660087725E-001 -6.9239332589E+001 +9.0007969326E-001 -6.8788078244E+001 +6.6282090350E-002 -2.8281643292E+000
24004000000.000 +4.6017979526E-002 -6.5182339017E+001 +9.2646937463E-001 -6.9566856310E+001 +9.2177432916E-001 -7.0695274785E+001 +6.6526757038E-002 -4.9496363958E+000
24203950000.000 +4.3248295069E-002 -5.8722581849E+001 +9.2832611343E-001 -7.0745811197E+001 +9.0651711539E-001 -7.1370849729E+001 +6.6204871370E-002 -5.6449982823E+000
24403900000.000 +4.9144399988E-002 -6.2229020544E+001 +9.2022613887E-001 -7.0725291129E+001 +9.2024900433E-001 -7.1314353780E+001 +6.6193500447E-002 -7.7328963958E+000
24603850000.000 +5.0290850672E-002 -6.2295034715E+001 +9.3127289308E-001 -7.1560972119E+001 +9.2427720312E-001 -7.1499305693E+001 +6.4817060293E-002 -8.0484861284E+000
24803800000.000 +5.1339509429E-002 -5.9882116149E+001 +9.2023911183E-001 -7.1888616811E+001 +9.2774737576E-001 -7.3380641988E+001 +6.5831880814E-002 -7.0215016637E+000
25003750000.000 +5.0848853965E-002 -6.3252407049E+001 +9.3310299893E-001 -7.2418389149E+001 +9.0938719755E-001 -7.2705322194E+001 +6.2951196014E-002 -8.5733527256E+000
25203700000.000 +5.2702906502E-002 -6.2384222422E+001 +9.2548660631E-001 -7.3535297289E+001 +9.4304686071E-001 -7.2951367896E+001 +6.4838736734E-002 -7.1159918498E+000
25403650000.000 +5.4605287364E-002 -6.0192986001E+001 +9.1701758935E-001 -7.3929390902E+001 +9.2513540908E-001 -7.4557571908E+001 +6.5991069475E-002 -7.7355523439E+000
25603600000.000 +5.5694195020E-002 -6.4111358817E+001 +9.1497455245E-001 -7.4286075792E+001 +9.2388249689E-001 -7.3626825638E+001 +6.5823490814E-002 -1.0022262777E+001
25803550000.000 +5.7475546031E-002 -6.1890431615E+001 +9.1819447919E-001 -7.4764037288E+001 +9.3486007607E-001 -7.4990261680E+001 +6.6635896918E-002 -7.7974966541E+000
26003500000.000 +5.8967733294E-002 -6.3520481064E+001 +9.1716179311E-001 -7.6099075162E+001 +9.3190072165E-001 -7.5173950617E+001 +6.7033723067E-002 -9.5449995174E+000
26203450000.000 +5.8673853143E-002 -6.4178218743E+001 +9.1404307584E-001 -7.6351696224E+001 +9.3025628255E-001 -7.5587066752E+001 +6.7535766258E-002 -1.0184434140E+001
26403400000.000 +6.1497132037E-002 -6.3232663273E+001 +9.2637955293E-001 -7.7153369508E+001 +9.2689671138E-001 -7.5773308707E+001 +7.0407516870E-002 -9.5070413349E+000
26603350000.000 +6.0847426250E-002 -6.1356395710E+001 +9.1337029884E-001 -7.7230427108E+001 +9.3630254209E-001 -7.8045425284E+001 +7.0920024929E-002 -9.3393175783E+000
26803300000.000 +6.1155465051E-002 -6.3366246226E+001 +9.2438535150E-001 -7.7812968878E+001 +9.2276831281E-001 -7.7736662594E+001 +7.1384167750E-002 -1.1090908645E+001
27003250000.000 +6.2325538949E-002 -6.3829603760E+001 +9.2299919486E-001 -7.8729079894E+001 +9.3379230420E-001 -7.8822138810E+001 +7.3166696211E-002 -1.0601563254E+001
27203200000.000 +6.0797826924E-002 -6.3001616242E+001 +9.2991907365E-001 -7.9638066587E+001 +9.0379542633E-001 -8.0139081332E+001 +7.2819995160E-002 -1.0894807746E+001
27403150000.000 +6.2511389519E-002 -6.4421128540E+001 +9.2433399942E-001 -7.9853831668E+001 +9.0123002873E-001 -8.0466392401E+001 +7.4738302052E-002 -1.2506766651E+001
27603100000.000 +6.1996370919E-002 -6.3330641360E+001 +9.3437429540E-001 -8.0942488018E+001 +9.0378844064E-001 -8.0902897060E+001 +7.4220085977E-002 -1.0644438916E+001
27803050000.000 +6.2998669513E-002 -6.1851226237E+001 +9.3068840564E-001 -8.1941534124E+001 +8.9640681917E-001 -8.1804932046E+001 +7.5681777912E-002 -1.0123809894E+001
28003000000.000 +6.2184454733E-002 -6.2787770894E+001 +9.3439366680E-001 -8.2279615021E+001 +8.8809916154E-001 -8.1860532634E+001 +7.5403427320E-002 -1.0651466979E+001
28202950000.000 +6.6506012314E-002 -6.4195616831E+001 +9.3141243228E-001 -8.3013523360E+001 +8.9800223328E-001 -8.1982874678E+001 +7.7667322027E-002 -1.1663140710E+001
28402900000.000 +6.6452217822E-002 -6.6239575145E+001 +9.1490351337E-001 -8.3203289164E+001 +9.3050893208E-001 -8.3406188947E+001 +7.7309273671E-002 -1.2740468969E+001
28602850000.000 +6.9606834435E-002 -6.6591182035E+001 +9.0730173670E-001 -8.3517345691E+001 +9.0523745684E-001 -8.3645565021E+001 +7.9710531570E-002 -1.5409611506E+001
28802800000.000 +6.8315647550E-002 -6.8221609779E+001 +9.1025918155E-001 -8.3899182078E+001 +9.2460295719E-001 -8.3234694436E+001 +7.8996535558E-002 -1.6117747802E+001
29002750000.000 +7.1295343289E-002 -6.6292359295E+001 +9.1655009991E-001 -8.4259189391E+001 +9.2446491017E-001 -8.5399721042E+001 +8.1727670835E-002 -1.6637202537E+001
29202700000.000 +7.1056976940E-002 -6.6625605889E+001 +9.0914590915E-001 -8.4537564155E+001 +9.1984050691E-001 -8.5759794016E+001 +8.2859668278E-002 -1.8397575389E+001
29402650000.000 +7.1724307065E-002 -6.6979251457E+001 +9.1446383349E-001 -8.4732528107E+001 +9.2356321711E-001 -8.5954250169E+001 +8.4310294304E-002 -1.9405263961E+001
29602600000.000 +7.3053607367E-002 -6.6301535138E+001 +9.1632985080E-001 -8.5513292675E+001 +9.2562358062E-001 -8.6886783402E+001 +8.5149393398E-002 -2.0796676053E+001
29802550000.000 +7.2572439232E-002 -6.9037792196E+001 +9.1475468449E-001 -8.5567592646E+001 +9.0845257122E-001 -8.7664071998E+001 +8.5424046578E-002 -2.2998338456E+001
30002500000.000 +7.2614379128E-002 -6.7631812191E+001 +9.2298813540E-001 -8.6654290097E+001 +9.1544526571E-001 -8.6784782690E+001 +8.5032353506E-002 -2.1282366039E+001
30202450000.000 +7.4847632536E-002 -6.7083995515E+001 +9.1153471386E-001 -8.7867442544E+001 +9.3180953028E-001 -8.8516660688E+001 +8.5791057313E-002 -2.1517402759E+001
30402400000.000 +7.4306193184E-002 -6.8378587948E+001 +9.2331405503E-001 -8.8712912417E+001 +8.9059500587E-001 -8.8580125201E+001 +8.5510897427E-002 -2.2625928157E+001
30602350000.000 +7.8328355616E-002 -7.1575745063E+001 +9.1383587617E-001 -8.9707428478E+001 +9.0425861998E-001 -8.7584654540E+001 +8.7830718464E-002 -2.3896009862E+001
30802300000.000 +7.6950431175E-002 -6.9158136417E+001 +9.1937566235E-001 -9.0346507058E+001 +8.9475403916E-001 -8.9154668953E+001 +8.7961408134E-002 -2.2273148835E+001
31002250000.000 +7.9305588232E-002 -7.1693097097E+001 +8.9564038504E-001 -9.0950171068E+001 +9.0104836017E-001 -8.9319579099E+001 +8.8408664822E-002 -2.6302409023E+001
31202200000.000 +7.9650746635E-002 -7.0109056552E+001 +9.1591611604E-001 -9.1359656537E+001 +8.9647342188E-001 -9.0458817976E+001 +8.9185306563E-002 -2.4771303754E+001
31402150000.000 +8.1138244598E-002 -7.0862283277E+001 +9.0126592772E-001 -9.2592002410E+001 +9.1510392022E-001 -9.1156809342E+001 +8.9399452287E-002 -2.6699496039E+001
31602100000.000 +8.2951267947E-002 -7.0988383636E+001 +9.1026693613E-001 -9.2266950369E+001 +8.8185926261E-001 -9.2656980119E+001 +9.0035971858E-002 -2.7929706269E+001
31802050000.000 +8.3754062309E-002 -7.6750517136E+001 +8.8904943932E-001 -9.3080460473E+001 +9.1104026895E-001 -9.0836354165E+001 +8.8658392217E-002 -3.1595014345E+001
32002000000.000 +8.4367596096E-002 -7.2807138141E+001 +9.1090648001E-001 -9.3090520466E+001 +9.0713412059E-001 -9.3425278527E+001 +8.9344127110E-002 -2.9440986266E+001
32201950000.000 +8.4052813168E-002 -7.3357443460E+001 +8.9824284041E-001 -9.3725686150E+001 +9.1051110939E-001 -9.3271889005E+001 +8.8922119682E-002 -3.0768331956E+001
32401900000.000 +8.4085435986E-002 -7.4203288237E+001 +9.2193117167E-001 -9.3351754366E+001 +9.0127877501E-001 -9.4390927679E+001 +8.9167034897E-002 -3.1692350644E+001
32601850000.000 +8.7137389946E-002 -7.3465837180E+001 +9.0524496499E-001 -9.4973757743E+001 +9.1581890170E-001 -9.4600481107E+001 +9.0872238397E-002 -3.1641067427E+001
32801800000.000 +8.9382748531E-002 -7.3900313957E+001 +9.0908861007E-001 -9.4816812423E+001 +9.1179115843E-001 -9.6248972338E+001 +9.0595973836E-002 -3.2404113813E+001
33001750000.000 +9.0178568748E-002 -7.4243004507E+001 +9.1266856774E-001 -9.5701672464E+001 +9.1326385848E-001 -9.6181654535E+001 +9.1411434372E-002 -3.2546428357E+001
33201700000.000 +9.2431515028E-002 -7.5616030371E+001 +9.1573112284E-001 -9.5884306262E+001 +9.1544294262E-001 -9.6601364616E+001 +9.1755724140E-002 -3.3458809523E+001
33401650000.000 +9.3227843577E-002 -7.6452186326E+001 +9.1311189203E-001 -9.6429299551E+001 +9.1066025180E-001 -9.7238033046E+001 +9.2394411763E-002 -3.4102445328E+001
33601600000.000 +9.4228175997E-002 -7.7562526433E+001 +9.1201512394E-001 -9.7405276823E+001 +9.0367030473E-001 -9.7511971971E+001 +9.2586795323E-002 -3.4799945184E+001
33801550000.000 +9.6199081702E-002 -7.8719107643E+001 +9.0960863428E-001 -9.8306700614E+001 +9.0486818974E-001 -9.8002141435E+001 +9.3523497924E-002 -3.5088580597E+001
34001500000.000 +9.7152567430E-002 -8.0868826170E+001 +9.0397697189E-001 -9.8532172423E+001 +8.9158079901E-001 -9.8275947858E+001 +9.2877934338E-002 -3.7264157523E+001
34201450000.000 +9.6166677260E-002 -8.2143689094E+001 +9.0979739375E-001 -9.8793052724E+001 +8.9310877987E-001 -9.9084898931E+001 +9.3504706562E-002 -3.7789964840E+001
34401400000.000 +9.8714677511E-002 -8.2951984554E+001 +9.0420476406E-001 -9.9893309388E+001 +8.9557825576E-001 -9.9526849989E+001 +9.4717423356E-002 -3.8119768083E+001
34601350000.000 +1.0010307711E-001 -8.2916113183E+001 +9.0426338674E-001 -1.0080396272E+002 +8.9340079850E-001 -1.0089541665E+002 +9.6423691130E-002 -3.8217415831E+001
34801300000.000 +9.9204499181E-002 -8.5005785698E+001 +9.0541576717E-001 -1.0111362379E+002 +8.7336248052E-001 -1.0048567814E+002 +9.6763848235E-002 -3.9957798896E+001
35001250000.000 +1.0370658742E-001 -8.6540057073E+001 +9.0145261940E-001 -1.0217455932E+002 +8.8335161605E-001 -1.0037184459E+002 +9.7811301683E-002 -4.0082680386E+001
35201200000.000 +1.0253449875E-001 -8.6518965329E+001 +8.9686891380E-001 -1.0241621684E+002 +8.7972944341E-001 -1.0243010842E+002 +9.8780021697E-002 -4.1636298831E+001
35401150000.000 +1.0400922772E-001 -8.7576877891E+001 +8.9635897179E-001 -1.0328183689E+002 +8.8722688756E-001 -1.0245265104E+002 +9.9198908411E-002 -4.2479595854E+001
35601100000.000 +1.0485084846E-001 -8.9716180307E+001 +8.9840243147E-001 -1.0359871403E+002 +8.8844796374E-001 -1.0277995450E+002 +9.7806639876E-002 -4.3721058619E+001
35801050000.000 +1.0616500061E-001 -8.9456459618E+001 +8.9013471772E-001 -1.0452233730E+002 +8.8685650930E-001 -1.0395768961E+002 +9.7644144605E-002 -4.4282494987E+001
36001000000.000 +1.0591279152E-001 -9.1328527553E+001 +8.9761822754E-001 -1.0434911910E+002 +8.8182439475E-001 -1.0510997462E+002 +9.7837989531E-002 -4.4987455377E+001
36200950000.000 +1.0768659860E-001 -9.4154478142E+001 +8.9151656271E-001 -1.0586389000E+002 +8.9834757447E-001 -1.0423396995E+002 +9.7367976517E-002 -4.5489719916E+001
36400900000.000 +1.0516591646E-001 -9.4860720528E+001 +8.9294861075E-001 -1.0513285949E+002 +9.0250010645E-001 -1.0593462676E+002 +9.6673449013E-002 -4.6945931743E+001
36600850000.000 +1.0435828535E-001 -9.9132389724E+001 +8.8645088887E-001 -1.0578744917E+002 +8.8397458689E-001 -1.0540899857E+002 +9.6239576089E-002 -5.0280816638E+001
36800800000.000 +1.0311036062E-001 -9.9071921723E+001 +9.0193284982E-001 -1.0560926293E+002 +9.0419106424E-001 -1.0644348116E+002 +9.5843384739E-002 -4.8855301673E+001
37000750000.000 +1.0170184624E-001 -1.0029265973E+002 +8.9586239249E-001 -1.0645589567E+002 +9.0276581165E-001 -1.0654885152E+002 +9.5313966098E-002 -5.0098235290E+001
37200700000.000 +9.8550975238E-002 -1.0175285885E+002 +9.0675693863E-001 -1.0582553869E+002 +8.9627547080E-001 -1.0691743344E+002 +9.3901444206E-002 -5.1207660338E+001
37400650000.000 +9.9161989980E-002 -1.0155323317E+002 +9.0821906031E-001 -1.0739190679E+002 +8.9399238030E-001 -1.0706176084E+002 +9.6021650332E-002 -5.0727762619E+001
37600600000.000 +9.8576066069E-002 -1.0270499443E+002 +9.1447571664E-001 -1.0807038613E+002 +8.9392967906E-001 -1.0835540330E+002 +9.4781371379E-002 -5.1575946419E+001
37800550000.000 +9.7131886911E-002 -1.0363311281E+002 +9.1208965297E-001 -1.0913291020E+002 +8.7997955831E-001 -1.0815595208E+002 +9.5215121381E-002 -5.0992710282E+001
38000500000.000 +9.8133015738E-002 -1.0468835140E+002 +9.1172413576E-001 -1.0974958707E+002 +8.9209835614E-001 -1.0770344551E+002 +9.6144170958E-002 -5.0622124700E+001
38200450000.000 +9.8831145118E-002 -1.0615924457E+002 +9.0048092080E-001 -1.1120327689E+002 +8.8897315006E-001 -1.0940983059E+002 +9.6769218410E-002 -5.1908966981E+001
38400400000.000 +9.7667829355E-002 -1.1119709302E+002 +8.9041121976E-001 -1.1109726820E+002 +8.7222400523E-001 -1.0913395306E+002 +9.6295386317E-002 -5.4695478362E+001
38600350000.000 +9.5457544214E-002 -1.0993196099E+002 +8.9554851424E-001 -1.1183929423E+002 +8.9181452795E-001 -1.1028437544E+002 +9.5808106698E-002 -5.4075804955E+001
38800300000.000 +9.6348352857E-002 -1.1356407867E+002 +8.7681484656E-001 -1.1208566359E+002 +8.7981889004E-001 -1.1054547626E+002 +9.5002751750E-002 -5.8145040941E+001
39000250000.000 +9.3956548414E-002 -1.1392362275E+002 +8.8044491595E-001 -1.1246627988E+002 +8.7534492724E-001 -1.1192281125E+002 +9.6106383946E-002 -5.8551261850E+001
39200200000.000 +9.4121278390E-002 -1.1452258512E+002 +8.7167742218E-001 -1.1349331148E+002 +8.6628679125E-001 -1.1181559044E+002 +9.7614007536E-002 -6.0361852501E+001
39400150000.000 +8.4924924245E-002 -1.1277018556E+002 +8.7832476490E-001 -1.1284120168E+002 +8.8628930387E-001 -1.1333734291E+002 +9.2873880760E-002 -6.0173502150E+001
39600100000.000 +8.5047693717E-002 -1.1676648519E+002 +8.7313706264E-001 -1.1309288611E+002 +8.7367927576E-001 -1.1303424496E+002 +9.0559130452E-002 -6.2801036599E+001
39800050000.000 +7.9221556453E-002 -1.1209355182E+002 +8.9562293700E-001 -1.1331897351E+002 +9.0073481719E-001 -1.1432431772E+002 +9.3525496963E-002 -5.7203569330E+001
40000000000.000 +7.9058850225E-002 -1.1248157129E+002 +8.9665012585E-001 -1.1474750448E+002 +8.8406898254E-001 -1.1583180723E+002 +9.7374276144E-002 -5.9058228581E+001
