# Supplementary material for: Conductivity and radio frequency performance data for silver nanoparticle inks deposited via aerosol jet deposition and processed under varying conditions
Source: Data Brief. 2020 Sep 24;33:106331. doi: 10.1016/j.dib.2020.106331 (PMC7560714; doi:10.1016/j.dib.2020.106331)
Supplement: Supplementary file 3 [file mmc3.zip › Sintering Study/Clariant Ink/RF Data/CLA_13_01.S2P]

!  2-Port S-parameters saved by WinCal
! VAR MeasName=S-Parameters (CALIBRATED_DATA) read from VNA (E8364B)
! VAR MeasDate=11/27/2017 4:44:20 PM
! VAR NAME=AFRL171011_12_01
! VAR FILENAME=AFRL171011_12_01.S2P
! VAR DATE=11/27/2017 4:44:20 PM
! VAR PHYS_PORTS=1,2
! VAR ObjTypeName=DATASET
! VAR IndexType=Frequency
!
# Hz S MA R 50
10000000.000 +4.2667646746E-003 +1.0681833956E+002 +9.8268524913E-001 -3.2405105451E-001 +9.7935041469E-001 -2.6628291658E-001 +4.1864127300E-003 +8.4434327077E+001
209950000.000 +8.5243995647E-004 +1.7789132745E+002 +9.8036303144E-001 -6.8874208651E-001 +9.8139183842E-001 -7.3503102571E-001 +1.1447220579E-003 +1.4501131531E+002
409900000.000 +1.2662940548E-003 +1.3129032853E+002 +9.7969305683E-001 -1.3350841731E+000 +9.8082585242E-001 -1.3639131316E+000 +1.0022845899E-003 +1.3348277396E+002
609850000.000 +1.3036952662E-003 +1.3585242292E+002 +9.7916163267E-001 -1.9852504354E+000 +9.8027553764E-001 -2.0465550204E+000 +1.3623627855E-003 +1.4070017761E+002
809800000.000 +2.4465627971E-003 +1.1615616862E+002 +9.7855519998E-001 -2.6073258842E+000 +9.7895772980E-001 -2.6266054749E+000 +2.2418005082E-003 +1.2035462204E+002
1009750000.000 +3.3581655788E-003 +1.2783444630E+002 +9.7702995139E-001 -3.1935304382E+000 +9.7746199178E-001 -3.2188414683E+000 +3.2058216726E-003 +1.3261588716E+002
1209700000.000 +4.1157526248E-003 +1.1710109679E+002 +9.7646135304E-001 -3.7573331804E+000 +9.7703419410E-001 -3.7809958543E+000 +4.0032981993E-003 +1.1573884450E+002
1409650000.000 +4.6596076765E-003 +1.1386769083E+002 +9.7575205900E-001 -4.3553588702E+000 +9.7634626841E-001 -4.3977298195E+000 +4.3901278494E-003 +1.0825800972E+002
1609600000.000 +4.7624826375E-003 +1.1378465578E+002 +9.7523594980E-001 -4.9817982762E+000 +9.7583020984E-001 -5.0394328437E+000 +4.3015137465E-003 +1.0575697456E+002
1809550000.000 +5.3617834773E-003 +1.1863384412E+002 +9.7427668815E-001 -5.6133176535E+000 +9.7449936937E-001 -5.5574015868E+000 +4.8830447034E-003 +1.0480921879E+002
2009500000.000 +7.2384246565E-003 +1.1904957262E+002 +9.7335328974E-001 -6.1270515840E+000 +9.7313149691E-001 -6.1992005837E+000 +5.6484954049E-003 +1.0868358784E+002
2209450000.000 +8.5753457666E-003 +1.1294273383E+002 +9.7217323578E-001 -6.6736995102E+000 +9.7197089680E-001 -6.7508144482E+000 +7.4230096981E-003 +1.0667380232E+002
2409400000.000 +9.1048630216E-003 +1.0629974567E+002 +9.7239699124E-001 -7.2461917950E+000 +9.7195074381E-001 -7.2762707847E+000 +7.8159512984E-003 +9.8510500732E+001
2609350000.000 +1.0152818778E-002 +1.0402912166E+002 +9.7149951494E-001 -7.8213588208E+000 +9.7224027876E-001 -7.8275857807E+000 +9.0190990486E-003 +9.4771496994E+001
2809300000.000 +1.1076382916E-002 +1.0093219125E+002 +9.7120387630E-001 -8.3492885860E+000 +9.7145642929E-001 -8.3863020097E+000 +9.7197946334E-003 +9.1318917918E+001
3009250000.000 +1.1329648534E-002 +1.0019010657E+002 +9.7062286581E-001 -9.0223764875E+000 +9.7055727308E-001 -8.9556521107E+000 +9.9775466879E-003 +9.1896799137E+001
3209200000.000 +1.2881805484E-002 +9.8763110648E+001 +9.6949742958E-001 -9.5434761693E+000 +9.6930637306E-001 -9.5322061250E+000 +1.1408591706E-002 +9.0707560657E+001
3409150000.000 +1.3749222569E-002 +9.7619528162E+001 +9.6899834157E-001 -1.0016521312E+001 +9.6853333380E-001 -1.0077709007E+001 +1.2600483717E-002 +9.0451659299E+001
3609100000.000 +1.4324856433E-002 +9.6221392661E+001 +9.6834020642E-001 -1.0619625596E+001 +9.6809681746E-001 -1.0637958497E+001 +1.3368379068E-002 +8.9303450091E+001
3809050000.000 +1.5570072583E-002 +9.5090032962E+001 +9.6776233573E-001 -1.1171910730E+001 +9.6803595874E-001 -1.1168462361E+001 +1.4426991463E-002 +8.7022954492E+001
4009000000.000 +1.6563067734E-002 +9.3289274258E+001 +9.6698439031E-001 -1.1728063388E+001 +9.6743556094E-001 -1.1755719867E+001 +1.5140658486E-002 +8.2732107974E+001
4208950000.000 +1.7286674026E-002 +9.1863538175E+001 +9.6685525017E-001 -1.2268065382E+001 +9.6752800458E-001 -1.2281632913E+001 +1.5809661391E-002 +8.2722591670E+001
4408900000.000 +1.8208690677E-002 +8.9367117047E+001 +9.6614607937E-001 -1.2835058832E+001 +9.6686891643E-001 -1.2888741148E+001 +1.7022929022E-002 +7.9195933389E+001
4608850000.000 +1.9369057097E-002 +8.8106939646E+001 +9.6641444729E-001 -1.3377764832E+001 +9.6692626781E-001 -1.3434371467E+001 +1.8281153141E-002 +7.8211115069E+001
4808800000.000 +2.0323291309E-002 +8.6650694145E+001 +9.6537895006E-001 -1.3946141121E+001 +9.6618522881E-001 -1.3997808599E+001 +1.9206953675E-002 +7.6476530184E+001
5008750000.000 +2.1492260519E-002 +8.4346341252E+001 +9.6604959063E-001 -1.4445125499E+001 +9.6701264125E-001 -1.4527215624E+001 +2.0534259544E-002 +7.3760192424E+001
5208700000.000 +2.2576447907E-002 +8.4023923018E+001 +9.6498233273E-001 -1.5068704503E+001 +9.6607708566E-001 -1.5139701172E+001 +2.1619632053E-002 +7.2152380843E+001
5408650000.000 +2.3121428496E-002 +8.1936612848E+001 +9.6512458539E-001 -1.5583163114E+001 +9.6606099373E-001 -1.5631238536E+001 +2.2389847014E-002 +7.0529364281E+001
5608600000.000 +2.4127958773E-002 +7.9594007244E+001 +9.6585884695E-001 -1.6179235452E+001 +9.6642278491E-001 -1.6238628067E+001 +2.3504210168E-002 +6.7687910110E+001
5808550000.000 +2.5093396802E-002 +7.9009838192E+001 +9.6547820673E-001 -1.6755163648E+001 +9.6561952424E-001 -1.6761115830E+001 +2.4261417708E-002 +6.6110003585E+001
6008500000.000 +2.5748230023E-002 +7.8155439739E+001 +9.6509662896E-001 -1.7282046573E+001 +9.6486924150E-001 -1.7284492409E+001 +2.4893810938E-002 +6.5967183024E+001
6208450000.000 +2.6719505327E-002 +7.6224139678E+001 +9.6457331884E-001 -1.7838687083E+001 +9.6496694538E-001 -1.7850206963E+001 +2.5909719870E-002 +6.4140719019E+001
6408400000.000 +2.7501910272E-002 +7.5933191279E+001 +9.6450125136E-001 -1.8446837750E+001 +9.6513402323E-001 -1.8490787244E+001 +2.6759399040E-002 +6.1857480574E+001
6608350000.000 +2.7987964480E-002 +7.5339590898E+001 +9.6313111164E-001 -1.8982685799E+001 +9.6366906309E-001 -1.8998493107E+001 +2.7233953769E-002 +6.0814884789E+001
6808300000.000 +2.9187753935E-002 +7.2827601265E+001 +9.6449489660E-001 -1.9490623576E+001 +9.6477048134E-001 -1.9477937298E+001 +2.8825035075E-002 +5.8635042769E+001
7008250000.000 +3.0087353323E-002 +7.2699059034E+001 +9.6303963326E-001 -2.0138796156E+001 +9.6391676978E-001 -2.0225542089E+001 +2.9518841295E-002 +5.7148149096E+001
7208200000.000 +3.0494292054E-002 +7.1696192111E+001 +9.6234691045E-001 -2.0652978630E+001 +9.6300445398E-001 -2.0663048689E+001 +3.0021769604E-002 +5.6010083075E+001
7408150000.000 +3.1354617600E-002 +6.9881205982E+001 +9.6247699328E-001 -2.1260658094E+001 +9.6377172599E-001 -2.1300440119E+001 +3.1225413354E-002 +5.4544314951E+001
7608100000.000 +3.2348732149E-002 +6.8898541900E+001 +9.6238914453E-001 -2.1735320655E+001 +9.6114065187E-001 -2.1809827632E+001 +3.2171942667E-002 +5.3564581268E+001
7808050000.000 +3.2560823736E-002 +6.8465823616E+001 +9.6115811486E-001 -2.2303757635E+001 +9.6029500580E-001 -2.2383177914E+001 +3.2822882312E-002 +5.1860479987E+001
8008000000.000 +3.3546669780E-002 +6.6038989447E+001 +9.6063209219E-001 -2.2812761748E+001 +9.6067381885E-001 -2.2910150168E+001 +3.3699375152E-002 +5.1158931805E+001
8207950000.000 +3.4280463228E-002 +6.6396346391E+001 +9.6128467444E-001 -2.3559026392E+001 +9.6238112004E-001 -2.3629730878E+001 +3.4848187079E-002 +5.0116488835E+001
8407900000.000 +3.5159405928E-002 +6.5212042381E+001 +9.5893884053E-001 -2.4010192970E+001 +9.5873304207E-001 -2.4042773201E+001 +3.5922074909E-002 +4.9408209877E+001
8607850000.000 +3.6307295258E-002 +6.3575168333E+001 +9.6062903888E-001 -2.4467561289E+001 +9.6272317464E-001 -2.4440007758E+001 +3.7345605236E-002 +4.8960025858E+001
8807800000.000 +3.7971988778E-002 +6.2310544922E+001 +9.5931330056E-001 -2.5128253500E+001 +9.6009596566E-001 -2.5259029068E+001 +3.9162214048E-002 +4.7079572392E+001
9007750000.000 +3.8038558605E-002 +6.1984553785E+001 +9.5783305944E-001 -2.5636482884E+001 +9.5833042977E-001 -2.5663436143E+001 +3.9274595059E-002 +4.5520662667E+001
9207700000.000 +3.8810851640E-002 +6.0660706954E+001 +9.5845699178E-001 -2.6179355741E+001 +9.6099409747E-001 -2.6279671581E+001 +4.0653961873E-002 +4.3728634495E+001
9407650000.000 +4.0294819984E-002 +5.9675217053E+001 +9.5818997271E-001 -2.6730001249E+001 +9.6020051424E-001 -2.6900107391E+001 +4.1830127908E-002 +4.2603822656E+001
9607600000.000 +4.0857775579E-002 +5.8814386131E+001 +9.5659568583E-001 -2.7297501491E+001 +9.5842602170E-001 -2.7484285774E+001 +4.2647976938E-002 +4.1441428137E+001
9807550000.000 +4.1105078066E-002 +5.6897576392E+001 +9.5678791729E-001 -2.7814215852E+001 +9.5767858900E-001 -2.7936945686E+001 +4.3541319867E-002 +3.9947399632E+001
10007500000.000 +4.1046352421E-002 +5.5231006518E+001 +9.5873983854E-001 -2.8549286184E+001 +9.5963546803E-001 -2.8643349293E+001 +4.4445208186E-002 +3.7830896027E+001
10207450000.000 +4.2008764795E-002 +5.5817653655E+001 +9.5583528702E-001 -2.8986523260E+001 +9.5367425945E-001 -2.9048554011E+001 +4.4836869362E-002 +3.7681901405E+001
10407400000.000 +4.2544052608E-002 +5.4121321892E+001 +9.5768733618E-001 -2.9429373256E+001 +9.5667715294E-001 -2.9271565155E+001 +4.6329736306E-002 +3.7258735650E+001
10607350000.000 +4.3260648505E-002 +5.4220870419E+001 +9.5564200397E-001 -3.0185934373E+001 +9.5722260680E-001 -3.0255152345E+001 +4.7043948509E-002 +3.5499191373E+001
10807300000.000 +4.3987891786E-002 +5.3265746229E+001 +9.5587213860E-001 -3.0577763873E+001 +9.5109667066E-001 -3.0519561548E+001 +4.7882848416E-002 +3.4967690662E+001
11007250000.000 +4.4203884192E-002 +5.1176614998E+001 +9.5556300587E-001 -3.1104592870E+001 +9.5688915565E-001 -3.1012477984E+001 +4.9375602987E-002 +3.3671467118E+001
11207200000.000 +4.5851120866E-002 +5.0035419908E+001 +9.5659726397E-001 -3.1581604327E+001 +9.5512149413E-001 -3.1549676603E+001 +5.0686344845E-002 +3.2785603230E+001
11407150000.000 +4.6028381097E-002 +5.0341810547E+001 +9.5220244452E-001 -3.2324815542E+001 +9.5435297081E-001 -3.2322992289E+001 +5.1144845515E-002 +3.1524947155E+001
11607100000.000 +4.5505734110E-002 +4.8249156054E+001 +9.5316070724E-001 -3.2427754560E+001 +9.5035013533E-001 -3.2578052055E+001 +5.1517540710E-002 +3.0221403975E+001
11807050000.000 +4.6676434530E-002 +4.7652526518E+001 +9.5548726968E-001 -3.3297454184E+001 +9.6017166945E-001 -3.3431701310E+001 +5.3634633423E-002 +2.8797385112E+001
12007000000.000 +4.7302009212E-002 +4.7079626136E+001 +9.5035889031E-001 -3.3476439719E+001 +9.4757194346E-001 -3.3978058601E+001 +5.4175435514E-002 +2.7389441224E+001
12206950000.000 +4.8033381750E-002 +4.6284410531E+001 +9.5325684767E-001 -3.4227240277E+001 +9.5800726677E-001 -3.4151018829E+001 +5.5507376958E-002 +2.7223996308E+001
12406900000.000 +4.9638036349E-002 +4.4669419677E+001 +9.5262960487E-001 -3.4583939080E+001 +9.5545359142E-001 -3.5239629437E+001 +5.7714461686E-002 +2.4952091048E+001
12606850000.000 +4.8793843831E-002 +4.6298809496E+001 +9.5501436573E-001 -3.5335005090E+001 +9.5496490113E-001 -3.5548417882E+001 +5.7029808234E-002 +2.5045066090E+001
12806800000.000 +5.1077441749E-002 +4.6103630063E+001 +9.5170950928E-001 -3.5567236794E+001 +9.5327828888E-001 -3.6180484064E+001 +5.8601289257E-002 +2.4059905005E+001
13006750000.000 +5.3331009777E-002 +4.2739919916E+001 +9.5819814939E-001 -3.6512517215E+001 +9.6066132634E-001 -3.6760135212E+001 +5.9699296957E-002 +2.2910921899E+001
13206700000.000 +5.2906103601E-002 +4.3012960259E+001 +9.5454220401E-001 -3.7184580645E+001 +9.5526678351E-001 -3.7736784294E+001 +5.9792577528E-002 +2.3084627040E+001
13406650000.000 +5.2015177548E-002 +4.0504037239E+001 +9.5825767762E-001 -3.7661720932E+001 +9.5378626451E-001 -3.7553693834E+001 +6.1264209390E-002 +2.2416869768E+001
13606600000.000 +5.1972209607E-002 +3.8872073594E+001 +9.5593645230E-001 -3.8265863405E+001 +9.5810201560E-001 -3.8263071924E+001 +6.2559622654E-002 +2.1508736753E+001
13806550000.000 +5.2970318467E-002 +4.0031279922E+001 +9.5405143828E-001 -3.8995559903E+001 +9.5028734716E-001 -3.8917837909E+001 +6.2926993069E-002 +2.1805026480E+001
14006500000.000 +5.2379156502E-002 +3.7812614048E+001 +9.5092471932E-001 -3.9337133918E+001 +9.5204408106E-001 -3.9061153696E+001 +6.3645301367E-002 +1.9846467641E+001
14206450000.000 +5.2673248809E-002 +3.7305569425E+001 +9.5433731558E-001 -3.9875976389E+001 +9.5363215611E-001 -3.9595189918E+001 +6.4740412414E-002 +1.9576826448E+001
14406400000.000 +5.3584722976E-002 +3.6603268894E+001 +9.5495920847E-001 -4.0445050079E+001 +9.5023506414E-001 -3.9818123736E+001 +6.6125430090E-002 +1.9383150954E+001
14606350000.000 +5.2901437222E-002 +3.6267515575E+001 +9.4856143028E-001 -4.0720178843E+001 +9.5113130076E-001 -4.0419076456E+001 +6.6916653362E-002 +1.7609550387E+001
14806300000.000 +5.4136766966E-002 +3.5673599104E+001 +9.5546827594E-001 -4.1043512612E+001 +9.5278457848E-001 -4.1073458918E+001 +6.9042381176E-002 +1.6961539200E+001
15006250000.000 +5.5041428730E-002 +3.5371472872E+001 +9.5042835746E-001 -4.1798855755E+001 +9.5493343465E-001 -4.2028814385E+001 +7.0280306764E-002 +1.4915565190E+001
15206200000.000 +5.3941519360E-002 +3.5349959626E+001 +9.5509664202E-001 -4.1894527780E+001 +9.4882041612E-001 -4.1849037063E+001 +6.9201598980E-002 +1.4951747891E+001
15406150000.000 +5.6022793356E-002 +3.2136370926E+001 +9.5705332687E-001 -4.2860316441E+001 +9.6445120566E-001 -4.2831149619E+001 +7.3478155630E-002 +1.3623587697E+001
15606100000.000 +5.5868229865E-002 +3.2344789325E+001 +9.5564587832E-001 -4.3201364421E+001 +9.5176727829E-001 -4.4083572785E+001 +7.3645123489E-002 +1.2205100448E+001
15806050000.000 +5.5529808460E-002 +3.2404914485E+001 +9.5689815971E-001 -4.4187509560E+001 +9.5929766480E-001 -4.4086195260E+001 +7.4622601391E-002 +1.2093642747E+001
16006000000.000 +5.6049060316E-002 +3.0560458869E+001 +9.6005261782E-001 -4.4302226308E+001 +9.5629229277E-001 -4.5169757327E+001 +7.6486214889E-002 +1.0938880907E+001
16205950000.000 +5.6118431121E-002 +3.1788382247E+001 +9.6086611789E-001 -4.5249268757E+001 +9.5245677502E-001 -4.5716285342E+001 +7.6477349184E-002 +1.1096822725E+001
16405900000.000 +5.6785524543E-002 +2.8167722684E+001 +9.5463854201E-001 -4.5086413086E+001 +9.4718716563E-001 -4.6957166594E+001 +7.9635491130E-002 +8.7055146013E+000
16605850000.000 +5.6206120134E-002 +3.0584903406E+001 +9.6219978425E-001 -4.6328550492E+001 +9.5722046104E-001 -4.6594564297E+001 +8.0058196954E-002 +9.4926940925E+000
16805800000.000 +5.9362780456E-002 +3.2058366049E+001 +9.5014359105E-001 -4.7019208478E+001 +9.5674408394E-001 -4.8063430460E+001 +8.0604455107E-002 +9.6511620623E+000
17005750000.000 +5.8661942383E-002 +3.1339816979E+001 +9.5839799228E-001 -4.7707527460E+001 +9.4566886521E-001 -4.7561110679E+001 +8.0798185227E-002 +8.9918046852E+000
17205700000.000 +5.9283808333E-002 +3.0191224714E+001 +9.5161987999E-001 -4.8063144322E+001 +9.5460365127E-001 -4.8572636566E+001 +8.3168210845E-002 +8.1589070034E+000
17405650000.000 +6.0051397814E-002 +3.0608729460E+001 +9.5838404537E-001 -4.8742572704E+001 +9.4855233150E-001 -4.8968624633E+001 +8.3372791331E-002 +7.3796595247E+000
17605600000.000 +6.0829418416E-002 +2.8586336644E+001 +9.4718427579E-001 -4.9290567892E+001 +9.5067025297E-001 -4.9216575693E+001 +8.4540324249E-002 +6.4480647041E+000
17805550000.000 +6.0546233287E-002 +2.7466475753E+001 +9.5781929422E-001 -4.9780334562E+001 +9.5150755502E-001 -4.9416842312E+001 +8.6137960736E-002 +5.8095562046E+000
18005500000.000 +6.1577898048E-002 +2.7681122204E+001 +9.4852476269E-001 -5.0453027175E+001 +9.5794662335E-001 -5.0610730455E+001 +8.6285408645E-002 +5.3252793423E+000
18205450000.000 +6.1122316375E-002 +2.6547452366E+001 +9.4922537280E-001 -5.0571171053E+001 +9.5439486164E-001 -5.0792012627E+001 +8.7722191365E-002 +3.7313862710E+000
18405400000.000 +6.1269032467E-002 +2.6355021913E+001 +9.5169425900E-001 -5.1473558294E+001 +9.6531631115E-001 -5.1038908156E+001 +8.9173715930E-002 +2.8963953639E+000
18605350000.000 +6.2376083442E-002 +2.7055518725E+001 +9.5330789961E-001 -5.2246995658E+001 +9.6291196713E-001 -5.2460121880E+001 +9.0127686116E-002 +2.2017213795E+000
18805300000.000 +6.2517493377E-002 +2.5398792103E+001 +9.5406757784E-001 -5.2249374298E+001 +9.4393212601E-001 -5.2631198067E+001 +9.0957693073E-002 +9.9799463311E-001
19005250000.000 +6.3753547932E-002 +2.4494499624E+001 +9.5854668851E-001 -5.2722349711E+001 +9.6310238397E-001 -5.2885764275E+001 +9.4157672254E-002 +1.0744048334E+000
19205200000.000 +6.3156407418E-002 +2.3987749013E+001 +9.6337249435E-001 -5.3201149995E+001 +9.5384767523E-001 -5.4734735584E+001 +9.4824206691E-002 -1.6577250950E+000
19405150000.000 +6.3385101109E-002 +2.5666317553E+001 +9.6204506978E-001 -5.4009557802E+001 +9.4582602500E-001 -5.4869665011E+001 +9.3980878792E-002 -1.4822931787E+000
19605100000.000 +6.1655301401E-002 +2.4362284089E+001 +9.6713818982E-001 -5.4219470578E+001 +9.4283305508E-001 -5.5431984999E+001 +9.4820681239E-002 -2.3674183448E+000
19805050000.000 +6.4626857765E-002 +2.4704126097E+001 +9.6372480832E-001 -5.5494710120E+001 +9.5307208486E-001 -5.6059718019E+001 +9.6715798383E-002 -2.1858877986E+000
20005000000.000 +6.5915497641E-002 +2.3468381514E+001 +9.5461817784E-001 -5.5814059987E+001 +9.4406840983E-001 -5.7039170282E+001 +9.7949956877E-002 -2.5114639015E+000
20204950000.000 +6.6006121681E-002 +2.4254624587E+001 +9.6523174022E-001 -5.6683770147E+001 +9.4828195778E-001 -5.6557073884E+001 +9.9199453643E-002 -2.4159128741E+000
20404900000.000 +6.6763389030E-002 +2.3495466164E+001 +9.5979098502E-001 -5.7173242319E+001 +9.4758041131E-001 -5.8102031175E+001 +9.9647344436E-002 -3.5997795431E+000
20604850000.000 +6.8859956399E-002 +2.2804549563E+001 +9.5595245086E-001 -5.7858817384E+001 +9.3258463459E-001 -5.7704025775E+001 +1.0061808485E-001 -3.5353137875E+000
20804800000.000 +6.8193411475E-002 +2.1844026362E+001 +9.4845253899E-001 -5.8346799171E+001 +9.5268859484E-001 -5.8300591303E+001 +1.0264212357E-001 -4.5182299001E+000
21004750000.000 +6.9381818852E-002 +2.1771863914E+001 +9.5516444229E-001 -5.9082590073E+001 +9.4775170517E-001 -5.9142421601E+001 +1.0379772142E-001 -5.1011317931E+000
21204700000.000 +6.9918108469E-002 +2.0770622992E+001 +9.4087907957E-001 -5.9359884595E+001 +9.5565568410E-001 -5.9589364737E+001 +1.0429902989E-001 -5.7591527935E+000
21404650000.000 +6.9891265958E-002 +1.9432644503E+001 +9.4838699151E-001 -5.9670550773E+001 +9.4964411249E-001 -5.9677670274E+001 +1.0548424931E-001 -6.3472999865E+000
21604600000.000 +6.9444726893E-002 +2.0475466112E+001 +9.4043380277E-001 -6.0982034152E+001 +9.7137408729E-001 -6.0409931471E+001 +1.0576950887E-001 -7.2583517327E+000
21804550000.000 +7.2604416032E-002 +1.8494405562E+001 +9.4691178583E-001 -6.0824393043E+001 +9.5260499140E-001 -6.1464876196E+001 +1.0867400011E-001 -8.4103161097E+000
22004500000.000 +7.1700680844E-002 +1.8288874695E+001 +9.5203809565E-001 -6.1488325740E+001 +9.6038270460E-001 -6.0717639439E+001 +1.0924809803E-001 -8.5456067167E+000
22204450000.000 +7.4367646247E-002 +1.6867471212E+001 +9.5377148758E-001 -6.1771810605E+001 +9.6263947001E-001 -6.2081797964E+001 +1.1208825329E-001 -8.6026762247E+000
22404400000.000 +7.5596906465E-002 +1.7288811312E+001 +9.4892952237E-001 -6.2803673262E+001 +9.5329245316E-001 -6.3227220747E+001 +1.1192223771E-001 -1.0237788839E+001
22604350000.000 +7.5164552854E-002 +1.6079616550E+001 +9.5576292176E-001 -6.2922309671E+001 +9.5124434780E-001 -6.3569142979E+001 +1.1314246418E-001 -1.0673513237E+001
22804300000.000 +7.5969812623E-002 +1.5690636208E+001 +9.6017670150E-001 -6.4049065747E+001 +9.5653821465E-001 -6.4760934713E+001 +1.1436796900E-001 -1.1826126597E+001
23004250000.000 +7.6282693137E-002 +1.6349407958E+001 +9.6012725528E-001 -6.4581780256E+001 +9.3899277853E-001 -6.5429320163E+001 +1.1395627159E-001 -1.2422509824E+001
23204200000.000 +7.6895106150E-002 +1.5191075863E+001 +9.5765304933E-001 -6.4897920534E+001 +9.3364492655E-001 -6.5810653008E+001 +1.1455467460E-001 -1.2677728413E+001
23404150000.000 +7.7396136514E-002 +1.4801601242E+001 +9.6609688439E-001 -6.6247039485E+001 +9.4608280442E-001 -6.6084066800E+001 +1.1720419409E-001 -1.2516328835E+001
23604100000.000 +7.8038533183E-002 +1.4929212418E+001 +9.5568097439E-001 -6.6277114905E+001 +9.3819718266E-001 -6.8153971897E+001 +1.1660272006E-001 -1.3999618055E+001
23804050000.000 +7.9120059781E-002 +1.6505555129E+001 +9.6610866065E-001 -6.7078558274E+001 +9.1783096124E-001 -6.6801503536E+001 +1.1641542769E-001 -1.2161283137E+001
24004000000.000 +8.0050176905E-002 +1.2880213521E+001 +9.5344716815E-001 -6.7433025050E+001 +9.3946362770E-001 -6.8506112185E+001 +1.1980104241E-001 -1.4044370656E+001
24203950000.000 +8.4222947160E-002 +1.5123133945E+001 +9.5390374503E-001 -6.8573838640E+001 +9.2422518903E-001 -6.9236831346E+001 +1.1946942917E-001 -1.4147629190E+001
24403900000.000 +8.2076471885E-002 +9.8343253965E+000 +9.4278422016E-001 -6.8534711362E+001 +9.3439069503E-001 -6.9138170038E+001 +1.2302418438E-001 -1.5287208602E+001
24603850000.000 +8.1138395720E-002 +9.4459895650E+000 +9.5292991595E-001 -6.9217104646E+001 +9.3649511298E-001 -6.9271023857E+001 +1.2390801208E-001 -1.5840192972E+001
24803800000.000 +8.3612073900E-002 +8.4963781036E+000 +9.4092205009E-001 -6.9506537208E+001 +9.4046376885E-001 -7.1057222748E+001 +1.2618809511E-001 -1.6347429128E+001
25003750000.000 +7.8809621130E-002 +9.4596861131E+000 +9.5322237681E-001 -6.9851365482E+001 +9.2057886930E-001 -7.0411721950E+001 +1.2415749166E-001 -1.7528544115E+001
25203700000.000 +8.0872360646E-002 +8.6350729167E+000 +9.4584010667E-001 -7.0877336486E+001 +9.5248815498E-001 -7.0430283059E+001 +1.2876504131E-001 -1.7605959219E+001
25403650000.000 +8.4151358651E-002 +8.1173826985E+000 +9.3744353105E-001 -7.1243756346E+001 +9.3520192570E-001 -7.1969615498E+001 +1.2860426787E-001 -1.8595083128E+001
25603600000.000 +8.1503737184E-002 +6.5337976399E+000 +9.3534792683E-001 -7.1531826559E+001 +9.3214592081E-001 -7.0997303644E+001 +1.2929046064E-001 -1.9665690016E+001
25803550000.000 +8.3972185232E-002 +6.8116804670E+000 +9.3753000743E-001 -7.1869548382E+001 +9.4414890934E-001 -7.2288011073E+001 +1.3074952624E-001 -1.9553493061E+001
26003500000.000 +8.5563911117E-002 +5.5007702867E+000 +9.3882691038E-001 -7.3271641034E+001 +9.4056662396E-001 -7.2434303938E+001 +1.3132975723E-001 -2.0547183590E+001
26203450000.000 +8.5161463324E-002 +5.4458051567E+000 +9.3501942583E-001 -7.3464336744E+001 +9.3888158759E-001 -7.2835325318E+001 +1.3213660597E-001 -2.1311664017E+001
26403400000.000 +8.7720005661E-002 +4.8985135027E+000 +9.4814749733E-001 -7.4119235003E+001 +9.3525801854E-001 -7.3005188904E+001 +1.3455993077E-001 -2.1218238457E+001
26603350000.000 +8.9669126989E-002 +4.5696077534E+000 +9.3395505085E-001 -7.4181234968E+001 +9.4658742301E-001 -7.5085320168E+001 +1.3524786637E-001 -2.2170201870E+001
26803300000.000 +8.8615935526E-002 +4.1792546594E+000 +9.4597115328E-001 -7.4714884485E+001 +9.3243620932E-001 -7.4868181775E+001 +1.3576582148E-001 -2.3176168835E+001
27003250000.000 +8.9818527428E-002 +3.4858203709E+000 +9.4538301614E-001 -7.5589126020E+001 +9.4418615085E-001 -7.5852254301E+001 +1.3809188110E-001 -2.3489474140E+001
27203200000.000 +9.1233650685E-002 +4.7642909007E+000 +9.5307192996E-001 -7.6459084076E+001 +9.1627181987E-001 -7.7224502078E+001 +1.3568036116E-001 -2.4331630258E+001
27403150000.000 +9.1442884744E-002 +2.9899178902E+000 +9.4766246305E-001 -7.6678227029E+001 +9.1425446747E-001 -7.7581069932E+001 +1.3785029854E-001 -2.4907034284E+001
27603100000.000 +9.2394435637E-002 +4.3415267063E+000 +9.5844534868E-001 -7.7648132231E+001 +9.1655286067E-001 -7.7982655903E+001 +1.3779067243E-001 -2.4630986592E+001
27803050000.000 +9.5240973121E-002 +3.9830790169E+000 +9.5523502607E-001 -7.8620609779E+001 +9.1066457761E-001 -7.8865267213E+001 +1.3781305874E-001 -2.4421101154E+001
28003000000.000 +9.4307798845E-002 +4.4685508298E+000 +9.5841889637E-001 -7.8936068643E+001 +9.0190602567E-001 -7.8986128495E+001 +1.3768814726E-001 -2.4578588587E+001
28202950000.000 +9.5233012102E-002 +1.3848682108E+000 +9.5542361589E-001 -7.9659854870E+001 +9.1058686784E-001 -7.9030074458E+001 +1.4091089935E-001 -2.4938454851E+001
28402900000.000 +9.3868770111E-002 -6.9656611283E-001 +9.3942752676E-001 -7.9945156135E+001 +9.4090452738E-001 -8.0203879621E+001 +1.4361934650E-001 -2.6482218713E+001
28602850000.000 +9.5924996070E-002 -2.7440755645E+000 +9.3043681363E-001 -8.0226069626E+001 +9.1673706861E-001 -8.0568560233E+001 +1.4475507332E-001 -2.7471724147E+001
28802800000.000 +9.3447851652E-002 -2.7376311471E+000 +9.3319820161E-001 -8.0609072695E+001 +9.3367655002E-001 -8.0065376418E+001 +1.4617502376E-001 -2.8144693386E+001
29002750000.000 +9.6591402444E-002 -3.4952613637E+000 +9.3870349846E-001 -8.0825028723E+001 +9.3565003682E-001 -8.2117463995E+001 +1.4825825056E-001 -2.9226574562E+001
29202700000.000 +9.7719347368E-002 -4.0343388882E+000 +9.3077672836E-001 -8.1107132207E+001 +9.3174870232E-001 -8.2486896825E+001 +1.4917633349E-001 -3.0307766404E+001
29402650000.000 +9.7240096051E-002 -4.6450381156E+000 +9.3664376840E-001 -8.1266423936E+001 +9.3538047379E-001 -8.2670203754E+001 +1.5137971045E-001 -3.0699997610E+001
29602600000.000 +9.9278709293E-002 -5.4264881353E+000 +9.3904747873E-001 -8.2075436831E+001 +9.3737255480E-001 -8.3518964224E+001 +1.5320572054E-001 -3.1673498040E+001
29802550000.000 +9.6957983963E-002 -6.5142111420E+000 +9.3686346322E-001 -8.2077150009E+001 +9.2090212546E-001 -8.4365206973E+001 +1.5372819111E-001 -3.3182898988E+001
30002500000.000 +9.8026376028E-002 -5.4767707532E+000 +9.4546380893E-001 -8.3091926286E+001 +9.2581773825E-001 -8.3536627584E+001 +1.5346147579E-001 -3.1910813939E+001
30202450000.000 +1.0214058099E-001 -6.5929219681E+000 +9.3523856623E-001 -8.4353528978E+001 +9.4336593127E-001 -8.5095602686E+001 +1.5573631208E-001 -3.2867943017E+001
30402400000.000 +1.0183902604E-001 -5.8266163536E+000 +9.4734027445E-001 -8.5116337910E+001 +9.0330639547E-001 -8.5307886389E+001 +1.5259145884E-001 -3.3611806982E+001
30602350000.000 +1.0377341516E-001 -9.0568940756E+000 +9.3936040069E-001 -8.6133501967E+001 +9.1340933588E-001 -8.4281434657E+001 +1.5658388604E-001 -3.3631351330E+001
30802300000.000 +1.0623563338E-001 -8.6457200702E+000 +9.4513570226E-001 -8.6692824703E+001 +9.0677722651E-001 -8.5868331235E+001 +1.5370854690E-001 -3.3025066069E+001
31002250000.000 +1.0710473561E-001 -1.2347809973E+001 +9.2098668421E-001 -8.7459602852E+001 +9.1077663157E-001 -8.6027982758E+001 +1.5718885920E-001 -3.4815715967E+001
31202200000.000 +1.0650359285E-001 -1.1062881360E+001 +9.4124650467E-001 -8.7686189735E+001 +9.0764759747E-001 -8.7135963195E+001 +1.5669108837E-001 -3.4134003991E+001
31402150000.000 +1.0819782303E-001 -1.2885772474E+001 +9.2611776047E-001 -8.8957737756E+001 +9.2572531942E-001 -8.7706009082E+001 +1.6009583133E-001 -3.5669447476E+001
31602100000.000 +1.0796062303E-001 -1.3017704478E+001 +9.3407355415E-001 -8.8622663178E+001 +8.9498453894E-001 -8.9419398393E+001 +1.5908855681E-001 -3.6431778855E+001
31802050000.000 +1.0388406090E-001 -1.7591738596E+001 +9.1293407051E-001 -8.9539781359E+001 +9.1735781989E-001 -8.7386034475E+001 +1.6254528453E-001 -3.8499023761E+001
32002000000.000 +1.0641175322E-001 -1.4956021148E+001 +9.3437562887E-001 -8.9369630520E+001 +9.1860039756E-001 -8.9884548406E+001 +1.6211897171E-001 -3.8376492052E+001
32201950000.000 +1.0700597003E-001 -1.5683116379E+001 +9.2109128161E-001 -8.9987172442E+001 +9.2031632734E-001 -8.9730493705E+001 +1.6234407423E-001 -3.9579336079E+001
32401900000.000 +1.0365002058E-001 -1.5317872909E+001 +9.4487357997E-001 -8.9520493100E+001 +9.1235488766E-001 -9.0806933900E+001 +1.6288889031E-001 -4.0140888452E+001
32601850000.000 +1.0885451679E-001 -1.6700366973E+001 +9.2911960862E-001 -9.1192896896E+001 +9.2568328586E-001 -9.0917559249E+001 +1.6548540933E-001 -4.0298292861E+001
32801800000.000 +1.0935868569E-001 -1.7587742297E+001 +9.3247952584E-001 -9.1007047330E+001 +9.2293042796E-001 -9.2586771256E+001 +1.6574236775E-001 -4.1402371152E+001
33001750000.000 +1.1053785648E-001 -1.7762731306E+001 +9.3618186310E-001 -9.1798618674E+001 +9.2375679821E-001 -9.2478088862E+001 +1.6693194162E-001 -4.2047779263E+001
33201700000.000 +1.0964307819E-001 -1.9235142641E+001 +9.3918217755E-001 -9.1955494509E+001 +9.2579483656E-001 -9.2806830156E+001 +1.6784080967E-001 -4.2524449776E+001
33401650000.000 +1.1015085493E-001 -2.0255250636E+001 +9.3615626596E-001 -9.2475388059E+001 +9.2077091707E-001 -9.3481663782E+001 +1.6773119544E-001 -4.3196628523E+001
33601600000.000 +1.1053755158E-001 -2.0850916664E+001 +9.3639479550E-001 -9.3483427421E+001 +9.1356445253E-001 -9.3769537859E+001 +1.6819030112E-001 -4.3638585433E+001
33801550000.000 +1.1179514885E-001 -2.2078554485E+001 +9.3469845765E-001 -9.4349093244E+001 +9.1510881581E-001 -9.4206898505E+001 +1.6959877027E-001 -4.4002768706E+001
34001500000.000 +1.1057906647E-001 -2.4056763144E+001 +9.2868124924E-001 -9.4518282398E+001 +9.0029983295E-001 -9.4582573149E+001 +1.6893707629E-001 -4.5082290502E+001
34201450000.000 +1.0812066892E-001 -2.3765525915E+001 +9.3368322274E-001 -9.4720582559E+001 +9.0194116234E-001 -9.5290669138E+001 +1.7021474237E-001 -4.6095090262E+001
34401400000.000 +1.1040536534E-001 -2.5477108203E+001 +9.2820543535E-001 -9.5818207487E+001 +9.0409138401E-001 -9.5702077864E+001 +1.7185458092E-001 -4.6491717152E+001
34601350000.000 +1.1370745566E-001 -2.5434773174E+001 +9.2928586227E-001 -9.6699477025E+001 +9.0377713031E-001 -9.7074867094E+001 +1.7282476053E-001 -4.7047713957E+001
34801300000.000 +1.1140705206E-001 -2.5901840608E+001 +9.3082254985E-001 -9.6995817941E+001 +8.8297208289E-001 -9.6740706527E+001 +1.7244998867E-001 -4.7730665528E+001
35001250000.000 +1.1467621786E-001 -2.8629260479E+001 +9.2742719456E-001 -9.8046511175E+001 +8.9176021460E-001 -9.6653990619E+001 +1.7587510539E-001 -4.7685727400E+001
35201200000.000 +1.1495429110E-001 -2.9022299760E+001 +9.2242407082E-001 -9.8225239344E+001 +8.9049538746E-001 -9.8604702770E+001 +1.7634257410E-001 -4.9293650008E+001
35401150000.000 +1.1588977251E-001 -2.9893256482E+001 +9.2278211569E-001 -9.9141814275E+001 +8.9695284494E-001 -9.8558920952E+001 +1.7802826564E-001 -5.0050944308E+001
35601100000.000 +1.1337314792E-001 -3.0972317214E+001 +9.2548486080E-001 -9.9363068836E+001 +8.9827019283E-001 -9.8864926558E+001 +1.7754373425E-001 -5.1130947625E+001
35801050000.000 +1.1725003411E-001 -3.1910599194E+001 +9.1680049581E-001 -1.0042063182E+002 +8.9686266872E-001 -1.0007554855E+002 +1.7843270028E-001 -5.1713121823E+001
36001000000.000 +1.1402788244E-001 -3.2440634717E+001 +9.2390380021E-001 -1.0014988850E+002 +8.9256213079E-001 -1.0119124409E+002 +1.7850108579E-001 -5.3262516459E+001
36200950000.000 +1.1432284189E-001 -3.4399273070E+001 +9.2016685850E-001 -1.0158779607E+002 +9.0690292483E-001 -1.0016162211E+002 +1.7987639573E-001 -5.3949122904E+001
36400900000.000 +1.1235394625E-001 -3.4324639279E+001 +9.2063922428E-001 -1.0089206548E+002 +9.1357809470E-001 -1.0183125824E+002 +1.7826868670E-001 -5.5872037682E+001
36600850000.000 +1.0933917722E-001 -3.6254694103E+001 +9.1623925245E-001 -1.0156338387E+002 +8.9247934636E-001 -1.0140200891E+002 +1.7740268372E-001 -5.7393557769E+001
36800800000.000 +1.0741599274E-001 -3.5217539874E+001 +9.3207590339E-001 -1.0128927666E+002 +9.1356408420E-001 -1.0224736981E+002 +1.7765068841E-001 -5.7749559870E+001
37000750000.000 +1.0700925952E-001 -3.5411404715E+001 +9.2396378491E-001 -1.0209657793E+002 +9.1120049121E-001 -1.0232221472E+002 +1.7691510159E-001 -5.8689908348E+001
37200700000.000 +1.0071288975E-001 -3.4503942582E+001 +9.3262503085E-001 -1.0148326332E+002 +9.0438417528E-001 -1.0264945586E+002 +1.7488111718E-001 -5.9919803012E+001
37400650000.000 +1.0458446655E-001 -3.4460619425E+001 +9.3482007844E-001 -1.0304593985E+002 +9.0188371889E-001 -1.0278225371E+002 +1.7629371563E-001 -5.9819938309E+001
37600600000.000 +1.0436982691E-001 -3.4645119201E+001 +9.4096176176E-001 -1.0365080966E+002 +9.0350466025E-001 -1.0404644957E+002 +1.7457443774E-001 -6.1138367888E+001
37800550000.000 +1.0568480970E-001 -3.4255193232E+001 +9.3880509123E-001 -1.0480288191E+002 +8.8831116990E-001 -1.0393930962E+002 +1.7334051074E-001 -6.0904944440E+001
38000500000.000 +1.0670514264E-001 -3.5596940979E+001 +9.3975469049E-001 -1.0531051986E+002 +8.9815517725E-001 -1.0336924360E+002 +1.7454679792E-001 -6.0762047045E+001
38200450000.000 +1.1073711154E-001 -3.7922923831E+001 +9.3057836553E-001 -1.0674185487E+002 +8.9717726973E-001 -1.0507423454E+002 +1.7411708391E-001 -6.1987252185E+001
38400400000.000 +1.0620509086E-001 -4.0654521959E+001 +9.2158219458E-001 -1.0666914564E+002 +8.7803384902E-001 -1.0493498930E+002 +1.7305707540E-001 -6.3290889252E+001
38600350000.000 +1.0670010902E-001 -3.9333992453E+001 +9.2582993578E-001 -1.0739892377E+002 +9.0077591648E-001 -1.0584939861E+002 +1.7318484478E-001 -6.4118450313E+001
38800300000.000 +1.0393602209E-001 -4.3288370144E+001 +9.0569725438E-001 -1.0785421571E+002 +8.8810541477E-001 -1.0615576377E+002 +1.7293211490E-001 -6.6607741337E+001
39000250000.000 +1.0501791666E-001 -4.2854144197E+001 +9.0992656044E-001 -1.0815561983E+002 +8.8626179913E-001 -1.0757549497E+002 +1.7116005453E-001 -6.7516703697E+001
39200200000.000 +1.0866897840E-001 -4.4881845811E+001 +9.0249392353E-001 -1.0943226793E+002 +8.7675646981E-001 -1.0764258035E+002 +1.7163412540E-001 -6.7922509551E+001
39400150000.000 +1.0355823713E-001 -4.1384241329E+001 +9.0575142919E-001 -1.0869759393E+002 +8.9814624545E-001 -1.0901606424E+002 +1.6757542482E-001 -6.8948887356E+001
39600100000.000 +1.0001217572E-001 -4.3313092690E+001 +9.0109338860E-001 -1.0893458595E+002 +8.8115259693E-001 -1.0868582486E+002 +1.6766676722E-001 -7.1267798032E+001
39800050000.000 +1.0643032206E-001 -3.6886732410E+001 +9.2448454948E-001 -1.0902061705E+002 +9.1295171922E-001 -1.0977057621E+002 +1.6555199883E-001 -7.0466345585E+001
40000000000.000 +1.1093749260E-001 -3.8884744756E+001 +9.2668986985E-001 -1.1048867577E+002 +8.9740776798E-001 -1.1141209561E+002 +1.6381169965E-001 -7.1592588126E+001
