# Supplementary material for: Conductivity and radio frequency performance data for silver nanoparticle inks deposited via aerosol jet deposition and processed under varying conditions
Source: Data Brief. 2020 Sep 24;33:106331. doi: 10.1016/j.dib.2020.106331 (PMC7560714; doi:10.1016/j.dib.2020.106331)
Supplement: Supplementary file 3 [file mmc3.zip › Sintering Study/Clariant Ink/RF Data/CLA_13_02.S2P]

!  2-Port S-parameters saved by WinCal
! VAR MeasName=S-Parameters (CALIBRATED_DATA) read from VNA (E8364B)
! VAR MeasDate=11/27/2017 4:45:15 PM
! VAR NAME=AFRL171011_12_02
! VAR FILENAME=AFRL171011_12_02.S2P
! VAR DATE=11/27/2017 4:45:15 PM
! VAR PHYS_PORTS=1,2
! VAR ObjTypeName=DATASET
! VAR IndexType=Frequency
!
# Hz S MA R 50
10000000.000 +4.5078489696E-003 +1.0114124221E+002 +9.8319090265E-001 -3.6029933224E-001 +9.8066498343E-001 -2.7770151781E-001 +4.0333402370E-003 +1.1114265498E+002
209950000.000 +1.2718291049E-003 +1.5900067743E+002 +9.8028429063E-001 -7.2020606137E-001 +9.8114975704E-001 -7.6269676889E-001 +1.4695454744E-003 +1.4215931513E+002
409900000.000 +1.5850145424E-003 +1.2734003465E+002 +9.7955751586E-001 -1.3701782696E+000 +9.8056242944E-001 -1.3926904323E+000 +1.4469347127E-003 +1.2541540450E+002
609850000.000 +1.9353195899E-003 +1.3479312538E+002 +9.7868586775E-001 -2.0419355029E+000 +9.8008163640E-001 -2.1042807021E+000 +1.8509476168E-003 +1.3028667979E+002
809800000.000 +3.1103067974E-003 +1.1427062235E+002 +9.7831478635E-001 -2.6782414559E+000 +9.7929458079E-001 -2.7012979131E+000 +2.7835138512E-003 +1.0292853098E+002
1009750000.000 +3.9349379597E-003 +1.1841194402E+002 +9.7671663546E-001 -3.2719398634E+000 +9.7754307754E-001 -3.3063302620E+000 +3.6447347793E-003 +1.1592883928E+002
1209700000.000 +4.4816655629E-003 +1.0416387469E+002 +9.7710707934E-001 -3.8589101688E+000 +9.7738322003E-001 -3.8797444742E+000 +4.8766603018E-003 +1.0346078036E+002
1409650000.000 +5.1759339249E-003 +1.0148558640E+002 +9.7600248916E-001 -4.4618027894E+000 +9.7683394323E-001 -4.5046593398E+000 +5.4350028650E-003 +9.8089998428E+001
1609600000.000 +5.4174345702E-003 +1.0141187695E+002 +9.7537586203E-001 -5.1132229846E+000 +9.7562275022E-001 -5.1441034148E+000 +5.8049471599E-003 +1.0300936640E+002
1809550000.000 +6.2326634045E-003 +1.1060621466E+002 +9.7381933134E-001 -5.7248138247E+000 +9.7421047712E-001 -5.7230074692E+000 +6.6346561865E-003 +1.0650267363E+002
2009500000.000 +8.1405371229E-003 +1.1209166249E+002 +9.7289948488E-001 -6.2923574828E+000 +9.7305022853E-001 -6.3568355632E+000 +7.8121711963E-003 +1.0825679070E+002
2209450000.000 +9.6158085315E-003 +1.0703983126E+002 +9.7191574219E-001 -6.8571143965E+000 +9.7215623963E-001 -6.9202903879E+000 +9.6765940087E-003 +1.0608153021E+002
2409400000.000 +1.0321231521E-002 +1.0059172631E+002 +9.7208563650E-001 -7.4414979182E+000 +9.7226115024E-001 -7.4451266575E+000 +1.0228636942E-002 +9.9901950168E+001
2609350000.000 +1.1555084008E-002 +9.8447943120E+001 +9.7102515573E-001 -8.0141372932E+000 +9.7174140157E-001 -8.0339830122E+000 +1.1588530088E-002 +9.6830445458E+001
2809300000.000 +1.2418807053E-002 +9.5093071542E+001 +9.7071182232E-001 -8.5777881947E+000 +9.7176403017E-001 -8.6551648709E+000 +1.2502379329E-002 +9.4289222012E+001
3009250000.000 +1.2777352845E-002 +9.4293108415E+001 +9.6995107651E-001 -9.2311780156E+000 +9.7014827954E-001 -9.1788856052E+000 +1.2994472928E-002 +9.3562764473E+001
3209200000.000 +1.4411622118E-002 +9.3420409113E+001 +9.6912956207E-001 -9.8137104414E+000 +9.6971894919E-001 -9.8193202584E+000 +1.4551964334E-002 +9.3062419155E+001
3409150000.000 +1.5506282533E-002 +9.2131599884E+001 +9.6844342618E-001 -1.0274410803E+001 +9.6936252117E-001 -1.0352485517E+001 +1.5850017764E-002 +9.0228199134E+001
3609100000.000 +1.6082833426E-002 +8.9211102377E+001 +9.6817877627E-001 -1.0864774213E+001 +9.6908052156E-001 -1.0953680972E+001 +1.6727535918E-002 +8.9957557811E+001
3809050000.000 +1.7338614907E-002 +8.7315161745E+001 +9.6803281590E-001 -1.1487250130E+001 +9.6913459913E-001 -1.1522013711E+001 +1.7993821316E-002 +8.7107537068E+001
4009000000.000 +1.8445512654E-002 +8.5149138599E+001 +9.6749224456E-001 -1.2013506930E+001 +9.6815192285E-001 -1.2066220402E+001 +1.9069776772E-002 +8.4686816374E+001
4208950000.000 +1.9212648916E-002 +8.3197721085E+001 +9.6744097555E-001 -1.2660636510E+001 +9.6774427473E-001 -1.2659747557E+001 +2.0005622104E-002 +8.5351081424E+001
4408900000.000 +2.0392787270E-002 +8.1967866568E+001 +9.6621993903E-001 -1.3207101712E+001 +9.6692331114E-001 -1.3238238630E+001 +2.1283572061E-002 +8.3609242698E+001
4608850000.000 +2.1666898607E-002 +8.1811909614E+001 +9.6603564753E-001 -1.3757709782E+001 +9.6689496088E-001 -1.3795949755E+001 +2.2549817233E-002 +8.2535125133E+001
4808800000.000 +2.2693988032E-002 +8.0168370242E+001 +9.6506197328E-001 -1.4339520854E+001 +9.6620381830E-001 -1.4382530763E+001 +2.3808447646E-002 +8.1175906042E+001
5008750000.000 +2.4024210244E-002 +7.7936354157E+001 +9.6563021504E-001 -1.4858080883E+001 +9.6722434047E-001 -1.4924452224E+001 +2.5111920439E-002 +7.8462217607E+001
5208700000.000 +2.5175930277E-002 +7.7469714992E+001 +9.6509936569E-001 -1.5487368534E+001 +9.6586325799E-001 -1.5568432358E+001 +2.6384097839E-002 +7.7554893507E+001
5408650000.000 +2.5837271857E-002 +7.5333706915E+001 +9.6501708445E-001 -1.6034222573E+001 +9.6584569721E-001 -1.6057644943E+001 +2.7222172380E-002 +7.6119973340E+001
5608600000.000 +2.6843570984E-002 +7.3489760517E+001 +9.6533472675E-001 -1.6651301926E+001 +9.6647134615E-001 -1.6694318026E+001 +2.8408839164E-002 +7.3769361832E+001
5808550000.000 +2.7957565545E-002 +7.2375560398E+001 +9.6491079081E-001 -1.7221898740E+001 +9.6547614020E-001 -1.7230411773E+001 +2.9329615297E-002 +7.2179439139E+001
6008500000.000 +2.8674305877E-002 +7.1025614147E+001 +9.6454942588E-001 -1.7776811314E+001 +9.6541041732E-001 -1.7777765232E+001 +3.0177011618E-002 +7.0841860238E+001
6208450000.000 +2.9846772444E-002 +6.8392105483E+001 +9.6458733376E-001 -1.8347478704E+001 +9.6529205584E-001 -1.8364591080E+001 +3.1196509467E-002 +6.9274504261E+001
6408400000.000 +3.0717138452E-002 +6.7513268043E+001 +9.6464786115E-001 -1.8963771406E+001 +9.6547991731E-001 -1.9000287438E+001 +3.2208393249E-002 +6.7573899538E+001
6608350000.000 +3.1393062017E-002 +6.6503184319E+001 +9.6325166641E-001 -1.9523052537E+001 +9.6404838559E-001 -1.9537741675E+001 +3.2927804994E-002 +6.7199581821E+001
6808300000.000 +3.2697484588E-002 +6.4351936845E+001 +9.6447598126E-001 -2.0046822849E+001 +9.6469030169E-001 -2.0020201040E+001 +3.4356994895E-002 +6.5854078756E+001
7008250000.000 +3.3621582777E-002 +6.4754232860E+001 +9.6268929162E-001 -2.0712108345E+001 +9.6391606576E-001 -2.0777850413E+001 +3.5160924472E-002 +6.4796810058E+001
7208200000.000 +3.4144018964E-002 +6.3588873415E+001 +9.6192529840E-001 -2.1246682661E+001 +9.6285371956E-001 -2.1241392672E+001 +3.5747462780E-002 +6.3798506307E+001
7408150000.000 +3.5144685931E-002 +6.1720284185E+001 +9.6184912074E-001 -2.1868023980E+001 +9.6374664918E-001 -2.1905529787E+001 +3.6914246857E-002 +6.2475684630E+001
7608100000.000 +3.6169274674E-002 +6.0667512633E+001 +9.6183790683E-001 -2.2374209343E+001 +9.6093662183E-001 -2.2422338620E+001 +3.8099677481E-002 +6.1426424666E+001
7808050000.000 +3.6648028773E-002 +5.9738009282E+001 +9.6092518120E-001 -2.2948367673E+001 +9.6013705552E-001 -2.3001220004E+001 +3.8560854870E-002 +6.0248814009E+001
8008000000.000 +3.7707665822E-002 +5.7541921741E+001 +9.6014335409E-001 -2.3479091206E+001 +9.6014947664E-001 -2.3550117027E+001 +3.9725296338E-002 +5.9739605937E+001
8207950000.000 +3.8330510320E-002 +5.7754370347E+001 +9.6040068302E-001 -2.4239112952E+001 +9.6208549476E-001 -2.4297335784E+001 +4.0710251532E-002 +5.8921516650E+001
8407900000.000 +3.9350375961E-002 +5.6350052464E+001 +9.5779785981E-001 -2.4706423295E+001 +9.5823036051E-001 -2.4719678697E+001 +4.2006940677E-002 +5.8124258026E+001
8607850000.000 +4.0758840293E-002 +5.4822221413E+001 +9.5970014815E-001 -2.5159760212E+001 +9.6278194175E-001 -2.5126379169E+001 +4.3307544965E-002 +5.6974113190E+001
8807800000.000 +4.2530782834E-002 +5.3331862051E+001 +9.5855612869E-001 -2.5846696669E+001 +9.6063247632E-001 -2.5959386877E+001 +4.5360463609E-002 +5.5028095396E+001
9007750000.000 +4.2692484559E-002 +5.1985512167E+001 +9.5746236685E-001 -2.6363230155E+001 +9.5868829397E-001 -2.6356615602E+001 +4.5473500774E-002 +5.3747298929E+001
9207700000.000 +4.3675588245E-002 +5.0477973203E+001 +9.5812519972E-001 -2.6935800362E+001 +9.6146415484E-001 -2.7006357278E+001 +4.6569760940E-002 +5.2247277990E+001
9407650000.000 +4.5252749696E-002 +4.9519324248E+001 +9.5821477615E-001 -2.7487721244E+001 +9.6043534469E-001 -2.7655572190E+001 +4.7837272246E-002 +5.1396672299E+001
9607600000.000 +4.5867043375E-002 +4.8457964163E+001 +9.5618053778E-001 -2.8063854168E+001 +9.5832164719E-001 -2.8245604420E+001 +4.8527399548E-002 +5.1037573839E+001
9807550000.000 +4.6304232782E-002 +4.6894883334E+001 +9.5640886789E-001 -2.8608769897E+001 +9.5740032010E-001 -2.8704328329E+001 +4.9400889654E-002 +4.9688165276E+001
10007500000.000 +4.6400104231E-002 +4.5342365499E+001 +9.5751574040E-001 -2.9296347253E+001 +9.5906248449E-001 -2.9386290244E+001 +5.0241599997E-002 +4.8020632659E+001
10207450000.000 +4.7074108614E-002 +4.5663831745E+001 +9.5510423822E-001 -2.9797942513E+001 +9.5304627753E-001 -2.9858177843E+001 +5.0668719831E-002 +4.7871042815E+001
10407400000.000 +4.7858881053E-002 +4.3870739877E+001 +9.5671422459E-001 -3.0279518366E+001 +9.5646431263E-001 -3.0063000747E+001 +5.2095542164E-002 +4.7087808507E+001
10607350000.000 +4.8562843154E-002 +4.3544111214E+001 +9.5454969701E-001 -3.0977781842E+001 +9.5661868659E-001 -3.1081358553E+001 +5.2580100192E-002 +4.6069109125E+001
10807300000.000 +4.9301053350E-002 +4.2429200775E+001 +9.5503096239E-001 -3.1427869459E+001 +9.5049739531E-001 -3.1354356326E+001 +5.3518376040E-002 +4.5488969335E+001
11007250000.000 +4.9728579096E-002 +4.0500011184E+001 +9.5460069314E-001 -3.1980490370E+001 +9.5663510398E-001 -3.1852000626E+001 +5.4724457420E-002 +4.4307914383E+001
11207200000.000 +5.1465627555E-002 +3.9364090367E+001 +9.5556584129E-001 -3.2475172850E+001 +9.5470628225E-001 -3.2402390496E+001 +5.6120623895E-002 +4.3452991319E+001
11407150000.000 +5.1475826700E-002 +3.9369821497E+001 +9.5121975930E-001 -3.3231174344E+001 +9.5437245106E-001 -3.3198887920E+001 +5.6573968523E-002 +4.2025030932E+001
11607100000.000 +5.1420739342E-002 +3.7104605472E+001 +9.5243579107E-001 -3.3333825168E+001 +9.5053057833E-001 -3.3464600276E+001 +5.6987580018E-002 +4.0523878050E+001
11807050000.000 +5.2640616425E-002 +3.5867921523E+001 +9.5514700110E-001 -3.4223041476E+001 +9.6081133671E-001 -3.4323400837E+001 +5.8760183468E-002 +3.9321252939E+001
12007000000.000 +5.3471104720E-002 +3.5010799156E+001 +9.5009799386E-001 -3.4451021118E+001 +9.4793052862E-001 -3.4882763649E+001 +5.9477375525E-002 +3.8193126393E+001
12206950000.000 +5.4006377516E-002 +3.4039442396E+001 +9.5340913158E-001 -3.5209002195E+001 +9.5833493256E-001 -3.5053190504E+001 +6.0546608650E-002 +3.8233001672E+001
12406900000.000 +5.5449130263E-002 +3.2971772189E+001 +9.5301591315E-001 -3.5548588145E+001 +9.5599161039E-001 -3.6213865748E+001 +6.2775368363E-002 +3.6087864135E+001
12606850000.000 +5.4588949556E-002 +3.4524777441E+001 +9.5436786073E-001 -3.6381485269E+001 +9.5467331913E-001 -3.6561987467E+001 +6.1642264090E-002 +3.5404444499E+001
12806800000.000 +5.6944500802E-002 +3.4411697747E+001 +9.5049612344E-001 -3.6573086920E+001 +9.5296035146E-001 -3.7181642561E+001 +6.2749565976E-002 +3.4957597546E+001
13006750000.000 +5.9554660698E-002 +3.1151891866E+001 +9.5700963127E-001 -3.7558125552E+001 +9.6053464035E-001 -3.7768506085E+001 +6.3202350424E-002 +3.3966876166E+001
13206700000.000 +5.9026639062E-002 +3.0969656929E+001 +9.5314199178E-001 -3.8234424902E+001 +9.5470307949E-001 -3.8754922399E+001 +6.3580661464E-002 +3.4949381064E+001
13406650000.000 +5.8810860689E-002 +2.8281604208E+001 +9.5731736204E-001 -3.8712080225E+001 +9.5356174892E-001 -3.8553280263E+001 +6.4873169582E-002 +3.3948811927E+001
13606600000.000 +5.8762285135E-002 +2.6805947290E+001 +9.5461187589E-001 -3.9319124233E+001 +9.5813105072E-001 -3.9280961917E+001 +6.5843305256E-002 +3.3300157692E+001
13806550000.000 +5.9629009182E-002 +2.7492119889E+001 +9.5279988851E-001 -4.0071209556E+001 +9.5012388789E-001 -3.9919491952E+001 +6.6796863435E-002 +3.3609862990E+001
14006500000.000 +5.9078926333E-002 +2.5424328447E+001 +9.5002227736E-001 -4.0464117142E+001 +9.5298392809E-001 -4.0127106026E+001 +6.7139497452E-002 +3.1476110839E+001
14206450000.000 +5.9542186384E-002 +2.4596464366E+001 +9.5346617517E-001 -4.1020446157E+001 +9.5461168233E-001 -4.0654000140E+001 +6.8312302659E-002 +3.0904333280E+001
14406400000.000 +6.1012033123E-002 +2.3299501642E+001 +9.5407423582E-001 -4.1526914765E+001 +9.5120174197E-001 -4.0876703219E+001 +6.9602701120E-002 +3.0432600638E+001
14606350000.000 +6.0416474982E-002 +2.2717027552E+001 +9.4844071933E-001 -4.1824640749E+001 +9.5227961723E-001 -4.1476790379E+001 +7.0030920206E-002 +2.9122669185E+001
14806300000.000 +6.1923869723E-002 +2.1903463797E+001 +9.5542917738E-001 -4.2163957545E+001 +9.5401703080E-001 -4.2153354395E+001 +7.2091804472E-002 +2.8068189194E+001
15006250000.000 +6.2566722046E-002 +2.1538594113E+001 +9.5047490543E-001 -4.2955206141E+001 +9.5594356199E-001 -4.3153585519E+001 +7.2489399164E-002 +2.6748767613E+001
15206200000.000 +6.1348306555E-002 +2.1646381968E+001 +9.5464416549E-001 -4.3044553358E+001 +9.4962654052E-001 -4.2977778176E+001 +7.1344311524E-002 +2.6878873198E+001
15406150000.000 +6.3818226207E-002 +1.9046484930E+001 +9.5636914474E-001 -4.4038650272E+001 +9.6541062259E-001 -4.3983853029E+001 +7.4831190815E-002 +2.5357125048E+001
15606100000.000 +6.3484899800E-002 +1.8787854217E+001 +9.5505321128E-001 -4.4454119910E+001 +9.5230138053E-001 -4.5251077002E+001 +7.4843103857E-002 +2.4349091737E+001
15806050000.000 +6.3064463215E-002 +1.8335398672E+001 +9.5626927186E-001 -4.5421647865E+001 +9.6062955544E-001 -4.5255680078E+001 +7.5524384802E-002 +2.3949582865E+001
16006000000.000 +6.4284601771E-002 +1.6621041949E+001 +9.5960293528E-001 -4.5541751690E+001 +9.5684639875E-001 -4.6346572328E+001 +7.7191780218E-002 +2.2896550982E+001
16205950000.000 +6.4107161630E-002 +1.7374325590E+001 +9.6038390453E-001 -4.6519571781E+001 +9.5292390660E-001 -4.6940681171E+001 +7.7131657867E-002 +2.3095458233E+001
16405900000.000 +6.5552976239E-002 +1.3936771949E+001 +9.5360281577E-001 -4.6373054114E+001 +9.4725073492E-001 -4.8169836511E+001 +7.9450885875E-002 +2.0479377976E+001
16605850000.000 +6.4402662349E-002 +1.4833529302E+001 +9.6153984778E-001 -4.7628991992E+001 +9.5801934164E-001 -4.7826061814E+001 +7.9214582224E-002 +2.1587784241E+001
16805800000.000 +6.6311417533E-002 +1.6820571766E+001 +9.4950149139E-001 -4.8324823044E+001 +9.5810422791E-001 -4.9315186471E+001 +8.0869729537E-002 +2.2136297238E+001
17005750000.000 +6.5685917086E-002 +1.5547298327E+001 +9.5751098312E-001 -4.9024938536E+001 +9.4743380699E-001 -4.8813267123E+001 +8.1325429480E-002 +2.1114009788E+001
17205700000.000 +6.6833788461E-002 +1.4264910344E+001 +9.5171745788E-001 -4.9422587350E+001 +9.5685226192E-001 -4.9907105262E+001 +8.3266854362E-002 +2.0322976399E+001
17405650000.000 +6.7403027642E-002 +1.4380048574E+001 +9.5865456858E-001 -5.0089561763E+001 +9.5056777219E-001 -5.0256518357E+001 +8.3436549779E-002 +1.9576773515E+001
17605600000.000 +6.8447151770E-002 +1.2475825719E+001 +9.4741158240E-001 -5.0661913271E+001 +9.5309341449E-001 -5.0539104290E+001 +8.4317540092E-002 +1.8521881854E+001
17805550000.000 +6.8668133558E-002 +1.1011597851E+001 +9.5792361036E-001 -5.1130375531E+001 +9.5301327779E-001 -5.0736612917E+001 +8.5355380506E-002 +1.8095867320E+001
18005500000.000 +6.9192402144E-002 +1.1310426890E+001 +9.4849451810E-001 -5.1874089417E+001 +9.6005501804E-001 -5.1967673560E+001 +8.5313837838E-002 +1.7954829707E+001
18205450000.000 +6.8920806125E-002 +1.0248718118E+001 +9.4912317626E-001 -5.1994394816E+001 +9.5639749213E-001 -5.2164055054E+001 +8.6315029460E-002 +1.6286781824E+001
18405400000.000 +6.8662073300E-002 +9.2077186521E+000 +9.5134202024E-001 -5.2938587300E+001 +9.6747943259E-001 -5.2408576885E+001 +8.7088349802E-002 +1.5411620713E+001
18605350000.000 +6.8142509905E-002 +1.0408694268E+001 +9.5249798859E-001 -5.3700071987E+001 +9.6502497335E-001 -5.3914293656E+001 +8.8030637328E-002 +1.4709183876E+001
18805300000.000 +6.9553869860E-002 +9.4359187302E+000 +9.5391869195E-001 -5.3662663879E+001 +9.4573299326E-001 -5.4036576556E+001 +8.8537961669E-002 +1.3366815375E+001
19005250000.000 +7.1550937848E-002 +8.2988109333E+000 +9.5918298683E-001 -5.4213680463E+001 +9.6569514480E-001 -5.4310993470E+001 +9.1314457208E-002 +1.3189872789E+001
19205200000.000 +7.1086615790E-002 +7.4122953792E+000 +9.6349276780E-001 -5.4726072656E+001 +9.5576919548E-001 -5.6209414279E+001 +9.1081406809E-002 +1.0856650024E+001
19405150000.000 +7.0850831453E-002 +8.4941143459E+000 +9.6214845481E-001 -5.5596454399E+001 +9.4737681487E-001 -5.6342980498E+001 +9.0519604501E-002 +1.1312932309E+001
19605100000.000 +6.9923749015E-002 +6.7941696861E+000 +9.6723972774E-001 -5.5791707202E+001 +9.4497827420E-001 -5.6937155855E+001 +9.1321252451E-002 +1.0252677975E+001
19805050000.000 +7.2320456775E-002 +7.0269855085E+000 +9.6366346168E-001 -5.7086335509E+001 +9.5592241619E-001 -5.7574191685E+001 +9.3205982141E-002 +1.0257460501E+001
20005000000.000 +7.3966118762E-002 +5.4950524118E+000 +9.5523354319E-001 -5.7373271230E+001 +9.4665971802E-001 -5.8608086466E+001 +9.4794250601E-002 +9.7113578017E+000
20204950000.000 +7.3686199029E-002 +5.2727423395E+000 +9.6570203504E-001 -5.8327944843E+001 +9.5151620130E-001 -5.8112437177E+001 +9.5943721884E-002 +9.5920851061E+000
20404900000.000 +7.4312106518E-002 +5.3139886362E+000 +9.6061532401E-001 -5.8791944010E+001 +9.5027391864E-001 -5.9738374343E+001 +9.5981260774E-002 +8.6456570414E+000
20604850000.000 +7.6282951574E-002 +4.3943781498E+000 +9.5658673795E-001 -5.9531339077E+001 +9.3429977544E-001 -5.9245640863E+001 +9.6729150063E-002 +8.8150620505E+000
20804800000.000 +7.5344112965E-002 +3.2874024729E+000 +9.4849511197E-001 -6.0054663678E+001 +9.5595531700E-001 -5.9930194905E+001 +9.7975910072E-002 +7.7470801913E+000
21004750000.000 +7.6536928002E-002 +3.4854515604E+000 +9.5481543451E-001 -6.0789260224E+001 +9.5024611419E-001 -6.0764508433E+001 +9.9365475129E-002 +7.0767916874E+000
21204700000.000 +7.7094924579E-002 +2.4603442426E+000 +9.4104441942E-001 -6.1028808325E+001 +9.5799758015E-001 -6.1198124637E+001 +9.9450902391E-002 +6.4979073243E+000
21404650000.000 +7.7445400394E-002 +1.1655495958E+000 +9.4821083782E-001 -6.1372031469E+001 +9.5249244446E-001 -6.1365433759E+001 +1.0045859442E-001 +5.6199865117E+000
21604600000.000 +7.5690169528E-002 +1.8305789350E+000 +9.3937433452E-001 -6.2721456101E+001 +9.7452199106E-001 -6.2098935078E+001 +9.9173427253E-002 +5.1988127635E+000
21804550000.000 +8.0174471202E-002 +1.4690010943E-001 +9.4720233151E-001 -6.2538355271E+001 +9.5537170449E-001 -6.3171926879E+001 +1.0240169310E-001 +3.6392693681E+000
22004500000.000 +7.9089140118E-002 -5.0461949048E-001 +9.5110840494E-001 -6.3327722388E+001 +9.6404601488E-001 -6.2438852823E+001 +1.0278632375E-001 +3.2304355536E+000
22204450000.000 +8.1716450262E-002 -1.5284485847E+000 +9.5332749464E-001 -6.3591571672E+001 +9.6601370363E-001 -6.3869895005E+001 +1.0544787960E-001 +3.0384809515E+000
22404400000.000 +8.2813184638E-002 -1.2660648235E+000 +9.4841526009E-001 -6.4635673656E+001 +9.5631665700E-001 -6.5010478008E+001 +1.0511875913E-001 +1.7400711083E+000
22604350000.000 +8.2917745493E-002 -2.7715982570E+000 +9.5411174557E-001 -6.4798980944E+001 +9.5404642747E-001 -6.5330696961E+001 +1.0669510293E-001 +8.0639650362E-001
22804300000.000 +8.3536904228E-002 -3.8763605167E+000 +9.6132707592E-001 -6.5918899557E+001 +9.5986703747E-001 -6.6542645263E+001 +1.0734005076E-001 -3.3396596754E-001
23004250000.000 +8.3851590745E-002 -3.3449918436E+000 +9.5988052713E-001 -6.6541656628E+001 +9.4098184966E-001 -6.7239564751E+001 +1.0716277473E-001 -7.9373824866E-001
23204200000.000 +8.4416381532E-002 -4.7774306798E+000 +9.5740538007E-001 -6.6874920588E+001 +9.3650085728E-001 -6.7682233122E+001 +1.0811318733E-001 -1.1626402200E+000
23404150000.000 +8.4851128245E-002 -5.7220875093E+000 +9.6538185222E-001 -6.8216406518E+001 +9.4816008667E-001 -6.7944120904E+001 +1.1006829807E-001 -1.0370637786E+000
23604100000.000 +8.5170157886E-002 -5.7576731591E+000 +9.5359742948E-001 -6.8243383349E+001 +9.3903681958E-001 -7.0125119487E+001 +1.0917388493E-001 -2.5461274758E+000
23804050000.000 +8.5223504213E-002 -4.3247967013E+000 +9.6407751150E-001 -6.9056565294E+001 +9.1892766388E-001 -6.8654801678E+001 +1.1059470611E-001 -9.8785162455E-001
24004000000.000 +8.6283903853E-002 -7.7833537575E+000 +9.5066013386E-001 -6.9344900956E+001 +9.3998462687E-001 -7.0423848672E+001 +1.1242532670E-001 -3.3627160362E+000
24203950000.000 +8.7933666098E-002 -5.4419339244E+000 +9.5085855967E-001 -7.0489459016E+001 +9.2502684214E-001 -7.1082949796E+001 +1.1269648657E-001 -3.6024688941E+000
24403900000.000 +8.6956043189E-002 -9.8925979654E+000 +9.4075228113E-001 -7.0365635598E+001 +9.3590525371E-001 -7.0953445713E+001 +1.1444788272E-001 -5.5573409112E+000
24603850000.000 +8.7091879312E-002 -9.8944676570E+000 +9.5178144041E-001 -7.1055357167E+001 +9.3925984972E-001 -7.1107370008E+001 +1.1401228033E-001 -6.0681278007E+000
24803800000.000 +9.0437948811E-002 -1.0793347788E+001 +9.4021103178E-001 -7.1400762873E+001 +9.4281287101E-001 -7.2916946191E+001 +1.1528831948E-001 -6.5280335256E+000
25003750000.000 +8.5617726141E-002 -1.1538228249E+001 +9.5327140039E-001 -7.1732571254E+001 +9.2393424036E-001 -7.2250636526E+001 +1.1234621805E-001 -7.5182435643E+000
25203700000.000 +8.7159160927E-002 -1.2362304176E+001 +9.4626698847E-001 -7.2848149242E+001 +9.5749693060E-001 -7.2370658150E+001 +1.1579241536E-001 -7.6008404194E+000
25403650000.000 +9.0128342039E-002 -1.2204983792E+001 +9.3731397229E-001 -7.3185082098E+001 +9.4015646559E-001 -7.3955651544E+001 +1.1642934816E-001 -8.3993622120E+000
25603600000.000 +8.7997203796E-002 -1.4702221963E+001 +9.3610056372E-001 -7.3547083019E+001 +9.3751553698E-001 -7.2962245630E+001 +1.1658266647E-001 -9.8143661792E+000
25803550000.000 +9.0199511007E-002 -1.4466578899E+001 +9.3891249861E-001 -7.3976278422E+001 +9.4962507570E-001 -7.4340512189E+001 +1.1798513300E-001 -9.4506682229E+000
26003500000.000 +9.1198769650E-002 -1.5645476022E+001 +9.3918222180E-001 -7.5381491623E+001 +9.4616138991E-001 -7.4501073842E+001 +1.1813474448E-001 -1.0702945875E+001
26203450000.000 +9.0475653774E-002 -1.6331906852E+001 +9.3562482941E-001 -7.5554496413E+001 +9.4339661417E-001 -7.4850394594E+001 +1.1864503741E-001 -1.1510047713E+001
26403400000.000 +9.2824304551E-002 -1.6736254575E+001 +9.4854837727E-001 -7.6239451007E+001 +9.4004914340E-001 -7.5061844770E+001 +1.2113621229E-001 -1.1459459438E+001
26603350000.000 +9.4715198867E-002 -1.6356002074E+001 +9.3403066178E-001 -7.6382131846E+001 +9.5071615242E-001 -7.7250632730E+001 +1.2168374311E-001 -1.2229883818E+001
26803300000.000 +9.3301381655E-002 -1.7386053920E+001 +9.4564239180E-001 -7.6925726449E+001 +9.3666878645E-001 -7.7000325014E+001 +1.2185499552E-001 -1.3468508649E+001
27003250000.000 +9.4332396801E-002 -1.8120202436E+001 +9.4493759454E-001 -7.7785851504E+001 +9.4833067853E-001 -7.8047006415E+001 +1.2390481120E-001 -1.3876227745E+001
27203200000.000 +9.4783151255E-002 -1.7035389961E+001 +9.5263068835E-001 -7.8729295735E+001 +9.1936765686E-001 -7.9428627009E+001 +1.2227940345E-001 -1.4467319736E+001
27403150000.000 +9.5462594396E-002 -1.8664817791E+001 +9.4759472491E-001 -7.8920176897E+001 +9.1691689893E-001 -7.9757539458E+001 +1.2379476025E-001 -1.5430232020E+001
27603100000.000 +9.5409483014E-002 -1.7880165432E+001 +9.5740152840E-001 -7.9980231764E+001 +9.1935973274E-001 -8.0174892552E+001 +1.2411466498E-001 -1.5022369442E+001
27803050000.000 +9.8053521651E-002 -1.7872812712E+001 +9.5483208390E-001 -8.0986396754E+001 +9.1303868304E-001 -8.1103132636E+001 +1.2421527888E-001 -1.4790130101E+001
28003000000.000 +9.6385984085E-002 -1.8130230251E+001 +9.5718766494E-001 -8.1330689498E+001 +9.0418329982E-001 -8.1215521539E+001 +1.2454770763E-001 -1.5132230654E+001
28202950000.000 +9.8162303467E-002 -2.1003038459E+001 +9.5446323864E-001 -8.2033228066E+001 +9.1341136360E-001 -8.1224556707E+001 +1.2749145618E-001 -1.6165152463E+001
28402900000.000 +9.6855746080E-002 -2.3096146900E+001 +9.3816928848E-001 -8.2292409001E+001 +9.4543928004E-001 -8.2576804830E+001 +1.2804628283E-001 -1.8108427335E+001
28602850000.000 +9.9534851020E-002 -2.4766875401E+001 +9.3043794324E-001 -8.2582128303E+001 +9.2069959125E-001 -8.2892649130E+001 +1.2904883601E-001 -1.9427443703E+001
28802800000.000 +9.6471817511E-002 -2.5363874179E+001 +9.3348538456E-001 -8.2946943427E+001 +9.3881986161E-001 -8.2368230133E+001 +1.2921922776E-001 -2.0234406870E+001
29002750000.000 +9.9793726463E-002 -2.5681313163E+001 +9.3899217881E-001 -8.3239786157E+001 +9.3980821415E-001 -8.4503618684E+001 +1.3065886663E-001 -2.1384111849E+001
29202700000.000 +1.0064491962E-001 -2.6124940566E+001 +9.3136157256E-001 -8.3499601080E+001 +9.3538047234E-001 -8.4877364317E+001 +1.3075556701E-001 -2.2336297189E+001
29402650000.000 +1.0031413188E-001 -2.6665326495E+001 +9.3664280621E-001 -8.3692177756E+001 +9.3923244459E-001 -8.5075420853E+001 +1.3272420398E-001 -2.2880357623E+001
29602600000.000 +1.0282348705E-001 -2.7260269730E+001 +9.3897079557E-001 -8.4491744588E+001 +9.4172200962E-001 -8.5977095301E+001 +1.3412947504E-001 -2.3880059645E+001
29802550000.000 +1.0100050341E-001 -2.9296447755E+001 +9.3685542428E-001 -8.4578562136E+001 +9.2424045120E-001 -8.6805970151E+001 +1.3444558068E-001 -2.5749525346E+001
30002500000.000 +1.0084559963E-001 -2.8744727484E+001 +9.4522158559E-001 -8.5627271559E+001 +9.3014895910E-001 -8.5929033302E+001 +1.3421691939E-001 -2.4602230374E+001
30202450000.000 +1.0410469995E-001 -2.9511687858E+001 +9.3459110515E-001 -8.6841424225E+001 +9.4756163649E-001 -8.7583404575E+001 +1.3557552344E-001 -2.5451043492E+001
30402400000.000 +1.0259821841E-001 -2.9530040428E+001 +9.4661546330E-001 -8.7618311756E+001 +9.0595954668E-001 -8.7713922439E+001 +1.3348481658E-001 -2.6120418474E+001
30602350000.000 +1.0490412931E-001 -3.2454692270E+001 +9.3802354967E-001 -8.8701920731E+001 +9.1818662483E-001 -8.6751730055E+001 +1.3794577388E-001 -2.6833122620E+001
30802300000.000 +1.0659544535E-001 -3.1462964658E+001 +9.4330483900E-001 -8.9311673493E+001 +9.0937876798E-001 -8.8352343631E+001 +1.3630102812E-001 -2.6330898807E+001
31002250000.000 +1.0782041263E-001 -3.4987923614E+001 +9.1838781995E-001 -9.0018772752E+001 +9.1450991876E-001 -8.8452421648E+001 +1.3800803431E-001 -2.9126968313E+001
31202200000.000 +1.0748302026E-001 -3.4007408087E+001 +9.3934900091E-001 -9.0270850187E+001 +9.1111928382E-001 -8.9657553253E+001 +1.3814273411E-001 -2.8473975987E+001
31402150000.000 +1.0916373862E-001 -3.5639579778E+001 +9.2456874274E-001 -9.1545868702E+001 +9.2975104899E-001 -9.0245486942E+001 +1.3972984031E-001 -3.0681966220E+001
31602100000.000 +1.0916347878E-001 -3.6165989620E+001 +9.3309206492E-001 -9.1229826705E+001 +8.9683286420E-001 -9.1849415535E+001 +1.3811832474E-001 -3.1607044235E+001
31802050000.000 +1.0639994282E-001 -4.1184201460E+001 +9.1135923386E-001 -9.2087879057E+001 +9.2307657033E-001 -8.9920241409E+001 +1.3940225191E-001 -3.4483695690E+001
32002000000.000 +1.0804262593E-001 -3.8751652377E+001 +9.3333092119E-001 -9.2013230763E+001 +9.2199280389E-001 -9.2511341571E+001 +1.3879297559E-001 -3.3921949700E+001
32201950000.000 +1.0786312789E-001 -3.9597591767E+001 +9.1921766664E-001 -9.2643498694E+001 +9.2355440826E-001 -9.2276123334E+001 +1.3813980320E-001 -3.5439132172E+001
32401900000.000 +1.0455344073E-001 -4.0619291971E+001 +9.4304995247E-001 -9.2184929944E+001 +9.1455192506E-001 -9.3386609640E+001 +1.3768153002E-001 -3.6618595750E+001
32601850000.000 +1.0732450133E-001 -4.1614644919E+001 +9.2664405400E-001 -9.3682746462E+001 +9.2954898007E-001 -9.3364486153E+001 +1.3783573429E-001 -3.7172313003E+001
32801800000.000 +1.0676381247E-001 -4.1645284973E+001 +9.3310896521E-001 -9.3526278922E+001 +9.2872378778E-001 -9.5074698016E+001 +1.3618156618E-001 -3.7504411742E+001
33001750000.000 +1.0798292730E-001 -4.1408219776E+001 +9.3767971637E-001 -9.4446564907E+001 +9.3048589203E-001 -9.5036937249E+001 +1.3720777309E-001 -3.7773824248E+001
33201700000.000 +1.0844527791E-001 -4.3106829468E+001 +9.4075312231E-001 -9.4643191510E+001 +9.3248596367E-001 -9.5448448361E+001 +1.3780108049E-001 -3.8371369731E+001
33401650000.000 +1.0893184816E-001 -4.4065890732E+001 +9.3808819979E-001 -9.5250046649E+001 +9.2751124693E-001 -9.6147389041E+001 +1.3777739767E-001 -3.9092878521E+001
33601600000.000 +1.0904072372E-001 -4.4976248211E+001 +9.3756740578E-001 -9.6262014878E+001 +9.2070088600E-001 -9.6552522278E+001 +1.3782050038E-001 -3.9489331488E+001
33801550000.000 +1.1016066771E-001 -4.6149246546E+001 +9.3554716727E-001 -9.7138112803E+001 +9.2230966390E-001 -9.6934927746E+001 +1.3882838560E-001 -4.0111421308E+001
34001500000.000 +1.0972759093E-001 -4.8222224059E+001 +9.2940642392E-001 -9.7342720025E+001 +9.0817782313E-001 -9.7286747421E+001 +1.3816245570E-001 -4.1737766007E+001
34201450000.000 +1.0764265448E-001 -4.8882938160E+001 +9.3546011876E-001 -9.7628640027E+001 +9.0964337253E-001 -9.7991297815E+001 +1.3869562493E-001 -4.2735791334E+001
34401400000.000 +1.1000278602E-001 -5.0283020647E+001 +9.3021677535E-001 -9.8707986756E+001 +9.1222486762E-001 -9.8522812744E+001 +1.3955333021E-001 -4.3143113592E+001
34601350000.000 +1.1254102331E-001 -5.0230136471E+001 +9.3080776909E-001 -9.9652395631E+001 +9.1139369744E-001 -1.0000273167E+002 +1.4107031051E-001 -4.3574437894E+001
34801300000.000 +1.1048835373E-001 -5.1338517315E+001 +9.3252797655E-001 -1.0001566157E+002 +8.8974430597E-001 -9.9579383591E+001 +1.4054440020E-001 -4.4389098925E+001
35001250000.000 +1.1407250898E-001 -5.3715814441E+001 +9.2823877748E-001 -1.0109346657E+002 +8.9937134593E-001 -9.9539478731E+001 +1.4344140171E-001 -4.4652228774E+001
35201200000.000 +1.1398788817E-001 -5.4291795505E+001 +9.2221121081E-001 -1.0127722366E+002 +8.9591665926E-001 -1.0154207906E+002 +1.4329866929E-001 -4.6839183327E+001
35401150000.000 +1.1462846220E-001 -5.5297931008E+001 +9.2224498263E-001 -1.0220727183E+002 +9.0299191881E-001 -1.0149719131E+002 +1.4362411389E-001 -4.7655134646E+001
35601100000.000 +1.1421205333E-001 -5.7317000390E+001 +9.2378471724E-001 -1.0253230145E+002 +9.0408789490E-001 -1.0187809859E+002 +1.4318003301E-001 -4.8911708096E+001
35801050000.000 +1.1660217565E-001 -5.8708730388E+001 +9.1404627763E-001 -1.0351504214E+002 +9.0118204146E-001 -1.0300969018E+002 +1.4306851569E-001 -4.9820292355E+001
36001000000.000 +1.1303059187E-001 -6.0578247135E+001 +9.2159238934E-001 -1.0321093411E+002 +8.9606615017E-001 -1.0408534052E+002 +1.4200768933E-001 -5.1734979309E+001
36200950000.000 +1.1184680867E-001 -6.2880858147E+001 +9.1731956160E-001 -1.0462665486E+002 +9.1303878511E-001 -1.0314152717E+002 +1.4195730555E-001 -5.2735867974E+001
36400900000.000 +1.0874336973E-001 -6.2973233965E+001 +9.1972731158E-001 -1.0394741176E+002 +9.1972624335E-001 -1.0485646801E+002 +1.3904498255E-001 -5.4546438321E+001
36600850000.000 +1.0619657814E-001 -6.5067256528E+001 +9.1561266211E-001 -1.0464600727E+002 +9.0058207258E-001 -1.0439522303E+002 +1.3796661965E-001 -5.6476322600E+001
36800800000.000 +1.0498871140E-001 -6.4855336171E+001 +9.3189655607E-001 -1.0451894149E+002 +9.2140365250E-001 -1.0543997489E+002 +1.3762745635E-001 -5.6414355837E+001
37000750000.000 +1.0378109875E-001 -6.5965828705E+001 +9.2372378846E-001 -1.0535012976E+002 +9.1907929355E-001 -1.0551801349E+002 +1.3708862142E-001 -5.7572515074E+001
37200700000.000 +9.7165969305E-002 -6.7095311189E+001 +9.3298949485E-001 -1.0477897712E+002 +9.1217641028E-001 -1.0584739800E+002 +1.3506418965E-001 -5.9048702849E+001
37400650000.000 +9.8611268944E-002 -6.7266206716E+001 +9.3478025635E-001 -1.0629833709E+002 +9.0949889012E-001 -1.0599794283E+002 +1.3624820719E-001 -5.9058285354E+001
37600600000.000 +9.7434815125E-002 -6.8240059845E+001 +9.4056418722E-001 -1.0688782778E+002 +9.0984198564E-001 -1.0727085085E+002 +1.3374587085E-001 -6.0370865845E+001
37800550000.000 +9.6057164566E-002 -6.7748746606E+001 +9.3781179411E-001 -1.0806353374E+002 +8.9504301537E-001 -1.0712784235E+002 +1.3281810295E-001 -6.0092256958E+001
38000500000.000 +9.6477931902E-002 -6.9412068298E+001 +9.3785316061E-001 -1.0861385123E+002 +9.0640451253E-001 -1.0660172760E+002 +1.3364030498E-001 -6.0090385265E+001
38200450000.000 +9.9055349983E-002 -7.0975720172E+001 +9.2772196261E-001 -1.1004091326E+002 +9.0417319300E-001 -1.0831124733E+002 +1.3298583741E-001 -6.1578447783E+001
38400400000.000 +9.5792087532E-002 -7.4525096439E+001 +9.1959241360E-001 -1.0995256341E+002 +8.8654176775E-001 -1.0812733815E+002 +1.3191145264E-001 -6.3401210398E+001
38600350000.000 +9.3823114872E-002 -7.3475226490E+001 +9.2402740317E-001 -1.1068032875E+002 +9.0842516294E-001 -1.0918364717E+002 +1.3120031826E-001 -6.4149344343E+001
38800300000.000 +9.2711237523E-002 -7.7790905947E+001 +9.0432489895E-001 -1.1110224018E+002 +8.9626363173E-001 -1.0949214076E+002 +1.3089432362E-001 -6.7625569869E+001
39000250000.000 +9.1770797769E-002 -7.6576973262E+001 +9.0888229870E-001 -1.1152851311E+002 +8.9318508066E-001 -1.1094868692E+002 +1.3003524556E-001 -6.8665297870E+001
39200200000.000 +9.5812209981E-002 -7.7435137579E+001 +9.0022253308E-001 -1.1275198576E+002 +8.8350027476E-001 -1.1098918095E+002 +1.3104122676E-001 -6.9951440517E+001
39400150000.000 +9.0724348400E-002 -7.5464475570E+001 +9.0358279428E-001 -1.1207392510E+002 +9.0285182028E-001 -1.1247292528E+002 +1.2606255432E-001 -7.1397696057E+001
39600100000.000 +8.8029645077E-002 -8.0563721860E+001 +8.9885192300E-001 -1.1215578438E+002 +8.8826875525E-001 -1.1199274579E+002 +1.2447601772E-001 -7.5124023471E+001
39800050000.000 +8.6708673045E-002 -7.4052885390E+001 +9.2414036799E-001 -1.1237050461E+002 +9.2005371761E-001 -1.1321814918E+002 +1.2166576065E-001 -7.3033602497E+001
40000000000.000 +8.9688143329E-002 -7.5110279605E+001 +9.2625601405E-001 -1.1380368808E+002 +9.0389223714E-001 -1.1482451283E+002 +1.2092941435E-001 -7.4648802824E+001
