# Supplementary material for: Conductivity and radio frequency performance data for silver nanoparticle inks deposited via aerosol jet deposition and processed under varying conditions
Source: Data Brief. 2020 Sep 24;33:106331. doi: 10.1016/j.dib.2020.106331 (PMC7560714; doi:10.1016/j.dib.2020.106331)
Supplement: Supplementary file 3 [file mmc3.zip › Sintering Study/Clariant Ink/RF Data/CLA_13_03.S2P]

!  2-Port S-parameters saved by WinCal
! VAR MeasName=S-Parameters (CALIBRATED_DATA) read from VNA (E8364B)
! VAR MeasDate=11/27/2017 4:46:02 PM
! VAR NAME=AFRL171011_12_03
! VAR FILENAME=AFRL171011_12_03.S2P
! VAR DATE=11/27/2017 4:46:02 PM
! VAR PHYS_PORTS=1,2
! VAR ObjTypeName=DATASET
! VAR IndexType=Frequency
!
# Hz S MA R 50
10000000.000 +3.1155344558E-003 +9.9131951692E+001 +9.8582145488E-001 -3.8349990868E-001 +9.8232434483E-001 -2.5066133588E-001 +4.0975777375E-003 +1.2514015750E+002
209950000.000 +6.3929483794E-004 -1.5987133305E+002 +9.8427086313E-001 -6.8810664865E-001 +9.8489578153E-001 -7.3383343046E-001 +1.1032538278E-003 +1.5281376343E+002
409900000.000 +1.2855219877E-003 +1.5570588812E+002 +9.8319241162E-001 -1.3264833928E+000 +9.8382441592E-001 -1.3478192690E+000 +1.3320882011E-003 +1.6094568984E+002
609850000.000 +1.9669091213E-003 +1.7093654162E+002 +9.8202145781E-001 -1.9770122333E+000 +9.8294356311E-001 -2.0298001297E+000 +1.9208181878E-003 +1.6886119499E+002
809800000.000 +2.3809401052E-003 +1.4076828527E+002 +9.8144994520E-001 -2.5531029586E+000 +9.8238102970E-001 -2.6163523687E+000 +2.2337069235E-003 +1.3947549153E+002
1009750000.000 +3.3905024305E-003 +1.4538186622E+002 +9.7984860034E-001 -3.1598595079E+000 +9.8062826028E-001 -3.1877022982E+000 +3.2282821347E-003 +1.4490018375E+002
1209700000.000 +3.4096097214E-003 +1.2958868587E+002 +9.7985481143E-001 -3.7121954688E+000 +9.8035884566E-001 -3.7671294658E+000 +3.7765019142E-003 +1.2804310181E+002
1409650000.000 +3.6538841163E-003 +1.2252244903E+002 +9.7938857710E-001 -4.3157122703E+000 +9.7988551377E-001 -4.3484052757E+000 +3.9420893738E-003 +1.1860983201E+002
1609600000.000 +3.6276611928E-003 +1.1960012385E+002 +9.7912994649E-001 -4.9348509111E+000 +9.7947806084E-001 -4.9617612336E+000 +3.7973563534E-003 +1.1841120407E+002
1809550000.000 +4.0756381184E-003 +1.2558927738E+002 +9.7770519657E-001 -5.5171136564E+000 +9.7821160473E-001 -5.5322265118E+000 +4.5162840025E-003 +1.2064887269E+002
2009500000.000 +5.7662993284E-003 +1.2347474231E+002 +9.7704633228E-001 -6.0858157892E+000 +9.7706345547E-001 -6.1455157705E+000 +5.4957391953E-003 +1.2357730575E+002
2209450000.000 +6.9387332784E-003 +1.1468503741E+002 +9.7595254650E-001 -6.5517179428E+000 +9.7609876831E-001 -6.6751218399E+000 +7.4664113771E-003 +1.1897495316E+002
2409400000.000 +7.3661643434E-003 +1.0716454786E+002 +9.7576279777E-001 -7.1341687325E+000 +9.7562387092E-001 -7.2078398113E+000 +7.8843255767E-003 +1.1513299096E+002
2609350000.000 +8.5338137789E-003 +1.0631585779E+002 +9.7461716751E-001 -7.6823995491E+000 +9.7530084156E-001 -7.7788753209E+000 +9.0046932814E-003 +1.0975097148E+002
2809300000.000 +9.1701002018E-003 +1.0379499807E+002 +9.7418572256E-001 -8.2998903840E+000 +9.7462474317E-001 -8.3018902320E+000 +9.6520595700E-003 +1.0749124399E+002
3009250000.000 +9.3302894301E-003 +1.0261140876E+002 +9.7299944216E-001 -8.8853548589E+000 +9.7370588361E-001 -8.9034770929E+000 +9.8302644890E-003 +1.0652525898E+002
3209200000.000 +1.0568393205E-002 +1.0062576519E+002 +9.7253842555E-001 -9.4496659594E+000 +9.7296999857E-001 -9.4333045412E+000 +1.1136835525E-002 +1.0544941131E+002
3409150000.000 +1.1323557077E-002 +9.7037201883E+001 +9.7205135329E-001 -9.9215496911E+000 +9.7229670443E-001 -9.9897058959E+000 +1.2202251237E-002 +1.0263685858E+002
3609100000.000 +1.1755008602E-002 +9.5556399338E+001 +9.7163181809E-001 -1.0492948135E+001 +9.7236423989E-001 -1.0520519608E+001 +1.2923380826E-002 +1.0194616958E+002
3809050000.000 +1.2800578765E-002 +9.2051651366E+001 +9.7158978402E-001 -1.1115205428E+001 +9.7220635775E-001 -1.1099202138E+001 +1.3808901954E-002 +9.8980394859E+001
4009000000.000 +1.3628087774E-002 +8.9338643400E+001 +9.7082215244E-001 -1.1614474450E+001 +9.7222724468E-001 -1.1635669150E+001 +1.4580951495E-002 +9.3938662585E+001
4208950000.000 +1.4132989310E-002 +8.5948866732E+001 +9.7074162947E-001 -1.2168521704E+001 +9.7175140022E-001 -1.2156887216E+001 +1.4993734630E-002 +9.4004672648E+001
4408900000.000 +1.4834715537E-002 +8.1943032163E+001 +9.7019355119E-001 -1.2738161693E+001 +9.7131692838E-001 -1.2746391384E+001 +1.6150658520E-002 +9.1419457100E+001
4608850000.000 +1.5880133458E-002 +8.0793700869E+001 +9.7035807098E-001 -1.3257809832E+001 +9.7100992040E-001 -1.3304393054E+001 +1.7149778222E-002 +8.9749389505E+001
4808800000.000 +1.6736864793E-002 +7.8523993663E+001 +9.6954228165E-001 -1.3820468435E+001 +9.7010627182E-001 -1.3865582859E+001 +1.8213191382E-002 +8.9662471741E+001
5008750000.000 +1.7832435467E-002 +7.6275251846E+001 +9.6987213677E-001 -1.4326320011E+001 +9.7100653691E-001 -1.4378493457E+001 +1.9275550704E-002 +8.6897518855E+001
5208700000.000 +1.8821520823E-002 +7.7235493870E+001 +9.6884457932E-001 -1.4931938450E+001 +9.6944063672E-001 -1.4997632255E+001 +2.0329796093E-002 +8.6053254125E+001
5408650000.000 +1.9206778334E-002 +7.4451797577E+001 +9.6875598126E-001 -1.5441746674E+001 +9.6953691400E-001 -1.5472143696E+001 +2.0910531613E-002 +8.4448127540E+001
5608600000.000 +2.0048405761E-002 +7.1658970460E+001 +9.6900237887E-001 -1.6048978787E+001 +9.7032556632E-001 -1.6067583163E+001 +2.1817106668E-002 +8.1875860393E+001
5808550000.000 +2.0967520196E-002 +7.0548814510E+001 +9.6858034849E-001 -1.6596373001E+001 +9.6957666854E-001 -1.6608467531E+001 +2.2433471333E-002 +7.9932104280E+001
6008500000.000 +2.1302288667E-002 +6.8433021275E+001 +9.6869166092E-001 -1.7148390814E+001 +9.6929354118E-001 -1.7138517373E+001 +2.2917513256E-002 +7.9174827453E+001
6208450000.000 +2.2416852552E-002 +6.5557246738E+001 +9.6830627116E-001 -1.7694318937E+001 +9.6904128605E-001 -1.7700476292E+001 +2.3640326986E-002 +7.7358611940E+001
6408400000.000 +2.3166776357E-002 +6.4530597289E+001 +9.6818877832E-001 -1.8278108439E+001 +9.6941848338E-001 -1.8304408868E+001 +2.4383750745E-002 +7.5609929819E+001
6608350000.000 +2.3619658522E-002 +6.3064950517E+001 +9.6689861830E-001 -1.8815758003E+001 +9.6838759509E-001 -1.8825409696E+001 +2.4815449697E-002 +7.4273660085E+001
6808300000.000 +2.4877450301E-002 +5.9677141944E+001 +9.6840203562E-001 -1.9342816245E+001 +9.6938788499E-001 -1.9293853190E+001 +2.6009616501E-002 +7.1830371916E+001
7008250000.000 +2.5738621928E-002 +5.8790901571E+001 +9.6761583270E-001 -1.9965576261E+001 +9.6857257295E-001 -2.0030166136E+001 +2.6587909481E-002 +7.0788942473E+001
7208200000.000 +2.6068599642E-002 +5.7307947682E+001 +9.6676663291E-001 -2.0478095586E+001 +9.6763068436E-001 -2.0464808312E+001 +2.6934882722E-002 +7.0117209280E+001
7408150000.000 +2.6879296121E-002 +5.4666973339E+001 +9.6683223085E-001 -2.1090009331E+001 +9.6850828797E-001 -2.1107044013E+001 +2.7892395015E-002 +6.8933510100E+001
7608100000.000 +2.7893620836E-002 +5.3746379058E+001 +9.6653559511E-001 -2.1568473363E+001 +9.6499033811E-001 -2.1613542317E+001 +2.8778035601E-002 +6.9095110427E+001
7808050000.000 +2.7890150485E-002 +5.3429425682E+001 +9.6515273704E-001 -2.2123765813E+001 +9.6412272956E-001 -2.2168818381E+001 +2.9129900496E-002 +6.8103411668E+001
8008000000.000 +2.8936993785E-002 +5.1088612656E+001 +9.6409256160E-001 -2.2632908202E+001 +9.6451378965E-001 -2.2686762927E+001 +2.9951092102E-002 +6.7550604781E+001
8207950000.000 +2.9433723848E-002 +5.1085636809E+001 +9.6445399497E-001 -2.3369941036E+001 +9.6619574082E-001 -2.3404084590E+001 +3.0795528086E-002 +6.6641079918E+001
8407900000.000 +3.0305306315E-002 +4.9551802826E+001 +9.6235430885E-001 -2.3861163228E+001 +9.6269303785E-001 -2.3811270241E+001 +3.1870163196E-002 +6.5814361807E+001
8607850000.000 +3.1641141281E-002 +4.7424803257E+001 +9.6414565905E-001 -2.4273757457E+001 +9.6666020673E-001 -2.4204832843E+001 +3.2988243315E-002 +6.4826008830E+001
8807800000.000 +3.3403785130E-002 +4.6039516418E+001 +9.6288678276E-001 -2.4924683213E+001 +9.6452511922E-001 -2.5018027905E+001 +3.4537651388E-002 +6.2528053607E+001
9007750000.000 +3.3383079012E-002 +4.4367389795E+001 +9.6150852147E-001 -2.5442822992E+001 +9.6271463238E-001 -2.5405960097E+001 +3.4425609505E-002 +6.1248350649E+001
9207700000.000 +3.4326875838E-002 +4.2542911578E+001 +9.6250012579E-001 -2.5971295733E+001 +9.6546208384E-001 -2.6032729897E+001 +3.5373673563E-002 +5.9530636565E+001
9407650000.000 +3.5905769095E-002 +4.1480241085E+001 +9.6199843946E-001 -2.6521182380E+001 +9.6504379077E-001 -2.6647428616E+001 +3.6363206444E-002 +5.8243090919E+001
9607600000.000 +3.6538546798E-002 +4.0066893890E+001 +9.6050958749E-001 -2.7057108915E+001 +9.6314906465E-001 -2.7217723608E+001 +3.6961011529E-002 +5.7447042262E+001
9807550000.000 +3.7208799013E-002 +3.7161694819E+001 +9.6105980926E-001 -2.7595558670E+001 +9.6271886943E-001 -2.7656147521E+001 +3.7428269818E-002 +5.5897192489E+001
10007500000.000 +3.7505290759E-002 +3.4754306173E+001 +9.6236786325E-001 -2.8268713816E+001 +9.6433789327E-001 -2.8322107246E+001 +3.8085583187E-002 +5.4027973090E+001
10207450000.000 +3.7952468564E-002 +3.5398814020E+001 +9.6018235088E-001 -2.8790525755E+001 +9.5819009275E-001 -2.8775382217E+001 +3.8395760961E-002 +5.4641594951E+001
10407400000.000 +3.8826285938E-002 +3.3152864128E+001 +9.6178504469E-001 -2.9193073895E+001 +9.6071023793E-001 -2.8972199965E+001 +3.9458123111E-002 +5.4267015715E+001
10607350000.000 +3.9044409174E-002 +3.3325258040E+001 +9.5911188349E-001 -2.9892138782E+001 +9.6138137965E-001 -2.9944169309E+001 +3.9711999210E-002 +5.3467397787E+001
10807300000.000 +3.9789021244E-002 +3.2269097883E+001 +9.5941609284E-001 -3.0316819569E+001 +9.5518906666E-001 -3.0230072558E+001 +4.0564503315E-002 +5.2809146047E+001
11007250000.000 +4.0412003905E-002 +2.9809450807E+001 +9.5894124320E-001 -3.0852393054E+001 +9.6121969885E-001 -3.0681626606E+001 +4.1414579192E-002 +5.1571855970E+001
11207200000.000 +4.2165450068E-002 +2.8708177462E+001 +9.5999909530E-001 -3.1331448393E+001 +9.5950268734E-001 -3.1235043488E+001 +4.2511865126E-002 +5.0397166587E+001
11407150000.000 +4.2063563770E-002 +2.8418617780E+001 +9.5585877081E-001 -3.2056701925E+001 +9.5886037943E-001 -3.1982495782E+001 +4.2793355418E-002 +4.9438695238E+001
11607100000.000 +4.2132892075E-002 +2.5561771582E+001 +9.5640233268E-001 -3.2117622850E+001 +9.5533043446E-001 -3.2254633775E+001 +4.2845586263E-002 +4.7717136832E+001
11807050000.000 +4.3594969700E-002 +2.4473660029E+001 +9.5996118982E-001 -3.3048591171E+001 +9.6552966130E-001 -3.3051407945E+001 +4.4359316109E-002 +4.6179414809E+001
12007000000.000 +4.4385860296E-002 +2.3834299787E+001 +9.5455118390E-001 -3.3200470343E+001 +9.5324697628E-001 -3.3610124827E+001 +4.5131692639E-002 +4.4793163690E+001
12206950000.000 +4.5205720483E-002 +2.2331605583E+001 +9.5769782061E-001 -3.3923463673E+001 +9.6381032484E-001 -3.3771465119E+001 +4.5761374356E-002 +4.4293253975E+001
12406900000.000 +4.7177340479E-002 +2.0200460987E+001 +9.5784002253E-001 -3.4282146626E+001 +9.6219101474E-001 -3.4890108180E+001 +4.7639011907E-002 +4.1710270013E+001
12606850000.000 +4.5032002351E-002 +2.0973107050E+001 +9.5984343654E-001 -3.5113032414E+001 +9.6082990212E-001 -3.5247994516E+001 +4.6371364923E-002 +4.1994314812E+001
12806800000.000 +4.7211612859E-002 +2.2125980942E+001 +9.5601382456E-001 -3.5354611918E+001 +9.5870364910E-001 -3.5855374112E+001 +4.7438851326E-002 +4.1702116769E+001
13006750000.000 +5.0682391058E-002 +1.9029311563E+001 +9.6210566297E-001 -3.6254477393E+001 +9.6565792909E-001 -3.6397842509E+001 +4.7549959008E-002 +4.0912211788E+001
13206700000.000 +4.9702156800E-002 +1.9043582593E+001 +9.5815244748E-001 -3.6896802029E+001 +9.6035604634E-001 -3.7360986439E+001 +4.7901817073E-002 +4.2445800776E+001
13406650000.000 +5.0061773977E-002 +1.5911081020E+001 +9.6189213959E-001 -3.7398115474E+001 +9.5848587406E-001 -3.7162533903E+001 +4.8932645784E-002 +4.1277693029E+001
13606600000.000 +5.0487038434E-002 +1.3882143260E+001 +9.5916607216E-001 -3.7955971269E+001 +9.6306819147E-001 -3.7846665900E+001 +4.9555848037E-002 +4.0518717462E+001
13806550000.000 +5.1055644438E-002 +1.4507177698E+001 +9.5742505713E-001 -3.8671430305E+001 +9.5525981554E-001 -3.8482464059E+001 +5.0544848930E-002 +4.1249120899E+001
14006500000.000 +5.0915160532E-002 +1.1764950481E+001 +9.5475804563E-001 -3.9063049566E+001 +9.5746125439E-001 -3.8637688588E+001 +5.0426945715E-002 +3.8971427654E+001
14206450000.000 +5.1428406669E-002 +1.1080994635E+001 +9.5827072041E-001 -3.9592758640E+001 +9.5952871681E-001 -3.9172090252E+001 +5.1506667185E-002 +3.8469995484E+001
14406400000.000 +5.3158495898E-002 +1.0263007674E+001 +9.5875765661E-001 -4.0119976830E+001 +9.5598511289E-001 -3.9399741538E+001 +5.2688238886E-002 +3.7821836891E+001
14606350000.000 +5.2775760039E-002 +9.2227928903E+000 +9.5287067095E-001 -4.0356627507E+001 +9.5729985114E-001 -3.9968637122E+001 +5.2608040112E-002 +3.6375640239E+001
14806300000.000 +5.4578697987E-002 +8.3168744000E+000 +9.6033742444E-001 -4.0695893464E+001 +9.5942949849E-001 -4.0608056495E+001 +5.4176859674E-002 +3.5174328235E+001
15006250000.000 +5.4853441956E-002 +7.4896673514E+000 +9.5535442979E-001 -4.1469687469E+001 +9.6238130649E-001 -4.1585973628E+001 +5.4746548601E-002 +3.3656436302E+001
15206200000.000 +5.3941263600E-002 +6.5143778527E+000 +9.6030726521E-001 -4.1567214850E+001 +9.5578920809E-001 -4.1427950324E+001 +5.3845646702E-002 +3.3759437693E+001
15406150000.000 +5.7066060459E-002 +4.5872052725E+000 +9.6178674333E-001 -4.2512316826E+001 +9.7111793170E-001 -4.2373673623E+001 +5.6902329622E-002 +3.1802813821E+001
15606100000.000 +5.6758713057E-002 +4.1511038729E+000 +9.6049734678E-001 -4.2855420202E+001 +9.5870409914E-001 -4.3629556838E+001 +5.6865458303E-002 +3.0931179639E+001
15806050000.000 +5.6467288436E-002 +3.2932868819E+000 +9.6179793794E-001 -4.3854114109E+001 +9.6601987131E-001 -4.3606905689E+001 +5.7063714865E-002 +3.0984482758E+001
16006000000.000 +5.7624821109E-002 +2.0141835094E+000 +9.6441792106E-001 -4.3995025556E+001 +9.6279566505E-001 -4.4721799857E+001 +5.8224816111E-002 +3.0100234079E+001
16205950000.000 +5.7211970798E-002 +2.7151224472E+000 +9.6498651312E-001 -4.4876040733E+001 +9.5882207763E-001 -4.5275346028E+001 +5.8430236229E-002 +3.0569257868E+001
16405900000.000 +5.9364493094E-002 +4.8774270803E-002 +9.5785896536E-001 -4.4782765808E+001 +9.5363306189E-001 -4.6476272160E+001 +6.0620736992E-002 +2.7571691621E+001
16605850000.000 +5.8479547396E-002 +4.0758086313E-002 +9.6526287680E-001 -4.5938109273E+001 +9.6341122815E-001 -4.6097378685E+001 +6.0433677871E-002 +2.8795592241E+001
16805800000.000 +5.9256988890E-002 +2.2641181170E+000 +9.5411479787E-001 -4.6636915330E+001 +9.6381284026E-001 -4.7523105867E+001 +6.1572465054E-002 +3.0132119467E+001
17005750000.000 +5.9007074274E-002 +4.8858114849E-001 +9.6255098455E-001 -4.7347974686E+001 +9.5283226407E-001 -4.7051205621E+001 +6.1972131870E-002 +2.8840603751E+001
17205700000.000 +6.0275231511E-002 -5.4807621521E-001 +9.5632169752E-001 -4.7713915829E+001 +9.6244866849E-001 -4.8061025070E+001 +6.3437482112E-002 +2.7894905345E+001
17405650000.000 +6.0832353013E-002 -4.8846448948E-001 +9.6280746160E-001 -4.8315233960E+001 +9.5652905347E-001 -4.8490644751E+001 +6.3650570580E-002 +2.7160668995E+001
17605600000.000 +6.2071102539E-002 -2.2340771936E+000 +9.5193110529E-001 -4.8924152602E+001 +9.5866220902E-001 -4.8702017967E+001 +6.4297610373E-002 +2.5829246060E+001
17805550000.000 +6.3042021918E-002 -3.9701368294E+000 +9.6269723634E-001 -4.9418771604E+001 +9.5968056320E-001 -4.8890584829E+001 +6.5342716498E-002 +2.4994644627E+001
18005500000.000 +6.3626550155E-002 -3.9796978023E+000 +9.5379827025E-001 -5.0094782160E+001 +9.6664709941E-001 -5.0043811394E+001 +6.5008320284E-002 +2.5313733275E+001
18205450000.000 +6.3911220882E-002 -5.1266082689E+000 +9.5464449960E-001 -5.0207055027E+001 +9.6320491845E-001 -5.0237138982E+001 +6.5959361593E-002 +2.3442704539E+001
18405400000.000 +6.4561894378E-002 -6.1803672313E+000 +9.5684049102E-001 -5.1122317569E+001 +9.7402880572E-001 -5.0479881124E+001 +6.6436899591E-002 +2.2240939449E+001
18605350000.000 +6.4955961237E-002 -5.9638087156E+000 +9.5788208334E-001 -5.1869192099E+001 +9.7132182465E-001 -5.1928448336E+001 +6.7155895879E-002 +2.1694908326E+001
18805300000.000 +6.5637441923E-002 -7.1044152059E+000 +9.5908762512E-001 -5.1871340015E+001 +9.5182861779E-001 -5.2099615508E+001 +6.7482232266E-002 +2.0349257650E+001
19005250000.000 +6.7136842090E-002 -7.7150021933E+000 +9.6333558305E-001 -5.2331336881E+001 +9.7147602069E-001 -5.2355192746E+001 +6.9680345688E-002 +2.0170912190E+001
19205200000.000 +6.7059415251E-002 -8.6851679545E+000 +9.6769958942E-001 -5.2823248315E+001 +9.6270566383E-001 -5.4194134991E+001 +6.9534437715E-002 +1.7870668855E+001
19405150000.000 +6.5896082541E-002 -7.9394076702E+000 +9.6669902358E-001 -5.3656594446E+001 +9.5417245058E-001 -5.4346467064E+001 +6.8844846168E-002 +1.8386126447E+001
19605100000.000 +6.5765017428E-002 -1.0034362511E+001 +9.7152175700E-001 -5.3835015026E+001 +9.5165926778E-001 -5.4893507657E+001 +6.9654292877E-002 +1.7231525417E+001
19805050000.000 +6.7451189137E-002 -9.4919407719E+000 +9.6845152275E-001 -5.5120255611E+001 +9.6249031842E-001 -5.5530501511E+001 +7.0915857736E-002 +1.7599329934E+001
20005000000.000 +6.8854753051E-002 -9.9442178208E+000 +9.5933367533E-001 -5.5437693395E+001 +9.5314748654E-001 -5.6565123688E+001 +7.2410229084E-002 +1.7334116888E+001
20204950000.000 +6.9304793356E-002 -1.0464558843E+001 +9.7037647341E-001 -5.6329623181E+001 +9.5756435880E-001 -5.6022989124E+001 +7.3982883065E-002 +1.7290948124E+001
20404900000.000 +6.9409178042E-002 -1.0712514099E+001 +9.6461342199E-001 -5.6759608085E+001 +9.5793352069E-001 -5.7574609903E+001 +7.4261418267E-002 +1.6445384837E+001
20604850000.000 +7.1749163247E-002 -1.0822828949E+001 +9.6112308882E-001 -5.7461277645E+001 +9.4150619248E-001 -5.7178309381E+001 +7.5320659773E-002 +1.5861613299E+001
20804800000.000 +7.1317216731E-002 -1.2434574237E+001 +9.5343363576E-001 -5.7969797515E+001 +9.6378457836E-001 -5.7796783882E+001 +7.6028170157E-002 +1.5219370655E+001
21004750000.000 +7.2821785768E-002 -1.2715559666E+001 +9.6071612734E-001 -5.8648687607E+001 +9.5781593197E-001 -5.8548093019E+001 +7.7370393021E-002 +1.4494869646E+001
21204700000.000 +7.3086619044E-002 -1.3298592654E+001 +9.4657859260E-001 -5.8950391101E+001 +9.6588870648E-001 -5.9004877875E+001 +7.6894128319E-002 +1.3962283464E+001
21404650000.000 +7.4170049170E-002 -1.4664531960E+001 +9.5416683234E-001 -5.9279351052E+001 +9.5934385147E-001 -5.9132236213E+001 +7.7811765185E-002 +1.3224047728E+001
21604600000.000 +7.2101139461E-002 -1.4967041657E+001 +9.4566934815E-001 -6.0576563412E+001 +9.8120104521E-001 -5.9821090751E+001 +7.6676817565E-002 +1.2869962896E+001
21804550000.000 +7.6158706658E-002 -1.4920280237E+001 +9.5156994283E-001 -6.0449889990E+001 +9.6299641824E-001 -6.0910614456E+001 +7.9613890402E-002 +1.1343142823E+001
22004500000.000 +7.5646785774E-002 -1.5735950200E+001 +9.5640930724E-001 -6.1136582647E+001 +9.6960392699E-001 -6.0119061259E+001 +7.9357454970E-002 +1.0517795202E+001
22204450000.000 +7.8697070073E-002 -1.6218894408E+001 +9.5760701063E-001 -6.1445540916E+001 +9.7292667254E-001 -6.1514255712E+001 +8.2314716906E-002 +1.0631400198E+001
22404400000.000 +7.9132445191E-002 -1.5761739919E+001 +9.5330389537E-001 -6.2403952763E+001 +9.6397696141E-001 -6.2661342752E+001 +8.2042264423E-002 +9.3049154766E+000
22604350000.000 +8.0028858924E-002 -1.7248861790E+001 +9.5972275381E-001 -6.2542935579E+001 +9.6152301912E-001 -6.2985220819E+001 +8.3473367506E-002 +8.3534932292E+000
22804300000.000 +8.1121440117E-002 -1.8300473498E+001 +9.6565063678E-001 -6.3635871438E+001 +9.6767972067E-001 -6.4157334330E+001 +8.4156967444E-002 +7.3411149921E+000
23004250000.000 +8.0539258422E-002 -1.8046085984E+001 +9.6445030298E-001 -6.4171580413E+001 +9.4915364526E-001 -6.4901623716E+001 +8.4059884153E-002 +6.7200234339E+000
23204200000.000 +8.1955969535E-002 -1.8936693273E+001 +9.6253840357E-001 -6.4562762222E+001 +9.4475984216E-001 -6.5295776255E+001 +8.5289733452E-002 +6.2237765994E+000
23404150000.000 +8.2674199187E-002 -1.9845419280E+001 +9.7076122042E-001 -6.5836353638E+001 +9.5671874083E-001 -6.5540208709E+001 +8.7072666829E-002 +6.1083353336E+000
23604100000.000 +8.2915600853E-002 -1.9746381483E+001 +9.6000431865E-001 -6.5858906591E+001 +9.5007281803E-001 -6.7653501338E+001 +8.6998234949E-002 +5.0488578244E+000
23804050000.000 +8.2998986237E-002 -1.8502483398E+001 +9.7066190713E-001 -6.6661333865E+001 +9.2773384205E-001 -6.6293737076E+001 +8.8280129128E-002 +6.4942235330E+000
24004000000.000 +8.6035064177E-002 -2.1241927117E+001 +9.5743223244E-001 -6.6924793424E+001 +9.5058348140E-001 -6.7997314920E+001 +8.9835798642E-002 +4.2798228908E+000
24203950000.000 +8.7338070524E-002 -1.8836731162E+001 +9.5827569110E-001 -6.8142659223E+001 +9.3424394255E-001 -6.8754721448E+001 +9.0193932168E-002 +4.5833847016E+000
24403900000.000 +8.8967263536E-002 -2.3567951210E+001 +9.4728122455E-001 -6.8045030203E+001 +9.4451252762E-001 -6.8564264230E+001 +9.1934596504E-002 +2.3459503680E+000
24603850000.000 +8.8420753935E-002 -2.4618320078E+001 +9.5699051184E-001 -6.8691752261E+001 +9.4661534147E-001 -6.8693312039E+001 +9.2127227572E-002 +1.6798559025E+000
24803800000.000 +9.0433319991E-002 -2.4505494379E+001 +9.4507150629E-001 -6.9022810120E+001 +9.5111530945E-001 -7.0449448745E+001 +9.3826524738E-002 +1.1541723679E+000
25003750000.000 +8.5846650582E-002 -2.6128995562E+001 +9.5732046291E-001 -6.9345810137E+001 +9.3099754010E-001 -6.9854720371E+001 +9.1166221236E-002 -2.5383981854E-001
25203700000.000 +8.7353381642E-002 -2.6668483728E+001 +9.5082201764E-001 -7.0433601279E+001 +9.6427535156E-001 -6.9789521857E+001 +9.3756746338E-002 -2.5071825565E-001
25403650000.000 +8.9822591024E-002 -2.5903898807E+001 +9.4247118795E-001 -7.0724090680E+001 +9.4765743005E-001 -7.1363726107E+001 +9.4332298568E-002 -1.0279881432E+000
25603600000.000 +8.8952367407E-002 -2.8454960056E+001 +9.4025657402E-001 -7.1077942612E+001 +9.4404920772E-001 -7.0450472858E+001 +9.4471103719E-002 -2.8727867984E+000
25803550000.000 +9.0839858754E-002 -2.7738865519E+001 +9.4337523590E-001 -7.1465579194E+001 +9.5649169762E-001 -7.1705061856E+001 +9.5815437286E-002 -2.1290231187E+000
26003500000.000 +9.1957509032E-002 -2.8662079398E+001 +9.4396827631E-001 -7.2834522959E+001 +9.5381998760E-001 -7.1899288646E+001 +9.6526968856E-002 -3.5909362163E+000
26203450000.000 +9.1823649344E-002 -2.9266125670E+001 +9.4052297220E-001 -7.2997389651E+001 +9.5137532344E-001 -7.2242227852E+001 +9.6846490834E-002 -4.5541629395E+000
26403400000.000 +9.4741802118E-002 -2.9449457158E+001 +9.5365928668E-001 -7.3689915085E+001 +9.4767507905E-001 -7.2443056449E+001 +9.9827496024E-002 -4.6197463089E+000
26603350000.000 +9.6009457102E-002 -2.8765656210E+001 +9.3942571885E-001 -7.3790620432E+001 +9.5977846898E-001 -7.4532063542E+001 +1.0007809542E-001 -5.2074676723E+000
26803300000.000 +9.5762898470E-002 -2.9991124645E+001 +9.5124245940E-001 -7.4292236228E+001 +9.4516751232E-001 -7.4334083760E+001 +1.0040642389E-001 -6.5937954543E+000
27003250000.000 +9.6746953676E-002 -3.0600908107E+001 +9.5045966589E-001 -7.5160937908E+001 +9.5708555291E-001 -7.5286622264E+001 +1.0253342634E-001 -6.6949789854E+000
27203200000.000 +9.6368353237E-002 -2.9523081560E+001 +9.5865982974E-001 -7.6041835373E+001 +9.2776863665E-001 -7.6792304417E+001 +1.0116265819E-001 -7.2116049602E+000
27403150000.000 +9.7571861437E-002 -3.0824438530E+001 +9.5231414780E-001 -7.6240132526E+001 +9.2530337418E-001 -7.7087095058E+001 +1.0325145847E-001 -8.4702726154E+000
27603100000.000 +9.7022083368E-002 -3.0090524573E+001 +9.6266420910E-001 -7.7229160476E+001 +9.2774484491E-001 -7.7472484922E+001 +1.0350333049E-001 -7.9367193211E+000
27803050000.000 +9.9434091450E-002 -2.9631065968E+001 +9.6036383065E-001 -7.8229791859E+001 +9.2148463142E-001 -7.8358820627E+001 +1.0409089758E-001 -7.4742318450E+000
28003000000.000 +9.7550393917E-002 -3.0180013436E+001 +9.6265737146E-001 -7.8537349695E+001 +9.1222028259E-001 -7.8538124707E+001 +1.0441938063E-001 -8.0422966501E+000
28202950000.000 +1.0111024071E-001 -3.2341655500E+001 +9.6018611790E-001 -7.9260302318E+001 +9.2034966446E-001 -7.8495601216E+001 +1.0700420663E-001 -8.7773921239E+000
28402900000.000 +1.0021789315E-001 -3.4401993809E+001 +9.4354831758E-001 -7.9483226372E+001 +9.5382743030E-001 -7.9686511568E+001 +1.0755618375E-001 -1.0541373187E+001
28602850000.000 +1.0364532291E-001 -3.5399439541E+001 +9.3543392438E-001 -7.9829601215E+001 +9.2885529169E-001 -8.0060868183E+001 +1.0892798742E-001 -1.2074723843E+001
28802800000.000 +1.0098314079E-001 -3.6370557495E+001 +9.3808966438E-001 -8.0213127031E+001 +9.4624555675E-001 -7.9526737736E+001 +1.0903516272E-001 -1.3018588030E+001
29002750000.000 +1.0436941102E-001 -3.6030093794E+001 +9.4369134311E-001 -8.0428565156E+001 +9.4904592344E-001 -8.1653653132E+001 +1.1100406692E-001 -1.4014652026E+001
29202700000.000 +1.0553179677E-001 -3.5973435848E+001 +9.3617034968E-001 -8.0741929238E+001 +9.4494027850E-001 -8.2052384630E+001 +1.1167901423E-001 -1.5070336576E+001
29402650000.000 +1.0603642526E-001 -3.6544099892E+001 +9.4130298364E-001 -8.0919157587E+001 +9.4858988814E-001 -8.2175893667E+001 +1.1386680086E-001 -1.5759565956E+001
29602600000.000 +1.0892127473E-001 -3.6697437441E+001 +9.4371339943E-001 -8.1635457743E+001 +9.5057097904E-001 -8.3047262911E+001 +1.1610780358E-001 -1.6743624300E+001
29802550000.000 +1.0875826746E-001 -3.8589800883E+001 +9.4115649960E-001 -8.1754061520E+001 +9.3352190267E-001 -8.3937811713E+001 +1.1690525901E-001 -1.8972135504E+001
30002500000.000 +1.0829617757E-001 -3.8444226889E+001 +9.4971638462E-001 -8.2722696515E+001 +9.3683281005E-001 -8.2984882303E+001 +1.1699079145E-001 -1.8003140493E+001
30202450000.000 +1.1137760960E-001 -3.8934855485E+001 +9.3862116696E-001 -8.3926142166E+001 +9.5446517021E-001 -8.4568350401E+001 +1.1819541224E-001 -1.8903346442E+001
30402400000.000 +1.0914647205E-001 -3.9429454717E+001 +9.5058489464E-001 -8.4620593980E+001 +9.1259037125E-001 -8.4764285516E+001 +1.1611171142E-001 -1.9903340967E+001
30602350000.000 +1.1159130138E-001 -4.1268603060E+001 +9.4381004646E-001 -8.5646523131E+001 +9.2472398135E-001 -8.3669700274E+001 +1.1974816434E-001 -2.0493914914E+001
30802300000.000 +1.1285411628E-001 -3.9943766951E+001 +9.4995039489E-001 -8.6251896611E+001 +9.1804506596E-001 -8.5336296293E+001 +1.1888641079E-001 -1.9473547729E+001
31002250000.000 +1.1579399470E-001 -4.2591996071E+001 +9.2555961149E-001 -8.7041637168E+001 +9.2275461206E-001 -8.5421905527E+001 +1.2075403653E-001 -2.2238117729E+001
31202200000.000 +1.1500117666E-001 -4.1922656712E+001 +9.4577120811E-001 -8.7242955225E+001 +9.1902740100E-001 -8.6604413072E+001 +1.2127466889E-001 -2.1505595061E+001
31402150000.000 +1.1687219801E-001 -4.2889036438E+001 +9.3159380821E-001 -8.8559625861E+001 +9.3872758346E-001 -8.7197989284E+001 +1.2265905978E-001 -2.3616800188E+001
31602100000.000 +1.1766789124E-001 -4.2977087120E+001 +9.3976988891E-001 -8.8160010826E+001 +9.0637709564E-001 -8.8837787283E+001 +1.2179790870E-001 -2.4529648654E+001
31802050000.000 +1.1657370217E-001 -4.7957646339E+001 +9.1806752643E-001 -8.9058559851E+001 +9.3118932098E-001 -8.6797189211E+001 +1.2337408553E-001 -2.7822486197E+001
32002000000.000 +1.1809324928E-001 -4.5444834710E+001 +9.3986381946E-001 -8.8934926202E+001 +9.3189800246E-001 -8.9404630570E+001 +1.2350340925E-001 -2.7031573936E+001
32201950000.000 +1.1851485714E-001 -4.5870289522E+001 +9.2689387734E-001 -8.9600618137E+001 +9.3394436882E-001 -8.9202345371E+001 +1.2320776993E-001 -2.8451143509E+001
32401900000.000 +1.1635522701E-001 -4.6797207266E+001 +9.5029089591E-001 -8.9082608988E+001 +9.2567714476E-001 -9.0423083769E+001 +1.2347761437E-001 -2.9386596565E+001
32601850000.000 +1.2043635708E-001 -4.6765242006E+001 +9.3450826509E-001 -9.0768697592E+001 +9.3936051138E-001 -9.0398510367E+001 +1.2551587714E-001 -2.9436892228E+001
32801800000.000 +1.2232252899E-001 -4.7430067087E+001 +9.3809808451E-001 -9.0613146902E+001 +9.3667762419E-001 -9.2115823953E+001 +1.2537849354E-001 -3.0253603283E+001
33001750000.000 +1.2253558468E-001 -4.7617330286E+001 +9.4175196014E-001 -9.1428591307E+001 +9.3700442718E-001 -9.1978609323E+001 +1.2609347047E-001 -3.1018554611E+001
33201700000.000 +1.2337256736E-001 -4.9018862846E+001 +9.4374702533E-001 -9.1565871340E+001 +9.3900247987E-001 -9.2339094532E+001 +1.2668665474E-001 -3.1720267550E+001
33401650000.000 +1.2403843842E-001 -4.9830228458E+001 +9.4073407942E-001 -9.2134388238E+001 +9.3391297451E-001 -9.2985194130E+001 +1.2672873892E-001 -3.2480775630E+001
33601600000.000 +1.2439671854E-001 -5.0583891392E+001 +9.4076322456E-001 -9.3103322569E+001 +9.2666603750E-001 -9.3322694569E+001 +1.2722273832E-001 -3.3063283265E+001
33801550000.000 +1.2583660765E-001 -5.1542884453E+001 +9.3891235471E-001 -9.3977436009E+001 +9.2825289443E-001 -9.3760574834E+001 +1.2839439205E-001 -3.3571536069E+001
34001500000.000 +1.2647507595E-001 -5.3322135007E+001 +9.3307971896E-001 -9.4211803739E+001 +9.1308189354E-001 -9.4194568140E+001 +1.2830025659E-001 -3.5317035101E+001
34201450000.000 +1.2429268542E-001 -5.4005133443E+001 +9.3829724954E-001 -9.4405121062E+001 +9.1500231812E-001 -9.4851983122E+001 +1.2911764810E-001 -3.6346752735E+001
34401400000.000 +1.2699829532E-001 -5.5130106821E+001 +9.3256669289E-001 -9.5465326368E+001 +9.1714469750E-001 -9.5260267346E+001 +1.3049442653E-001 -3.6815665321E+001
34601350000.000 +1.2947986409E-001 -5.4771389229E+001 +9.3358123540E-001 -9.6396310921E+001 +9.1692587593E-001 -9.6724135786E+001 +1.3269498899E-001 -3.7260912894E+001
34801300000.000 +1.2861693779E-001 -5.5939010049E+001 +9.3478090108E-001 -9.6716552065E+001 +8.9439502649E-001 -9.6413082856E+001 +1.3320117019E-001 -3.8637168684E+001
35001250000.000 +1.3351538394E-001 -5.8179201926E+001 +9.3012424249E-001 -9.7776653951E+001 +9.0303483102E-001 -9.6269578962E+001 +1.3638048569E-001 -3.9083282810E+001
35201200000.000 +1.3296595358E-001 -5.8974188014E+001 +9.2446094275E-001 -9.7891874182E+001 +9.0100543893E-001 -9.8145064468E+001 +1.3591572103E-001 -4.1218973942E+001
35401150000.000 +1.3214277375E-001 -6.0020161602E+001 +9.2490921706E-001 -9.8667344646E+001 +9.0835632001E-001 -9.8089742548E+001 +1.3593127582E-001 -4.2392533831E+001
35601100000.000 +1.3007613915E-001 -6.1136756725E+001 +9.2954810101E-001 -9.8953712461E+001 +9.1065596055E-001 -9.8309422544E+001 +1.3327436756E-001 -4.3211469535E+001
35801050000.000 +1.3314018729E-001 -6.0500793719E+001 +9.2141665059E-001 -1.0007536582E+002 +9.0948051626E-001 -9.9638737892E+001 +1.3478572905E-001 -4.3176254878E+001
36001000000.000 +1.3163717722E-001 -6.1920267366E+001 +9.2664190318E-001 -9.9836539819E+001 +9.0478184115E-001 -1.0084063026E+002 +1.3508924782E-001 -4.4854152932E+001
36200950000.000 +1.3241313552E-001 -6.3992552970E+001 +9.2262040662E-001 -1.0127263488E+002 +9.1920666001E-001 -9.9759804786E+001 +1.3544274002E-001 -4.5909274195E+001
36400900000.000 +1.3060269804E-001 -6.4335870573E+001 +9.2241362626E-001 -1.0053586722E+002 +9.2592439591E-001 -1.0142446479E+002 +1.3341134632E-001 -4.7826552171E+001
36600850000.000 +1.2879516476E-001 -6.7041065281E+001 +9.1762492940E-001 -1.0120323031E+002 +9.0448120687E-001 -1.0098334627E+002 +1.3259885556E-001 -5.0295504538E+001
36800800000.000 +1.2653044186E-001 -6.6918669897E+001 +9.3368588596E-001 -1.0087465761E+002 +9.2650797106E-001 -1.0186572349E+002 +1.3177920193E-001 -5.0200301550E+001
37000750000.000 +1.2467476652E-001 -6.7615997928E+001 +9.2658488383E-001 -1.0175741500E+002 +9.2440923620E-001 -1.0193006127E+002 +1.3085013960E-001 -5.1197409025E+001
37200700000.000 +1.1869667997E-001 -6.8710308248E+001 +9.3487657917E-001 -1.0109655994E+002 +9.1727244271E-001 -1.0227520842E+002 +1.2873876366E-001 -5.2626078733E+001
37400650000.000 +1.2018138119E-001 -6.8275258421E+001 +9.3779584170E-001 -1.0265610624E+002 +9.1501676951E-001 -1.0241410544E+002 +1.3076945763E-001 -5.2562483035E+001
37600600000.000 +1.1932748080E-001 -6.9074000176E+001 +9.4467559577E-001 -1.0328203851E+002 +9.1647970444E-001 -1.0369711821E+002 +1.2919098444E-001 -5.3566089536E+001
37800550000.000 +1.1844557781E-001 -6.8704009875E+001 +9.4224141476E-001 -1.0437262550E+002 +9.0090711912E-001 -1.0359112891E+002 +1.2827621300E-001 -5.3202291905E+001
38000500000.000 +1.1929279924E-001 -6.9558049411E+001 +9.4327503456E-001 -1.0500450609E+002 +9.1154880391E-001 -1.0300003566E+002 +1.2979946407E-001 -5.2856959717E+001
38200450000.000 +1.2286500083E-001 -7.0468751424E+001 +9.3316363286E-001 -1.0645475288E+002 +9.1026480488E-001 -1.0475433773E+002 +1.3015876094E-001 -5.3879277195E+001
38400400000.000 +1.2104307073E-001 -7.3338052598E+001 +9.2438431558E-001 -1.0635642575E+002 +8.8995381302E-001 -1.0463513527E+002 +1.2945307764E-001 -5.5591590956E+001
38600350000.000 +1.1895184424E-001 -7.2430285708E+001 +9.2825745404E-001 -1.0710101313E+002 +9.1244760661E-001 -1.0559535048E+002 +1.2942469238E-001 -5.6109542492E+001
38800300000.000 +1.1934647975E-001 -7.5945163011E+001 +9.0728011787E-001 -1.0752530342E+002 +8.9913679748E-001 -1.0591921055E+002 +1.2992369890E-001 -5.9400998680E+001
39000250000.000 +1.1906240303E-001 -7.5571363957E+001 +9.1059696073E-001 -1.0788693870E+002 +8.9629964185E-001 -1.0737292472E+002 +1.2951185241E-001 -6.0243692213E+001
39200200000.000 +1.2346829008E-001 -7.6334614537E+001 +9.0253255474E-001 -1.0915011170E+002 +8.8611172280E-001 -1.0742162812E+002 +1.3200290053E-001 -6.1348455749E+001
39400150000.000 +1.1614365692E-001 -7.5627942399E+001 +9.0466971970E-001 -1.0836131544E+002 +9.0646444580E-001 -1.0876323842E+002 +1.2740828348E-001 -6.2948540265E+001
39600100000.000 +1.1433397789E-001 -7.9290073151E+001 +8.9941408425E-001 -1.0843663644E+002 +8.9003683955E-001 -1.0831782476E+002 +1.2629867213E-001 -6.6782033056E+001
39800050000.000 +1.1103884807E-001 -7.4352299946E+001 +9.2443944367E-001 -1.0844158080E+002 +9.2328209398E-001 -1.0931985534E+002 +1.2269923657E-001 -6.4780221681E+001
40000000000.000 +1.1318775220E-001 -7.5238963165E+001 +9.2923271585E-001 -1.0985631773E+002 +9.0933280232E-001 -1.1096850666E+002 +1.2211755508E-001 -6.5983105521E+001
