# Supplementary material for: Conductivity and radio frequency performance data for silver nanoparticle inks deposited via aerosol jet deposition and processed under varying conditions
Source: Data Brief. 2020 Sep 24;33:106331. doi: 10.1016/j.dib.2020.106331 (PMC7560714; doi:10.1016/j.dib.2020.106331)
Supplement: Supplementary file 3 [file mmc3.zip › Sintering Study/Clariant Ink/RF Data/CLA_13_04.S2P]

!  2-Port S-parameters saved by WinCal
! VAR MeasName=S-Parameters (CALIBRATED_DATA) read from VNA (E8364B)
! VAR MeasDate=11/27/2017 4:46:59 PM
! VAR NAME=AFRL171011_12_04
! VAR FILENAME=AFRL171011_12_04.S2P
! VAR DATE=11/27/2017 4:46:59 PM
! VAR PHYS_PORTS=1,2
! VAR ObjTypeName=DATASET
! VAR IndexType=Frequency
!
# Hz S MA R 50
10000000.000 +4.8342336689E-003 +6.1232882070E+001 +9.8839346277E-001 -3.3451314463E-001 +9.8335191655E-001 -3.5770071942E-001 +5.8797782579E-003 +6.9577134379E+001
209950000.000 +3.1720913219E-003 +6.8268830257E+000 +9.8411267645E-001 -7.3862844331E-001 +9.8475791591E-001 -7.8718359579E-001 +3.7265876948E-003 +1.8083137905E+001
409900000.000 +3.4907960744E-003 +1.6017019429E+001 +9.8296360492E-001 -1.3925674250E+000 +9.8366712094E-001 -1.4214892897E+000 +4.0153633944E-003 +1.5035697729E+001
609850000.000 +3.2045936152E-003 +1.4894879166E+001 +9.8242708944E-001 -2.0493783329E+000 +9.8315049710E-001 -2.1232310828E+000 +3.7006459237E-003 +1.6621750157E+001
809800000.000 +3.7292345867E-003 +3.5996288257E+001 +9.8138794055E-001 -2.6538265848E+000 +9.8190316698E-001 -2.7049250788E+000 +4.2183134137E-003 +3.3231114971E+001
1009750000.000 +3.3593319963E-003 +5.2715217403E+001 +9.8021405784E-001 -3.2948339994E+000 +9.8004628085E-001 -3.2954900792E+000 +3.5480069889E-003 +5.4002742234E+001
1209700000.000 +4.4018974426E-003 +5.7224366970E+001 +9.7968681551E-001 -3.8370765273E+000 +9.7962937432E-001 -3.8665248109E+000 +4.9839235691E-003 +6.0675634073E+001
1409650000.000 +4.8425403120E-003 +6.1737977532E+001 +9.7886033469E-001 -4.4521675905E+000 +9.7873610377E-001 -4.4844611443E+000 +5.5545175949E-003 +6.0417193060E+001
1609600000.000 +5.0381962704E-003 +6.2615217210E+001 +9.7810060007E-001 -5.0951937839E+000 +9.7847243434E-001 -5.1043696013E+000 +5.7642695397E-003 +6.0800309983E+001
1809550000.000 +5.0556613812E-003 +7.1356858297E+001 +9.7697976915E-001 -5.6992418074E+000 +9.7728134181E-001 -5.6960225210E+000 +6.0936780973E-003 +6.5637580134E+001
2009500000.000 +6.4911926146E-003 +8.1648301374E+001 +9.7598819458E-001 -6.2832445704E+000 +9.7607942803E-001 -6.3347106578E+000 +6.6761129925E-003 +7.5185682398E+001
2209450000.000 +8.0126849968E-003 +7.9514822217E+001 +9.7527888666E-001 -6.8082141520E+000 +9.7518871558E-001 -6.8677417458E+000 +8.6894991902E-003 +7.9125930084E+001
2409400000.000 +9.0836672291E-003 +7.5320385242E+001 +9.7520480080E-001 -7.4018114207E+000 +9.7496915524E-001 -7.3928461183E+000 +9.5692056345E-003 +7.6222315455E+001
2609350000.000 +1.0387943828E-002 +7.4916996539E+001 +9.7441448967E-001 -7.9883097458E+000 +9.7492730138E-001 -7.9706225014E+000 +1.1043520074E-002 +7.5412766081E+001
2809300000.000 +1.1176768588E-002 +7.3859335139E+001 +9.7417159372E-001 -8.5754152337E+000 +9.7463308919E-001 -8.5674935776E+000 +1.1955506568E-002 +7.3169522631E+001
3009250000.000 +1.1477673547E-002 +7.1938811153E+001 +9.7326865691E-001 -9.1784433144E+000 +9.7362421145E-001 -9.1816277613E+000 +1.2449379202E-002 +7.3461059201E+001
3209200000.000 +1.2905062096E-002 +7.3202549712E+001 +9.7290401317E-001 -9.7639771749E+000 +9.7271988367E-001 -9.7328244086E+000 +1.3654731715E-002 +7.5338540546E+001
3409150000.000 +1.3880312101E-002 +7.3617855475E+001 +9.7216393263E-001 -1.0231837729E+001 +9.7212187207E-001 -1.0305964760E+001 +1.5177194281E-002 +7.6061317208E+001
3609100000.000 +1.4709841557E-002 +7.1848342063E+001 +9.7136497305E-001 -1.0864444250E+001 +9.7141693448E-001 -1.0910197554E+001 +1.6038534538E-002 +7.7531319169E+001
3809050000.000 +1.5811674917E-002 +7.3044602427E+001 +9.7114258629E-001 -1.1469317209E+001 +9.7175407341E-001 -1.1444798528E+001 +1.7209828832E-002 +7.6285951019E+001
4009000000.000 +1.6981836953E-002 +7.1570176479E+001 +9.7016882433E-001 -1.1962071520E+001 +9.7124363504E-001 -1.2051953865E+001 +1.8379792474E-002 +7.3852992025E+001
4208950000.000 +1.7634025133E-002 +6.9829402759E+001 +9.7036250486E-001 -1.2595686419E+001 +9.7085074526E-001 -1.2559424344E+001 +1.9057838273E-002 +7.3475803899E+001
4408900000.000 +1.8717970891E-002 +6.8127364155E+001 +9.6931933226E-001 -1.3136844097E+001 +9.7035590140E-001 -1.3205123840E+001 +2.0428086789E-002 +7.2232895116E+001
4608850000.000 +1.9864127041E-002 +6.7676548900E+001 +9.6973859369E-001 -1.3698808361E+001 +9.7047305062E-001 -1.3726443902E+001 +2.1665906699E-002 +7.1539153329E+001
4808800000.000 +2.0902786522E-002 +6.6400747168E+001 +9.6865160648E-001 -1.4279635515E+001 +9.6970709514E-001 -1.4318065164E+001 +2.2783792384E-002 +7.0847919787E+001
5008750000.000 +2.2344928437E-002 +6.4867187216E+001 +9.6927505809E-001 -1.4791358785E+001 +9.7048508666E-001 -1.4846725194E+001 +2.4194632188E-002 +6.9362881085E+001
5208700000.000 +2.3280485374E-002 +6.4867382144E+001 +9.6865808344E-001 -1.5427715820E+001 +9.6974246832E-001 -1.5499428672E+001 +2.5489337915E-002 +6.8001467464E+001
5408650000.000 +2.4078076074E-002 +6.2648596038E+001 +9.6884305664E-001 -1.5955383670E+001 +9.6978064237E-001 -1.5981485056E+001 +2.6422633880E-002 +6.6795639012E+001
5608600000.000 +2.5089502106E-002 +6.0210505183E+001 +9.6953490768E-001 -1.6584871585E+001 +9.7045909322E-001 -1.6608430415E+001 +2.7651558374E-002 +6.4957989955E+001
5808550000.000 +2.6127245352E-002 +5.9687160796E+001 +9.6885098589E-001 -1.7159448069E+001 +9.6913627122E-001 -1.7156381106E+001 +2.8539552200E-002 +6.3847576767E+001
6008500000.000 +2.6764346336E-002 +5.8804878786E+001 +9.6863523226E-001 -1.7709102380E+001 +9.6846384962E-001 -1.7697690837E+001 +2.9217455577E-002 +6.3882450578E+001
6208450000.000 +2.7997705555E-002 +5.6842871745E+001 +9.6811857957E-001 -1.8269318511E+001 +9.6843885630E-001 -1.8285133662E+001 +3.0186727639E-002 +6.2930341506E+001
6408400000.000 +2.8707412925E-002 +5.7164588038E+001 +9.6743740371E-001 -1.8886272476E+001 +9.6870137578E-001 -1.8919770406E+001 +3.1164023347E-002 +6.1682067058E+001
6608350000.000 +2.9289328040E-002 +5.6187592302E+001 +9.6623700107E-001 -1.9458329090E+001 +9.6709887511E-001 -1.9448891936E+001 +3.1859771685E-002 +6.1074647907E+001
6808300000.000 +3.0767192439E-002 +5.3898719454E+001 +9.6775507614E-001 -1.9972196853E+001 +9.6819232630E-001 -1.9942709807E+001 +3.3354940542E-002 +5.9443244035E+001
7008250000.000 +3.1576416920E-002 +5.3608266612E+001 +9.6641577081E-001 -2.0637083359E+001 +9.6754303899E-001 -2.0690144552E+001 +3.4184526099E-002 +5.8465098635E+001
7208200000.000 +3.2100078904E-002 +5.2394879816E+001 +9.6581079393E-001 -2.1161902786E+001 +9.6657850905E-001 -2.1152608394E+001 +3.4741662129E-002 +5.7504892526E+001
7408150000.000 +3.3091478309E-002 +5.0244465984E+001 +9.6582985025E-001 -2.1786446480E+001 +9.6742630617E-001 -2.1812682461E+001 +3.5868340782E-002 +5.6570112060E+001
7608100000.000 +3.4087665328E-002 +4.9614142120E+001 +9.6555445994E-001 -2.2291090645E+001 +9.6440179390E-001 -2.2323823761E+001 +3.6970211422E-002 +5.6156068977E+001
7808050000.000 +3.4421768016E-002 +4.8710581312E+001 +9.6460034973E-001 -2.2860986534E+001 +9.6396575504E-001 -2.2920721181E+001 +3.7636591430E-002 +5.4624271577E+001
8008000000.000 +3.5614937602E-002 +4.6623136380E+001 +9.6385990131E-001 -2.3382054259E+001 +9.6437714814E-001 -2.3443016429E+001 +3.8704840071E-002 +5.4207283856E+001
8207950000.000 +3.6319654475E-002 +4.6383710789E+001 +9.6448266567E-001 -2.4157460187E+001 +9.6593035882E-001 -2.4187275703E+001 +3.9592201156E-002 +5.3728212128E+001
8407900000.000 +3.7262489341E-002 +4.5301495561E+001 +9.6206072207E-001 -2.4610927697E+001 +9.6197300643E-001 -2.4605847098E+001 +4.0772331223E-002 +5.3105317739E+001
8607850000.000 +3.8599574162E-002 +4.3890303730E+001 +9.6384173756E-001 -2.5087724021E+001 +9.6651845605E-001 -2.5014241766E+001 +4.2125817933E-002 +5.2561137132E+001
8807800000.000 +4.0423005726E-002 +4.2780286083E+001 +9.6242181532E-001 -2.5753806828E+001 +9.6390981959E-001 -2.5844248552E+001 +4.3915573336E-002 +5.1415133858E+001
9007750000.000 +4.0364335238E-002 +4.1850356960E+001 +9.6100921181E-001 -2.6274922585E+001 +9.6146840875E-001 -2.6253138188E+001 +4.4156637858E-002 +5.0235113667E+001
9207700000.000 +4.1263552528E-002 +4.0779257596E+001 +9.6139511899E-001 -2.6838586103E+001 +9.6456832652E-001 -2.6887455654E+001 +4.5297727329E-002 +4.8815867856E+001
9407650000.000 +4.2792616342E-002 +3.9976202937E+001 +9.6113551285E-001 -2.7398735349E+001 +9.6371534885E-001 -2.7541066073E+001 +4.6386586716E-002 +4.8200466331E+001
9607600000.000 +4.3392701034E-002 +3.9046573245E+001 +9.5960701915E-001 -2.7968934270E+001 +9.6195579354E-001 -2.8124077310E+001 +4.7179969185E-002 +4.7425155901E+001
9807550000.000 +4.4002170846E-002 +3.6862590480E+001 +9.5993661512E-001 -2.8504397071E+001 +9.6126288309E-001 -2.8587633183E+001 +4.8095076341E-002 +4.6069266967E+001
10007500000.000 +4.4384228164E-002 +3.4706125496E+001 +9.6131080611E-001 -2.9237335579E+001 +9.6298385449E-001 -2.9257065768E+001 +4.8832946846E-002 +4.4607266601E+001
10207450000.000 +4.4821931756E-002 +3.5313807138E+001 +9.5879449485E-001 -2.9696741129E+001 +9.5682355542E-001 -2.9737429690E+001 +4.9390270239E-002 +4.4354898759E+001
10407400000.000 +4.5736252822E-002 +3.3514393389E+001 +9.6062525737E-001 -3.0155192883E+001 +9.5999220991E-001 -2.9935072168E+001 +5.0573486339E-002 +4.3974868442E+001
10607350000.000 +4.6287496439E-002 +3.3063411063E+001 +9.5868182811E-001 -3.0881622052E+001 +9.6084796974E-001 -3.0936931500E+001 +5.1134323902E-002 +4.2911406471E+001
10807300000.000 +4.7011867854E-002 +3.2423605209E+001 +9.5856987621E-001 -3.1321357111E+001 +9.5455241194E-001 -3.1235062474E+001 +5.2114911590E-002 +4.2080194832E+001
11007250000.000 +4.7832733614E-002 +2.9908455493E+001 +9.5872565450E-001 -3.1868129468E+001 +9.6078641303E-001 -3.1717099801E+001 +5.3155206109E-002 +4.1137610930E+001
11207200000.000 +4.9573932484E-002 +2.9000713270E+001 +9.5980113185E-001 -3.2355581773E+001 +9.5883874743E-001 -3.2275161702E+001 +5.4394709653E-002 +4.0364082717E+001
11407150000.000 +4.9373092740E-002 +2.8960547630E+001 +9.5522958280E-001 -3.3106880544E+001 +9.5846674182E-001 -3.3043330445E+001 +5.4988989114E-002 +3.9509281539E+001
11607100000.000 +4.9360473455E-002 +2.6546865434E+001 +9.5625925517E-001 -3.3168549073E+001 +9.5407584337E-001 -3.3321477691E+001 +5.5073802413E-002 +3.8538241842E+001
11807050000.000 +5.0768386964E-002 +2.5981059892E+001 +9.5922827337E-001 -3.4119852219E+001 +9.6432658916E-001 -3.4167036048E+001 +5.6828712353E-002 +3.7387599509E+001
12007000000.000 +5.1300795745E-002 +2.5754085857E+001 +9.5365913669E-001 -3.4320960636E+001 +9.5159791827E-001 -3.4728379135E+001 +5.7713715865E-002 +3.6390524800E+001
12206950000.000 +5.2253894386E-002 +2.4781873708E+001 +9.5688599456E-001 -3.5033319628E+001 +9.6234408981E-001 -3.4916265352E+001 +5.8541382910E-002 +3.5992000835E+001
12406900000.000 +5.4450083139E-002 +2.2974618458E+001 +9.5678809845E-001 -3.5430220909E+001 +9.6033540270E-001 -3.6047449068E+001 +6.0517775043E-002 +3.4193463110E+001
12606850000.000 +5.1916532669E-002 +2.3245438700E+001 +9.5840809871E-001 -3.6286094458E+001 +9.5950735672E-001 -3.6410443407E+001 +6.0024248925E-002 +3.4336857073E+001
12806800000.000 +5.4080279690E-002 +2.4395886487E+001 +9.5508220510E-001 -3.6426388206E+001 +9.5743843892E-001 -3.7017215378E+001 +6.1464120247E-002 +3.3359474638E+001
13006750000.000 +5.7358344925E-002 +2.1513873702E+001 +9.6129849061E-001 -3.7421802390E+001 +9.6497981880E-001 -3.7605937481E+001 +6.1729540771E-002 +3.2501135454E+001
13206700000.000 +5.6820409758E-002 +2.1497875421E+001 +9.5785314951E-001 -3.8094659026E+001 +9.5971174456E-001 -3.8590620539E+001 +6.1977146044E-002 +3.3285243188E+001
13406650000.000 +5.6930669406E-002 +1.8667751768E+001 +9.6156789949E-001 -3.8576734367E+001 +9.5815179178E-001 -3.8392792480E+001 +6.3252027512E-002 +3.2073730222E+001
13606600000.000 +5.7348268036E-002 +1.6871047022E+001 +9.5921070000E-001 -3.9221674827E+001 +9.6318800698E-001 -3.9113871711E+001 +6.3995263729E-002 +3.1597501156E+001
13806550000.000 +5.8274369162E-002 +1.7353771613E+001 +9.5767057087E-001 -3.9933337846E+001 +9.5498691369E-001 -3.9761505403E+001 +6.4837933413E-002 +3.2132624833E+001
14006500000.000 +5.7792553713E-002 +1.4898498176E+001 +9.5472712119E-001 -4.0287385553E+001 +9.5724944859E-001 -3.9920093790E+001 +6.5162565339E-002 +3.0305905582E+001
14206450000.000 +5.8257407685E-002 +1.4547806709E+001 +9.5820431325E-001 -4.0889378268E+001 +9.5886146435E-001 -4.0485769332E+001 +6.6122393725E-002 +2.9957369965E+001
14406400000.000 +5.9944923035E-002 +1.3816642362E+001 +9.5881771183E-001 -4.1389655758E+001 +9.5542473740E-001 -4.0699581520E+001 +6.7360656861E-002 +2.9662681741E+001
14606350000.000 +5.9395800222E-002 +1.3339670598E+001 +9.5231666648E-001 -4.1684064075E+001 +9.5661469297E-001 -4.1301860661E+001 +6.7290117731E-002 +2.8207807966E+001
14806300000.000 +6.1322078090E-002 +1.2101849828E+001 +9.5968600996E-001 -4.2039527673E+001 +9.5846898403E-001 -4.1973638330E+001 +6.8854087455E-002 +2.7800043652E+001
15006250000.000 +6.1301477703E-002 +1.1150773315E+001 +9.5440641083E-001 -4.2829062146E+001 +9.6107547196E-001 -4.2980082503E+001 +6.9906546231E-002 +2.6738928125E+001
15206200000.000 +5.9622782064E-002 +1.0974082009E+001 +9.5946966831E-001 -4.2891860387E+001 +9.5480213783E-001 -4.2818970327E+001 +6.9303398954E-002 +2.6509371935E+001
15406150000.000 +6.2659753745E-002 +8.7793972108E+000 +9.6123836739E-001 -4.3935523717E+001 +9.7070626588E-001 -4.3799942527E+001 +7.2889540265E-002 +2.4901859912E+001
15606100000.000 +6.2481576629E-002 +8.6058804300E+000 +9.5991223322E-001 -4.4310036664E+001 +9.5784404209E-001 -4.5099503481E+001 +7.2974771768E-002 +2.3953450452E+001
15806050000.000 +6.1949576056E-002 +7.9324510383E+000 +9.6114748771E-001 -4.5298601199E+001 +9.6595063152E-001 -4.5128682975E+001 +7.3584311490E-002 +2.3502224892E+001
16006000000.000 +6.3222827531E-002 +6.3389650672E+000 +9.6418461154E-001 -4.5441188663E+001 +9.6236593918E-001 -4.6189236245E+001 +7.5201428517E-002 +2.2634297868E+001
16205950000.000 +6.2810287184E-002 +7.0649604905E+000 +9.6519854182E-001 -4.6391697259E+001 +9.5857234678E-001 -4.6777306821E+001 +7.5337789121E-002 +2.2841901373E+001
16405900000.000 +6.4970878069E-002 +4.1741935987E+000 +9.5888857045E-001 -4.6235507504E+001 +9.5318435685E-001 -4.8060897640E+001 +7.7775836788E-002 +2.0228356937E+001
16605850000.000 +6.4097444458E-002 +5.0809045764E+000 +9.6669942645E-001 -4.7487409906E+001 +9.6348568790E-001 -4.7653440733E+001 +7.7341215328E-002 +2.1118623785E+001
16805800000.000 +6.5848546574E-002 +6.9261974848E+000 +9.5461388358E-001 -4.8144756674E+001 +9.6367602219E-001 -4.9187884051E+001 +7.8337366075E-002 +2.2279621344E+001
17005750000.000 +6.5112519674E-002 +5.4890214076E+000 +9.6279051975E-001 -4.8894336529E+001 +9.5214596390E-001 -4.8691258949E+001 +7.9050060196E-002 +2.1405508444E+001
17205700000.000 +6.6257635321E-002 +4.3371169451E+000 +9.5663118219E-001 -4.9288593053E+001 +9.6156732583E-001 -4.9699418534E+001 +8.0687234930E-002 +2.0757194996E+001
17405650000.000 +6.6618732477E-002 +4.6719504334E+000 +9.6281498920E-001 -4.9940811002E+001 +9.5530934836E-001 -5.0098624835E+001 +8.0829469948E-002 +2.0073361464E+001
17605600000.000 +6.7647484319E-002 +3.0203712429E+000 +9.5157160640E-001 -5.0542345550E+001 +9.5773775629E-001 -5.0368111983E+001 +8.1864016848E-002 +1.9051269391E+001
17805550000.000 +6.8227543010E-002 +1.4558034588E+000 +9.6252508998E-001 -5.1031234280E+001 +9.5869710691E-001 -5.0604752471E+001 +8.2934436957E-002 +1.8289718004E+001
18005500000.000 +6.8724248937E-002 +1.7355777566E+000 +9.5328291584E-001 -5.1742298545E+001 +9.6593490814E-001 -5.1810275172E+001 +8.2873181203E-002 +1.8249209700E+001
18205450000.000 +6.8801723658E-002 +6.2989002513E-001 +9.5412081960E-001 -5.1885144570E+001 +9.6213452034E-001 -5.1966785193E+001 +8.3899444882E-002 +1.6382906828E+001
18405400000.000 +6.9138009102E-002 -2.4013398810E-001 +9.5634590893E-001 -5.2827558019E+001 +9.7358922765E-001 -5.2284810293E+001 +8.4257339729E-002 +1.5238738988E+001
18605350000.000 +6.9808969369E-002 +4.2044053008E-001 +9.5760677238E-001 -5.3600852428E+001 +9.7073001838E-001 -5.3724165582E+001 +8.4233544744E-002 +1.5167962829E+001
18805300000.000 +7.1029336559E-002 -1.1678122934E+000 +9.5889103621E-001 -5.3599395631E+001 +9.5107701128E-001 -5.3880657739E+001 +8.5619919834E-002 +1.4302923559E+001
19005250000.000 +7.2623190216E-002 -2.1027621662E+000 +9.6350012531E-001 -5.4095029206E+001 +9.7163501067E-001 -5.4136901551E+001 +8.8400382680E-002 +1.4012855609E+001
19205200000.000 +7.2426165188E-002 -3.2765040335E+000 +9.6820984621E-001 -5.4573178024E+001 +9.6220949622E-001 -5.6101556156E+001 +8.8474935876E-002 +1.1821548883E+001
19405150000.000 +7.1771511013E-002 -2.3524234718E+000 +9.6727568835E-001 -5.5477011894E+001 +9.5351629856E-001 -5.6195155601E+001 +8.8055307198E-002 +1.2176029844E+001
19605100000.000 +7.1137186602E-002 -4.2757274269E+000 +9.7250494961E-001 -5.5653202111E+001 +9.5060457360E-001 -5.6781940673E+001 +8.8778758716E-002 +1.1256056095E+001
19805050000.000 +7.3368229621E-002 -3.8990970941E+000 +9.6885720601E-001 -5.6969252855E+001 +9.6166256572E-001 -5.7429717303E+001 +9.0280315349E-002 +1.1542709170E+001
20005000000.000 +7.4913959531E-002 -4.7112599014E+000 +9.6024304768E-001 -5.7245122695E+001 +9.5158550189E-001 -5.8428979562E+001 +9.1935323412E-002 +1.1247073929E+001
20204950000.000 +7.4336280846E-002 -4.9872861325E+000 +9.7045245710E-001 -5.8216146032E+001 +9.5665570275E-001 -5.7920164139E+001 +9.3302124258E-002 +1.1163722146E+001
20404900000.000 +7.4961765976E-002 -5.5301102446E+000 +9.6453491637E-001 -5.8680794639E+001 +9.5585234874E-001 -5.9558664624E+001 +9.3035574297E-002 +1.0364965957E+001
20604850000.000 +7.6844839764E-002 -5.6844435362E+000 +9.6079218087E-001 -5.9407545731E+001 +9.3953477935E-001 -5.9077523462E+001 +9.4668713121E-002 +1.0004973217E+001
20804800000.000 +7.6240428334E-002 -6.9985850434E+000 +9.5292404048E-001 -5.9898980994E+001 +9.6175052545E-001 -5.9793937606E+001 +9.5592527867E-002 +9.2328855815E+000
21004750000.000 +7.7445561152E-002 -7.0677770877E+000 +9.5930671044E-001 -6.0680682667E+001 +9.5623623859E-001 -6.0631469964E+001 +9.6924260136E-002 +8.6791704222E+000
21204700000.000 +7.8042088556E-002 -7.8009611987E+000 +9.4529924266E-001 -6.0916387890E+001 +9.6441090065E-001 -6.1079315765E+001 +9.6856327681E-002 +8.2190416817E+000
21404650000.000 +7.8815323900E-002 -9.2455811840E+000 +9.5280313958E-001 -6.1227057230E+001 +9.5866300905E-001 -6.1206895637E+001 +9.7702357114E-002 +7.3061892866E+000
21604600000.000 +7.6908496946E-002 -9.4273210653E+000 +9.4408503708E-001 -6.2594599047E+001 +9.8050580362E-001 -6.1929459750E+001 +9.6258016723E-002 +6.9313638508E+000
21804550000.000 +8.1295791132E-002 -1.0005643059E+001 +9.5119106067E-001 -6.2367058122E+001 +9.6192957365E-001 -6.3015918265E+001 +1.0009253310E-001 +5.4295563929E+000
22004500000.000 +8.0832214283E-002 -1.1063404246E+001 +9.5583252427E-001 -6.3176502146E+001 +9.6982125719E-001 -6.2275550656E+001 +9.9784091297E-002 +4.9038214574E+000
22204450000.000 +8.3903914547E-002 -1.1966534702E+001 +9.5795000978E-001 -6.3471361449E+001 +9.7190394764E-001 -6.3698822314E+001 +1.0256096554E-001 +4.9230896240E+000
22404400000.000 +8.4465631415E-002 -1.1592636731E+001 +9.5322299618E-001 -6.4509636269E+001 +9.6224357289E-001 -6.4819760307E+001 +1.0231505567E-001 +3.7395225268E+000
22604350000.000 +8.5078606940E-002 -1.2995217489E+001 +9.5878172060E-001 -6.4701726666E+001 +9.6022453000E-001 -6.5156197208E+001 +1.0369060347E-001 +3.0037960770E+000
22804300000.000 +8.5770846722E-002 -1.4003507719E+001 +9.6527434495E-001 -6.5813232686E+001 +9.6539537151E-001 -6.6414554086E+001 +1.0412420958E-001 +2.1014463108E+000
23004250000.000 +8.5645745039E-002 -1.3921832754E+001 +9.6293060300E-001 -6.6384953927E+001 +9.4680267321E-001 -6.7150332326E+001 +1.0449214742E-001 +1.7036854302E+000
23204200000.000 +8.6454054502E-002 -1.4929697389E+001 +9.6151723331E-001 -6.6751979270E+001 +9.4162984426E-001 -6.7498704697E+001 +1.0556661255E-001 +1.3450181323E+000
23404150000.000 +8.6851838191E-002 -1.6110662540E+001 +9.6971014417E-001 -6.8085370194E+001 +9.5374792386E-001 -6.7762561284E+001 +1.0733515155E-001 +1.5165458527E+000
23604100000.000 +8.6961369248E-002 -1.6159903738E+001 +9.5813954909E-001 -6.8139470311E+001 +9.4521870307E-001 -7.0007463731E+001 +1.0731584028E-001 +2.2821730826E-001
23804050000.000 +8.6447067409E-002 -1.5200110115E+001 +9.6864960663E-001 -6.8937548434E+001 +9.2405443417E-001 -6.8537976152E+001 +1.0875169977E-001 +1.6448013132E+000
24004000000.000 +8.8115353045E-002 -1.8223125574E+001 +9.5498530546E-001 -6.9218677775E+001 +9.4543015422E-001 -7.0290036006E+001 +1.1084487921E-001 -5.4492303149E-001
24203950000.000 +8.8604729439E-002 -1.5656205383E+001 +9.5437975376E-001 -7.0342587028E+001 +9.2937431851E-001 -7.0990654193E+001 +1.1172800973E-001 -8.5959350571E-001
24403900000.000 +9.0075556762E-002 -1.9749454386E+001 +9.4460084448E-001 -7.0237279785E+001 +9.4042367169E-001 -7.0783557899E+001 +1.1368337076E-001 -2.8681531303E+000
24603850000.000 +9.0286794075E-002 -2.0843816394E+001 +9.5578230463E-001 -7.0948620983E+001 +9.4407721705E-001 -7.0893976999E+001 +1.1345896996E-001 -3.8944028789E+000
24803800000.000 +9.2127211151E-002 -2.1216467745E+001 +9.4393433592E-001 -7.1186325934E+001 +9.4841946641E-001 -7.2733264508E+001 +1.1451241428E-001 -4.4568286472E+000
25003750000.000 +8.7055266956E-002 -2.1913786210E+001 +9.5777241874E-001 -7.1536823790E+001 +9.2863341130E-001 -7.2017186015E+001 +1.1158816923E-001 -5.7671757278E+000
25203700000.000 +8.9060775180E-002 -2.2436339335E+001 +9.5106192489E-001 -7.2673853578E+001 +9.6337354296E-001 -7.2089719126E+001 +1.1418844516E-001 -5.6801960686E+000
25403650000.000 +9.2251524297E-002 -2.1708463389E+001 +9.4243310402E-001 -7.3029974804E+001 +9.4549604977E-001 -7.3702314262E+001 +1.1451060985E-001 -6.3717728247E+000
25603600000.000 +9.0778692844E-002 -2.4068367244E+001 +9.4056254404E-001 -7.3336225274E+001 +9.4282160957E-001 -7.2756563114E+001 +1.1429017388E-001 -7.6349086713E+000
25803550000.000 +9.2781119753E-002 -2.3377677572E+001 +9.4237756646E-001 -7.3766567604E+001 +9.5520210660E-001 -7.4112463002E+001 +1.1542517845E-001 -6.9623111721E+000
26003500000.000 +9.3958597620E-002 -2.4893405685E+001 +9.4281028089E-001 -7.5162610800E+001 +9.5169464444E-001 -7.4273993718E+001 +1.1580825742E-001 -8.3290614268E+000
26203450000.000 +9.3517510193E-002 -2.5198742650E+001 +9.3950455600E-001 -7.5400647968E+001 +9.4958188638E-001 -7.4634869970E+001 +1.1609019927E-001 -9.0778797963E+000
26403400000.000 +9.6538935079E-002 -2.5677497774E+001 +9.5263100139E-001 -7.6086003815E+001 +9.4635279135E-001 -7.4843605315E+001 +1.1887339113E-001 -9.1789899359E+000
26603350000.000 +9.8135969578E-002 -2.5156935200E+001 +9.3870486809E-001 -7.6177394817E+001 +9.5755169434E-001 -7.7027323717E+001 +1.1901262551E-001 -9.8347470040E+000
26803300000.000 +9.7710151406E-002 -2.6431987025E+001 +9.5063461847E-001 -7.6738796922E+001 +9.4288443638E-001 -7.6783020708E+001 +1.1952198135E-001 -1.1106941451E+001
27003250000.000 +9.8620691990E-002 -2.7227032814E+001 +9.5003399635E-001 -7.7630894306E+001 +9.5538035166E-001 -7.7816801099E+001 +1.2150949526E-001 -1.1324038090E+001
27203200000.000 +9.8931525144E-002 -2.6286563343E+001 +9.5777964072E-001 -7.8518033105E+001 +9.2537119196E-001 -7.9255301523E+001 +1.1992556782E-001 -1.1889308352E+001
27403150000.000 +9.9761956330E-002 -2.7562867887E+001 +9.5250600404E-001 -7.8773159914E+001 +9.2343962410E-001 -7.9567415126E+001 +1.2202636424E-001 -1.3028920338E+001
27603100000.000 +1.0009380498E-001 -2.7052045862E+001 +9.6247592716E-001 -7.9817357146E+001 +9.2576349894E-001 -8.0020132751E+001 +1.2192021884E-001 -1.2314125038E+001
27803050000.000 +1.0276440913E-001 -2.7019873523E+001 +9.6020879993E-001 -8.0804796768E+001 +9.1921545532E-001 -8.0869875068E+001 +1.2184449967E-001 -1.2045992612E+001
28003000000.000 +1.0097444328E-001 -2.7415370699E+001 +9.6278375668E-001 -8.1168151577E+001 +9.1011747676E-001 -8.1027726961E+001 +1.2240144539E-001 -1.2297812775E+001
28202950000.000 +1.0398791489E-001 -3.0116368202E+001 +9.5979001755E-001 -8.1896406150E+001 +9.1875433205E-001 -8.1036565396E+001 +1.2479746737E-001 -1.3226178477E+001
28402900000.000 +1.0291060366E-001 -3.2072754676E+001 +9.4361290868E-001 -8.2149817249E+001 +9.5178727564E-001 -8.2339483381E+001 +1.2510334397E-001 -1.4695664017E+001
28602850000.000 +1.0567012615E-001 -3.3516014090E+001 +9.3484864529E-001 -8.2412611322E+001 +9.2660097952E-001 -8.2705584929E+001 +1.2627627973E-001 -1.6029624456E+001
28802800000.000 +1.0247496314E-001 -3.4458180385E+001 +9.3741051772E-001 -8.2789382185E+001 +9.4529664032E-001 -8.2162269397E+001 +1.2666515270E-001 -1.6797868465E+001
29002750000.000 +1.0584548436E-001 -3.4569301502E+001 +9.4324940906E-001 -8.3068209149E+001 +9.4651006060E-001 -8.4336986960E+001 +1.2849398397E-001 -1.7769751059E+001
29202700000.000 +1.0627899358E-001 -3.4726628216E+001 +9.3548030964E-001 -8.3351316212E+001 +9.4237396397E-001 -8.4725276184E+001 +1.2928941174E-001 -1.8937679536E+001
29402650000.000 +1.0643321982E-001 -3.5376368520E+001 +9.4141665300E-001 -8.3529092312E+001 +9.4639567293E-001 -8.4910885779E+001 +1.3142396620E-001 -1.9823641017E+001
29602600000.000 +1.0897983592E-001 -3.5803592792E+001 +9.4352859409E-001 -8.4374029152E+001 +9.4820516630E-001 -8.5820560090E+001 +1.3264763226E-001 -2.0945963467E+001
29802550000.000 +1.0803130468E-001 -3.7577217005E+001 +9.4138234921E-001 -8.4429571787E+001 +9.3043897184E-001 -8.6659688586E+001 +1.3303771118E-001 -2.2952943351E+001
30002500000.000 +1.0771830203E-001 -3.7118015834E+001 +9.4949861967E-001 -8.5403043925E+001 +9.3593178773E-001 -8.5715073602E+001 +1.3312767415E-001 -2.2043334454E+001
30202450000.000 +1.1102266679E-001 -3.7701754810E+001 +9.3810024378E-001 -8.6675631122E+001 +9.5348347696E-001 -8.7367385513E+001 +1.3392564596E-001 -2.2945110455E+001
30402400000.000 +1.0977332251E-001 -3.7835424235E+001 +9.5078952781E-001 -8.7452049680E+001 +9.1159589367E-001 -8.7458122718E+001 +1.3177784606E-001 -2.3979357741E+001
30602350000.000 +1.1316499301E-001 -4.0522402386E+001 +9.4309316093E-001 -8.8471673601E+001 +9.2492815893E-001 -8.6471398377E+001 +1.3468744118E-001 -2.4430597341E+001
30802300000.000 +1.1464687805E-001 -3.9768898004E+001 +9.4885999868E-001 -8.9107770208E+001 +9.1608922544E-001 -8.8106200436E+001 +1.3357271948E-001 -2.3498639840E+001
31002250000.000 +1.1663145099E-001 -4.2852036586E+001 +9.2375878670E-001 -8.9853449717E+001 +9.2111184684E-001 -8.8219110972E+001 +1.3511839996E-001 -2.6278747202E+001
31202200000.000 +1.1581595977E-001 -4.2179829195E+001 +9.4480029303E-001 -9.0117959364E+001 +9.1734952492E-001 -8.9438851825E+001 +1.3511749721E-001 -2.5299621817E+001
31402150000.000 +1.1723377031E-001 -4.3507263277E+001 +9.2925870662E-001 -9.1392633369E+001 +9.3646494353E-001 -9.0033177108E+001 +1.3621838852E-001 -2.7255438038E+001
31602100000.000 +1.1780060577E-001 -4.3793990215E+001 +9.3752910871E-001 -9.1020605543E+001 +9.0306757544E-001 -9.1679510651E+001 +1.3558230993E-001 -2.8242075709E+001
31802050000.000 +1.1568664171E-001 -4.8917908672E+001 +9.1523003228E-001 -9.1915914625E+001 +9.2970829610E-001 -8.9651882095E+001 +1.3585071272E-001 -3.1248715028E+001
32002000000.000 +1.1723075232E-001 -4.6540154012E+001 +9.3767542077E-001 -9.1846643923E+001 +9.2871953411E-001 -9.2284446961E+001 +1.3607655278E-001 -3.0584404834E+001
32201950000.000 +1.1768039054E-001 -4.7278800001E+001 +9.2391881198E-001 -9.2433106745E+001 +9.3084311993E-001 -9.2091034053E+001 +1.3537997934E-001 -3.2030913415E+001
32401900000.000 +1.1503895318E-001 -4.8780117093E+001 +9.4765059030E-001 -9.1985640893E+001 +9.2151681622E-001 -9.3196089195E+001 +1.3532051345E-001 -3.3144813486E+001
32601850000.000 +1.1714825954E-001 -4.9258899208E+001 +9.3184578423E-001 -9.3537431400E+001 +9.3675603491E-001 -9.3186527100E+001 +1.3553110054E-001 -3.3547707224E+001
32801800000.000 +1.1726868381E-001 -4.9231390842E+001 +9.3777927087E-001 -9.3341908517E+001 +9.3554101780E-001 -9.4899714872E+001 +1.3442042863E-001 -3.3979890591E+001
33001750000.000 +1.1872356324E-001 -4.9200076764E+001 +9.4249568789E-001 -9.4318507416E+001 +9.3732730666E-001 -9.4887261906E+001 +1.3542251249E-001 -3.4318867956E+001
33201700000.000 +1.1954172798E-001 -5.0681468975E+001 +9.4530196938E-001 -9.4500997743E+001 +9.3992925785E-001 -9.5273471715E+001 +1.3590998370E-001 -3.4991686201E+001
33401650000.000 +1.2044316941E-001 -5.1604087684E+001 +9.4285981220E-001 -9.5080243851E+001 +9.3447694660E-001 -9.5967863828E+001 +1.3593452213E-001 -3.5717206656E+001
33601600000.000 +1.2061936736E-001 -5.2556938134E+001 +9.4215334687E-001 -9.6119981334E+001 +9.2765502076E-001 -9.6362201060E+001 +1.3612645912E-001 -3.6220130836E+001
33801550000.000 +1.2194431417E-001 -5.3687603378E+001 +9.4029849415E-001 -9.6960972919E+001 +9.2882630785E-001 -9.6748640014E+001 +1.3675732462E-001 -3.6711663423E+001
34001500000.000 +1.2226336319E-001 -5.5649639275E+001 +9.3410240762E-001 -9.7191135921E+001 +9.1335323387E-001 -9.7107853429E+001 +1.3597475819E-001 -3.8361022057E+001
34201450000.000 +1.1985553217E-001 -5.6295318491E+001 +9.3991446123E-001 -9.7461366558E+001 +9.1514246542E-001 -9.7793958956E+001 +1.3650133964E-001 -3.9261183967E+001
34401400000.000 +1.2282173701E-001 -5.7443886125E+001 +9.3304954161E-001 -9.8543060650E+001 +9.1771721557E-001 -9.8340535162E+001 +1.3764060436E-001 -3.9780975037E+001
34601350000.000 +1.2529918727E-001 -5.7169022947E+001 +9.3433157660E-001 -9.9542202626E+001 +9.1703858037E-001 -9.9822284923E+001 +1.3909506774E-001 -4.0147627695E+001
34801300000.000 +1.2346813505E-001 -5.8571575126E+001 +9.3560772148E-001 -9.9821832205E+001 +8.9533079490E-001 -9.9418372513E+001 +1.3904762881E-001 -4.1303017447E+001
35001250000.000 +1.2786571867E-001 -6.0826408964E+001 +9.3092961020E-001 -1.0089681754E+002 +9.0474296515E-001 -9.9348718077E+001 +1.4190323066E-001 -4.1857238500E+001
35201200000.000 +1.2818282764E-001 -6.1369610724E+001 +9.2585395023E-001 -1.0114302513E+002 +9.0200007958E-001 -1.0135329875E+002 +1.4180235928E-001 -4.3601473931E+001
35401150000.000 +1.2844729013E-001 -6.2224140864E+001 +9.2608166645E-001 -1.0202073167E+002 +9.0952134921E-001 -1.0136153095E+002 +1.4262426337E-001 -4.4355361398E+001
35601100000.000 +1.2857685215E-001 -6.4046653728E+001 +9.2777382611E-001 -1.0237563706E+002 +9.0966738139E-001 -1.0171421330E+002 +1.4244246524E-001 -4.5713924805E+001
35801050000.000 +1.3167761063E-001 -6.5102171997E+001 +9.1704661094E-001 -1.0337160254E+002 +9.0614915845E-001 -1.0285534284E+002 +1.4260200736E-001 -4.7302274744E+001
36001000000.000 +1.2798649195E-001 -6.7097311803E+001 +9.2442404835E-001 -1.0297541799E+002 +9.0158214461E-001 -1.0388546651E+002 +1.4032758763E-001 -4.9448655903E+001
36200950000.000 +1.2785852327E-001 -6.9560389975E+001 +9.2076437383E-001 -1.0439898236E+002 +9.1896370071E-001 -1.0286350034E+002 +1.3898536837E-001 -5.0442574191E+001
36400900000.000 +1.2469631510E-001 -6.9736709714E+001 +9.2327051866E-001 -1.0366403848E+002 +9.2609536870E-001 -1.0457906036E+002 +1.3551996618E-001 -5.1806841249E+001
36600850000.000 +1.2280390401E-001 -7.2284072081E+001 +9.1851442104E-001 -1.0440563150E+002 +9.0569506935E-001 -1.0414293127E+002 +1.3466707692E-001 -5.3946385595E+001
36800800000.000 +1.2096617622E-001 -7.2227490005E+001 +9.3485299988E-001 -1.0415128920E+002 +9.2689032867E-001 -1.0512320055E+002 +1.3384937378E-001 -5.3739774243E+001
37000750000.000 +1.1889155950E-001 -7.3161692725E+001 +9.2737942916E-001 -1.0497942950E+002 +9.2464789322E-001 -1.0519490958E+002 +1.3223954559E-001 -5.5059771713E+001
37200700000.000 +1.1263994167E-001 -7.4474548064E+001 +9.3649791988E-001 -1.0437269938E+002 +9.1794876494E-001 -1.0553172276E+002 +1.2965681585E-001 -5.6365323707E+001
37400650000.000 +1.1380053034E-001 -7.4502591401E+001 +9.3846186794E-001 -1.0596254859E+002 +9.1574379339E-001 -1.0566175422E+002 +1.3077671992E-001 -5.6382861071E+001
37600600000.000 +1.1286515535E-001 -7.5390535853E+001 +9.4491548186E-001 -1.0657817336E+002 +9.1690689071E-001 -1.0694937367E+002 +1.2823129915E-001 -5.7674357462E+001
37800550000.000 +1.1141797708E-001 -7.5428008597E+001 +9.4226274857E-001 -1.0772498738E+002 +9.0248096820E-001 -1.0678684512E+002 +1.2700760168E-001 -5.7361837450E+001
38000500000.000 +1.1201232729E-001 -7.6709642113E+001 +9.4337530246E-001 -1.0834370947E+002 +9.1422405377E-001 -1.0625593562E+002 +1.2750215564E-001 -5.7141084087E+001
38200450000.000 +1.1474301390E-001 -7.7823770955E+001 +9.3326279605E-001 -1.0978192022E+002 +9.1229177776E-001 -1.0800559749E+002 +1.2683237387E-001 -5.8329721518E+001
38400400000.000 +1.1196079369E-001 -8.1153248782E+001 +9.2529338541E-001 -1.0966239638E+002 +8.9394198826E-001 -1.0780872415E+002 +1.2539621785E-001 -6.0199385241E+001
38600350000.000 +1.0974057590E-001 -8.0411072759E+001 +9.2966487794E-001 -1.1049339764E+002 +9.1676085466E-001 -1.0888975317E+002 +1.2454369680E-001 -6.0646047947E+001
38800300000.000 +1.0940187953E-001 -8.4537090646E+001 +9.0906703322E-001 -1.1084235285E+002 +9.0495888324E-001 -1.0919479300E+002 +1.2357690300E-001 -6.4158177884E+001
39000250000.000 +1.0836304075E-001 -8.4262003394E+001 +9.1415727363E-001 -1.1126806948E+002 +9.0197497053E-001 -1.1067772345E+002 +1.2242739375E-001 -6.4486500325E+001
39200200000.000 +1.1151177910E-001 -8.5531394288E+001 +9.0473475279E-001 -1.1251082885E+002 +8.9232097643E-001 -1.1075737602E+002 +1.2498448639E-001 -6.5408079862E+001
39400150000.000 +1.0458350420E-001 -8.4373396134E+001 +9.0796344442E-001 -1.1186122756E+002 +9.1087124622E-001 -1.1227006503E+002 +1.2156208359E-001 -6.6623454626E+001
39600100000.000 +1.0141317955E-001 -8.8471921543E+001 +9.0336811817E-001 -1.1196080509E+002 +8.9597572119E-001 -1.1174373445E+002 +1.1952826952E-001 -7.1123363425E+001
39800050000.000 +9.7155206876E-002 -8.2915980120E+001 +9.2916008497E-001 -1.1207745984E+002 +9.2846666478E-001 -1.1295856406E+002 +1.1574899265E-001 -6.8740838493E+001
40000000000.000 +9.9488528430E-002 -8.3510718929E+001 +9.3183296297E-001 -1.1361187370E+002 +9.1240672599E-001 -1.1465080915E+002 +1.1570598526E-001 -7.0026960893E+001
