# Supplementary material for: Conductivity and radio frequency performance data for silver nanoparticle inks deposited via aerosol jet deposition and processed under varying conditions
Source: Data Brief. 2020 Sep 24;33:106331. doi: 10.1016/j.dib.2020.106331 (PMC7560714; doi:10.1016/j.dib.2020.106331)
Supplement: Supplementary file 3 [file mmc3.zip › Sintering Study/Clariant Ink/RF Data/CLA_13_05.S2P]

!  2-Port S-parameters saved by WinCal
! VAR MeasName=S-Parameters (CALIBRATED_DATA) read from VNA (E8364B)
! VAR MeasDate=11/27/2017 4:47:35 PM
! VAR NAME=AFRL171011_12_05
! VAR FILENAME=AFRL171011_12_05.S2P
! VAR DATE=11/27/2017 4:47:35 PM
! VAR PHYS_PORTS=1,2
! VAR ObjTypeName=DATASET
! VAR IndexType=Frequency
!
# Hz S MA R 50
10000000.000 +4.6837890625E-003 +5.8156862013E+001 +9.9033896546E-001 -3.1351349818E-001 +9.8663620666E-001 -1.9589830717E-001 +5.6218584706E-003 +4.8900114425E+001
209950000.000 +3.5744006725E-003 -7.8558165114E-001 +9.8622928326E-001 -6.9569653823E-001 +9.8720809026E-001 -7.1962925818E-001 +3.6159502663E-003 +5.8789606689E+000
409900000.000 +3.5621642792E-003 +1.2026196733E+001 +9.8545400097E-001 -1.3204825049E+000 +9.8674595071E-001 -1.3530559214E+000 +3.8850010204E-003 +9.2692341231E+000
609850000.000 +3.3907177916E-003 +1.2705368523E+001 +9.8487261700E-001 -1.9719842218E+000 +9.8610864182E-001 -2.0206756192E+000 +3.5202383206E-003 +1.1997106982E+001
809800000.000 +3.9622945304E-003 +3.0456328151E+001 +9.8446622037E-001 -2.5877920647E+000 +9.8513477253E-001 -2.6076789195E+000 +4.0838005507E-003 +2.9097078950E+001
1009750000.000 +3.5830008006E-003 +4.5999669949E+001 +9.8288891268E-001 -3.1833735686E+000 +9.8287602116E-001 -3.2161819189E+000 +3.3624129409E-003 +5.3829662526E+001
1209700000.000 +4.6540056235E-003 +5.1476129633E+001 +9.8258098610E-001 -3.7014788820E+000 +9.8255482109E-001 -3.7294737741E+000 +4.7387085242E-003 +5.8969024302E+001
1409650000.000 +4.9958290160E-003 +5.7084064896E+001 +9.8158187066E-001 -4.3028875895E+000 +9.8196754498E-001 -4.3343991325E+000 +5.3837455593E-003 +5.9457861065E+001
1609600000.000 +5.2858566898E-003 +5.7249175050E+001 +9.8128668617E-001 -4.9205472798E+000 +9.8187880558E-001 -4.9377712836E+000 +5.4917437621E-003 +5.9777192025E+001
1809550000.000 +5.1741040937E-003 +6.3450503269E+001 +9.7988135481E-001 -5.5070902901E+000 +9.8084482188E-001 -5.5413302996E+000 +5.8297026392E-003 +6.4515358772E+001
2009500000.000 +6.4099751299E-003 +7.4751548760E+001 +9.7926160183E-001 -6.0642513638E+000 +9.7943174375E-001 -6.1392572596E+000 +6.2762152368E-003 +7.2958029381E+001
2209450000.000 +7.9243493617E-003 +7.4114079956E+001 +9.7855263966E-001 -6.6014912426E+000 +9.7857420319E-001 -6.6291301714E+000 +8.1380799701E-003 +7.8242273446E+001
2409400000.000 +8.9821996713E-003 +7.0211783833E+001 +9.7834250208E-001 -7.1631218073E+000 +9.7858593860E-001 -7.1858201530E+000 +8.8738418983E-003 +7.4736192528E+001
2609350000.000 +1.0246231173E-002 +7.0398211137E+001 +9.7766260872E-001 -7.7261331743E+000 +9.7863375068E-001 -7.7339462919E+000 +1.0392301182E-002 +7.3746536063E+001
2809300000.000 +1.0958062026E-002 +6.8927366280E+001 +9.7737947308E-001 -8.3035209997E+000 +9.7858997585E-001 -8.3381010608E+000 +1.1233246183E-002 +7.1691389696E+001
3009250000.000 +1.1280399291E-002 +6.6585150493E+001 +9.7704252742E-001 -8.9250204922E+000 +9.7736075708E-001 -8.8508033368E+000 +1.1762369325E-002 +7.1860745621E+001
3209200000.000 +1.2613266479E-002 +6.7750573930E+001 +9.7624275321E-001 -9.4172662105E+000 +9.7702224027E-001 -9.4881471986E+000 +1.2769099256E-002 +7.3518976389E+001
3409150000.000 +1.3635603269E-002 +6.8511770190E+001 +9.7567664566E-001 -9.9064991511E+000 +9.7589290319E-001 -9.9913493182E+000 +1.4048964570E-002 +7.5443082453E+001
3609100000.000 +1.4310334029E-002 +6.6964132406E+001 +9.7497286489E-001 -1.0479631900E+001 +9.7534838065E-001 -1.0568658098E+001 +1.4825521802E-002 +7.7346702230E+001
3809050000.000 +1.5356543355E-002 +6.8288598881E+001 +9.7470278883E-001 -1.1118564407E+001 +9.7509280196E-001 -1.1069502593E+001 +1.5907425998E-002 +7.5944565076E+001
4009000000.000 +1.6470168901E-002 +6.7365432370E+001 +9.7394873586E-001 -1.1628283290E+001 +9.7495560963E-001 -1.1683207342E+001 +1.7062161789E-002 +7.3882294273E+001
4208950000.000 +1.7076460364E-002 +6.5004277890E+001 +9.7388387504E-001 -1.2183844875E+001 +9.7484854166E-001 -1.2215407005E+001 +1.7553608666E-002 +7.3707429816E+001
4408900000.000 +1.8151333216E-002 +6.3424591555E+001 +9.7315325244E-001 -1.2785684534E+001 +9.7418379549E-001 -1.2781152407E+001 +1.8806186734E-002 +7.2200588580E+001
4608850000.000 +1.9295713210E-002 +6.2902029219E+001 +9.7334753102E-001 -1.3282939684E+001 +9.7431217959E-001 -1.3333465791E+001 +1.9974855059E-002 +7.1703240259E+001
4808800000.000 +2.0266944978E-002 +6.1820111872E+001 +9.7251830496E-001 -1.3854222121E+001 +9.7368409576E-001 -1.3901713571E+001 +2.0967563842E-002 +7.1211366965E+001
5008750000.000 +2.1697587363E-002 +6.0032264343E+001 +9.7305871893E-001 -1.4353703143E+001 +9.7456416589E-001 -1.4422208931E+001 +2.2345818711E-002 +6.9342051280E+001
5208700000.000 +2.2628373356E-002 +6.0470144671E+001 +9.7228846814E-001 -1.4968914273E+001 +9.7342456408E-001 -1.5041527940E+001 +2.3578465101E-002 +6.8321356704E+001
5408650000.000 +2.3358021234E-002 +5.8010335011E+001 +9.7238931987E-001 -1.5472909382E+001 +9.7392891099E-001 -1.5527046427E+001 +2.4297172228E-002 +6.6980077835E+001
5608600000.000 +2.4533365548E-002 +5.5399715247E+001 +9.7338658078E-001 -1.6085753080E+001 +9.7453706080E-001 -1.6123073612E+001 +2.5492739921E-002 +6.5154393651E+001
5808550000.000 +2.5522966547E-002 +5.4718169356E+001 +9.7314772075E-001 -1.6658986630E+001 +9.7355614755E-001 -1.6654148438E+001 +2.6225150341E-002 +6.4240061381E+001
6008500000.000 +2.5988813400E-002 +5.3858326563E+001 +9.7244957713E-001 -1.7192958882E+001 +9.7277231052E-001 -1.7191303365E+001 +2.6804172829E-002 +6.4618025134E+001
6208450000.000 +2.7408451751E-002 +5.2188201887E+001 +9.7238079362E-001 -1.7732413788E+001 +9.7248645803E-001 -1.7756087221E+001 +2.7619497239E-002 +6.3553122159E+001
6408400000.000 +2.8052886158E-002 +5.2097258544E+001 +9.7183473114E-001 -1.8342845913E+001 +9.7264686110E-001 -1.8384460417E+001 +2.8368343915E-002 +6.2542314530E+001
6608350000.000 +2.8474443107E-002 +5.1125987948E+001 +9.7044748912E-001 -1.8893457788E+001 +9.7130147700E-001 -1.8915201347E+001 +2.8918492623E-002 +6.2177870213E+001
6808300000.000 +2.9923949156E-002 +4.9030107862E+001 +9.7181445387E-001 -1.9402664392E+001 +9.7250096778E-001 -1.9369091873E+001 +3.0398501607E-002 +6.0428889495E+001
7008250000.000 +3.0727875021E-002 +4.8714889226E+001 +9.7082589315E-001 -2.0081441639E+001 +9.7168983726E-001 -2.0110066419E+001 +3.1022910309E-002 +5.9504286933E+001
7208200000.000 +3.1236780937E-002 +4.7165670819E+001 +9.7014382204E-001 -2.0567042937E+001 +9.7083117498E-001 -2.0564147376E+001 +3.1513147731E-002 +5.8624919295E+001
7408150000.000 +3.2230039641E-002 +4.5203023830E+001 +9.7023859214E-001 -2.1170681757E+001 +9.7197816613E-001 -2.1206449875E+001 +3.2522282914E-002 +5.7562437837E+001
7608100000.000 +3.3332730583E-002 +4.4504897362E+001 +9.6975143973E-001 -2.1653478080E+001 +9.6855293233E-001 -2.1702954558E+001 +3.3534638179E-002 +5.7322780358E+001
7808050000.000 +3.3601026352E-002 +4.3481218886E+001 +9.6885665949E-001 -2.2216429572E+001 +9.6827708859E-001 -2.2265781236E+001 +3.4050851386E-002 +5.5819231436E+001
8008000000.000 +3.4838676985E-002 +4.1573873724E+001 +9.6799273663E-001 -2.2758269994E+001 +9.6856966887E-001 -2.2779613527E+001 +3.4907808310E-002 +5.5554180297E+001
8207950000.000 +3.5526443003E-002 +4.1014603308E+001 +9.6890776901E-001 -2.3482498554E+001 +9.7035558535E-001 -2.3525568988E+001 +3.5744139961E-002 +5.4867684004E+001
8407900000.000 +3.6473696225E-002 +4.0005047269E+001 +9.6649742006E-001 -2.3929481053E+001 +9.6686257400E-001 -2.3920829624E+001 +3.6818894426E-002 +5.4647909835E+001
8607850000.000 +3.7908808104E-002 +3.8564384021E+001 +9.6817059248E-001 -2.4383483967E+001 +9.7085737597E-001 -2.4312599346E+001 +3.8044049769E-002 +5.4023388289E+001
8807800000.000 +3.9734669455E-002 +3.7788330890E+001 +9.6684296503E-001 -2.5031675557E+001 +9.6815601744E-001 -2.5121463301E+001 +3.9779940945E-002 +5.3181443680E+001
9007750000.000 +3.9729917401E-002 +3.6637017026E+001 +9.6561140383E-001 -2.5544180680E+001 +9.6584007809E-001 -2.5520287949E+001 +3.9675261731E-002 +5.2010695547E+001
9207700000.000 +4.0629554106E-002 +3.5476707147E+001 +9.6600791185E-001 -2.6078360288E+001 +9.6909385121E-001 -2.6143302929E+001 +4.0777024050E-002 +5.0605707380E+001
9407650000.000 +4.2206925934E-002 +3.4846991960E+001 +9.6574306789E-001 -2.6635384710E+001 +9.6838274675E-001 -2.6769302489E+001 +4.1780130905E-002 +5.0025971550E+001
9607600000.000 +4.2788155167E-002 +3.3744602002E+001 +9.6395222790E-001 -2.7199986474E+001 +9.6666342130E-001 -2.7346150485E+001 +4.2438420929E-002 +4.9321138872E+001
9807550000.000 +4.3515910179E-002 +3.1519600645E+001 +9.6438879461E-001 -2.7726671142E+001 +9.6587805350E-001 -2.7787260239E+001 +4.3147925234E-002 +4.7992843183E+001
10007500000.000 +4.4069054993E-002 +2.9174053714E+001 +9.6565066563E-001 -2.8411692399E+001 +9.6775493587E-001 -2.8465642639E+001 +4.3842301952E-002 +4.6274671460E+001
10207450000.000 +4.4399105978E-002 +2.9852416682E+001 +9.6360863084E-001 -2.8880283530E+001 +9.6157514363E-001 -2.8905817216E+001 +4.4142134392E-002 +4.6247522003E+001
10407400000.000 +4.5381376694E-002 +2.7966205124E+001 +9.6512058825E-001 -2.9328248689E+001 +9.6444757684E-001 -2.9109222224E+001 +4.5229555016E-002 +4.5938356391E+001
10607350000.000 +4.5973136436E-002 +2.7476511718E+001 +9.6316654603E-001 -3.0035613404E+001 +9.6555798778E-001 -3.0093745420E+001 +4.5797649695E-002 +4.4791036909E+001
10807300000.000 +4.6717341656E-002 +2.6635594096E+001 +9.6348425735E-001 -3.0455648487E+001 +9.5938126505E-001 -3.0376768012E+001 +4.6576177465E-002 +4.4124266301E+001
11007250000.000 +4.7634496118E-002 +2.4076349936E+001 +9.6345694504E-001 -3.1004553202E+001 +9.6530983214E-001 -3.0842625833E+001 +4.7426734916E-002 +4.3166559724E+001
11207200000.000 +4.9576252004E-002 +2.3345100659E+001 +9.6438008237E-001 -3.1469534420E+001 +9.6361084831E-001 -3.1379348544E+001 +4.8757250464E-002 +4.2362127627E+001
11407150000.000 +4.9256846885E-002 +2.3057210535E+001 +9.5983630271E-001 -3.2199765856E+001 +9.6312841746E-001 -3.2144110568E+001 +4.9004336793E-002 +4.1479849788E+001
11607100000.000 +4.9340120408E-002 +2.0679053623E+001 +9.6066050781E-001 -3.2275932068E+001 +9.5866857675E-001 -3.2401508220E+001 +4.9009561886E-002 +4.0696277292E+001
11807050000.000 +5.0884318870E-002 +1.9927876703E+001 +9.6396045674E-001 -3.3196963952E+001 +9.6877094179E-001 -3.3219065203E+001 +5.0492079299E-002 +3.9356843926E+001
12007000000.000 +5.1206644473E-002 +1.9815633991E+001 +9.5807544909E-001 -3.3342746799E+001 +9.5613995429E-001 -3.3789779997E+001 +5.1200702710E-002 +3.8405004345E+001
12206950000.000 +5.1921091865E-002 +1.8466374705E+001 +9.6116482284E-001 -3.4110117010E+001 +9.6672810546E-001 -3.3954251294E+001 +5.2036836270E-002 +3.8370274577E+001
12406900000.000 +5.3759428221E-002 +1.7445134092E+001 +9.6069351456E-001 -3.4476597399E+001 +9.6442610030E-001 -3.5047739966E+001 +5.3986624595E-002 +3.6248389051E+001
12606850000.000 +5.2063038969E-002 +1.8446544204E+001 +9.6298784265E-001 -3.5207193693E+001 +9.6399424600E-001 -3.5354607381E+001 +5.3413398821E-002 +3.6255379786E+001
12806800000.000 +5.4382594409E-002 +1.8899368978E+001 +9.5963232834E-001 -3.5452835610E+001 +9.6257628441E-001 -3.5985727206E+001 +5.4452590893E-002 +3.5244366334E+001
13006750000.000 +5.8058057131E-002 +1.6108262294E+001 +9.6601807568E-001 -3.6399281329E+001 +9.7006597096E-001 -3.6551858970E+001 +5.4616348240E-002 +3.4302494028E+001
13206700000.000 +5.7329896172E-002 +1.5677365684E+001 +9.6221246983E-001 -3.7030784988E+001 +9.6458626824E-001 -3.7532262535E+001 +5.4977766045E-002 +3.5306782588E+001
13406650000.000 +5.7789335392E-002 +1.2821734779E+001 +9.6618298745E-001 -3.7572014757E+001 +9.6298706912E-001 -3.7341145528E+001 +5.5841091467E-002 +3.4023646302E+001
13606600000.000 +5.8584220769E-002 +1.0908710256E+001 +9.6430884189E-001 -3.8169328878E+001 +9.6792606472E-001 -3.8034945088E+001 +5.6454845807E-002 +3.3463313476E+001
13806550000.000 +5.9154737208E-002 +1.1279995279E+001 +9.6219032694E-001 -3.8872148521E+001 +9.5991135094E-001 -3.8679680642E+001 +5.7220530907E-002 +3.4202532280E+001
14006500000.000 +5.8992819250E-002 +8.7916418859E+000 +9.5949848534E-001 -3.9234526325E+001 +9.6187744040E-001 -3.8840440332E+001 +5.7368479457E-002 +3.2268161604E+001
14206450000.000 +5.9624568048E-002 +8.2890250132E+000 +9.6268741711E-001 -3.9757896754E+001 +9.6355187324E-001 -3.9384345504E+001 +5.8120587137E-002 +3.1847366879E+001
14406400000.000 +6.1355533131E-002 +7.7060422543E+000 +9.6328407745E-001 -4.0276723503E+001 +9.5974215858E-001 -3.9594178819E+001 +5.8983571624E-002 +3.1690193403E+001
14606350000.000 +6.0753083613E-002 +7.0410254919E+000 +9.5653283924E-001 -4.0579466812E+001 +9.6093010384E-001 -4.0186815583E+001 +5.8680217839E-002 +3.0210866122E+001
14806300000.000 +6.2948478992E-002 +5.8927373977E+000 +9.6356175898E-001 -4.0919880431E+001 +9.6268508731E-001 -4.0885114967E+001 +6.0023180532E-002 +2.9979954160E+001
15006250000.000 +6.2779909023E-002 +4.8760255588E+000 +9.5846003461E-001 -4.1675233699E+001 +9.6511943858E-001 -4.1796391309E+001 +6.1013268720E-002 +2.9029337269E+001
15206200000.000 +6.1271497196E-002 +4.3698650175E+000 +9.6309199306E-001 -4.1723728464E+001 +9.5881868302E-001 -4.1634137718E+001 +6.0454002686E-002 +2.8626878477E+001
15406150000.000 +6.4565635335E-002 +2.5481784382E+000 +9.6529616318E-001 -4.2710582993E+001 +9.7457627583E-001 -4.2574711981E+001 +6.3785088300E-002 +2.7005014926E+001
15606100000.000 +6.4440511976E-002 +2.1099819476E+000 +9.6392647299E-001 -4.3109427229E+001 +9.6244932277E-001 -4.3846357250E+001 +6.3998887188E-002 +2.5974369592E+001
15806050000.000 +6.4005948408E-002 +1.3022907491E+000 +9.6543281911E-001 -4.4069005408E+001 +9.6994152053E-001 -4.3833189199E+001 +6.4395502481E-002 +2.5505964528E+001
16006000000.000 +6.5600718770E-002 -1.7874492261E-002 +9.6822466905E-001 -4.4153373813E+001 +9.6738961767E-001 -4.4930257537E+001 +6.5960380873E-002 +2.4254934777E+001
16205950000.000 +6.4980785432E-002 +3.8936232525E-001 +9.6921875600E-001 -4.5123216165E+001 +9.6357632016E-001 -4.5480080203E+001 +6.5875465408E-002 +2.4632744206E+001
16405900000.000 +6.7895830182E-002 -2.0520690327E+000 +9.6295511798E-001 -4.4987396122E+001 +9.5869708782E-001 -4.6697828042E+001 +6.7895029366E-002 +2.1866477688E+001
16605850000.000 +6.6919907475E-002 -2.1214216392E+000 +9.7082335372E-001 -4.6202487753E+001 +9.6831455898E-001 -4.6320416322E+001 +6.7153976709E-002 +2.3227979863E+001
16805800000.000 +6.7562922881E-002 -5.2037844088E-001 +9.5902028864E-001 -4.6898300655E+001 +9.6861189185E-001 -4.7784658459E+001 +6.8312385579E-002 +2.4669498532E+001
17005750000.000 +6.7212415202E-002 -2.0282369904E+000 +9.6730253520E-001 -4.7575928481E+001 +9.5675134726E-001 -4.7329732399E+001 +6.8943166254E-002 +2.3734125685E+001
17205700000.000 +6.8228385247E-002 -2.9666849204E+000 +9.6057753645E-001 -4.7917058572E+001 +9.6639283184E-001 -4.8364352955E+001 +7.0453893584E-002 +2.2962499482E+001
17405650000.000 +6.8451474469E-002 -2.6762266576E+000 +9.6714554706E-001 -4.8613625555E+001 +9.6023129974E-001 -4.8721342890E+001 +7.0686430423E-002 +2.2297721793E+001
17605600000.000 +6.9618744684E-002 -4.2404140984E+000 +9.5591947540E-001 -4.9184775281E+001 +9.6215132488E-001 -4.8966691993E+001 +7.1231492424E-002 +2.1168188394E+001
17805550000.000 +7.0495096473E-002 -5.9714032488E+000 +9.6634052218E-001 -4.9679606713E+001 +9.6299602928E-001 -4.9153964334E+001 +7.2361041204E-002 +2.0278947088E+001
18005500000.000 +7.0785842917E-002 -5.6651859699E+000 +9.5752328797E-001 -5.0346495291E+001 +9.7016813250E-001 -5.0339157128E+001 +7.2016349890E-002 +2.0404772409E+001
18205450000.000 +7.0911012360E-002 -6.8187398735E+000 +9.5793155956E-001 -5.0462460836E+001 +9.6677994398E-001 -5.0539751721E+001 +7.2895786636E-002 +1.8554944020E+001
18405400000.000 +7.1301670874E-002 -7.9591658225E+000 +9.6047221927E-001 -5.1363283808E+001 +9.7780487287E-001 -5.0726958155E+001 +7.3271124691E-002 +1.7418796518E+001
18605350000.000 +7.1658782145E-002 -7.3767528299E+000 +9.6220329833E-001 -5.2090008750E+001 +9.7616988904E-001 -5.2224099729E+001 +7.4087873449E-002 +1.7023645691E+001
18805300000.000 +7.2801164331E-002 -8.4975242121E+000 +9.6342183623E-001 -5.2126886075E+001 +9.5621562976E-001 -5.2386858073E+001 +7.4786169887E-002 +1.5639268569E+001
19005250000.000 +7.4708240256E-002 -9.3843502191E+000 +9.6768773330E-001 -5.2598223959E+001 +9.7612105835E-001 -5.2612503955E+001 +7.7089731518E-002 +1.5280282306E+001
19205200000.000 +7.4791942323E-002 -1.0568419718E+001 +9.7242852485E-001 -5.3101690190E+001 +9.6786462285E-001 -5.4538310968E+001 +7.7210221460E-002 +1.2944533217E+001
19405150000.000 +7.3528728689E-002 -1.0008547587E+001 +9.7148048368E-001 -5.3923625334E+001 +9.5884512387E-001 -5.4643920487E+001 +7.6533558616E-002 +1.3356603505E+001
19605100000.000 +7.3458992011E-002 -1.1963450242E+001 +9.7644240476E-001 -5.4121948960E+001 +9.5607471906E-001 -5.5215088327E+001 +7.7138752951E-002 +1.2340150944E+001
19805050000.000 +7.5312090742E-002 -1.1435918095E+001 +9.7327189737E-001 -5.5383330213E+001 +9.6704273269E-001 -5.5829114305E+001 +7.8439160403E-002 +1.2790812990E+001
20005000000.000 +7.6687130529E-002 -1.1968624872E+001 +9.6372183621E-001 -5.5690571032E+001 +9.5714414589E-001 -5.6823873140E+001 +8.0027144750E-002 +1.2799716651E+001
20204950000.000 +7.5969786686E-002 -1.2430872557E+001 +9.7434325202E-001 -5.6590236101E+001 +9.6117948246E-001 -5.6321822694E+001 +8.1132370344E-002 +1.2542037429E+001
20404900000.000 +7.6361927400E-002 -1.2526658790E+001 +9.6905262137E-001 -5.7024613311E+001 +9.6144030575E-001 -5.7889034766E+001 +8.1063460845E-002 +1.1721703524E+001
20604850000.000 +7.8290100701E-002 -1.2857117421E+001 +9.6504041722E-001 -5.7779415401E+001 +9.4454763926E-001 -5.7474923311E+001 +8.2473421487E-002 +1.1550591330E+001
20804800000.000 +7.7533910296E-002 -1.4172245454E+001 +9.5732424586E-001 -5.8253535720E+001 +9.6681705467E-001 -5.8073859867E+001 +8.3008374129E-002 +1.0495880034E+001
21004750000.000 +7.8983478504E-002 -1.4239686052E+001 +9.6417392572E-001 -5.8989744663E+001 +9.6127794201E-001 -5.8916095612E+001 +8.4403538480E-002 +1.0048771607E+001
21204700000.000 +7.9088235707E-002 -1.4849914590E+001 +9.5059978313E-001 -5.9235264610E+001 +9.6908666787E-001 -5.9300926282E+001 +8.4220582051E-002 +9.5588768804E+000
21404650000.000 +8.0134435652E-002 -1.6230068048E+001 +9.5791255966E-001 -5.9574593540E+001 +9.6332640754E-001 -5.9450341226E+001 +8.4828418854E-002 +8.5546065207E+000
21604600000.000 +7.7640940547E-002 -1.6689429097E+001 +9.4867738405E-001 -6.0911555026E+001 +9.8564531608E-001 -6.0128998181E+001 +8.3544081616E-002 +8.2097641193E+000
21804550000.000 +8.2548512593E-002 -1.6604160365E+001 +9.5633740292E-001 -6.0688066566E+001 +9.6726023701E-001 -6.1220374117E+001 +8.7117851264E-002 +6.4014873694E+000
22004500000.000 +8.1845482347E-002 -1.7662058324E+001 +9.6065216347E-001 -6.1456238598E+001 +9.7479898026E-001 -6.0441993057E+001 +8.6777441411E-002 +5.5969349548E+000
22204450000.000 +8.5129885374E-002 -1.8050665979E+001 +9.6288722932E-001 -6.1689001491E+001 +9.7728701457E-001 -6.1790777732E+001 +8.9657223480E-002 +5.9137277711E+000
22404400000.000 +8.5423353277E-002 -1.7823642077E+001 +9.5870216603E-001 -6.2717654882E+001 +9.6829537196E-001 -6.2971473081E+001 +8.9449119593E-002 +4.6323133726E+000
22604350000.000 +8.5961711513E-002 -1.9098299786E+001 +9.6402720548E-001 -6.2810448409E+001 +9.6585546426E-001 -6.3350512222E+001 +9.0469833620E-002 +3.7503003622E+000
22804300000.000 +8.6959552875E-002 -2.0093018671E+001 +9.6995473801E-001 -6.3911017649E+001 +9.7174934940E-001 -6.4464248725E+001 +9.1366018908E-002 +2.9203408030E+000
23004250000.000 +8.6059814849E-002 -1.9590530823E+001 +9.6862807333E-001 -6.4557154861E+001 +9.5341107864E-001 -6.5207237910E+001 +9.1593428461E-002 +2.3436239874E+000
23204200000.000 +8.7274939041E-002 -2.0394611406E+001 +9.6624523757E-001 -6.4898560067E+001 +9.4783623306E-001 -6.5643252544E+001 +9.2214667007E-002 +2.1283258570E+000
23404150000.000 +8.7596549109E-002 -2.1471679343E+001 +9.7520960922E-001 -6.6137097163E+001 +9.6041588677E-001 -6.5868706391E+001 +9.4118935607E-002 +2.1107017153E+000
23604100000.000 +8.8263260136E-002 -2.0893802278E+001 +9.6452210105E-001 -6.6260117853E+001 +9.5366217633E-001 -6.8043394419E+001 +9.3792194208E-002 +1.0221588949E+000
23804050000.000 +8.7782180677E-002 -2.0031766160E+001 +9.7449566826E-001 -6.6994140487E+001 +9.3104185859E-001 -6.6634994396E+001 +9.5128574840E-002 +2.3988776694E+000
24004000000.000 +9.0845501815E-002 -2.2488505646E+001 +9.6156897430E-001 -6.7321066708E+001 +9.5425528917E-001 -6.8333693576E+001 +9.6889891515E-002 +3.8139049445E-001
24203950000.000 +9.1909562466E-002 -2.0279402793E+001 +9.6226940152E-001 -6.8455840237E+001 +9.3789638582E-001 -6.9053214576E+001 +9.7454423352E-002 +2.6536232929E-001
24403900000.000 +9.3390343733E-002 -2.5172826761E+001 +9.5111538671E-001 -6.8340493180E+001 +9.4840467850E-001 -6.8901837823E+001 +9.9407924398E-002 -2.1489981437E+000
24603850000.000 +9.2327699197E-002 -2.6328718270E+001 +9.6228457795E-001 -6.9039992086E+001 +9.5178266088E-001 -6.9031891920E+001 +9.9002484121E-002 -2.7612982397E+000
24803800000.000 +9.4044642649E-002 -2.5914965728E+001 +9.5008617886E-001 -6.9349185329E+001 +9.5645396009E-001 -7.0778214755E+001 +1.0061327213E-001 -2.9672241057E+000
25003750000.000 +8.9752788190E-002 -2.7238381227E+001 +9.6303542812E-001 -6.9684759265E+001 +9.3606693204E-001 -7.0151381478E+001 +9.7916379155E-002 -4.4357062817E+000
25203700000.000 +9.1518376896E-002 -2.7675455289E+001 +9.5648641364E-001 -7.0749657180E+001 +9.6938597747E-001 -7.0155529538E+001 +1.0087429400E-001 -4.2541941775E+000
25403650000.000 +9.4020894381E-002 -2.6586068901E+001 +9.4755365060E-001 -7.1121637911E+001 +9.5216290425E-001 -7.1753857487E+001 +1.0165590176E-001 -4.8966216285E+000
25603600000.000 +9.2967302987E-002 -2.9138712018E+001 +9.4582108093E-001 -7.1398574510E+001 +9.4806989020E-001 -7.0775300844E+001 +1.0159016989E-001 -6.3885717813E+000
25803550000.000 +9.4573375407E-002 -2.8122981144E+001 +9.4777234783E-001 -7.1828922328E+001 +9.6096935081E-001 -7.2111283194E+001 +1.0305839566E-001 -5.7346796172E+000
26003500000.000 +9.5889361915E-002 -2.9438567177E+001 +9.4848775565E-001 -7.3166748441E+001 +9.5713188707E-001 -7.2289428250E+001 +1.0357070312E-001 -7.1098817977E+000
26203450000.000 +9.5310588151E-002 -2.9808689185E+001 +9.4455910725E-001 -7.3378979449E+001 +9.5524922505E-001 -7.2613361880E+001 +1.0416874253E-001 -8.0439594296E+000
26403400000.000 +9.8059211027E-002 -2.9917407136E+001 +9.5801054440E-001 -7.4080565377E+001 +9.5180836821E-001 -7.2820998634E+001 +1.0681505531E-001 -8.0391442124E+000
26603350000.000 +9.9410604092E-002 -2.9058150176E+001 +9.4365255187E-001 -7.4166842957E+001 +9.6369202604E-001 -7.4943409960E+001 +1.0741881038E-001 -8.6401085944E+000
26803300000.000 +9.9038446667E-002 -3.0309842467E+001 +9.5547700355E-001 -7.4646035921E+001 +9.4859649523E-001 -7.4738407067E+001 +1.0777214960E-001 -1.0170804075E+001
27003250000.000 +1.0004332233E-001 -3.0993196358E+001 +9.5498702592E-001 -7.5586902023E+001 +9.6082848848E-001 -7.5709459598E+001 +1.0997701365E-001 -1.0383033888E+001
27203200000.000 +9.9764536899E-002 -2.9773664261E+001 +9.6331027913E-001 -7.6418832686E+001 +9.3158896049E-001 -7.7173439778E+001 +1.0863174487E-001 -1.0980989173E+001
27403150000.000 +1.0105664099E-001 -3.1103982668E+001 +9.5709938846E-001 -7.6640432698E+001 +9.2982171206E-001 -7.7536627121E+001 +1.1107434696E-001 -1.2288061154E+001
27603100000.000 +1.0059166983E-001 -3.0261364434E+001 +9.6792035486E-001 -7.7597391295E+001 +9.3195773258E-001 -7.7868442674E+001 +1.1087806503E-001 -1.1654307539E+001
27803050000.000 +1.0302749408E-001 -3.0030662856E+001 +9.6525434543E-001 -7.8639796906E+001 +9.2583998289E-001 -7.8804492730E+001 +1.1123812762E-001 -1.0939058919E+001
28003000000.000 +1.0170610337E-001 -3.0323429232E+001 +9.6823851433E-001 -7.8958683113E+001 +9.1602561539E-001 -7.8923037920E+001 +1.1168365669E-001 -1.1407037054E+001
28202950000.000 +1.0490568763E-001 -3.2486030307E+001 +9.6583305630E-001 -7.9654297743E+001 +9.2469517205E-001 -7.8911293768E+001 +1.1430019888E-001 -1.2131391467E+001
28402900000.000 +1.0415749912E-001 -3.4527828140E+001 +9.4838921782E-001 -7.9922988196E+001 +9.5757950512E-001 -8.0113018629E+001 +1.1521273790E-001 -1.3576774328E+001
28602850000.000 +1.0744024994E-001 -3.5487834384E+001 +9.3982571689E-001 -8.0220948752E+001 +9.3165170137E-001 -8.0481303873E+001 +1.1696709453E-001 -1.5088416776E+001
28802800000.000 +1.0428238502E-001 -3.6588764325E+001 +9.4224036238E-001 -8.0598767779E+001 +9.4973211222E-001 -7.9944785992E+001 +1.1752905632E-001 -1.5953156079E+001
29002750000.000 +1.0744168173E-001 -3.6389152813E+001 +9.4717881078E-001 -8.0833694659E+001 +9.5189665270E-001 -8.2057015109E+001 +1.1960009097E-001 -1.6943797417E+001
29202700000.000 +1.0783746500E-001 -3.6419120949E+001 +9.3995667798E-001 -8.1101290983E+001 +9.4733595313E-001 -8.2407344054E+001 +1.2097307252E-001 -1.8443232125E+001
29402650000.000 +1.0836155428E-001 -3.6906809671E+001 +9.4560539823E-001 -8.1271803679E+001 +9.5163316105E-001 -8.2565947794E+001 +1.2247739386E-001 -1.9408931822E+001
29602600000.000 +1.1033956615E-001 -3.6965176542E+001 +9.4851227128E-001 -8.1984720251E+001 +9.5436841320E-001 -8.3415239023E+001 +1.2366231632E-001 -2.0451069603E+001
29802550000.000 +1.0974193289E-001 -3.8395642057E+001 +9.4618829155E-001 -8.2095728182E+001 +9.3705910721E-001 -8.4335318837E+001 +1.2430030473E-001 -2.2281370482E+001
30002500000.000 +1.0947216765E-001 -3.7938045309E+001 +9.5491999248E-001 -8.3114480220E+001 +9.4105424428E-001 -8.3380145912E+001 +1.2435088360E-001 -2.1266229445E+001
30202450000.000 +1.1303192985E-001 -3.8001702430E+001 +9.4453890259E-001 -8.4321221844E+001 +9.6010679886E-001 -8.4971445551E+001 +1.2538712054E-001 -2.1975619745E+001
30402400000.000 +1.1178807733E-001 -3.8063268254E+001 +9.5701424963E-001 -8.5043271072E+001 +9.1790837585E-001 -8.5206971962E+001 +1.2365860195E-001 -2.2605991062E+001
30602350000.000 +1.1535779061E-001 -4.0440919614E+001 +9.4945812496E-001 -8.6104851820E+001 +9.2958201388E-001 -8.4181640968E+001 +1.2836071407E-001 -2.2966394863E+001
30802300000.000 +1.1704319221E-001 -3.9347251641E+001 +9.5479269520E-001 -8.6683745758E+001 +9.2118459499E-001 -8.5805297868E+001 +1.2732658837E-001 -2.2458574980E+001
31002250000.000 +1.1960801421E-001 -4.2036770714E+001 +9.2980799516E-001 -8.7475263702E+001 +9.2600160886E-001 -8.5881384608E+001 +1.2933506603E-001 -2.5172178785E+001
31202200000.000 +1.1851864566E-001 -4.1187367920E+001 +9.5081275169E-001 -8.7653491047E+001 +9.2209227649E-001 -8.7145407557E+001 +1.2933057703E-001 -2.4456352524E+001
31402150000.000 +1.2074864975E-001 -4.2157086697E+001 +9.3605136679E-001 -8.8987303249E+001 +9.4134544017E-001 -8.7628542552E+001 +1.3083146580E-001 -2.6228904462E+001
31602100000.000 +1.2155917800E-001 -4.2204897668E+001 +9.4348259200E-001 -8.8622083315E+001 +9.0859713152E-001 -8.9326118864E+001 +1.2993893092E-001 -2.7109976031E+001
31802050000.000 +1.2031276005E-001 -4.7158755236E+001 +9.2114876151E-001 -8.9495227508E+001 +9.3379157383E-001 -8.7228264387E+001 +1.3120791291E-001 -3.0143397006E+001
32002000000.000 +1.2162703978E-001 -4.4689368348E+001 +9.4334447292E-001 -8.9308396932E+001 +9.3454959212E-001 -8.9865237241E+001 +1.3114413596E-001 -2.9410312438E+001
32201950000.000 +1.2196861615E-001 -4.5103488568E+001 +9.3009758105E-001 -8.9964363406E+001 +9.3659117551E-001 -8.9616788572E+001 +1.3083717577E-001 -3.0605373184E+001
32401900000.000 +1.1993602962E-001 -4.5950781093E+001 +9.5369729957E-001 -8.9460011378E+001 +9.2797481832E-001 -9.0774931351E+001 +1.3099552364E-001 -3.1578239330E+001
32601850000.000 +1.2460247641E-001 -4.6070561214E+001 +9.3803953751E-001 -9.1184849897E+001 +9.4265490404E-001 -9.0808348819E+001 +1.3309104484E-001 -3.1512991651E+001
32801800000.000 +1.2637583492E-001 -4.6756793303E+001 +9.4179063946E-001 -9.0991753323E+001 +9.4003388418E-001 -9.2512700794E+001 +1.3285812021E-001 -3.2234501612E+001
33001750000.000 +1.2718602459E-001 -4.7161955609E+001 +9.4555315806E-001 -9.1844048588E+001 +9.4080844229E-001 -9.2404163540E+001 +1.3382262032E-001 -3.2864072949E+001
33201700000.000 +1.2803022099E-001 -4.8745615088E+001 +9.4782680893E-001 -9.1946963837E+001 +9.4284048978E-001 -9.2735698210E+001 +1.3479041782E-001 -3.3501923629E+001
33401650000.000 +1.2898731917E-001 -4.9614058210E+001 +9.4537261646E-001 -9.2491263707E+001 +9.3801014006E-001 -9.3403101956E+001 +1.3487260783E-001 -3.4107329754E+001
33601600000.000 +1.2917091911E-001 -5.0399434279E+001 +9.4534621593E-001 -9.3530698229E+001 +9.3028518426E-001 -9.3732583052E+001 +1.3539148747E-001 -3.4647506411E+001
33801550000.000 +1.3084177052E-001 -5.1463091792E+001 +9.4341601822E-001 -9.4373240347E+001 +9.3149533038E-001 -9.4169517819E+001 +1.3664373065E-001 -3.5007486103E+001
34001500000.000 +1.3126624364E-001 -5.3311998659E+001 +9.3708888023E-001 -9.4584565427E+001 +9.1609631199E-001 -9.4523341149E+001 +1.3619493406E-001 -3.6491042245E+001
34201450000.000 +1.2942535199E-001 -5.4123803461E+001 +9.4202132519E-001 -9.4746704464E+001 +9.1733146211E-001 -9.5187122048E+001 +1.3712394979E-001 -3.7355862390E+001
34401400000.000 +1.3190306234E-001 -5.5222227854E+001 +9.3602159780E-001 -9.5822378019E+001 +9.2026235260E-001 -9.5673035493E+001 +1.3835651731E-001 -3.7508438675E+001
34601350000.000 +1.3350470716E-001 -5.5114565836E+001 +9.3741416542E-001 -9.6732252805E+001 +9.1994198776E-001 -9.7095044519E+001 +1.4019511619E-001 -3.7753425509E+001
34801300000.000 +1.3178011440E-001 -5.6050477024E+001 +9.3903088452E-001 -9.7022275781E+001 +8.9787904971E-001 -9.6709481115E+001 +1.4030032380E-001 -3.8648541633E+001
35001250000.000 +1.3644598041E-001 -5.7982947973E+001 +9.3468220265E-001 -9.8106701478E+001 +9.0731619992E-001 -9.6634411102E+001 +1.4395074618E-001 -3.8776367647E+001
35201200000.000 +1.3675615180E-001 -5.8552789207E+001 +9.2913669802E-001 -9.8261889874E+001 +9.0492547408E-001 -9.8597123872E+001 +1.4437604945E-001 -4.0666066523E+001
35401150000.000 +1.3665670324E-001 -5.9596055564E+001 +9.3017311175E-001 -9.9065361412E+001 +9.1196332510E-001 -9.8433340660E+001 +1.4407760670E-001 -4.1441961511E+001
35601100000.000 +1.3526977447E-001 -6.0715012885E+001 +9.3373674096E-001 -9.9380209152E+001 +9.1463568498E-001 -9.8803794023E+001 +1.4334348623E-001 -4.2089831529E+001
35801050000.000 +1.3937475192E-001 -6.0862381542E+001 +9.2418711347E-001 -1.0047172351E+002 +9.1236162908E-001 -1.0000616517E+002 +1.4479105049E-001 -4.2266919222E+001
36001000000.000 +1.3790285257E-001 -6.2804169442E+001 +9.3028658213E-001 -1.0022312980E+002 +9.0774436473E-001 -1.0121560630E+002 +1.4550539358E-001 -4.3928435030E+001
36200950000.000 +1.3801229798E-001 -6.5276824741E+001 +9.2622718208E-001 -1.0158291273E+002 +9.2261346316E-001 -1.0012502082E+002 +1.4589226762E-001 -4.4535350104E+001
36400900000.000 +1.3580779356E-001 -6.5621672471E+001 +9.2633264212E-001 -1.0085230766E+002 +9.2954519720E-001 -1.0181981191E+002 +1.4413035004E-001 -4.6260151292E+001
36600850000.000 +1.3339879973E-001 -6.8299029889E+001 +9.2163474639E-001 -1.0151804536E+002 +9.0791197071E-001 -1.0135985492E+002 +1.4383320950E-001 -4.8208535518E+001
36800800000.000 +1.3061100024E-001 -6.8466191366E+001 +9.3792140050E-001 -1.0119078774E+002 +9.2975345816E-001 -1.0221275968E+002 +1.4316755770E-001 -4.7835226893E+001
37000750000.000 +1.2853933922E-001 -6.9108057198E+001 +9.3016132697E-001 -1.0198090448E+002 +9.2754719448E-001 -1.0230770032E+002 +1.4276180955E-001 -4.8725465857E+001
37200700000.000 +1.2165536625E-001 -7.0459437617E+001 +9.3908179220E-001 -1.0135854541E+002 +9.2029052902E-001 -1.0262110866E+002 +1.4110233552E-001 -4.9683067979E+001
37400650000.000 +1.2246487426E-001 -7.0103987334E+001 +9.4140308423E-001 -1.0289337001E+002 +9.1742490437E-001 -1.0274134154E+002 +1.4342733889E-001 -4.9430167539E+001
37600600000.000 +1.2147332384E-001 -7.0885468367E+001 +9.4827890308E-001 -1.0351922075E+002 +9.1907989499E-001 -1.0402413754E+002 +1.4253866967E-001 -5.0335616267E+001
37800550000.000 +1.1993972641E-001 -7.0458000144E+001 +9.4566639521E-001 -1.0462747325E+002 +9.0342941044E-001 -1.0392625710E+002 +1.4239164729E-001 -4.9857168064E+001
38000500000.000 +1.2023248136E-001 -7.1723515258E+001 +9.4662712783E-001 -1.0520790822E+002 +9.1422901465E-001 -1.0332221720E+002 +1.4477445473E-001 -4.9360259922E+001
38200450000.000 +1.2306930028E-001 -7.2432855855E+001 +9.3679732212E-001 -1.0667353479E+002 +9.1268001121E-001 -1.0506598764E+002 +1.4589941044E-001 -5.0352181677E+001
38400400000.000 +1.2070855934E-001 -7.5637687281E+001 +9.2733462372E-001 -1.0647648676E+002 +8.9290077266E-001 -1.0488895487E+002 +1.4523482343E-001 -5.1859734266E+001
38600350000.000 +1.1749444896E-001 -7.4772810964E+001 +9.3202236622E-001 -1.0723154356E+002 +9.1580797134E-001 -1.0585580472E+002 +1.4629057659E-001 -5.2008253912E+001
38800300000.000 +1.1714217520E-001 -7.8516359175E+001 +9.1063396329E-001 -1.0756624883E+002 +9.0265831102E-001 -1.0614070537E+002 +1.4668183115E-001 -5.4975253032E+001
39000250000.000 +1.1473691394E-001 -7.7440732343E+001 +9.1580351604E-001 -1.0793529877E+002 +8.9999300645E-001 -1.0757198446E+002 +1.4734048717E-001 -5.5501592173E+001
39200200000.000 +1.1795010814E-001 -7.6906242052E+001 +9.0892140903E-001 -1.0912143058E+002 +8.9052084885E-001 -1.0759317084E+002 +1.4919660733E-001 -5.6444496504E+001
39400150000.000 +1.1204858981E-001 -7.5534040182E+001 +9.1171760492E-001 -1.0845722431E+002 +9.1228488010E-001 -1.0904411040E+002 +1.4449013288E-001 -5.6461953441E+001
39600100000.000 +1.0968689949E-001 -7.9554933217E+001 +9.0549177354E-001 -1.0855362795E+002 +8.9428820735E-001 -1.0863908779E+002 +1.4425547324E-001 -5.8729838439E+001
39800050000.000 +1.0423232678E-001 -7.3756638740E+001 +9.3023586379E-001 -1.0856638124E+002 +9.2627257825E-001 -1.0968217846E+002 +1.4611241485E-001 -5.6234517232E+001
40000000000.000 +1.0616021226E-001 -7.2757873950E+001 +9.3287205421E-001 -1.0999641834E+002 +9.1060165052E-001 -1.1133306370E+002 +1.4880263153E-001 -5.7677983907E+001
