# Supplementary material for: Conductivity and radio frequency performance data for silver nanoparticle inks deposited via aerosol jet deposition and processed under varying conditions
Source: Data Brief. 2020 Sep 24;33:106331. doi: 10.1016/j.dib.2020.106331 (PMC7560714; doi:10.1016/j.dib.2020.106331)
Supplement: Supplementary file 3 [file mmc3.zip › Sintering Study/Clariant Ink/RF Data/CLA_14_01.S2P]

!  2-Port S-parameters saved by WinCal
! VAR MeasName=S-Parameters (CALIBRATED_DATA) read from VNA (E8364B)
! VAR MeasDate=11/27/2017 4:26:39 PM
! VAR NAME=AFRL171011_11_01
! VAR FILENAME=AFRL171011_11_01.S2P
! VAR DATE=11/27/2017 4:26:39 PM
! VAR PHYS_PORTS=1,2
! VAR ObjTypeName=DATASET
! VAR IndexType=Frequency
!
# Hz S MA R 50
10000000.000 +1.8850682573E-002 +5.8891744816E+000 +9.4757515651E-001 -3.9094690823E-001 +9.4662649045E-001 -3.1505506649E-001 +1.8916456353E-002 +5.7564710109E+000
209950000.000 +1.6176871796E-002 -1.9018097560E+000 +9.4639175632E-001 -7.4989666263E-001 +9.4666509686E-001 -7.6746959132E-001 +1.5887450410E-002 -7.0951943136E-001
409900000.000 +1.5430432583E-002 +8.6585152540E-001 +9.4524105431E-001 -1.3975448727E+000 +9.4557463425E-001 -1.4007808841E+000 +1.5288572472E-002 +2.4712293276E-001
609850000.000 +1.4602910620E-002 +1.5975881004E+000 +9.4413988339E-001 -2.0668166624E+000 +9.4483395279E-001 -2.0663131615E+000 +1.4740683128E-002 +1.0431172306E+000
809800000.000 +1.4703637437E-002 +6.9174998678E+000 +9.4376610431E-001 -2.7091505877E+000 +9.4412310590E-001 -2.6769549322E+000 +1.5072524650E-002 +5.8695621115E+000
1009750000.000 +1.4077473418E-002 +9.7257644495E+000 +9.4246747987E-001 -3.3081304575E+000 +9.4281222219E-001 -3.3737771978E+000 +1.4291492351E-002 +7.6636854173E+000
1209700000.000 +1.4835139477E-002 +1.2955516252E+001 +9.4206805634E-001 -3.8943275035E+000 +9.4252851783E-001 -3.9287158688E+000 +1.4976076263E-002 +1.2432867860E+001
1409650000.000 +1.5046172611E-002 +1.4797601896E+001 +9.4140156316E-001 -4.5251029475E+000 +9.4188154310E-001 -4.5576900769E+000 +1.5605916725E-002 +1.3378668633E+001
1609600000.000 +1.5443422745E-002 +1.4777083620E+001 +9.4116909115E-001 -5.1886565712E+000 +9.4179196918E-001 -5.1911154401E+000 +1.5980953122E-002 +1.2898003793E+001
1809550000.000 +1.5061333238E-002 +1.6190747057E+001 +9.4044940202E-001 -5.8505532105E+000 +9.4045032408E-001 -5.7862693182E+000 +1.5766180514E-002 +1.4853049997E+001
2009500000.000 +1.4638034636E-002 +2.3539664883E+001 +9.3884842575E-001 -6.3940805261E+000 +9.3905391634E-001 -6.4362674134E+000 +1.5230519134E-002 +1.8232760366E+001
2209450000.000 +1.5728492228E-002 +2.7688995778E+001 +9.3769088253E-001 -6.9378253872E+000 +9.3798981804E-001 -7.0052152105E+000 +1.5712957286E-002 +2.5248687742E+001
2409400000.000 +1.6717153201E-002 +2.8997089923E+001 +9.3797496531E-001 -7.5312528375E+000 +9.3728474397E-001 -7.5548430093E+000 +1.6472840121E-002 +2.6502038393E+001
2609350000.000 +1.7058230418E-002 +3.2753188738E+001 +9.3635260451E-001 -8.1367682490E+000 +9.3718938451E-001 -8.1751300882E+000 +1.7359286239E-002 +2.8754028424E+001
2809300000.000 +1.7695128560E-002 +3.4494858070E+001 +9.3564501518E-001 -8.7248455477E+000 +9.3616048220E-001 -8.7633605069E+000 +1.8000635702E-002 +3.0166014259E+001
3009250000.000 +1.8111157486E-002 +3.5064680817E+001 +9.3468671860E-001 -9.3398806803E+000 +9.3479765182E-001 -9.2944450704E+000 +1.8345042680E-002 +3.0277894779E+001
3209200000.000 +1.8964653168E-002 +3.8626145131E+001 +9.3360704675E-001 -9.9091357147E+000 +9.3418908222E-001 -9.8875134590E+000 +1.9125425502E-002 +3.3427233206E+001
3409150000.000 +1.9895256751E-002 +3.9497762155E+001 +9.3340635726E-001 -1.0447178379E+001 +9.3388953322E-001 -1.0512498131E+001 +2.0376615796E-002 +3.5217608322E+001
3609100000.000 +2.0664126825E-002 +3.9767855592E+001 +9.3241980968E-001 -1.1031743420E+001 +9.3282183782E-001 -1.1058005728E+001 +2.0959565860E-002 +3.5638681416E+001
3809050000.000 +2.1648035588E-002 +4.1216971706E+001 +9.3216713769E-001 -1.1604031091E+001 +9.3254149144E-001 -1.1627516426E+001 +2.2147145416E-002 +3.6430428506E+001
4009000000.000 +2.2796560351E-002 +4.1930384155E+001 +9.3103128525E-001 -1.2170625606E+001 +9.3238840240E-001 -1.2211540181E+001 +2.3778957331E-002 +3.5629254127E+001
4208950000.000 +2.3671878093E-002 +4.1731826544E+001 +9.3108315522E-001 -1.2748703812E+001 +9.3209145179E-001 -1.2739442167E+001 +2.4082524776E-002 +3.5857793248E+001
4408900000.000 +2.4854560729E-002 +4.1244319900E+001 +9.3066891461E-001 -1.3314992403E+001 +9.3119947096E-001 -1.3332704170E+001 +2.5453556741E-002 +3.6277089535E+001
4608850000.000 +2.5830379787E-002 +4.2274099500E+001 +9.3057838489E-001 -1.3875876251E+001 +9.3100873480E-001 -1.3916021718E+001 +2.6536424434E-002 +3.7151431090E+001
4808800000.000 +2.6859868179E-002 +4.2367028561E+001 +9.2937581862E-001 -1.4451387293E+001 +9.2965884967E-001 -1.4500737858E+001 +2.7303428213E-002 +3.8021782347E+001
5008750000.000 +2.7948594229E-002 +4.2696521048E+001 +9.2964607884E-001 -1.4993519395E+001 +9.3054098276E-001 -1.5046763524E+001 +2.8749739651E-002 +3.7784660800E+001
5208700000.000 +2.8631739527E-002 +4.4541903558E+001 +9.2820728731E-001 -1.5609267897E+001 +9.2874218481E-001 -1.5683806596E+001 +2.9831495336E-002 +3.8307359990E+001
5408650000.000 +2.9653097670E-002 +4.3567624157E+001 +9.2812816256E-001 -1.6131283006E+001 +9.2855768058E-001 -1.6163661578E+001 +3.0957966173E-002 +3.8006980611E+001
5608600000.000 +3.0722959514E-002 +4.3269720367E+001 +9.2809771533E-001 -1.6770772638E+001 +9.2905439733E-001 -1.6805513607E+001 +3.2263929315E-002 +3.6984013853E+001
5808550000.000 +3.1791396033E-002 +4.3230797271E+001 +9.2771617759E-001 -1.7331778169E+001 +9.2807056220E-001 -1.7329265948E+001 +3.3466358652E-002 +3.6355147851E+001
6008500000.000 +3.2652373917E-002 +4.2459262058E+001 +9.2755960923E-001 -1.7882411634E+001 +9.2768596424E-001 -1.7872380015E+001 +3.4337606240E-002 +3.5794248342E+001
6208450000.000 +3.3901926949E-002 +4.1726339437E+001 +9.2716549348E-001 -1.8445037019E+001 +9.2722382543E-001 -1.8476632084E+001 +3.5497289522E-002 +3.5075890555E+001
6408400000.000 +3.4572557630E-002 +4.1684539355E+001 +9.2672665305E-001 -1.9067198269E+001 +9.2744327053E-001 -1.9101539056E+001 +3.6541064436E-002 +3.4128040826E+001
6608350000.000 +3.5310824525E-002 +4.1266498316E+001 +9.2528112513E-001 -1.9614364228E+001 +9.2626322518E-001 -1.9635724412E+001 +3.7455118163E-002 +3.3054788334E+001
6808300000.000 +3.6847546860E-002 +4.0147445503E+001 +9.2673799929E-001 -2.0149085406E+001 +9.2737003286E-001 -2.0122050596E+001 +3.9104549967E-002 +3.2608367213E+001
7008250000.000 +3.7709593211E-002 +4.0103832379E+001 +9.2552132831E-001 -2.0796900847E+001 +9.2606109227E-001 -2.0866282752E+001 +3.9946899881E-002 +3.2028231940E+001
7208200000.000 +3.8407673191E-002 +3.9630862639E+001 +9.2489844155E-001 -2.1325048638E+001 +9.2512873780E-001 -2.1306598670E+001 +4.0646873973E-002 +3.1365763590E+001
7408150000.000 +3.9418729813E-002 +3.8812125205E+001 +9.2433055126E-001 -2.1949851178E+001 +9.2542860806E-001 -2.1984220608E+001 +4.1763194105E-002 +3.0918935188E+001
7608100000.000 +4.0423930552E-002 +3.8486828495E+001 +9.2413567168E-001 -2.2437620819E+001 +9.2231617476E-001 -2.2478891340E+001 +4.2562091606E-002 +3.1376995455E+001
7808050000.000 +4.0477486801E-002 +3.8607040822E+001 +9.2246271473E-001 -2.3005551782E+001 +9.2122466198E-001 -2.3052402094E+001 +4.3189830558E-002 +3.0286639856E+001
8008000000.000 +4.1738616722E-002 +3.7651137334E+001 +9.2165767422E-001 -2.3534908534E+001 +9.2136389246E-001 -2.3601886001E+001 +4.4143822377E-002 +3.0261232862E+001
8207950000.000 +4.2161740227E-002 +3.8247719404E+001 +9.2151065377E-001 -2.4322603287E+001 +9.2237762031E-001 -2.4333597283E+001 +4.5142548913E-002 +2.9854051002E+001
8407900000.000 +4.3318715987E-002 +3.7492433198E+001 +9.1911785150E-001 -2.4736271502E+001 +9.1929713883E-001 -2.4735827104E+001 +4.6531233043E-002 +2.9286921887E+001
8607850000.000 +4.4642784260E-002 +3.6822792891E+001 +9.2117146555E-001 -2.5221141442E+001 +9.2330905918E-001 -2.5177914553E+001 +4.7826428719E-002 +2.9159893839E+001
8807800000.000 +4.6548573155E-002 +3.6425787986E+001 +9.1975276678E-001 -2.5870129055E+001 +9.2086543499E-001 -2.6004618944E+001 +4.9962405821E-002 +2.8374203753E+001
9007750000.000 +4.6709120246E-002 +3.5515711514E+001 +9.1877137801E-001 -2.6386926776E+001 +9.1883824416E-001 -2.6399409487E+001 +5.0478715492E-002 +2.7002973022E+001
9207700000.000 +4.7756295696E-002 +3.4792859852E+001 +9.1899101851E-001 -2.6949569265E+001 +9.2135087250E-001 -2.7037344049E+001 +5.1907079128E-002 +2.6115765899E+001
9407650000.000 +4.9171356859E-002 +3.4385875350E+001 +9.1874738713E-001 -2.7512279552E+001 +9.2045558879E-001 -2.7672725495E+001 +5.3373388133E-002 +2.5488107117E+001
9607600000.000 +5.0051710239E-002 +3.3551732024E+001 +9.1711723684E-001 -2.8080652303E+001 +9.1874064336E-001 -2.8254057984E+001 +5.4241882071E-002 +2.4736350303E+001
9807550000.000 +5.0806626852E-002 +3.1841500361E+001 +9.1767016985E-001 -2.8655572172E+001 +9.1812160105E-001 -2.8714421824E+001 +5.5413516004E-002 +2.3780334866E+001
10007500000.000 +5.1206601474E-002 +3.0727399757E+001 +9.1856081762E-001 -2.9326688549E+001 +9.1920272345E-001 -2.9415613155E+001 +5.6514926487E-002 +2.2741622318E+001
10207450000.000 +5.1849331805E-002 +3.1117582261E+001 +9.1625404812E-001 -2.9832729768E+001 +9.1359137583E-001 -2.9828834704E+001 +5.6796162568E-002 +2.2759295777E+001
10407400000.000 +5.2632463055E-002 +2.9957098624E+001 +9.1779313272E-001 -3.0265897892E+001 +9.1649620090E-001 -3.0084033580E+001 +5.7931658962E-002 +2.2700009463E+001
10607350000.000 +5.3023671151E-002 +3.0557320153E+001 +9.1501515861E-001 -3.1016895431E+001 +9.1612560820E-001 -3.1068620868E+001 +5.8624762703E-002 +2.1950679210E+001
10807300000.000 +5.3899080415E-002 +2.9837785707E+001 +9.1493657501E-001 -3.1418445143E+001 +9.1032952493E-001 -3.1336285908E+001 +5.9522985625E-002 +2.1519981501E+001
11007250000.000 +5.4589125162E-002 +2.8496019558E+001 +9.1481053600E-001 -3.1948734997E+001 +9.1591576476E-001 -3.1847356175E+001 +6.0936837811E-002 +2.0844379454E+001
11207200000.000 +5.6111854880E-002 +2.7941223250E+001 +9.1585739305E-001 -3.2484685286E+001 +9.1433682968E-001 -3.2400751022E+001 +6.2423343695E-002 +2.0238263219E+001
11407150000.000 +5.6359652777E-002 +2.8057684237E+001 +9.1099039472E-001 -3.3183651302E+001 +9.1319518957E-001 -3.3169955716E+001 +6.3213229563E-002 +1.9284045105E+001
11607100000.000 +5.6500636707E-002 +2.6112460683E+001 +9.1259004122E-001 -3.3287604125E+001 +9.0977335533E-001 -3.3421756122E+001 +6.3867318175E-002 +1.8265625272E+001
11807050000.000 +5.7803268708E-002 +2.5820263984E+001 +9.1436590164E-001 -3.4175441862E+001 +9.1878973988E-001 -3.4308503834E+001 +6.5975854119E-002 +1.7520405291E+001
12007000000.000 +5.8522428462E-002 +2.5225136638E+001 +9.1021735451E-001 -3.4341838570E+001 +9.0717559384E-001 -3.4820905453E+001 +6.6671426845E-002 +1.6213809687E+001
12206950000.000 +5.9226634297E-002 +2.4575889508E+001 +9.1248506049E-001 -3.5123219824E+001 +9.1736612352E-001 -3.5054773167E+001 +6.7954915344E-002 +1.6286818157E+001
12406900000.000 +6.0818663475E-002 +2.3518738997E+001 +9.1233497349E-001 -3.5476349518E+001 +9.1401543674E-001 -3.6138553985E+001 +7.0206051880E-002 +1.5111268286E+001
12606850000.000 +6.0018089102E-002 +2.4360465036E+001 +9.1401909822E-001 -3.6252791018E+001 +9.1373183745E-001 -3.6476143413E+001 +6.9927182365E-002 +1.4896707315E+001
12806800000.000 +6.2085013994E-002 +2.4627713483E+001 +9.1129128918E-001 -3.6486666022E+001 +9.1192747313E-001 -3.7089124245E+001 +7.1017288525E-002 +1.4467468982E+001
13006750000.000 +6.4977895203E-002 +2.2525801622E+001 +9.1653530757E-001 -3.7475317581E+001 +9.1827517022E-001 -3.7696092834E+001 +7.1779597731E-002 +1.4106166960E+001
13206700000.000 +6.4417130160E-002 +2.2842379205E+001 +9.1256185628E-001 -3.8122973491E+001 +9.1236812421E-001 -3.8662088684E+001 +7.1911202582E-002 +1.4506067224E+001
13406650000.000 +6.4370289858E-002 +2.0600006463E+001 +9.1585640547E-001 -3.8633631660E+001 +9.1167826614E-001 -3.8468144309E+001 +7.3322274963E-002 +1.4137571349E+001
13606600000.000 +6.4493489940E-002 +1.9535219596E+001 +9.1355553063E-001 -3.9277825477E+001 +9.1564461566E-001 -3.9205204823E+001 +7.4359267929E-002 +1.3669006005E+001
13806550000.000 +6.5446703287E-002 +2.0202028690E+001 +9.1118181481E-001 -3.9941886933E+001 +9.0795044456E-001 -3.9860034853E+001 +7.5112661581E-002 +1.4052540287E+001
14006500000.000 +6.5530059939E-002 +1.8423567708E+001 +9.0871964046E-001 -4.0335540607E+001 +9.1041903568E-001 -4.0001249967E+001 +7.6461949509E-002 +1.2542123845E+001
14206450000.000 +6.6025767481E-002 +1.7550329307E+001 +9.1211076512E-001 -4.0864825633E+001 +9.1262221744E-001 -4.0616387858E+001 +7.7925277960E-002 +1.2004703035E+001
14406400000.000 +6.7129130030E-002 +1.7040684476E+001 +9.1264967528E-001 -4.1472930425E+001 +9.0914450662E-001 -4.0812733687E+001 +7.8814710067E-002 +1.1648293381E+001
14606350000.000 +6.6796450337E-002 +1.6444548131E+001 +9.0692976292E-001 -4.1704957235E+001 +9.0976166686E-001 -4.1400739512E+001 +7.9312281690E-002 +1.0790402269E+001
14806300000.000 +6.8145030546E-002 +1.6107265038E+001 +9.1349202637E-001 -4.2072979632E+001 +9.1132419556E-001 -4.2076982133E+001 +8.1651043789E-002 +1.0405068448E+001
15006250000.000 +6.9136963355E-002 +1.6011838740E+001 +9.0840465879E-001 -4.2812231597E+001 +9.1307596328E-001 -4.3053204299E+001 +8.3395218566E-002 +9.1608082459E+000
15206200000.000 +6.8339686299E-002 +1.5377831069E+001 +9.1360657741E-001 -4.2954526134E+001 +9.0783793364E-001 -4.2856269042E+001 +8.2658926243E-002 +8.8993823916E+000
15406150000.000 +7.0989913132E-002 +1.3637371581E+001 +9.1467258862E-001 -4.3943135589E+001 +9.2193293106E-001 -4.3944173913E+001 +8.6191116451E-002 +8.0455009632E+000
15606100000.000 +7.0963388929E-002 +1.3307732814E+001 +9.1349690489E-001 -4.4313231852E+001 +9.0883202793E-001 -4.5097876130E+001 +8.6330015712E-002 +7.2896926304E+000
15806050000.000 +7.0675077820E-002 +1.3099076375E+001 +9.1427160961E-001 -4.5266729434E+001 +9.1638727154E-001 -4.5166179344E+001 +8.7115723438E-002 +7.2176825428E+000
16006000000.000 +7.1190711815E-002 +1.2001491122E+001 +9.1673800640E-001 -4.5443694801E+001 +9.1226402619E-001 -4.6188431233E+001 +8.8738699396E-002 +6.6730195972E+000
16205950000.000 +7.1147578475E-002 +1.2936292763E+001 +9.1701802928E-001 -4.6357678276E+001 +9.0872139076E-001 -4.6752977815E+001 +8.8781412866E-002 +6.8096679002E+000
16405900000.000 +7.2390603541E-002 +1.0489066808E+001 +9.1145074108E-001 -4.6209160293E+001 +9.0280194567E-001 -4.7937842964E+001 +9.1561029027E-002 +4.8560947361E+000
16605850000.000 +7.1790528127E-002 +1.1605222354E+001 +9.1769400273E-001 -4.7462125591E+001 +9.1289094933E-001 -4.7661750539E+001 +9.1900076220E-002 +5.7068602410E+000
16805800000.000 +7.4336969610E-002 +1.2999198670E+001 +9.0665725893E-001 -4.8096585655E+001 +9.1195577109E-001 -4.9108764474E+001 +9.2775942745E-002 +6.0315637853E+000
17005750000.000 +7.3693236311E-002 +1.1946359823E+001 +9.1405154267E-001 -4.8861584945E+001 +9.0279689424E-001 -4.8596097981E+001 +9.3632340396E-002 +5.4116470946E+000
17205700000.000 +7.4738841704E-002 +1.1174399537E+001 +9.0795802992E-001 -4.9201561546E+001 +9.1069282301E-001 -4.9652731764E+001 +9.5729243744E-002 +4.7695211703E+000
17405650000.000 +7.5613271518E-002 +1.1401420449E+001 +9.1414784427E-001 -4.9872538231E+001 +9.0508877095E-001 -5.0080245622E+001 +9.5987237570E-002 +4.4077027900E+000
17605600000.000 +7.6902156228E-002 +9.8588342420E+000 +9.0357323050E-001 -5.0403707298E+001 +9.0766193557E-001 -5.0343988491E+001 +9.7543926860E-002 +3.3622937251E+000
17805550000.000 +7.7141094015E-002 +8.6457784070E+000 +9.1365832924E-001 -5.0960038029E+001 +9.0873378647E-001 -5.0570234841E+001 +9.8796388859E-002 +3.1167944981E+000
18005500000.000 +7.8420701938E-002 +8.6095800274E+000 +9.0531100926E-001 -5.1598614430E+001 +9.1413994064E-001 -5.1741206193E+001 +9.9099648349E-002 +2.8533849092E+000
18205450000.000 +7.8303760439E-002 +7.6644167845E+000 +9.0605663501E-001 -5.1719530290E+001 +9.1112923734E-001 -5.1920174440E+001 +1.0042886887E-001 +1.7826445007E+000
18405400000.000 +7.8518374550E-002 +7.2454551837E+000 +9.0784197899E-001 -5.2665206930E+001 +9.2148834855E-001 -5.2237398515E+001 +1.0182799706E-001 +1.1613406074E+000
18605350000.000 +7.9405257215E-002 +7.7619772898E+000 +9.0888565327E-001 -5.3417269863E+001 +9.1800588652E-001 -5.3654571096E+001 +1.0234417924E-001 +9.8144690938E-001
18805300000.000 +8.0143529647E-002 +6.4693888765E+000 +9.1016843749E-001 -5.3469098180E+001 +9.0018985269E-001 -5.3756445380E+001 +1.0328387887E-001 +1.6221945793E-001
19005250000.000 +8.1211572072E-002 +5.9686481579E+000 +9.1373076409E-001 -5.3951734167E+001 +9.1822832152E-001 -5.4118394652E+001 +1.0597603940E-001 +2.2760715515E-001
19205200000.000 +8.0607981234E-002 +5.5416959188E+000 +9.1753897112E-001 -5.4454176225E+001 +9.0832393979E-001 -5.5906706069E+001 +1.0655863320E-001 -1.4727702240E+000
19405150000.000 +8.0596865868E-002 +6.4156854234E+000 +9.1609880870E-001 -5.5290683704E+001 +9.0073860335E-001 -5.5991170645E+001 +1.0612836433E-001 -1.4299500944E+000
19605100000.000 +8.0113526749E-002 +5.0548126254E+000 +9.2088906916E-001 -5.5504692231E+001 +8.9859160743E-001 -5.6568861514E+001 +1.0709780007E-001 -2.0271005952E+000
19805050000.000 +8.2492269957E-002 +5.4967111756E+000 +9.1704907782E-001 -5.6742915769E+001 +9.0785174687E-001 -5.7225292908E+001 +1.0886537658E-001 -1.8311309853E+000
20005000000.000 +8.4490641333E-002 +4.4200872716E+000 +9.0955931852E-001 -5.7057812205E+001 +8.9936327915E-001 -5.8169776093E+001 +1.1052841944E-001 -2.0954780484E+000
20204950000.000 +8.4401323368E-002 +4.7465384161E+000 +9.1903004388E-001 -5.7946712334E+001 +9.0368849624E-001 -5.7730647029E+001 +1.1155573380E-001 -2.0525055436E+000
20404900000.000 +8.5812292431E-002 +4.1092478506E+000 +9.1407477205E-001 -5.8463308611E+001 +9.0348341750E-001 -5.9277070339E+001 +1.1215981093E-001 -2.9330934073E+000
20604850000.000 +8.7664487020E-002 +3.7081535473E+000 +9.0973885757E-001 -5.9138074580E+001 +8.8953405253E-001 -5.8874956893E+001 +1.1370359032E-001 -3.0035729971E+000
20804800000.000 +8.7696250231E-002 +2.5885641725E+000 +9.0336380596E-001 -5.9628448949E+001 +9.0833745731E-001 -5.9552927061E+001 +1.1507689796E-001 -3.7301007552E+000
21004750000.000 +8.9034573935E-002 +2.5170298480E+000 +9.0940053262E-001 -6.0360185783E+001 +9.0290160241E-001 -6.0312366643E+001 +1.1625693137E-001 -4.0418018794E+000
21204700000.000 +8.9806531369E-002 +1.9279954084E+000 +8.9671021714E-001 -6.0598349031E+001 +9.1040495305E-001 -6.0804700981E+001 +1.1680420610E-001 -4.6072861191E+000
21404650000.000 +9.0566948611E-002 +7.2011713058E-001 +9.0345624110E-001 -6.0897672730E+001 +9.0451602535E-001 -6.0951183829E+001 +1.1730915192E-001 -4.8240335316E+000
21604600000.000 +8.9692431186E-002 +1.1529740065E+000 +8.9515403238E-001 -6.2218890366E+001 +9.2432293264E-001 -6.1679119334E+001 +1.1730912584E-001 -5.3119183427E+000
21804550000.000 +9.3122173631E-002 +3.1053382789E-001 +9.0101973233E-001 -6.2074998294E+001 +9.0662760622E-001 -6.2703238088E+001 +1.1998307399E-001 -6.2601790448E+000
22004500000.000 +9.2404345531E-002 -1.1576332203E-001 +9.0477537088E-001 -6.2845548523E+001 +9.1443819892E-001 -6.2012674239E+001 +1.2064619142E-001 -6.4504478248E+000
22204450000.000 +9.5386578784E-002 -1.0791781500E+000 +9.0663685844E-001 -6.3101609522E+001 +9.1659646826E-001 -6.3389463589E+001 +1.2342154704E-001 -6.4125225931E+000
22404400000.000 +9.6195495141E-002 -6.6850278448E-001 +9.0195026252E-001 -6.4089650593E+001 +9.0705890807E-001 -6.4477379932E+001 +1.2345917948E-001 -7.4141698332E+000
22604350000.000 +9.6652573582E-002 -2.0444760524E+000 +9.0804519524E-001 -6.4286793222E+001 +9.0531238383E-001 -6.4857227679E+001 +1.2470154350E-001 -7.8904110357E+000
22804300000.000 +9.7541616570E-002 -2.5906299743E+000 +9.1248371470E-001 -6.5378954616E+001 +9.0972552308E-001 -6.6012969132E+001 +1.2598400256E-001 -8.3970627763E+000
23004250000.000 +9.7931538299E-002 -2.3700334700E+000 +9.1224688893E-001 -6.5953446990E+001 +8.9297673377E-001 -6.6614544847E+001 +1.2573889040E-001 -8.9649226980E+000
23204200000.000 +9.8945747877E-002 -3.5733718810E+000 +9.1009147573E-001 -6.6322442208E+001 +8.8936069775E-001 -6.7067947305E+001 +1.2705478548E-001 -9.1814739690E+000
23404150000.000 +9.9670682026E-002 -4.0931879507E+000 +9.1731139824E-001 -6.7587204237E+001 +9.0072467514E-001 -6.7329867091E+001 +1.2904249422E-001 -8.9722344994E+000
23604100000.000 +1.0032606942E-001 -4.4202427791E+000 +9.0787568877E-001 -6.7653633096E+001 +8.9209669599E-001 -6.9379353591E+001 +1.2819231769E-001 -1.0147367991E+001
23804050000.000 +1.0089046784E-001 -3.3956002216E+000 +9.1710629471E-001 -6.8451404884E+001 +8.7453535452E-001 -6.8022491062E+001 +1.2929874739E-001 -8.6259318847E+000
24004000000.000 +1.0309693205E-001 -5.6790645869E+000 +9.0586717401E-001 -6.8773336440E+001 +8.9321784870E-001 -6.9730433189E+001 +1.3134812869E-001 -1.0254362837E+001
24203950000.000 +1.0569214604E-001 -3.9487137893E+000 +9.0558411063E-001 -6.9881394720E+001 +8.7891977165E-001 -7.0491257639E+001 +1.3102858259E-001 -1.0097807988E+001
24403900000.000 +1.0566862811E-001 -8.0099522619E+000 +8.9595383449E-001 -6.9823425797E+001 +8.8861082142E-001 -7.0382717818E+001 +1.3403129025E-001 -1.1159662340E+001
24603850000.000 +1.0509803088E-001 -8.4554899650E+000 +9.0525120870E-001 -7.0566434739E+001 +8.9084583291E-001 -7.0584993362E+001 +1.3462289078E-001 -1.1526285015E+001
24803800000.000 +1.0767751542E-001 -8.8271765026E+000 +8.9385711222E-001 -7.0836457128E+001 +8.9368503829E-001 -7.2331617755E+001 +1.3652684412E-001 -1.1973750061E+001
25003750000.000 +1.0332404875E-001 -9.2599862218E+000 +9.0519028884E-001 -7.1213103561E+001 +8.7595420434E-001 -7.1718422435E+001 +1.3474570470E-001 -1.2855335399E+001
25203700000.000 +1.0557972564E-001 -9.7185194068E+000 +8.9794619210E-001 -7.2281762158E+001 +9.0549586685E-001 -7.1765578699E+001 +1.3861384320E-001 -1.2926918809E+001
25403650000.000 +1.0877341764E-001 -9.8360237326E+000 +8.9012970444E-001 -7.2578202122E+001 +8.8983736631E-001 -7.3273149527E+001 +1.3870189525E-001 -1.3718810202E+001
25603600000.000 +1.0713406222E-001 -1.1491821172E+001 +8.8842941346E-001 -7.2862656162E+001 +8.8750911115E-001 -7.2386359258E+001 +1.3934368493E-001 -1.4829746738E+001
25803550000.000 +1.0965439899E-001 -1.1526542792E+001 +8.9081308001E-001 -7.3247898025E+001 +8.9800249578E-001 -7.3598425229E+001 +1.4052937569E-001 -1.4604325207E+001
26003500000.000 +1.1123341836E-001 -1.2285754029E+001 +8.9145660633E-001 -7.4627878961E+001 +8.9533566988E-001 -7.3772626193E+001 +1.4070897332E-001 -1.5498984918E+001
26203450000.000 +1.1087251455E-001 -1.2810963590E+001 +8.8809699756E-001 -7.4820516008E+001 +8.9393387737E-001 -7.4201210476E+001 +1.4165527758E-001 -1.6062633327E+001
26403400000.000 +1.1366983717E-001 -1.3242276248E+001 +9.0031167268E-001 -7.5514288440E+001 +8.9105475044E-001 -7.4403209465E+001 +1.4408256821E-001 -1.5977075740E+001
26603350000.000 +1.1561511084E-001 -1.3371363814E+001 +8.8753461263E-001 -7.5575761232E+001 +9.0029399931E-001 -7.6424802976E+001 +1.4418362684E-001 -1.6627785851E+001
26803300000.000 +1.1507887929E-001 -1.4065044330E+001 +8.9840832440E-001 -7.6157585471E+001 +8.8791092673E-001 -7.6224123429E+001 +1.4465020097E-001 -1.7365610255E+001
27003250000.000 +1.1653186223E-001 -1.4752073536E+001 +8.9812040363E-001 -7.7043731564E+001 +8.9778240146E-001 -7.7219576917E+001 +1.4634611650E-001 -1.7518095248E+001
27203200000.000 +1.1725696917E-001 -1.3864539411E+001 +9.0500385948E-001 -7.7911252429E+001 +8.7200490329E-001 -7.8585197419E+001 +1.4417292234E-001 -1.7740149478E+001
27403150000.000 +1.1776826972E-001 -1.5266532057E+001 +8.9898064297E-001 -7.8137336083E+001 +8.6962979467E-001 -7.8889673311E+001 +1.4602473538E-001 -1.8515047891E+001
27603100000.000 +1.1842762237E-001 -1.4656177853E+001 +9.0812722357E-001 -7.9116313655E+001 +8.7175991268E-001 -7.9335542252E+001 +1.4594073157E-001 -1.7910433829E+001
27803050000.000 +1.2155018535E-001 -1.4736391590E+001 +9.0537037543E-001 -8.0110030219E+001 +8.6568252955E-001 -8.0147599410E+001 +1.4637241040E-001 -1.7774999789E+001
28003000000.000 +1.2048137341E-001 -1.5193027543E+001 +9.0774121944E-001 -8.0441485818E+001 +8.5789063355E-001 -8.0322180607E+001 +1.4651603660E-001 -1.7873524766E+001
28202950000.000 +1.2284690351E-001 -1.7227893575E+001 +9.0581689250E-001 -8.1124507288E+001 +8.6578997982E-001 -8.0334202336E+001 +1.4896019133E-001 -1.8369647525E+001
28402900000.000 +1.2246881461E-001 -1.8792286614E+001 +8.9058695406E-001 -8.1412487820E+001 +8.9498915868E-001 -8.1629150333E+001 +1.5035237368E-001 -1.9597122545E+001
28602850000.000 +1.2483206977E-001 -2.0397044768E+001 +8.8317907565E-001 -8.1652754922E+001 +8.7244538400E-001 -8.1926326438E+001 +1.5151684886E-001 -2.0584749008E+001
28802800000.000 +1.2316100520E-001 -2.0904445399E+001 +8.8605034704E-001 -8.2076007054E+001 +8.8888801795E-001 -8.1497995686E+001 +1.5257619486E-001 -2.1233629434E+001
29002750000.000 +1.2629618039E-001 -2.1206032824E+001 +8.9089245517E-001 -8.2354585947E+001 +8.9032567506E-001 -8.3528226368E+001 +1.5424246977E-001 -2.2064192242E+001
29202700000.000 +1.2725273497E-001 -2.1721579002E+001 +8.8465229455E-001 -8.2661488716E+001 +8.8699966967E-001 -8.3894501848E+001 +1.5486072756E-001 -2.3115876704E+001
29402650000.000 +1.2782747161E-001 -2.2563191412E+001 +8.8999296948E-001 -8.2849549466E+001 +8.9038904636E-001 -8.4103780427E+001 +1.5655819925E-001 -2.3539251516E+001
29602600000.000 +1.3009446694E-001 -2.3058558588E+001 +8.9196754734E-001 -8.3657384065E+001 +8.9214510811E-001 -8.4975222993E+001 +1.5751551088E-001 -2.4162463437E+001
29802550000.000 +1.2842135176E-001 -2.4387065317E+001 +8.8974974669E-001 -8.3708970974E+001 +8.7624206041E-001 -8.5804488073E+001 +1.5755918439E-001 -2.5408301182E+001
30002500000.000 +1.2931183209E-001 -2.4126120328E+001 +8.9718066366E-001 -8.4687112603E+001 +8.8089754389E-001 -8.4948145485E+001 +1.5736736322E-001 -2.4236858855E+001
30202450000.000 +1.3248129273E-001 -2.4694147216E+001 +8.8691667505E-001 -8.5891848984E+001 +8.9664223812E-001 -8.6525989258E+001 +1.5831463849E-001 -2.4766143578E+001
30402400000.000 +1.3169359674E-001 -2.4627455475E+001 +8.9785622755E-001 -8.6690315877E+001 +8.5959857679E-001 -8.6708899930E+001 +1.5654831679E-001 -2.5020380944E+001
30602350000.000 +1.3462635392E-001 -2.7177257817E+001 +8.9015147725E-001 -8.7717899572E+001 +8.6987295706E-001 -8.5782035010E+001 +1.6058822223E-001 -2.5404746079E+001
30802300000.000 +1.3640938447E-001 -2.6685192874E+001 +8.9508559764E-001 -8.8286445770E+001 +8.6270427128E-001 -8.7348828379E+001 +1.5879191905E-001 -2.4991038512E+001
31002250000.000 +1.3769574122E-001 -2.9288835603E+001 +8.7274614312E-001 -8.9032021040E+001 +8.6707314977E-001 -8.7511318814E+001 +1.6010564943E-001 -2.6719543166E+001
31202200000.000 +1.3739252961E-001 -2.8902025982E+001 +8.9169052434E-001 -8.9269606779E+001 +8.6415366170E-001 -8.8625660812E+001 +1.6028562528E-001 -2.6173023052E+001
31402150000.000 +1.3916619021E-001 -3.0033424627E+001 +8.7825557030E-001 -9.0508989053E+001 +8.8144953887E-001 -8.9229743646E+001 +1.6176613701E-001 -2.7357387266E+001
31602100000.000 +1.3926560805E-001 -3.0503048214E+001 +8.8556529270E-001 -9.0192893624E+001 +8.5203445905E-001 -9.0807930522E+001 +1.6103642266E-001 -2.8085282536E+001
31802050000.000 +1.3716348436E-001 -3.4199641011E+001 +8.6559157547E-001 -9.1035326267E+001 +8.7516294396E-001 -8.8961288413E+001 +1.6277974339E-001 -3.0193415043E+001
32002000000.000 +1.3907415560E-001 -3.2565540811E+001 +8.8568983300E-001 -9.0975049420E+001 +8.7468244723E-001 -9.1404911753E+001 +1.6240148515E-001 -2.9875817625E+001
32201950000.000 +1.3945062289E-001 -3.3178240270E+001 +8.7387923857E-001 -9.1630162879E+001 +8.7682856239E-001 -9.1252573294E+001 +1.6218799721E-001 -3.0690502638E+001
32401900000.000 +1.3713917898E-001 -3.3687223699E+001 +8.9523955280E-001 -9.1176694282E+001 +8.6911447235E-001 -9.2347530024E+001 +1.6227882448E-001 -3.1416474475E+001
32601850000.000 +1.4187428971E-001 -3.4358773695E+001 +8.8055317366E-001 -9.2801871899E+001 +8.8149042550E-001 -9.2478722833E+001 +1.6406198812E-001 -3.1462061098E+001
32801800000.000 +1.4238616743E-001 -3.5227728789E+001 +8.8398676896E-001 -9.2649574451E+001 +8.7848411505E-001 -9.4094215303E+001 +1.6347397885E-001 -3.2237410292E+001
33001750000.000 +1.4316090837E-001 -3.5446481544E+001 +8.8701357081E-001 -9.3438735073E+001 +8.7936789379E-001 -9.4042734708E+001 +1.6465128316E-001 -3.2655844286E+001
33201700000.000 +1.4335206772E-001 -3.6701366048E+001 +8.8935208890E-001 -9.3589110261E+001 +8.8133408892E-001 -9.4394258205E+001 +1.6465218937E-001 -3.3197792063E+001
33401650000.000 +1.4385728939E-001 -3.7572506578E+001 +8.8688076717E-001 -9.4192382814E+001 +8.7702888675E-001 -9.5086617840E+001 +1.6451183843E-001 -3.3720282884E+001
33601600000.000 +1.4415476166E-001 -3.8277944082E+001 +8.8651107079E-001 -9.5152802377E+001 +8.7030901155E-001 -9.5357633558E+001 +1.6474640958E-001 -3.4142977799E+001
33801550000.000 +1.4550699522E-001 -3.9277390289E+001 +8.8469179413E-001 -9.6018129210E+001 +8.7213649763E-001 -9.5889434862E+001 +1.6538695820E-001 -3.4494937782E+001
34001500000.000 +1.4508962059E-001 -4.0890735475E+001 +8.7953243486E-001 -9.6201748674E+001 +8.5913023531E-001 -9.6252909321E+001 +1.6436296428E-001 -3.5652583462E+001
34201450000.000 +1.4312806825E-001 -4.1490889568E+001 +8.8383471130E-001 -9.6452433132E+001 +8.5976612708E-001 -9.6861421283E+001 +1.6532547792E-001 -3.6570067022E+001
34401400000.000 +1.4556107925E-001 -4.2529318778E+001 +8.7921747197E-001 -9.7530385039E+001 +8.6222783892E-001 -9.7305654266E+001 +1.6552973235E-001 -3.6957541532E+001
34601350000.000 +1.4729578167E-001 -4.2633276839E+001 +8.8006826994E-001 -9.8375004780E+001 +8.6227051444E-001 -9.8695403539E+001 +1.6664147508E-001 -3.7291244026E+001
34801300000.000 +1.4598250524E-001 -4.3300567058E+001 +8.8179959993E-001 -9.8746865112E+001 +8.4344269540E-001 -9.8431984410E+001 +1.6642113142E-001 -3.8030009472E+001
35001250000.000 +1.4957198840E-001 -4.5370545985E+001 +8.7836943638E-001 -9.9799791897E+001 +8.5158204562E-001 -9.8290911568E+001 +1.6837631758E-001 -3.8233556752E+001
35201200000.000 +1.4929240950E-001 -4.5873903816E+001 +8.7325639363E-001 -9.9954074012E+001 +8.4965684696E-001 -1.0022776233E+002 +1.6792257428E-001 -3.9704658469E+001
35401150000.000 +1.4954296269E-001 -4.6440718853E+001 +8.7425637774E-001 -1.0082743692E+002 +8.5612971796E-001 -1.0022643945E+002 +1.6833067369E-001 -4.0369372102E+001
35601100000.000 +1.4914533578E-001 -4.7682303159E+001 +8.7614370743E-001 -1.0111609196E+002 +8.5661244165E-001 -1.0057120376E+002 +1.6724255157E-001 -4.1144406645E+001
35801050000.000 +1.5180798099E-001 -4.8247755642E+001 +8.6791637042E-001 -1.0210004186E+002 +8.5428347106E-001 -1.0172542833E+002 +1.6696317100E-001 -4.1945271435E+001
36001000000.000 +1.4826089448E-001 -4.9177150546E+001 +8.7371462351E-001 -1.0186782642E+002 +8.5056813349E-001 -1.0275949557E+002 +1.6567634341E-001 -4.3165203508E+001
36200950000.000 +1.4868891691E-001 -5.0483570931E+001 +8.7047699071E-001 -1.0327965499E+002 +8.6513155832E-001 -1.0185261679E+002 +1.6538043602E-001 -4.3727371266E+001
36400900000.000 +1.4744383088E-001 -5.0552923714E+001 +8.7138704453E-001 -1.0262005231E+002 +8.7088073017E-001 -1.0351508133E+002 +1.6317435277E-001 -4.5180053768E+001
36600850000.000 +1.4523430099E-001 -5.2504302885E+001 +8.6691479983E-001 -1.0331229278E+002 +8.5224581916E-001 -1.0309447298E+002 +1.6168579159E-001 -4.6860885479E+001
36800800000.000 +1.4433072504E-001 -5.2229697390E+001 +8.8168674713E-001 -1.0311726683E+002 +8.7158788312E-001 -1.0403230727E+002 +1.6096031007E-001 -4.6889320836E+001
37000750000.000 +1.4334572745E-001 -5.2651345097E+001 +8.7459061026E-001 -1.0397161194E+002 +8.6993193073E-001 -1.0413746370E+002 +1.5973012495E-001 -4.7664166290E+001
37200700000.000 +1.3820042766E-001 -5.3022666145E+001 +8.8343481357E-001 -1.0339259647E+002 +8.6359373833E-001 -1.0447833752E+002 +1.5710579209E-001 -4.8531848589E+001
37400650000.000 +1.4091677138E-001 -5.3088059760E+001 +8.8486122788E-001 -1.0494192084E+002 +8.6145719797E-001 -1.0462405657E+002 +1.5859565980E-001 -4.8564768009E+001
37600600000.000 +1.4064836493E-001 -5.3670032392E+001 +8.9078772726E-001 -1.0551160859E+002 +8.6281183816E-001 -1.0587599645E+002 +1.5618719810E-001 -4.9439610725E+001
37800550000.000 +1.4059330799E-001 -5.3548102808E+001 +8.8905767847E-001 -1.0660833245E+002 +8.4903937374E-001 -1.0575831014E+002 +1.5542417853E-001 -4.9151454695E+001
38000500000.000 +1.4183289963E-001 -5.4690096152E+001 +8.8975564011E-001 -1.0719336387E+002 +8.5924176900E-001 -1.0524755063E+002 +1.5557320661E-001 -4.9095305658E+001
38200450000.000 +1.4497178526E-001 -5.5919286707E+001 +8.8021209525E-001 -1.0858212266E+002 +8.5755739533E-001 -1.0693678842E+002 +1.5428414958E-001 -5.0103768920E+001
38400400000.000 +1.4182551884E-001 -5.8187307856E+001 +8.7247310520E-001 -1.0848619687E+002 +8.3974939604E-001 -1.0680559973E+002 +1.5212594036E-001 -5.1288397247E+001
38600350000.000 +1.4135824432E-001 -5.7496575203E+001 +8.7569083404E-001 -1.0924250485E+002 +8.6029005656E-001 -1.0777284742E+002 +1.5122044223E-001 -5.1761337264E+001
38800300000.000 +1.3992805072E-001 -6.0007917072E+001 +8.5772437834E-001 -1.0967403396E+002 +8.4888263214E-001 -1.0808428467E+002 +1.4943673103E-001 -5.4363184720E+001
39000250000.000 +1.4002750412E-001 -5.9924306734E+001 +8.6134740948E-001 -1.1004269633E+002 +8.4671066270E-001 -1.0948643092E+002 +1.4787840642E-001 -5.5058111907E+001
39200200000.000 +1.4321989304E-001 -6.1016128425E+001 +8.5395591037E-001 -1.1121498714E+002 +8.3791371451E-001 -1.0954979788E+002 +1.4791122442E-001 -5.5778996192E+001
39400150000.000 +1.3783463741E-001 -5.9479381897E+001 +8.5696914019E-001 -1.1051914495E+002 +8.5705140112E-001 -1.1091805188E+002 +1.4327209283E-001 -5.6189431398E+001
39600100000.000 +1.3556872965E-001 -6.1300655518E+001 +8.5372233054E-001 -1.1078973116E+002 +8.4310160922E-001 -1.1057533123E+002 +1.4150091502E-001 -5.8559599914E+001
39800050000.000 +1.3819842017E-001 -5.7256865090E+001 +8.7587650680E-001 -1.1092177512E+002 +8.7218094109E-001 -1.1173403592E+002 +1.4046602586E-001 -5.6831502645E+001
40000000000.000 +1.4193824782E-001 -5.8147145873E+001 +8.7786214569E-001 -1.1236919622E+002 +8.5800164769E-001 -1.1335464584E+002 +1.3964207586E-001 -5.7793004829E+001
