# Supplementary material for: Conductivity and radio frequency performance data for silver nanoparticle inks deposited via aerosol jet deposition and processed under varying conditions
Source: Data Brief. 2020 Sep 24;33:106331. doi: 10.1016/j.dib.2020.106331 (PMC7560714; doi:10.1016/j.dib.2020.106331)
Supplement: Supplementary file 3 [file mmc3.zip › Sintering Study/Clariant Ink/RF Data/CLA_14_02.S2P]

!  2-Port S-parameters saved by WinCal
! VAR MeasName=S-Parameters (CALIBRATED_DATA) read from VNA (E8364B)
! VAR MeasDate=11/27/2017 4:27:41 PM
! VAR NAME=AFRL171011_11_02
! VAR FILENAME=AFRL171011_11_02.S2P
! VAR DATE=11/27/2017 4:27:41 PM
! VAR PHYS_PORTS=1,2
! VAR ObjTypeName=DATASET
! VAR IndexType=Frequency
!
# Hz S MA R 50
10000000.000 +1.1166593266E-002 +4.3499866472E+000 +9.5571374456E-001 -3.9077459129E-001 +9.5427492021E-001 -2.6439433373E-001 +1.0513089446E-002 +1.1397844640E+001
209950000.000 +8.8931597577E-003 -1.6550514019E+000 +9.5260560629E-001 -7.2515743375E-001 +9.5296960129E-001 -7.4370306417E-001 +8.9952971328E-003 +2.1151556091E+000
409900000.000 +8.6956985537E-003 +6.3274011819E+000 +9.5214525495E-001 -1.3701898062E+000 +9.5258462364E-001 -1.3763642544E+000 +8.9263065997E-003 +6.5812851356E+000
609850000.000 +8.5186230954E-003 +9.4886459329E+000 +9.5153734643E-001 -2.0417959034E+000 +9.5262072852E-001 -2.0926399191E+000 +9.1011434791E-003 +8.7288476122E+000
809800000.000 +9.2455856060E-003 +1.7447235932E+001 +9.5154739457E-001 -2.6810221741E+000 +9.5166645683E-001 -2.7009217281E+000 +9.4395123691E-003 +1.6959790746E+001
1009750000.000 +8.7999025592E-003 +2.4024955222E+001 +9.4991867759E-001 -3.2779663860E+000 +9.4984770705E-001 -3.2960420256E+000 +8.8028996907E-003 +2.4333470050E+001
1209700000.000 +9.9284678566E-003 +2.7953141291E+001 +9.4967852055E-001 -3.8799299695E+000 +9.4970280475E-001 -3.8905699038E+000 +9.5196613609E-003 +3.2038831667E+001
1409650000.000 +9.8173133478E-003 +3.3348030958E+001 +9.4858338717E-001 -4.5060536625E+000 +9.4850910162E-001 -4.5206743670E+000 +1.0126867936E-002 +3.3887396558E+001
1609600000.000 +1.0060501309E-002 +3.4903106025E+001 +9.4781434122E-001 -5.1396975066E+000 +9.4793049365E-001 -5.1460427925E+000 +1.0308119207E-002 +3.5918547772E+001
1809550000.000 +1.0041308749E-002 +3.8762144263E+001 +9.4658557949E-001 -5.7559174951E+000 +9.4722063387E-001 -5.7686197487E+000 +1.0764868520E-002 +3.8810880818E+001
2009500000.000 +1.0758767503E-002 +4.8352621113E+001 +9.4550390041E-001 -6.2948719160E+000 +9.4585259084E-001 -6.3979183153E+000 +1.1024104036E-002 +4.4806733690E+001
2209450000.000 +1.2342217858E-002 +5.0182183055E+001 +9.4464272358E-001 -6.9040893002E+000 +9.4498048565E-001 -6.9661530361E+000 +1.2389495613E-002 +5.1380099313E+001
2409400000.000 +1.3513781442E-002 +5.0197891048E+001 +9.4469494927E-001 -7.4938717955E+000 +9.4452278463E-001 -7.5264933234E+000 +1.3318399713E-002 +5.1011457622E+001
2609350000.000 +1.4699451856E-002 +5.2424619035E+001 +9.4363987054E-001 -8.0717739407E+000 +9.4420909507E-001 -8.1235744044E+000 +1.4704698480E-002 +5.2836877084E+001
2809300000.000 +1.5698370225E-002 +5.2625660378E+001 +9.4314245460E-001 -8.6756912267E+000 +9.4410124786E-001 -8.7128741512E+000 +1.5981397738E-002 +5.2163683180E+001
3009250000.000 +1.6526471317E-002 +5.1222866017E+001 +9.4258407173E-001 -9.2857908615E+000 +9.4290978765E-001 -9.2512049790E+000 +1.6567421876E-002 +5.2344541733E+001
3209200000.000 +1.7835566259E-002 +5.3734995527E+001 +9.4176118383E-001 -9.8254412549E+000 +9.4207418414E-001 -9.8802723355E+000 +1.7551393120E-002 +5.5145047066E+001
3409150000.000 +1.8863786725E-002 +5.4058291143E+001 +9.4115991372E-001 -1.0355098730E+001 +9.4141613085E-001 -1.0454557671E+001 +1.8974193076E-002 +5.6674023837E+001
3609100000.000 +1.9937651464E-002 +5.3956260709E+001 +9.4024144041E-001 -1.0976013910E+001 +9.4019290639E-001 -1.1016777182E+001 +1.9738806336E-002 +5.8278781784E+001
3809050000.000 +2.0971401680E-002 +5.5752905247E+001 +9.3956669963E-001 -1.1577540801E+001 +9.4008836851E-001 -1.1555075653E+001 +2.0921205511E-002 +5.8789455436E+001
4009000000.000 +2.2228844971E-002 +5.5796589176E+001 +9.3852188411E-001 -1.2113151323E+001 +9.3913886233E-001 -1.2117269936E+001 +2.2315138559E-002 +5.8143667503E+001
4208950000.000 +2.3044127063E-002 +5.5261188820E+001 +9.3833438252E-001 -1.2689678581E+001 +9.3923340402E-001 -1.2660491401E+001 +2.2907983576E-002 +5.8435515272E+001
4408900000.000 +2.4314841752E-002 +5.4614631976E+001 +9.3742565903E-001 -1.3256339001E+001 +9.3841487399E-001 -1.3282532272E+001 +2.4462251582E-002 +5.7976049572E+001
4608850000.000 +2.5543606855E-002 +5.4578639228E+001 +9.3745962794E-001 -1.3812802968E+001 +9.3838757255E-001 -1.3843060338E+001 +2.5786179818E-002 +5.7924240016E+001
4808800000.000 +2.6793445247E-002 +5.3776560120E+001 +9.3657323422E-001 -1.4393866762E+001 +9.3755151754E-001 -1.4428841284E+001 +2.6942311863E-002 +5.7899545921E+001
5008750000.000 +2.8243754586E-002 +5.3268260763E+001 +9.3705026547E-001 -1.4922984635E+001 +9.3806878054E-001 -1.4989460748E+001 +2.8398790534E-002 +5.6830613593E+001
5208700000.000 +2.9343729676E-002 +5.3730144766E+001 +9.3610862404E-001 -1.5541773927E+001 +9.3677235179E-001 -1.5620133180E+001 +2.9775294433E-002 +5.6968730384E+001
5408650000.000 +3.0390447281E-002 +5.2081199403E+001 +9.3595881523E-001 -1.6073410625E+001 +9.3707942420E-001 -1.6120988396E+001 +3.0956619876E-002 +5.5592312023E+001
5608600000.000 +3.1736306028E-002 +5.0705679598E+001 +9.3642572477E-001 -1.6713802948E+001 +9.3754447104E-001 -1.6729950687E+001 +3.2255224340E-002 +5.4460333315E+001
5808550000.000 +3.3073513980E-002 +5.0051788394E+001 +9.3599491707E-001 -1.7281096754E+001 +9.3642630121E-001 -1.7272730845E+001 +3.3402531720E-002 +5.3872871019E+001
6008500000.000 +3.3852883113E-002 +4.9152901635E+001 +9.3574127686E-001 -1.7826287817E+001 +9.3605205169E-001 -1.7815470609E+001 +3.4164358478E-002 +5.3265605512E+001
6208450000.000 +3.5290027461E-002 +4.8021560295E+001 +9.3518867494E-001 -1.8375330980E+001 +9.3485869216E-001 -1.8396132982E+001 +3.5103984248E-002 +5.3608098168E+001
6408400000.000 +3.5947036887E-002 +4.8368214623E+001 +9.3442396580E-001 -1.9000119413E+001 +9.3509039300E-001 -1.9032508000E+001 +3.6201936642E-002 +5.2747495541E+001
6608350000.000 +3.6730600987E-002 +4.7703031324E+001 +9.3283607650E-001 -1.9550192336E+001 +9.3359339877E-001 -1.9546860775E+001 +3.6859730847E-002 +5.2173902097E+001
6808300000.000 +3.8276086193E-002 +4.6400095570E+001 +9.3415689110E-001 -2.0084861565E+001 +9.3477425729E-001 -2.0042581682E+001 +3.8476664468E-002 +5.1127445138E+001
7008250000.000 +3.9179475195E-002 +4.6216208639E+001 +9.3272194208E-001 -2.0731485860E+001 +9.3343405237E-001 -2.0796106491E+001 +3.9378457658E-002 +5.0551643155E+001
7208200000.000 +4.0013149311E-002 +4.5270119207E+001 +9.3194631245E-001 -2.1253377023E+001 +9.3262529034E-001 -2.1249372261E+001 +4.0001722248E-002 +4.9757134877E+001
7408150000.000 +4.1210940809E-002 +4.3795228795E+001 +9.3195770461E-001 -2.1867420655E+001 +9.3337044872E-001 -2.1906774718E+001 +4.1198375870E-002 +4.8880170726E+001
7608100000.000 +4.2358751228E-002 +4.3033895808E+001 +9.3193075840E-001 -2.2410484405E+001 +9.3038190149E-001 -2.2403368264E+001 +4.2346202619E-002 +4.8700577790E+001
7808050000.000 +4.2872697946E-002 +4.2244283241E+001 +9.3044556434E-001 -2.2927582009E+001 +9.2951343685E-001 -2.2979209421E+001 +4.2889127278E-002 +4.7670880845E+001
8008000000.000 +4.4280635769E-002 +4.1101515817E+001 +9.2959165888E-001 -2.3453460104E+001 +9.3041837483E-001 -2.3524086200E+001 +4.4056134452E-002 +4.6956833063E+001
8207950000.000 +4.5088836804E-002 +4.0836710562E+001 +9.3009860053E-001 -2.4222218025E+001 +9.3139875478E-001 -2.4267583080E+001 +4.5093662107E-002 +4.6655030651E+001
8407900000.000 +4.6309074614E-002 +3.9568204346E+001 +9.2777217368E-001 -2.4673738218E+001 +9.2796934200E-001 -2.4666807342E+001 +4.6346882093E-002 +4.6121430922E+001
8607850000.000 +4.7686272477E-002 +3.8694106642E+001 +9.2984455272E-001 -2.5146903306E+001 +9.3198283968E-001 -2.5086493675E+001 +4.7614217262E-002 +4.5742608547E+001
8807800000.000 +4.9618315285E-002 +3.8117282760E+001 +9.2813538528E-001 -2.5806025571E+001 +9.2940282598E-001 -2.5914669739E+001 +4.9557674902E-002 +4.4987723639E+001
9007750000.000 +4.9947753466E-002 +3.6927509029E+001 +9.2706643282E-001 -2.6330262141E+001 +9.2682105512E-001 -2.6319554673E+001 +4.9693380440E-002 +4.4333945592E+001
9207700000.000 +5.0775245257E-002 +3.6302802143E+001 +9.2705540116E-001 -2.6894995900E+001 +9.2949967006E-001 -2.6960942013E+001 +5.0892388814E-002 +4.3247356039E+001
9407650000.000 +5.2184732795E-002 +3.5898518897E+001 +9.2638286995E-001 -2.7434810902E+001 +9.2858803764E-001 -2.7583569415E+001 +5.2077875394E-002 +4.2813896595E+001
9607600000.000 +5.3197329169E-002 +3.4944822808E+001 +9.2482845606E-001 -2.8002801179E+001 +9.2648506544E-001 -2.8169281609E+001 +5.2878981844E-002 +4.2101640781E+001
9807550000.000 +5.3815745081E-002 +3.3347737818E+001 +9.2485005867E-001 -2.8543429765E+001 +9.2600766129E-001 -2.8628690920E+001 +5.3768503355E-002 +4.1052896123E+001
10007500000.000 +5.4302185662E-002 +3.1784220321E+001 +9.2596490404E-001 -2.9291813514E+001 +9.2743490420E-001 -2.9306592835E+001 +5.4646065672E-002 +3.9813307176E+001
10207450000.000 +5.5211789190E-002 +3.1774865478E+001 +9.2380272727E-001 -2.9710175922E+001 +9.2186212002E-001 -2.9746333299E+001 +5.5238576459E-002 +3.9608174157E+001
10407400000.000 +5.6064828615E-002 +3.0371901434E+001 +9.2549312514E-001 -3.0195635197E+001 +9.2502849451E-001 -2.9983154290E+001 +5.6357075464E-002 +3.9196309056E+001
10607350000.000 +5.6860500944E-002 +3.0112962470E+001 +9.2337653705E-001 -3.0906736521E+001 +9.2486274110E-001 -3.0978068655E+001 +5.6916493346E-002 +3.8504290526E+001
10807300000.000 +5.7815567242E-002 +2.9229966250E+001 +9.2352733033E-001 -3.1338450719E+001 +9.1958953650E-001 -3.1236170540E+001 +5.8043076080E-002 +3.7728693199E+001
11007250000.000 +5.8580206180E-002 +2.7615576750E+001 +9.2327288461E-001 -3.1884834164E+001 +9.2558478964E-001 -3.1759830180E+001 +5.9122449188E-002 +3.6758108692E+001
11207200000.000 +6.0583234661E-002 +2.6654040962E+001 +9.2435535409E-001 -3.2373208731E+001 +9.2341234219E-001 -3.2294033655E+001 +6.0387068351E-002 +3.6232000186E+001
11407150000.000 +6.0747108678E-002 +2.6288224303E+001 +9.1989715831E-001 -3.3115744083E+001 +9.2229356835E-001 -3.3058717921E+001 +6.0964443756E-002 +3.5527852905E+001
11607100000.000 +6.0899001291E-002 +2.4550757849E+001 +9.2130346972E-001 -3.3210535036E+001 +9.1918391964E-001 -3.3316958076E+001 +6.1416388671E-002 +3.4378184795E+001
11807050000.000 +6.2264075309E-002 +2.3884603149E+001 +9.2331201592E-001 -3.4108593210E+001 +9.2775376446E-001 -3.4191641201E+001 +6.2920994735E-002 +3.3827262741E+001
12007000000.000 +6.2444009866E-002 +2.3639940710E+001 +9.1804325917E-001 -3.4255491921E+001 +9.1558949820E-001 -3.4712458607E+001 +6.3598783181E-002 +3.2704607625E+001
12206950000.000 +6.3340679024E-002 +2.2793392727E+001 +9.2079624496E-001 -3.5038173618E+001 +9.2584155137E-001 -3.4945064569E+001 +6.4562899131E-002 +3.2755664417E+001
12406900000.000 +6.4897106702E-002 +2.2024590771E+001 +9.2060155957E-001 -3.5443233580E+001 +9.2300853679E-001 -3.6034044834E+001 +6.6651493375E-002 +3.1395143595E+001
12606850000.000 +6.3929335847E-002 +2.2436379571E+001 +9.2213583066E-001 -3.6261073405E+001 +9.2254504572E-001 -3.6387446488E+001 +6.6434628155E-002 +3.0844011145E+001
12806800000.000 +6.6291368421E-002 +2.2702524573E+001 +9.1901413903E-001 -3.6427256229E+001 +9.2096010514E-001 -3.6990820312E+001 +6.7177224691E-002 +2.9946696836E+001
13006750000.000 +6.9333949454E-002 +2.0454863850E+001 +9.2445438336E-001 -3.7438773459E+001 +9.2719313537E-001 -3.7597099026E+001 +6.7503362603E-002 +2.9315821246E+001
13206700000.000 +6.9089482309E-002 +2.0040553776E+001 +9.2083468208E-001 -3.8043781601E+001 +9.2161699387E-001 -3.8554042735E+001 +6.7792221785E-002 +3.0179501617E+001
13406650000.000 +6.9117334692E-002 +1.7601126323E+001 +9.2430573876E-001 -3.8582066711E+001 +9.2121588850E-001 -3.8398869582E+001 +6.9125541106E-002 +2.9063551921E+001
13606600000.000 +6.9626947390E-002 +1.6353941018E+001 +9.2191285194E-001 -3.9143406344E+001 +9.2564088872E-001 -3.9097543756E+001 +6.9951223169E-002 +2.8635461793E+001
13806550000.000 +7.0718751441E-002 +1.6357961633E+001 +9.2007283006E-001 -3.9872148357E+001 +9.1769577674E-001 -3.9732794931E+001 +7.0852500208E-002 +2.9235246408E+001
14006500000.000 +7.1031917672E-002 +1.4539824701E+001 +9.1807356247E-001 -4.0216492335E+001 +9.2009354259E-001 -3.9860519346E+001 +7.1507518820E-002 +2.7518191815E+001
14206450000.000 +7.1497436561E-002 +1.3590271259E+001 +9.2143728373E-001 -4.0817982322E+001 +9.2204189186E-001 -4.0445385262E+001 +7.2722141225E-002 +2.6821651437E+001
14406400000.000 +7.2590898807E-002 +1.2839491049E+001 +9.2165092098E-001 -4.1361356596E+001 +9.1821005357E-001 -4.0670907824E+001 +7.3277946793E-002 +2.6850393076E+001
14606350000.000 +7.2111566261E-002 +1.2350188772E+001 +9.1584853454E-001 -4.1662793899E+001 +9.1895102281E-001 -4.1251752721E+001 +7.3372056269E-002 +2.5978631611E+001
14806300000.000 +7.3266192745E-002 +1.2147845681E+001 +9.2187016125E-001 -4.2017636522E+001 +9.2035504763E-001 -4.1922271104E+001 +7.5337306007E-002 +2.5550221859E+001
15006250000.000 +7.4198462810E-002 +1.1738247465E+001 +9.1697530993E-001 -4.2722002880E+001 +9.2236926216E-001 -4.2890612938E+001 +7.6527407539E-002 +2.4379828548E+001
15206200000.000 +7.3442990729E-002 +1.1068150412E+001 +9.2164805627E-001 -4.2861706583E+001 +9.1736227131E-001 -4.2762090610E+001 +7.5982745308E-002 +2.3835343789E+001
15406150000.000 +7.5993798014E-002 +9.4715712241E+000 +9.2286986638E-001 -4.3819792476E+001 +9.3158326612E-001 -4.3793751476E+001 +7.8735472452E-002 +2.2519164828E+001
15606100000.000 +7.6061530016E-002 +8.8304182225E+000 +9.2174241966E-001 -4.4234333465E+001 +9.1885932654E-001 -4.4966042566E+001 +7.8970903798E-002 +2.1808636586E+001
15806050000.000 +7.5911508106E-002 +8.2189639090E+000 +9.2263628292E-001 -4.5185746456E+001 +9.2654051750E-001 -4.4994101958E+001 +7.9452686832E-002 +2.1304660954E+001
16006000000.000 +7.7026595715E-002 +6.8652984995E+000 +9.2587575923E-001 -4.5341272554E+001 +9.2292830406E-001 -4.6095106122E+001 +8.0629682135E-002 +2.0650506246E+001
16205950000.000 +7.6756363870E-002 +7.3746760440E+000 +9.2605467000E-001 -4.6276010478E+001 +9.1946979356E-001 -4.6618836703E+001 +8.1030168614E-002 +2.0624329536E+001
16405900000.000 +7.8672108504E-002 +4.9760198480E+000 +9.2027174822E-001 -4.6144328611E+001 +9.1402809311E-001 -4.7848804568E+001 +8.3020854026E-002 +1.8518425810E+001
16605850000.000 +7.7998852194E-002 +5.3214247357E+000 +9.2729912948E-001 -4.7360193856E+001 +9.2392111020E-001 -4.7514291353E+001 +8.3034286565E-002 +1.9351114219E+001
16805800000.000 +7.9697568924E-002 +6.5194596808E+000 +9.1596077358E-001 -4.8017496530E+001 +9.2331845940E-001 -4.8945829620E+001 +8.4109890170E-002 +2.0075633083E+001
17005750000.000 +7.9106576874E-002 +5.3695896307E+000 +9.2368211334E-001 -4.8768127156E+001 +9.1388993715E-001 -4.8512238080E+001 +8.4982016741E-002 +1.9142820632E+001
17205700000.000 +8.0285770483E-002 +4.5769118478E+000 +9.1763954549E-001 -4.9118480362E+001 +9.2128454578E-001 -4.9522201837E+001 +8.6232198096E-002 +1.8651274649E+001
17405650000.000 +8.0770344747E-002 +4.7264812587E+000 +9.2345585295E-001 -4.9782832463E+001 +9.1563662912E-001 -4.9937836701E+001 +8.6518507343E-002 +1.8195877472E+001
17605600000.000 +8.1797587329E-002 +3.3367537308E+000 +9.1262552700E-001 -5.0311504601E+001 +9.1790779662E-001 -5.0160677577E+001 +8.7371191495E-002 +1.7140464151E+001
17805550000.000 +8.2306016556E-002 +2.0433790973E+000 +9.2239877184E-001 -5.0855439831E+001 +9.1882950375E-001 -5.0406673101E+001 +8.8363941931E-002 +1.6552161117E+001
18005500000.000 +8.2871121432E-002 +2.0978215605E+000 +9.1380378815E-001 -5.1501608781E+001 +9.2483013760E-001 -5.1590724221E+001 +8.8467213692E-002 +1.6498511191E+001
18205450000.000 +8.3128317420E-002 +1.0010548036E+000 +9.1441748222E-001 -5.1657734774E+001 +9.2173710983E-001 -5.1750607999E+001 +8.9408356742E-002 +1.5030170203E+001
18405400000.000 +8.3344790512E-002 +1.8675470180E-001 +9.1680445018E-001 -5.2581648393E+001 +9.3236619343E-001 -5.2077747144E+001 +9.0143112934E-002 +1.4161688735E+001
18605350000.000 +8.3645584695E-002 +4.2464261691E-001 +9.1759409126E-001 -5.3335862081E+001 +9.2940066168E-001 -5.3512155300E+001 +9.0880257971E-002 +1.3792360234E+001
18805300000.000 +8.4332493994E-002 -8.4527640749E-001 +9.1887307468E-001 -5.3323531557E+001 +9.1107312589E-001 -5.3605081959E+001 +9.1691303779E-002 +1.2690126160E+001
19005250000.000 +8.5960101743E-002 -1.2660537762E+000 +9.2322978128E-001 -5.3849776718E+001 +9.3025780452E-001 -5.3956232216E+001 +9.4128443488E-002 +1.2330307491E+001
19205200000.000 +8.5802229727E-002 -1.8832575180E+000 +9.2728998359E-001 -5.4353951967E+001 +9.2083014918E-001 -5.5721936752E+001 +9.4520627855E-002 +1.0496131127E+001
19405150000.000 +8.5814507053E-002 -1.5253071076E+000 +9.2659222258E-001 -5.5214789970E+001 +9.1299038621E-001 -5.5858369724E+001 +9.3845322515E-002 +1.0692570736E+001
19605100000.000 +8.5485583669E-002 -3.0587299486E+000 +9.3135204352E-001 -5.5397845071E+001 +9.1039948335E-001 -5.6445260148E+001 +9.4478557845E-002 +9.8665747348E+000
19805050000.000 +8.7547767271E-002 -2.6939826173E+000 +9.2757839753E-001 -5.6650159202E+001 +9.2050323914E-001 -5.7078613827E+001 +9.6216779235E-002 +9.9349153148E+000
20005000000.000 +8.9370157948E-002 -3.7468003228E+000 +9.1974922342E-001 -5.6943715614E+001 +9.1118457278E-001 -5.8082986357E+001 +9.7519118567E-002 +9.8527234706E+000
20204950000.000 +8.9139771171E-002 -3.8357472163E+000 +9.2908734550E-001 -5.7883166485E+001 +9.1560521815E-001 -5.7612322572E+001 +9.8421418654E-002 +9.7163705427E+000
20404900000.000 +8.9361221579E-002 -4.1021535478E+000 +9.2309787657E-001 -5.8352200031E+001 +9.1506678084E-001 -5.9183474454E+001 +9.8801643038E-002 +8.9669059458E+000
20604850000.000 +9.1328555551E-002 -4.6202962165E+000 +9.1910576343E-001 -5.9074138402E+001 +8.9978435595E-001 -5.8728445693E+001 +9.9765528303E-002 +8.5747560740E+000
20804800000.000 +9.1214754141E-002 -5.4696126822E+000 +9.1270015082E-001 -5.9484449829E+001 +9.2009567453E-001 -5.9431644289E+001 +1.0050041056E-001 +7.6021754783E+000
21004750000.000 +9.2290201753E-002 -5.6258727574E+000 +9.1846233994E-001 -6.0262989690E+001 +9.1508182841E-001 -6.0181702690E+001 +1.0196539842E-001 +7.1643825995E+000
21204700000.000 +9.3257517875E-002 -6.3855444739E+000 +9.0578893300E-001 -6.0502367521E+001 +9.2235327210E-001 -6.0684807887E+001 +1.0183694581E-001 +6.4795846505E+000
21404650000.000 +9.3665400875E-002 -7.6818853075E+000 +9.1213369595E-001 -6.0884373608E+001 +9.1669899036E-001 -6.0858324648E+001 +1.0285173115E-001 +5.7756467515E+000
21604600000.000 +9.2417298604E-002 -7.6612950628E+000 +9.0430810299E-001 -6.2133657142E+001 +9.3705061208E-001 -6.1577498249E+001 +1.0200506501E-001 +5.4380843177E+000
21804550000.000 +9.6211449969E-002 -8.5857814640E+000 +9.1127879567E-001 -6.2041045449E+001 +9.1954621666E-001 -6.2599736018E+001 +1.0466905350E-001 +4.1574704423E+000
22004500000.000 +9.5198191220E-002 -9.1705974140E+000 +9.1504200107E-001 -6.2784945726E+001 +9.2738941399E-001 -6.1884727388E+001 +1.0480044736E-001 +3.5375550518E+000
22204450000.000 +9.8641523986E-002 -9.9521204153E+000 +9.1735591142E-001 -6.3037057098E+001 +9.2939819870E-001 -6.3270452982E+001 +1.0756954695E-001 +3.4396692505E+000
22404400000.000 +9.8843861606E-002 -9.8725804712E+000 +9.1305107073E-001 -6.4033772605E+001 +9.2079614017E-001 -6.4373251478E+001 +1.0782555226E-001 +2.4597780590E+000
22604350000.000 +9.9295685888E-002 -1.1029665558E+001 +9.1865507606E-001 -6.4253330773E+001 +9.1809146426E-001 -6.4744300952E+001 +1.0861285947E-001 +1.6284040926E+000
22804300000.000 +9.9888445354E-002 -1.1836026679E+001 +9.2311700569E-001 -6.5309040472E+001 +9.2235016730E-001 -6.5905139604E+001 +1.0905815350E-001 +1.1665115294E+000
23004250000.000 +9.9266734921E-002 -1.1703726326E+001 +9.2187727290E-001 -6.5875181469E+001 +9.0551603541E-001 -6.6598041409E+001 +1.0923673171E-001 +5.4486463743E-001
23204200000.000 +1.0019579064E-001 -1.2593900070E+001 +9.2009009268E-001 -6.6249754688E+001 +9.0112746114E-001 -6.6981337681E+001 +1.1014655305E-001 +2.6913601181E-001
23404150000.000 +1.0048658040E-001 -1.3104671727E+001 +9.2777501098E-001 -6.7537205686E+001 +9.1267269583E-001 -6.7265284301E+001 +1.1212219496E-001 +1.3417916554E-001
23604100000.000 +1.0100956658E-001 -1.3258660394E+001 +9.1704240156E-001 -6.7625122915E+001 +9.0498149995E-001 -6.9301971978E+001 +1.1156864625E-001 -6.2790780649E-001
23804050000.000 +1.0110336151E-001 -1.2449423158E+001 +9.2658234102E-001 -6.8408187354E+001 +8.8593514599E-001 -6.7971917627E+001 +1.1256817299E-001 +2.1806261676E-001
24004000000.000 +1.0340764317E-001 -1.4571279729E+001 +9.1491940120E-001 -6.8731019383E+001 +9.0610570961E-001 -6.9689442469E+001 +1.1409664901E-001 -1.4304011591E+000
24203950000.000 +1.0529338978E-001 -1.2835147754E+001 +9.1534346202E-001 -6.9853449205E+001 +8.9195766941E-001 -7.0402267096E+001 +1.1449858984E-001 -1.4916370291E+000
24403900000.000 +1.0595607348E-001 -1.6621227011E+001 +9.0559900850E-001 -6.9775155561E+001 +9.0173510442E-001 -7.0327570719E+001 +1.1668385933E-001 -3.1225289446E+000
24603850000.000 +1.0552846672E-001 -1.7174264773E+001 +9.1512551776E-001 -7.0503281870E+001 +9.0405938109E-001 -7.0494799377E+001 +1.1722398249E-001 -3.8029066384E+000
24803800000.000 +1.0816427467E-001 -1.7313548443E+001 +9.0378969074E-001 -7.0807520417E+001 +9.0787252007E-001 -7.2265831294E+001 +1.1901785937E-001 -4.4699207908E+000
25003750000.000 +1.0460682563E-001 -1.8514166518E+001 +9.1602778073E-001 -7.1194903027E+001 +8.8934895793E-001 -7.1649409511E+001 +1.1691896307E-001 -5.7252227413E+000
25203700000.000 +1.0681152191E-001 -1.9144255807E+001 +9.0903137934E-001 -7.2257945265E+001 +9.1992125434E-001 -7.1724647277E+001 +1.1992182104E-001 -6.0471446053E+000
25403650000.000 +1.0931199960E-001 -1.9150683999E+001 +9.0095568641E-001 -7.2547200624E+001 +9.0358276277E-001 -7.3204725111E+001 +1.2005653468E-001 -6.7975525915E+000
25603600000.000 +1.0742095016E-001 -2.1173602021E+001 +8.9925889378E-001 -7.2899712869E+001 +9.0092170372E-001 -7.2307054494E+001 +1.2004857254E-001 -8.0194074670E+000
25803550000.000 +1.0946021995E-001 -2.0998625823E+001 +9.0141375870E-001 -7.3276101569E+001 +9.1143966611E-001 -7.3600132182E+001 +1.2130326777E-001 -7.5368570030E+000
26003500000.000 +1.0994492039E-001 -2.1793855872E+001 +9.0149048358E-001 -7.4648327061E+001 +9.0821957119E-001 -7.3749990118E+001 +1.2137123785E-001 -8.7565128795E+000
26203450000.000 +1.0948473764E-001 -2.2429033831E+001 +8.9791268250E-001 -7.4829797023E+001 +9.0633785180E-001 -7.4110443642E+001 +1.2149975476E-001 -9.5409459622E+000
26403400000.000 +1.1183398737E-001 -2.2794034902E+001 +9.1000985404E-001 -7.5511498323E+001 +9.0315928787E-001 -7.4342477224E+001 +1.2436929057E-001 -9.6406374945E+000
26603350000.000 +1.1317241319E-001 -2.2547105288E+001 +8.9695597316E-001 -7.5639872299E+001 +9.1341696012E-001 -7.6451431429E+001 +1.2492884630E-001 -1.0305647829E+001
26803300000.000 +1.1229320718E-001 -2.3533814051E+001 +9.0805539058E-001 -7.6145072963E+001 +9.0050136001E-001 -7.6252225757E+001 +1.2529868339E-001 -1.1405926866E+001
27003250000.000 +1.1333808251E-001 -2.4223721516E+001 +9.0720412677E-001 -7.7046523735E+001 +9.1090404631E-001 -7.7218329868E+001 +1.2698268119E-001 -1.1733796051E+001
27203200000.000 +1.1318438386E-001 -2.3376974080E+001 +9.1463113134E-001 -7.7926415661E+001 +8.8408311616E-001 -7.8622506061E+001 +1.2543499792E-001 -1.2194498381E+001
27403150000.000 +1.1386320753E-001 -2.4851290338E+001 +9.0908729999E-001 -7.8149087431E+001 +8.8182722203E-001 -7.8921622889E+001 +1.2739110490E-001 -1.3256948407E+001
27603100000.000 +1.1362983578E-001 -2.4271697540E+001 +9.1834963132E-001 -7.9121305004E+001 +8.8434627416E-001 -7.9324220515E+001 +1.2749400713E-001 -1.2883020914E+001
27803050000.000 +1.1601600202E-001 -2.4183676187E+001 +9.1561121655E-001 -8.0101378794E+001 +8.7810022904E-001 -8.0208269319E+001 +1.2801999029E-001 -1.2710237970E+001
28003000000.000 +1.1495121419E-001 -2.4596430851E+001 +9.1845711990E-001 -8.0438576084E+001 +8.6986586324E-001 -8.0333893284E+001 +1.2797507756E-001 -1.3200796650E+001
28202950000.000 +1.1763804176E-001 -2.6577316722E+001 +9.1627168680E-001 -8.1144845034E+001 +8.7784602368E-001 -8.0383786528E+001 +1.3034487002E-001 -1.3898160700E+001
28402900000.000 +1.1712356372E-001 -2.8113508133E+001 +9.0082251401E-001 -8.1422776709E+001 +9.0761957405E-001 -8.1605206688E+001 +1.3144303231E-001 -1.5472877968E+001
28602850000.000 +1.1947968917E-001 -2.9479978595E+001 +8.9308873237E-001 -8.1699767298E+001 +8.8412554978E-001 -8.1937132364E+001 +1.3228424326E-001 -1.6608655376E+001
28802800000.000 +1.1695658032E-001 -3.0031634673E+001 +8.9547781586E-001 -8.2076768487E+001 +9.0098023172E-001 -8.1493452792E+001 +1.3284913930E-001 -1.7511473369E+001
29002750000.000 +1.1987710584E-001 -3.0038178849E+001 +9.0089096833E-001 -8.2395640031E+001 +9.0250787888E-001 -8.3532154382E+001 +1.3445011495E-001 -1.8454506042E+001
29202700000.000 +1.2030101106E-001 -3.0405107681E+001 +8.9407246277E-001 -8.2677306254E+001 +8.9875502240E-001 -8.3922274003E+001 +1.3507140188E-001 -1.9761183147E+001
29402650000.000 +1.2053142555E-001 -3.0983462329E+001 +8.9910807359E-001 -8.2851450122E+001 +9.0249355596E-001 -8.4131080161E+001 +1.3670751990E-001 -2.0432482790E+001
29602600000.000 +1.2240837166E-001 -3.1081629398E+001 +9.0110438259E-001 -8.3661660852E+001 +9.0442495263E-001 -8.5016918557E+001 +1.3797178650E-001 -2.1360292193E+001
29802550000.000 +1.2112783253E-001 -3.2734275714E+001 +8.9876841372E-001 -8.3739282340E+001 +8.8804953193E-001 -8.5838548849E+001 +1.3788152984E-001 -2.3039767555E+001
30002500000.000 +1.2181434470E-001 -3.2409498332E+001 +9.0640322390E-001 -8.4735955681E+001 +8.9300086999E-001 -8.4974257017E+001 +1.3824832514E-001 -2.2112022498E+001
30202450000.000 +1.2485019134E-001 -3.2788612984E+001 +8.9645769449E-001 -8.5915128807E+001 +9.0876365160E-001 -8.6567235061E+001 +1.3897376329E-001 -2.2744355701E+001
30402400000.000 +1.2337564862E-001 -3.2998431034E+001 +9.0753258932E-001 -8.6698562602E+001 +8.7102677441E-001 -8.6720385182E+001 +1.3802230351E-001 -2.3432664723E+001
30602350000.000 +1.2648844552E-001 -3.5678852179E+001 +8.9968480933E-001 -8.7714573355E+001 +8.8208108564E-001 -8.5782263875E+001 +1.4176467863E-001 -2.4201302061E+001
30802300000.000 +1.2755798668E-001 -3.5129459777E+001 +9.0479759010E-001 -8.8283629408E+001 +8.7411332056E-001 -8.7341809568E+001 +1.4016173357E-001 -2.3780887519E+001
31002250000.000 +1.2851743555E-001 -3.7621270926E+001 +8.8262768639E-001 -8.8976767935E+001 +8.7848897957E-001 -8.7475744131E+001 +1.4141054327E-001 -2.6149522073E+001
31202200000.000 +1.2782770710E-001 -3.7004041419E+001 +9.0134237215E-001 -8.9242474859E+001 +8.7558131690E-001 -8.8613020390E+001 +1.4159051716E-001 -2.5667203302E+001
31402150000.000 +1.2937987465E-001 -3.8106180880E+001 +8.8782164647E-001 -9.0470649973E+001 +8.9242166853E-001 -8.9153742680E+001 +1.4218659370E-001 -2.7172636588E+001
31602100000.000 +1.2885719947E-001 -3.8184909402E+001 +8.9552352479E-001 -9.0121189191E+001 +8.6276399144E-001 -9.0757747457E+001 +1.4105670953E-001 -2.7979458353E+001
31802050000.000 +1.2681664945E-001 -4.2085293426E+001 +8.7513092828E-001 -9.1034819616E+001 +8.8670973294E-001 -8.8924927507E+001 +1.4283383742E-001 -3.0510950233E+001
32002000000.000 +1.2846885493E-001 -4.0157342068E+001 +8.9526622303E-001 -9.0947052744E+001 +8.8604711999E-001 -9.1395962463E+001 +1.4221059332E-001 -3.0147528331E+001
32201950000.000 +1.2833272902E-001 -4.0644599602E+001 +8.8302364557E-001 -9.1548677361E+001 +8.8842006977E-001 -9.1215945496E+001 +1.4199673974E-001 -3.1304903014E+001
32401900000.000 +1.2634519707E-001 -4.1395746275E+001 +9.0501339090E-001 -9.1164728634E+001 +8.7996308326E-001 -9.2317659131E+001 +1.4192771440E-001 -3.2311287988E+001
32601850000.000 +1.3078255278E-001 -4.1882276845E+001 +8.9005735044E-001 -9.2768470841E+001 +8.9324202644E-001 -9.2405476277E+001 +1.4354912374E-001 -3.2672622492E+001
32801800000.000 +1.3124417766E-001 -4.2744646806E+001 +8.9379171189E-001 -9.2557192489E+001 +8.9048343613E-001 -9.4045770370E+001 +1.4241209734E-001 -3.3787021075E+001
33001750000.000 +1.3088129586E-001 -4.2969540134E+001 +8.9780404435E-001 -9.3373569607E+001 +8.9236971150E-001 -9.3922197712E+001 +1.4237025952E-001 -3.4077869563E+001
33201700000.000 +1.3144735579E-001 -4.4097042222E+001 +9.0127728356E-001 -9.3532318320E+001 +8.9555182465E-001 -9.4377345306E+001 +1.4254249178E-001 -3.4533413818E+001
33401650000.000 +1.3166869931E-001 -4.4732637194E+001 +8.9914776256E-001 -9.4081628172E+001 +8.9119460432E-001 -9.4984869726E+001 +1.4250554358E-001 -3.5038023560E+001
33601600000.000 +1.3205132408E-001 -4.5504090576E+001 +8.9942930966E-001 -9.5149512574E+001 +8.8436393460E-001 -9.5313210815E+001 +1.4283641478E-001 -3.5503064086E+001
33801550000.000 +1.3335013950E-001 -4.6496180985E+001 +8.9739053823E-001 -9.5989619191E+001 +8.8628581449E-001 -9.5876960266E+001 +1.4389707514E-001 -3.5924284449E+001
34001500000.000 +1.3304824288E-001 -4.7986998258E+001 +8.9194004311E-001 -9.6259671241E+001 +8.7283695679E-001 -9.6201456002E+001 +1.4314082600E-001 -3.7201133601E+001
34201450000.000 +1.3069322095E-001 -4.8670765085E+001 +8.9715677956E-001 -9.6459691713E+001 +8.7317454464E-001 -9.6869626542E+001 +1.4380559903E-001 -3.7939635964E+001
34401400000.000 +1.3300623883E-001 -4.9548882505E+001 +8.9219840655E-001 -9.7571040165E+001 +8.7594214338E-001 -9.7373101751E+001 +1.4475886733E-001 -3.8309771957E+001
34601350000.000 +1.3464296927E-001 -4.9410718122E+001 +8.9211954703E-001 -9.8476157217E+001 +8.7483577243E-001 -9.8724790520E+001 +1.4575403381E-001 -3.8734152939E+001
34801300000.000 +1.3317286012E-001 -5.0248566634E+001 +8.9386620191E-001 -9.8861973718E+001 +8.5562604608E-001 -9.8479005030E+001 +1.4613793011E-001 -3.9565418395E+001
35001250000.000 +1.3704561133E-001 -5.2253007342E+001 +8.8983933155E-001 -9.9934549119E+001 +8.6374360434E-001 -9.8376748728E+001 +1.4839093466E-001 -3.9908433623E+001
35201200000.000 +1.3603040436E-001 -5.2543334875E+001 +8.8528818204E-001 -1.0012587751E+002 +8.6249050066E-001 -1.0039987932E+002 +1.4861777608E-001 -4.1391689002E+001
35401150000.000 +1.3671544673E-001 -5.3051102531E+001 +8.8618438394E-001 -1.0100311339E+002 +8.6919316668E-001 -1.0037535796E+002 +1.4934404386E-001 -4.1973970883E+001
35601100000.000 +1.3712894345E-001 -5.4580162500E+001 +8.8744613482E-001 -1.0135195660E+002 +8.6950385179E-001 -1.0079974711E+002 +1.4940218950E-001 -4.2991416382E+001
35801050000.000 +1.4000438691E-001 -5.5336648006E+001 +8.7803555238E-001 -1.0237121537E+002 +8.6585818110E-001 -1.0192916149E+002 +1.5016085072E-001 -4.4203915873E+001
36001000000.000 +1.3679832495E-001 -5.6831414325E+001 +8.8423426964E-001 -1.0208428990E+002 +8.6234158678E-001 -1.0299429621E+002 +1.4933792948E-001 -4.5904928664E+001
36200950000.000 +1.3693642280E-001 -5.8639582431E+001 +8.8072324172E-001 -1.0350509317E+002 +8.7727944123E-001 -1.0205789319E+002 +1.4906910944E-001 -4.6553350351E+001
36400900000.000 +1.3491714488E-001 -5.8813243017E+001 +8.8219637617E-001 -1.0283043291E+002 +8.8284464464E-001 -1.0372178925E+002 +1.4730989472E-001 -4.8177854066E+001
36600850000.000 +1.3214397221E-001 -6.1161612702E+001 +8.7765110459E-001 -1.0346804080E+002 +8.6378414152E-001 -1.0327011851E+002 +1.4598228650E-001 -5.0101212708E+001
36800800000.000 +1.3051327982E-001 -6.0791921983E+001 +8.9273828680E-001 -1.0327067294E+002 +8.8388172913E-001 -1.0421543527E+002 +1.4556049296E-001 -4.9974575216E+001
37000750000.000 +1.2918678605E-001 -6.1169210463E+001 +8.8602384588E-001 -1.0417071615E+002 +8.8161971975E-001 -1.0435487010E+002 +1.4495941224E-001 -5.0617371760E+001
37200700000.000 +1.2377232531E-001 -6.1910832636E+001 +8.9335089694E-001 -1.0357834605E+002 +8.7465219404E-001 -1.0472832038E+002 +1.4301374368E-001 -5.1665748421E+001
37400650000.000 +1.2551740518E-001 -6.1929097038E+001 +8.9478386527E-001 -1.0513539940E+002 +8.7178024788E-001 -1.0489270882E+002 +1.4516917971E-001 -5.1687748389E+001
37600600000.000 +1.2466371538E-001 -6.2853548717E+001 +9.0022979071E-001 -1.0577802441E+002 +8.7232570287E-001 -1.0616266009E+002 +1.4377214277E-001 -5.2923747353E+001
37800550000.000 +1.2356574651E-001 -6.2887166982E+001 +8.9772857064E-001 -1.0681017904E+002 +8.5815329391E-001 -1.0602833733E+002 +1.4351451343E-001 -5.2657479045E+001
38000500000.000 +1.2437195873E-001 -6.4197494015E+001 +8.9810353872E-001 -1.0744436308E+002 +8.6839638418E-001 -1.0551983681E+002 +1.4491422523E-001 -5.2841896864E+001
38200450000.000 +1.2660889544E-001 -6.5288841007E+001 +8.8846744333E-001 -1.0880770995E+002 +8.6640670642E-001 -1.0719023388E+002 +1.4434317299E-001 -5.4089041494E+001
38400400000.000 +1.2346055154E-001 -6.8065831826E+001 +8.8067532560E-001 -1.0869691828E+002 +8.4892095487E-001 -1.0703588075E+002 +1.4319519494E-001 -5.5740920792E+001
38600350000.000 +1.2217053842E-001 -6.7240864378E+001 +8.8447510237E-001 -1.0946317433E+002 +8.6950453161E-001 -1.0802476046E+002 +1.4294411500E-001 -5.6315991309E+001
38800300000.000 +1.2042709975E-001 -7.0549564990E+001 +8.6601749338E-001 -1.0987593577E+002 +8.5821025012E-001 -1.0833239837E+002 +1.4266194805E-001 -5.9397660870E+001
39000250000.000 +1.1948275589E-001 -7.0302082969E+001 +8.6943665528E-001 -1.1025842444E+002 +8.5554656335E-001 -1.0973241848E+002 +1.4246511521E-001 -6.0397423565E+001
39200200000.000 +1.2200280471E-001 -7.1377270947E+001 +8.6255427593E-001 -1.1142097850E+002 +8.4640931480E-001 -1.0977811510E+002 +1.4334223411E-001 -6.1513202802E+001
39400150000.000 +1.1593272831E-001 -6.9713450556E+001 +8.6565633712E-001 -1.1077031579E+002 +8.6504190226E-001 -1.1117760339E+002 +1.3916903866E-001 -6.2504624335E+001
39600100000.000 +1.1269636120E-001 -7.2178341118E+001 +8.6210053586E-001 -1.1088528896E+002 +8.5139310389E-001 -1.1078662827E+002 +1.3761870365E-001 -6.5364348047E+001
39800050000.000 +1.1327016394E-001 -6.7281274627E+001 +8.8474351091E-001 -1.1110047788E+002 +8.8014448899E-001 -1.1197205556E+002 +1.3670777418E-001 -6.3496544748E+001
40000000000.000 +1.1486368923E-001 -6.8006622522E+001 +8.8689997913E-001 -1.1254418025E+002 +8.6547573203E-001 -1.1358238349E+002 +1.3663519239E-001 -6.5067934675E+001
