# Supplementary material for: Conductivity and radio frequency performance data for silver nanoparticle inks deposited via aerosol jet deposition and processed under varying conditions
Source: Data Brief. 2020 Sep 24;33:106331. doi: 10.1016/j.dib.2020.106331 (PMC7560714; doi:10.1016/j.dib.2020.106331)
Supplement: Supplementary file 3 [file mmc3.zip › Sintering Study/Clariant Ink/RF Data/CLA_14_03.S2P]

!  2-Port S-parameters saved by WinCal
! VAR MeasName=S-Parameters (CALIBRATED_DATA) read from VNA (E8364B)
! VAR MeasDate=11/27/2017 4:28:21 PM
! VAR NAME=AFRL171011_11_03
! VAR FILENAME=AFRL171011_11_03.S2P
! VAR DATE=11/27/2017 4:28:21 PM
! VAR PHYS_PORTS=1,2
! VAR ObjTypeName=DATASET
! VAR IndexType=Frequency
!
# Hz S MA R 50
10000000.000 +1.4658423638E-002 +6.1389422837E+000 +9.5424040211E-001 -4.3450041879E-001 +9.5326591889E-001 -3.3491362932E-001 +1.4544706512E-002 +7.3554034767E+000
209950000.000 +1.2960031053E-002 -2.3432999843E-001 +9.5180410622E-001 -7.2689528882E-001 +9.5188676282E-001 -7.5345593165E-001 +1.2962461185E-002 +1.4296685278E+000
409900000.000 +1.2297859375E-002 +3.7997347123E+000 +9.5067032649E-001 -1.3746716643E+000 +9.5115603216E-001 -1.3841343086E+000 +1.2726883854E-002 +4.1403697011E+000
609850000.000 +1.1771051093E-002 +5.8405361030E+000 +9.4989906761E-001 -2.0449914847E+000 +9.5083620270E-001 -2.1012378481E+000 +1.2433531705E-002 +6.1584552007E+000
809800000.000 +1.2315623179E-002 +1.2275956161E+001 +9.4966142874E-001 -2.6962304045E+000 +9.4974662742E-001 -2.7095602763E+000 +1.2848238555E-002 +1.2117551618E+001
1009750000.000 +1.1812679068E-002 +1.5969553685E+001 +9.4839414809E-001 -3.3477864250E+000 +9.4860803595E-001 -3.3267795105E+000 +1.2272496723E-002 +1.5517424981E+001
1209700000.000 +1.2641847834E-002 +1.9655966901E+001 +9.4814675380E-001 -3.9050859749E+000 +9.4854565552E-001 -3.9326335270E+000 +1.3332875797E-002 +2.0925197282E+001
1409650000.000 +1.3079817351E-002 +2.1941441295E+001 +9.4769372400E-001 -4.5350438153E+000 +9.4809222976E-001 -4.5719260541E+000 +1.4293770734E-002 +2.2114910513E+001
1609600000.000 +1.3722246301E-002 +2.1658498491E+001 +9.4743342554E-001 -5.1879563458E+000 +9.4762618838E-001 -5.2387145002E+000 +1.4429572093E-002 +2.2814760674E+001
1809550000.000 +1.3458973559E-002 +2.4694735065E+001 +9.4624536499E-001 -5.8199039749E+000 +9.4655453943E-001 -5.7952426985E+000 +1.4497237595E-002 +2.6013138012E+001
2009500000.000 +1.3550893928E-002 +3.1617088967E+001 +9.4541837297E-001 -6.4181274977E+000 +9.4535468847E-001 -6.4515293525E+000 +1.4173782140E-002 +3.0614367008E+001
2209450000.000 +1.4717070265E-002 +3.5815748634E+001 +9.4397777322E-001 -6.9756162941E+000 +9.4360900808E-001 -6.9862750884E+000 +1.4912375583E-002 +3.8457818973E+001
2409400000.000 +1.5408684777E-002 +3.9002495626E+001 +9.4339492477E-001 -7.5660675594E+000 +9.4300919102E-001 -7.5747761040E+000 +1.5932328215E-002 +3.8868237701E+001
2609350000.000 +1.6484445018E-002 +4.1830502476E+001 +9.4246183054E-001 -8.1083774250E+000 +9.4311474593E-001 -8.2010343660E+000 +1.7273017511E-002 +4.1518948256E+001
2809300000.000 +1.7386386288E-002 +4.2563351523E+001 +9.4193729983E-001 -8.7301361894E+000 +9.4230714976E-001 -8.7919335872E+000 +1.8186289668E-002 +4.2544187640E+001
3009250000.000 +1.7869935245E-002 +4.2630257909E+001 +9.4071748127E-001 -9.3618455846E+000 +9.4133870794E-001 -9.3774362640E+000 +1.8814203410E-002 +4.2584371713E+001
3209200000.000 +1.9068552610E-002 +4.4791944302E+001 +9.4036542272E-001 -9.9654975583E+000 +9.4046135088E-001 -9.9430227782E+000 +1.9616187224E-002 +4.5249404282E+001
3409150000.000 +1.9949949227E-002 +4.6030734587E+001 +9.3941588767E-001 -1.0458695721E+001 +9.3978071743E-001 -1.0570809564E+001 +2.1081982614E-002 +4.7113036706E+001
3609100000.000 +2.0956821774E-002 +4.6159494937E+001 +9.3882603557E-001 -1.1046078658E+001 +9.3918159141E-001 -1.1122975548E+001 +2.1850668034E-002 +4.7987584873E+001
3809050000.000 +2.2142460793E-002 +4.7228888050E+001 +9.3867125405E-001 -1.1704021178E+001 +9.3962964139E-001 -1.1705217320E+001 +2.3496057025E-002 +4.7253246580E+001
4009000000.000 +2.3356472423E-002 +4.6862707010E+001 +9.3776690952E-001 -1.2228016500E+001 +9.3892109414E-001 -1.2244486056E+001 +2.4782836902E-002 +4.7045514778E+001
4208950000.000 +2.4590156462E-002 +4.5806672302E+001 +9.3813659768E-001 -1.2857105476E+001 +9.3885594763E-001 -1.2837296135E+001 +2.5540326060E-002 +4.7494327038E+001
4408900000.000 +2.5739852995E-002 +4.5604198729E+001 +9.3701788596E-001 -1.3406309071E+001 +9.3799238067E-001 -1.3425591422E+001 +2.7046740571E-002 +4.7630486185E+001
4608850000.000 +2.6764624962E-002 +4.6415699965E+001 +9.3712568890E-001 -1.3967150832E+001 +9.3733773334E-001 -1.3996123812E+001 +2.8032277076E-002 +4.8723035478E+001
4808800000.000 +2.7836556884E-002 +4.6663043593E+001 +9.3563724202E-001 -1.4553132469E+001 +9.3602393504E-001 -1.4588105616E+001 +2.9068143558E-002 +4.9653665883E+001
5008750000.000 +2.9008019416E-002 +4.7201665522E+001 +9.3583833084E-001 -1.5085057351E+001 +9.3700747742E-001 -1.5150948954E+001 +3.0713110229E-002 +4.8914986007E+001
5208700000.000 +3.0054576382E-002 +4.7885120840E+001 +9.3484181607E-001 -1.5720437186E+001 +9.3531448105E-001 -1.5787575540E+001 +3.1967519934E-002 +4.9320350909E+001
5408650000.000 +3.1027524683E-002 +4.6633722444E+001 +9.3465025306E-001 -1.6260335371E+001 +9.3529535501E-001 -1.6281995698E+001 +3.3129542232E-002 +4.8865498085E+001
5608600000.000 +3.2306700154E-002 +4.6045061678E+001 +9.3488179062E-001 -1.6883734036E+001 +9.3595557519E-001 -1.6899589204E+001 +3.4571370993E-002 +4.7703234004E+001
5808550000.000 +3.3368557272E-002 +4.5915807381E+001 +9.3449064157E-001 -1.7456423565E+001 +9.3486154728E-001 -1.7500382052E+001 +3.5663175589E-002 +4.7063843961E+001
6008500000.000 +3.4308884522E-002 +4.5014736894E+001 +9.3402595719E-001 -1.8017177680E+001 +9.3432767269E-001 -1.8011453979E+001 +3.6555006851E-002 +4.6648110955E+001
6208450000.000 +3.5750293337E-002 +4.4155883365E+001 +9.3370410421E-001 -1.8587082514E+001 +9.3387928983E-001 -1.8593607377E+001 +3.7826569818E-002 +4.6013364291E+001
6408400000.000 +3.6668555232E-002 +4.3820993263E+001 +9.3338142381E-001 -1.9195184307E+001 +9.3444210856E-001 -1.9231787813E+001 +3.9209298848E-002 +4.4760974869E+001
6608350000.000 +3.7715082967E-002 +4.2664779902E+001 +9.3218279095E-001 -1.9748409739E+001 +9.3316032938E-001 -1.9764712578E+001 +3.9927925054E-002 +4.4304399911E+001
6808300000.000 +3.9236257700E-002 +4.1527042120E+001 +9.3352135074E-001 -2.0297328982E+001 +9.3433219664E-001 -2.0264988199E+001 +4.1757775148E-002 +4.3483069155E+001
7008250000.000 +4.0164633624E-002 +4.1392223224E+001 +9.3223306249E-001 -2.0951011509E+001 +9.3300146353E-001 -2.1018993728E+001 +4.2704195442E-002 +4.3073062557E+001
7208200000.000 +4.0980670363E-002 +4.0674125372E+001 +9.3152235396E-001 -2.1475589457E+001 +9.3181739868E-001 -2.1487252629E+001 +4.3193787471E-002 +4.2679853012E+001
7408150000.000 +4.2030135775E-002 +3.9753213815E+001 +9.3117181383E-001 -2.2108853085E+001 +9.3192825330E-001 -2.2134288660E+001 +4.4427475753E-002 +4.2469056471E+001
7608100000.000 +4.2876192899E-002 +3.9937446099E+001 +9.3033198026E-001 -2.2602707186E+001 +9.2910182118E-001 -2.2635159231E+001 +4.5477038137E-002 +4.2426240825E+001
7808050000.000 +4.3259843725E-002 +3.9089884755E+001 +9.2908185811E-001 -2.3179432337E+001 +9.2813931573E-001 -2.3229815797E+001 +4.6155131314E-002 +4.1591106912E+001
8008000000.000 +4.4714886247E-002 +3.8163274982E+001 +9.2824760702E-001 -2.3695958950E+001 +9.2845386558E-001 -2.3776652988E+001 +4.7273338612E-002 +4.1270580499E+001
8207950000.000 +4.5180772292E-002 +3.8360884555E+001 +9.2823098511E-001 -2.4500982508E+001 +9.2984906921E-001 -2.4520339192E+001 +4.8414142677E-002 +4.0801144296E+001
8407900000.000 +4.6461775652E-002 +3.7267455466E+001 +9.2594216509E-001 -2.4933620401E+001 +9.2632542154E-001 -2.4907762895E+001 +4.9700046655E-002 +4.0453772639E+001
8607850000.000 +4.7987847410E-002 +3.6469588422E+001 +9.2789260566E-001 -2.5395822885E+001 +9.3040233615E-001 -2.5373359173E+001 +5.1120588694E-002 +4.0155999027E+001
8807800000.000 +4.9823725137E-002 +3.5956092956E+001 +9.2634288650E-001 -2.6087384469E+001 +9.2760886526E-001 -2.6196261585E+001 +5.3193568105E-002 +3.9179102488E+001
9007750000.000 +5.0090302630E-002 +3.4853484158E+001 +9.2526028211E-001 -2.6609131670E+001 +9.2600695401E-001 -2.6606671633E+001 +5.3630040953E-002 +3.8032949902E+001
9207700000.000 +5.1167761982E-002 +3.3897189247E+001 +9.2581669285E-001 -2.7166882228E+001 +9.2866095730E-001 -2.7252563516E+001 +5.5172386867E-002 +3.6784042681E+001
9407650000.000 +5.2901546076E-002 +3.3196851203E+001 +9.2579717472E-001 -2.7731469591E+001 +9.2773606817E-001 -2.7894904913E+001 +5.6510896127E-002 +3.6181348701E+001
9607600000.000 +5.3826903544E-002 +3.2220405039E+001 +9.2415176358E-001 -2.8294447510E+001 +9.2582743141E-001 -2.8485172535E+001 +5.7392487428E-002 +3.5563891045E+001
9807550000.000 +5.4544509117E-002 +3.0704015801E+001 +9.2448115659E-001 -2.8835363480E+001 +9.2516923474E-001 -2.8931947860E+001 +5.8332086718E-002 +3.4702921221E+001
10007500000.000 +5.5039929826E-002 +2.9404750446E+001 +9.2522305104E-001 -2.9551190459E+001 +9.2612888600E-001 -2.9633109414E+001 +5.9288716425E-002 +3.3845330236E+001
10207450000.000 +5.5822337825E-002 +2.9525073976E+001 +9.2311298884E-001 -3.0027068063E+001 +9.2024759887E-001 -3.0070998996E+001 +5.9654496857E-002 +3.3994710619E+001
10407400000.000 +5.6200330871E-002 +2.8778305427E+001 +9.2400432026E-001 -3.0507979281E+001 +9.2350553527E-001 -3.0291758666E+001 +6.0998284435E-002 +3.3724114446E+001
10607350000.000 +5.6891734287E-002 +2.8779341123E+001 +9.2180057568E-001 -3.1254802721E+001 +9.2336968138E-001 -3.1309808709E+001 +6.1735939862E-002 +3.2915070089E+001
10807300000.000 +5.7795244062E-002 +2.7902862116E+001 +9.2213324795E-001 -3.1667331392E+001 +9.1763151644E-001 -3.1566413817E+001 +6.2663369054E-002 +3.2676177257E+001
11007250000.000 +5.8460188910E-002 +2.6436708381E+001 +9.2133797983E-001 -3.2207638717E+001 +9.2350579960E-001 -3.2085747359E+001 +6.3950260965E-002 +3.1684179214E+001
11207200000.000 +6.0243919441E-002 +2.5874041491E+001 +9.2245939865E-001 -3.2716866405E+001 +9.2156291812E-001 -3.2641161114E+001 +6.5399245728E-002 +3.1200668065E+001
11407150000.000 +6.0459274924E-002 +2.5569527936E+001 +9.1832817437E-001 -3.3436278954E+001 +9.2066637440E-001 -3.3415970843E+001 +6.6009639415E-002 +3.0365504253E+001
11607100000.000 +6.0673199146E-002 +2.3864764800E+001 +9.1923185960E-001 -3.3518643688E+001 +9.1734466333E-001 -3.3673663879E+001 +6.6546802175E-002 +2.9305275054E+001
11807050000.000 +6.1915651570E-002 +2.3302204667E+001 +9.2182573000E-001 -3.4485824783E+001 +9.2650062692E-001 -3.4567296326E+001 +6.8534194359E-002 +2.8386439840E+001
12007000000.000 +6.2887207516E-002 +2.2538839137E+001 +9.1755144326E-001 -3.4650367928E+001 +9.1494099141E-001 -3.5080808342E+001 +6.9554308177E-002 +2.7108776249E+001
12206950000.000 +6.3798798659E-002 +2.1572123750E+001 +9.2018529153E-001 -3.5396803270E+001 +9.2540258832E-001 -3.5314113463E+001 +7.0688913863E-002 +2.7012267429E+001
12406900000.000 +6.5529024761E-002 +2.0868666060E+001 +9.2001843381E-001 -3.5757698547E+001 +9.2232034734E-001 -3.6418469124E+001 +7.2806638505E-002 +2.5730350822E+001
12606850000.000 +6.4456562372E-002 +2.1052172754E+001 +9.2181186177E-001 -3.6620325489E+001 +9.2201243018E-001 -3.6768767709E+001 +7.2602239591E-002 +2.5453403872E+001
12806800000.000 +6.6220959219E-002 +2.1497672486E+001 +9.1879038207E-001 -3.6811165422E+001 +9.1953100387E-001 -3.7402559661E+001 +7.3181709148E-002 +2.5031262996E+001
13006750000.000 +6.8932875501E-002 +1.9939985103E+001 +9.2337454585E-001 -3.7807591885E+001 +9.2598137367E-001 -3.8016392835E+001 +7.3780476834E-002 +2.4427474974E+001
13206700000.000 +6.8521365390E-002 +1.9883628871E+001 +9.1967758372E-001 -3.8462899181E+001 +9.2022116385E-001 -3.8969965867E+001 +7.3889885467E-002 +2.5182446759E+001
13406650000.000 +6.8724049160E-002 +1.7572556834E+001 +9.2279692921E-001 -3.8961155829E+001 +9.1921836863E-001 -3.8796624657E+001 +7.5259034369E-002 +2.4587239897E+001
13606600000.000 +6.8970932746E-002 +1.6537010139E+001 +9.2051099709E-001 -3.9595427528E+001 +9.2368400673E-001 -3.9542148039E+001 +7.6324753133E-002 +2.3989821632E+001
13806550000.000 +7.0086907799E-002 +1.6974764021E+001 +9.1825070487E-001 -4.0291012730E+001 +9.1569102908E-001 -4.0132427060E+001 +7.7260905936E-002 +2.4536470271E+001
14006500000.000 +7.0536312640E-002 +1.5086363815E+001 +9.1590366067E-001 -4.0656146296E+001 +9.1825998586E-001 -4.0300810371E+001 +7.7979026008E-002 +2.3037507836E+001
14206450000.000 +7.1076693802E-002 +1.4140691109E+001 +9.1931856782E-001 -4.1204597513E+001 +9.2034261840E-001 -4.0893262973E+001 +7.9200752324E-002 +2.2482323238E+001
14406400000.000 +7.1972883307E-002 +1.3365324359E+001 +9.1991907851E-001 -4.1776740297E+001 +9.1724680702E-001 -4.1124152031E+001 +8.0186813049E-002 +2.2210306230E+001
14606350000.000 +7.1539581708E-002 +1.3107908422E+001 +9.1412919634E-001 -4.2054767699E+001 +9.1821742559E-001 -4.1738958586E+001 +8.0524729334E-002 +2.1055989268E+001
14806300000.000 +7.3331877072E-002 +1.2699475651E+001 +9.2102260035E-001 -4.2454257263E+001 +9.1961997050E-001 -4.2385929706E+001 +8.2594385056E-002 +2.0725150752E+001
15006250000.000 +7.4856701240E-002 +1.2083104949E+001 +9.1646712593E-001 -4.3158823972E+001 +9.2175254478E-001 -4.3366187774E+001 +8.4106620150E-002 +1.9912910001E+001
15206200000.000 +7.3992370659E-002 +1.1290584511E+001 +9.2143167501E-001 -4.3238197156E+001 +9.1678254627E-001 -4.3192584244E+001 +8.3690106319E-002 +1.9602553077E+001
15406150000.000 +7.6385363494E-002 +9.6777531615E+000 +9.2292566765E-001 -4.4313866220E+001 +9.3114247275E-001 -4.4253382089E+001 +8.7214174666E-002 +1.8393174203E+001
15606100000.000 +7.6224537421E-002 +9.2860310947E+000 +9.2171327042E-001 -4.4700329515E+001 +9.1752558890E-001 -4.5485894232E+001 +8.6959105001E-002 +1.7831591312E+001
15806050000.000 +7.5636852119E-002 +9.1453454339E+000 +9.2183537325E-001 -4.5679740936E+001 +9.2519084500E-001 -4.5528831145E+001 +8.7741531757E-002 +1.7459735206E+001
16006000000.000 +7.6610749253E-002 +7.9343881789E+000 +9.2490187015E-001 -4.5839341328E+001 +9.2135333100E-001 -4.6627999347E+001 +8.9122135301E-002 +1.6756594825E+001
16205950000.000 +7.6406085286E-002 +8.7499216517E+000 +9.2505047994E-001 -4.6781495962E+001 +9.1744131001E-001 -4.7209273200E+001 +8.9127651745E-002 +1.6997871617E+001
16405900000.000 +7.8093256845E-002 +6.4378428280E+000 +9.1891516037E-001 -4.6634086789E+001 +9.1176585508E-001 -4.8364452812E+001 +9.1656119037E-002 +1.4917102794E+001
16605850000.000 +7.7588826302E-002 +7.3855116460E+000 +9.2569996950E-001 -4.7864366966E+001 +9.2203128537E-001 -4.8105312560E+001 +9.1668512130E-002 +1.5844254261E+001
16805800000.000 +7.9879485229E-002 +8.3958686377E+000 +9.1429893337E-001 -4.8518090110E+001 +9.2108781109E-001 -4.9562677380E+001 +9.2938769086E-002 +1.6375510033E+001
17005750000.000 +7.9087005671E-002 +7.0882286301E+000 +9.2164644153E-001 -4.9300258231E+001 +9.1159920966E-001 -4.9028031502E+001 +9.3734467719E-002 +1.5489316429E+001
17205700000.000 +8.0424482763E-002 +6.3250808597E+000 +9.1622361407E-001 -4.9590228268E+001 +9.2011293528E-001 -5.0122673670E+001 +9.5664189599E-002 +1.4793345043E+001
17405650000.000 +8.1152597541E-002 +6.3840631925E+000 +9.2244104431E-001 -5.0327614730E+001 +9.1493409129E-001 -5.0471978868E+001 +9.6239877580E-002 +1.4254240649E+001
17605600000.000 +8.2537312755E-002 +4.8890822090E+000 +9.1173082698E-001 -5.0864232561E+001 +9.1719120324E-001 -5.0779486143E+001 +9.7082764289E-002 +1.3274815962E+001
17805550000.000 +8.3294542647E-002 +3.4261906322E+000 +9.2207413789E-001 -5.1370775822E+001 +9.1812236566E-001 -5.1006207943E+001 +9.8262810216E-002 +1.2819939436E+001
18005500000.000 +8.4060675784E-002 +3.5785533962E+000 +9.1357040691E-001 -5.2071776393E+001 +9.2399698476E-001 -5.2190469293E+001 +9.8402192262E-002 +1.2753004078E+001
18205450000.000 +8.4403133000E-002 +2.5269438243E+000 +9.1407792709E-001 -5.2209664890E+001 +9.2084178562E-001 -5.2394355497E+001 +9.9531108367E-002 +1.1589464126E+001
18405400000.000 +8.4678448143E-002 +1.9254400553E+000 +9.1601407577E-001 -5.3156314667E+001 +9.3055475347E-001 -5.2663140114E+001 +1.0035280364E-001 +1.1194346131E+001
18605350000.000 +8.5209830470E-002 +2.5147351765E+000 +9.1686915934E-001 -5.3925635943E+001 +9.2769954878E-001 -5.4121332959E+001 +1.0136827427E-001 +1.0677936905E+001
18805300000.000 +8.6047134480E-002 +1.1070943200E+000 +9.1775209677E-001 -5.3970826976E+001 +9.0945396116E-001 -5.4265952392E+001 +1.0220546152E-001 +9.7487410916E+000
19005250000.000 +8.7480289698E-002 +2.6409488015E-001 +9.2185817481E-001 -5.4460456209E+001 +9.2788628333E-001 -5.4574177395E+001 +1.0459295661E-001 +9.5092226950E+000
19205200000.000 +8.6913290083E-002 -3.0504454455E-001 +9.2610506399E-001 -5.4958418937E+001 +9.1821143886E-001 -5.6427780434E+001 +1.0465313432E-001 +7.7682041064E+000
19405150000.000 +8.6491176417E-002 +2.1163337985E-001 +9.2436539648E-001 -5.5818563669E+001 +9.1041361356E-001 -5.6519777745E+001 +1.0418492049E-001 +7.9606358518E+000
19605100000.000 +8.6425548019E-002 -1.1539895758E+000 +9.2957797158E-001 -5.6054979542E+001 +9.0806616368E-001 -5.7103418263E+001 +1.0495170843E-001 +7.3652331674E+000
19805050000.000 +8.8422076183E-002 -8.1620634877E-001 +9.2567747368E-001 -5.7297655972E+001 +9.1787596597E-001 -5.7770785235E+001 +1.0671876015E-001 +7.3732422875E+000
20005000000.000 +9.0379637263E-002 -1.8389572443E+000 +9.1796788150E-001 -5.7563807843E+001 +9.0923119191E-001 -5.8741730000E+001 +1.0818851610E-001 +6.9571271239E+000
20204950000.000 +9.0148446899E-002 -2.0260215973E+000 +9.2709505457E-001 -5.8539564741E+001 +9.1460303377E-001 -5.8283356027E+001 +1.0977659186E-001 +6.9194806184E+000
20404900000.000 +9.1185432651E-002 -2.2409192918E+000 +9.2222874112E-001 -5.8994329505E+001 +9.1321686056E-001 -5.9848614058E+001 +1.0971850129E-001 +6.2776223472E+000
20604850000.000 +9.3468259637E-002 -2.9526624293E+000 +9.1832203668E-001 -5.9700834189E+001 +8.9898161571E-001 -5.9414734096E+001 +1.1092194750E-001 +6.1042299666E+000
20804800000.000 +9.3320055573E-002 -3.8983822652E+000 +9.1116147988E-001 -6.0211638184E+001 +9.1893407042E-001 -6.0160220008E+001 +1.1231233293E-001 +5.2182659813E+000
21004750000.000 +9.4896872234E-002 -4.1229786040E+000 +9.1795746438E-001 -6.0935042520E+001 +9.1295150805E-001 -6.0931428379E+001 +1.1349563513E-001 +4.8578866654E+000
21204700000.000 +9.5485597438E-002 -4.9927481732E+000 +9.0474872408E-001 -6.1213334521E+001 +9.2018672503E-001 -6.1405786601E+001 +1.1372822960E-001 +4.5501791186E+000
21404650000.000 +9.6154549469E-002 -6.0264740745E+000 +9.1131583039E-001 -6.1556134610E+001 +9.1479489862E-001 -6.1564859376E+001 +1.1437410071E-001 +3.9382926293E+000
21604600000.000 +9.4460976220E-002 -5.5518605944E+000 +9.0194886290E-001 -6.2813626583E+001 +9.3477111983E-001 -6.2292309643E+001 +1.1387876271E-001 +3.5611788049E+000
21804550000.000 +9.8409021425E-002 -6.7849275554E+000 +9.0898153306E-001 -6.2728903120E+001 +9.1685186180E-001 -6.3323197998E+001 +1.1659225475E-001 +2.5547498242E+000
22004500000.000 +9.7684160541E-002 -7.4726346228E+000 +9.1331595885E-001 -6.3432176261E+001 +9.2492804799E-001 -6.2627857888E+001 +1.1714064785E-001 +2.3129134200E+000
22204450000.000 +1.0054405815E-001 -8.1585596464E+000 +9.1504913381E-001 -6.3781131757E+001 +9.2708317350E-001 -6.4010548499E+001 +1.1996455329E-001 +2.0799977134E+000
22404400000.000 +1.0097824955E-001 -8.1471536367E+000 +9.1021196923E-001 -6.4778510794E+001 +9.1708211059E-001 -6.5141167901E+001 +1.1964951373E-001 +1.1236086300E+000
22604350000.000 +1.0163911866E-001 -9.3327228310E+000 +9.1673171853E-001 -6.4956512209E+001 +9.1552669334E-001 -6.5449431957E+001 +1.2072175954E-001 +4.9606427729E-001
22804300000.000 +1.0248897258E-001 -1.0080631706E+001 +9.2070888108E-001 -6.6052898652E+001 +9.2037438537E-001 -6.6687588963E+001 +1.2192972664E-001 -2.5247591393E-001
23004250000.000 +1.0251662866E-001 -1.0061692256E+001 +9.2001476357E-001 -6.6662668983E+001 +9.0341474280E-001 -6.7320954159E+001 +1.2179965996E-001 -9.1083673550E-001
23204200000.000 +1.0356603413E-001 -1.1275063145E+001 +9.1801101404E-001 -6.7026557433E+001 +8.9951927559E-001 -6.7740867780E+001 +1.2298087402E-001 -1.1865676164E+000
23404150000.000 +1.0409545785E-001 -1.1841069922E+001 +9.2590701645E-001 -6.8299937023E+001 +9.1097280323E-001 -6.8051429596E+001 +1.2459876828E-001 -1.1720062081E+000
23604100000.000 +1.0470636109E-001 -1.1998005464E+001 +9.1593142377E-001 -6.8347715242E+001 +9.0246654462E-001 -7.0092118304E+001 +1.2405410618E-001 -2.1826891449E+000
23804050000.000 +1.0499945798E-001 -1.1147144635E+001 +9.2573487546E-001 -6.9172570687E+001 +8.8422300060E-001 -6.8748267416E+001 +1.2525347406E-001 -1.0051190076E+000
24004000000.000 +1.0717977955E-001 -1.3284844950E+001 +9.1377255314E-001 -6.9462385666E+001 +9.0360280188E-001 -7.0493311202E+001 +1.2686475912E-001 -2.3115664425E+000
24203950000.000 +1.0931092670E-001 -1.1453586450E+001 +9.1352478055E-001 -7.0630870883E+001 +8.8913527552E-001 -7.1218898320E+001 +1.2703197449E-001 -2.3591512363E+000
24403900000.000 +1.0988288093E-001 -1.5425440004E+001 +9.0380497930E-001 -7.0546437847E+001 +8.9940875849E-001 -7.1187502683E+001 +1.2896757980E-001 -3.6856847907E+000
24603850000.000 +1.0976231388E-001 -1.6246871310E+001 +9.1352845940E-001 -7.1347578892E+001 +9.0167028798E-001 -7.1396237216E+001 +1.2959112001E-001 -4.1726208255E+000
24803800000.000 +1.1200420607E-001 -1.6658378963E+001 +9.0152309245E-001 -7.1622204294E+001 +9.0404444696E-001 -7.3111094220E+001 +1.3140013853E-001 -4.6464168880E+000
25003750000.000 +1.0779611248E-001 -1.7511535892E+001 +9.1286308704E-001 -7.1974195005E+001 +8.8588638920E-001 -7.2452310427E+001 +1.2909860328E-001 -5.6093733479E+000
25203700000.000 +1.1011218236E-001 -1.8087362261E+001 +9.0616542650E-001 -7.3076357619E+001 +9.1647938426E-001 -7.2608797875E+001 +1.3252910848E-001 -5.8437938437E+000
25403650000.000 +1.1270417145E-001 -1.8176788789E+001 +8.9767990703E-001 -7.3381168568E+001 +8.9981337919E-001 -7.4097737478E+001 +1.3275218766E-001 -6.5598412715E+000
25603600000.000 +1.1086774672E-001 -2.0061827921E+001 +8.9594664550E-001 -7.3670744659E+001 +8.9802724830E-001 -7.3189152303E+001 +1.3284042300E-001 -7.8196289263E+000
25803550000.000 +1.1313871294E-001 -2.0004920950E+001 +8.9836928788E-001 -7.4099619518E+001 +9.0945360971E-001 -7.4459758456E+001 +1.3440687491E-001 -7.5237240755E+000
26003500000.000 +1.1405373608E-001 -2.0873935475E+001 +8.9867534883E-001 -7.5436333570E+001 +9.0653070009E-001 -7.4644462872E+001 +1.3444250651E-001 -8.5787298127E+000
26203450000.000 +1.1407359347E-001 -2.1788949053E+001 +8.9583845075E-001 -7.5624849345E+001 +9.0445855522E-001 -7.5023959878E+001 +1.3489501564E-001 -9.2058313784E+000
26403400000.000 +1.1646022066E-001 -2.2222034540E+001 +9.0839913216E-001 -7.6350005167E+001 +9.0091011927E-001 -7.5194836295E+001 +1.3738807708E-001 -9.3005783401E+000
26603350000.000 +1.1797891171E-001 -2.2128292149E+001 +8.9505264577E-001 -7.6439337302E+001 +9.1068579125E-001 -7.7327609824E+001 +1.3791231597E-001 -9.9547110988E+000
26803300000.000 +1.1697220829E-001 -2.3072311844E+001 +9.0602439085E-001 -7.6967426536E+001 +8.9718333292E-001 -7.7071913541E+001 +1.3767302782E-001 -1.0700391731E+001
27003250000.000 +1.1790133816E-001 -2.3670325573E+001 +9.0491864714E-001 -7.7891426729E+001 +9.0780354842E-001 -7.8100526970E+001 +1.3967816259E-001 -1.0959003819E+001
27203200000.000 +1.1763577502E-001 -2.2837072443E+001 +9.1185563308E-001 -7.8771146831E+001 +8.8072331394E-001 -7.9452415009E+001 +1.3789440612E-001 -1.1396166525E+001
27403150000.000 +1.1834524431E-001 -2.4426944638E+001 +9.0610473404E-001 -7.8995539775E+001 +8.7849654099E-001 -7.9816683778E+001 +1.3984702868E-001 -1.2122942031E+001
27603100000.000 +1.1852707014E-001 -2.3762975133E+001 +9.1533649041E-001 -8.0015723866E+001 +8.8049586337E-001 -8.0194946311E+001 +1.3965542600E-001 -1.1768589425E+001
27803050000.000 +1.2039055229E-001 -2.3776908847E+001 +9.1234223277E-001 -8.0937272849E+001 +8.7422988671E-001 -8.1056542681E+001 +1.4011621016E-001 -1.1462956363E+001
28003000000.000 +1.1934635830E-001 -2.4267868087E+001 +9.1517723993E-001 -8.1312246947E+001 +8.6632083503E-001 -8.1213364025E+001 +1.4012159806E-001 -1.1818632934E+001
28202950000.000 +1.2209725980E-001 -2.6126140419E+001 +9.1265969880E-001 -8.2016049890E+001 +8.7458101184E-001 -8.1248136991E+001 +1.4270543838E-001 -1.2483970412E+001
28402900000.000 +1.2160189705E-001 -2.7732673507E+001 +8.9755995011E-001 -8.2256499301E+001 +9.0448144985E-001 -8.2535340468E+001 +1.4337423243E-001 -1.3877180475E+001
28602850000.000 +1.2416737486E-001 -2.9099686166E+001 +8.9011026831E-001 -8.2558146677E+001 +8.8148667392E-001 -8.2814063074E+001 +1.4421840705E-001 -1.5101433271E+001
28802800000.000 +1.2200721390E-001 -2.9851383296E+001 +8.9273080087E-001 -8.2930930579E+001 +8.9915779598E-001 -8.2398312057E+001 +1.4471383978E-001 -1.5912378128E+001
29002750000.000 +1.2509679774E-001 -3.0142297998E+001 +8.9826797390E-001 -8.3248982813E+001 +8.9987714078E-001 -8.4449054889E+001 +1.4633343084E-001 -1.6743998502E+001
29202700000.000 +1.2580386880E-001 -3.0601222046E+001 +8.9179145815E-001 -8.3496636553E+001 +8.9659018538E-001 -8.4831821077E+001 +1.4660016343E-001 -1.7848425771E+001
29402650000.000 +1.2613334832E-001 -3.1376895311E+001 +8.9742388054E-001 -8.3741341138E+001 +9.0027802821E-001 -8.5042351419E+001 +1.4798203314E-001 -1.8475514271E+001
29602600000.000 +1.2781987514E-001 -3.1583507272E+001 +8.9935770330E-001 -8.4490619085E+001 +9.0183586768E-001 -8.5952052916E+001 +1.4878249350E-001 -1.9141846409E+001
29802550000.000 +1.2626033564E-001 -3.3173280015E+001 +8.9704157856E-001 -8.4641441455E+001 +8.8501580338E-001 -8.6814299442E+001 +1.4860593656E-001 -2.0496858855E+001
30002500000.000 +1.2655868709E-001 -3.2530822379E+001 +9.0347269733E-001 -8.5653041744E+001 +8.8955277877E-001 -8.5902804063E+001 +1.4896471496E-001 -1.9450942102E+001
30202450000.000 +1.3003238191E-001 -3.3043100994E+001 +8.9314698244E-001 -8.6809573612E+001 +9.0566025009E-001 -8.7515793742E+001 +1.5006821040E-001 -2.0064758067E+001
30402400000.000 +1.2909515161E-001 -3.3377474881E+001 +9.0418224257E-001 -8.7607098324E+001 +8.6699879750E-001 -8.7663105387E+001 +1.4858650479E-001 -2.0635638063E+001
30602350000.000 +1.3237549740E-001 -3.5949994407E+001 +8.9597727026E-001 -8.8630442185E+001 +8.7825891793E-001 -8.6720350162E+001 +1.5245555635E-001 -2.1525885426E+001
30802300000.000 +1.3329864916E-001 -3.5727005107E+001 +9.0057708813E-001 -8.9174719605E+001 +8.7040060320E-001 -8.8230832847E+001 +1.5047449120E-001 -2.1109917961E+001
31002250000.000 +1.3366988792E-001 -3.8316685726E+001 +8.7830880847E-001 -8.9809329071E+001 +8.7530121092E-001 -8.8360935428E+001 +1.5053608323E-001 -2.3521824258E+001
31202200000.000 +1.3290688730E-001 -3.7754961162E+001 +8.9824861493E-001 -9.0088640011E+001 +8.7280684874E-001 -8.9477437044E+001 +1.5004854095E-001 -2.2544110681E+001
31402150000.000 +1.3414094173E-001 -3.8585627475E+001 +8.8503488830E-001 -9.1320694749E+001 +8.9084155170E-001 -9.0073011586E+001 +1.5085278335E-001 -2.3901617418E+001
31602100000.000 +1.3448660892E-001 -3.8962736974E+001 +8.9316226685E-001 -9.1033192993E+001 +8.6124093995E-001 -9.1663191097E+001 +1.5010690579E-001 -2.4591083376E+001
31802050000.000 +1.3266387911E-001 -4.2737812721E+001 +8.7358143370E-001 -9.1912882304E+001 +8.8577027793E-001 -8.9796993498E+001 +1.5059740364E-001 -2.6803467321E+001
32002000000.000 +1.3458009600E-001 -4.0945472655E+001 +8.9411241091E-001 -9.1860524084E+001 +8.8522322545E-001 -9.2385019582E+001 +1.5082043270E-001 -2.6228091356E+001
32201950000.000 +1.3455757058E-001 -4.1341162506E+001 +8.8208994822E-001 -9.2478983418E+001 +8.8734675672E-001 -9.2193180722E+001 +1.5005593275E-001 -2.7171791322E+001
32401900000.000 +1.3268112416E-001 -4.2252886016E+001 +9.0429281333E-001 -9.2115665824E+001 +8.7890660493E-001 -9.3358679495E+001 +1.4979158825E-001 -2.7874281980E+001
32601850000.000 +1.3702872949E-001 -4.2520259481E+001 +8.8869559876E-001 -9.3672759018E+001 +8.9195412625E-001 -9.3460911026E+001 +1.5187459337E-001 -2.7961968952E+001
32801800000.000 +1.3771552674E-001 -4.3378472461E+001 +8.9211945598E-001 -9.3580027237E+001 +8.8927481050E-001 -9.5089406298E+001 +1.5093155683E-001 -2.8834828485E+001
33001750000.000 +1.3791789114E-001 -4.3757725431E+001 +8.9531212263E-001 -9.4450165639E+001 +8.9004519524E-001 -9.5034173943E+001 +1.5163204736E-001 -2.9243642751E+001
33201700000.000 +1.3831457001E-001 -4.5146348193E+001 +8.9816399039E-001 -9.4589186354E+001 +8.9196989921E-001 -9.5396804472E+001 +1.5154189835E-001 -2.9822020883E+001
33401650000.000 +1.3891883856E-001 -4.5993420784E+001 +8.9554670595E-001 -9.5155229398E+001 +8.8775746543E-001 -9.6087626043E+001 +1.5113556719E-001 -3.0437478470E+001
33601600000.000 +1.3912757111E-001 -4.6785269200E+001 +8.9473161414E-001 -9.6158478193E+001 +8.8084805624E-001 -9.6363140794E+001 +1.5117370892E-001 -3.0941410374E+001
33801550000.000 +1.4022983886E-001 -4.7966434539E+001 +8.9362886045E-001 -9.6956712164E+001 +8.8232751941E-001 -9.6843332816E+001 +1.5150887166E-001 -3.1334557943E+001
34001500000.000 +1.3976169424E-001 -4.9472287693E+001 +8.8800948238E-001 -9.7205525349E+001 +8.6958331283E-001 -9.7187799638E+001 +1.5031785454E-001 -3.2575541830E+001
34201450000.000 +1.3786297650E-001 -5.0065441092E+001 +8.9324891472E-001 -9.7480458430E+001 +8.7112435417E-001 -9.7929178661E+001 +1.5093073955E-001 -3.3353679212E+001
34401400000.000 +1.4020389571E-001 -5.1148154766E+001 +8.8802725861E-001 -9.8512443118E+001 +8.7396948828E-001 -9.8400254527E+001 +1.5163087396E-001 -3.3793729844E+001
34601350000.000 +1.4215806586E-001 -5.1180318569E+001 +8.8911454039E-001 -9.9410727699E+001 +8.7337089421E-001 -9.9836391120E+001 +1.5292568427E-001 -3.4169814418E+001
34801300000.000 +1.4081086833E-001 -5.2223781630E+001 +8.9102931035E-001 -9.9809835524E+001 +8.5362634286E-001 -9.9486274013E+001 +1.5273072543E-001 -3.5026927852E+001
35001250000.000 +1.4463643868E-001 -5.4220784071E+001 +8.8727160876E-001 -1.0090536779E+002 +8.6277837569E-001 -9.9416851606E+001 +1.5487592063E-001 -3.5218443362E+001
35201200000.000 +1.4384730205E-001 -5.4726613085E+001 +8.8236247472E-001 -1.0104846015E+002 +8.6024015771E-001 -1.0137528818E+002 +1.5431469432E-001 -3.6772592716E+001
35401150000.000 +1.4436795573E-001 -5.5378267630E+001 +8.8298281942E-001 -1.0195101754E+002 +8.6660472032E-001 -1.0137469072E+002 +1.5411863962E-001 -3.7129820397E+001
35601100000.000 +1.4419181580E-001 -5.6874949564E+001 +8.8420385361E-001 -1.0228879207E+002 +8.6677432765E-001 -1.0179168181E+002 +1.5378042850E-001 -3.8238279183E+001
35801050000.000 +1.4612484966E-001 -5.7763940005E+001 +8.7408234282E-001 -1.0321056366E+002 +8.6370903231E-001 -1.0284365938E+002 +1.5388166934E-001 -3.9465107941E+001
36001000000.000 +1.4227990009E-001 -5.9341274236E+001 +8.8085948657E-001 -1.0287863026E+002 +8.6012471722E-001 -1.0386876769E+002 +1.5140169327E-001 -4.0993960727E+001
36200950000.000 +1.4139408069E-001 -6.0618508121E+001 +8.7852096678E-001 -1.0430632021E+002 +8.7647883912E-001 -1.0293258482E+002 +1.4976959646E-001 -4.1205690304E+001
36400900000.000 +1.3993057448E-001 -6.0452363040E+001 +8.8078060226E-001 -1.0367085221E+002 +8.8300544986E-001 -1.0465892116E+002 +1.4726081433E-001 -4.2281925318E+001
36600850000.000 +1.3792435020E-001 -6.2556596052E+001 +8.7680184081E-001 -1.0442101792E+002 +8.6455115969E-001 -1.0430259250E+002 +1.4593728404E-001 -4.3859545150E+001
36800800000.000 +1.3725236676E-001 -6.2451540454E+001 +8.9154199034E-001 -1.0426884896E+002 +8.8393498642E-001 -1.0525922644E+002 +1.4593633548E-001 -4.3619836936E+001
37000750000.000 +1.3594942553E-001 -6.2988947017E+001 +8.8431097600E-001 -1.0512776625E+002 +8.8239008514E-001 -1.0541221807E+002 +1.4520137348E-001 -4.4345672298E+001
37200700000.000 +1.3089539841E-001 -6.3729099777E+001 +8.9268081642E-001 -1.0457396154E+002 +8.7612959784E-001 -1.0577600611E+002 +1.4319231348E-001 -4.5343508650E+001
37400650000.000 +1.3281933136E-001 -6.3831431319E+001 +8.9484749922E-001 -1.0617145295E+002 +8.7377034445E-001 -1.0594499271E+002 +1.4542295569E-001 -4.5333400968E+001
37600600000.000 +1.3228968195E-001 -6.4712841751E+001 +9.0089688033E-001 -1.0676948403E+002 +8.7470498946E-001 -1.0722064283E+002 +1.4349342802E-001 -4.6288009466E+001
37800550000.000 +1.3175079014E-001 -6.4754495685E+001 +8.9814609174E-001 -1.0787664733E+002 +8.6057752464E-001 -1.0708792182E+002 +1.4301035390E-001 -4.6060563521E+001
38000500000.000 +1.3310350039E-001 -6.6064487186E+001 +8.9837506740E-001 -1.0845068147E+002 +8.7107102330E-001 -1.0661991039E+002 +1.4398802616E-001 -4.6016809255E+001
38200450000.000 +1.3534177812E-001 -6.7026754689E+001 +8.8871306071E-001 -1.0989094530E+002 +8.6835947340E-001 -1.0832043897E+002 +1.4316528853E-001 -4.7029077106E+001
38400400000.000 +1.3222784589E-001 -6.9586996779E+001 +8.8062144787E-001 -1.0978331827E+002 +8.5124155172E-001 -1.0817857630E+002 +1.4157580774E-001 -4.8650645057E+001
38600350000.000 +1.3178798193E-001 -6.9006813860E+001 +8.8390640314E-001 -1.1060103507E+002 +8.7173663791E-001 -1.0919836586E+002 +1.4125308345E-001 -4.9068152413E+001
38800300000.000 +1.3037865537E-001 -7.1922035059E+001 +8.6584007212E-001 -1.1097478754E+002 +8.6006177398E-001 -1.0953210243E+002 +1.3943142049E-001 -5.1887336341E+001
39000250000.000 +1.2991991512E-001 -7.1993503329E+001 +8.6952217804E-001 -1.1138765575E+002 +8.5710063746E-001 -1.1095586948E+002 +1.3908006831E-001 -5.2878223094E+001
39200200000.000 +1.3315058374E-001 -7.3060285986E+001 +8.6137571954E-001 -1.1260112443E+002 +8.4803086610E-001 -1.1099483124E+002 +1.3994800248E-001 -5.4079225562E+001
39400150000.000 +1.2811373661E-001 -7.2145329041E+001 +8.6416669521E-001 -1.1191769625E+002 +8.6589035482E-001 -1.1243711058E+002 +1.3606723638E-001 -5.4699081492E+001
39600100000.000 +1.2539403193E-001 -7.4596576746E+001 +8.6064660473E-001 -1.1209766084E+002 +8.5225846474E-001 -1.1203357364E+002 +1.3354673623E-001 -5.7576393372E+001
39800050000.000 +1.2585305742E-001 -7.0854531398E+001 +8.8327328061E-001 -1.1229406303E+002 +8.8135424274E-001 -1.1321735849E+002 +1.3387533457E-001 -5.5722117726E+001
40000000000.000 +1.2813732657E-001 -7.1992227663E+001 +8.8545996625E-001 -1.1371057471E+002 +8.6720585862E-001 -1.1481366501E+002 +1.3425038989E-001 -5.7411667873E+001
