# Supplementary material for: Conductivity and radio frequency performance data for silver nanoparticle inks deposited via aerosol jet deposition and processed under varying conditions
Source: Data Brief. 2020 Sep 24;33:106331. doi: 10.1016/j.dib.2020.106331 (PMC7560714; doi:10.1016/j.dib.2020.106331)
Supplement: Supplementary file 3 [file mmc3.zip › Sintering Study/Clariant Ink/RF Data/CLA_14_04.S2P]

!  2-Port S-parameters saved by WinCal
! VAR MeasName=S-Parameters (CALIBRATED_DATA) read from VNA (E8364B)
! VAR MeasDate=11/27/2017 4:29:04 PM
! VAR NAME=AFRL171011_11_04
! VAR FILENAME=AFRL171011_11_04.S2P
! VAR DATE=11/27/2017 4:29:04 PM
! VAR PHYS_PORTS=1,2
! VAR ObjTypeName=DATASET
! VAR IndexType=Frequency
!
# Hz S MA R 50
10000000.000 +1.6947705339E-002 +2.7344424264E+000 +9.5516222099E-001 -3.4818478123E-001 +9.5300624511E-001 -3.0099289318E-001 +1.9616586242E-002 +5.6205654524E+000
209950000.000 +1.5877112900E-002 -2.6776378821E-001 +9.5310825702E-001 -7.1586968001E-001 +9.5357314304E-001 -7.4091028915E-001 +1.6226508746E-002 +1.1662239909E+000
409900000.000 +1.5816846580E-002 +2.9227345426E+000 +9.5246499114E-001 -1.3749422618E+000 +9.5317956498E-001 -1.3899573775E+000 +1.6257837141E-002 +2.9725236309E+000
609850000.000 +1.5434722080E-002 +4.0207554414E+000 +9.5192942513E-001 -2.0468055576E+000 +9.5277333069E-001 -2.1013123346E+000 +1.5825699480E-002 +4.2740733112E+000
809800000.000 +1.5562547197E-002 +8.9912731808E+000 +9.5111226877E-001 -2.6665356016E+000 +9.5222497524E-001 -2.7169313385E+000 +1.6510119681E-002 +8.1319899599E+000
1009750000.000 +1.5387933208E-002 +1.1196675865E+001 +9.5031393261E-001 -3.3472124769E+000 +9.5089392566E-001 -3.3343360387E+000 +1.5965016889E-002 +1.1029247992E+001
1209700000.000 +1.6302093727E-002 +1.4060205946E+001 +9.5033230998E-001 -3.9095903913E+000 +9.5052551825E-001 -3.9236847759E+000 +1.6734504592E-002 +1.5342480092E+001
1409650000.000 +1.6607120187E-002 +1.6027666951E+001 +9.4956323887E-001 -4.5426814871E+000 +9.4984761374E-001 -4.5519342034E+000 +1.7371959322E-002 +1.6963252681E+001
1609600000.000 +1.6824272174E-002 +1.6972526397E+001 +9.4896167546E-001 -5.1784254131E+000 +9.4863123903E-001 -5.2356191899E+000 +1.6899439622E-002 +1.8134946477E+001
1809550000.000 +1.6023450186E-002 +1.9464879751E+001 +9.4729300215E-001 -5.7960648162E+000 +9.4739643734E-001 -5.8143289530E+000 +1.6872714735E-002 +2.1341139146E+001
2009500000.000 +1.5806141457E-002 +2.6500227514E+001 +9.4603230228E-001 -6.3861895282E+000 +9.4594341095E-001 -6.4414832320E+000 +1.6658440783E-002 +2.4335431888E+001
2209450000.000 +1.6950712504E-002 +2.9839148878E+001 +9.4497981014E-001 -6.9438513243E+000 +9.4519430716E-001 -7.0239424231E+000 +1.7646937429E-002 +3.0307190460E+001
2409400000.000 +1.8072697218E-002 +3.1417636529E+001 +9.4493977686E-001 -7.5428291342E+000 +9.4470093048E-001 -7.5621782254E+000 +1.8703967601E-002 +3.0738953499E+001
2609350000.000 +1.8999887125E-002 +3.3414318751E+001 +9.4385480914E-001 -8.1260247718E+000 +9.4455287802E-001 -8.1743551803E+000 +1.9836303699E-002 +3.3118500548E+001
2809300000.000 +2.0058369639E-002 +3.4333468281E+001 +9.4362267954E-001 -8.7371527125E+000 +9.4375798516E-001 -8.7186881501E+000 +2.0807952590E-002 +3.4614234280E+001
3009250000.000 +2.0393454109E-002 +3.4621512121E+001 +9.4223421829E-001 -9.3410497565E+000 +9.4233790686E-001 -9.2882646637E+000 +2.1247054721E-002 +3.4890679661E+001
3209200000.000 +2.1338270160E-002 +3.7321254693E+001 +9.4153215680E-001 -9.8947241254E+000 +9.4219437389E-001 -9.9164664717E+000 +2.2251911063E-002 +3.6499384328E+001
3409150000.000 +2.2127390567E-002 +3.8579024501E+001 +9.4091906185E-001 -1.0462675647E+001 +9.4144318375E-001 -1.0512857860E+001 +2.3465672774E-002 +3.8360050768E+001
3609100000.000 +2.3211185739E-002 +3.8224270966E+001 +9.4033902147E-001 -1.0988923556E+001 +9.4105859927E-001 -1.1041347575E+001 +2.4222148094E-002 +3.8973280620E+001
3809050000.000 +2.4343505161E-002 +3.9379269385E+001 +9.4008335338E-001 -1.1649734536E+001 +9.4063203436E-001 -1.1603538693E+001 +2.5540319671E-002 +3.9777513052E+001
4009000000.000 +2.5672570699E-002 +3.9705229557E+001 +9.3925909894E-001 -1.2184470827E+001 +9.3964186525E-001 -1.2212715498E+001 +2.6976660775E-002 +3.9516285141E+001
4208950000.000 +2.6361484849E-002 +3.9262449502E+001 +9.3931762718E-001 -1.2799557734E+001 +9.3936530841E-001 -1.2744748419E+001 +2.7293877129E-002 +4.1118898989E+001
4408900000.000 +2.7402802697E-002 +3.9983286031E+001 +9.3792762016E-001 -1.3340789286E+001 +9.3841773253E-001 -1.3369665472E+001 +2.8732737109E-002 +4.1316775146E+001
4608850000.000 +2.8140649969E-002 +4.1258488573E+001 +9.3726502934E-001 -1.3910997811E+001 +9.3800900791E-001 -1.3947233101E+001 +2.9873487244E-002 +4.1857434676E+001
4808800000.000 +2.9288812133E-002 +4.1359579387E+001 +9.3643806151E-001 -1.4479737607E+001 +9.3716437815E-001 -1.4527790681E+001 +3.0997111319E-002 +4.2250968053E+001
5008750000.000 +3.0664046060E-002 +4.1585794864E+001 +9.3699309671E-001 -1.5011922190E+001 +9.3808720595E-001 -1.5062795923E+001 +3.2729373582E-002 +4.1536938013E+001
5208700000.000 +3.1673475105E-002 +4.2198448673E+001 +9.3585625527E-001 -1.5643982732E+001 +9.3652985864E-001 -1.5711691062E+001 +3.3854912105E-002 +4.2144256270E+001
5408650000.000 +3.2701143557E-002 +4.1078993381E+001 +9.3587265260E-001 -1.6159815239E+001 +9.3633024336E-001 -1.6217909378E+001 +3.5016497155E-002 +4.1759809129E+001
5608600000.000 +3.3893819583E-002 +4.0802499179E+001 +9.3585077585E-001 -1.6791643593E+001 +9.3670031346E-001 -1.6827185391E+001 +3.6486705287E-002 +4.1027831920E+001
5808550000.000 +3.4896689624E-002 +4.0701379348E+001 +9.3543532345E-001 -1.7365834895E+001 +9.3574225284E-001 -1.7377773697E+001 +3.7726896603E-002 +4.0467013640E+001
6008500000.000 +3.5732280404E-002 +3.9909452315E+001 +9.3510490931E-001 -1.7930902953E+001 +9.3562452410E-001 -1.7930550335E+001 +3.8730665040E-002 +3.9671670399E+001
6208450000.000 +3.7300326588E-002 +3.8952627889E+001 +9.3484029112E-001 -1.8479700958E+001 +9.3519779232E-001 -1.8505462596E+001 +3.9955327126E-002 +3.8969561390E+001
6408400000.000 +3.8317165434E-002 +3.8774473794E+001 +9.3476836278E-001 -1.9091958859E+001 +9.3536666666E-001 -1.9126585145E+001 +4.1219653948E-002 +3.8468635685E+001
6608350000.000 +3.9064816059E-002 +3.8209376405E+001 +9.3319023061E-001 -1.9642450232E+001 +9.3376535596E-001 -1.9665476015E+001 +4.1805038744E-002 +3.8271436986E+001
6808300000.000 +4.0480407106E-002 +3.7420607789E+001 +9.3442010554E-001 -2.0176595851E+001 +9.3456627699E-001 -2.0149115459E+001 +4.3502950586E-002 +3.8081104328E+001
7008250000.000 +4.1083070754E-002 +3.8040226507E+001 +9.3247507334E-001 -2.0824756088E+001 +9.3305640637E-001 -2.0908420404E+001 +4.4369829136E-002 +3.7597331480E+001
7208200000.000 +4.1642828276E-002 +3.7403954345E+001 +9.3155612847E-001 -2.1364387959E+001 +9.3226963934E-001 -2.1357007268E+001 +4.5097935374E-002 +3.7007568929E+001
7408150000.000 +4.2671964409E-002 +3.6490880451E+001 +9.3132911207E-001 -2.1982387588E+001 +9.3281544864E-001 -2.2014598580E+001 +4.6450819028E-002 +3.6420007276E+001
7608100000.000 +4.3864537046E-002 +3.6192261812E+001 +9.3119869838E-001 -2.2471641019E+001 +9.3009168627E-001 -2.2517214276E+001 +4.7584363708E-002 +3.6256510843E+001
7808050000.000 +4.4298096356E-002 +3.5459570859E+001 +9.3004985314E-001 -2.3040949079E+001 +9.2893038833E-001 -2.3105214768E+001 +4.8280215984E-002 +3.5294013520E+001
8008000000.000 +4.5675184770E-002 +3.4539743166E+001 +9.2916905763E-001 -2.3560183874E+001 +9.2911514253E-001 -2.3646620000E+001 +4.9491904761E-002 +3.5031776366E+001
8207950000.000 +4.6072010128E-002 +3.4811661193E+001 +9.2931068936E-001 -2.4370762261E+001 +9.3072421429E-001 -2.4381998466E+001 +5.0504648874E-002 +3.4738175601E+001
8407900000.000 +4.7300798531E-002 +3.4024494292E+001 +9.2694975057E-001 -2.4780986569E+001 +9.2700675923E-001 -2.4786517685E+001 +5.1719260682E-002 +3.4516087406E+001
8607850000.000 +4.8585337424E-002 +3.3384478906E+001 +9.2856561586E-001 -2.5266203346E+001 +9.3130693245E-001 -2.5228967305E+001 +5.3370149624E-002 +3.3846546900E+001
8807800000.000 +5.0563760380E-002 +3.2876300923E+001 +9.2731359738E-001 -2.5934988833E+001 +9.2888192525E-001 -2.6040979960E+001 +5.5630995717E-002 +3.3193125862E+001
9007750000.000 +5.0887004555E-002 +3.1678245496E+001 +9.2634577517E-001 -2.6431052046E+001 +9.2709059737E-001 -2.6439846393E+001 +5.5993882850E-002 +3.2037913370E+001
9207700000.000 +5.1973499995E-002 +3.0834413459E+001 +9.2700812487E-001 -2.7039256207E+001 +9.2947531656E-001 -2.7089865768E+001 +5.7493249211E-002 +3.1118027734E+001
9407650000.000 +5.3439123651E-002 +3.0574372576E+001 +9.2651372332E-001 -2.7560391229E+001 +9.2839239103E-001 -2.7723510893E+001 +5.8840565279E-002 +3.0751675369E+001
9607600000.000 +5.4273651843E-002 +2.9829226876E+001 +9.2470362911E-001 -2.8114489121E+001 +9.2583133639E-001 -2.8310442131E+001 +5.9489062503E-002 +3.0536410850E+001
9807550000.000 +5.4641408159E-002 +2.8745625730E+001 +9.2445782567E-001 -2.8647967877E+001 +9.2501061271E-001 -2.8762138357E+001 +6.0603756240E-002 +2.9727779066E+001
10007500000.000 +5.4973869290E-002 +2.7666385261E+001 +9.2549729401E-001 -2.9361885054E+001 +9.2650066026E-001 -2.9460156290E+001 +6.1833401574E-002 +2.8499350163E+001
10207450000.000 +5.5575594002E-002 +2.7872583388E+001 +9.2314215096E-001 -2.9839674109E+001 +9.2071796935E-001 -2.9891301365E+001 +6.2261890907E-002 +2.8426006570E+001
10407400000.000 +5.6356690340E-002 +2.6715555615E+001 +9.2491997923E-001 -3.0311096390E+001 +9.2435019492E-001 -3.0112933975E+001 +6.3713231529E-002 +2.8100235223E+001
10607350000.000 +5.7020964691E-002 +2.6721255094E+001 +9.2238651552E-001 -3.1009499790E+001 +9.2427939873E-001 -3.1119397623E+001 +6.4578559679E-002 +2.7197162371E+001
10807300000.000 +5.7955950121E-002 +2.5920926357E+001 +9.2274867135E-001 -3.1453336215E+001 +9.1839435256E-001 -3.1379605954E+001 +6.5327834993E-002 +2.6992831883E+001
11007250000.000 +5.8580982049E-002 +2.4633126653E+001 +9.2234654519E-001 -3.2008387615E+001 +9.2415035023E-001 -3.1895880108E+001 +6.6758618431E-002 +2.6178644215E+001
11207200000.000 +6.0312400181E-002 +2.4183034406E+001 +9.2316337442E-001 -3.2502861405E+001 +9.2209574385E-001 -3.2430188823E+001 +6.8188836111E-002 +2.5854031648E+001
11407150000.000 +6.0379905733E-002 +2.4086893948E+001 +9.1866215500E-001 -3.3218544201E+001 +9.2152705500E-001 -3.3210111754E+001 +6.9095452110E-002 +2.4771073414E+001
11607100000.000 +6.0701405653E-002 +2.2305392850E+001 +9.2027001779E-001 -3.3321267411E+001 +9.1837114324E-001 -3.3459403949E+001 +6.9735398068E-002 +2.3669623087E+001
11807050000.000 +6.2110051454E-002 +2.1684919196E+001 +9.2248274965E-001 -3.4223325723E+001 +9.2754757160E-001 -3.4357125357E+001 +7.1873172389E-002 +2.2942803929E+001
12007000000.000 +6.2872312211E-002 +2.1021807502E+001 +9.1825960517E-001 -3.4429298042E+001 +9.1547065033E-001 -3.4859840509E+001 +7.2588213521E-002 +2.2074695980E+001
12206950000.000 +6.3406576101E-002 +2.0560313725E+001 +9.2060965056E-001 -3.5162251966E+001 +9.2537798885E-001 -3.5082014293E+001 +7.3651327290E-002 +2.2175647164E+001
12406900000.000 +6.5121489918E-002 +2.0159786039E+001 +9.2040786928E-001 -3.5521153227E+001 +9.2225931523E-001 -3.6191262218E+001 +7.5840768327E-002 +2.1001148303E+001
12606850000.000 +6.4178574503E-002 +2.0825743607E+001 +9.2165346345E-001 -3.6328607010E+001 +9.2192974677E-001 -3.6535838490E+001 +7.5596359296E-002 +2.0901214666E+001
12806800000.000 +6.5710475770E-002 +2.0909921114E+001 +9.1827023976E-001 -3.6558072209E+001 +9.1970607823E-001 -3.7165625555E+001 +7.6814767526E-002 +2.0163701228E+001
13006750000.000 +6.8417784422E-002 +1.9217209830E+001 +9.2389685280E-001 -3.7567491079E+001 +9.2645589621E-001 -3.7766827624E+001 +7.7646642782E-002 +1.9388737307E+001
13206700000.000 +6.8205966040E-002 +1.9170823940E+001 +9.2050827277E-001 -3.8190903516E+001 +9.2084149793E-001 -3.8722805153E+001 +7.7762717416E-002 +1.9808682096E+001
13406650000.000 +6.8281482389E-002 +1.7013116598E+001 +9.2348931764E-001 -3.8661780539E+001 +9.1972880358E-001 -3.8548386734E+001 +7.9222833402E-002 +1.9270438740E+001
13606600000.000 +6.8629422685E-002 +1.6027814957E+001 +9.2128736205E-001 -3.9257416904E+001 +9.2420856569E-001 -3.9264725467E+001 +8.0429637532E-002 +1.8832377638E+001
13806550000.000 +6.9609260902E-002 +1.6675012303E+001 +9.1912731943E-001 -4.0012454439E+001 +9.1637235572E-001 -3.9915380925E+001 +8.0963228025E-002 +1.9334225891E+001
14006500000.000 +6.9952839529E-002 +1.4810888085E+001 +9.1689440543E-001 -4.0379707512E+001 +9.1912354269E-001 -4.0051478128E+001 +8.2126160752E-002 +1.7583737588E+001
14206450000.000 +7.0329332663E-002 +1.3868004557E+001 +9.2014217686E-001 -4.0964481488E+001 +9.2099474067E-001 -4.0640566527E+001 +8.3502171930E-002 +1.7083984419E+001
14406400000.000 +7.1463832808E-002 +1.3022400582E+001 +9.2100162152E-001 -4.1515091941E+001 +9.1799833454E-001 -4.0870770716E+001 +8.4512321982E-002 +1.6859590703E+001
14606350000.000 +7.1194045944E-002 +1.2755013349E+001 +9.1491880943E-001 -4.1759396384E+001 +9.1848293315E-001 -4.1460727864E+001 +8.4911043127E-002 +1.5822217831E+001
14806300000.000 +7.2850587605E-002 +1.2565335925E+001 +9.2189371036E-001 -4.2160409673E+001 +9.1987097584E-001 -4.2127513117E+001 +8.6796492352E-002 +1.5541232360E+001
15006250000.000 +7.4256254170E-002 +1.2125348376E+001 +9.1687491152E-001 -4.2851950729E+001 +9.2157644158E-001 -4.3115701678E+001 +8.8022832931E-002 +1.5078381212E+001
15206200000.000 +7.3003554817E-002 +1.1476014578E+001 +9.2135471088E-001 -4.2957210711E+001 +9.1620839915E-001 -4.2950840123E+001 +8.7584687164E-002 +1.4973529510E+001
15406150000.000 +7.5075226819E-002 +9.9528949371E+000 +9.2263795277E-001 -4.3997372242E+001 +9.3053526697E-001 -4.3962036252E+001 +9.1418074509E-002 +1.3896610482E+001
15606100000.000 +7.4749197025E-002 +9.6747175693E+000 +9.2121715408E-001 -4.4366033500E+001 +9.1780514095E-001 -4.5218000265E+001 +9.1852098017E-002 +1.3040112127E+001
15806050000.000 +7.4380260621E-002 +9.4282269254E+000 +9.2191355164E-001 -4.5353832550E+001 +9.2535088028E-001 -4.5225544300E+001 +9.2693969673E-002 +1.2566161100E+001
16006000000.000 +7.5344956778E-002 +8.3460336694E+000 +9.2529157244E-001 -4.5496397567E+001 +9.2183377245E-001 -4.6315105329E+001 +9.4273776219E-002 +1.1833955615E+001
16205950000.000 +7.5178126118E-002 +9.0742072241E+000 +9.2539494748E-001 -4.6439126709E+001 +9.1783484295E-001 -4.6882274097E+001 +9.4252638054E-002 +1.2001827412E+001
16405900000.000 +7.7032913374E-002 +6.7968503010E+000 +9.1958560468E-001 -4.6309802640E+001 +9.1223839882E-001 -4.8073415129E+001 +9.6795364312E-002 +1.0174033986E+001
16605850000.000 +7.6083420671E-002 +7.9758097629E+000 +9.2593258667E-001 -4.7515271220E+001 +9.2211901524E-001 -4.7744001455E+001 +9.7117620128E-002 +1.0908639944E+001
16805800000.000 +7.8396808160E-002 +9.2748349158E+000 +9.1492197684E-001 -4.8127702906E+001 +9.2193326114E-001 -4.9221218527E+001 +9.8560186167E-002 +1.1115575594E+001
17005750000.000 +7.7981064758E-002 +8.0198255533E+000 +9.2292000502E-001 -4.8934957295E+001 +9.1258019745E-001 -4.8714642741E+001 +9.9286406230E-002 +1.0439281882E+001
17205700000.000 +7.9390360843E-002 +7.1304786068E+000 +9.1731587906E-001 -4.9241005816E+001 +9.2074013604E-001 -4.9758605182E+001 +1.0140889728E-001 +9.7016373853E+000
17405650000.000 +8.0051495390E-002 +7.3725006476E+000 +9.2350040232E-001 -4.9967666434E+001 +9.1500299534E-001 -5.0185598713E+001 +1.0163732109E-001 +9.2969891830E+000
17605600000.000 +8.1405537167E-002 +5.9045321665E+000 +9.1267020701E-001 -5.0502459451E+001 +9.1743207395E-001 -5.0461492553E+001 +1.0280266938E-001 +8.4881433537E+000
17805550000.000 +8.1744325414E-002 +4.7814856345E+000 +9.2306606752E-001 -5.1042356707E+001 +9.1766764865E-001 -5.0668858176E+001 +1.0388724722E-001 +8.3276515865E+000
18005500000.000 +8.2560178157E-002 +5.0831287746E+000 +9.1384312115E-001 -5.1702152853E+001 +9.2347258913E-001 -5.1858170037E+001 +1.0405214077E-001 +8.0321341658E+000
18205450000.000 +8.2447338709E-002 +4.1780813683E+000 +9.1412902265E-001 -5.1838596975E+001 +9.2004738395E-001 -5.2016716079E+001 +1.0528562339E-001 +6.9744143732E+000
18405400000.000 +8.2707724706E-002 +3.7804285881E+000 +9.1606480617E-001 -5.2777808093E+001 +9.3068662590E-001 -5.2353755936E+001 +1.0664766749E-001 +6.1856207676E+000
18605350000.000 +8.3464031770E-002 +4.2979248812E+000 +9.1728341383E-001 -5.3546683615E+001 +9.2775018359E-001 -5.3753406189E+001 +1.0758674279E-001 +5.7062436615E+000
18805300000.000 +8.4364236453E-002 +2.8758153664E+000 +9.1830448696E-001 -5.3583101928E+001 +9.0994869822E-001 -5.3940292506E+001 +1.0820892503E-001 +4.7588029599E+000
19005250000.000 +8.6039240360E-002 +2.2297233884E+000 +9.2265545654E-001 -5.4062557094E+001 +9.2785046013E-001 -5.4210334632E+001 +1.1064349034E-001 +4.8232163780E+000
19205200000.000 +8.5671652257E-002 +1.6499674833E+000 +9.2663373617E-001 -5.4519564604E+001 +9.1840451758E-001 -5.6051519849E+001 +1.1122861823E-001 +3.1893134486E+000
19405150000.000 +8.5365407075E-002 +2.2335892204E+000 +9.2512177024E-001 -5.5415800122E+001 +9.1067813538E-001 -5.6148527667E+001 +1.1065900326E-001 +3.4254823037E+000
19605100000.000 +8.4965640610E-002 +8.8463377203E-001 +9.2996639279E-001 -5.5621412637E+001 +9.0836315252E-001 -5.6716253054E+001 +1.1189480045E-001 +2.7174161365E+000
19805050000.000 +8.7200414521E-002 +1.3662931569E+000 +9.2603982649E-001 -5.6855813306E+001 +9.1816904532E-001 -5.7324478868E+001 +1.1416371824E-001 +2.7075830641E+000
20005000000.000 +8.9127112081E-002 +3.6943261930E-002 +9.1858897018E-001 -5.7146423401E+001 +9.0954763982E-001 -5.8328236396E+001 +1.1563085071E-001 +2.4336747617E+000
20204950000.000 +8.9165246710E-002 +5.1476177564E-002 +9.2844489365E-001 -5.8090327959E+001 +9.1401205421E-001 -5.7898439870E+001 +1.1693136185E-001 +2.3587745581E+000
20404900000.000 +9.0149271601E-002 -2.9319079268E-001 +9.2315439391E-001 -5.8563762890E+001 +9.1320160256E-001 -5.9476682985E+001 +1.1743498710E-001 +1.5360825056E+000
20604850000.000 +9.2294533357E-002 -9.2679540149E-001 +9.1970493530E-001 -5.9270879727E+001 +8.9820459399E-001 -5.9027389136E+001 +1.1777037369E-001 +1.7303661793E+000
20804800000.000 +9.1442696106E-002 -1.7618174782E+000 +9.1164180699E-001 -5.9799216644E+001 +9.1790699783E-001 -5.9705502869E+001 +1.1943395298E-001 +9.3727832337E-001
21004750000.000 +9.2566368069E-002 -1.6677158691E+000 +9.1731497219E-001 -6.0517259720E+001 +9.1237279427E-001 -6.0475462205E+001 +1.2090532315E-001 +6.0670734334E-001
21204700000.000 +9.3584399652E-002 -2.3688225024E+000 +9.0484724946E-001 -6.0735096688E+001 +9.1987176732E-001 -6.1017116747E+001 +1.2124545883E-001 +2.4539615988E-003
21404650000.000 +9.4289318091E-002 -3.5186660447E+000 +9.1146197694E-001 -6.1126614390E+001 +9.1464674974E-001 -6.1153058814E+001 +1.2219201876E-001 -6.4684514458E-001
21604600000.000 +9.2786465546E-002 -3.1354345830E+000 +9.0313506697E-001 -6.2428316842E+001 +9.3465028268E-001 -6.1886736469E+001 +1.2228367647E-001 -1.0284984591E+000
21804550000.000 +9.7088920591E-002 -4.3548707901E+000 +9.1011222797E-001 -6.2276037933E+001 +9.1668244220E-001 -6.2909132995E+001 +1.2501899698E-001 -1.9877276144E+000
22004500000.000 +9.6098747162E-002 -4.7232004355E+000 +9.1391380046E-001 -6.3006281034E+001 +9.2427247156E-001 -6.2234517600E+001 +1.2535587239E-001 -2.5108074929E+000
22204450000.000 +9.8773384498E-002 -5.4239472638E+000 +9.1506703758E-001 -6.3251348245E+001 +9.2632816472E-001 -6.3602665757E+001 +1.2851418029E-001 -2.3223642882E+000
22404400000.000 +9.9638049518E-002 -5.2756487988E+000 +9.1078838595E-001 -6.4275199785E+001 +9.1700653355E-001 -6.4696485734E+001 +1.2824105471E-001 -3.4699211929E+000
22604350000.000 +1.0016705348E-001 -6.4994396835E+000 +9.1683766276E-001 -6.4482606367E+001 +9.1542964174E-001 -6.5044853863E+001 +1.2956876717E-001 -4.1032094648E+000
22804300000.000 +1.0084956994E-001 -7.2022395116E+000 +9.2253206727E-001 -6.5561385231E+001 +9.2052597932E-001 -6.6211642091E+001 +1.3102192963E-001 -4.8594783524E+000
23004250000.000 +1.0097031111E-001 -7.1809881523E+000 +9.2132397511E-001 -6.6134789262E+001 +9.0324403966E-001 -6.6894577807E+001 +1.3062529617E-001 -5.2925967800E+000
23204200000.000 +1.0207787612E-001 -8.0565253047E+000 +9.1963461019E-001 -6.6537457198E+001 +8.9861205978E-001 -6.7308976150E+001 +1.3125264577E-001 -5.5422335214E+000
23404150000.000 +1.0259093485E-001 -8.6117884548E+000 +9.2686867258E-001 -6.7794695117E+001 +9.0988265116E-001 -6.7563796452E+001 +1.3352334959E-001 -5.2334080609E+000
23604100000.000 +1.0293864058E-001 -8.5839134897E+000 +9.1700059112E-001 -6.7860134035E+001 +9.0188100108E-001 -6.9650750020E+001 +1.3287041294E-001 -6.3930421111E+000
23804050000.000 +1.0293880179E-001 -7.6378511443E+000 +9.2549863488E-001 -6.8634176361E+001 +8.8294434043E-001 -6.8310023217E+001 +1.3363234372E-001 -5.1936812501E+000
24004000000.000 +1.0536669033E-001 -9.7788679959E+000 +9.1409637798E-001 -6.8966245289E+001 +9.0274090736E-001 -6.9994967510E+001 +1.3586504886E-001 -6.5942910678E+000
24203950000.000 +1.0766423501E-001 -8.2279453726E+000 +9.1360087894E-001 -7.0118723538E+001 +8.8877773940E-001 -7.0750239972E+001 +1.3597486418E-001 -6.6079365352E+000
24403900000.000 +1.0834273383E-001 -1.2117265318E+001 +9.0444601831E-001 -7.0048778284E+001 +8.9887054397E-001 -7.0664236176E+001 +1.3869682678E-001 -7.7117080781E+000
24603850000.000 +1.0829562158E-001 -1.2763730816E+001 +9.1404406425E-001 -7.0837265221E+001 +9.0038358578E-001 -7.0887994561E+001 +1.3945685810E-001 -8.1330772449E+000
24803800000.000 +1.1092890483E-001 -1.3306469799E+001 +9.0184170582E-001 -7.1116673470E+001 +9.0300950418E-001 -7.2671836523E+001 +1.4165991280E-001 -8.5972117779E+000
25003750000.000 +1.0666440114E-001 -1.4176723884E+001 +9.1245424706E-001 -7.1514789362E+001 +8.8432078542E-001 -7.1970620788E+001 +1.3997806901E-001 -9.5168847504E+000
25203700000.000 +1.0848242735E-001 -1.4920183422E+001 +9.0540817954E-001 -7.2497535408E+001 +9.1444552755E-001 -7.2074322248E+001 +1.4390790156E-001 -9.7117573847E+000
25403650000.000 +1.1081180586E-001 -1.5189907446E+001 +8.9720346259E-001 -7.2823553238E+001 +8.9852283415E-001 -7.3519535450E+001 +1.4437064796E-001 -1.0774448137E+001
25603600000.000 +1.0869066716E-001 -1.7009452023E+001 +8.9618485165E-001 -7.3087380402E+001 +8.9644197105E-001 -7.2621233317E+001 +1.4451453753E-001 -1.1984144327E+001
25803550000.000 +1.1068691010E-001 -1.6751104695E+001 +8.9885784996E-001 -7.3488416236E+001 +9.0736013596E-001 -7.3854433621E+001 +1.4584688173E-001 -1.1862659004E+001
26003500000.000 +1.1195143899E-001 -1.7384168908E+001 +8.9942633910E-001 -7.4854875308E+001 +9.0440842319E-001 -7.4043147477E+001 +1.4613613623E-001 -1.2700388726E+001
26203450000.000 +1.1149376885E-001 -1.7902948204E+001 +8.9593705734E-001 -7.5025951172E+001 +9.0225854447E-001 -7.4413799118E+001 +1.4627078061E-001 -1.3271094477E+001
26403400000.000 +1.1370503481E-001 -1.7986042564E+001 +9.0776298378E-001 -7.5727572696E+001 +8.9866071713E-001 -7.4624654902E+001 +1.4893240520E-001 -1.3200677686E+001
26603350000.000 +1.1545090283E-001 -1.7919877144E+001 +8.9475925822E-001 -7.5828188001E+001 +9.0886319504E-001 -7.6720000870E+001 +1.4950685640E-001 -1.3956934221E+001
26803300000.000 +1.1446799200E-001 -1.8627547921E+001 +9.0553054472E-001 -7.6360470120E+001 +8.9580457722E-001 -7.6483997631E+001 +1.4955807584E-001 -1.4767533789E+001
27003250000.000 +1.1566295597E-001 -1.9270062511E+001 +9.0519381479E-001 -7.7216826494E+001 +9.0632611434E-001 -7.7492222763E+001 +1.5169481873E-001 -1.5026780313E+001
27203200000.000 +1.1569542604E-001 -1.8391086459E+001 +9.1212451454E-001 -7.8115808420E+001 +8.7968840632E-001 -7.8855724135E+001 +1.4983197406E-001 -1.5559077962E+001
27403150000.000 +1.1669589837E-001 -1.9913383202E+001 +9.0677786861E-001 -7.8378177596E+001 +8.7770962247E-001 -7.9189261446E+001 +1.5159762862E-001 -1.6329691048E+001
27603100000.000 +1.1696340188E-001 -1.9134637567E+001 +9.1602962881E-001 -7.9337997853E+001 +8.7997474583E-001 -7.9611026775E+001 +1.5144221320E-001 -1.5920985103E+001
27803050000.000 +1.1976860079E-001 -1.9050763276E+001 +9.1316724271E-001 -8.0302676245E+001 +8.7359598421E-001 -8.0422663033E+001 +1.5171304758E-001 -1.5856093777E+001
28003000000.000 +1.1784998496E-001 -1.9459915598E+001 +9.1565801735E-001 -8.0620315768E+001 +8.6540403623E-001 -8.0584242427E+001 +1.5184220365E-001 -1.6111837435E+001
28202950000.000 +1.2086617763E-001 -2.1397374141E+001 +9.1353329471E-001 -8.1350154689E+001 +8.7436247225E-001 -8.0638216432E+001 +1.5472551260E-001 -1.6642358284E+001
28402900000.000 +1.2077747279E-001 -2.2965589422E+001 +8.9856689263E-001 -8.1628995082E+001 +9.0367295292E-001 -8.1928269131E+001 +1.5573738108E-001 -1.8064991277E+001
28602850000.000 +1.2350711590E-001 -2.4603807329E+001 +8.9120640111E-001 -8.1908533266E+001 +8.8118833427E-001 -8.2206795394E+001 +1.5684970370E-001 -1.9063642304E+001
28802800000.000 +1.2135674312E-001 -2.5255121485E+001 +8.9410575027E-001 -8.2286418641E+001 +8.9789503465E-001 -8.1739627153E+001 +1.5776580254E-001 -1.9591093072E+001
29002750000.000 +1.2433808208E-001 -2.5478998745E+001 +8.9977644714E-001 -8.2577407717E+001 +8.9946480056E-001 -8.3794789413E+001 +1.5919848379E-001 -2.0526560927E+001
29202700000.000 +1.2497676282E-001 -2.5979832498E+001 +8.9287979394E-001 -8.2852616682E+001 +8.9536142367E-001 -8.4185762110E+001 +1.5971637973E-001 -2.1376848035E+001
29402650000.000 +1.2490280639E-001 -2.6677899363E+001 +8.9782836785E-001 -8.3059595212E+001 +8.9874949044E-001 -8.4381665535E+001 +1.6164712846E-001 -2.1962661280E+001
29602600000.000 +1.2679801177E-001 -2.6842503352E+001 +8.9931880567E-001 -8.3845340169E+001 +9.0057898685E-001 -8.5273704704E+001 +1.6309582259E-001 -2.2711733272E+001
29802550000.000 +1.2488895866E-001 -2.8401940886E+001 +8.9712694045E-001 -8.3933867600E+001 +8.8425252748E-001 -8.6108057668E+001 +1.6306314062E-001 -2.4198571058E+001
30002500000.000 +1.2540273427E-001 -2.7867158071E+001 +9.0490063257E-001 -8.4950089050E+001 +8.8918951362E-001 -8.5250729458E+001 +1.6314389564E-001 -2.3266884965E+001
30202450000.000 +1.2899254992E-001 -2.8195800012E+001 +8.9486925446E-001 -8.6133025891E+001 +9.0542592145E-001 -8.6837884111E+001 +1.6436250414E-001 -2.4033561863E+001
30402400000.000 +1.2797228044E-001 -2.8215717739E+001 +9.0575905621E-001 -8.6914017422E+001 +8.6751520446E-001 -8.6982708442E+001 +1.6232510535E-001 -2.4481967305E+001
30602350000.000 +1.3139350327E-001 -3.0674160078E+001 +8.9820327716E-001 -8.7922666826E+001 +8.7798936722E-001 -8.6059198606E+001 +1.6635257365E-001 -2.4965871070E+001
30802300000.000 +1.3286234818E-001 -3.0276014981E+001 +9.0232936250E-001 -8.8503038414E+001 +8.7029662644E-001 -8.7646097371E+001 +1.6439955492E-001 -2.4830711737E+001
31002250000.000 +1.3388129066E-001 -3.2994384843E+001 +8.7979758748E-001 -8.9169081285E+001 +8.7482068558E-001 -8.7702073301E+001 +1.6514761400E-001 -2.7050895693E+001
31202200000.000 +1.3329512764E-001 -3.2568487426E+001 +8.9927459545E-001 -8.9413243801E+001 +8.7241396946E-001 -8.8793188962E+001 +1.6447879673E-001 -2.6410973475E+001
31402150000.000 +1.3478083770E-001 -3.3569011148E+001 +8.8654286188E-001 -9.0661433371E+001 +8.9020856433E-001 -8.9393274527E+001 +1.6557469521E-001 -2.7664499336E+001
31602100000.000 +1.3508554702E-001 -3.3896725890E+001 +8.9459892793E-001 -9.0353367882E+001 +8.6029715566E-001 -9.0968555447E+001 +1.6421429281E-001 -2.8298914652E+001
31802050000.000 +1.3296907634E-001 -3.7656514868E+001 +8.7494068608E-001 -9.1209193386E+001 +8.8463643292E-001 -8.9170728505E+001 +1.6605745648E-001 -3.0124201058E+001
32002000000.000 +1.3472765851E-001 -3.6034728208E+001 +8.9459641455E-001 -9.1084445727E+001 +8.8316894209E-001 -9.1635223021E+001 +1.6542805570E-001 -2.9853988911E+001
32201950000.000 +1.3494449317E-001 -3.6462755057E+001 +8.8212579411E-001 -9.1776336717E+001 +8.8560720904E-001 -9.1484148368E+001 +1.6501713154E-001 -3.0592475996E+001
32401900000.000 +1.3263377529E-001 -3.7172439677E+001 +9.0378480691E-001 -9.1415169491E+001 +8.7768998385E-001 -9.2634161157E+001 +1.6518482970E-001 -3.1334605618E+001
32601850000.000 +1.3738764260E-001 -3.7625963759E+001 +8.8876693244E-001 -9.2983046747E+001 +8.9063334286E-001 -9.2786849411E+001 +1.6750475389E-001 -3.1475768969E+001
32801800000.000 +1.3794946979E-001 -3.8854624994E+001 +8.9216081705E-001 -9.2836515375E+001 +8.8711851487E-001 -9.4353993917E+001 +1.6675522441E-001 -3.2541407820E+001
33001750000.000 +1.3824843676E-001 -3.9307842118E+001 +8.9516629203E-001 -9.3632652979E+001 +8.8819398034E-001 -9.4235817710E+001 +1.6712210523E-001 -3.3100703874E+001
33201700000.000 +1.3757100303E-001 -4.0641386621E+001 +8.9864512172E-001 -9.3661913877E+001 +8.9113061653E-001 -9.4633558982E+001 +1.6619817845E-001 -3.3799889589E+001
33401650000.000 +1.3732742004E-001 -4.1087431297E+001 +8.9727630897E-001 -9.4235352554E+001 +8.8745220544E-001 -9.5193425037E+001 +1.6539068760E-001 -3.4114266146E+001
33601600000.000 +1.3787455007E-001 -4.1558388819E+001 +8.9767358056E-001 -9.5306278461E+001 +8.8137715026E-001 -9.5529801302E+001 +1.6524072620E-001 -3.4266363506E+001
33801550000.000 +1.3934886936E-001 -4.2442414208E+001 +8.9618530322E-001 -9.6159476514E+001 +8.8345815090E-001 -9.6020376686E+001 +1.6620297602E-001 -3.4573632581E+001
34001500000.000 +1.3904527889E-001 -4.3972679772E+001 +8.9072021781E-001 -9.6385071522E+001 +8.7080047759E-001 -9.6502391317E+001 +1.6546911009E-001 -3.5660714051E+001
34201450000.000 +1.3740006687E-001 -4.4492396812E+001 +8.9646347968E-001 -9.6636384131E+001 +8.7212661415E-001 -9.7170164432E+001 +1.6600492382E-001 -3.6313566953E+001
34401400000.000 +1.3971250514E-001 -4.5645747462E+001 +8.9131282888E-001 -9.7716736478E+001 +8.7428909458E-001 -9.7583659572E+001 +1.6659338635E-001 -3.6747026139E+001
34601350000.000 +1.4191120690E-001 -4.5557121516E+001 +8.9251742658E-001 -9.8663207475E+001 +8.7371255673E-001 -9.8994232993E+001 +1.6778916909E-001 -3.6996593114E+001
34801300000.000 +1.4079004594E-001 -4.6359639052E+001 +8.9415849676E-001 -9.9054064556E+001 +8.5374344443E-001 -9.8753706619E+001 +1.6761112631E-001 -3.7571240596E+001
35001250000.000 +1.4421295334E-001 -4.8331936632E+001 +8.8999030785E-001 -1.0010487703E+002 +8.6220366013E-001 -9.8648492417E+001 +1.6971258174E-001 -3.7730441861E+001
35201200000.000 +1.4369284666E-001 -4.8682872095E+001 +8.8478348747E-001 -1.0029846512E+002 +8.6103823991E-001 -1.0069098234E+002 +1.6972206788E-001 -3.9095925418E+001
35401150000.000 +1.4417825240E-001 -4.9264025919E+001 +8.8514901649E-001 -1.0117466326E+002 +8.6742894215E-001 -1.0065197078E+002 +1.7010461946E-001 -3.9644320606E+001
35601100000.000 +1.4452942335E-001 -5.0625999380E+001 +8.8732204525E-001 -1.0161544730E+002 +8.6807049771E-001 -1.0107336715E+002 +1.7022072649E-001 -4.0415494244E+001
35801050000.000 +1.4748826371E-001 -5.1561648394E+001 +8.7758184860E-001 -1.0256852095E+002 +8.6501168625E-001 -1.0221029605E+002 +1.7072798258E-001 -4.1486119491E+001
36001000000.000 +1.4433564867E-001 -5.3057779600E+001 +8.8397804273E-001 -1.0231483620E+002 +8.6057380581E-001 -1.0327960038E+002 +1.6925452685E-001 -4.2845196262E+001
36200950000.000 +1.4437051707E-001 -5.4815061613E+001 +8.7997508749E-001 -1.0371583062E+002 +8.7553024448E-001 -1.0235040458E+002 +1.6926790972E-001 -4.3336023472E+001
36400900000.000 +1.4233764871E-001 -5.5017196878E+001 +8.8114547320E-001 -1.0302730254E+002 +8.8091899795E-001 -1.0397562004E+002 +1.6649224840E-001 -4.4815919654E+001
36600850000.000 +1.3975322595E-001 -5.7071676753E+001 +8.7691758856E-001 -1.0370131117E+002 +8.6298249406E-001 -1.0357917695E+002 +1.6491495897E-001 -4.6568637546E+001
36800800000.000 +1.3842937816E-001 -5.6965709575E+001 +8.9188438692E-001 -1.0345999880E+002 +8.8278194273E-001 -1.0451680141E+002 +1.6444414046E-001 -4.6570797728E+001
37000750000.000 +1.3725483938E-001 -5.7494224702E+001 +8.8568508480E-001 -1.0429946148E+002 +8.8128868311E-001 -1.0462376736E+002 +1.6323119664E-001 -4.7159416630E+001
37200700000.000 +1.3139561614E-001 -5.8083988043E+001 +8.9476201279E-001 -1.0377547259E+002 +8.7509440651E-001 -1.0499201938E+002 +1.6095792829E-001 -4.7875461604E+001
37400650000.000 +1.3405038794E-001 -5.7940968535E+001 +8.9647817572E-001 -1.0536602589E+002 +8.7268085975E-001 -1.0517902053E+002 +1.6322611214E-001 -4.7740262004E+001
37600600000.000 +1.3344841921E-001 -5.8668181761E+001 +9.0193051862E-001 -1.0601984673E+002 +8.7261367362E-001 -1.0647972969E+002 +1.6133003818E-001 -4.8629187582E+001
37800550000.000 +1.3313374951E-001 -5.8655791124E+001 +8.9902856966E-001 -1.0715856519E+002 +8.5840778796E-001 -1.0636512074E+002 +1.6081959929E-001 -4.8348913665E+001
38000500000.000 +1.3415564482E-001 -6.0072933269E+001 +8.9856512770E-001 -1.0768894767E+002 +8.6845092357E-001 -1.0585918934E+002 +1.6192727869E-001 -4.8407952611E+001
38200450000.000 +1.3655043862E-001 -6.1201949496E+001 +8.8910630651E-001 -1.0911687766E+002 +8.6680362185E-001 -1.0754924860E+002 +1.6113333571E-001 -4.9517291151E+001
38400400000.000 +1.3367524804E-001 -6.3749759631E+001 +8.8148912717E-001 -1.0902268398E+002 +8.4934859498E-001 -1.0741692061E+002 +1.5948502818E-001 -5.1000802174E+001
38600350000.000 +1.3304570548E-001 -6.3188699029E+001 +8.8534639470E-001 -1.0983589007E+002 +8.6993981648E-001 -1.0841658348E+002 +1.5940107069E-001 -5.1452346840E+001
38800300000.000 +1.3221144826E-001 -6.6267625766E+001 +8.6681343845E-001 -1.1022412696E+002 +8.5821726496E-001 -1.0873397530E+002 +1.5758780548E-001 -5.4098016881E+001
39000250000.000 +1.3174431297E-001 -6.6455463629E+001 +8.6997293695E-001 -1.1060046320E+002 +8.5518361614E-001 -1.1014071175E+002 +1.5695807993E-001 -5.4965650677E+001
39200200000.000 +1.3472054255E-001 -6.7667731623E+001 +8.6216525627E-001 -1.1175582440E+002 +8.4594027267E-001 -1.1021064248E+002 +1.5741993827E-001 -5.6019068495E+001
39400150000.000 +1.2952498172E-001 -6.6489847430E+001 +8.6488132406E-001 -1.1111636347E+002 +8.6451246078E-001 -1.1160433010E+002 +1.5347946103E-001 -5.6785718075E+001
39600100000.000 +1.2600333089E-001 -6.9106993627E+001 +8.6166343661E-001 -1.1126842967E+002 +8.5108941985E-001 -1.1121756493E+002 +1.5066772792E-001 -5.9118869047E+001
39800050000.000 +1.2647539854E-001 -6.5551763105E+001 +8.8426947146E-001 -1.1140710079E+002 +8.8064562817E-001 -1.1240381611E+002 +1.5065484676E-001 -5.7325143053E+001
40000000000.000 +1.2871771103E-001 -6.6773917907E+001 +8.8643997536E-001 -1.1293450592E+002 +8.6605840706E-001 -1.1401276719E+002 +1.5112083837E-001 -5.8583421910E+001
