# Supplementary material for: Conductivity and radio frequency performance data for silver nanoparticle inks deposited via aerosol jet deposition and processed under varying conditions
Source: Data Brief. 2020 Sep 24;33:106331. doi: 10.1016/j.dib.2020.106331 (PMC7560714; doi:10.1016/j.dib.2020.106331)
Supplement: Supplementary file 3 [file mmc3.zip › Sintering Study/Clariant Ink/RF Data/CLA_14_05.S2P]

!  2-Port S-parameters saved by WinCal
! VAR MeasName=S-Parameters (CALIBRATED_DATA) read from VNA (E8364B)
! VAR MeasDate=11/27/2017 4:29:41 PM
! VAR NAME=AFRL171011_11_05
! VAR FILENAME=AFRL171011_11_05.S2P
! VAR DATE=11/27/2017 4:29:41 PM
! VAR PHYS_PORTS=1,2
! VAR ObjTypeName=DATASET
! VAR IndexType=Frequency
!
# Hz S MA R 50
10000000.000 +3.7627662044E-002 +3.7352668042E+000 +9.4296898779E-001 -3.4595474629E-001 +9.4270367455E-001 -2.7119889126E-001 +3.8305950450E-002 +3.0253627924E+000
209950000.000 +3.6343511296E-002 -4.9902527946E-001 +9.4222895566E-001 -7.3274532346E-001 +9.4264270193E-001 -7.5422787285E-001 +3.7318673055E-002 +7.7694834942E-001
409900000.000 +3.6389359096E-002 +5.9640794287E-001 +9.4178252261E-001 -1.3815034728E+000 +9.4240674896E-001 -1.3993848610E+000 +3.7591577380E-002 +8.4030000448E-001
609850000.000 +3.6126804020E-002 +6.8994977292E-001 +9.4146770966E-001 -2.0759021559E+000 +9.4185826710E-001 -2.1322116281E+000 +3.7006450170E-002 +1.4471231087E+000
809800000.000 +3.6132320486E-002 +2.4508223204E+000 +9.4092262050E-001 -2.7290867731E+000 +9.4049968279E-001 -2.7374119467E+000 +3.6494396142E-002 +3.4737114154E+000
1009750000.000 +3.5168948581E-002 +3.4013998244E+000 +9.3938683768E-001 -3.3450645545E+000 +9.3904802967E-001 -3.3557944669E+000 +3.5697342463E-002 +4.5680709265E+000
1209700000.000 +3.5371295487E-002 +4.8902234624E+000 +9.3882241688E-001 -3.9230871455E+000 +9.3896769972E-001 -3.9871403049E+000 +3.6217339436E-002 +6.7211800810E+000
1409650000.000 +3.5444206115E-002 +5.9222598649E+000 +9.3814553588E-001 -4.5472517847E+000 +9.3811381972E-001 -4.6013685065E+000 +3.6666581571E-002 +7.6384830669E+000
1609600000.000 +3.5486104585E-002 +5.9369907232E+000 +9.3748356653E-001 -5.2636244223E+000 +9.3774779986E-001 -5.2345014690E+000 +3.6830309253E-002 +7.9235810855E+000
1809550000.000 +3.5060755633E-002 +6.7998177015E+000 +9.3658288677E-001 -5.8433778068E+000 +9.3645857664E-001 -5.8300468817E+000 +3.6507746814E-002 +9.1935032669E+000
2009500000.000 +3.4490498933E-002 +9.3688991270E+000 +9.3558347957E-001 -6.4545325196E+000 +9.3519021024E-001 -6.5108070945E+000 +3.6078824908E-002 +1.0637769888E+001
2209450000.000 +3.5401849310E-002 +1.1602574795E+001 +9.3436736964E-001 -7.0024899185E+000 +9.3455517122E-001 -7.0663240969E+000 +3.6499267555E-002 +1.3975033032E+001
2409400000.000 +3.6122263575E-002 +1.2764856229E+001 +9.3421755129E-001 -7.6086963273E+000 +9.3416227868E-001 -7.6357299185E+000 +3.7390317826E-002 +1.4478860816E+001
2609350000.000 +3.6751897307E-002 +1.4274881322E+001 +9.3343232066E-001 -8.2023184647E+000 +9.3438071993E-001 -8.2385332461E+000 +3.8538122548E-002 +1.6164640718E+001
2809300000.000 +3.7928456692E-002 +1.4846239591E+001 +9.3327990541E-001 -8.7676136085E+000 +9.3354747476E-001 -8.8416211527E+000 +3.9417706592E-002 +1.7252120361E+001
3009250000.000 +3.8088019341E-002 +1.5042693184E+001 +9.3226207230E-001 -9.4530872807E+000 +9.3255799152E-001 -9.4194996339E+000 +3.9770104550E-002 +1.7976102264E+001
3209200000.000 +3.8663895387E-002 +1.6732170788E+001 +9.3147388136E-001 -9.9734481688E+000 +9.3152360409E-001 -1.0039248167E+001 +4.0422222184E-002 +1.9147203486E+001
3409150000.000 +3.9209245970E-002 +1.7833508543E+001 +9.3084548414E-001 -1.0500115009E+001 +9.3028980683E-001 -1.0586531789E+001 +4.0692763507E-002 +2.1227652704E+001
3609100000.000 +3.9894911417E-002 +1.8707017101E+001 +9.2979148325E-001 -1.1139212965E+001 +9.3013155228E-001 -1.1189992424E+001 +4.1488779889E-002 +2.2209213864E+001
3809050000.000 +4.0392235101E-002 +1.9785744369E+001 +9.2937001281E-001 -1.1768254307E+001 +9.2965127457E-001 -1.1735583521E+001 +4.2645038769E-002 +2.3024498531E+001
4009000000.000 +4.1603215095E-002 +2.0462494283E+001 +9.2868578413E-001 -1.2301856482E+001 +9.2905232254E-001 -1.2359765361E+001 +4.3918737440E-002 +2.3646178646E+001
4208950000.000 +4.2390935726E-002 +2.0444537700E+001 +9.2846289599E-001 -1.2890590702E+001 +9.2919263349E-001 -1.2895407253E+001 +4.4555179877E-002 +2.3878068608E+001
4408900000.000 +4.3462965279E-002 +2.0928964819E+001 +9.2758089167E-001 -1.3501158538E+001 +9.2817810808E-001 -1.3554994738E+001 +4.6006007989E-002 +2.4503093291E+001
4608850000.000 +4.4324143587E-002 +2.1547434650E+001 +9.2772086726E-001 -1.4061130657E+001 +9.2790426966E-001 -1.4095669924E+001 +4.6996225224E-002 +2.5255456210E+001
4808800000.000 +4.5382268324E-002 +2.2032799946E+001 +9.2665941067E-001 -1.4637238042E+001 +9.2730356076E-001 -1.4691708378E+001 +4.7982934892E-002 +2.5892472699E+001
5008750000.000 +4.6532540312E-002 +2.2413446574E+001 +9.2695578991E-001 -1.5177011507E+001 +9.2821489212E-001 -1.5262662175E+001 +4.9901966537E-002 +2.6017802377E+001
5208700000.000 +4.7355566406E-002 +2.3265808920E+001 +9.2603227108E-001 -1.5809857138E+001 +9.2659334666E-001 -1.5890879539E+001 +5.1039350899E-002 +2.6614191204E+001
5408650000.000 +4.8790516695E-002 +2.2469570936E+001 +9.2632944835E-001 -1.6351622703E+001 +9.2657552169E-001 -1.6400115526E+001 +5.2192437900E-002 +2.6737637498E+001
5608600000.000 +4.9918831304E-002 +2.2592982275E+001 +9.2658072510E-001 -1.6998738767E+001 +9.2717375294E-001 -1.7041418702E+001 +5.3907364117E-002 +2.6390990999E+001
5808550000.000 +5.0953807040E-002 +2.2790664851E+001 +9.2592447127E-001 -1.7583407200E+001 +9.2593317632E-001 -1.7595517244E+001 +5.5046840374E-002 +2.6489194484E+001
6008500000.000 +5.1816439967E-002 +2.2497706797E+001 +9.2528919586E-001 -1.8131988948E+001 +9.2500570615E-001 -1.8155084776E+001 +5.5559727818E-002 +2.6827543761E+001
6208450000.000 +5.2769732772E-002 +2.2705801894E+001 +9.2464699591E-001 -1.8706718202E+001 +9.2460218168E-001 -1.8734244272E+001 +5.7037402899E-002 +2.6587222333E+001
6408400000.000 +5.3721919048E-002 +2.2645235739E+001 +9.2430352090E-001 -1.9323670682E+001 +9.2478324824E-001 -1.9377846738E+001 +5.8191363737E-002 +2.6418388054E+001
6608350000.000 +5.4642059109E-002 +2.2338162901E+001 +9.2281746133E-001 -1.9889541160E+001 +9.2327353305E-001 -1.9916782666E+001 +5.8844208840E-002 +2.6324949521E+001
6808300000.000 +5.6094332015E-002 +2.1892735359E+001 +9.2401826465E-001 -2.0439363835E+001 +9.2463664630E-001 -2.0427933551E+001 +6.0813389565E-002 +2.5979531208E+001
7008250000.000 +5.6881139432E-002 +2.2010506434E+001 +9.2256757323E-001 -2.1095861065E+001 +9.2325025703E-001 -2.1187075555E+001 +6.1820053852E-002 +2.5806653540E+001
7208200000.000 +5.7738655972E-002 +2.1413283128E+001 +9.2199547331E-001 -2.1640749945E+001 +9.2232608615E-001 -2.1644191441E+001 +6.2484191595E-002 +2.5521083147E+001
7408150000.000 +5.8809089468E-002 +2.1041260089E+001 +9.2179261731E-001 -2.2262503695E+001 +9.2278437335E-001 -2.2323864397E+001 +6.3879336719E-002 +2.5109772255E+001
7608100000.000 +5.9875398202E-002 +2.0776343960E+001 +9.2155891245E-001 -2.2765309843E+001 +9.2057455242E-001 -2.2864118276E+001 +6.5129681061E-002 +2.5160994277E+001
7808050000.000 +6.0399805901E-002 +2.0315017022E+001 +9.2036399127E-001 -2.3343762620E+001 +9.1937152949E-001 -2.3410794885E+001 +6.5987209488E-002 +2.4592656324E+001
8008000000.000 +6.1919199849E-002 +1.9653311374E+001 +9.1984948515E-001 -2.3907114811E+001 +9.1970475539E-001 -2.3952394924E+001 +6.7130118396E-002 +2.4509365259E+001
8207950000.000 +6.2361442778E-002 +1.9902093868E+001 +9.1962999603E-001 -2.4638557122E+001 +9.2073530624E-001 -2.4703946178E+001 +6.8219803542E-002 +2.4434955389E+001
8407900000.000 +6.3586683794E-002 +1.9388046677E+001 +9.1742948618E-001 -2.5092292960E+001 +9.1737312957E-001 -2.5111823971E+001 +6.9249354665E-002 +2.4422137330E+001
8607850000.000 +6.4839685275E-002 +1.9059843567E+001 +9.1944717331E-001 -2.5592353174E+001 +9.2113646544E-001 -2.5568792051E+001 +7.0732810419E-002 +2.4572139016E+001
8807800000.000 +6.6558998939E-002 +1.9007039268E+001 +9.1762683188E-001 -2.6258904268E+001 +9.1821364629E-001 -2.6393024431E+001 +7.2618975558E-002 +2.4261279606E+001
9007750000.000 +6.6589822830E-002 +1.8420426698E+001 +9.1600437992E-001 -2.6782132370E+001 +9.1639630084E-001 -2.6793410907E+001 +7.3030520554E-002 +2.3632302023E+001
9207700000.000 +6.7725399711E-002 +1.7934889063E+001 +9.1669309438E-001 -2.7347141339E+001 +9.1885311281E-001 -2.7458921514E+001 +7.4664084246E-002 +2.2940232803E+001
9407650000.000 +6.9031072016E-002 +1.7884187578E+001 +9.1633434199E-001 -2.7917585234E+001 +9.1800529232E-001 -2.8103083216E+001 +7.5990497308E-002 +2.2711392670E+001
9607600000.000 +6.9944948965E-002 +1.7223987429E+001 +9.1445703971E-001 -2.8487554496E+001 +9.1619528382E-001 -2.8689298532E+001 +7.6805819533E-002 +2.2322162965E+001
9807550000.000 +7.0793311329E-002 +1.6160577950E+001 +9.1498965906E-001 -2.9029140597E+001 +9.1544862735E-001 -2.9159227005E+001 +7.8036596204E-002 +2.1669126899E+001
10007500000.000 +7.1284447687E-002 +1.5184166813E+001 +9.1582016868E-001 -2.9741883437E+001 +9.1672181406E-001 -2.9859414392E+001 +7.9333472759E-002 +2.0892629531E+001
10207450000.000 +7.1856127753E-002 +1.5213916873E+001 +9.1356149974E-001 -3.0229193045E+001 +9.1109552205E-001 -3.0284811333E+001 +7.9580968915E-002 +2.0862152749E+001
10407400000.000 +7.2791420111E-002 +1.4341014398E+001 +9.1517254063E-001 -3.0703694782E+001 +9.1450640938E-001 -3.0530944021E+001 +8.0973160603E-002 +2.0623534739E+001
10607350000.000 +7.3219437831E-002 +1.4402424517E+001 +9.1286383997E-001 -3.1424041346E+001 +9.1440546250E-001 -3.1542800550E+001 +8.1982520291E-002 +1.9926197103E+001
10807300000.000 +7.4408732743E-002 +1.3592663376E+001 +9.1347364856E-001 -3.1882383417E+001 +9.0883813575E-001 -3.1803832365E+001 +8.2740875049E-002 +1.9746071455E+001
11007250000.000 +7.5251235024E-002 +1.2563016607E+001 +9.1317946110E-001 -3.2426254738E+001 +9.1451895771E-001 -3.2330301187E+001 +8.4137828168E-002 +1.9242262196E+001
11207200000.000 +7.6718103551E-002 +1.2327955060E+001 +9.1383940183E-001 -3.2918275543E+001 +9.1275681535E-001 -3.2884347409E+001 +8.5609760849E-002 +1.8940869306E+001
11407150000.000 +7.6852177363E-002 +1.2102183282E+001 +9.0951840394E-001 -3.3694107135E+001 +9.1159343579E-001 -3.3655352350E+001 +8.5973353154E-002 +1.8489592988E+001
11607100000.000 +7.7185734768E-002 +1.0596252977E+001 +9.1112835899E-001 -3.3732492163E+001 +9.0794488944E-001 -3.3921357110E+001 +8.6420621994E-002 +1.7872857035E+001
11807050000.000 +7.7895280724E-002 +1.0644889217E+001 +9.1243432742E-001 -3.4667827525E+001 +9.1689903845E-001 -3.4833420806E+001 +8.8622027649E-002 +1.7278133158E+001
12007000000.000 +7.8560037165E-002 +9.9888654030E+000 +9.0815947463E-001 -3.4880000826E+001 +9.0518618520E-001 -3.5328651351E+001 +8.9191001154E-002 +1.6666623550E+001
12206950000.000 +7.9208326136E-002 +9.6373243882E+000 +9.1081282357E-001 -3.5670663825E+001 +9.1563523379E-001 -3.5611310145E+001 +9.0631775704E-002 +1.6479475982E+001
12406900000.000 +8.0760153277E-002 +9.3341693293E+000 +9.1052757303E-001 -3.5995430172E+001 +9.1246199406E-001 -3.6681490761E+001 +9.3010784553E-002 +1.5695628214E+001
12606850000.000 +7.9546060949E-002 +9.3654154778E+000 +9.1193342277E-001 -3.6801156343E+001 +9.1211399105E-001 -3.7025241258E+001 +9.2604381391E-002 +1.5536082262E+001
12806800000.000 +8.1192688295E-002 +9.8884969746E+000 +9.0915358680E-001 -3.7060391270E+001 +9.1039064215E-001 -3.7647780350E+001 +9.3856376450E-002 +1.4941647366E+001
13006750000.000 +8.4375298632E-002 +8.9093298350E+000 +9.1471782603E-001 -3.8010979975E+001 +9.1716308529E-001 -3.8253167482E+001 +9.4683714438E-002 +1.4245168538E+001
13206700000.000 +8.3982236097E-002 +8.5596904576E+000 +9.1121287517E-001 -3.8679193946E+001 +9.1200653665E-001 -3.9262871607E+001 +9.4573165939E-002 +1.4596744017E+001
13406650000.000 +8.4630185083E-002 +6.6449302043E+000 +9.1493293045E-001 -3.9232365001E+001 +9.1108113523E-001 -3.9064733771E+001 +9.5984872502E-002 +1.4116795837E+001
13606600000.000 +8.5060803984E-002 +5.7831704910E+000 +9.1272967056E-001 -3.9854732406E+001 +9.1536281358E-001 -3.9818246550E+001 +9.7055220528E-002 +1.3694741738E+001
13806550000.000 +8.6044316329E-002 +6.0777555541E+000 +9.1058820917E-001 -4.0553512571E+001 +9.0751823998E-001 -4.0415831799E+001 +9.7396516829E-002 +1.4114529155E+001
14006500000.000 +8.6627061736E-002 +4.4420066300E+000 +9.0814434439E-001 -4.0921318877E+001 +9.0989415202E-001 -4.0615633564E+001 +9.8257138094E-002 +1.2970012685E+001
14206450000.000 +8.6931867202E-002 +3.7121220710E+000 +9.1139431205E-001 -4.1520499200E+001 +9.1143428975E-001 -4.1205020579E+001 +9.9364584661E-002 +1.2777727971E+001
14406400000.000 +8.7459150072E-002 +3.3047209493E+000 +9.1088023896E-001 -4.2061988702E+001 +9.0819609805E-001 -4.1438690381E+001 +1.0022546408E-001 +1.2576911030E+001
14606350000.000 +8.7094312168E-002 +3.0059419881E+000 +9.0545174953E-001 -4.2338492688E+001 +9.0905022123E-001 -4.2042872871E+001 +1.0060852169E-001 +1.1728892151E+001
14806300000.000 +8.8551682374E-002 +2.8957963619E+000 +9.1228105053E-001 -4.2710354400E+001 +9.1024451318E-001 -4.2719900832E+001 +1.0225467553E-001 +1.1548981021E+001
15006250000.000 +8.9802710744E-002 +2.5103217950E+000 +9.0729588420E-001 -4.3497432259E+001 +9.1226662675E-001 -4.3708018203E+001 +1.0370368346E-001 +1.0932223168E+001
15206200000.000 +8.9115686747E-002 +1.5724202909E+000 +9.1220673246E-001 -4.3613850967E+001 +9.0737177861E-001 -4.3559816894E+001 +1.0329580794E-001 +1.0821038120E+001
15406150000.000 +9.1330646520E-002 +4.3474492014E-001 +9.1363734501E-001 -4.4613528006E+001 +9.2120876576E-001 -4.4592076034E+001 +1.0709503770E-001 +9.9659576716E+000
15606100000.000 +9.0869642271E-002 +3.2230797387E-002 +9.1238688944E-001 -4.4993960175E+001 +9.0837224890E-001 -4.5798785907E+001 +1.0746176474E-001 +9.2416665585E+000
15806050000.000 +9.0677347128E-002 -4.2859872679E-001 +9.1315047360E-001 -4.5970552889E+001 +9.1645579986E-001 -4.5859120434E+001 +1.0818224917E-001 +8.9481337146E+000
16006000000.000 +9.1518355233E-002 -1.2813793369E+000 +9.1619707913E-001 -4.6148593402E+001 +9.1284407058E-001 -4.6959614581E+001 +1.1002969319E-001 +8.1883078124E+000
16205950000.000 +9.1268022375E-002 -1.0211890506E+000 +9.1663156538E-001 -4.7091879297E+001 +9.0917663883E-001 -4.7500394226E+001 +1.0988619932E-001 +8.2473103361E+000
16405900000.000 +9.3511971908E-002 -3.1491796086E+000 +9.1075495013E-001 -4.6957778611E+001 +9.0343787402E-001 -4.8752766048E+001 +1.1235895693E-001 +6.6672079790E+000
16605850000.000 +9.2394377513E-002 -2.4742833740E+000 +9.1712651293E-001 -4.8215515479E+001 +9.1337317429E-001 -4.8432310380E+001 +1.1236703470E-001 +7.2433309184E+000
16805800000.000 +9.4291478843E-002 -1.4222881136E+000 +9.0611250534E-001 -4.8859311216E+001 +9.1246282432E-001 -4.9916266690E+001 +1.1289901773E-001 +7.8470334829E+000
17005750000.000 +9.3634333422E-002 -2.8227507773E+000 +9.1323789188E-001 -4.9643129914E+001 +9.0264789962E-001 -4.9435941860E+001 +1.1358097059E-001 +7.3375873184E+000
17205700000.000 +9.4084938897E-002 -3.1634518642E+000 +9.0710358249E-001 -4.9997676670E+001 +9.1097936260E-001 -5.0457656986E+001 +1.1571813430E-001 +6.8197056443E+000
17405650000.000 +9.4208508197E-002 -3.1909969306E+000 +9.1277393636E-001 -5.0704977284E+001 +9.0535204986E-001 -5.0899255231E+001 +1.1601543760E-001 +6.3956633698E+000
17605600000.000 +9.5789606602E-002 -4.2720676143E+000 +9.0251496025E-001 -5.1236690766E+001 +9.0741398986E-001 -5.1140294071E+001 +1.1694274915E-001 +5.6071168211E+000
17805550000.000 +9.6137123957E-002 -5.1203898782E+000 +9.1255003657E-001 -5.1791288949E+001 +9.0857264706E-001 -5.1356345297E+001 +1.1832871129E-001 +5.1528801935E+000
18005500000.000 +9.6523244233E-002 -5.0329442245E+000 +9.0366383993E-001 -5.2427395903E+001 +9.1443877891E-001 -5.2616862601E+001 +1.1848591787E-001 +4.9941397836E+000
18205450000.000 +9.6886562381E-002 -6.1559067079E+000 +9.0477146636E-001 -5.2553325792E+001 +9.1110916725E-001 -5.2750604713E+001 +1.1946058911E-001 +4.0142925327E+000
18405400000.000 +9.7012123258E-002 -6.4127548894E+000 +9.0694709448E-001 -5.3520217773E+001 +9.2195900448E-001 -5.3121828716E+001 +1.2068263038E-001 +3.3460499631E+000
18605350000.000 +9.7196426606E-002 -5.9495369485E+000 +9.0795527750E-001 -5.4292991913E+001 +9.1889761986E-001 -5.4555586253E+001 +1.2152970112E-001 +2.9393247832E+000
18805300000.000 +9.8309109593E-002 -7.2319835302E+000 +9.0945233157E-001 -5.4346603426E+001 +9.0136481394E-001 -5.4687913268E+001 +1.2233419765E-001 +2.0595851016E+000
19005250000.000 +9.9767830790E-002 -7.6548439054E+000 +9.1364163406E-001 -5.4846081622E+001 +9.1963940017E-001 -5.4998460664E+001 +1.2485090274E-001 +2.0018085516E+000
19205200000.000 +9.9244451770E-002 -8.2741117602E+000 +9.1817466469E-001 -5.5364265945E+001 +9.0963248838E-001 -5.6814926269E+001 +1.2532610375E-001 +4.2322779297E-001
19405150000.000 +9.8643871694E-002 -7.9947725565E+000 +9.1646922509E-001 -5.6224907938E+001 +9.0223688509E-001 -5.6958999454E+001 +1.2451589270E-001 +5.5858843977E-001
19605100000.000 +9.8233099551E-002 -9.2466045061E+000 +9.2118228239E-001 -5.6443811807E+001 +8.9945870468E-001 -5.7550863340E+001 +1.2533016350E-001 -3.8484164061E-002
19805050000.000 +1.0008845709E-001 -8.7052787628E+000 +9.1750224191E-001 -5.7690952159E+001 +9.0851840469E-001 -5.8169165326E+001 +1.2694923712E-001 +1.3339338675E-001
20005000000.000 +1.0133329768E-001 -9.6755367394E+000 +9.0855867851E-001 -5.7957513162E+001 +8.9992362536E-001 -5.9199292071E+001 +1.2811215691E-001 -2.1814629391E-001
20204950000.000 +1.0105447431E-001 -9.7798733672E+000 +9.1861830762E-001 -5.8963585282E+001 +9.0484207543E-001 -5.8758854537E+001 +1.2924625854E-001 -9.7609729500E-002
20404900000.000 +1.0150940776E-001 -9.8835774492E+000 +9.1329890112E-001 -5.9420707279E+001 +9.0333676201E-001 -6.0310279344E+001 +1.2947883719E-001 -8.0315303836E-001
20604850000.000 +1.0340934021E-001 -1.0523270951E+001 +9.0878988715E-001 -6.0138289724E+001 +8.8943651823E-001 -5.9830838928E+001 +1.3033914396E-001 -1.0765253133E+000
20804800000.000 +1.0329859418E-001 -1.1210299721E+001 +9.0233849781E-001 -6.0640309728E+001 +9.0930055716E-001 -6.0621374994E+001 +1.3197918971E-001 -1.7465053822E+000
21004750000.000 +1.0399275774E-001 -1.1453834348E+001 +9.0865829661E-001 -6.1369569654E+001 +9.0336370996E-001 -6.1353464971E+001 +1.3291527963E-001 -2.1034742112E+000
21204700000.000 +1.0488459746E-001 -1.1938277555E+001 +8.9520151590E-001 -6.1610329215E+001 +9.1095930752E-001 -6.1889834530E+001 +1.3307981736E-001 -2.5889016131E+000
21404650000.000 +1.0518883354E-001 -1.2912075381E+001 +9.0186673989E-001 -6.2014239558E+001 +9.0582427501E-001 -6.2057203165E+001 +1.3412977657E-001 -3.0819469608E+000
21604600000.000 +1.0371695303E-001 -1.2675651030E+001 +8.9355245399E-001 -6.3289007011E+001 +9.2598696619E-001 -6.2802499267E+001 +1.3364803256E-001 -3.5700080033E+000
21804550000.000 +1.0749369117E-001 -1.3516158293E+001 +9.0131116691E-001 -6.3127965655E+001 +9.0826600438E-001 -6.3806132399E+001 +1.3636022479E-001 -4.5857976058E+000
22004500000.000 +1.0665595928E-001 -1.4417141560E+001 +9.0508207249E-001 -6.3915717831E+001 +9.1636676622E-001 -6.3122987530E+001 +1.3652548598E-001 -4.8172029956E+000
22204450000.000 +1.0920520254E-001 -1.4756546270E+001 +9.0714847144E-001 -6.4231989901E+001 +9.1782313352E-001 -6.4558299686E+001 +1.3938371207E-001 -4.9409845573E+000
22404400000.000 +1.0930697282E-001 -1.4634880171E+001 +9.0215136879E-001 -6.5195684166E+001 +9.0874968977E-001 -6.5622524487E+001 +1.3919841401E-001 -5.8169601832E+000
22604350000.000 +1.0975648284E-001 -1.5891164563E+001 +9.0786302213E-001 -6.5402443384E+001 +9.0540132968E-001 -6.5980687171E+001 +1.3983650596E-001 -6.2048674179E+000
22804300000.000 +1.0986178839E-001 -1.6107600840E+001 +9.1196772570E-001 -6.6476566001E+001 +9.1105157677E-001 -6.7204068257E+001 +1.4132950065E-001 -6.9751960008E+000
23004250000.000 +1.0942569961E-001 -1.6079115668E+001 +9.1096601164E-001 -6.7091785629E+001 +8.9369332674E-001 -6.7894116328E+001 +1.4080344778E-001 -7.5715984138E+000
23204200000.000 +1.1037590822E-001 -1.7028294189E+001 +9.0885935115E-001 -6.7448575865E+001 +8.8890493201E-001 -6.8244547227E+001 +1.4132630700E-001 -7.7579174048E+000
23404150000.000 +1.1042852913E-001 -1.7238810375E+001 +9.1635468665E-001 -6.8762603757E+001 +9.0080651608E-001 -6.8554253941E+001 +1.4352821552E-001 -7.7630318814E+000
23604100000.000 +1.1045376541E-001 -1.7234206174E+001 +9.0724622394E-001 -6.8792610813E+001 +8.9250853494E-001 -7.0580409563E+001 +1.4261341337E-001 -8.7601298887E+000
23804050000.000 +1.1058727224E-001 -1.6576417471E+001 +9.1640981117E-001 -6.9582846235E+001 +8.7422715939E-001 -6.9231653229E+001 +1.4325824802E-001 -7.7749719297E+000
24004000000.000 +1.1296346144E-001 -1.8389648641E+001 +9.0472644608E-001 -6.9919677148E+001 +8.9399027237E-001 -7.0976838617E+001 +1.4531268124E-001 -9.0543160499E+000
24203950000.000 +1.1506173126E-001 -1.6725277201E+001 +9.0487003608E-001 -7.1094313790E+001 +8.8031741128E-001 -7.1710031110E+001 +1.4515507618E-001 -9.1946328814E+000
24403900000.000 +1.1567543295E-001 -2.0379399823E+001 +8.9534282198E-001 -7.1009693287E+001 +8.9024185884E-001 -7.1655458921E+001 +1.4734586713E-001 -1.0410777893E+001
24603850000.000 +1.1509791676E-001 -2.1045390224E+001 +9.0515571273E-001 -7.1797767362E+001 +8.9264329844E-001 -7.1832201026E+001 +1.4799589400E-001 -1.0858131185E+001
24803800000.000 +1.1728960226E-001 -2.1447578322E+001 +8.9378114774E-001 -7.2033885406E+001 +8.9583058908E-001 -7.3636104030E+001 +1.4964302595E-001 -1.1362826695E+001
25003750000.000 +1.1333978812E-001 -2.2260764702E+001 +9.0574225701E-001 -7.2476743234E+001 +8.7748013855E-001 -7.2973733418E+001 +1.4688306513E-001 -1.2233856994E+001
25203700000.000 +1.1513193256E-001 -2.2612166973E+001 +8.9857864874E-001 -7.3549209588E+001 +9.0811307191E-001 -7.3086708937E+001 +1.5030044150E-001 -1.2140113742E+001
25403650000.000 +1.1743538066E-001 -2.2638829432E+001 +8.9070964116E-001 -7.3861355944E+001 +8.9105703891E-001 -7.4587849345E+001 +1.5017087123E-001 -1.2771068018E+001
25603600000.000 +1.1578974263E-001 -2.4398283966E+001 +8.8820903322E-001 -7.4192917938E+001 +8.8936790807E-001 -7.3690568841E+001 +1.5035004042E-001 -1.3748925962E+001
25803550000.000 +1.1753406441E-001 -2.4219266449E+001 +8.9071350289E-001 -7.4616604086E+001 +8.9968838791E-001 -7.5029055201E+001 +1.5154745500E-001 -1.3509281551E+001
26003500000.000 +1.1834652398E-001 -2.4876480823E+001 +8.9051578816E-001 -7.5975154161E+001 +8.9668081286E-001 -7.5173765139E+001 +1.5181894289E-001 -1.4352857053E+001
26203450000.000 +1.1807801581E-001 -2.5494882941E+001 +8.8720156009E-001 -7.6164260233E+001 +8.9483523906E-001 -7.5546370824E+001 +1.5224507720E-001 -1.4955942481E+001
26403400000.000 +1.2002928808E-001 -2.5689068773E+001 +8.9934127521E-001 -7.6896872351E+001 +8.9154134238E-001 -7.5768491317E+001 +1.5471478912E-001 -1.5058812501E+001
26603350000.000 +1.2151623665E-001 -2.5626002419E+001 +8.8674152673E-001 -7.6987453222E+001 +9.0101962684E-001 -7.7929418745E+001 +1.5490141174E-001 -1.5689646645E+001
26803300000.000 +1.2026783212E-001 -2.6556565095E+001 +8.9741235571E-001 -7.7528943479E+001 +8.8822467635E-001 -7.7646621465E+001 +1.5517015780E-001 -1.6459265283E+001
27003250000.000 +1.2116293128E-001 -2.7011120372E+001 +8.9644460127E-001 -7.8439404617E+001 +8.9849597463E-001 -7.8685899893E+001 +1.5731532645E-001 -1.6762122726E+001
27203200000.000 +1.2072378274E-001 -2.6190109195E+001 +9.0350608536E-001 -7.9308003418E+001 +8.7223354324E-001 -8.0050893513E+001 +1.5539312709E-001 -1.7282684404E+001
27403150000.000 +1.2150400660E-001 -2.7615296516E+001 +8.9801438877E-001 -7.9546224244E+001 +8.6997058890E-001 -8.0377732985E+001 +1.5682796610E-001 -1.8052999394E+001
27603100000.000 +1.2124067436E-001 -2.6876847411E+001 +9.0741433873E-001 -8.0570861144E+001 +8.7181259514E-001 -8.0769066075E+001 +1.5696212022E-001 -1.7742368754E+001
27803050000.000 +1.2337847341E-001 -2.7000208660E+001 +9.0436521765E-001 -8.1526297245E+001 +8.6537020829E-001 -8.1630141662E+001 +1.5686462028E-001 -1.7488475925E+001
28003000000.000 +1.2195697807E-001 -2.7273105235E+001 +9.0685825103E-001 -8.1860110570E+001 +8.5729329990E-001 -8.1781407230E+001 +1.5654028574E-001 -1.7889675002E+001
28202950000.000 +1.2488494861E-001 -2.8970647984E+001 +9.0469149578E-001 -8.2597162365E+001 +8.6566555707E-001 -8.1774742506E+001 +1.5910816679E-001 -1.8231181931E+001
28402900000.000 +1.2409410753E-001 -3.0383319170E+001 +8.8959195827E-001 -8.2813264882E+001 +8.9453383350E-001 -8.3108296802E+001 +1.5977273598E-001 -1.9498340022E+001
28602850000.000 +1.2643149071E-001 -3.1665936793E+001 +8.8181516945E-001 -8.3124971467E+001 +8.7195739138E-001 -8.3449987979E+001 +1.6071538603E-001 -2.0426980470E+001
28802800000.000 +1.2402156345E-001 -3.2288819575E+001 +8.8443498374E-001 -8.3556503008E+001 +8.8887111040E-001 -8.3007318000E+001 +1.6142156221E-001 -2.1067249668E+001
29002750000.000 +1.2673470923E-001 -3.2445068369E+001 +8.8943953181E-001 -8.3836013155E+001 +8.8946533387E-001 -8.5069805835E+001 +1.6292863665E-001 -2.1881159578E+001
29202700000.000 +1.2714769663E-001 -3.3018942154E+001 +8.8264387495E-001 -8.4075897728E+001 +8.8652174818E-001 -8.5492090672E+001 +1.6347268301E-001 -2.2837322662E+001
29402650000.000 +1.2727564094E-001 -3.3786351303E+001 +8.8795236263E-001 -8.4344957295E+001 +8.8963010052E-001 -8.5649151940E+001 +1.6552194790E-001 -2.3468572934E+001
29602600000.000 +1.2890561464E-001 -3.3901401761E+001 +8.8947633520E-001 -8.5132123020E+001 +8.9142557952E-001 -8.6527201986E+001 +1.6650232892E-001 -2.4321593377E+001
29802550000.000 +1.2755925224E-001 -3.5470841363E+001 +8.8796228339E-001 -8.5203619656E+001 +8.7576249929E-001 -8.7331248183E+001 +1.6577750417E-001 -2.5694144485E+001
30002500000.000 +1.2732057857E-001 -3.4853572278E+001 +8.9543160368E-001 -8.6160370839E+001 +8.8110018919E-001 -8.6467452723E+001 +1.6603300468E-001 -2.4891487527E+001
30202450000.000 +1.3010293250E-001 -3.5095854444E+001 +8.8552687171E-001 -8.7356270680E+001 +8.9693076957E-001 -8.8078178584E+001 +1.6660966621E-001 -2.5514445463E+001
30402400000.000 +1.2914383152E-001 -3.5208357420E+001 +8.9725728838E-001 -8.8167057263E+001 +8.5953575971E-001 -8.8197927201E+001 +1.6457465252E-001 -2.5990224679E+001
30602350000.000 +1.3255622078E-001 -3.7411950230E+001 +8.8937435596E-001 -8.9215772932E+001 +8.7081471226E-001 -8.7297689313E+001 +1.6827987982E-001 -2.6429948499E+001
30802300000.000 +1.3363723241E-001 -3.6996965972E+001 +8.9352646510E-001 -8.9803115125E+001 +8.6268932299E-001 -8.8860933209E+001 +1.6627890046E-001 -2.6194871217E+001
31002250000.000 +1.3447803176E-001 -3.9605344907E+001 +8.7125384956E-001 -9.0434354102E+001 +8.6711360517E-001 -8.8962006548E+001 +1.6676896526E-001 -2.8010109435E+001
31202200000.000 +1.3322670349E-001 -3.9024674651E+001 +8.9021581831E-001 -9.0729353869E+001 +8.6344741642E-001 -9.0079114540E+001 +1.6619639649E-001 -2.7493065731E+001
31402150000.000 +1.3399923042E-001 -3.9433310442E+001 +8.7689154242E-001 -9.1937857958E+001 +8.8146987811E-001 -9.0695502497E+001 +1.6713498932E-001 -2.8722396793E+001
31602100000.000 +1.3483934013E-001 -3.9710903763E+001 +8.8469416114E-001 -9.1665316372E+001 +8.5144904706E-001 -9.2285417426E+001 +1.6617394444E-001 -2.9455516058E+001
31802050000.000 +1.3324631505E-001 -4.3371975255E+001 +8.6459414628E-001 -9.2535940063E+001 +8.7605976418E-001 -9.0487901264E+001 +1.6687473973E-001 -3.1343368611E+001
32002000000.000 +1.3495771397E-001 -4.1650359681E+001 +8.8453040678E-001 -9.2490274839E+001 +8.7496621926E-001 -9.2995709626E+001 +1.6657440485E-001 -3.1010952473E+001
32201950000.000 +1.3514427294E-001 -4.2355741970E+001 +8.7233355585E-001 -9.3076030974E+001 +8.7754435747E-001 -9.2813058004E+001 +1.6601897173E-001 -3.1827474601E+001
32401900000.000 +1.3326749625E-001 -4.3051263351E+001 +8.9506917990E-001 -9.2780798783E+001 +8.6919203982E-001 -9.3931031088E+001 +1.6595661466E-001 -3.2420205792E+001
32601850000.000 +1.3744845835E-001 -4.3414227438E+001 +8.7975814442E-001 -9.4297995431E+001 +8.8264097413E-001 -9.4069512768E+001 +1.6777198495E-001 -3.2634108913E+001
32801800000.000 +1.3861421735E-001 -4.4234625740E+001 +8.8352259957E-001 -9.4183705475E+001 +8.7969344580E-001 -9.5734995887E+001 +1.6688269238E-001 -3.3551021147E+001
33001750000.000 +1.3920183290E-001 -4.4584949636E+001 +8.8711388894E-001 -9.5022998522E+001 +8.8096800834E-001 -9.5634401289E+001 +1.6737989018E-001 -3.4004560819E+001
33201700000.000 +1.3957550030E-001 -4.5922520979E+001 +8.9025466273E-001 -9.5189839168E+001 +8.8347355061E-001 -9.6089270903E+001 +1.6684712426E-001 -3.4538555951E+001
33401650000.000 +1.4009060117E-001 -4.6815340602E+001 +8.8809067838E-001 -9.5709851686E+001 +8.7873271230E-001 -9.6669603079E+001 +1.6638499598E-001 -3.4843677751E+001
33601600000.000 +1.4040168672E-001 -4.7596454093E+001 +8.8754044764E-001 -9.6737087692E+001 +8.7230986928E-001 -9.7009423496E+001 +1.6610784523E-001 -3.5169426542E+001
33801550000.000 +1.4161527793E-001 -4.8660164503E+001 +8.8611738227E-001 -9.7547390411E+001 +8.7360001009E-001 -9.7448943469E+001 +1.6667816455E-001 -3.5535974198E+001
34001500000.000 +1.4092632375E-001 -5.0327492843E+001 +8.8059937234E-001 -9.7823494518E+001 +8.6040475259E-001 -9.7799872541E+001 +1.6549932994E-001 -3.6494785030E+001
34201450000.000 +1.3873528084E-001 -5.0864491115E+001 +8.8553868526E-001 -9.8056214154E+001 +8.6189361553E-001 -9.8473764480E+001 +1.6570811747E-001 -3.7194731722E+001
34401400000.000 +1.4080787234E-001 -5.1949562061E+001 +8.7998181518E-001 -9.9116153827E+001 +8.6437290848E-001 -9.8993105574E+001 +1.6637971598E-001 -3.7530144479E+001
34601350000.000 +1.4262014281E-001 -5.1975147678E+001 +8.8115454693E-001 -1.0002241299E+002 +8.6403813306E-001 -1.0042014378E+002 +1.6715293551E-001 -3.7713030961E+001
34801300000.000 +1.4104893623E-001 -5.3086995081E+001 +8.8220626270E-001 -1.0039090245E+002 +8.4455927745E-001 -1.0006610587E+002 +1.6702153029E-001 -3.8430769723E+001
35001250000.000 +1.4466649911E-001 -5.4990655138E+001 +8.7798678175E-001 -1.0144430787E+002 +8.5339895249E-001 -1.0001568518E+002 +1.6903279093E-001 -3.8681054427E+001
35201200000.000 +1.4384568191E-001 -5.5469496370E+001 +8.7435899216E-001 -1.0159927514E+002 +8.5155552431E-001 -1.0197208797E+002 +1.6830079877E-001 -3.9834123935E+001
35401150000.000 +1.4417717187E-001 -5.6228632001E+001 +8.7472855706E-001 -1.0250585673E+002 +8.5841759923E-001 -1.0193323419E+002 +1.6840953345E-001 -4.0201012678E+001
35601100000.000 +1.4400691859E-001 -5.7520633152E+001 +8.7667365554E-001 -1.0288069247E+002 +8.5930440839E-001 -1.0235962689E+002 +1.6847595617E-001 -4.0978538057E+001
35801050000.000 +1.4634910861E-001 -5.8562374492E+001 +8.6716120324E-001 -1.0380788009E+002 +8.5609549736E-001 -1.0347550848E+002 +1.6878317652E-001 -4.2025423811E+001
36001000000.000 +1.4326324386E-001 -6.0097198957E+001 +8.7430688320E-001 -1.0350661418E+002 +8.5252401519E-001 -1.0451713955E+002 +1.6709130347E-001 -4.3288724616E+001
36200950000.000 +1.4273285780E-001 -6.1739787869E+001 +8.7105370615E-001 -1.0489902466E+002 +8.6817385898E-001 -1.0359049778E+002 +1.6570240869E-001 -4.3563002422E+001
36400900000.000 +1.4089026763E-001 -6.1812247365E+001 +8.7326816437E-001 -1.0431526811E+002 +8.7408852076E-001 -1.0529513593E+002 +1.6357453751E-001 -4.4585874562E+001
36600850000.000 +1.3888835022E-001 -6.4129616145E+001 +8.6902972099E-001 -1.0500295012E+002 +8.5587659072E-001 -1.0490138012E+002 +1.6206228301E-001 -4.5844853882E+001
36800800000.000 +1.3751407753E-001 -6.4085765992E+001 +8.8353311577E-001 -1.0482663097E+002 +8.7485261278E-001 -1.0588635569E+002 +1.6273469212E-001 -4.5545280273E+001
37000750000.000 +1.3506928448E-001 -6.4753592194E+001 +8.7656360394E-001 -1.0568306909E+002 +8.7313327520E-001 -1.0599997156E+002 +1.6178246369E-001 -4.6189179844E+001
37200700000.000 +1.2978054953E-001 -6.5642182838E+001 +8.8495571370E-001 -1.0514409838E+002 +8.6691182267E-001 -1.0635223448E+002 +1.5983517862E-001 -4.6818930272E+001
37400650000.000 +1.3120955880E-001 -6.5547324312E+001 +8.8673101209E-001 -1.0669174395E+002 +8.6460258368E-001 -1.0651505284E+002 +1.6201776273E-001 -4.6845968831E+001
37600600000.000 +1.3011626647E-001 -6.6389619853E+001 +8.9242700914E-001 -1.0736500171E+002 +8.6535387347E-001 -1.0778787911E+002 +1.6027250883E-001 -4.7585074724E+001
37800550000.000 +1.2960344379E-001 -6.6500486172E+001 +8.8961079560E-001 -1.0841215924E+002 +8.5179613039E-001 -1.0765851797E+002 +1.5998831498E-001 -4.7277825075E+001
38000500000.000 +1.3050803947E-001 -6.7770072951E+001 +8.9046637058E-001 -1.0905289009E+002 +8.6220357301E-001 -1.0719394852E+002 +1.6144170856E-001 -4.7106413189E+001
38200450000.000 +1.3293004295E-001 -6.8942303685E+001 +8.8041642873E-001 -1.1034842368E+002 +8.6017434082E-001 -1.0888697509E+002 +1.6096369436E-001 -4.8228330920E+001
38400400000.000 +1.3017702859E-001 -7.1534460738E+001 +8.7335987030E-001 -1.1028027650E+002 +8.4350788015E-001 -1.0872176917E+002 +1.5919683899E-001 -4.9506721528E+001
38600350000.000 +1.2887847032E-001 -7.1012955434E+001 +8.7700171560E-001 -1.1105484927E+002 +8.6384650194E-001 -1.0978046453E+002 +1.5920886142E-001 -4.9792193928E+001
38800300000.000 +1.2829260027E-001 -7.4182038014E+001 +8.5925172427E-001 -1.1146594176E+002 +8.5254847843E-001 -1.1007958375E+002 +1.5769590356E-001 -5.2228011659E+001
39000250000.000 +1.2786109686E-001 -7.4446906035E+001 +8.6283429363E-001 -1.1184531728E+002 +8.4946653725E-001 -1.1148532675E+002 +1.5768755080E-001 -5.2930210016E+001
39200200000.000 +1.3006012515E-001 -7.5679238252E+001 +8.5484976527E-001 -1.1294326889E+002 +8.4085292292E-001 -1.1151784380E+002 +1.5846527589E-001 -5.3863525411E+001
39400150000.000 +1.2462691942E-001 -7.4779634215E+001 +8.5813318836E-001 -1.1237934041E+002 +8.5864057700E-001 -1.1296585812E+002 +1.5498083723E-001 -5.4274772181E+001
39600100000.000 +1.2114569791E-001 -7.7805053053E+001 +8.5481903564E-001 -1.1245414793E+002 +8.4457718831E-001 -1.1249788914E+002 +1.5224470903E-001 -5.6482101712E+001
39800050000.000 +1.1971193607E-001 -7.3405860834E+001 +8.7745220589E-001 -1.1267663571E+002 +8.7417025837E-001 -1.1371091983E+002 +1.5354575185E-001 -5.4567772015E+001
40000000000.000 +1.2134989301E-001 -7.4246101568E+001 +8.7962103991E-001 -1.1411455776E+002 +8.6006401722E-001 -1.1532195481E+002 +1.5380018466E-001 -5.5738759296E+001
