# Supplementary material for: Conductivity and radio frequency performance data for silver nanoparticle inks deposited via aerosol jet deposition and processed under varying conditions
Source: Data Brief. 2020 Sep 24;33:106331. doi: 10.1016/j.dib.2020.106331 (PMC7560714; doi:10.1016/j.dib.2020.106331)
Supplement: Supplementary file 3 [file mmc3.zip › Sintering Study/Clariant Ink/RF Data/CLA_15_01.S2P]

!  2-Port S-parameters saved by WinCal
! VAR MeasName=S-Parameters (CALIBRATED_DATA) read from VNA (E8364B)
! VAR MeasDate=11/27/2017 3:51:38 PM
! VAR NAME=AFRL171011_09_01
! VAR FILENAME=AFRL171011_09_01.S2P
! VAR DATE=11/27/2017 3:51:39 PM
! VAR PHYS_PORTS=1,2
! VAR ObjTypeName=DATASET
! VAR IndexType=Frequency
!
# Hz S MA R 50
10000000.000 +9.2475366639E-001 -3.4176373487E-001 +5.2784310296E-002 -3.7309455762E-001 +5.3707147408E-002 -2.1602110107E+000 +9.2783207825E-001 -2.8023333362E-001
209950000.000 +9.1873925179E-001 -7.5687762411E-001 +5.4746905714E-002 -1.2302469631E+000 +5.4589209038E-002 -1.3394705975E+000 +9.2345017885E-001 -6.0724157674E-001
409900000.000 +9.1762772594E-001 -1.3855965693E+000 +5.5030579860E-002 -1.3633502637E+000 +5.4546968848E-002 -1.3805770597E+000 +9.2023290427E-001 -1.1203028276E+000
609850000.000 +9.1282783602E-001 -1.9639201086E+000 +5.4319516580E-002 -3.4085781935E+000 +5.4231953297E-002 -3.4340673206E+000 +9.1816006977E-001 -1.5648399774E+000
809800000.000 +9.1142209533E-001 -2.4781366536E+000 +5.4350200139E-002 -3.3215331020E+000 +5.4272871421E-002 -3.3469647288E+000 +9.1757405445E-001 -2.0010973579E+000
1009750000.000 +9.0919867697E-001 -3.0405460069E+000 +5.3674762358E-002 -4.6486196306E+000 +5.3586904445E-002 -4.6674248346E+000 +9.1528784124E-001 -2.4794997175E+000
1209700000.000 +9.0937155479E-001 -3.5663704365E+000 +5.4238813737E-002 -4.9545948056E+000 +5.4075513784E-002 -5.0394384259E+000 +9.1399101246E-001 -2.7810954789E+000
1409650000.000 +9.0743433707E-001 -4.1239220927E+000 +5.4485388050E-002 -6.1250845215E+000 +5.4361000512E-002 -6.2141035691E+000 +9.1257791950E-001 -3.2395880186E+000
1609600000.000 +9.0520215780E-001 -4.6491645405E+000 +5.4658242837E-002 -7.6159541490E+000 +5.4670361565E-002 -7.7374319172E+000 +9.1131922599E-001 -3.6928826960E+000
1809550000.000 +9.0229677409E-001 -5.2220775819E+000 +5.4148445653E-002 -9.1582804319E+000 +5.4101179697E-002 -9.2726340592E+000 +9.0926311209E-001 -4.1154689512E+000
2009500000.000 +8.9982947257E-001 -5.6599726840E+000 +5.3147926023E-002 -9.6608119857E+000 +5.2875955461E-002 -9.7720258865E+000 +9.0582217606E-001 -4.4859221152E+000
2209450000.000 +8.9824510683E-001 -6.1196002926E+000 +5.2910612294E-002 -9.8341996359E+000 +5.2760316329E-002 -9.9753618586E+000 +9.0445058157E-001 -4.7632570977E+000
2409400000.000 +8.9646002580E-001 -6.6300007050E+000 +5.3313705672E-002 -1.0569393955E+001 +5.3199048768E-002 -1.0739812913E+001 +9.0288189405E-001 -5.1132258148E+000
2609350000.000 +8.9493015113E-001 -7.0692395731E+000 +5.3339665681E-002 -1.1182072323E+001 +5.2899427777E-002 -1.1247816233E+001 +8.9927138359E-001 -5.4321635253E+000
2809300000.000 +8.9129938891E-001 -7.4758877993E+000 +5.3114991305E-002 -1.1961351551E+001 +5.2826263458E-002 -1.2126736609E+001 +8.9772386717E-001 -5.8104936432E+000
3009250000.000 +8.8755349065E-001 -7.9442520362E+000 +5.2685198913E-002 -1.3247764719E+001 +5.2538733016E-002 -1.3224710079E+001 +8.9532787736E-001 -6.1438798582E+000
3209200000.000 +8.8497413684E-001 -8.3738936931E+000 +5.2135557333E-002 -1.3356555136E+001 +5.1968774069E-002 -1.3496018474E+001 +8.9293018682E-001 -6.4130093635E+000
3409150000.000 +8.8296340801E-001 -8.8001003535E+000 +5.2223541520E-002 -1.3772004637E+001 +5.2082636970E-002 -1.3948886997E+001 +8.9193545856E-001 -6.7545230072E+000
3609100000.000 +8.8108824189E-001 -9.2643203281E+000 +5.2217753657E-002 -1.4552164538E+001 +5.2153925387E-002 -1.4713194870E+001 +8.8967633364E-001 -7.0660458702E+000
3809050000.000 +8.7924723324E-001 -9.6111915781E+000 +5.2139330374E-002 -1.5152496727E+001 +5.2033485006E-002 -1.5343952816E+001 +8.8765892575E-001 -7.3235780056E+000
4009000000.000 +8.7716068061E-001 -1.0069653192E+001 +5.2399645030E-002 -1.5691200572E+001 +5.2166700172E-002 -1.5983638105E+001 +8.8625568839E-001 -7.6658787540E+000
4208950000.000 +8.7452098540E-001 -1.0471203664E+001 +5.2342504514E-002 -1.6928574388E+001 +5.2307633655E-002 -1.7113280376E+001 +8.8435217052E-001 -7.9864489317E+000
4408900000.000 +8.7202600439E-001 -1.0890895138E+001 +5.2072228949E-002 -1.7583211767E+001 +5.1946346655E-002 -1.7846688750E+001 +8.8305106836E-001 -8.2053387794E+000
4608850000.000 +8.7101855660E-001 -1.1290337363E+001 +5.2061382743E-002 -1.8503886766E+001 +5.1821211426E-002 -1.8598800634E+001 +8.8118791859E-001 -8.5548570697E+000
4808800000.000 +8.6825554683E-001 -1.1704157543E+001 +5.1836070690E-002 -1.8925756686E+001 +5.1703934003E-002 -1.9227262769E+001 +8.7914099921E-001 -8.7737950150E+000
5008750000.000 +8.6572400706E-001 -1.2080915031E+001 +5.1928225108E-002 -1.9745816424E+001 +5.1578509153E-002 -1.9905431938E+001 +8.7719764554E-001 -9.0306461493E+000
5208700000.000 +8.6326431463E-001 -1.2435661542E+001 +5.1651002649E-002 -2.0058722510E+001 +5.1165005071E-002 -2.0297041193E+001 +8.7448001790E-001 -9.2768905997E+000
5408650000.000 +8.5979585263E-001 -1.2804510870E+001 +5.1877298271E-002 -2.0588491290E+001 +5.1611042217E-002 -2.0772373553E+001 +8.7305831451E-001 -9.5345030380E+000
5608600000.000 +8.5761578307E-001 -1.3172782184E+001 +5.1893708307E-002 -2.1320003895E+001 +5.1653937582E-002 -2.1655022188E+001 +8.7167517468E-001 -9.8273458327E+000
5808550000.000 +8.5479248530E-001 -1.3541305338E+001 +5.2026587741E-002 -2.2191970681E+001 +5.1936570599E-002 -2.2292813409E+001 +8.7014433136E-001 -1.0098288462E+001
6008500000.000 +8.5255513888E-001 -1.3965743472E+001 +5.2209063222E-002 -2.3121976032E+001 +5.2149218619E-002 -2.3223399035E+001 +8.6848250794E-001 -1.0392507270E+001
6208450000.000 +8.5108491665E-001 -1.4337612140E+001 +5.2307142028E-002 -2.3996793222E+001 +5.2059600646E-002 -2.4151912959E+001 +8.6672333519E-001 -1.0637548343E+001
6408400000.000 +8.4849268909E-001 -1.4712608832E+001 +5.2297023501E-002 -2.5022442905E+001 +5.2044327948E-002 -2.5224379192E+001 +8.6523863613E-001 -1.0948316177E+001
6608350000.000 +8.4634700229E-001 -1.5123686943E+001 +5.2247447780E-002 -2.5740525218E+001 +5.2023442082E-002 -2.6010599148E+001 +8.6312511817E-001 -1.1233120227E+001
6808300000.000 +8.4348507162E-001 -1.5479802715E+001 +5.2292099705E-002 -2.7012497857E+001 +5.2224962357E-002 -2.7205866886E+001 +8.6224898683E-001 -1.1477081966E+001
7008250000.000 +8.4133372231E-001 -1.5806775587E+001 +5.1869354534E-002 -2.7805739145E+001 +5.1702876580E-002 -2.8165555779E+001 +8.6026781454E-001 -1.1763294635E+001
7208200000.000 +8.3964774689E-001 -1.6208375982E+001 +5.1938365780E-002 -2.8688133232E+001 +5.1815548940E-002 -2.8931081799E+001 +8.5852806005E-001 -1.2033914087E+001
7408150000.000 +8.3709043680E-001 -1.6588976949E+001 +5.1708257470E-002 -2.9704746732E+001 +5.1464899223E-002 -3.0149226880E+001 +8.5659256724E-001 -1.2237034185E+001
7608100000.000 +8.3422425187E-001 -1.6918833194E+001 +5.1606214748E-002 -3.0631110884E+001 +5.1157134593E-002 -3.0608843834E+001 +8.5482130827E-001 -1.2483864644E+001
7808050000.000 +8.3139459031E-001 -1.7300956391E+001 +5.1347305036E-002 -3.1502356370E+001 +5.0700649703E-002 -3.1441217547E+001 +8.5191329667E-001 -1.2767076524E+001
8008000000.000 +8.2772461951E-001 -1.7624538228E+001 +5.0952868887E-002 -3.2144314957E+001 +5.0435838818E-002 -3.2276092800E+001 +8.5008427603E-001 -1.2981363039E+001
8207950000.000 +8.2423596326E-001 -1.7922385544E+001 +5.0282911532E-002 -3.2992465548E+001 +4.9974629323E-002 -3.3410245610E+001 +8.4803002787E-001 -1.3207151091E+001
8407900000.000 +8.2141207675E-001 -1.8242153539E+001 +5.0140078733E-002 -3.3300741395E+001 +4.9794498095E-002 -3.3647316215E+001 +8.4644406146E-001 -1.3467413798E+001
8607850000.000 +8.1930876691E-001 -1.8570565102E+001 +5.0107878674E-002 -3.4235598567E+001 +5.0019061935E-002 -3.4675723634E+001 +8.4487624092E-001 -1.3691810855E+001
8807800000.000 +8.1682881159E-001 -1.8843216427E+001 +4.9778733503E-002 -3.4889848291E+001 +4.9432338168E-002 -3.5330585813E+001 +8.4329199830E-001 -1.3906203895E+001
9007750000.000 +8.1478812899E-001 -1.9185851765E+001 +4.9768421839E-002 -3.5523235403E+001 +4.9480759882E-002 -3.5866229067E+001 +8.4140237705E-001 -1.4162758530E+001
9207700000.000 +8.1217277246E-001 -1.9523065467E+001 +4.9563701029E-002 -3.6419930545E+001 +4.9283616162E-002 -3.6910841303E+001 +8.4004222987E-001 -1.4353443437E+001
9407650000.000 +8.0981525310E-001 -1.9791684719E+001 +4.9345051324E-002 -3.7142437230E+001 +4.8988214279E-002 -3.7588389965E+001 +8.3826672053E-001 -1.4633412765E+001
9607600000.000 +8.0719517799E-001 -2.0102542129E+001 +4.9188368841E-002 -3.7625581153E+001 +4.8786451881E-002 -3.8281571471E+001 +8.3692787705E-001 -1.4856353290E+001
9807550000.000 +8.0477346147E-001 -2.0465208268E+001 +4.9030507760E-002 -3.8671212356E+001 +4.8669327362E-002 -3.9132226605E+001 +8.3579602458E-001 -1.5086006598E+001
10007500000.000 +8.0321845321E-001 -2.0765241892E+001 +4.8572907441E-002 -3.9598633235E+001 +4.8302575306E-002 -4.0167633629E+001 +8.3371199360E-001 -1.5260720095E+001
10207450000.000 +8.0048532758E-001 -2.1068619115E+001 +4.8492500569E-002 -4.0093400790E+001 +4.7931626774E-002 -4.0211501743E+001 +8.3194613610E-001 -1.5496640995E+001
10407400000.000 +7.9787756766E-001 -2.1367742523E+001 +4.8240117607E-002 -4.1024937346E+001 +4.8155671169E-002 -4.1079559444E+001 +8.3002675015E-001 -1.5665989876E+001
10607350000.000 +7.9537079999E-001 -2.1631430416E+001 +4.7787612950E-002 -4.1344262540E+001 +4.7241154674E-002 -4.1858973334E+001 +8.2752398231E-001 -1.5891670697E+001
10807300000.000 +7.9222434063E-001 -2.1910058770E+001 +4.7541293347E-002 -4.1935455682E+001 +4.7095397292E-002 -4.1708743516E+001 +8.2555905696E-001 -1.6070274318E+001
11007250000.000 +7.8927662870E-001 -2.2165984888E+001 +4.7310786113E-002 -4.2384980030E+001 +4.7185546062E-002 -4.2823570835E+001 +8.2434550736E-001 -1.6294417736E+001
11207200000.000 +7.8704656934E-001 -2.2435171714E+001 +4.7312068301E-002 -4.3146235956E+001 +4.7010366775E-002 -4.3359866430E+001 +8.2260158638E-001 -1.6500542584E+001
11407150000.000 +7.8441992261E-001 -2.2674468511E+001 +4.6667023071E-002 -4.3567269558E+001 +4.6464428488E-002 -4.4139868113E+001 +8.2074621689E-001 -1.6739386786E+001
11607100000.000 +7.8205533769E-001 -2.3011725904E+001 +4.7189178704E-002 -4.4189144448E+001 +4.6439542287E-002 -4.4291685975E+001 +8.1964440033E-001 -1.6955430696E+001
11807050000.000 +7.8047373852E-001 -2.3214161774E+001 +4.6387079483E-002 -4.5164917944E+001 +4.6030280335E-002 -4.5779958948E+001 +8.1830376558E-001 -1.7162673214E+001
12007000000.000 +7.7735826395E-001 -2.3500282766E+001 +4.6672682607E-002 -4.5038746666E+001 +4.5465885322E-002 -4.5447124341E+001 +8.1643619272E-001 -1.7374300659E+001
12206950000.000 +7.7535746231E-001 -2.3775103504E+001 +4.6148119745E-002 -4.5899076878E+001 +4.5976130779E-002 -4.6481142926E+001 +8.1552968783E-001 -1.7514718370E+001
12406900000.000 +7.7291003287E-001 -2.3990910558E+001 +4.6150024557E-002 -4.6423777593E+001 +4.5254633847E-002 -4.7229236628E+001 +8.1486082773E-001 -1.7728906863E+001
12606850000.000 +7.7110962013E-001 -2.4261145156E+001 +4.5607557429E-002 -4.7241516839E+001 +4.5206091184E-002 -4.7477732787E+001 +8.1288226427E-001 -1.7883639150E+001
12806800000.000 +7.6847961436E-001 -2.4503715984E+001 +4.5762539505E-002 -4.7274004300E+001 +4.4914191054E-002 -4.8050043226E+001 +8.1158832080E-001 -1.8107762484E+001
13006750000.000 +7.6780603832E-001 -2.4688782050E+001 +4.5315707567E-002 -4.8159217162E+001 +4.4915235501E-002 -4.8902041867E+001 +8.1036720294E-001 -1.8241085725E+001
13206700000.000 +7.6514548610E-001 -2.4970170484E+001 +4.4901260112E-002 -4.8386649612E+001 +4.4151350217E-002 -4.9180310587E+001 +8.0753844256E-001 -1.8406074467E+001
13406650000.000 +7.6239550599E-001 -2.5308583676E+001 +4.4969722752E-002 -4.8950238846E+001 +4.4478999638E-002 -4.8979109927E+001 +8.0612006618E-001 -1.8630696077E+001
13606600000.000 +7.5930975279E-001 -2.5541366364E+001 +4.4778999514E-002 -4.9274048211E+001 +4.4478526803E-002 -4.9694167358E+001 +8.0497868543E-001 -1.8788273032E+001
13806550000.000 +7.5712565565E-001 -2.5768256228E+001 +4.4623752228E-002 -4.9855588396E+001 +4.4113227110E-002 -5.0169683160E+001 +8.0271016543E-001 -1.9039990196E+001
14006500000.000 +7.5521177974E-001 -2.6017553418E+001 +4.4453298970E-002 -5.0099811203E+001 +4.4234846672E-002 -5.0594238368E+001 +8.0096149482E-001 -1.9239038326E+001
14206450000.000 +7.5330337772E-001 -2.6303350454E+001 +4.4274931726E-002 -5.0702054418E+001 +4.4080581561E-002 -5.0989785164E+001 +7.9977042246E-001 -1.9364683737E+001
14406400000.000 +7.5166186362E-001 -2.6502335566E+001 +4.4213423354E-002 -5.0818035201E+001 +4.4210458789E-002 -5.0830881503E+001 +7.9764119242E-001 -1.9549303483E+001
14606350000.000 +7.4983374061E-001 -2.6742800713E+001 +4.4314215971E-002 -5.1055429787E+001 +4.4093354468E-002 -5.1608230743E+001 +7.9649330192E-001 -1.9744032743E+001
14806300000.000 +7.4787468475E-001 -2.6985634927E+001 +4.4499680798E-002 -5.1684795394E+001 +4.3854076868E-002 -5.1933539975E+001 +7.9528687445E-001 -1.9879427099E+001
15006250000.000 +7.4601387897E-001 -2.7205110510E+001 +4.4471470271E-002 -5.1911237482E+001 +4.3868902968E-002 -5.2773350169E+001 +7.9377592566E-001 -2.0088604301E+001
15206200000.000 +7.4392253484E-001 -2.7456651828E+001 +4.4804519895E-002 -5.2588351424E+001 +4.4147298281E-002 -5.2633322238E+001 +7.9314110443E-001 -2.0258026175E+001
15406150000.000 +7.4306072799E-001 -2.7732383672E+001 +4.4707119349E-002 -5.3269795430E+001 +4.4311830042E-002 -5.4016868670E+001 +7.9211398402E-001 -2.0447756909E+001
15606100000.000 +7.4088612784E-001 -2.7853020850E+001 +4.4542569119E-002 -5.3891360746E+001 +4.3382767391E-002 -5.4669383989E+001 +7.9068537317E-001 -2.0601805828E+001
15806050000.000 +7.3825209409E-001 -2.8165820205E+001 +4.4250726301E-002 -5.4475198315E+001 +4.3801033284E-002 -5.4958288089E+001 +7.8941699577E-001 -2.0758166539E+001
16006000000.000 +7.3691711254E-001 -2.8397989069E+001 +4.4440236621E-002 -5.4907850703E+001 +4.3333983380E-002 -5.5290934199E+001 +7.8723828945E-001 -2.0842752385E+001
16205950000.000 +7.3416174110E-001 -2.8498678513E+001 +4.4175882251E-002 -5.5142881011E+001 +4.3207569162E-002 -5.5459186205E+001 +7.8609521263E-001 -2.1035906570E+001
16405900000.000 +7.3151424249E-001 -2.8714202681E+001 +4.4643109086E-002 -5.5082567313E+001 +4.2821236816E-002 -5.6235373741E+001 +7.8445224937E-001 -2.1242317326E+001
16605850000.000 +7.2938036418E-001 -2.8994685780E+001 +4.4424880556E-002 -5.5988362192E+001 +4.3615577857E-002 -5.6284181479E+001 +7.8343313863E-001 -2.1313296049E+001
16805800000.000 +7.2797096846E-001 -2.9173478314E+001 +4.4357661634E-002 -5.6126575802E+001 +4.3517612659E-002 -5.7483365043E+001 +7.8227345202E-001 -2.1537264878E+001
17005750000.000 +7.2579202368E-001 -2.9504545579E+001 +4.4482837139E-002 -5.7173577426E+001 +4.3623268699E-002 -5.7045033769E+001 +7.8124877710E-001 -2.1703208147E+001
17205700000.000 +7.2360472925E-001 -2.9783584010E+001 +4.4614138471E-002 -5.7515042616E+001 +4.3879216532E-002 -5.8344242138E+001 +7.8056591101E-001 -2.1799529894E+001
17405650000.000 +7.2129423050E-001 -2.9846382643E+001 +4.4746378024E-002 -5.8734682489E+001 +4.3816270942E-002 -5.8782672114E+001 +7.7888916514E-001 -2.1992719863E+001
17605600000.000 +7.1948744082E-001 -3.0095546766E+001 +4.4361933870E-002 -5.8847830062E+001 +4.3923418274E-002 -5.9449271980E+001 +7.7775757305E-001 -2.2191680179E+001
17805550000.000 +7.1840988020E-001 -3.0341737664E+001 +4.4577763356E-002 -5.9796113921E+001 +4.4108528716E-002 -5.9798673386E+001 +7.7656801881E-001 -2.2343235503E+001
18005500000.000 +7.1750989855E-001 -3.0436512708E+001 +4.4339580732E-002 -6.0050163059E+001 +4.3996785445E-002 -6.0978216432E+001 +7.7508970558E-001 -2.2549404855E+001
18205450000.000 +7.1635401190E-001 -3.0731695235E+001 +4.4640349924E-002 -6.0389919244E+001 +4.4102169161E-002 -6.1206612066E+001 +7.7394463661E-001 -2.2755707447E+001
18405400000.000 +7.1494274886E-001 -3.0954195603E+001 +4.4448532869E-002 -6.1520365426E+001 +4.4393719189E-002 -6.2191071176E+001 +7.7322695207E-001 -2.2858089363E+001
18605350000.000 +7.1325965229E-001 -3.1141684888E+001 +4.4201405939E-002 -6.2137642089E+001 +4.3817788108E-002 -6.2974596308E+001 +7.7169003223E-001 -2.3014467887E+001
18805300000.000 +7.1184363605E-001 -3.1393319532E+001 +4.4627045098E-002 -6.2276947827E+001 +4.3387897839E-002 -6.2578032728E+001 +7.7006392337E-001 -2.3230010774E+001
19005250000.000 +7.1029252304E-001 -3.1645215515E+001 +4.4591209894E-002 -6.2976424414E+001 +4.3909363562E-002 -6.3568583247E+001 +7.6870972286E-001 -2.3306161073E+001
19205200000.000 +7.0755193354E-001 -3.1747560545E+001 +4.4597075835E-002 -6.3412513334E+001 +4.3238003616E-002 -6.4322189707E+001 +7.6731967400E-001 -2.3475016523E+001
19405150000.000 +7.0501019138E-001 -3.1988788475E+001 +4.4566357882E-002 -6.3858063801E+001 +4.3242921350E-002 -6.4337939927E+001 +7.6615599484E-001 -2.3658852467E+001
19605100000.000 +7.0364323882E-001 -3.2201284894E+001 +4.4770063638E-002 -6.4528366552E+001 +4.3153708255E-002 -6.4984741439E+001 +7.6480130740E-001 -2.3761830283E+001
19805050000.000 +7.0207150635E-001 -3.2335244695E+001 +4.4373921251E-002 -6.4838109701E+001 +4.3429766492E-002 -6.5362652538E+001 +7.6393172408E-001 -2.3836503768E+001
20005000000.000 +7.0056783319E-001 -3.2577263150E+001 +4.4545637758E-002 -6.5028111020E+001 +4.3417833416E-002 -6.5771402906E+001 +7.6241594432E-001 -2.3994076296E+001
20204950000.000 +6.9862986499E-001 -3.2863572936E+001 +4.4944176976E-002 -6.5779084766E+001 +4.4032681215E-002 -6.5763220195E+001 +7.6122987393E-001 -2.4154202347E+001
20404900000.000 +6.9909653393E-001 -3.2951425004E+001 +4.5155723171E-002 -6.6347814504E+001 +4.3827544178E-002 -6.6849241368E+001 +7.5983153537E-001 -2.4258685969E+001
20604850000.000 +6.9648568469E-001 -3.3254405394E+001 +4.5270645424E-002 -6.6914227431E+001 +4.3978366673E-002 -6.6596990954E+001 +7.5927464092E-001 -2.4472197101E+001
20804800000.000 +6.9438438739E-001 -3.3439044218E+001 +4.5364947358E-002 -6.6811575396E+001 +4.4940997410E-002 -6.7616609422E+001 +7.5775819942E-001 -2.4594445633E+001
21004750000.000 +6.9348132792E-001 -3.3687083873E+001 +4.5696813703E-002 -6.8178439210E+001 +4.4914403061E-002 -6.8620749879E+001 +7.5745960650E-001 -2.4754997024E+001
21204700000.000 +6.9289521013E-001 -3.3846459600E+001 +4.5639758832E-002 -6.8306182624E+001 +4.5372871568E-002 -6.9396061513E+001 +7.5605446386E-001 -2.4950587992E+001
21404650000.000 +6.9075288235E-001 -3.4101128307E+001 +4.6114357278E-002 -6.9096308057E+001 +4.5453217688E-002 -6.9802816789E+001 +7.5480554910E-001 -2.5088903536E+001
21604600000.000 +6.8911875424E-001 -3.4354526537E+001 +4.5706331388E-002 -7.0043141372E+001 +4.6195021372E-002 -7.1147050454E+001 +7.5352908022E-001 -2.5156240829E+001
21804550000.000 +6.8803180324E-001 -3.4538428928E+001 +4.6490209551E-002 -7.0720252089E+001 +4.5437033806E-002 -7.1405216694E+001 +7.5146967731E-001 -2.5408973724E+001
22004500000.000 +6.8488828460E-001 -3.4675006619E+001 +4.6445072926E-002 -7.1333423179E+001 +4.6327150245E-002 -7.1768920526E+001 +7.5034896163E-001 -2.5489409986E+001
22204450000.000 +6.8422762870E-001 -3.4913570904E+001 +4.6865863162E-002 -7.2329248369E+001 +4.6086589653E-002 -7.3232791706E+001 +7.4920062086E-001 -2.5572182740E+001
22404400000.000 +6.8253162706E-001 -3.5054738246E+001 +4.6735352647E-002 -7.3214090556E+001 +4.5703235807E-002 -7.4202258247E+001 +7.4824501586E-001 -2.5757749494E+001
22604350000.000 +6.8022023310E-001 -3.5295741290E+001 +4.7302665580E-002 -7.3905002963E+001 +4.6004860846E-002 -7.4619441878E+001 +7.4778581019E-001 -2.5861441455E+001
22804300000.000 +6.7873656047E-001 -3.5416932171E+001 +4.7217238865E-002 -7.5233611512E+001 +4.6063657023E-002 -7.6015505451E+001 +7.4635106153E-001 -2.5915335250E+001
23004250000.000 +6.7690963607E-001 -3.5674901107E+001 +4.7442438465E-002 -7.6213342170E+001 +4.5700165639E-002 -7.6812997990E+001 +7.4539939922E-001 -2.6132041011E+001
23204200000.000 +6.7494237004E-001 -3.5867181168E+001 +4.7573504438E-002 -7.6765288321E+001 +4.5472832760E-002 -7.7364308191E+001 +7.4444200145E-001 -2.6165428287E+001
23404150000.000 +6.7363571482E-001 -3.6012704124E+001 +4.7428799190E-002 -7.8391494526E+001 +4.6181033467E-002 -7.8297909835E+001 +7.4375218204E-001 -2.6197302030E+001
23604100000.000 +6.7153959375E-001 -3.5995919599E+001 +4.7049970609E-002 -7.8353185117E+001 +4.5628637217E-002 -7.9951621762E+001 +7.4285623891E-001 -2.6462175398E+001
23804050000.000 +6.7096657941E-001 -3.6209460411E+001 +4.7409085416E-002 -7.9776779856E+001 +4.5192767883E-002 -7.9213194019E+001 +7.4260366818E-001 -2.6542113346E+001
24004000000.000 +6.7044956633E-001 -3.6237666327E+001 +4.6932292669E-002 -7.9975880552E+001 +4.5759341568E-002 -8.1039884502E+001 +7.4126407683E-001 -2.6691263237E+001
24203950000.000 +6.7201564831E-001 -3.6348412564E+001 +4.6975818209E-002 -8.0597399964E+001 +4.5387170144E-002 -8.1554092772E+001 +7.4018914004E-001 -2.6826329180E+001
24403900000.000 +6.7127053994E-001 -3.6801421800E+001 +4.6932846302E-002 -8.1043792122E+001 +4.5782950123E-002 -8.1866710098E+001 +7.3953377357E-001 -2.6973990907E+001
24603850000.000 +6.6998888018E-001 -3.7113936938E+001 +4.7319410180E-002 -8.2045945535E+001 +4.5805503573E-002 -8.2393023820E+001 +7.3789369748E-001 -2.7088153639E+001
24803800000.000 +6.6823246927E-001 -3.7316106893E+001 +4.7392454330E-002 -8.2022319084E+001 +4.6211164597E-002 -8.3918376679E+001 +7.3767547090E-001 -2.7229156414E+001
25003750000.000 +6.6451856425E-001 -3.7539255794E+001 +4.8270571991E-002 -8.3389836085E+001 +4.5767385437E-002 -8.3837329575E+001 +7.3621535400E-001 -2.7386233761E+001
25203700000.000 +6.6405870986E-001 -3.7638575103E+001 +4.7753227601E-002 -8.4345841305E+001 +4.6864676501E-002 -8.4871498095E+001 +7.3612664052E-001 -2.7454912854E+001
25403650000.000 +6.6294654520E-001 -3.7791174405E+001 +4.7496869049E-002 -8.5136500144E+001 +4.6268594570E-002 -8.6067597322E+001 +7.3493959474E-001 -2.7649187022E+001
25603600000.000 +6.6161610844E-001 -3.8078745493E+001 +4.7535770107E-002 -8.5360047072E+001 +4.6474143298E-002 -8.5970832235E+001 +7.3440509304E-001 -2.7830191600E+001
25803550000.000 +6.6128735511E-001 -3.8340362602E+001 +4.7605842353E-002 -8.6362325570E+001 +4.6660227952E-002 -8.7387958603E+001 +7.3280148342E-001 -2.7910321867E+001
26003500000.000 +6.5955968830E-001 -3.8530386891E+001 +4.7452261850E-002 -8.7776958354E+001 +4.6889083574E-002 -8.8060112686E+001 +7.3152648012E-001 -2.8071455483E+001
26203450000.000 +6.5783742616E-001 -3.8741024527E+001 +4.7700258301E-002 -8.8400267726E+001 +4.6799946464E-002 -8.8610519917E+001 +7.3044689351E-001 -2.8234244346E+001
26403400000.000 +6.5631079921E-001 -3.8931495837E+001 +4.8067189693E-002 -8.9769974065E+001 +4.7009277375E-002 -8.9395721412E+001 +7.3055822560E-001 -2.8321862014E+001
26603350000.000 +6.5520454032E-001 -3.9112406866E+001 +4.7750967483E-002 -8.9882987815E+001 +4.6829269212E-002 -9.1519993555E+001 +7.2909247786E-001 -2.8452458629E+001
26803300000.000 +6.5404682160E-001 -3.9255645714E+001 +4.8200942707E-002 -9.1156353185E+001 +4.6596656707E-002 -9.1750728020E+001 +7.2908073846E-001 -2.8590893449E+001
27003250000.000 +6.5274168829E-001 -3.9479350905E+001 +4.7704617577E-002 -9.2399687601E+001 +4.6542158411E-002 -9.3157831672E+001 +7.2895125806E-001 -2.8621487072E+001
27203200000.000 +6.5147753427E-001 -3.9665012640E+001 +4.7608157711E-002 -9.3519829321E+001 +4.5251264007E-002 -9.4237670520E+001 +7.2746101090E-001 -2.8796734655E+001
27403150000.000 +6.4972351119E-001 -3.9860961959E+001 +4.7464662853E-002 -9.3691481447E+001 +4.5079430749E-002 -9.4524882671E+001 +7.2682157040E-001 -2.8921495091E+001
27603100000.000 +6.4753121593E-001 -4.0041531505E+001 +4.7764547269E-002 -9.4835728981E+001 +4.5142660694E-002 -9.4950906169E+001 +7.2500683501E-001 -2.8947597101E+001
27803050000.000 +6.4597983858E-001 -4.0245221982E+001 +4.7117273475E-002 -9.5966450315E+001 +4.4797839703E-002 -9.6131459812E+001 +7.2471826795E-001 -2.9082780320E+001
28003000000.000 +6.4392248569E-001 -4.0439891664E+001 +4.7158283788E-002 -9.5949181924E+001 +4.4307138106E-002 -9.6031826198E+001 +7.2410012833E-001 -2.9314892182E+001
28202950000.000 +6.4259544758E-001 -4.0648832382E+001 +4.7597920557E-002 -9.6297458553E+001 +4.5099020951E-002 -9.5626241105E+001 +7.2266437227E-001 -2.9302580353E+001
28402900000.000 +6.4167851689E-001 -4.0787285082E+001 +4.7706329096E-002 -9.6532719479E+001 +4.6669312515E-002 -9.7155473417E+001 +7.2110977818E-001 -2.9536246473E+001
28602850000.000 +6.4017553499E-001 -4.0902112701E+001 +4.7875452225E-002 -9.7189469505E+001 +4.6179342358E-002 -9.7905764854E+001 +7.2020588923E-001 -2.9700964884E+001
28802800000.000 +6.3897240928E-001 -4.1174810372E+001 +4.7991133153E-002 -9.8065592986E+001 +4.7020538790E-002 -9.8429790129E+001 +7.2043539495E-001 -2.9831389705E+001
29002750000.000 +6.3868761717E-001 -4.1295448969E+001 +4.8284472359E-002 -9.9206552867E+001 +4.7064080521E-002 -1.0031727987E+002 +7.1906408582E-001 -2.9958457158E+001
29202700000.000 +6.3653557993E-001 -4.1397929820E+001 +4.8124877751E-002 -9.9787968725E+001 +4.7012685772E-002 -1.0120077709E+002 +7.1865206236E-001 -3.0231753252E+001
29402650000.000 +6.3505463979E-001 -4.1617265871E+001 +4.8861338934E-002 -1.0049405898E+002 +4.7357702631E-002 -1.0186110286E+002 +7.1863489340E-001 -3.0333081873E+001
29602600000.000 +6.3492227193E-001 -4.1672155644E+001 +4.8827293325E-002 -1.0200500004E+002 +4.7385468907E-002 -1.0324238675E+002 +7.1798276848E-001 -3.0451252167E+001
29802550000.000 +6.3288476885E-001 -4.1871878790E+001 +4.8643577737E-002 -1.0255999384E+002 +4.6920482116E-002 -1.0435438438E+002 +7.1761697017E-001 -3.0606473865E+001
30002500000.000 +6.3219821638E-001 -4.2149960937E+001 +4.8869906574E-002 -1.0404800799E+002 +4.6894114056E-002 -1.0424445651E+002 +7.1715098576E-001 -3.0672818241E+001
30202450000.000 +6.3094233160E-001 -4.2263766092E+001 +4.8112591368E-002 -1.0504869103E+002 +4.7340013172E-002 -1.0591908974E+002 +7.1537264713E-001 -3.0775392348E+001
30402400000.000 +6.2873627292E-001 -4.2462893902E+001 +4.8469883301E-002 -1.0646803517E+002 +4.5720678255E-002 -1.0644533410E+002 +7.1458756510E-001 -3.1026460481E+001
30602350000.000 +6.2748387663E-001 -4.2724779278E+001 +4.7603831891E-002 -1.0742132018E+002 +4.6344710179E-002 -1.0606032625E+002 +7.1373383376E-001 -3.1105369427E+001
30802300000.000 +6.2600330110E-001 -4.2820184426E+001 +4.7868377162E-002 -1.0842796944E+002 +4.5793076900E-002 -1.0754931318E+002 +7.1167784482E-001 -3.1158402255E+001
31002250000.000 +6.2432906558E-001 -4.2970652426E+001 +4.6730735222E-002 -1.0900117963E+002 +4.5753728687E-002 -1.0829234155E+002 +7.1024066096E-001 -3.1390388042E+001
31202200000.000 +6.2312262065E-001 -4.3277489014E+001 +4.7031420570E-002 -1.0937416743E+002 +4.5369961373E-002 -1.0913308665E+002 +7.0925627295E-001 -3.1581352136E+001
31402150000.000 +6.2150553986E-001 -4.3371497984E+001 +4.6825526707E-002 -1.0956860200E+002 +4.6234066152E-002 -1.0933251824E+002 +7.0706403479E-001 -3.1684352041E+001
31602100000.000 +6.1986444510E-001 -4.3442379086E+001 +4.7822864032E-002 -1.0956731546E+002 +4.5757532139E-002 -1.1041732551E+002 +7.0543460519E-001 -3.1796053341E+001
31802050000.000 +6.1874883915E-001 -4.3700477729E+001 +4.7285407891E-002 -1.1075552948E+002 +4.7065905630E-002 -1.0983725359E+002 +7.0485104143E-001 -3.1986477715E+001
32002000000.000 +6.1777192495E-001 -4.3778733531E+001 +4.8554241925E-002 -1.1127830779E+002 +4.7305362146E-002 -1.1208116282E+002 +7.0411210463E-001 -3.2124825587E+001
32201950000.000 +6.1711830029E-001 -4.3893502445E+001 +4.8282941260E-002 -1.1262891612E+002 +4.7678273374E-002 -1.1310060881E+002 +7.0323607248E-001 -3.2273793521E+001
32401900000.000 +6.1662012436E-001 -4.4077364850E+001 +4.9636926236E-002 -1.1353318786E+002 +4.7528199317E-002 -1.1456524030E+002 +7.0259740324E-001 -3.2404932931E+001
32601850000.000 +6.1590361517E-001 -4.4229442987E+001 +4.8587367610E-002 -1.1489022206E+002 +4.8015392797E-002 -1.1531406584E+002 +7.0161286124E-001 -3.2513603636E+001
32801800000.000 +6.1493529389E-001 -4.4418243756E+001 +4.9108474013E-002 -1.1532721312E+002 +4.7830979743E-002 -1.1704249852E+002 +6.9991095768E-001 -3.2598057887E+001
33001750000.000 +6.1380962649E-001 -4.4508949519E+001 +4.9158555135E-002 -1.1679105676E+002 +4.7847060608E-002 -1.1782866372E+002 +6.9900664706E-001 -3.2772018025E+001
33201700000.000 +6.1278695285E-001 -4.4764965484E+001 +4.9433914991E-002 -1.1767624020E+002 +4.8078380667E-002 -1.1866963100E+002 +6.9814531476E-001 -3.2824605769E+001
33401650000.000 +6.1066843611E-001 -4.4898575129E+001 +4.9271816323E-002 -1.1853784366E+002 +4.7634453794E-002 -1.1996013332E+002 +6.9661893928E-001 -3.2969903066E+001
33601600000.000 +6.0921601864E-001 -4.5012093685E+001 +4.8868462937E-002 -1.1997391106E+002 +4.7363627447E-002 -1.2072300320E+002 +6.9593019293E-001 -3.3039628954E+001
33801550000.000 +6.0843342929E-001 -4.5206395314E+001 +4.8662382619E-002 -1.2122816136E+002 +4.7294313842E-002 -1.2165750805E+002 +6.9491306781E-001 -3.3149828592E+001
34001500000.000 +6.0702922544E-001 -4.5376967606E+001 +4.8519668060E-002 -1.2170912863E+002 +4.6936350167E-002 -1.2242689226E+002 +6.9325041633E-001 -3.3394241174E+001
34201450000.000 +6.0568741405E-001 -4.5533573285E+001 +4.8748344373E-002 -1.2282244740E+002 +4.6756621471E-002 -1.2363780292E+002 +6.9294952256E-001 -3.3537525231E+001
34401400000.000 +6.0474326067E-001 -4.5757244957E+001 +4.8418214312E-002 -1.2396216085E+002 +4.6857187675E-002 -1.2486589677E+002 +6.9108968095E-001 -3.3635916182E+001
34601350000.000 +6.0376614150E-001 -4.5899280009E+001 +4.8108921212E-002 -1.2538938823E+002 +4.6723415344E-002 -1.2634450703E+002 +6.9002285377E-001 -3.3659071160E+001
34801300000.000 +6.0231291019E-001 -4.6042668842E+001 +4.7887402321E-002 -1.2600549650E+002 +4.5537945703E-002 -1.2660512681E+002 +6.8938042105E-001 -3.3871309503E+001
35001250000.000 +6.0093549371E-001 -4.6336159311E+001 +4.7539674929E-002 -1.2688911307E+002 +4.5761187190E-002 -1.2672822811E+002 +6.8786204508E-001 -3.3817172444E+001
35201200000.000 +5.9852724314E-001 -4.6363819924E+001 +4.7570102122E-002 -1.2740819281E+002 +4.5956038328E-002 -1.2852035104E+002 +6.8671017911E-001 -3.4062109114E+001
35401150000.000 +5.9806904966E-001 -4.6526287997E+001 +4.7729003481E-002 -1.2844946616E+002 +4.6412611097E-002 -1.2914817850E+002 +6.8598068125E-001 -3.4083159369E+001
35601100000.000 +5.9676069791E-001 -4.6696019286E+001 +4.7989939300E-002 -1.2909404745E+002 +4.6499308458E-002 -1.2980383203E+002 +6.8452514642E-001 -3.4192755248E+001
35801050000.000 +5.9561063131E-001 -4.6784965402E+001 +4.7543176412E-002 -1.3025494755E+002 +4.6427431254E-002 -1.3105174422E+002 +6.8169760625E-001 -3.4279977212E+001
36001000000.000 +5.9428473292E-001 -4.6872786003E+001 +4.7802946791E-002 -1.3107779003E+002 +4.6054498817E-002 -1.3250872066E+002 +6.8102630758E-001 -3.4467987015E+001
36200950000.000 +5.9375178819E-001 -4.7055164498E+001 +4.7686748908E-002 -1.3245641560E+002 +4.6816998077E-002 -1.3261390029E+002 +6.7970166409E-001 -3.4465543118E+001
36400900000.000 +5.9240883953E-001 -4.7187364687E+001 +4.7968474815E-002 -1.3282125474E+002 +4.7026617904E-002 -1.3471313289E+002 +6.7778794604E-001 -3.4719532933E+001
36600850000.000 +5.9142558631E-001 -4.7378704381E+001 +4.7556889542E-002 -1.3412066134E+002 +4.6179774114E-002 -1.3501540982E+002 +6.7642312648E-001 -3.4890239381E+001
36800800000.000 +5.9102727768E-001 -4.7675044838E+001 +4.8212159440E-002 -1.3485821408E+002 +4.6670079138E-002 -1.3664962068E+002 +6.7608705482E-001 -3.4945430337E+001
37000750000.000 +5.8924453992E-001 -4.7802566876E+001 +4.7675316228E-002 -1.3614389935E+002 +4.6564291307E-002 -1.3760291278E+002 +6.7532846068E-001 -3.5018028733E+001
37200700000.000 +5.8794169969E-001 -4.8022674291E+001 +4.8170647518E-002 -1.3668742034E+002 +4.5781868213E-002 -1.3832669120E+002 +6.7517759112E-001 -3.5181470280E+001
37400650000.000 +5.8668656176E-001 -4.8135420918E+001 +4.7487744105E-002 -1.3816494309E+002 +4.5491548027E-002 -1.3882734537E+002 +6.7554675911E-001 -3.5221488307E+001
37600600000.000 +5.8510773188E-001 -4.8303479966E+001 +4.7604616090E-002 -1.3938847483E+002 +4.5457566624E-002 -1.4025701339E+002 +6.7399616178E-001 -3.5324366057E+001
37800550000.000 +5.8290464146E-001 -4.8380063433E+001 +4.7139679727E-002 -1.4036619372E+002 +4.4758812263E-002 -1.4065393943E+002 +6.7342069681E-001 -3.5430115509E+001
38000500000.000 +5.8281585348E-001 -4.8593938460E+001 +4.7038413027E-002 -1.4131423848E+002 +4.5306786597E-002 -1.4074871182E+002 +6.7247774115E-001 -3.5445533691E+001
38200450000.000 +5.8246622283E-001 -4.8650262944E+001 +4.6380684082E-002 -1.4281844858E+002 +4.4889141120E-002 -1.4280990472E+002 +6.7024385825E-001 -3.5523002848E+001
38400400000.000 +5.8068238930E-001 -4.8838756066E+001 +4.6183364742E-002 -1.4323139699E+002 +4.3918169202E-002 -1.4336105624E+002 +6.6891326539E-001 -3.5632579467E+001
38600350000.000 +5.7962838543E-001 -4.9043409011E+001 +4.5563822624E-002 -1.4434474373E+002 +4.4239079420E-002 -1.4426908957E+002 +6.6729940820E-001 -3.5681545789E+001
38800300000.000 +5.7821627740E-001 -4.9116048567E+001 +4.4795613784E-002 -1.4456918704E+002 +4.3731233565E-002 -1.4482931501E+002 +6.6513139417E-001 -3.5843190803E+001
39000250000.000 +5.7540691718E-001 -4.9312472889E+001 +4.4814479983E-002 -1.4537405678E+002 +4.3556625379E-002 -1.4605367282E+002 +6.6440766043E-001 -3.5947605812E+001
39200200000.000 +5.7371188392E-001 -4.9300648314E+001 +4.4333215497E-002 -1.4663260831E+002 +4.3266447199E-002 -1.4687429638E+002 +6.6278926018E-001 -3.6057130659E+001
39400150000.000 +5.7234094200E-001 -4.9457435846E+001 +4.4246567595E-002 -1.4657422561E+002 +4.3662600854E-002 -1.4821762157E+002 +6.6101360922E-001 -3.6211047964E+001
39600100000.000 +5.7186368762E-001 -4.9380191972E+001 +4.3964405339E-002 -1.4692973545E+002 +4.3102125884E-002 -1.4827615928E+002 +6.5947555866E-001 -3.6323939743E+001
39800050000.000 +5.7153766283E-001 -4.9525262457E+001 +4.5003659283E-002 -1.4743531067E+002 +4.3992534857E-002 -1.4927402099E+002 +6.5994442060E-001 -3.6410439984E+001
40000000000.000 +5.7070922460E-001 -4.9640066147E+001 +4.4915036328E-002 -1.4888166969E+002 +4.3673136201E-002 -1.5099785668E+002 +6.6013581505E-001 -3.6536448313E+001
