# Supplementary material for: Conductivity and radio frequency performance data for silver nanoparticle inks deposited via aerosol jet deposition and processed under varying conditions
Source: Data Brief. 2020 Sep 24;33:106331. doi: 10.1016/j.dib.2020.106331 (PMC7560714; doi:10.1016/j.dib.2020.106331)
Supplement: Supplementary file 3 [file mmc3.zip › Sintering Study/Clariant Ink/RF Data/CLA_15_02.S2P]

!  2-Port S-parameters saved by WinCal
! VAR MeasName=S-Parameters (CALIBRATED_DATA) read from VNA (E8364B)
! VAR MeasDate=11/27/2017 3:52:26 PM
! VAR NAME=AFRL171011_09_02
! VAR FILENAME=AFRL171011_09_02.S2P
! VAR DATE=11/27/2017 3:52:26 PM
! VAR PHYS_PORTS=1,2
! VAR ObjTypeName=DATASET
! VAR IndexType=Frequency
!
# Hz S MA R 50
10000000.000 +9.8731397900E-001 -2.6025732502E-001 +9.4602235002E-004 +5.6354492360E+000 +3.0674299722E-003 -4.3567401870E+001 +9.9013952674E-001 -1.1017201365E-001
209950000.000 +9.8140355332E-001 -5.0730463666E-001 +9.1461579160E-004 +1.1845549701E+001 +8.4384176912E-004 +1.6954429860E+001 +9.8798090183E-001 -4.5861615917E-001
409900000.000 +9.7971713797E-001 -8.3943243402E-001 +9.0784019581E-004 +1.9605600509E+001 +8.8079929192E-004 +1.1175229424E+001 +9.8668075661E-001 -7.8513248193E-001
609850000.000 +9.7810648803E-001 -1.1830173047E+000 +6.8083676174E-004 +3.9332925409E+000 +6.4847681083E-004 +5.8281285573E+000 +9.8546755898E-001 -1.1434050235E+000
809800000.000 +9.7689210945E-001 -1.4596118724E+000 +1.0228252175E-003 +4.9589462621E+001 +9.7335144528E-004 +4.9392175994E+001 +9.8492539654E-001 -1.4353798568E+000
1009750000.000 +9.7464406939E-001 -1.7600040748E+000 +8.3299416761E-004 +7.8690943208E+001 +8.3186307606E-004 +7.7688294627E+001 +9.8409361509E-001 -1.8062075059E+000
1209700000.000 +9.7328374919E-001 -2.0130787758E+000 +1.3950361549E-003 +6.6950203308E+001 +1.4506668343E-003 +6.6964985947E+001 +9.8307177752E-001 -1.9807296534E+000
1409650000.000 +9.7230955167E-001 -2.3184644035E+000 +1.4874686938E-003 +5.8129560035E+001 +1.3723899319E-003 +5.6256274085E+001 +9.8299269373E-001 -2.3807220179E+000
1609600000.000 +9.7039962511E-001 -2.5592910689E+000 +1.3134535042E-003 +5.6006079843E+001 +1.3410501417E-003 +5.3964974200E+001 +9.8191860512E-001 -2.7020287025E+000
1809550000.000 +9.6799902741E-001 -2.8385215696E+000 +1.0588771034E-003 +7.5294518745E+001 +1.1204167646E-003 +7.6753310984E+001 +9.8045032231E-001 -2.9755911846E+000
2009500000.000 +9.6523718479E-001 -3.0458525235E+000 +1.8828785031E-003 +9.8410687751E+001 +1.8195272027E-003 +9.6208393623E+001 +9.7793824230E-001 -3.2492073992E+000
2209450000.000 +9.6247199791E-001 -3.1954000934E+000 +2.4102533414E-003 +9.1122979173E+001 +2.4235755668E-003 +9.1450360042E+001 +9.7738014917E-001 -3.5038228061E+000
2409400000.000 +9.6151145599E-001 -3.4800990007E+000 +2.7156457026E-003 +8.3878796341E+001 +2.6721348899E-003 +8.4503888886E+001 +9.7666329623E-001 -3.7735070204E+000
2609350000.000 +9.5934105772E-001 -3.6290909677E+000 +3.1403102900E-003 +8.1055154255E+001 +3.2863047143E-003 +8.1267710071E+001 +9.7584862822E-001 -4.0061055984E+000
2809300000.000 +9.5735407667E-001 -3.8278815305E+000 +3.2717036329E-003 +7.8164369977E+001 +3.2739746723E-003 +7.8189195058E+001 +9.7507927209E-001 -4.3449283274E+000
3009250000.000 +9.5616385953E-001 -4.0651955287E+000 +3.3887415897E-003 +8.0829701755E+001 +3.4317472973E-003 +8.0679512857E+001 +9.7411978466E-001 -4.6519539199E+000
3209200000.000 +9.5424668403E-001 -4.2403931377E+000 +4.0207485133E-003 +8.3695731908E+001 +4.0165582609E-003 +8.3979709371E+001 +9.7296221273E-001 -4.8654135182E+000
3409150000.000 +9.5243333820E-001 -4.4285686373E+000 +4.5932897737E-003 +7.9050772469E+001 +4.5693080019E-003 +7.9514371915E+001 +9.7187722339E-001 -5.1937385946E+000
3609100000.000 +9.5102108996E-001 -4.6212502892E+000 +4.9082709964E-003 +7.7802354326E+001 +4.8935654129E-003 +7.7953801247E+001 +9.7105936403E-001 -5.4585302984E+000
3809050000.000 +9.4954964029E-001 -4.7973285197E+000 +5.3341373202E-003 +7.5945067190E+001 +5.3118895338E-003 +7.6571160938E+001 +9.7014202950E-001 -5.6730507813E+000
4009000000.000 +9.4834246743E-001 -4.9746900697E+000 +5.6527086312E-003 +7.1981748211E+001 +5.6115202329E-003 +7.1252697941E+001 +9.6994215617E-001 -5.9742526804E+000
4208950000.000 +9.4628747623E-001 -5.1629081994E+000 +5.7242854312E-003 +7.0725270198E+001 +5.7813660471E-003 +7.0097018582E+001 +9.6847882411E-001 -6.2532562628E+000
4408900000.000 +9.4479168433E-001 -5.3289752018E+000 +6.0389065919E-003 +7.0199097727E+001 +6.0116898360E-003 +6.9643859827E+001 +9.6741805799E-001 -6.3987465418E+000
4608850000.000 +9.4307310568E-001 -5.4583277275E+000 +6.3859632712E-003 +6.9086018456E+001 +6.3544888099E-003 +6.8379656498E+001 +9.6570203928E-001 -6.7116895514E+000
4808800000.000 +9.4061007482E-001 -5.6442822051E+000 +6.8162538519E-003 +6.7387183086E+001 +6.7754946743E-003 +6.6594377660E+001 +9.6489067948E-001 -6.9915468831E+000
5008750000.000 +9.3907740725E-001 -5.7914121674E+000 +7.2744227632E-003 +6.4603476115E+001 +7.1408072134E-003 +6.5074602191E+001 +9.6399555821E-001 -7.2054953975E+000
5208700000.000 +9.3709955864E-001 -5.9195313658E+000 +7.7150852073E-003 +6.4157635703E+001 +7.6327257921E-003 +6.3910075603E+001 +9.6275720375E-001 -7.4408135756E+000
5408650000.000 +9.3576089958E-001 -6.0918379029E+000 +8.0821183848E-003 +6.0871250329E+001 +7.9983431915E-003 +6.0310280855E+001 +9.6212050564E-001 -7.6937460216E+000
5608600000.000 +9.3490953326E-001 -6.2553588867E+000 +8.4881869971E-003 +5.8199031655E+001 +8.4223423256E-003 +5.7928925609E+001 +9.6098846743E-001 -7.9773438364E+000
5808550000.000 +9.3302632454E-001 -6.3914824641E+000 +8.7891034736E-003 +5.4884071093E+001 +8.7487793271E-003 +5.4895662945E+001 +9.5994189959E-001 -8.1776015474E+000
6008500000.000 +9.3177650843E-001 -6.5976633533E+000 +8.8944168239E-003 +5.2764296988E+001 +8.8213312686E-003 +5.2533938783E+001 +9.5900528504E-001 -8.4716497732E+000
6208450000.000 +9.3027530965E-001 -6.7245358709E+000 +9.1309802968E-003 +5.0752551576E+001 +9.0649273887E-003 +5.0175549693E+001 +9.5833889275E-001 -8.7292196547E+000
6408400000.000 +9.2898031767E-001 -6.8646135810E+000 +9.2685131458E-003 +4.8224300203E+001 +9.1788088595E-003 +4.7373251359E+001 +9.5737845027E-001 -8.9965651397E+000
6608350000.000 +9.2784520745E-001 -7.0435953392E+000 +9.3563303654E-003 +4.6451044834E+001 +9.4005749633E-003 +4.5894845969E+001 +9.5618419835E-001 -9.2715750734E+000
6808300000.000 +9.2581654356E-001 -7.1775309215E+000 +9.5003441724E-003 +4.4304938344E+001 +9.4892919123E-003 +4.4253457346E+001 +9.5500941040E-001 -9.4886095983E+000
7008250000.000 +9.2483946886E-001 -7.2871387612E+000 +9.6413335738E-003 +4.2915556391E+001 +9.5193178861E-003 +4.2756243825E+001 +9.5330645570E-001 -9.7561624667E+000
7208200000.000 +9.2325527446E-001 -7.4369382693E+000 +9.8113513368E-003 +4.1644583510E+001 +9.6969414219E-003 +4.0660963880E+001 +9.5194659197E-001 -1.0009313366E+001
7408150000.000 +9.2136802601E-001 -7.5828654579E+000 +9.7928304875E-003 +4.0027412342E+001 +9.7107570843E-003 +3.9615992464E+001 +9.5078318833E-001 -1.0216623841E+001
7608100000.000 +9.1952949842E-001 -7.7055010331E+000 +9.9702617531E-003 +3.8914554142E+001 +9.8352602106E-003 +3.9020866464E+001 +9.4963013471E-001 -1.0454228331E+001
7808050000.000 +9.1770773056E-001 -7.8868035625E+000 +1.0023740513E-002 +3.7983415688E+001 +9.9367593586E-003 +3.7885256758E+001 +9.4822118854E-001 -1.0742691872E+001
8008000000.000 +9.1667354642E-001 -8.0280180469E+000 +1.0164371831E-002 +3.7529335613E+001 +1.0081551017E-002 +3.7430783679E+001 +9.4691298533E-001 -1.0972535826E+001
8207950000.000 +9.1507414733E-001 -8.1476922874E+000 +1.0276967557E-002 +3.6353495952E+001 +1.0252582405E-002 +3.6438574798E+001 +9.4555635364E-001 -1.1197406076E+001
8407900000.000 +9.1330395453E-001 -8.2838091404E+000 +1.0540483400E-002 +3.6091001919E+001 +1.0387982156E-002 +3.5459920966E+001 +9.4426409865E-001 -1.1445166860E+001
8607850000.000 +9.1197364437E-001 -8.4280345563E+000 +1.0753301719E-002 +3.4415939055E+001 +1.0683427742E-002 +3.3953906496E+001 +9.4314140433E-001 -1.1674270601E+001
8807800000.000 +9.1080387300E-001 -8.5060208287E+000 +1.0973528447E-002 +3.3795139548E+001 +1.0744601936E-002 +3.3226547364E+001 +9.4169994713E-001 -1.1877884325E+001
9007750000.000 +9.0924335657E-001 -8.6378598131E+000 +1.1123263977E-002 +3.1998226504E+001 +1.1010226638E-002 +3.2051773180E+001 +9.4049759837E-001 -1.2142204787E+001
9207700000.000 +9.0804684112E-001 -8.7817228365E+000 +1.1277929600E-002 +3.1275452297E+001 +1.1091522957E-002 +3.0616542027E+001 +9.3968538642E-001 -1.2346898367E+001
9407650000.000 +9.0702941579E-001 -8.8627005905E+000 +1.1405030255E-002 +3.0061545627E+001 +1.1314194719E-002 +2.9695514960E+001 +9.3810146555E-001 -1.2581083468E+001
9607600000.000 +9.0527799662E-001 -9.0104468639E+000 +1.1598600507E-002 +2.9165942621E+001 +1.1400966936E-002 +2.8293090978E+001 +9.3679709527E-001 -1.2810007387E+001
9807550000.000 +9.0399438407E-001 -9.1932655584E+000 +1.1650747824E-002 +2.7807308463E+001 +1.1369138025E-002 +2.7249791365E+001 +9.3584721370E-001 -1.3015394335E+001
10007500000.000 +9.0255286191E-001 -9.2642795171E+000 +1.1669566941E-002 +2.6457848620E+001 +1.1444714060E-002 +2.6160977041E+001 +9.3328871882E-001 -1.3217091197E+001
10207450000.000 +9.0030609257E-001 -9.3391467471E+000 +1.1807979636E-002 +2.5857639437E+001 +1.1650805782E-002 +2.5631098400E+001 +9.3228082430E-001 -1.3460880853E+001
10407400000.000 +8.9899647181E-001 -9.5373382095E+000 +1.1961622536E-002 +2.4692733060E+001 +1.1860527493E-002 +2.4941550854E+001 +9.3059072387E-001 -1.3648911084E+001
10607350000.000 +8.9781533184E-001 -9.6137273575E+000 +1.2179773842E-002 +2.4172147790E+001 +1.1895498422E-002 +2.3729994811E+001 +9.2951255169E-001 -1.3915425429E+001
10807300000.000 +8.9603923682E-001 -9.7084438892E+000 +1.2263964012E-002 +2.3798014284E+001 +1.2080802569E-002 +2.3510955342E+001 +9.2782347138E-001 -1.4112681335E+001
11007250000.000 +8.9468745655E-001 -9.8539427585E+000 +1.2447070880E-002 +2.2891958570E+001 +1.2367807505E-002 +2.2133184307E+001 +9.2650340196E-001 -1.4352013830E+001
11207200000.000 +8.9367782538E-001 -9.9343188451E+000 +1.2674451867E-002 +2.1219825410E+001 +1.2464319645E-002 +2.0909723628E+001 +9.2510856291E-001 -1.4537649122E+001
11407150000.000 +8.9206604174E-001 -1.0046842425E+001 +1.2637168201E-002 +2.1030273834E+001 +1.2433191481E-002 +2.0109310239E+001 +9.2367078879E-001 -1.4764538598E+001
11607100000.000 +8.9101070979E-001 -1.0231991168E+001 +1.2969780633E-002 +1.9835070592E+001 +1.2581187545E-002 +1.9477894801E+001 +9.2257304417E-001 -1.4956016296E+001
11807050000.000 +8.8975320300E-001 -1.0253965629E+001 +1.2862045277E-002 +1.9236877008E+001 +1.2725620336E-002 +1.8237598401E+001 +9.2187669007E-001 -1.5230857294E+001
12007000000.000 +8.8787160189E-001 -1.0392754076E+001 +1.3202217202E-002 +1.8908109917E+001 +1.2808344274E-002 +1.8142647866E+001 +9.2004028640E-001 -1.5446345602E+001
12206950000.000 +8.8693343858E-001 -1.0515419623E+001 +1.3294056024E-002 +1.7839146363E+001 +1.3086597245E-002 +1.7180146942E+001 +9.1892077111E-001 -1.5600705505E+001
12406900000.000 +8.8565469166E-001 -1.0583248383E+001 +1.3538223278E-002 +1.7246017870E+001 +1.3146583077E-002 +1.5829577457E+001 +9.1796366604E-001 -1.5814801136E+001
12606850000.000 +8.8416298307E-001 -1.0669504107E+001 +1.3599374042E-002 +1.6239985350E+001 +1.3235665641E-002 +1.5592122391E+001 +9.1558599739E-001 -1.5934965506E+001
12806800000.000 +8.8163083800E-001 -1.0755966407E+001 +1.3799240531E-002 +1.5923097053E+001 +1.3381824436E-002 +1.4969040768E+001 +9.1430228665E-001 -1.6170185199E+001
13006750000.000 +8.8189033400E-001 -1.0792738029E+001 +1.3859961173E-002 +1.4923565922E+001 +1.3660782492E-002 +1.3514236390E+001 +9.1342007386E-001 -1.6351038284E+001
13206700000.000 +8.8034663343E-001 -1.0914167452E+001 +1.4065857723E-002 +1.4571318886E+001 +1.3720668273E-002 +1.3114636683E+001 +9.1160904470E-001 -1.6589380309E+001
13406650000.000 +8.7852048449E-001 -1.1103050740E+001 +1.4439704754E-002 +1.3345005347E+001 +1.4145289150E-002 +1.3486422422E+001 +9.1005184113E-001 -1.6797605426E+001
13606600000.000 +8.7760950345E-001 -1.1231048380E+001 +1.4806344019E-002 +1.2430629850E+001 +1.4579921132E-002 +1.1478647876E+001 +9.0875195984E-001 -1.6932284032E+001
13806550000.000 +8.7628656881E-001 -1.1304385872E+001 +1.4870250739E-002 +1.0586240559E+001 +1.4533902416E-002 +9.8233445893E+000 +9.0702545420E-001 -1.7202999714E+001
14006500000.000 +8.7509515821E-001 -1.1478522946E+001 +1.4973942230E-002 +1.0079982253E+001 +1.4747257082E-002 +9.3586208934E+000 +9.0507671897E-001 -1.7399296024E+001
14206450000.000 +8.7343829391E-001 -1.1583663227E+001 +1.5162711940E-002 +9.2443043288E+000 +1.4858896053E-002 +8.7972641902E+000 +9.0350243917E-001 -1.7548759303E+001
14406400000.000 +8.7230147462E-001 -1.1637271637E+001 +1.5445493021E-002 +8.4530487046E+000 +1.5253757094E-002 +8.4760680203E+000 +9.0188578661E-001 -1.7805575003E+001
14606350000.000 +8.7104777205E-001 -1.1756953101E+001 +1.5573564394E-002 +7.4053379017E+000 +1.5295418887E-002 +6.8845747280E+000 +9.0061751138E-001 -1.7986676328E+001
14806300000.000 +8.7003963791E-001 -1.1879900058E+001 +1.5990833429E-002 +6.8557505031E+000 +1.5519070823E-002 +6.4625079467E+000 +8.9929976873E-001 -1.8135504164E+001
15006250000.000 +8.6866867410E-001 -1.1949114649E+001 +1.6204233263E-002 +5.5352988538E+000 +1.5831490666E-002 +4.7797371615E+000 +8.9766577633E-001 -1.8326751964E+001
15206200000.000 +8.6741835411E-001 -1.2050626480E+001 +1.6477904278E-002 +4.2444240632E+000 +1.5918418439E-002 +4.1972512873E+000 +8.9635545495E-001 -1.8499137474E+001
15406150000.000 +8.6680634886E-001 -1.2183336112E+001 +1.6579341635E-002 +2.8239764506E+000 +1.6192489296E-002 +2.0653676117E+000 +8.9472663126E-001 -1.8636218248E+001
15606100000.000 +8.6486171559E-001 -1.2151267089E+001 +1.6601774885E-002 +1.9506643682E+000 +1.5884229208E-002 +9.9953751590E-001 +8.9329723656E-001 -1.8813969320E+001
15806050000.000 +8.6322348003E-001 -1.2321887608E+001 +1.6696063577E-002 +1.1324807227E+000 +1.6341991834E-002 +5.9875198849E-001 +8.9229804820E-001 -1.9018260847E+001
16006000000.000 +8.6189540178E-001 -1.2388917990E+001 +1.7082579057E-002 +2.1703585675E-001 +1.6430307888E-002 -7.2047280920E-001 +8.9072209471E-001 -1.9087816202E+001
16205950000.000 +8.6087947087E-001 -1.2448930763E+001 +1.7310326590E-002 -8.4339432750E-001 +1.6723328560E-002 -1.2035214263E+000 +8.8934397023E-001 -1.9345907766E+001
16405900000.000 +8.5963420404E-001 -1.2571353789E+001 +1.7774067058E-002 -1.2178692353E+000 +1.6792066327E-002 -2.8720719960E+000 +8.8766950499E-001 -1.9560422697E+001
16605850000.000 +8.5802507949E-001 -1.2688737696E+001 +1.7952187503E-002 -3.0265445494E+000 +1.7327548364E-002 -3.5257692341E+000 +8.8658059591E-001 -1.9653901014E+001
16805800000.000 +8.5730397005E-001 -1.2732447242E+001 +1.8078811755E-002 -4.0916876054E+000 +1.7463530470E-002 -5.6632859520E+000 +8.8494035858E-001 -1.9867187486E+001
17005750000.000 +8.5538958775E-001 -1.2893531193E+001 +1.8284552902E-002 -5.9240882443E+000 +1.7591575768E-002 -6.1845140231E+000 +8.8399390041E-001 -2.0032116180E+001
17205700000.000 +8.5302046693E-001 -1.3031938171E+001 +1.8371658968E-002 -7.3029936829E+000 +1.7839658967E-002 -7.9424745203E+000 +8.8342417449E-001 -2.0140207879E+001
17405650000.000 +8.5150110371E-001 -1.3007545849E+001 +1.8521656392E-002 -9.2945873988E+000 +1.7923056980E-002 -9.4651930868E+000 +8.8169584054E-001 -2.0340919773E+001
17605600000.000 +8.5060842744E-001 -1.3105303862E+001 +1.8358784002E-002 -9.9777743515E+000 +1.7899730919E-002 -1.0510795129E+001 +8.8050364060E-001 -2.0540850530E+001
17805550000.000 +8.4944817677E-001 -1.3235738026E+001 +1.8562804822E-002 -1.1446643565E+001 +1.8192403821E-002 -1.1454378682E+001 +8.7911884029E-001 -2.0706987663E+001
18005500000.000 +8.4907148019E-001 -1.3275818784E+001 +1.8610783697E-002 -1.2018086211E+001 +1.8094967753E-002 -1.3102502082E+001 +8.7673398570E-001 -2.0916774400E+001
18205450000.000 +8.4781196731E-001 -1.3372503441E+001 +1.8920639328E-002 -1.2790742253E+001 +1.8296746519E-002 -1.3782903958E+001 +8.7511881519E-001 -2.1105271378E+001
18405400000.000 +8.4629705162E-001 -1.3468997474E+001 +1.8765404752E-002 -1.4670649344E+001 +1.8424517968E-002 -1.5501629881E+001 +8.7413394821E-001 -2.1205330524E+001
18605350000.000 +8.4528051845E-001 -1.3533312282E+001 +1.8743639982E-002 -1.5391790140E+001 +1.8255701872E-002 -1.6311010127E+001 +8.7258409765E-001 -2.1320681710E+001
18805300000.000 +8.4386807116E-001 -1.3634474295E+001 +1.9066600455E-002 -1.6044941445E+001 +1.8172604490E-002 -1.6439098737E+001 +8.7083721261E-001 -2.1567759765E+001
19005250000.000 +8.4290073050E-001 -1.3753472028E+001 +1.9193883066E-002 -1.6945884800E+001 +1.8644445483E-002 -1.7723292152E+001 +8.6964556260E-001 -2.1704271952E+001
19205200000.000 +8.4167970872E-001 -1.3749751316E+001 +1.9400446051E-002 -1.7613510849E+001 +1.8480818498E-002 -1.8686289867E+001 +8.6824951480E-001 -2.1823229012E+001
19405150000.000 +8.3996056922E-001 -1.3842571792E+001 +1.9570339651E-002 -1.8772168184E+001 +1.8671829173E-002 -1.9334649081E+001 +8.6669530626E-001 -2.2064569616E+001
19605100000.000 +8.3844000677E-001 -1.3942307440E+001 +1.9691928326E-002 -1.9881716429E+001 +1.8692752342E-002 -2.0607810059E+001 +8.6527630851E-001 -2.2177396822E+001
19805050000.000 +8.3749916321E-001 -1.3965175291E+001 +1.9711580743E-002 -2.0200770987E+001 +1.8995775020E-002 -2.0725975648E+001 +8.6409593677E-001 -2.2260848686E+001
20005000000.000 +8.3600595241E-001 -1.4071747391E+001 +2.0175609348E-002 -2.1178540814E+001 +1.9334947474E-002 -2.1948804302E+001 +8.6261779392E-001 -2.2434961861E+001
20204950000.000 +8.3438993313E-001 -1.4266778109E+001 +2.0765315200E-002 -2.2956416360E+001 +1.9758383278E-002 -2.2179986050E+001 +8.6114962950E-001 -2.2595522022E+001
20404900000.000 +8.3470073339E-001 -1.4211163230E+001 +2.0776102742E-002 -2.4114830056E+001 +1.9936047885E-002 -2.4930248923E+001 +8.5936148151E-001 -2.2656381340E+001
20604850000.000 +8.3358186334E-001 -1.4384980242E+001 +2.1011477670E-002 -2.5163464600E+001 +1.9841309933E-002 -2.5152152412E+001 +8.5807064075E-001 -2.2880228377E+001
20804800000.000 +8.3115397700E-001 -1.4422935648E+001 +2.1181864797E-002 -2.6210459709E+001 +2.0519721571E-002 -2.7536326204E+001 +8.5668731050E-001 -2.3037648129E+001
21004750000.000 +8.3039956122E-001 -1.4525213391E+001 +2.1377537596E-002 -2.7766418559E+001 +2.0483537607E-002 -2.8825276811E+001 +8.5540513027E-001 -2.3137668074E+001
21204700000.000 +8.2977554225E-001 -1.4578357108E+001 +2.1562622818E-002 -2.8718696320E+001 +2.0829180864E-002 -3.0091622680E+001 +8.5381454085E-001 -2.3353520933E+001
21404650000.000 +8.2785035372E-001 -1.4760616338E+001 +2.1643135280E-002 -3.0399939220E+001 +2.0939664599E-002 -3.0717769935E+001 +8.5250895303E-001 -2.3463180862E+001
21604600000.000 +8.2659336962E-001 -1.4829817755E+001 +2.1501465698E-002 -3.1935640993E+001 +2.1391943993E-002 -3.2760237311E+001 +8.5121675436E-001 -2.3567123911E+001
21804550000.000 +8.2550722562E-001 -1.4858601636E+001 +2.1719616329E-002 -3.3019638597E+001 +2.1014051651E-002 -3.4154028198E+001 +8.4916567486E-001 -2.3836989340E+001
22004500000.000 +8.2335530709E-001 -1.4978438047E+001 +2.2254736026E-002 -3.4837528435E+001 +2.1581186340E-002 -3.4555108810E+001 +8.4815560074E-001 -2.3916284994E+001
22204450000.000 +8.2284612718E-001 -1.4976745895E+001 +2.2462295517E-002 -3.5485691623E+001 +2.1489461206E-002 -3.6524332035E+001 +8.4653635465E-001 -2.3995453214E+001
22404400000.000 +8.2176897771E-001 -1.5058306144E+001 +2.2573207985E-002 -3.6659823818E+001 +2.1493405608E-002 -3.7895349232E+001 +8.4534691107E-001 -2.4189436194E+001
22604350000.000 +8.1949610172E-001 -1.5204301688E+001 +2.2604952573E-002 -3.8103094056E+001 +2.1477609584E-002 -3.9226183890E+001 +8.4405497158E-001 -2.4294836562E+001
22804300000.000 +8.1808140783E-001 -1.5181111311E+001 +2.2650791701E-002 -4.0239319703E+001 +2.1790240889E-002 -4.1376178333E+001 +8.4324084268E-001 -2.4319481040E+001
23004250000.000 +8.1653727116E-001 -1.5280942495E+001 +2.2543815649E-002 -4.2478464304E+001 +2.1475266986E-002 -4.2883899659E+001 +8.4154845027E-001 -2.4564698995E+001
23204200000.000 +8.1557519445E-001 -1.5357948532E+001 +2.2713007700E-002 -4.3463687935E+001 +2.1434796975E-002 -4.4133212946E+001 +8.4071377696E-001 -2.4560809019E+001
23404150000.000 +8.1397716275E-001 -1.5409710343E+001 +2.2502258009E-002 -4.5324617101E+001 +2.1482467315E-002 -4.5748557125E+001 +8.3978551030E-001 -2.4685822304E+001
23604100000.000 +8.1241975694E-001 -1.5267840681E+001 +2.2620454193E-002 -4.5373376702E+001 +2.1224988133E-002 -4.6786031988E+001 +8.3792022895E-001 -2.4872226156E+001
23804050000.000 +8.1127687452E-001 -1.5391121766E+001 +2.2368619850E-002 -4.7562297608E+001 +2.0956279788E-002 -4.7227803726E+001 +8.3718152676E-001 -2.4956995583E+001
24004000000.000 +8.1044980751E-001 -1.5293650250E+001 +2.2340484613E-002 -4.8091444240E+001 +2.1362503981E-002 -4.9097313207E+001 +8.3553778811E-001 -2.4986318249E+001
24203950000.000 +8.1134263432E-001 -1.5319300728E+001 +2.2640963551E-002 -4.8686860984E+001 +2.1155288652E-002 -4.9734666604E+001 +8.3432919330E-001 -2.5220072366E+001
24403900000.000 +8.1119730895E-001 -1.5486025307E+001 +2.2509143222E-002 -4.9130883737E+001 +2.1376670262E-002 -5.0751934600E+001 +8.3370439754E-001 -2.5358965768E+001
24603850000.000 +8.0977670205E-001 -1.5741048987E+001 +2.2678580722E-002 -5.0738550028E+001 +2.1605702983E-002 -5.1015488926E+001 +8.3263051933E-001 -2.5457983873E+001
24803800000.000 +8.0963879917E-001 -1.5758502257E+001 +2.2945760914E-002 -5.1199038875E+001 +2.1792435717E-002 -5.2830232308E+001 +8.3155284285E-001 -2.5609848336E+001
25003750000.000 +8.0652638990E-001 -1.5915400553E+001 +2.3403308282E-002 -5.3212717019E+001 +2.1627696039E-002 -5.3528216472E+001 +8.2990407574E-001 -2.5774955540E+001
25203700000.000 +8.0570337141E-001 -1.5947046941E+001 +2.3093266862E-002 -5.4226055759E+001 +2.2368210166E-002 -5.4253101439E+001 +8.2976086446E-001 -2.5822725659E+001
25403650000.000 +8.0483057034E-001 -1.5948442337E+001 +2.2961274067E-002 -5.5624175938E+001 +2.1999380473E-002 -5.6785518179E+001 +8.2828343350E-001 -2.6008442824E+001
25603600000.000 +8.0349514816E-001 -1.6068005489E+001 +2.2844716178E-002 -5.6301166600E+001 +2.1919791957E-002 -5.6474148122E+001 +8.2743530664E-001 -2.6185172515E+001
25803550000.000 +8.0275410517E-001 -1.6218855023E+001 +2.3158900010E-002 -5.7673098325E+001 +2.2017662847E-002 -5.8343342291E+001 +8.2581403821E-001 -2.6263215243E+001
26003500000.000 +8.0165522551E-001 -1.6316300087E+001 +2.2976705301E-002 -5.9215314948E+001 +2.2088588253E-002 -5.9483036582E+001 +8.2436250234E-001 -2.6424897941E+001
26203450000.000 +7.9999487786E-001 -1.6369063660E+001 +2.3105318963E-002 -5.9912302013E+001 +2.2144542490E-002 -6.0624625762E+001 +8.2291778817E-001 -2.6569132364E+001
26403400000.000 +7.9860188574E-001 -1.6438050692E+001 +2.3469752517E-002 -6.1738265796E+001 +2.2202420205E-002 -6.1970461752E+001 +8.2230626054E-001 -2.6636702458E+001
26603350000.000 +7.9727069423E-001 -1.6437387279E+001 +2.2966928594E-002 -6.2263138939E+001 +2.2052364308E-002 -6.3911733456E+001 +8.2037516394E-001 -2.6776227698E+001
26803300000.000 +7.9621094259E-001 -1.6435340566E+001 +2.3246329166E-002 -6.3579937938E+001 +2.1827732940E-002 -6.4390381438E+001 +8.1972700981E-001 -2.6866471575E+001
27003250000.000 +7.9459691185E-001 -1.6504263856E+001 +2.3041339323E-002 -6.5357974187E+001 +2.1945872179E-002 -6.6097948730E+001 +8.1920199709E-001 -2.6890800949E+001
27203200000.000 +7.9308375366E-001 -1.6475551858E+001 +2.2919424121E-002 -6.6512763902E+001 +2.1099270314E-002 -6.7235846288E+001 +8.1795483855E-001 -2.7041300161E+001
27403150000.000 +7.9200697201E-001 -1.6550272214E+001 +2.2774472295E-002 -6.7040613381E+001 +2.1174671721E-002 -6.7725908044E+001 +8.1761518738E-001 -2.7219521966E+001
27603100000.000 +7.9029789053E-001 -1.6640526897E+001 +2.2989328056E-002 -6.8334787379E+001 +2.1449800836E-002 -6.8174223264E+001 +8.1613933280E-001 -2.7236014133E+001
27803050000.000 +7.8853876918E-001 -1.6651969362E+001 +2.2563383943E-002 -6.9171086080E+001 +2.0959097975E-002 -7.0398127271E+001 +8.1482665901E-001 -2.7377537552E+001
28003000000.000 +7.8741229527E-001 -1.6732804763E+001 +2.2571599994E-002 -6.8947542688E+001 +2.1099109758E-002 -6.9570923321E+001 +8.1417455117E-001 -2.7526318357E+001
28202950000.000 +7.8650490753E-001 -1.6863161549E+001 +2.3348909776E-002 -6.9443871326E+001 +2.1538918523E-002 -6.9245509537E+001 +8.1288359965E-001 -2.7586982890E+001
28402900000.000 +7.8621177907E-001 -1.6903328834E+001 +2.3718797945E-002 -6.9804118391E+001 +2.2588959482E-002 -7.0474196862E+001 +8.1104714915E-001 -2.7749583732E+001
28602850000.000 +7.8478730078E-001 -1.6882748644E+001 +2.3962344726E-002 -7.1096384963E+001 +2.2486558613E-002 -7.2612222741E+001 +8.1045661320E-001 -2.7916997246E+001
28802800000.000 +7.8352264786E-001 -1.7019047257E+001 +2.4243445450E-002 -7.3008843070E+001 +2.2906303880E-002 -7.3478252985E+001 +8.1037775507E-001 -2.8079740071E+001
29002750000.000 +7.8368307993E-001 -1.7049746539E+001 +2.4544948966E-002 -7.4266632761E+001 +2.2954115458E-002 -7.5803567050E+001 +8.0871098095E-001 -2.8199389495E+001
29202700000.000 +7.8218036708E-001 -1.7065742606E+001 +2.4396457629E-002 -7.4883910225E+001 +2.2974573011E-002 -7.7436419137E+001 +8.0767840144E-001 -2.8440081645E+001
29402650000.000 +7.8060898350E-001 -1.7148810941E+001 +2.4856199249E-002 -7.6321270462E+001 +2.3211170217E-002 -7.8511933993E+001 +8.0716233034E-001 -2.8526702875E+001
29602600000.000 +7.8045313944E-001 -1.7086886080E+001 +2.4696465687E-002 -7.8387711746E+001 +2.3174566124E-002 -8.0041048480E+001 +8.0606991988E-001 -2.8619373377E+001
29802550000.000 +7.7874636984E-001 -1.7164670537E+001 +2.4700489434E-002 -7.8890605381E+001 +2.2902829432E-002 -8.1498061835E+001 +8.0543829844E-001 -2.8763488348E+001
30002500000.000 +7.7744427348E-001 -1.7249138948E+001 +2.4717454398E-002 -8.0780860326E+001 +2.2908786206E-002 -8.1261170829E+001 +8.0487917478E-001 -2.8826347058E+001
30202450000.000 +7.7691482441E-001 -1.7228875222E+001 +2.4125479099E-002 -8.2161388205E+001 +2.3172760943E-002 -8.3310000488E+001 +8.0356732864E-001 -2.8938611292E+001
30402400000.000 +7.7522136774E-001 -1.7289875367E+001 +2.4327831647E-002 -8.3495088905E+001 +2.2578990787E-002 -8.4714493017E+001 +8.0227846159E-001 -2.9137442049E+001
30602350000.000 +7.7374707440E-001 -1.7450344757E+001 +2.4010536993E-002 -8.4895451267E+001 +2.2450752987E-002 -8.3896530203E+001 +8.0153800122E-001 -2.9272981690E+001
30802300000.000 +7.7288403445E-001 -1.7459403973E+001 +2.4155412104E-002 -8.5511272536E+001 +2.2441047624E-002 -8.5764908509E+001 +7.9910319301E-001 -2.9293000385E+001
31002250000.000 +7.7152340163E-001 -1.7439210795E+001 +2.3508761811E-002 -8.6532470404E+001 +2.2236662665E-002 -8.6488213142E+001 +7.9787724885E-001 -2.9526254345E+001
31202200000.000 +7.6992081880E-001 -1.7645590935E+001 +2.3625954744E-002 -8.6834464719E+001 +2.2027449599E-002 -8.7195792134E+001 +7.9604189774E-001 -2.9625436349E+001
31402150000.000 +7.6815020993E-001 -1.7565728964E+001 +2.3605535375E-002 -8.6733475090E+001 +2.2797402078E-002 -8.6401218655E+001 +7.9430422941E-001 -2.9791172820E+001
31602100000.000 +7.6736302087E-001 -1.7477937832E+001 +2.5189117112E-002 -8.6480166692E+001 +2.3153117875E-002 -8.8788532006E+001 +7.9231463728E-001 -2.9966455660E+001
31802050000.000 +7.6568868361E-001 -1.7684486237E+001 +2.4348272797E-002 -8.8648500684E+001 +2.3357275393E-002 -8.8178298696E+001 +7.9103384823E-001 -3.0106323336E+001
32002000000.000 +7.6538040455E-001 -1.7690527263E+001 +2.5808436030E-002 -8.9755082782E+001 +2.3509356232E-002 -9.1478419316E+001 +7.8973377846E-001 -3.0193788514E+001
32201950000.000 +7.6467801173E-001 -1.7647090981E+001 +2.5540642734E-002 -9.1373580078E+001 +2.3312595244E-002 -9.3348057197E+001 +7.8819037137E-001 -3.0324484009E+001
32401900000.000 +7.6392991452E-001 -1.7719729330E+001 +2.6161107950E-002 -9.3053042601E+001 +2.3034782846E-002 -9.5377751028E+001 +7.8699030495E-001 -3.0453936211E+001
32601850000.000 +7.6320003515E-001 -1.7792105393E+001 +2.5592609554E-002 -9.4588163769E+001 +2.3045373875E-002 -9.6439477026E+001 +7.8598409356E-001 -3.0517900836E+001
32801800000.000 +7.6245408020E-001 -1.7868018913E+001 +2.6192484019E-002 -9.5441113977E+001 +2.3316123107E-002 -9.8247733065E+001 +7.8394322553E-001 -3.0628454698E+001
33001750000.000 +7.6137244943E-001 -1.7824865313E+001 +2.6366525397E-002 -9.7055748597E+001 +2.3867261746E-002 -9.9227516375E+001 +7.8329983686E-001 -3.0808907488E+001
33201700000.000 +7.5995064711E-001 -1.7981475140E+001 +2.6657270350E-002 -9.8530293676E+001 +2.4719866546E-002 -1.0043476591E+002 +7.8264528310E-001 -3.0863492542E+001
33401650000.000 +7.5879312326E-001 -1.8006599993E+001 +2.6630421670E-002 -1.0029972128E+002 +2.4484682104E-002 -1.0192056608E+002 +7.8059782586E-001 -3.0987114926E+001
33601600000.000 +7.5732410692E-001 -1.7952520031E+001 +2.6123921414E-002 -1.0178426730E+002 +2.4109655731E-002 -1.0333273422E+002 +7.7980391517E-001 -3.1065100118E+001
33801550000.000 +7.5630017435E-001 -1.8004172020E+001 +2.6059817652E-002 -1.0330936340E+002 +2.4278991330E-002 -1.0407505055E+002 +7.7824821246E-001 -3.1130883452E+001
34001500000.000 +7.5528103580E-001 -1.8028804530E+001 +2.5832721944E-002 -1.0427568080E+002 +2.4227780143E-002 -1.0532760346E+002 +7.7637626277E-001 -3.1368807701E+001
34201450000.000 +7.5381832689E-001 -1.7999999753E+001 +2.6311735348E-002 -1.0541086876E+002 +2.3890350509E-002 -1.0725729757E+002 +7.7592665874E-001 -3.1495174198E+001
34401400000.000 +7.5267230100E-001 -1.8127247046E+001 +2.5807941328E-002 -1.0761876413E+002 +2.3254858322E-002 -1.0979655650E+002 +7.7398085122E-001 -3.1606702261E+001
34601350000.000 +7.5203654627E-001 -1.8087375871E+001 +2.5441773020E-002 -1.0901602098E+002 +2.1597208305E-002 -1.1268827832E+002 +7.7251120814E-001 -3.1556433828E+001
34801300000.000 +7.5111243277E-001 -1.8098079507E+001 +2.5466107054E-002 -1.0969323218E+002 +1.9470567704E-002 -1.1357953559E+002 +7.7090201095E-001 -3.1682094748E+001
35001250000.000 +7.4880803622E-001 -1.8166726925E+001 +2.5040303642E-002 -1.1027194894E+002 +2.0560264595E-002 -1.1245320523E+002 +7.6979939370E-001 -3.1697768137E+001
35201200000.000 +7.4777366788E-001 -1.8154362981E+001 +2.5546532827E-002 -1.1079916615E+002 +1.9871419332E-002 -1.1455296703E+002 +7.6708747302E-001 -3.1751627625E+001
35401150000.000 +7.4723873098E-001 -1.8152617482E+001 +2.5747053434E-002 -1.1275383933E+002 +2.0927342637E-002 -1.1529311346E+002 +7.6679853235E-001 -3.1902443535E+001
35601100000.000 +7.4570057606E-001 -1.8244653995E+001 +2.6187584481E-002 -1.1353844642E+002 +2.1250909203E-002 -1.1604834589E+002 +7.6518200995E-001 -3.1986214109E+001
35801050000.000 +7.4569997444E-001 -1.8335967803E+001 +2.5824318950E-002 -1.1509369360E+002 +2.2477446458E-002 -1.1783040925E+002 +7.6329283326E-001 -3.2185592367E+001
36001000000.000 +7.4388111011E-001 -1.8300835937E+001 +2.6481388317E-002 -1.1612194237E+002 +2.3305921033E-002 -1.1925737982E+002 +7.6187586613E-001 -3.2264931896E+001
36200950000.000 +7.4347705037E-001 -1.8420279019E+001 +2.6443134014E-002 -1.1768955697E+002 +2.3977735231E-002 -1.1900268539E+002 +7.6057685209E-001 -3.2265607934E+001
36400900000.000 +7.4303504103E-001 -1.8446737212E+001 +2.6734287841E-002 -1.1915220821E+002 +2.4312779869E-002 -1.2181847939E+002 +7.5813480054E-001 -3.2457426011E+001
36600850000.000 +7.4239983948E-001 -1.8479138468E+001 +2.6376699216E-002 -1.2071248785E+002 +2.3748171933E-002 -1.2315668469E+002 +7.5655589019E-001 -3.2652171332E+001
36800800000.000 +7.4186264426E-001 -1.8645396129E+001 +2.6737725955E-002 -1.2207604823E+002 +2.4206859771E-002 -1.2492070777E+002 +7.5572385671E-001 -3.2667603442E+001
37000750000.000 +7.4075711367E-001 -1.8724814286E+001 +2.6285588434E-002 -1.2363036018E+002 +2.3886640196E-002 -1.2625670696E+002 +7.5480629446E-001 -3.2718557322E+001
37200700000.000 +7.3983805347E-001 -1.8807760218E+001 +2.6646145640E-002 -1.2403869738E+002 +2.3625523271E-002 -1.2711686029E+002 +7.5475672826E-001 -3.2853183293E+001
37400650000.000 +7.3855572097E-001 -1.8762812118E+001 +2.6229826001E-002 -1.2668439399E+002 +2.3376572803E-002 -1.2777905681E+002 +7.5490411740E-001 -3.2887135417E+001
37600600000.000 +7.3717637656E-001 -1.8832242526E+001 +2.6254689252E-002 -1.2792107888E+002 +2.3413028857E-002 -1.2971672832E+002 +7.5324483088E-001 -3.2986849407E+001
37800550000.000 +7.3568457571E-001 -1.8742120174E+001 +2.6099372450E-002 -1.2912762826E+002 +2.3053830766E-002 -1.3058618159E+002 +7.5199653543E-001 -3.3058441698E+001
38000500000.000 +7.3463946747E-001 -1.8727701127E+001 +2.6318068476E-002 -1.3022060058E+002 +2.3218321167E-002 -1.3059385497E+002 +7.5090656504E-001 -3.3049975651E+001
38200450000.000 +7.3406334426E-001 -1.8733583286E+001 +2.5741026219E-002 -1.3235055770E+002 +2.3237905729E-002 -1.3325172415E+002 +7.4870779485E-001 -3.3121555610E+001
38400400000.000 +7.3228285116E-001 -1.8597362353E+001 +2.5664795967E-002 -1.3311304111E+002 +2.2599265124E-002 -1.3425361586E+002 +7.4716190946E-001 -3.3219986581E+001
38600350000.000 +7.3077687929E-001 -1.8711822723E+001 +2.5339406752E-002 -1.3437061358E+002 +2.2693460185E-002 -1.3536701114E+002 +7.4600851651E-001 -3.3260697032E+001
38800300000.000 +7.3001790072E-001 -1.8612240369E+001 +2.4795821704E-002 -1.3486699106E+002 +2.2605874875E-002 -1.3590189051E+002 +7.4354466418E-001 -3.3359637400E+001
39000250000.000 +7.2849902839E-001 -1.8613698490E+001 +2.4906106187E-002 -1.3595600398E+002 +2.2528529706E-002 -1.3738279533E+002 +7.4309014931E-001 -3.3472238301E+001
39200200000.000 +7.2735362779E-001 -1.8564246917E+001 +2.4699134786E-002 -1.3744014095E+002 +2.2333878781E-002 -1.3878097395E+002 +7.4148466750E-001 -3.3574986598E+001
39400150000.000 +7.2618593554E-001 -1.8511361981E+001 +2.4504409298E-002 -1.3749335517E+002 +2.2493027709E-002 -1.3995333138E+002 +7.3960237301E-001 -3.3697592665E+001
39600100000.000 +7.2717758025E-001 -1.8385367262E+001 +2.4249014661E-002 -1.3782619625E+002 +2.2105191868E-002 -1.4039653456E+002 +7.3773676900E-001 -3.3797139968E+001
39800050000.000 +7.2692305918E-001 -1.8526774934E+001 +2.5191668886E-002 -1.3818529428E+002 +2.2766420669E-002 -1.4063789594E+002 +7.3768127119E-001 -3.3844360532E+001
40000000000.000 +7.2692746610E-001 -1.8527057391E+001 +2.5396680614E-002 -1.3996964896E+002 +2.2815392072E-002 -1.4286617988E+002 +7.3814516430E-001 -3.3970075652E+001
