# Supplementary material for: Conductivity and radio frequency performance data for silver nanoparticle inks deposited via aerosol jet deposition and processed under varying conditions
Source: Data Brief. 2020 Sep 24;33:106331. doi: 10.1016/j.dib.2020.106331 (PMC7560714; doi:10.1016/j.dib.2020.106331)
Supplement: Supplementary file 3 [file mmc3.zip › Sintering Study/Clariant Ink/RF Data/CLA_15_03.S2P]

!  2-Port S-parameters saved by WinCal
! VAR MeasName=S-Parameters (CALIBRATED_DATA) read from VNA (E8364B)
! VAR MeasDate=11/27/2017 3:53:16 PM
! VAR NAME=AFRL171011_09_03
! VAR FILENAME=AFRL171011_09_03.S2P
! VAR DATE=11/27/2017 3:53:16 PM
! VAR PHYS_PORTS=1,2
! VAR ObjTypeName=DATASET
! VAR IndexType=Frequency
!
# Hz S MA R 50
10000000.000 +9.9270909851E-001 -1.0118348680E-001 +5.1039571423E-004 +3.3190485862E+001 +2.7447374357E-003 -4.2102572667E+001 +9.9304538731E-001 -1.1222804349E-001
209950000.000 +9.9195964598E-001 -4.2611385831E-001 +5.8292383144E-004 +9.6378645881E-002 +4.7931685980E-004 +7.7683088787E+000 +9.9282867123E-001 -4.6901354231E-001
409900000.000 +9.9132146127E-001 -7.4004083265E-001 +3.9741613528E-004 +1.5228726189E+001 +3.8272049494E-004 +1.2782499166E+001 +9.9114464168E-001 -7.8952884770E-001
609850000.000 +9.9006778386E-001 -1.0511077231E+000 +2.8596605358E-004 -4.8339567792E+001 +2.7877536989E-004 -4.2826907627E+001 +9.8905823895E-001 -1.1423002494E+000
809800000.000 +9.8878401037E-001 -1.3160462834E+000 +5.4914316722E-004 +8.6031947077E+001 +5.0159001452E-004 +8.4852226313E+001 +9.8804361947E-001 -1.4116834314E+000
1009750000.000 +9.8729954984E-001 -1.6104582649E+000 +5.5380637552E-004 +1.2615951103E+002 +5.7903654556E-004 +1.2514739058E+002 +9.8653407645E-001 -1.7134137458E+000
1209700000.000 +9.8699597405E-001 -1.8703123074E+000 +9.5359162398E-004 +9.2007055562E+001 +1.1223323980E-003 +9.5050672966E+001 +9.8535424760E-001 -1.9214437151E+000
1409650000.000 +9.8652063382E-001 -2.1591524612E+000 +1.0264678261E-003 +8.6756611410E+001 +1.0013419914E-003 +8.7836356001E+001 +9.8480396400E-001 -2.2513908602E+000
1609600000.000 +9.8531509726E-001 -2.4079207994E+000 +7.3640532216E-004 +9.0563154473E+001 +8.0240490228E-004 +8.4807856101E+001 +9.8385319064E-001 -2.5505102855E+000
1809550000.000 +9.8441635501E-001 -2.7020801759E+000 +8.8294743765E-004 +1.1843558244E+002 +8.5630557055E-004 +1.1844951494E+002 +9.8283017792E-001 -2.8548323354E+000
2009500000.000 +9.8285245784E-001 -3.0024326920E+000 +1.7400744220E-003 +1.2516602005E+002 +1.7913655786E-003 +1.2867985637E+002 +9.8056417106E-001 -3.1342953841E+000
2209450000.000 +9.8179025604E-001 -3.2046026870E+000 +2.3275256370E-003 +1.1220178887E+002 +2.2604992446E-003 +1.1440083575E+002 +9.7985432488E-001 -3.3348366795E+000
2409400000.000 +9.8180544442E-001 -3.4879274471E+000 +2.4610345994E-003 +1.0489121002E+002 +2.4420584137E-003 +1.0348129620E+002 +9.7930898732E-001 -3.5849402429E+000
2609350000.000 +9.8067611949E-001 -3.7017651912E+000 +2.8439074747E-003 +1.0086129544E+002 +2.8189287004E-003 +1.0027913372E+002 +9.7824247434E-001 -3.8469910404E+000
2809300000.000 +9.7974591792E-001 -3.9281079051E+000 +2.9770511824E-003 +9.5333416978E+001 +2.9849990968E-003 +9.6307248762E+001 +9.7735390960E-001 -4.1571953340E+000
3009250000.000 +9.7869400203E-001 -4.2027162611E+000 +3.1235650712E-003 +9.8834504297E+001 +3.0494646975E-003 +9.9082456749E+001 +9.7602346792E-001 -4.3942262900E+000
3209200000.000 +9.7758512060E-001 -4.4239525363E+000 +3.6673356855E-003 +1.0085404298E+002 +3.6852201820E-003 +1.0147141106E+002 +9.7478733435E-001 -4.6295120437E+000
3409150000.000 +9.7647103357E-001 -4.6821054539E+000 +4.2862612861E-003 +9.5047090926E+001 +4.2494027144E-003 +9.5820196634E+001 +9.7399474926E-001 -4.8774149695E+000
3609100000.000 +9.7570027180E-001 -4.9398490087E+000 +4.4418043745E-003 +9.3148492496E+001 +4.5310949808E-003 +9.3160015442E+001 +9.7286046688E-001 -5.1352958524E+000
3809050000.000 +9.7473965408E-001 -5.1484303949E+000 +4.9387061620E-003 +8.9940466343E+001 +4.8889120453E-003 +9.0040891949E+001 +9.7139661462E-001 -5.3054328861E+000
4009000000.000 +9.7390855901E-001 -5.3820885062E+000 +5.1990266444E-003 +8.5083531147E+001 +5.1934960736E-003 +8.5018331983E+001 +9.7101065271E-001 -5.5977549410E+000
4208950000.000 +9.7276270349E-001 -5.6506417388E+000 +5.2855960788E-003 +8.4237460607E+001 +5.2881754473E-003 +8.3860413590E+001 +9.6927722764E-001 -5.8168037111E+000
4408900000.000 +9.7225054356E-001 -5.8837991452E+000 +5.6871844145E-003 +8.3011917542E+001 +5.7149986822E-003 +8.3086914857E+001 +9.6876988912E-001 -6.0419964377E+000
4608850000.000 +9.7114551691E-001 -6.0876956826E+000 +6.0849220309E-003 +8.2628741198E+001 +6.0160261152E-003 +8.1932826298E+001 +9.6766118168E-001 -6.3096674827E+000
4808800000.000 +9.7044758244E-001 -6.3690388183E+000 +6.4529299852E-003 +8.0218291816E+001 +6.4511051367E-003 +7.9868649234E+001 +9.6673493784E-001 -6.5045861878E+000
5008750000.000 +9.6956014836E-001 -6.5921191896E+000 +6.8016003512E-003 +7.7545948589E+001 +6.8135503297E-003 +7.7648728553E+001 +9.6610470169E-001 -6.7397673290E+000
5208700000.000 +9.6799294347E-001 -6.8125314956E+000 +7.3650967864E-003 +7.5748250172E+001 +7.2573764779E-003 +7.5488226169E+001 +9.6437569306E-001 -6.9580455365E+000
5408650000.000 +9.6712647910E-001 -7.0387203029E+000 +7.6921124589E-003 +7.2301487604E+001 +7.6681130003E-003 +7.1882441432E+001 +9.6315275139E-001 -7.1872874612E+000
5608600000.000 +9.6626326844E-001 -7.2768962958E+000 +8.0997701422E-003 +6.9442803201E+001 +8.0516579050E-003 +6.8844873552E+001 +9.6223672774E-001 -7.4259006720E+000
5808550000.000 +9.6438016260E-001 -7.4749019505E+000 +8.3449826583E-003 +6.5483463920E+001 +8.2801265335E-003 +6.5574954216E+001 +9.6115752489E-001 -7.6474628754E+000
6008500000.000 +9.6360458385E-001 -7.7481558239E+000 +8.5097675914E-003 +6.3223513281E+001 +8.4116634799E-003 +6.3152815958E+001 +9.5997551827E-001 -7.9137508656E+000
6208450000.000 +9.6248584688E-001 -7.9626231495E+000 +8.7679788871E-003 +6.0634288180E+001 +8.6837204356E-003 +6.0924386242E+001 +9.5877497953E-001 -8.1429313193E+000
6408400000.000 +9.6136682516E-001 -8.1891613978E+000 +8.8446435557E-003 +5.8646232500E+001 +8.7563957322E-003 +5.8343304253E+001 +9.5767629773E-001 -8.3833880287E+000
6608350000.000 +9.6061364792E-001 -8.4350215951E+000 +9.0181362555E-003 +5.6673684103E+001 +9.0033845606E-003 +5.5992060432E+001 +9.5645980648E-001 -8.6327322620E+000
6808300000.000 +9.5936202524E-001 -8.6646549829E+000 +9.1698776284E-003 +5.4736672879E+001 +9.1367808134E-003 +5.4057747521E+001 +9.5524375331E-001 -8.8417536814E+000
7008250000.000 +9.5836069688E-001 -8.8386050320E+000 +9.3543011418E-003 +5.3448688380E+001 +9.2307569758E-003 +5.2601987728E+001 +9.5409558917E-001 -9.0764266482E+000
7208200000.000 +9.5728264795E-001 -9.0800773801E+000 +9.5051430271E-003 +5.1083332442E+001 +9.3844288940E-003 +5.0589724597E+001 +9.5277397008E-001 -9.3201113530E+000
7408150000.000 +9.5616891598E-001 -9.3309080157E+000 +9.5130369455E-003 +5.0019272428E+001 +9.3822318800E-003 +4.9150481644E+001 +9.5168439298E-001 -9.4940867233E+000
7608100000.000 +9.5475897868E-001 -9.5429589226E+000 +9.6661800358E-003 +4.8196129699E+001 +9.5190816574E-003 +4.8962714246E+001 +9.5028702336E-001 -9.7365247844E+000
7808050000.000 +9.5345464116E-001 -9.7860091235E+000 +9.8153176268E-003 +4.7871008415E+001 +9.6839523984E-003 +4.7200939853E+001 +9.4874368950E-001 -9.9842457473E+000
8008000000.000 +9.5232146769E-001 -1.0017679291E+001 +9.9378481720E-003 +4.7102948420E+001 +9.7955655743E-003 +4.7136466610E+001 +9.4677062959E-001 -1.0171660315E+001
8207950000.000 +9.5070590500E-001 -1.0224923152E+001 +1.0090385232E-002 +4.5460319332E+001 +1.0043423316E-002 +4.5404101521E+001 +9.4551815757E-001 -1.0391832166E+001
8407900000.000 +9.4899314803E-001 -1.0433771632E+001 +1.0240138453E-002 +4.5139821543E+001 +1.0190877272E-002 +4.4948773922E+001 +9.4426566537E-001 -1.0612247459E+001
8607850000.000 +9.4789336249E-001 -1.0650575428E+001 +1.0541104182E-002 +4.3631984225E+001 +1.0488295575E-002 +4.3319812327E+001 +9.4296284597E-001 -1.0818143246E+001
8807800000.000 +9.4641210457E-001 -1.0823880564E+001 +1.0694435654E-002 +4.2504630474E+001 +1.0565530267E-002 +4.1949557802E+001 +9.4167720817E-001 -1.1011586107E+001
9007750000.000 +9.4524312229E-001 -1.1048365034E+001 +1.0937444489E-002 +4.1024645395E+001 +1.0891279734E-002 +4.0646636366E+001 +9.4003973067E-001 -1.1267536980E+001
9207700000.000 +9.4404229833E-001 -1.1272398244E+001 +1.1063486381E-002 +3.9887791155E+001 +1.1052779969E-002 +3.9283523020E+001 +9.3904961061E-001 -1.1418837426E+001
9407650000.000 +9.4275991666E-001 -1.1436160291E+001 +1.1311144958E-002 +3.8200671118E+001 +1.1173025769E-002 +3.7665250707E+001 +9.3757652952E-001 -1.1636357685E+001
9607600000.000 +9.4133075636E-001 -1.1647827069E+001 +1.1417229171E-002 +3.7205162756E+001 +1.1301048939E-002 +3.6470442867E+001 +9.3625606070E-001 -1.1868263295E+001
9807550000.000 +9.4032393880E-001 -1.1912431689E+001 +1.1552729401E-002 +3.5813087952E+001 +1.1396414905E-002 +3.5297694229E+001 +9.3512431204E-001 -1.2035833615E+001
10007500000.000 +9.3897754780E-001 -1.2083261331E+001 +1.1517500051E-002 +3.4823159500E+001 +1.1423285827E-002 +3.3897271974E+001 +9.3334748914E-001 -1.2218781295E+001
10207450000.000 +9.3732336230E-001 -1.2289916122E+001 +1.1749486106E-002 +3.4235639471E+001 +1.1627406895E-002 +3.3973521404E+001 +9.3231594639E-001 -1.2479828741E+001
10407400000.000 +9.3626619684E-001 -1.2543360424E+001 +1.1937013777E-002 +3.3112176367E+001 +1.1880246402E-002 +3.2846605383E+001 +9.3070600690E-001 -1.2605957233E+001
10607350000.000 +9.3464297647E-001 -1.2692043898E+001 +1.2094919164E-002 +3.2062166251E+001 +1.1885575501E-002 +3.1760515574E+001 +9.2935633579E-001 -1.2832641232E+001
10807300000.000 +9.3308128467E-001 -1.2888555347E+001 +1.2247459035E-002 +3.1463561727E+001 +1.2092338159E-002 +3.1489144707E+001 +9.2731246275E-001 -1.3010949532E+001
11007250000.000 +9.3167243471E-001 -1.3111209638E+001 +1.2499492357E-002 +3.0208816064E+001 +1.2438980580E-002 +2.9752080146E+001 +9.2615280279E-001 -1.3218034789E+001
11207200000.000 +9.3037810803E-001 -1.3278719831E+001 +1.2585372263E-002 +2.8922371139E+001 +1.2523800963E-002 +2.8881122451E+001 +9.2466116885E-001 -1.3380619975E+001
11407150000.000 +9.2856773582E-001 -1.3446891579E+001 +1.2635880706E-002 +2.8344544257E+001 +1.2568501661E-002 +2.7379419500E+001 +9.2291464484E-001 -1.3586384428E+001
11607100000.000 +9.2743111421E-001 -1.3717319256E+001 +1.3109661519E-002 +2.6966368139E+001 +1.2800945573E-002 +2.6934533448E+001 +9.2189264271E-001 -1.3813053282E+001
11807050000.000 +9.2655247443E-001 -1.3817962516E+001 +1.2941366631E-002 +2.6234254847E+001 +1.2851707549E-002 +2.5784265964E+001 +9.2044383935E-001 -1.3965178719E+001
12007000000.000 +9.2396421258E-001 -1.4045562899E+001 +1.3318671978E-002 +2.6029619025E+001 +1.2905864910E-002 +2.5636037946E+001 +9.1887891983E-001 -1.4196736143E+001
12206950000.000 +9.2315805404E-001 -1.4243847836E+001 +1.3386467792E-002 +2.5037645132E+001 +1.3328632575E-002 +2.4240678108E+001 +9.1781945014E-001 -1.4321455350E+001
12406900000.000 +9.2170193643E-001 -1.4381249440E+001 +1.3734195462E-002 +2.3946189524E+001 +1.3290169423E-002 +2.3318826731E+001 +9.1693308089E-001 -1.4527818861E+001
12606850000.000 +9.1998849113E-001 -1.4580425391E+001 +1.3806150135E-002 +2.2994802638E+001 +1.3575509538E-002 +2.2684438317E+001 +9.1506195124E-001 -1.4665505139E+001
12806800000.000 +9.1805959891E-001 -1.4732132064E+001 +1.3993515717E-002 +2.2601380338E+001 +1.3715960520E-002 +2.1990235014E+001 +9.1388707156E-001 -1.4871891860E+001
13006750000.000 +9.1832162902E-001 -1.4887667054E+001 +1.4189127486E-002 +2.1603995186E+001 +1.3947249114E-002 +2.0490849463E+001 +9.1294237204E-001 -1.5005575212E+001
13206700000.000 +9.1730081389E-001 -1.5087363759E+001 +1.4396345827E-002 +2.1409255232E+001 +1.4142258274E-002 +2.0384512916E+001 +9.1108899737E-001 -1.5183310558E+001
13406650000.000 +9.1507528039E-001 -1.5341997332E+001 +1.4793505003E-002 +2.0342830576E+001 +1.4606450594E-002 +1.9839564893E+001 +9.0965729100E-001 -1.5401346719E+001
13606600000.000 +9.1352856065E-001 -1.5535622701E+001 +1.5217333498E-002 +1.8817311476E+001 +1.4983884926E-002 +1.7969121887E+001 +9.0773899985E-001 -1.5502510246E+001
13806550000.000 +9.1132083449E-001 -1.5700535723E+001 +1.5250620368E-002 +1.6678978852E+001 +1.5052384361E-002 +1.6364075543E+001 +9.0623733105E-001 -1.5759599108E+001
14006500000.000 +9.1020509396E-001 -1.5961584685E+001 +1.5295397280E-002 +1.6029017728E+001 +1.5231130929E-002 +1.5464771205E+001 +9.0426292900E-001 -1.5923519481E+001
14206450000.000 +9.0838153540E-001 -1.6171778693E+001 +1.5442928372E-002 +1.5017155610E+001 +1.5396766065E-002 +1.5090218224E+001 +9.0283373618E-001 -1.6000756056E+001
14406400000.000 +9.0722925012E-001 -1.6299560601E+001 +1.5891959800E-002 +1.4285265039E+001 +1.5721474344E-002 +1.4386250261E+001 +9.0107486313E-001 -1.6286490945E+001
14606350000.000 +9.0558079081E-001 -1.6458437146E+001 +1.5995353337E-002 +1.3173380499E+001 +1.5774886765E-002 +1.2795122168E+001 +8.9976427779E-001 -1.6432127000E+001
14806300000.000 +9.0426072909E-001 -1.6645998718E+001 +1.6413442615E-002 +1.2311526015E+001 +1.6056340541E-002 +1.2282823403E+001 +8.9819082066E-001 -1.6565033563E+001
15006250000.000 +9.0275773546E-001 -1.6798989696E+001 +1.6685294404E-002 +1.1034116059E+001 +1.6384026082E-002 +1.0155022591E+001 +8.9660820649E-001 -1.6744764778E+001
15206200000.000 +9.0124963901E-001 -1.6969031723E+001 +1.6914140151E-002 +9.8176371839E+000 +1.6533371204E-002 +9.8694749403E+000 +8.9577778997E-001 -1.6903129089E+001
15406150000.000 +9.0058749330E-001 -1.7123649756E+001 +1.7044163608E-002 +8.1413558216E+000 +1.6795704849E-002 +7.4851681111E+000 +8.9492119215E-001 -1.7037045254E+001
15606100000.000 +8.9918314178E-001 -1.7236587019E+001 +1.7132619480E-002 +7.5260994979E+000 +1.6553297553E-002 +6.3431569648E+000 +8.9362005399E-001 -1.7228105504E+001
15806050000.000 +8.9717126376E-001 -1.7495884902E+001 +1.7294941794E-002 +6.7085955767E+000 +1.6939101277E-002 +5.7688910773E+000 +8.9196170477E-001 -1.7378085609E+001
16006000000.000 +8.9578137801E-001 -1.7642270271E+001 +1.7773728495E-002 +5.4247766943E+000 +1.7097033098E-002 +4.5293624327E+000 +8.9049356362E-001 -1.7477858752E+001
16205950000.000 +8.9469200510E-001 -1.7735658152E+001 +1.7903329191E-002 +4.6968695201E+000 +1.7409195552E-002 +4.0511805330E+000 +8.8915469283E-001 -1.7646181204E+001
16405900000.000 +8.9234179467E-001 -1.7868424434E+001 +1.8393270518E-002 +3.6781807056E+000 +1.7431117848E-002 +2.4131739318E+000 +8.8746912549E-001 -1.7850136058E+001
16605850000.000 +8.9066169381E-001 -1.8110671777E+001 +1.8460550203E-002 +1.7957576533E+000 +1.8074287783E-002 +1.5206545429E+000 +8.8642400544E-001 -1.7933014834E+001
16805800000.000 +8.8934763237E-001 -1.8240288369E+001 +1.8582684311E-002 +8.2159309233E-001 +1.8265673283E-002 -8.8986001534E-001 +8.8484290003E-001 -1.8119104068E+001
17005750000.000 +8.8748685250E-001 -1.8478494182E+001 +1.8909867648E-002 -1.1736662740E+000 +1.8422101734E-002 -1.0249880852E+000 +8.8367191270E-001 -1.8262252868E+001
17205700000.000 +8.8520060628E-001 -1.8706664724E+001 +1.9105633758E-002 -2.5711350270E+000 +1.8600242910E-002 -3.3884114451E+000 +8.8286886298E-001 -1.8350990874E+001
17405650000.000 +8.8272623528E-001 -1.8737929760E+001 +1.9208273996E-002 -4.7331825162E+000 +1.8671996121E-002 -4.7953136368E+000 +8.8107475101E-001 -1.8537643684E+001
17605600000.000 +8.8128495023E-001 -1.8896118843E+001 +1.8979910406E-002 -5.4707164770E+000 +1.8654497329E-002 -6.1959497524E+000 +8.7977669147E-001 -1.8716126789E+001
17805550000.000 +8.8058072626E-001 -1.9099030188E+001 +1.9323596989E-002 -6.9427959437E+000 +1.8921384237E-002 -6.5995635309E+000 +8.7832600119E-001 -1.8849774490E+001
18005500000.000 +8.7964256576E-001 -1.9193333579E+001 +1.9300318786E-002 -7.5381275501E+000 +1.8994706729E-002 -8.5431688802E+000 +8.7628488946E-001 -1.9048118419E+001
18205450000.000 +8.7845325060E-001 -1.9346869464E+001 +1.9583185353E-002 -8.3685201139E+000 +1.9228932872E-002 -9.2359818375E+000 +8.7521917624E-001 -1.9238999783E+001
18405400000.000 +8.7724090656E-001 -1.9533503323E+001 +1.9518868325E-002 -1.0313297606E+001 +1.9396863305E-002 -1.0852959333E+001 +8.7429272081E-001 -1.9279816750E+001
18605350000.000 +8.7576304414E-001 -1.9631266442E+001 +1.9657236735E-002 -1.1246632730E+001 +1.9249992609E-002 -1.2187473306E+001 +8.7266856569E-001 -1.9466948123E+001
18805300000.000 +8.7463800020E-001 -1.9836917519E+001 +1.9874388533E-002 -1.1909120734E+001 +1.9239954885E-002 -1.2175551830E+001 +8.7101872766E-001 -1.9640310979E+001
19005250000.000 +8.7322216065E-001 -2.0046640679E+001 +2.0044203331E-002 -1.3182789428E+001 +1.9585001104E-002 -1.3485793258E+001 +8.6973995360E-001 -1.9712670309E+001
19205200000.000 +8.7226614251E-001 -2.0096248514E+001 +2.0277590180E-002 -1.3986206959E+001 +1.9368441947E-002 -1.4862446521E+001 +8.6809932590E-001 -1.9858569154E+001
19405150000.000 +8.6977520688E-001 -2.0275513122E+001 +2.0444444052E-002 -1.4871028182E+001 +1.9648534322E-002 -1.5365124735E+001 +8.6676923240E-001 -2.0090536940E+001
19605100000.000 +8.6796447034E-001 -2.0426679014E+001 +2.0641560286E-002 -1.6081544073E+001 +1.9648115619E-002 -1.6400252798E+001 +8.6524983763E-001 -2.0199444520E+001
19805050000.000 +8.6688909018E-001 -2.0450658511E+001 +2.0749660098E-002 -1.6437777802E+001 +2.0062595117E-002 -1.6880021609E+001 +8.6428590662E-001 -2.0172461138E+001
20005000000.000 +8.6545616434E-001 -2.0708648681E+001 +2.1122942528E-002 -1.7307127788E+001 +2.0493393780E-002 -1.8292080371E+001 +8.6298749086E-001 -2.0398184566E+001
20204950000.000 +8.6278873135E-001 -2.0946883751E+001 +2.1590061291E-002 -1.8966075899E+001 +2.0917146248E-002 -1.9357772681E+001 +8.6134907121E-001 -2.0531401995E+001
20404900000.000 +8.6321973599E-001 -2.0909660243E+001 +2.1924431861E-002 -2.1125423350E+001 +2.0984593144E-002 -2.1634212560E+001 +8.6018405494E-001 -2.0613099964E+001
20604850000.000 +8.6050659118E-001 -2.1181973419E+001 +2.1768250460E-002 -2.1510801260E+001 +2.1057249124E-002 -2.1451651271E+001 +8.5852539944E-001 -2.0809103807E+001
20804800000.000 +8.5971303424E-001 -2.1263494076E+001 +2.2001608110E-002 -2.2705209612E+001 +2.1756027193E-002 -2.3410379735E+001 +8.5678059173E-001 -2.0944082596E+001
21004750000.000 +8.5809442273E-001 -2.1434723925E+001 +2.2321389000E-002 -2.4690038138E+001 +2.1672046304E-002 -2.5097569294E+001 +8.5636143266E-001 -2.1072709789E+001
21204700000.000 +8.5699399084E-001 -2.1511847873E+001 +2.2555931887E-002 -2.5070363798E+001 +2.2046019668E-002 -2.6782717104E+001 +8.5482415845E-001 -2.1262944477E+001
21404650000.000 +8.5561137091E-001 -2.1720152500E+001 +2.2808937282E-002 -2.7438714967E+001 +2.2243311740E-002 -2.8071864335E+001 +8.5340914275E-001 -2.1345991880E+001
21604600000.000 +8.5401749185E-001 -2.1898961972E+001 +2.2493438094E-002 -2.8889485867E+001 +2.2659168051E-002 -2.9610627628E+001 +8.5215590760E-001 -2.1439453565E+001
21804550000.000 +8.5295015154E-001 -2.2086908137E+001 +2.3061119686E-002 -3.0274747143E+001 +2.2243460834E-002 -3.1185847966E+001 +8.5005265160E-001 -2.1672905978E+001
22004500000.000 +8.5040675035E-001 -2.2149177651E+001 +2.3233140751E-002 -3.1564321959E+001 +2.2926405761E-002 -3.2010322400E+001 +8.4874024753E-001 -2.1775266929E+001
22204450000.000 +8.4983174075E-001 -2.2300529534E+001 +2.3480672837E-002 -3.3425722882E+001 +2.2904512338E-002 -3.3623550753E+001 +8.4730092545E-001 -2.1810694453E+001
22404400000.000 +8.4852184103E-001 -2.2330804405E+001 +2.3528212744E-002 -3.4794468383E+001 +2.2827907650E-002 -3.5414108653E+001 +8.4600175960E-001 -2.1968203580E+001
22604350000.000 +8.4612367140E-001 -2.2557800209E+001 +2.3707588194E-002 -3.6292587606E+001 +2.2747358307E-002 -3.6869968020E+001 +8.4510709438E-001 -2.2091493797E+001
22804300000.000 +8.4472550537E-001 -2.2639150565E+001 +2.3790458556E-002 -3.8819635033E+001 +2.2946167413E-002 -3.8978703178E+001 +8.4330154520E-001 -2.2095066545E+001
23004250000.000 +8.4291315242E-001 -2.2805638259E+001 +2.3628308833E-002 -4.0002397373E+001 +2.2450575792E-002 -4.0422729797E+001 +8.4196718570E-001 -2.2235368454E+001
23204200000.000 +8.4070030471E-001 -2.2902781291E+001 +2.3741580936E-002 -4.1310079045E+001 +2.2648084232E-002 -4.1582899367E+001 +8.4126467054E-001 -2.2346609898E+001
23404150000.000 +8.4007067660E-001 -2.3019799978E+001 +2.3557438664E-002 -4.3154618547E+001 +2.2688464101E-002 -4.2281216739E+001 +8.4012601761E-001 -2.2414533353E+001
23604100000.000 +8.3831139326E-001 -2.2964842395E+001 +2.3594871987E-002 -4.3244347326E+001 +2.2524811908E-002 -4.4081541211E+001 +8.3804140374E-001 -2.2535654426E+001
23804050000.000 +8.3632390263E-001 -2.3136486399E+001 +2.3529243416E-002 -4.5260754929E+001 +2.2096261313E-002 -4.4198204317E+001 +8.3822672155E-001 -2.2680960880E+001
24004000000.000 +8.3564686104E-001 -2.3127505665E+001 +2.3567437676E-002 -4.5812923422E+001 +2.2476124775E-002 -4.6321091103E+001 +8.3634844404E-001 -2.2773110975E+001
24203950000.000 +8.3797771624E-001 -2.3178672311E+001 +2.3606106484E-002 -4.6228138917E+001 +2.2596892064E-002 -4.7495805058E+001 +8.3575690254E-001 -2.2880675739E+001
24403900000.000 +8.3733341807E-001 -2.3488974400E+001 +2.3603328455E-002 -4.7418062419E+001 +2.2696802646E-002 -4.8234340422E+001 +8.3463150802E-001 -2.3020003798E+001
24603850000.000 +8.3629445608E-001 -2.3783995879E+001 +2.3892679751E-002 -4.8138110017E+001 +2.2810305699E-002 -4.9326899553E+001 +8.3384802621E-001 -2.3088017140E+001
24803800000.000 +8.3524692254E-001 -2.3812346088E+001 +2.4084905308E-002 -4.9222768331E+001 +2.3300844504E-002 -5.0658825563E+001 +8.3257808186E-001 -2.3247174913E+001
25003750000.000 +8.3243020499E-001 -2.4050304381E+001 +2.4503685355E-002 -5.1337208778E+001 +2.3030080381E-002 -5.1663097894E+001 +8.3116464001E-001 -2.3370802421E+001
25203700000.000 +8.3170521594E-001 -2.4145748621E+001 +2.4158186090E-002 -5.2621894359E+001 +2.3734968645E-002 -5.3237923183E+001 +8.3109851380E-001 -2.3405982934E+001
25403650000.000 +8.3022695630E-001 -2.4229857210E+001 +2.4166622340E-002 -5.3814232790E+001 +2.3367569255E-002 -5.4556728935E+001 +8.2937817559E-001 -2.3594588223E+001
25603600000.000 +8.2872034781E-001 -2.4382375427E+001 +2.4066966226E-002 -5.4868885868E+001 +2.3232844494E-002 -5.5046028761E+001 +8.2872272679E-001 -2.3734389029E+001
25803550000.000 +8.2801440940E-001 -2.4599969299E+001 +2.4151547787E-002 -5.5700124269E+001 +2.3479083600E-002 -5.7141651847E+001 +8.2691621222E-001 -2.3809019245E+001
26003500000.000 +8.2689964908E-001 -2.4741884690E+001 +2.4027215271E-002 -5.7529946886E+001 +2.3478904817E-002 -5.7918384070E+001 +8.2549781460E-001 -2.3959213215E+001
26203450000.000 +8.2512936308E-001 -2.4857431884E+001 +2.4101574551E-002 -5.8617550581E+001 +2.3437418918E-002 -5.9003144012E+001 +8.2444445525E-001 -2.4090668116E+001
26403400000.000 +8.2346110701E-001 -2.4979510777E+001 +2.4377642467E-002 -6.0629505596E+001 +2.3488455768E-002 -5.9970171058E+001 +8.2383794286E-001 -2.4135828003E+001
26603350000.000 +8.2280984577E-001 -2.5045954537E+001 +2.4266398385E-002 -6.0836521592E+001 +2.3413265910E-002 -6.2331477615E+001 +8.2184791958E-001 -2.4234170410E+001
26803300000.000 +8.2117078560E-001 -2.5110701751E+001 +2.4224097224E-002 -6.2596091139E+001 +2.3213722771E-002 -6.3288098912E+001 +8.2189496038E-001 -2.4376971453E+001
27003250000.000 +8.2037798031E-001 -2.5299089596E+001 +2.3962719600E-002 -6.4116488959E+001 +2.3178598452E-002 -6.4708818137E+001 +8.2083376345E-001 -2.4383818056E+001
27203200000.000 +8.1916013783E-001 -2.5357235730E+001 +2.3880452762E-002 -6.5544490704E+001 +2.2432247862E-002 -6.5712634436E+001 +8.2013943638E-001 -2.4473934870E+001
27403150000.000 +8.1777363165E-001 -2.5500614817E+001 +2.3920914722E-002 -6.5436398119E+001 +2.2538100386E-002 -6.5964084783E+001 +8.1910513738E-001 -2.4649768872E+001
27603100000.000 +8.1563942459E-001 -2.5671822249E+001 +2.4257358697E-002 -6.6784256699E+001 +2.2687490420E-002 -6.6885051416E+001 +8.1777107737E-001 -2.4669444429E+001
27803050000.000 +8.1386648815E-001 -2.5752390680E+001 +2.3667946959E-002 -6.8121515719E+001 +2.2495630829E-002 -6.8505949693E+001 +8.1683239784E-001 -2.4753451915E+001
28003000000.000 +8.1235909552E-001 -2.5963030771E+001 +2.3907751003E-002 -6.7290848175E+001 +2.2169918458E-002 -6.7599971783E+001 +8.1640378277E-001 -2.4893164539E+001
28202950000.000 +8.1068282265E-001 -2.6103119480E+001 +2.4587138281E-002 -6.8518376950E+001 +2.2922250778E-002 -6.7883661586E+001 +8.1510742206E-001 -2.4933846794E+001
28402900000.000 +8.0981757229E-001 -2.6188371127E+001 +2.4920414982E-002 -6.9189707618E+001 +2.4137788123E-002 -6.9121324781E+001 +8.1372362006E-001 -2.5071833708E+001
28602850000.000 +8.0888945874E-001 -2.6247738528E+001 +2.4961713093E-002 -7.0286868255E+001 +2.3907664564E-002 -7.1377998026E+001 +8.1294329913E-001 -2.5287910240E+001
28802800000.000 +8.0707880368E-001 -2.6429969330E+001 +2.5129717155E-002 -7.2061983190E+001 +2.4393390546E-002 -7.2060368229E+001 +8.1281283913E-001 -2.5403863241E+001
29002750000.000 +8.0680979935E-001 -2.6511034917E+001 +2.5392265386E-002 -7.3592487596E+001 +2.4412995258E-002 -7.4375074358E+001 +8.1109920680E-001 -2.5510115136E+001
29202700000.000 +8.0526291637E-001 -2.6570625340E+001 +2.5206490714E-002 -7.4040317381E+001 +2.4431887799E-002 -7.5355107122E+001 +8.1007641107E-001 -2.5737691703E+001
29402650000.000 +8.0323416589E-001 -2.6729473851E+001 +2.5806010906E-002 -7.5506555384E+001 +2.4729810677E-002 -7.6844777157E+001 +8.0966070626E-001 -2.5813617158E+001
29602600000.000 +8.0333435035E-001 -2.6749402435E+001 +2.5524300029E-002 -7.7414143558E+001 +2.4719366330E-002 -7.8300182966E+001 +8.0893254539E-001 -2.5910501810E+001
29802550000.000 +8.0180280701E-001 -2.6833499915E+001 +2.5816323434E-002 -7.8436375320E+001 +2.4310288200E-002 -7.9861594858E+001 +8.0838540326E-001 -2.6047606518E+001
30002500000.000 +8.0019749959E-001 -2.7085416231E+001 +2.5851101104E-002 -8.0025362543E+001 +2.4327846585E-002 -8.0092338546E+001 +8.0802789964E-001 -2.6087485729E+001
30202450000.000 +7.9947541937E-001 -2.7175848944E+001 +2.5252552113E-002 -8.1208772259E+001 +2.4689050552E-002 -8.2066243852E+001 +8.0687069941E-001 -2.6175918242E+001
30402400000.000 +7.9813422493E-001 -2.7270548362E+001 +2.5424403798E-002 -8.3600402898E+001 +2.3572149797E-002 -8.3413344316E+001 +8.0540712883E-001 -2.6354624402E+001
30602350000.000 +7.9624642762E-001 -2.7477539311E+001 +2.5192893105E-002 -8.4126337080E+001 +2.3969360051E-002 -8.2643514183E+001 +8.0495507465E-001 -2.6478490514E+001
30802300000.000 +7.9458132203E-001 -2.7556719849E+001 +2.5152179698E-002 -8.5408720697E+001 +2.3928465999E-002 -8.4765944633E+001 +8.0271370468E-001 -2.6455567388E+001
31002250000.000 +7.9263212409E-001 -2.7575720564E+001 +2.4499538120E-002 -8.6123802213E+001 +2.3707482928E-002 -8.5684970971E+001 +8.0131296182E-001 -2.6685672346E+001
31202200000.000 +7.9136532111E-001 -2.7862921794E+001 +2.4812352705E-002 -8.6349565850E+001 +2.3415970581E-002 -8.6226710302E+001 +8.0002006213E-001 -2.6839769969E+001
31402150000.000 +7.8897850349E-001 -2.7859543271E+001 +2.4713398550E-002 -8.6442711628E+001 +2.4176954067E-002 -8.5954319925E+001 +7.9824137905E-001 -2.6908722434E+001
31602100000.000 +7.8797028212E-001 -2.7843896704E+001 +2.5842818853E-002 -8.6600024715E+001 +2.4637052544E-002 -8.7549470461E+001 +7.9636493056E-001 -2.7036588476E+001
31802050000.000 +7.8631608631E-001 -2.8085754771E+001 +2.5419976574E-002 -8.8635652216E+001 +2.5083815072E-002 -8.7586724086E+001 +7.9539470929E-001 -2.7224587161E+001
32002000000.000 +7.8537613086E-001 -2.8132483637E+001 +2.6536716345E-002 -8.9762782197E+001 +2.5491044959E-002 -9.0190388370E+001 +7.9423813277E-001 -2.7274861247E+001
32201950000.000 +7.8420546020E-001 -2.8111064989E+001 +2.6272945040E-002 -9.1415611744E+001 +2.5813838064E-002 -9.1954155605E+001 +7.9334063883E-001 -2.7411005109E+001
32401900000.000 +7.8415361725E-001 -2.8275103081E+001 +2.7196089010E-002 -9.2977136652E+001 +2.5722355345E-002 -9.3807665204E+001 +7.9254683828E-001 -2.7589286113E+001
32601850000.000 +7.8338771012E-001 -2.8430508486E+001 +2.6545748285E-002 -9.4859001726E+001 +2.6005748995E-002 -9.4727230973E+001 +7.9136572454E-001 -2.7643723123E+001
32801800000.000 +7.8257131846E-001 -2.8523361332E+001 +2.6851477917E-002 -9.5323340410E+001 +2.5944061644E-002 -9.6981826319E+001 +7.8959628318E-001 -2.7729515113E+001
33001750000.000 +7.8109922194E-001 -2.8516027046E+001 +2.7122675274E-002 -9.7221398780E+001 +2.6181246664E-002 -9.8028746889E+001 +7.8875138413E-001 -2.7865511551E+001
33201700000.000 +7.8016245995E-001 -2.8776765800E+001 +2.7470251613E-002 -9.8680126790E+001 +2.6242089802E-002 -9.9646447493E+001 +7.8792770496E-001 -2.7952585276E+001
33401650000.000 +7.7842043632E-001 -2.8835329953E+001 +2.7139040678E-002 -1.0043944622E+002 +2.5927776699E-002 -1.0140344501E+002 +7.8611145407E-001 -2.8051317475E+001
33601600000.000 +7.7692038722E-001 -2.8860491084E+001 +2.6810059930E-002 -1.0195150090E+002 +2.5779033372E-002 -1.0243281206E+002 +7.8535206809E-001 -2.8141354224E+001
33801550000.000 +7.7576005445E-001 -2.9009212533E+001 +2.6773168725E-002 -1.0352397080E+002 +2.5707409452E-002 -1.0318901468E+002 +7.8381505981E-001 -2.8174819579E+001
34001500000.000 +7.7496973581E-001 -2.9079088826E+001 +2.6760082299E-002 -1.0395237955E+002 +2.5570944050E-002 -1.0503258236E+002 +7.8217674381E-001 -2.8424029948E+001
34201450000.000 +7.7294164083E-001 -2.9139569074E+001 +2.7039626894E-002 -1.0529649459E+002 +2.5670126727E-002 -1.0633640257E+002 +7.8135373882E-001 -2.8530480263E+001
34401400000.000 +7.7186230203E-001 -2.9333758838E+001 +2.6747907249E-002 -1.0692230185E+002 +2.5620630423E-002 -1.0779181424E+002 +7.7983465221E-001 -2.8616153937E+001
34601350000.000 +7.7125071213E-001 -2.9352389794E+001 +2.6559149015E-002 -1.0830556355E+002 +2.5322426382E-002 -1.0969439275E+002 +7.7810090339E-001 -2.8586967698E+001
34801300000.000 +7.7004793413E-001 -2.9364098049E+001 +2.6418303349E-002 -1.0942263456E+002 +2.4612497917E-002 -1.0995017390E+002 +7.7739080289E-001 -2.8778865103E+001
35001250000.000 +7.6761580549E-001 -2.9616148739E+001 +2.6172297500E-002 -1.0979724710E+002 +2.5052310863E-002 -1.0959709178E+002 +7.7615514461E-001 -2.8739748436E+001
35201200000.000 +7.6608129622E-001 -2.9621331736E+001 +2.6626368503E-002 -1.1096972622E+002 +2.5069590703E-002 -1.1220519664E+002 +7.7464258362E-001 -2.8925712909E+001
35401150000.000 +7.6547344953E-001 -2.9684651345E+001 +2.6552830599E-002 -1.1257436303E+002 +2.5587888703E-002 -1.1281860765E+002 +7.7327150784E-001 -2.8847938612E+001
35601100000.000 +7.6411704385E-001 -2.9786093544E+001 +2.6906937235E-002 -1.1335249720E+002 +2.5678727076E-002 -1.1351201867E+002 +7.7149374557E-001 -2.8978053727E+001
35801050000.000 +7.6339246146E-001 -2.9818007417E+001 +2.6757659966E-002 -1.1490360447E+002 +2.5830455426E-002 -1.1562547032E+002 +7.6992375679E-001 -2.9133041199E+001
36001000000.000 +7.6227973841E-001 -2.9875683897E+001 +2.7124205974E-002 -1.1594775151E+002 +2.5674781416E-002 -1.1786930863E+002 +7.6867149753E-001 -2.9224010605E+001
36200950000.000 +7.6139486681E-001 -3.0029196455E+001 +2.6962154447E-002 -1.1811236491E+002 +2.6154502442E-002 -1.1731391328E+002 +7.6748812553E-001 -2.9249204093E+001
36400900000.000 +7.6018389027E-001 -3.0097345241E+001 +2.7326425170E-002 -1.1889545341E+002 +2.6479208053E-002 -1.2063102959E+002 +7.6532305666E-001 -2.9379430377E+001
36600850000.000 +7.5960009484E-001 -3.0212308282E+001 +2.7075629592E-002 -1.2027813011E+002 +2.5852935814E-002 -1.2157012254E+002 +7.6371523591E-001 -2.9576272218E+001
36800800000.000 +7.5888101983E-001 -3.0346805087E+001 +2.7348198094E-002 -1.2173961457E+002 +2.6348673338E-002 -1.2345808395E+002 +7.6284341057E-001 -2.9586094282E+001
37000750000.000 +7.5772027662E-001 -3.0474621397E+001 +2.6809324835E-002 -1.2329842617E+002 +2.5952436333E-002 -1.2435381603E+002 +7.6160736958E-001 -2.9621572051E+001
37200700000.000 +7.5612829344E-001 -3.0634080313E+001 +2.7243407067E-002 -1.2367837814E+002 +2.5590735058E-002 -1.2564887475E+002 +7.6111707708E-001 -2.9766770760E+001
37400650000.000 +7.5475305032E-001 -3.0694652052E+001 +2.6929266696E-002 -1.2601259635E+002 +2.5288444148E-002 -1.2623991468E+002 +7.6165631278E-001 -2.9769797647E+001
37600600000.000 +7.5328356850E-001 -3.0803241770E+001 +2.7083626706E-002 -1.2734721946E+002 +2.5449108284E-002 -1.2787183016E+002 +7.5982487985E-001 -2.9854477736E+001
37800550000.000 +7.5137772091E-001 -3.0804607172E+001 +2.6676799323E-002 -1.2855117145E+002 +2.5030332626E-002 -1.2838527898E+002 +7.5887842491E-001 -2.9899632833E+001
38000500000.000 +7.5064853553E-001 -3.0932475262E+001 +2.6632033953E-002 -1.2960628550E+002 +2.5157313736E-002 -1.2897522789E+002 +7.5813346876E-001 -2.9900854864E+001
38200450000.000 +7.5042649421E-001 -3.0978027390E+001 +2.6277824468E-002 -1.3141251211E+002 +2.5046793058E-002 -1.3133011829E+002 +7.5631219800E-001 -2.9957866503E+001
38400400000.000 +7.4862281342E-001 -3.1051993344E+001 +2.5889869145E-002 -1.3200399566E+002 +2.4416095224E-002 -1.3214135382E+002 +7.5458498391E-001 -3.0025361394E+001
38600350000.000 +7.4752506387E-001 -3.1218562063E+001 +2.5637583529E-002 -1.3338329846E+002 +2.4494719409E-002 -1.3326747204E+002 +7.5331746789E-001 -3.0007321363E+001
38800300000.000 +7.4654690692E-001 -3.1177007487E+001 +2.5308875162E-002 -1.3357046922E+002 +2.4417108795E-002 -1.3365155885E+002 +7.5119876829E-001 -3.0102375963E+001
39000250000.000 +7.4411677540E-001 -3.1323584703E+001 +2.5435941482E-002 -1.3439524580E+002 +2.4436649121E-002 -1.3545378439E+002 +7.5083497471E-001 -3.0195740993E+001
39200200000.000 +7.4360499105E-001 -3.1290743129E+001 +2.5065245593E-002 -1.3637525490E+002 +2.4122449334E-002 -1.3641382001E+002 +7.4886468561E-001 -3.0274878600E+001
39400150000.000 +7.4256646750E-001 -3.1405788842E+001 +2.5136306343E-002 -1.3626179091E+002 +2.4335265142E-002 -1.3745230574E+002 +7.4756550817E-001 -3.0399711965E+001
39600100000.000 +7.4200756733E-001 -3.1266116922E+001 +2.4763478840E-002 -1.3652991601E+002 +2.4005296833E-002 -1.3805414140E+002 +7.4578497590E-001 -3.0480105388E+001
39800050000.000 +7.4133493301E-001 -3.1404721440E+001 +2.5850837052E-002 -1.3689351871E+002 +2.4871924169E-002 -1.3870869003E+002 +7.4636290259E-001 -3.0543056778E+001
40000000000.000 +7.4123916566E-001 -3.1480728296E+001 +2.5886832024E-002 -1.3892209279E+002 +2.4926446256E-002 -1.4080382633E+002 +7.4637016650E-001 -3.0662191997E+001
