# Supplementary material for: Conductivity and radio frequency performance data for silver nanoparticle inks deposited via aerosol jet deposition and processed under varying conditions
Source: Data Brief. 2020 Sep 24;33:106331. doi: 10.1016/j.dib.2020.106331 (PMC7560714; doi:10.1016/j.dib.2020.106331)
Supplement: Supplementary file 3 [file mmc3.zip › Sintering Study/Clariant Ink/RF Data/CLA_15_04.S2P]

!  2-Port S-parameters saved by WinCal
! VAR MeasName=S-Parameters (CALIBRATED_DATA) read from VNA (E8364B)
! VAR MeasDate=11/27/2017 3:53:57 PM
! VAR NAME=AFRL171011_09_04
! VAR FILENAME=AFRL171011_09_04.S2P
! VAR DATE=11/27/2017 3:53:57 PM
! VAR PHYS_PORTS=1,2
! VAR ObjTypeName=DATASET
! VAR IndexType=Frequency
!
# Hz S MA R 50
10000000.000 +9.9369108870E-001 -6.2857165336E-002 +4.0063898310E-004 +7.6438056221E+001 +2.8726079344E-003 -5.1552963947E+001 +9.9345794051E-001 -8.2920188513E-002
209950000.000 +9.9233184222E-001 -5.0107716384E-001 +6.3276936122E-004 +6.1073974292E+000 +5.7266705285E-004 +3.6006795296E+000 +9.9400931954E-001 -5.0822456638E-001
409900000.000 +9.9117070600E-001 -8.7068559355E-001 +4.8625697460E-004 +1.3910292796E+001 +5.5215494723E-004 +1.1062317413E+001 +9.9234646004E-001 -9.0763265319E-001
609850000.000 +9.8971374886E-001 -1.2523526822E+000 +2.8861366680E-004 -4.2479379864E+001 +2.9247721568E-004 -3.6507147709E+001 +9.9099563188E-001 -1.3263685161E+000
809800000.000 +9.8840545694E-001 -1.5034769130E+000 +7.2630263604E-004 +8.9437987664E+001 +7.2522140323E-004 +8.7710262874E+001 +9.9023741104E-001 -1.6629424570E+000
1009750000.000 +9.8669190624E-001 -1.8841857804E+000 +8.4347478635E-004 +1.1772523513E+002 +8.2645359829E-004 +1.1884447125E+002 +9.8842105229E-001 -2.0366518429E+000
1209700000.000 +9.8582188687E-001 -2.1823183945E+000 +1.3370896552E-003 +9.2780484070E+001 +1.3020442474E-003 +9.0868842712E+001 +9.8711962350E-001 -2.2947718552E+000
1409650000.000 +9.8518086185E-001 -2.5272342694E+000 +1.3773934028E-003 +8.5509144208E+001 +1.3316498961E-003 +8.1800034942E+001 +9.8687752809E-001 -2.7194013050E+000
1609600000.000 +9.8319927986E-001 -2.7941284702E+000 +1.0995264576E-003 +8.1757818618E+001 +1.0838588642E-003 +7.9343971657E+001 +9.8524069658E-001 -3.0595953381E+000
1809550000.000 +9.8125192216E-001 -3.1427047198E+000 +1.1861845434E-003 +1.0758084924E+002 +1.1421484677E-003 +1.0529409306E+002 +9.8378086063E-001 -3.3888118406E+000
2009500000.000 +9.7886962675E-001 -3.4131151034E+000 +2.1577408603E-003 +1.2068627902E+002 +2.2626926573E-003 +1.1792140118E+002 +9.8182026636E-001 -3.7854342461E+000
2209450000.000 +9.7814601204E-001 -3.7183516375E+000 +2.8121840079E-003 +1.1107543946E+002 +2.7624938364E-003 +1.1019150129E+002 +9.8104562485E-001 -4.0342635492E+000
2409400000.000 +9.7653728439E-001 -3.9695727601E+000 +3.1095539789E-003 +1.0318858120E+002 +3.0109571878E-003 +1.0349418159E+002 +9.7999946707E-001 -4.3796985518E+000
2609350000.000 +9.7547382276E-001 -4.2218593002E+000 +3.5564425067E-003 +9.8733725922E+001 +3.5682270543E-003 +9.5143268933E+001 +9.7864941725E-001 -4.6760845919E+000
2809300000.000 +9.7435168281E-001 -4.5058295504E+000 +3.9096541929E-003 +9.2074460843E+001 +3.7212119759E-003 +9.3480696722E+001 +9.7766438996E-001 -5.0006104518E+000
3009250000.000 +9.7287604083E-001 -4.8195675819E+000 +3.9766714564E-003 +9.6009735902E+001 +3.8411206941E-003 +9.6075243888E+001 +9.7667339937E-001 -5.3375736162E+000
3209200000.000 +9.7148072745E-001 -5.0751189004E+000 +4.7060578328E-003 +9.6125580716E+001 +4.6207828692E-003 +9.6538285752E+001 +9.7548085133E-001 -5.6482717134E+000
3409150000.000 +9.6982292392E-001 -5.3266015573E+000 +5.2978517783E-003 +9.3062494372E+001 +5.2374712416E-003 +9.2548788301E+001 +9.7407418730E-001 -5.9395057342E+000
3609100000.000 +9.6847681737E-001 -5.6477103029E+000 +5.7301982887E-003 +8.9116144563E+001 +5.6363311705E-003 +8.9352450377E+001 +9.7286564424E-001 -6.2383082945E+000
3809050000.000 +9.6704285376E-001 -5.8599374065E+000 +6.2043127821E-003 +8.6092271083E+001 +6.1475610767E-003 +8.6616029582E+001 +9.7141033145E-001 -6.5137085432E+000
4009000000.000 +9.6594344273E-001 -6.1181523435E+000 +6.4963500453E-003 +8.2678877588E+001 +6.5275382553E-003 +8.1922469867E+001 +9.7034998358E-001 -6.8723031854E+000
4208950000.000 +9.6343853075E-001 -6.3858373817E+000 +6.6370486726E-003 +8.1123050448E+001 +6.6144371956E-003 +7.9773250321E+001 +9.6884062980E-001 -7.1517274808E+000
4408900000.000 +9.6178797111E-001 -6.6181298464E+000 +7.0915979935E-003 +7.9445098179E+001 +7.0672484685E-003 +7.9424065096E+001 +9.6789067550E-001 -7.3870309214E+000
4608850000.000 +9.6031611588E-001 -6.8555536901E+000 +7.4820061841E-003 +7.8753881215E+001 +7.4844009106E-003 +7.8189476320E+001 +9.6639425784E-001 -7.7403581827E+000
4808800000.000 +9.5866323042E-001 -7.1307803502E+000 +8.0396889020E-003 +7.6830356268E+001 +7.9466935262E-003 +7.6711501011E+001 +9.6524484413E-001 -8.0184395454E+000
5008750000.000 +9.5710304294E-001 -7.3714369467E+000 +8.5291923296E-003 +7.4486503676E+001 +8.4738719833E-003 +7.3603351277E+001 +9.6446454426E-001 -8.3204680495E+000
5208700000.000 +9.5511906622E-001 -7.5940120277E+000 +9.1018991702E-003 +7.2285597158E+001 +9.0507627064E-003 +7.1984252147E+001 +9.6270222760E-001 -8.5753481589E+000
5408650000.000 +9.5340674963E-001 -7.8546539533E+000 +9.5511078001E-003 +6.9257633796E+001 +9.5297356104E-003 +6.8491489437E+001 +9.6161237022E-001 -8.8770799032E+000
5608600000.000 +9.5236564484E-001 -8.1025368769E+000 +9.9132560100E-003 +6.5551122200E+001 +9.9918406853E-003 +6.4889285306E+001 +9.6070420729E-001 -9.1613227740E+000
5808550000.000 +9.5002472809E-001 -8.3178363470E+000 +1.0280797595E-002 +6.2299268709E+001 +1.0279681483E-002 +6.2658789944E+001 +9.5950085625E-001 -9.4402974116E+000
6008500000.000 +9.4865188687E-001 -8.6004604247E+000 +1.0495392251E-002 +5.9799171248E+001 +1.0400748886E-002 +5.9946200104E+001 +9.5798407431E-001 -9.7856224052E+000
6208450000.000 +9.4701785845E-001 -8.8051109572E+000 +1.0788863339E-002 +5.7354725801E+001 +1.0695307539E-002 +5.7518050762E+001 +9.5640589100E-001 -1.0059724666E+001
6408400000.000 +9.4528186400E-001 -9.0379795782E+000 +1.0928629063E-002 +5.5299693716E+001 +1.0813811989E-002 +5.4959948745E+001 +9.5515957970E-001 -1.0365813016E+001
6608350000.000 +9.4343294044E-001 -9.2926984750E+000 +1.1137859841E-002 +5.3286477973E+001 +1.1167281597E-002 +5.3236593026E+001 +9.5345833265E-001 -1.0683959592E+001
6808300000.000 +9.4113836437E-001 -9.5215139101E+000 +1.1341701083E-002 +5.1075433324E+001 +1.1312358536E-002 +5.1027042386E+001 +9.5185738832E-001 -1.0928165668E+001
7008250000.000 +9.3932339462E-001 -9.6972839065E+000 +1.1451328484E-002 +4.9735822281E+001 +1.1331380981E-002 +4.9149426741E+001 +9.5033935392E-001 -1.1235958865E+001
7208200000.000 +9.3727399598E-001 -9.9425638986E+000 +1.1702823424E-002 +4.7934546553E+001 +1.1578375320E-002 +4.7453156833E+001 +9.4863402269E-001 -1.1521103887E+001
7408150000.000 +9.3558733853E-001 -1.0180056819E+001 +1.1617848882E-002 +4.6268793407E+001 +1.1576033046E-002 +4.6075381109E+001 +9.4725105150E-001 -1.1780256836E+001
7608100000.000 +9.3342347417E-001 -1.0367123657E+001 +1.1876675040E-002 +4.5002541575E+001 +1.1738519448E-002 +4.5201029667E+001 +9.4554183424E-001 -1.2071237291E+001
7808050000.000 +9.3141341552E-001 -1.0635041130E+001 +1.1965921399E-002 +4.4182911883E+001 +1.1865705883E-002 +4.3989828491E+001 +9.4380725518E-001 -1.2386045842E+001
8008000000.000 +9.2948546628E-001 -1.0854758715E+001 +1.2223034325E-002 +4.3355495041E+001 +1.2087951008E-002 +4.3484738542E+001 +9.4221280458E-001 -1.2678482726E+001
8207950000.000 +9.2735734176E-001 -1.1045175231E+001 +1.2465603295E-002 +4.2258542679E+001 +1.2230544643E-002 +4.1765651670E+001 +9.4022719267E-001 -1.2892706175E+001
8407900000.000 +9.2516007789E-001 -1.1256338159E+001 +1.2634463498E-002 +4.1591032778E+001 +1.2484408970E-002 +4.1384453168E+001 +9.3887463761E-001 -1.3177701850E+001
8607850000.000 +9.2358322182E-001 -1.1456712548E+001 +1.2937887697E-002 +4.0068087438E+001 +1.2903867624E-002 +3.9680702829E+001 +9.3732417718E-001 -1.3451737337E+001
8807800000.000 +9.2156281929E-001 -1.1623936410E+001 +1.3120807455E-002 +3.9162475595E+001 +1.2993760391E-002 +3.8434671562E+001 +9.3562541065E-001 -1.3682462116E+001
9007750000.000 +9.1942793918E-001 -1.1840875904E+001 +1.3397311000E-002 +3.7522302629E+001 +1.3289978205E-002 +3.7304670218E+001 +9.3350579044E-001 -1.3967905057E+001
9207700000.000 +9.1776447628E-001 -1.2036363920E+001 +1.3669042583E-002 +3.6082563633E+001 +1.3434463496E-002 +3.5468583816E+001 +9.3219655738E-001 -1.4216814729E+001
9407650000.000 +9.1607065291E-001 -1.2175693175E+001 +1.3816585724E-002 +3.4950674081E+001 +1.3593928493E-002 +3.4227587387E+001 +9.3018425672E-001 -1.4478361371E+001
9607600000.000 +9.1313437296E-001 -1.2382699564E+001 +1.3908288288E-002 +3.3223889840E+001 +1.3714305885E-002 +3.2910315589E+001 +9.2823968506E-001 -1.4723256740E+001
9807550000.000 +9.1120268331E-001 -1.2619812789E+001 +1.4064391221E-002 +3.2139482015E+001 +1.3901452027E-002 +3.1404258957E+001 +9.2693972152E-001 -1.4988515346E+001
10007500000.000 +9.0951568997E-001 -1.2774462389E+001 +1.4110490124E-002 +3.1226955514E+001 +1.3928909955E-002 +3.0361847923E+001 +9.2479268667E-001 -1.5219255015E+001
10207450000.000 +9.0719893545E-001 -1.2953478287E+001 +1.4355019765E-002 +3.0359550555E+001 +1.4085936993E-002 +3.0302686964E+001 +9.2306254807E-001 -1.5483623139E+001
10407400000.000 +9.0532909085E-001 -1.3185690916E+001 +1.4535865229E-002 +2.9354087475E+001 +1.4400112460E-002 +2.9248474829E+001 +9.2116350336E-001 -1.5715740505E+001
10607350000.000 +9.0339871255E-001 -1.3317957087E+001 +1.4696310880E-002 +2.8396143666E+001 +1.4522079928E-002 +2.7784733949E+001 +9.1949012369E-001 -1.5998228946E+001
10807300000.000 +9.0115893593E-001 -1.3496049051E+001 +1.4839150133E-002 +2.7432011714E+001 +1.4562621242E-002 +2.7808597349E+001 +9.1722812164E-001 -1.6237596373E+001
11007250000.000 +8.9924367175E-001 -1.3689419671E+001 +1.5147849480E-002 +2.6412284311E+001 +1.4990496945E-002 +2.6122178898E+001 +9.1579960660E-001 -1.6494035843E+001
11207200000.000 +8.9734229278E-001 -1.3806919308E+001 +1.5356028732E-002 +2.5373073883E+001 +1.5208796048E-002 +2.4940479767E+001 +9.1390641527E-001 -1.6710904958E+001
11407150000.000 +8.9500330731E-001 -1.3975174767E+001 +1.5316990043E-002 +2.4618197033E+001 +1.5222031313E-002 +2.3893637196E+001 +9.1197853068E-001 -1.6971086676E+001
11607100000.000 +8.9343544366E-001 -1.4225497929E+001 +1.5826779815E-002 +2.3573079316E+001 +1.5435982720E-002 +2.3293010312E+001 +9.1032724572E-001 -1.7233930994E+001
11807050000.000 +8.9197745483E-001 -1.4315693777E+001 +1.5697488009E-002 +2.2555144414E+001 +1.5534209500E-002 +2.1675068318E+001 +9.0851516809E-001 -1.7435037100E+001
12007000000.000 +8.8881991064E-001 -1.4480769554E+001 +1.6120105183E-002 +2.2193749278E+001 +1.5594090432E-002 +2.1517051247E+001 +9.0657737461E-001 -1.7726977383E+001
12206950000.000 +8.8694361871E-001 -1.4647076743E+001 +1.6183103713E-002 +2.1158862230E+001 +1.6049050198E-002 +2.0618089421E+001 +9.0505082134E-001 -1.7854596838E+001
12406900000.000 +8.8501798928E-001 -1.4773027719E+001 +1.6463795169E-002 +2.0152398436E+001 +1.6014710310E-002 +1.9126988793E+001 +9.0359356243E-001 -1.8152268507E+001
12606850000.000 +8.8284165909E-001 -1.4889590490E+001 +1.6515381368E-002 +1.9265233409E+001 +1.6232706240E-002 +1.8748157026E+001 +9.0163748250E-001 -1.8338931330E+001
12806800000.000 +8.8029553926E-001 -1.5042017976E+001 +1.6757744114E-002 +1.8449223323E+001 +1.6431685662E-002 +1.7863739075E+001 +8.9995129587E-001 -1.8603811033E+001
13006750000.000 +8.7996546157E-001 -1.5136252603E+001 +1.6927298433E-002 +1.7769469054E+001 +1.6666861211E-002 +1.6833306465E+001 +8.9854569407E-001 -1.8771470477E+001
13206700000.000 +8.7822191134E-001 -1.5327364456E+001 +1.7293371262E-002 +1.7562484014E+001 +1.6846137008E-002 +1.6099514059E+001 +8.9620728338E-001 -1.9038294224E+001
13406650000.000 +8.7596164812E-001 -1.5558258889E+001 +1.7692385715E-002 +1.6009066640E+001 +1.7366789222E-002 +1.5855222482E+001 +8.9418509643E-001 -1.9274075478E+001
13606600000.000 +8.7413286715E-001 -1.5709484741E+001 +1.8064775919E-002 +1.4784147899E+001 +1.7779424146E-002 +1.4071719131E+001 +8.9213297886E-001 -1.9420830071E+001
13806550000.000 +8.7207466063E-001 -1.5832787339E+001 +1.8117738339E-002 +1.2967942300E+001 +1.7795605118E-002 +1.2448780083E+001 +8.9013956748E-001 -1.9734674297E+001
14006500000.000 +8.7022615219E-001 -1.6072720138E+001 +1.8230984768E-002 +1.2373420386E+001 +1.8027054142E-002 +1.2226822072E+001 +8.8776013106E-001 -1.9931104619E+001
14206450000.000 +8.6834353153E-001 -1.6238862361E+001 +1.8472664229E-002 +1.1651773333E+001 +1.8183379196E-002 +1.1288558183E+001 +8.8607963084E-001 -2.0110949715E+001
14406400000.000 +8.6664336156E-001 -1.6327710980E+001 +1.8910883837E-002 +1.0624396007E+001 +1.8701775273E-002 +1.0897033100E+001 +8.8391436583E-001 -2.0381124720E+001
14606350000.000 +8.6459918144E-001 -1.6424106086E+001 +1.9116870725E-002 +9.8488090514E+000 +1.8856404959E-002 +9.2857267220E+000 +8.8217757949E-001 -2.0575152514E+001
14806300000.000 +8.6285994711E-001 -1.6603825163E+001 +1.9542783090E-002 +8.6021278183E+000 +1.9085114390E-002 +8.7480508005E+000 +8.7999735253E-001 -2.0747097267E+001
15006250000.000 +8.6081275440E-001 -1.6710754740E+001 +1.9846529567E-002 +7.4470076725E+000 +1.9399411948E-002 +6.7569751108E+000 +8.7791267825E-001 -2.0959891170E+001
15206200000.000 +8.5865523225E-001 -1.6852782694E+001 +2.0148020735E-002 +6.3282045118E+000 +1.9633171902E-002 +6.6669455750E+000 +8.7658094057E-001 -2.1157456308E+001
15406150000.000 +8.5768705593E-001 -1.7002476683E+001 +2.0421219024E-002 +4.7704772578E+000 +2.0002707746E-002 +4.1307672090E+000 +8.7513808655E-001 -2.1348626168E+001
15606100000.000 +8.5535072800E-001 -1.7009986758E+001 +2.0462993832E-002 +3.8056713255E+000 +1.9658377154E-002 +3.1013924660E+000 +8.7341351203E-001 -2.1587511947E+001
15806050000.000 +8.5318190623E-001 -1.7218992508E+001 +2.0547600767E-002 +3.0190928739E+000 +2.0240784123E-002 +2.4010448018E+000 +8.7143955619E-001 -2.1775936612E+001
16006000000.000 +8.5174310742E-001 -1.7380641334E+001 +2.1048025582E-002 +1.5760247186E+000 +2.0308620674E-002 +9.9762044822E-001 +8.6982438159E-001 -2.1931917656E+001
16205950000.000 +8.5049510935E-001 -1.7441164233E+001 +2.1339793398E-002 +7.0176815924E-001 +2.0600928324E-002 +4.3186484327E-001 +8.6797169704E-001 -2.2125740205E+001
16405900000.000 +8.4783830705E-001 -1.7499254668E+001 +2.1785741707E-002 +7.1152545404E-002 +2.0649761961E-002 -1.0898506366E+000 +8.6569235538E-001 -2.2375071062E+001
16605850000.000 +8.4614335547E-001 -1.7695174537E+001 +2.1979014311E-002 -2.0150091320E+000 +2.1308763784E-002 -2.1068546459E+000 +8.6442420684E-001 -2.2509346637E+001
16805800000.000 +8.4453975424E-001 -1.7763467756E+001 +2.2178020076E-002 -2.7027466565E+000 +2.1453021122E-002 -4.2225920572E+000 +8.6251219443E-001 -2.2729445894E+001
17005750000.000 +8.4254733605E-001 -1.7972292622E+001 +2.2428665584E-002 -4.8951382645E+000 +2.1731805967E-002 -4.5269889228E+000 +8.6098950524E-001 -2.2923866587E+001
17205700000.000 +8.3993741438E-001 -1.8161375997E+001 +2.2575242849E-002 -6.1797421203E+000 +2.1939181919E-002 -6.6068809519E+000 +8.5972428066E-001 -2.3054475991E+001
17405650000.000 +8.3778082784E-001 -1.8140870958E+001 +2.2809837128E-002 -8.1216014680E+000 +2.1986190339E-002 -8.1797354244E+000 +8.5742088733E-001 -2.3264747130E+001
17605600000.000 +8.3600059974E-001 -1.8257649282E+001 +2.2604078533E-002 -8.8160058756E+000 +2.2067560579E-002 -9.3771422915E+000 +8.5553848936E-001 -2.3481626919E+001
17805550000.000 +8.3466557286E-001 -1.8398311632E+001 +2.2888444203E-002 -1.0245250195E+001 +2.2320048241E-002 -1.0007959824E+001 +8.5362659829E-001 -2.3660778707E+001
18005500000.000 +8.3362577858E-001 -1.8456344367E+001 +2.2943780387E-002 -1.1060674456E+001 +2.2535394223E-002 -1.1927906345E+001 +8.5119247661E-001 -2.3887317366E+001
18205450000.000 +8.3234376987E-001 -1.8614618032E+001 +2.3189338687E-002 -1.1959291555E+001 +2.2601159986E-002 -1.2670386878E+001 +8.4936989778E-001 -2.4112441724E+001
18405400000.000 +8.3110821985E-001 -1.8713337445E+001 +2.3114719826E-002 -1.3617883240E+001 +2.2836088539E-002 -1.4294522699E+001 +8.4829018670E-001 -2.4240585568E+001
18605350000.000 +8.2935577966E-001 -1.8821261343E+001 +2.3061139372E-002 -1.4573279175E+001 +2.2591030971E-002 -1.5113111535E+001 +8.4617956338E-001 -2.4417360473E+001
18805300000.000 +8.2790901403E-001 -1.8956048268E+001 +2.3545184867E-002 -1.5250088253E+001 +2.2561351639E-002 -1.5486490072E+001 +8.4420629129E-001 -2.4679935030E+001
19005250000.000 +8.2680215308E-001 -1.9102922557E+001 +2.3696136695E-002 -1.6467569067E+001 +2.3099269441E-002 -1.6738733933E+001 +8.4263029521E-001 -2.4789017063E+001
19205200000.000 +8.2511033419E-001 -1.9109789147E+001 +2.4099597402E-002 -1.7131739491E+001 +2.2980162604E-002 -1.7936538275E+001 +8.4058678705E-001 -2.4939158882E+001
19405150000.000 +8.2279806964E-001 -1.9260247450E+001 +2.4164469330E-002 -1.8322354660E+001 +2.3115497504E-002 -1.8390337767E+001 +8.3859753246E-001 -2.5199848389E+001
19605100000.000 +8.2115829093E-001 -1.9368056673E+001 +2.4441085299E-002 -1.9539389687E+001 +2.3127924467E-002 -1.9622259918E+001 +8.3709541380E-001 -2.5337761585E+001
19805050000.000 +8.1990840722E-001 -1.9393525903E+001 +2.4475789242E-002 -2.0186190230E+001 +2.3668706734E-002 -2.0364719948E+001 +8.3529946819E-001 -2.5373445491E+001
20005000000.000 +8.1916082584E-001 -1.9514375944E+001 +2.5048760600E-002 -2.0961384399E+001 +2.3877867546E-002 -2.1527412250E+001 +8.3364462467E-001 -2.5630705737E+001
20204950000.000 +8.1611517148E-001 -1.9730477494E+001 +2.5222225038E-002 -2.2143252012E+001 +2.4529007782E-002 -2.2140762303E+001 +8.3130313943E-001 -2.5792759271E+001
20404900000.000 +8.1608368610E-001 -1.9707058297E+001 +2.5831635937E-002 -2.4512231078E+001 +2.4756525986E-002 -2.4428138871E+001 +8.2935362339E-001 -2.5916956279E+001
20604850000.000 +8.1367576207E-001 -1.9869254728E+001 +2.5639284796E-002 -2.5697799712E+001 +2.4695914923E-002 -2.4993336729E+001 +8.2758103323E-001 -2.6124396360E+001
20804800000.000 +8.1163700379E-001 -1.9944148425E+001 +2.5853465125E-002 -2.6685031276E+001 +2.5398560642E-002 -2.6853310267E+001 +8.2541712274E-001 -2.6284920680E+001
21004750000.000 +8.1066102754E-001 -2.0077963765E+001 +2.6113556556E-002 -2.7928297719E+001 +2.5382838304E-002 -2.8310229848E+001 +8.2480056415E-001 -2.6448144512E+001
21204700000.000 +8.0974360390E-001 -2.0099054283E+001 +2.6358715248E-002 -2.8507142819E+001 +2.6014169842E-002 -2.9368301983E+001 +8.2271572814E-001 -2.6665886323E+001
21404650000.000 +8.0751807894E-001 -2.0344086687E+001 +2.6738751305E-002 -3.0610087180E+001 +2.6047255027E-002 -3.0526693034E+001 +8.2031516651E-001 -2.6811307024E+001
21604600000.000 +8.0635313436E-001 -2.0407578439E+001 +2.6680942791E-002 -3.1932971895E+001 +2.6295766071E-002 -3.2626606786E+001 +8.1872402399E-001 -2.6936379874E+001
21804550000.000 +8.0516809889E-001 -2.0548060700E+001 +2.7040042510E-002 -3.3493461595E+001 +2.6196355460E-002 -3.4357257787E+001 +8.1694146395E-001 -2.7183577937E+001
22004500000.000 +8.0321535817E-001 -2.0600905360E+001 +2.7323176937E-002 -3.5404066025E+001 +2.6586831995E-002 -3.4903572003E+001 +8.1482028176E-001 -2.7300275223E+001
22204450000.000 +8.0219022701E-001 -2.0772263123E+001 +2.7485233242E-002 -3.6718027382E+001 +2.6763778084E-002 -3.7246232662E+001 +8.1344827023E-001 -2.7402374748E+001
22404400000.000 +8.0131197951E-001 -2.0811118203E+001 +2.7370879248E-002 -3.8018359913E+001 +2.6570448910E-002 -3.8486422581E+001 +8.1185607796E-001 -2.7569391708E+001
22604350000.000 +7.9935639961E-001 -2.0904656130E+001 +2.7695314122E-002 -3.9240424735E+001 +2.6694621988E-002 -3.9808162716E+001 +8.1035645601E-001 -2.7703104431E+001
22804300000.000 +7.9737277570E-001 -2.0955310517E+001 +2.7548952732E-002 -4.1292335938E+001 +2.6937557011E-002 -4.1989724113E+001 +8.0778590029E-001 -2.7752452900E+001
23004250000.000 +7.9572701309E-001 -2.1067895683E+001 +2.7896330992E-002 -4.2601222734E+001 +2.6469801813E-002 -4.2794880188E+001 +8.0630112659E-001 -2.7982322035E+001
23204200000.000 +7.9412948624E-001 -2.1142533263E+001 +2.8031153533E-002 -4.4257547691E+001 +2.6348366322E-002 -4.4080793654E+001 +8.0470358232E-001 -2.8047467426E+001
23404150000.000 +7.9245727951E-001 -2.1180191309E+001 +2.7735987090E-002 -4.5664833153E+001 +2.6679502403E-002 -4.5461654232E+001 +8.0344494507E-001 -2.8103043746E+001
23604100000.000 +7.9008485969E-001 -2.1042195349E+001 +2.7686668772E-002 -4.6680641550E+001 +2.6137050215E-002 -4.7127391800E+001 +8.0181836263E-001 -2.8381948588E+001
23804050000.000 +7.8916523156E-001 -2.1211963296E+001 +2.7676206155E-002 -4.7729632459E+001 +2.5907514744E-002 -4.7095633249E+001 +8.0037268804E-001 -2.8501927627E+001
24004000000.000 +7.8865779671E-001 -2.1204224017E+001 +2.7567613509E-002 -4.8497039399E+001 +2.6209645437E-002 -4.9216304603E+001 +7.9914860667E-001 -2.8609424903E+001
24203950000.000 +7.9044410029E-001 -2.1210389246E+001 +2.7527395092E-002 -4.9520285918E+001 +2.6353496571E-002 -4.9694908571E+001 +7.9741690146E-001 -2.8736805488E+001
24403900000.000 +7.8961491014E-001 -2.1435390800E+001 +2.7678209248E-002 -5.0278785866E+001 +2.6560186720E-002 -5.0828197634E+001 +7.9614016737E-001 -2.8909019327E+001
24603850000.000 +7.8867193357E-001 -2.1648558488E+001 +2.7794641853E-002 -5.1504210758E+001 +2.6552080778E-002 -5.1762297263E+001 +7.9459298537E-001 -2.9039807772E+001
24803800000.000 +7.8788730396E-001 -2.1753597868E+001 +2.8023177291E-002 -5.2097942235E+001 +2.7008721746E-002 -5.3207634763E+001 +7.9332125955E-001 -2.9212724029E+001
25003750000.000 +7.8477932502E-001 -2.1927932823E+001 +2.8607516420E-002 -5.4263530857E+001 +2.6778392854E-002 -5.4735673041E+001 +7.9136127712E-001 -2.9372169970E+001
25203700000.000 +7.8397253173E-001 -2.1994123738E+001 +2.8440798594E-002 -5.5469142040E+001 +2.7521479733E-002 -5.5408123604E+001 +7.9089018004E-001 -2.9457025472E+001
25403650000.000 +7.8363013868E-001 -2.2014381916E+001 +2.8088190699E-002 -5.6713535655E+001 +2.7282626417E-002 -5.7427820705E+001 +7.8881827050E-001 -2.9657890451E+001
25603600000.000 +7.8151136803E-001 -2.2152718134E+001 +2.8304984010E-002 -5.7522386654E+001 +2.7153832215E-002 -5.7314556040E+001 +7.8774573611E-001 -2.9823603413E+001
25803550000.000 +7.8076861946E-001 -2.2321069164E+001 +2.8341990714E-002 -5.8591734817E+001 +2.7407627925E-002 -5.9276819601E+001 +7.8577947795E-001 -2.9918698840E+001
26003500000.000 +7.7968196174E-001 -2.2451477688E+001 +2.8241712547E-002 -6.0579769294E+001 +2.7389134885E-002 -6.0209674864E+001 +7.8352851327E-001 -3.0095957916E+001
26203450000.000 +7.7803952860E-001 -2.2530056268E+001 +2.8345218306E-002 -6.1156721035E+001 +2.7349120720E-002 -6.1525686014E+001 +7.8203112846E-001 -3.0248911543E+001
26403400000.000 +7.7614659849E-001 -2.2629097636E+001 +2.8572299431E-002 -6.3297387251E+001 +2.7339984920E-002 -6.2389824375E+001 +7.8095669208E-001 -3.0344533907E+001
26603350000.000 +7.7539808909E-001 -2.2676096155E+001 +2.8147660243E-002 -6.3628131503E+001 +2.7365516079E-002 -6.4891635089E+001 +7.7917966463E-001 -3.0488551515E+001
26803300000.000 +7.7412278470E-001 -2.2711450816E+001 +2.8548102382E-002 -6.5463254621E+001 +2.7041324677E-002 -6.5541990906E+001 +7.7837005698E-001 -3.0641743094E+001
27003250000.000 +7.7299499250E-001 -2.2824798896E+001 +2.8370509685E-002 -6.6758102809E+001 +2.7057919964E-002 -6.7048772909E+001 +7.7699756107E-001 -3.0675010362E+001
27203200000.000 +7.7164305415E-001 -2.2841796136E+001 +2.8108071001E-002 -6.7989567464E+001 +2.6178917334E-002 -6.7826312691E+001 +7.7568698854E-001 -3.0788948169E+001
27403150000.000 +7.7029826240E-001 -2.2989058957E+001 +2.8051171962E-002 -6.8181106784E+001 +2.6141543041E-002 -6.8629090615E+001 +7.7435041042E-001 -3.1009897981E+001
27603100000.000 +7.6833006904E-001 -2.3099041397E+001 +2.8295407189E-002 -6.9585506073E+001 +2.6349468041E-002 -6.9588575603E+001 +7.7272083188E-001 -3.1030348912E+001
27803050000.000 +7.6646484767E-001 -2.3110175837E+001 +2.7957811631E-002 -7.0882665949E+001 +2.6104654260E-002 -7.0528288707E+001 +7.7146824257E-001 -3.1226796907E+001
28003000000.000 +7.6505853744E-001 -2.3258408039E+001 +2.8019022594E-002 -6.9774088479E+001 +2.5854950818E-002 -7.0056278228E+001 +7.7003971567E-001 -3.1399263072E+001
28202950000.000 +7.6365316677E-001 -2.3400523830E+001 +2.8780442744E-002 -7.0745674645E+001 +2.6616485231E-002 -6.9926899984E+001 +7.6856945212E-001 -3.1418390773E+001
28402900000.000 +7.6254142774E-001 -2.3436787791E+001 +2.9096653705E-002 -7.1742053002E+001 +2.8017567422E-002 -7.2061115914E+001 +7.6625155005E-001 -3.1660961640E+001
28602850000.000 +7.6224382787E-001 -2.3500957960E+001 +2.9444748481E-002 -7.3279594878E+001 +2.7905377558E-002 -7.3830103196E+001 +7.6539645229E-001 -3.1807386156E+001
28802800000.000 +7.6025399740E-001 -2.3588313559E+001 +2.9472043965E-002 -7.4852678991E+001 +2.8350279451E-002 -7.4277377586E+001 +7.6455913840E-001 -3.1954245581E+001
29002750000.000 +7.6040470617E-001 -2.3635084686E+001 +2.9676703507E-002 -7.6281418731E+001 +2.8392453681E-002 -7.6732130613E+001 +7.6260862224E-001 -3.2086149084E+001
29202700000.000 +7.5831874998E-001 -2.3651020255E+001 +2.9699991724E-002 -7.7045511855E+001 +2.8321707993E-002 -7.7852077231E+001 +7.6122422385E-001 -3.2334646007E+001
29402650000.000 +7.5704062161E-001 -2.3773972388E+001 +3.0022671220E-002 -7.8439885273E+001 +2.8667721626E-002 -7.9248677247E+001 +7.6061819952E-001 -3.2430637116E+001
29602600000.000 +7.5684467099E-001 -2.3739759382E+001 +2.9910798001E-002 -7.9830394111E+001 +2.8544464713E-002 -8.0478529725E+001 +7.5931658334E-001 -3.2536701990E+001
29802550000.000 +7.5510562830E-001 -2.3838163673E+001 +2.9949471062E-002 -8.0723028599E+001 +2.8184025681E-002 -8.2072263689E+001 +7.5834495126E-001 -3.2710742279E+001
30002500000.000 +7.5398375206E-001 -2.4030172524E+001 +2.9998430894E-002 -8.2939089475E+001 +2.8321859566E-002 -8.2369311916E+001 +7.5735431329E-001 -3.2777091833E+001
30202450000.000 +7.5306513033E-001 -2.4050007804E+001 +2.9624413208E-002 -8.3806246610E+001 +2.8626058018E-002 -8.4436520910E+001 +7.5565142305E-001 -3.2908997774E+001
30402400000.000 +7.5185809125E-001 -2.4096211478E+001 +2.9680178892E-002 -8.5738323170E+001 +2.7662308651E-002 -8.5385412870E+001 +7.5406166210E-001 -3.3116333028E+001
30602350000.000 +7.5033082288E-001 -2.4278520661E+001 +2.9289343691E-002 -8.6601249680E+001 +2.7627960868E-002 -8.4644151881E+001 +7.5267035221E-001 -3.3260438909E+001
30802300000.000 +7.4915016503E-001 -2.4329267978E+001 +2.9359402985E-002 -8.7497640612E+001 +2.7691849537E-002 -8.6708823121E+001 +7.5031611090E-001 -3.3319884311E+001
31002250000.000 +7.4743670169E-001 -2.4321745339E+001 +2.8751741116E-002 -8.8536611946E+001 +2.7600155943E-002 -8.7726975857E+001 +7.4830007346E-001 -3.3551193916E+001
31202200000.000 +7.4616546522E-001 -2.4578213045E+001 +2.9074895707E-002 -8.8808555524E+001 +2.7427156903E-002 -8.8374869697E+001 +7.4644357001E-001 -3.3689297926E+001
31402150000.000 +7.4434983310E-001 -2.4541474164E+001 +2.8985497700E-002 -8.9122598033E+001 +2.8229304016E-002 -8.8172779603E+001 +7.4438902362E-001 -3.3872080772E+001
31602100000.000 +7.4347880703E-001 -2.4453903178E+001 +3.0197671330E-002 -8.9274035394E+001 +2.8288610396E-002 -8.9875139670E+001 +7.4177838027E-001 -3.3963639923E+001
31802050000.000 +7.4183040431E-001 -2.4697659107E+001 +2.9944288723E-002 -9.0997978357E+001 +2.9010327104E-002 -8.9514662099E+001 +7.4029213584E-001 -3.4139701228E+001
32002000000.000 +7.4065711537E-001 -2.4713645741E+001 +3.0977968737E-002 -9.1979367746E+001 +2.9585193212E-002 -9.2181243370E+001 +7.3850841040E-001 -3.4271268061E+001
32201950000.000 +7.3964647521E-001 -2.4658781634E+001 +3.0904998836E-002 -9.3772119705E+001 +2.9731899995E-002 -9.3739171871E+001 +7.3716514357E-001 -3.4401723959E+001
32401900000.000 +7.3924108183E-001 -2.4745006758E+001 +3.1679827687E-002 -9.5087118391E+001 +2.9860775747E-002 -9.5920573361E+001 +7.3595614756E-001 -3.4543293677E+001
32601850000.000 +7.3898222866E-001 -2.4884037729E+001 +3.1169624150E-002 -9.6463468821E+001 +3.0032931610E-002 -9.6874342116E+001 +7.3443788392E-001 -3.4617312614E+001
32801800000.000 +7.3826825033E-001 -2.4978462422E+001 +3.1431608665E-002 -9.7732431164E+001 +3.0090163109E-002 -9.9007120812E+001 +7.3210438054E-001 -3.4739375368E+001
33001750000.000 +7.3749223882E-001 -2.4940794339E+001 +3.1660183045E-002 -9.9323380358E+001 +3.0364202705E-002 -9.9916535594E+001 +7.3104482947E-001 -3.4867427391E+001
33201700000.000 +7.3619294320E-001 -2.5145398338E+001 +3.2090471175E-002 -1.0095741831E+002 +3.0468693282E-002 -1.0174196688E+002 +7.3000915470E-001 -3.4996901261E+001
33401650000.000 +7.3490414156E-001 -2.5179963190E+001 +3.1620244391E-002 -1.0253282472E+002 +3.0169898531E-002 -1.0312830935E+002 +7.2764100434E-001 -3.5071602934E+001
33601600000.000 +7.3354243835E-001 -2.5189025245E+001 +3.1431669359E-002 -1.0406458075E+002 +2.9941097831E-002 -1.0433853324E+002 +7.2670694951E-001 -3.5225747573E+001
33801550000.000 +7.3261768739E-001 -2.5291222781E+001 +3.1541023736E-002 -1.0514914106E+002 +3.0194808168E-002 -1.0534382757E+002 +7.2472224266E-001 -3.5268554236E+001
34001500000.000 +7.3183420549E-001 -2.5354178121E+001 +3.1335933818E-002 -1.0602379575E+002 +2.9660206281E-002 -1.0655178376E+002 +7.2270777387E-001 -3.5506448764E+001
34201450000.000 +7.3009931269E-001 -2.5371573016E+001 +3.1773019415E-002 -1.0728388795E+002 +2.9831202420E-002 -1.0801960416E+002 +7.2150114386E-001 -3.5634098082E+001
34401400000.000 +7.2912746631E-001 -2.5538336689E+001 +3.1331120410E-002 -1.0916495098E+002 +2.9737660046E-002 -1.0973755996E+002 +7.1916683404E-001 -3.5761109971E+001
34601350000.000 +7.2876870257E-001 -2.5578764338E+001 +3.1189925485E-002 -1.1070328496E+002 +2.9535298605E-002 -1.1149235729E+002 +7.1697803010E-001 -3.5682003396E+001
34801300000.000 +7.2739666587E-001 -2.5511621679E+001 +3.0797702350E-002 -1.1148414266E+002 +2.8664204538E-002 -1.1209845987E+002 +7.1595114687E-001 -3.5931660449E+001
35001250000.000 +7.2560331095E-001 -2.5765652334E+001 +3.0879703784E-002 -1.1210936710E+002 +2.9116834279E-002 -1.1158204810E+002 +7.1411252050E-001 -3.5874906135E+001
35201200000.000 +7.2380290101E-001 -2.5666572837E+001 +3.0970090239E-002 -1.1293416780E+002 +2.9424726621E-002 -1.1403784510E+002 +7.1244131804E-001 -3.6101821079E+001
35401150000.000 +7.2310810311E-001 -2.5730921684E+001 +3.1293786733E-002 -1.1441589224E+002 +2.9708841553E-002 -1.1461567308E+002 +7.1102234520E-001 -3.6152998667E+001
35601100000.000 +7.2202521571E-001 -2.5805402391E+001 +3.1649769811E-002 -1.1581956499E+002 +2.9852084760E-002 -1.1573651655E+002 +7.0859187068E-001 -3.6221314902E+001
35801050000.000 +7.2176059540E-001 -2.5809620849E+001 +3.1246716640E-002 -1.1718964790E+002 +3.0049840253E-002 -1.1748939085E+002 +7.0673433119E-001 -3.6412192790E+001
36001000000.000 +7.2050191973E-001 -2.5911902747E+001 +3.1744270018E-002 -1.1839857885E+002 +3.0004753414E-002 -1.1947915326E+002 +7.0481504293E-001 -3.6483559245E+001
36200950000.000 +7.1945649685E-001 -2.5995992291E+001 +3.1741505905E-002 -1.1972691518E+002 +3.0406261565E-002 -1.1951762195E+002 +7.0343207795E-001 -3.6528979483E+001
36400900000.000 +7.1880810931E-001 -2.6044494571E+001 +3.1885024799E-002 -1.2064896043E+002 +3.0551893995E-002 -1.2209771401E+002 +7.0072128263E-001 -3.6688814615E+001
36600850000.000 +7.1823663338E-001 -2.6063697427E+001 +3.1752485071E-002 -1.2252775018E+002 +3.0057031798E-002 -1.2328300137E+002 +6.9896664398E-001 -3.6844381420E+001
36800800000.000 +7.1775386641E-001 -2.6258844886E+001 +3.2137797311E-002 -1.2371222798E+002 +3.0577489434E-002 -1.2482645065E+002 +6.9792483888E-001 -3.6889332508E+001
37000750000.000 +7.1683209495E-001 -2.6408580306E+001 +3.1667909803E-002 -1.2526428828E+002 +3.0001150845E-002 -1.2578322026E+002 +6.9612314019E-001 -3.6952324259E+001
37200700000.000 +7.1534026422E-001 -2.6446178730E+001 +3.2089003465E-002 -1.2592188146E+002 +2.9696743699E-002 -1.2731508753E+002 +6.9568088727E-001 -3.7093288940E+001
37400650000.000 +7.1430198043E-001 -2.6467870587E+001 +3.1532927760E-002 -1.2790954488E+002 +2.9544648140E-002 -1.2767999122E+002 +6.9564833138E-001 -3.7116174615E+001
37600600000.000 +7.1274976742E-001 -2.6551202292E+001 +3.1663521250E-002 -1.2956584963E+002 +2.9673841256E-002 -1.2952114400E+002 +6.9323051645E-001 -3.7193161373E+001
37800550000.000 +7.1089491125E-001 -2.6530460011E+001 +3.1405767609E-002 -1.3034096848E+002 +2.8992365138E-002 -1.3021832300E+002 +6.9178292048E-001 -3.7291213472E+001
38000500000.000 +7.1046861105E-001 -2.6635609983E+001 +3.1422534211E-002 -1.3168510559E+002 +2.9260847204E-002 -1.3023032438E+002 +6.9056007561E-001 -3.7274135874E+001
38200450000.000 +7.1026846609E-001 -2.6670086008E+001 +3.0849301749E-002 -1.3369316930E+002 +2.9210509659E-002 -1.3290097517E+002 +6.8807207012E-001 -3.7354817910E+001
38400400000.000 +7.0855133469E-001 -2.6711723945E+001 +3.0602487226E-002 -1.3421400402E+002 +2.8461111520E-002 -1.3395464434E+002 +6.8621239317E-001 -3.7455705935E+001
38600350000.000 +7.0727032569E-001 -2.6831333737E+001 +3.0466344467E-002 -1.3523029018E+002 +2.8690279481E-002 -1.3486080513E+002 +6.8479972912E-001 -3.7492714095E+001
38800300000.000 +7.0657200350E-001 -2.6790661475E+001 +3.0100193001E-002 -1.3563743114E+002 +2.8455654140E-002 -1.3551032071E+002 +6.8259538657E-001 -3.7615649119E+001
39000250000.000 +7.0443245789E-001 -2.6863681645E+001 +3.0168183804E-002 -1.3661541828E+002 +2.8619556181E-002 -1.3732647688E+002 +6.8139022236E-001 -3.7696767995E+001
39200200000.000 +7.0345955130E-001 -2.6814378214E+001 +2.9589238776E-002 -1.3832063044E+002 +2.8231736885E-002 -1.3848223329E+002 +6.7959398214E-001 -3.7822864928E+001
39400150000.000 +7.0283588028E-001 -2.6904359436E+001 +2.9825995069E-002 -1.3829499757E+002 +2.8803980103E-002 -1.3936075430E+002 +6.7717638609E-001 -3.7935004368E+001
39600100000.000 +7.0308320378E-001 -2.6760962986E+001 +2.9628403397E-002 -1.3877641456E+002 +2.8193618072E-002 -1.3967162297E+002 +6.7521536113E-001 -3.8017882410E+001
39800050000.000 +7.0232137095E-001 -2.6933587448E+001 +3.0471613089E-002 -1.3960535588E+002 +2.9150660638E-002 -1.4076372336E+002 +6.7525086618E-001 -3.8082470862E+001
40000000000.000 +7.0225481361E-001 -2.6849707811E+001 +3.0570790216E-002 -1.4157746200E+002 +2.8896623754E-002 -1.4305494079E+002 +6.7491477223E-001 -3.8177088762E+001
