# Supplementary material for: Conductivity and radio frequency performance data for silver nanoparticle inks deposited via aerosol jet deposition and processed under varying conditions
Source: Data Brief. 2020 Sep 24;33:106331. doi: 10.1016/j.dib.2020.106331 (PMC7560714; doi:10.1016/j.dib.2020.106331)
Supplement: Supplementary file 3 [file mmc3.zip › Sintering Study/Clariant Ink/RF Data/CLA_15_05.S2P]

!  2-Port S-parameters saved by WinCal
! VAR MeasName=S-Parameters (CALIBRATED_DATA) read from VNA (E8364B)
! VAR MeasDate=11/27/2017 3:54:38 PM
! VAR NAME=AFRL171011_09_05
! VAR FILENAME=AFRL171011_09_05.S2P
! VAR DATE=11/27/2017 3:54:38 PM
! VAR PHYS_PORTS=1,2
! VAR ObjTypeName=DATASET
! VAR IndexType=Frequency
!
# Hz S MA R 50
10000000.000 +9.3418436705E-001 -2.8285355370E-002 +6.1266894140E-002 -2.9342434323E-001 +6.1185535236E-002 -1.4747106136E+000 +9.3288452211E-001 -1.2480428980E-001
209950000.000 +9.3283834405E-001 -5.1262378988E-001 +6.1715065936E-002 -2.0470150018E+000 +6.1571166252E-002 -2.1853813907E+000 +9.3118767305E-001 -6.6893007716E-001
409900000.000 +9.3168345958E-001 -1.0162419127E+000 +6.1726647117E-002 -2.6422973819E+000 +6.1367787329E-002 -2.6910188306E+000 +9.2942576190E-001 -1.2736949809E+000
609850000.000 +9.3035547797E-001 -1.4583452343E+000 +6.1171336536E-002 -5.0825703763E+000 +6.1000477850E-002 -5.1016040138E+000 +9.2769071608E-001 -1.8306325572E+000
809800000.000 +9.2912328360E-001 -1.7842781886E+000 +6.0414231309E-002 -5.2015083087E+000 +6.0285868073E-002 -5.3469326273E+000 +9.2645140462E-001 -2.3076652161E+000
1009750000.000 +9.2736836729E-001 -2.2474891738E+000 +5.9498459143E-002 -6.7012011429E+000 +5.9294018722E-002 -6.7420090969E+000 +9.2477843900E-001 -2.8553640858E+000
1209700000.000 +9.2651348321E-001 -2.6137805136E+000 +5.9581274026E-002 -7.0362583300E+000 +5.9425131848E-002 -7.0969154584E+000 +9.2457264538E-001 -3.2973453000E+000
1409650000.000 +9.2546203740E-001 -3.0595349205E+000 +5.9660677583E-002 -8.2038396090E+000 +5.9457022731E-002 -8.2460533148E+000 +9.2331454675E-001 -3.8303459708E+000
1609600000.000 +9.2377180952E-001 -3.4742104805E+000 +5.9660619444E-002 -9.6902123376E+000 +5.9519344228E-002 -9.8436177419E+000 +9.2229711776E-001 -4.4103884309E+000
1809550000.000 +9.2140562721E-001 -3.8560144251E+000 +5.8888631631E-002 -1.1319020945E+001 +5.8756027048E-002 -1.1362794965E+001 +9.1985737712E-001 -4.8333136110E+000
2009500000.000 +9.1838158303E-001 -4.2181359816E+000 +5.7403896393E-002 -1.1925989936E+001 +5.7107922549E-002 -1.2059939498E+001 +9.1703766379E-001 -5.3688578165E+000
2209450000.000 +9.1693446494E-001 -4.5209827629E+000 +5.6993746209E-002 -1.2107534105E+001 +5.6828624154E-002 -1.2130940401E+001 +9.1575054825E-001 -5.7450602284E+000
2409400000.000 +9.1536772726E-001 -4.8620111405E+000 +5.7086022970E-002 -1.2731613432E+001 +5.6858661892E-002 -1.2723976873E+001 +9.1456338225E-001 -6.2118760643E+000
2609350000.000 +9.1368428418E-001 -5.1386952307E+000 +5.6895777668E-002 -1.3359588235E+001 +5.6626652773E-002 -1.3407403897E+001 +9.1362833889E-001 -6.6599205884E+000
2809300000.000 +9.1198771887E-001 -5.5250630875E+000 +5.6697053415E-002 -1.4038372716E+001 +5.6591210672E-002 -1.4033125950E+001 +9.1271230517E-001 -7.1480380610E+000
3009250000.000 +9.1038603553E-001 -5.8495094641E+000 +5.6379635940E-002 -1.5192585827E+001 +5.6037580287E-002 -1.5175166850E+001 +9.1098750786E-001 -7.6291669158E+000
3209200000.000 +9.0811065015E-001 -6.1841410645E+000 +5.5682540503E-002 -1.5694154373E+001 +5.5411432450E-002 -1.5813924941E+001 +9.0933078697E-001 -8.0532627785E+000
3409150000.000 +9.0574655315E-001 -6.4625248029E+000 +5.5410538906E-002 -1.5878468161E+001 +5.5090633794E-002 -1.5995480880E+001 +9.0779574052E-001 -8.4469395642E+000
3609100000.000 +9.0456565200E-001 -6.8281997147E+000 +5.5411981024E-002 -1.6405571695E+001 +5.5145461869E-002 -1.6608917641E+001 +9.0639585415E-001 -8.9420607545E+000
3809050000.000 +9.0214429730E-001 -7.0623218449E+000 +5.5163514551E-002 -1.6970500913E+001 +5.4909858840E-002 -1.7176613627E+001 +9.0529819696E-001 -9.3394597663E+000
4009000000.000 +9.0096992171E-001 -7.3793472523E+000 +5.5333327168E-002 -1.7485447619E+001 +5.5048652719E-002 -1.7711619734E+001 +9.0416670245E-001 -9.8146270751E+000
4208950000.000 +8.9918575838E-001 -7.7457781387E+000 +5.5405847501E-002 -1.8677734283E+001 +5.5143791371E-002 -1.8751703042E+001 +9.0256803892E-001 -1.0280043587E+001
4408900000.000 +8.9675093755E-001 -8.0039237078E+000 +5.4915682586E-002 -1.9217977193E+001 +5.4633543033E-002 -1.9440999844E+001 +9.0101828239E-001 -1.0652479734E+001
4608850000.000 +8.9479887798E-001 -8.2738838287E+000 +5.4639448968E-002 -2.0032401657E+001 +5.4234431798E-002 -2.0157929604E+001 +8.9893193803E-001 -1.1126415226E+001
4808800000.000 +8.9240196458E-001 -8.5635274260E+000 +5.4362595878E-002 -2.0315610258E+001 +5.4058885715E-002 -2.0643497198E+001 +8.9719522791E-001 -1.1502004359E+001
5008750000.000 +8.9049210606E-001 -8.8489653074E+000 +5.4397673533E-002 -2.0967140949E+001 +5.4101937173E-002 -2.1289584162E+001 +8.9606881750E-001 -1.1905470872E+001
5208700000.000 +8.8833921159E-001 -9.0841864585E+000 +5.4038324816E-002 -2.1233711912E+001 +5.3664350023E-002 -2.1515779253E+001 +8.9405792201E-001 -1.2312617070E+001
5408650000.000 +8.8651723404E-001 -9.3782277964E+000 +5.4460474793E-002 -2.1815497196E+001 +5.4117532900E-002 -2.1961441443E+001 +8.9298409857E-001 -1.2741731682E+001
5608600000.000 +8.8488990089E-001 -9.6639458520E+000 +5.4427189005E-002 -2.2494742461E+001 +5.4116683607E-002 -2.2759563556E+001 +8.9169067507E-001 -1.3164919898E+001
5808550000.000 +8.8298506333E-001 -9.9216001558E+000 +5.4664409677E-002 -2.3228326655E+001 +5.4348098093E-002 -2.3261518264E+001 +8.9048568007E-001 -1.3587053470E+001
6008500000.000 +8.8086059986E-001 -1.0244721182E+001 +5.4770609286E-002 -2.4094740785E+001 +5.4518995499E-002 -2.4170138191E+001 +8.8878690614E-001 -1.4056597627E+001
6208450000.000 +8.7917684405E-001 -1.0497321599E+001 +5.4896347102E-002 -2.4859880773E+001 +5.4539832145E-002 -2.4976486525E+001 +8.8715980538E-001 -1.4477411122E+001
6408400000.000 +8.7700230051E-001 -1.0756766190E+001 +5.4929234852E-002 -2.5766911019E+001 +5.4592719551E-002 -2.5999381164E+001 +8.8581370704E-001 -1.4939657321E+001
6608350000.000 +8.7537989980E-001 -1.1054751277E+001 +5.4976303474E-002 -2.6480542449E+001 +5.4539546460E-002 -2.6703370906E+001 +8.8405314381E-001 -1.5381665599E+001
6808300000.000 +8.7310531494E-001 -1.1310746746E+001 +5.5041984891E-002 -2.7635561194E+001 +5.4702017248E-002 -2.7758721696E+001 +8.8214469765E-001 -1.5782715645E+001
7008250000.000 +8.7109260600E-001 -1.1530581963E+001 +5.4717325758E-002 -2.8278107650E+001 +5.4226183094E-002 -2.8720676861E+001 +8.8029019274E-001 -1.6206052638E+001
7208200000.000 +8.6883511012E-001 -1.1808088714E+001 +5.4701975763E-002 -2.9216863226E+001 +5.4299643050E-002 -2.9377455127E+001 +8.7798824944E-001 -1.6677237628E+001
7408150000.000 +8.6651633897E-001 -1.2078254326E+001 +5.4452209591E-002 -3.0315011819E+001 +5.3981508570E-002 -3.0578804453E+001 +8.7605200680E-001 -1.7005633164E+001
7608100000.000 +8.6403221017E-001 -1.2305702207E+001 +5.4413358219E-002 -3.1079538691E+001 +5.3728302806E-002 -3.1042645289E+001 +8.7437784338E-001 -1.7475355847E+001
7808050000.000 +8.6158253065E-001 -1.2575884579E+001 +5.4049617213E-002 -3.1814031295E+001 +5.3414858143E-002 -3.1923858149E+001 +8.7164473560E-001 -1.7865493874E+001
8008000000.000 +8.5936328760E-001 -1.2828574333E+001 +5.3876236502E-002 -3.2643738136E+001 +5.3236909525E-002 -3.2733539035E+001 +8.6983492611E-001 -1.8300797462E+001
8207950000.000 +8.5715589705E-001 -1.3057569651E+001 +5.3280810512E-002 -3.3387910895E+001 +5.2839571738E-002 -3.3811941550E+001 +8.6767298474E-001 -1.8673918261E+001
8407900000.000 +8.5476711764E-001 -1.3290534417E+001 +5.3261527442E-002 -3.3815136817E+001 +5.2602054154E-002 -3.4015148907E+001 +8.6554215138E-001 -1.9038849094E+001
8607850000.000 +8.5272066098E-001 -1.3503741120E+001 +5.3310406564E-002 -3.4762487450E+001 +5.2892145017E-002 -3.5094768699E+001 +8.6351176674E-001 -1.9430870428E+001
8807800000.000 +8.5076599909E-001 -1.3693044569E+001 +5.2967166157E-002 -3.5287849238E+001 +5.2178054218E-002 -3.5759661779E+001 +8.6140220400E-001 -1.9799915743E+001
9007750000.000 +8.4823293665E-001 -1.3930399862E+001 +5.2922832073E-002 -3.5931839084E+001 +5.2358071404E-002 -3.6225363936E+001 +8.5931307471E-001 -2.0211061084E+001
9207700000.000 +8.4643952497E-001 -1.4155808478E+001 +5.2817202344E-002 -3.6757262829E+001 +5.2208255170E-002 -3.7285103269E+001 +8.5794430823E-001 -2.0557591970E+001
9407650000.000 +8.4455610965E-001 -1.4337243852E+001 +5.2665657451E-002 -3.7578240684E+001 +5.1920576565E-002 -3.8028462380E+001 +8.5562945697E-001 -2.0945379674E+001
9607600000.000 +8.4225676214E-001 -1.4574254263E+001 +5.2478446672E-002 -3.8209223879E+001 +5.1679181013E-002 -3.8674686355E+001 +8.5331471995E-001 -2.1363791373E+001
9807550000.000 +8.4037131663E-001 -1.4849760488E+001 +5.2388623145E-002 -3.9117042779E+001 +5.1599435412E-002 -3.9440608805E+001 +8.5148985614E-001 -2.1692562253E+001
10007500000.000 +8.3801495049E-001 -1.5006816569E+001 +5.2022251313E-002 -4.0150156396E+001 +5.1208485650E-002 -4.0429165793E+001 +8.4855908636E-001 -2.2040306765E+001
10207450000.000 +8.3544282402E-001 -1.5207353154E+001 +5.1744474103E-002 -4.0462760005E+001 +5.0733545644E-002 -4.0564151287E+001 +8.4620733213E-001 -2.2426366376E+001
10407400000.000 +8.3337006619E-001 -1.5450178347E+001 +5.1592765830E-002 -4.1401601202E+001 +5.1113459476E-002 -4.1338405541E+001 +8.4410559868E-001 -2.2765156834E+001
10607350000.000 +8.3116192911E-001 -1.5609341329E+001 +5.1120174994E-002 -4.1812171037E+001 +5.0384074713E-002 -4.2373487349E+001 +8.4182971449E-001 -2.3166902583E+001
10807300000.000 +8.2898171702E-001 -1.5801996736E+001 +5.1021881195E-002 -4.2568854044E+001 +5.0188704600E-002 -4.2296553017E+001 +8.3945781287E-001 -2.3503780982E+001
11007250000.000 +8.2679853679E-001 -1.6012148504E+001 +5.0879921489E-002 -4.3168131486E+001 +5.0279926297E-002 -4.3374696840E+001 +8.3756046417E-001 -2.3864792712E+001
11207200000.000 +8.2507922835E-001 -1.6174514315E+001 +5.0812135668E-002 -4.3990128900E+001 +5.0111702266E-002 -4.3990431832E+001 +8.3523835916E-001 -2.4244595202E+001
11407150000.000 +8.2260207129E-001 -1.6346936301E+001 +5.0279497910E-002 -4.4258005760E+001 +4.9599789367E-002 -4.4731898081E+001 +8.3274925584E-001 -2.4568252893E+001
11607100000.000 +8.2076899931E-001 -1.6611174717E+001 +5.0785645580E-002 -4.5044738223E+001 +4.9542123885E-002 -4.4899598309E+001 +8.3088452721E-001 -2.4926201502E+001
11807050000.000 +8.1936127169E-001 -1.6718710680E+001 +4.9985412564E-002 -4.5811528224E+001 +4.9204326269E-002 -4.6406451268E+001 +8.2899166547E-001 -2.5285612043E+001
12007000000.000 +8.1625836275E-001 -1.6905650022E+001 +5.0332184168E-002 -4.6002131185E+001 +4.8614120548E-002 -4.6120110827E+001 +8.2680913044E-001 -2.5646636948E+001
12206950000.000 +8.1464315771E-001 -1.7098584443E+001 +4.9756700847E-002 -4.6766777115E+001 +4.9153228618E-002 -4.7266322771E+001 +8.2503908348E-001 -2.5927864311E+001
12406900000.000 +8.1284534023E-001 -1.7264886526E+001 +4.9832898199E-002 -4.7556337804E+001 +4.8410447481E-002 -4.8125969000E+001 +8.2333828856E-001 -2.6268525605E+001
12606850000.000 +8.1028232692E-001 -1.7394809238E+001 +4.9312833760E-002 -4.8208383228E+001 +4.8223307552E-002 -4.8416323941E+001 +8.2035523362E-001 -2.6573764055E+001
12806800000.000 +8.0772169010E-001 -1.7559669527E+001 +4.9377016403E-002 -4.8359869017E+001 +4.7972051393E-002 -4.8947699891E+001 +8.1826332793E-001 -2.6923887248E+001
13006750000.000 +8.0719543408E-001 -1.7652536614E+001 +4.8805074507E-002 -4.9221063315E+001 +4.7953339570E-002 -4.9796765158E+001 +8.1652992614E-001 -2.7196110055E+001
13206700000.000 +8.0487135571E-001 -1.7872087382E+001 +4.8509516310E-002 -4.9520121301E+001 +4.7343583693E-002 -5.0253663018E+001 +8.1391732305E-001 -2.7559301599E+001
13406650000.000 +8.0322024037E-001 -1.8151596934E+001 +4.8581072894E-002 -5.0113553003E+001 +4.7666738953E-002 -5.0072567589E+001 +8.1152380305E-001 -2.7889434458E+001
13606600000.000 +8.0114662367E-001 -1.8301375124E+001 +4.8522635936E-002 -5.0581096848E+001 +4.7633752697E-002 -5.1013200549E+001 +8.0961109850E-001 -2.8183916239E+001
13806550000.000 +7.9909770705E-001 -1.8479542918E+001 +4.8168246952E-002 -5.1209089518E+001 +4.7175723103E-002 -5.1257541330E+001 +8.0669640890E-001 -2.8526686428E+001
14006500000.000 +7.9702890415E-001 -1.8690506578E+001 +4.8097525859E-002 -5.1475202224E+001 +4.7258155236E-002 -5.1639161106E+001 +8.0408180256E-001 -2.8822101034E+001
14206450000.000 +7.9502036589E-001 -1.8852806881E+001 +4.7887106629E-002 -5.2036866050E+001 +4.7158260133E-002 -5.2067671426E+001 +8.0239347220E-001 -2.9111088590E+001
14406400000.000 +7.9348643213E-001 -1.8970652526E+001 +4.8045451347E-002 -5.2274035633E+001 +4.7295126325E-002 -5.1982664892E+001 +7.9969451799E-001 -2.9474707571E+001
14606350000.000 +7.9142113453E-001 -1.9106178662E+001 +4.8136172991E-002 -5.2672311432E+001 +4.7246007949E-002 -5.2777845830E+001 +7.9790998630E-001 -2.9807189560E+001
14806300000.000 +7.8995358398E-001 -1.9271732958E+001 +4.8267738550E-002 -5.3365775573E+001 +4.6994553271E-002 -5.3165714294E+001 +7.9589725342E-001 -3.0034681016E+001
15006250000.000 +7.8828283493E-001 -1.9415738847E+001 +4.8273643673E-002 -5.3494762626E+001 +4.6981170873E-002 -5.4048083526E+001 +7.9391919607E-001 -3.0392159511E+001
15206200000.000 +7.8623443432E-001 -1.9579776461E+001 +4.8543454618E-002 -5.4428798093E+001 +4.7222975559E-002 -5.3855552190E+001 +7.9216216500E-001 -3.0696181280E+001
15406150000.000 +7.8508736573E-001 -1.9757239379E+001 +4.8383200958E-002 -5.5003564508E+001 +4.7421112027E-002 -5.5487853290E+001 +7.8994477252E-001 -3.0914205317E+001
15606100000.000 +7.8285926686E-001 -1.9752324806E+001 +4.8333905318E-002 -5.5694880510E+001 +4.6435052180E-002 -5.6164649663E+001 +7.8742059039E-001 -3.1239856747E+001
15806050000.000 +7.8049481499E-001 -1.9999492174E+001 +4.7860365850E-002 -5.6224549142E+001 +4.6801720198E-002 -5.6321868512E+001 +7.8559371448E-001 -3.1512591502E+001
16006000000.000 +7.7880170217E-001 -2.0115590640E+001 +4.8198640638E-002 -5.6832378591E+001 +4.6429595865E-002 -5.7010961007E+001 +7.8357355409E-001 -3.1746784326E+001
16205950000.000 +7.7734974190E-001 -2.0197442679E+001 +4.7933908542E-002 -5.7029961013E+001 +4.6211000669E-002 -5.7152544571E+001 +7.8166505916E-001 -3.2063603940E+001
16405900000.000 +7.7573556893E-001 -2.0391690007E+001 +4.8382024894E-002 -5.7174921155E+001 +4.5877158914E-002 -5.7879711510E+001 +7.7931389226E-001 -3.2398798623E+001
16605850000.000 +7.7349916907E-001 -2.0532128425E+001 +4.8235954189E-002 -5.8066349660E+001 +4.6699153150E-002 -5.8030496653E+001 +7.7741509310E-001 -3.2599408550E+001
16805800000.000 +7.7261847860E-001 -2.0644653213E+001 +4.8264958757E-002 -5.8243683097E+001 +4.6598501764E-002 -5.9186726271E+001 +7.7534056484E-001 -3.2924710841E+001
17005750000.000 +7.7014413537E-001 -2.0841459266E+001 +4.8429435930E-002 -5.9353543985E+001 +4.6741680910E-002 -5.8779248426E+001 +7.7351965104E-001 -3.3219024848E+001
17205700000.000 +7.6773907991E-001 -2.1059913569E+001 +4.8538808999E-002 -5.9829798956E+001 +4.6903935727E-002 -6.0107185080E+001 +7.7237945201E-001 -3.3437662021E+001
17405650000.000 +7.6521230002E-001 -2.1050152725E+001 +4.8553272669E-002 -6.0894881799E+001 +4.6862922448E-002 -6.0532274350E+001 +7.6990219060E-001 -3.3750682252E+001
17605600000.000 +7.6420545444E-001 -2.1232355774E+001 +4.8376155530E-002 -6.1286719543E+001 +4.6960763122E-002 -6.1239224614E+001 +7.6793952978E-001 -3.4054665571E+001
17805550000.000 +7.6320228176E-001 -2.1378810381E+001 +4.8516153782E-002 -6.2251091938E+001 +4.7238996662E-002 -6.1660928488E+001 +7.6571961342E-001 -3.4330918593E+001
18005500000.000 +7.6242147203E-001 -2.1434559022E+001 +4.8315276045E-002 -6.2534065798E+001 +4.7050693709E-002 -6.2834666885E+001 +7.6313199596E-001 -3.4636853648E+001
18205450000.000 +7.6107792894E-001 -2.1608335830E+001 +4.8665112084E-002 -6.2981489251E+001 +4.7142354432E-002 -6.3076454077E+001 +7.6101643097E-001 -3.4940384538E+001
18405400000.000 +7.5943105547E-001 -2.1727191813E+001 +4.8427448124E-002 -6.4107478047E+001 +4.7521084625E-002 -6.4061573998E+001 +7.5939154151E-001 -3.5157598203E+001
18605350000.000 +7.5785611769E-001 -2.1835288225E+001 +4.8128286410E-002 -6.4601029444E+001 +4.6893731682E-002 -6.4918108272E+001 +7.5708886644E-001 -3.5413217326E+001
18805300000.000 +7.5647704580E-001 -2.1998529088E+001 +4.8543431091E-002 -6.5134973837E+001 +4.6475013849E-002 -6.4692495613E+001 +7.5503949870E-001 -3.5737507459E+001
19005250000.000 +7.5515466171E-001 -2.2158576746E+001 +4.8469174815E-002 -6.5816339590E+001 +4.7077257090E-002 -6.5772056017E+001 +7.5331676509E-001 -3.5932824277E+001
19205200000.000 +7.5355309650E-001 -2.2225309280E+001 +4.8594817112E-002 -6.6603061574E+001 +4.6396957614E-002 -6.6700212662E+001 +7.5103324935E-001 -3.6221492914E+001
19405150000.000 +7.5128708485E-001 -2.2369081562E+001 +4.8539882489E-002 -6.7072294943E+001 +4.6267980219E-002 -6.6740559891E+001 +7.4911322299E-001 -3.6529999672E+001
19605100000.000 +7.4978779505E-001 -2.2496543995E+001 +4.8636651708E-002 -6.7709431236E+001 +4.6099939795E-002 -6.7330779799E+001 +7.4705970346E-001 -3.6739198091E+001
19805050000.000 +7.4865311236E-001 -2.2552853921E+001 +4.8289647177E-002 -6.8090499964E+001 +4.6489479607E-002 -6.7851307567E+001 +7.4506389951E-001 -3.6922038237E+001
20005000000.000 +7.4731350633E-001 -2.2703825383E+001 +4.8592900200E-002 -6.8141852964E+001 +4.6305535990E-002 -6.7978187597E+001 +7.4299187422E-001 -3.7204419763E+001
20204950000.000 +7.4470966519E-001 -2.2932459425E+001 +4.8924489795E-002 -6.9199312978E+001 +4.6820599138E-002 -6.8369939079E+001 +7.4124605258E-001 -3.7451968191E+001
20404900000.000 +7.4531757960E-001 -2.2932941827E+001 +4.9171024538E-002 -6.9492886222E+001 +4.7029888298E-002 -6.9398687026E+001 +7.3884688837E-001 -3.7665231046E+001
20604850000.000 +7.4333768529E-001 -2.3144993206E+001 +4.9173674744E-002 -7.0324796248E+001 +4.6847985612E-002 -6.9257835470E+001 +7.3712956027E-001 -3.7944374585E+001
20804800000.000 +7.4124326810E-001 -2.3168234132E+001 +4.9218862612E-002 -7.0782567772E+001 +4.7689956658E-002 -7.0500130627E+001 +7.3459588503E-001 -3.8205282445E+001
21004750000.000 +7.3976336695E-001 -2.3414264316E+001 +4.9274510295E-002 -7.1583603204E+001 +4.7619383019E-002 -7.1033464100E+001 +7.3329243753E-001 -3.8440473750E+001
21204700000.000 +7.3915552901E-001 -2.3485828380E+001 +4.9514019830E-002 -7.1669088436E+001 +4.8001467362E-002 -7.1886617510E+001 +7.3121036414E-001 -3.8725823392E+001
21404650000.000 +7.3782462943E-001 -2.3651882994E+001 +5.0085194757E-002 -7.2640108587E+001 +4.8188771667E-002 -7.2351587991E+001 +7.2891744396E-001 -3.8955179988E+001
21604600000.000 +7.3646352608E-001 -2.3767651175E+001 +4.9618220922E-002 -7.3424500065E+001 +4.8988416747E-002 -7.3746427544E+001 +7.2713071843E-001 -3.9152813779E+001
21804550000.000 +7.3491613663E-001 -2.3886957407E+001 +5.0028422128E-002 -7.4600657988E+001 +4.8416501638E-002 -7.4574733142E+001 +7.2492708235E-001 -3.9460622749E+001
22004500000.000 +7.3315354877E-001 -2.3981712797E+001 +5.0537460575E-002 -7.5475616951E+001 +4.9172465869E-002 -7.4733310136E+001 +7.2308968083E-001 -3.9682948327E+001
22204450000.000 +7.3250664098E-001 -2.4111638239E+001 +5.0746196583E-002 -7.6152939669E+001 +4.9053081083E-002 -7.5733754270E+001 +7.2085560207E-001 -3.9808974017E+001
22404400000.000 +7.3142790727E-001 -2.4193694358E+001 +5.0604832750E-002 -7.7123427320E+001 +4.8784334776E-002 -7.6972958618E+001 +7.1940635867E-001 -4.0093482976E+001
22604350000.000 +7.2939294584E-001 -2.4331402680E+001 +5.0845150114E-002 -7.8088484719E+001 +4.8713660712E-002 -7.7762233464E+001 +7.1738688584E-001 -4.0297489860E+001
22804300000.000 +7.2801171797E-001 -2.4402863652E+001 +5.0876937350E-002 -7.9262199550E+001 +4.8843389086E-002 -7.9142401543E+001 +7.1546866744E-001 -4.0452704388E+001
23004250000.000 +7.2644345466E-001 -2.4504351037E+001 +5.1107914437E-002 -8.0430814350E+001 +4.8487827229E-002 -7.9868878778E+001 +7.1402590417E-001 -4.0733722538E+001
23204200000.000 +7.2491577387E-001 -2.4649926485E+001 +5.1026127134E-002 -8.0910987256E+001 +4.8340023920E-002 -8.0467846116E+001 +7.1190171005E-001 -4.0850107504E+001
23404150000.000 +7.2418435717E-001 -2.4727198115E+001 +5.1019752972E-002 -8.2678895874E+001 +4.8641675827E-002 -8.1513967233E+001 +7.1053029495E-001 -4.1060263554E+001
23604100000.000 +7.2220283187E-001 -2.4641570123E+001 +5.0799249386E-002 -8.3017964332E+001 +4.7966939388E-002 -8.3239388563E+001 +7.0876363551E-001 -4.1366707534E+001
23804050000.000 +7.2040563490E-001 -2.4781363443E+001 +5.0774365090E-002 -8.3775037844E+001 +4.7461969178E-002 -8.2467483303E+001 +7.0733587039E-001 -4.1463091321E+001
24004000000.000 +7.2038785088E-001 -2.4802731811E+001 +5.0348952241E-002 -8.4617012295E+001 +4.7950593770E-002 -8.4449652458E+001 +7.0556165635E-001 -4.1725032098E+001
24203950000.000 +7.2207480565E-001 -2.4809300806E+001 +5.0475668635E-002 -8.5304257632E+001 +4.7534860001E-002 -8.4946753226E+001 +7.0380273051E-001 -4.1967392844E+001
24403900000.000 +7.2138940005E-001 -2.5170303405E+001 +5.0276773344E-002 -8.5411495962E+001 +4.8168430420E-002 -8.5425758060E+001 +7.0270802862E-001 -4.2170669794E+001
24603850000.000 +7.2038442392E-001 -2.5412895630E+001 +5.0480148914E-002 -8.6256613915E+001 +4.8147866808E-002 -8.5787833637E+001 +7.0100765508E-001 -4.2383484371E+001
24803800000.000 +7.1906737957E-001 -2.5554648056E+001 +5.0682404315E-002 -8.6478725576E+001 +4.8352747856E-002 -8.7116300814E+001 +6.9940167275E-001 -4.2651328520E+001
25003750000.000 +7.1627941053E-001 -2.5626081168E+001 +5.1102285116E-002 -8.7731945413E+001 +4.8117123014E-002 -8.7193784841E+001 +6.9764688300E-001 -4.2876921707E+001
25203700000.000 +7.1555736145E-001 -2.5688739933E+001 +5.0874184885E-002 -8.8661911817E+001 +4.9211461901E-002 -8.7952349797E+001 +6.9676955276E-001 -4.3040657545E+001
25403650000.000 +7.1506868921E-001 -2.5821213307E+001 +5.0712076496E-002 -8.9488536242E+001 +4.8730011668E-002 -8.9295470780E+001 +6.9470285446E-001 -4.3348543699E+001
25603600000.000 +7.1387450941E-001 -2.5942283980E+001 +5.0865861043E-002 -9.0159042706E+001 +4.8845916224E-002 -8.9159198752E+001 +6.9363139454E-001 -4.3579402294E+001
25803550000.000 +7.1302179743E-001 -2.6184990876E+001 +5.1080634551E-002 -9.1013566433E+001 +4.9033078849E-002 -9.0788658215E+001 +6.9131539094E-001 -4.3760020713E+001
26003500000.000 +7.1213427981E-001 -2.6330546228E+001 +5.0765592725E-002 -9.2334918463E+001 +4.8885590195E-002 -9.1490109764E+001 +6.8946169936E-001 -4.4020826202E+001
26203450000.000 +7.1082032819E-001 -2.6437694274E+001 +5.0719002253E-002 -9.2980227697E+001 +4.8978870902E-002 -9.2041689300E+001 +6.8793212043E-001 -4.4250866678E+001
26403400000.000 +7.0926658414E-001 -2.6534932712E+001 +5.1161230810E-002 -9.4392071294E+001 +4.8858444984E-002 -9.2778548302E+001 +6.8685942469E-001 -4.4392430968E+001
26603350000.000 +7.0808891142E-001 -2.6647927918E+001 +5.0877971994E-002 -9.4882467876E+001 +4.8863171836E-002 -9.4771308764E+001 +6.8458771405E-001 -4.4607122139E+001
26803300000.000 +7.0730548348E-001 -2.6699903199E+001 +5.1094225426E-002 -9.5951315965E+001 +4.8484276298E-002 -9.5062855670E+001 +6.8375571614E-001 -4.4826472003E+001
27003250000.000 +7.0606283775E-001 -2.6832070334E+001 +5.0742337617E-002 -9.7192194269E+001 +4.8555663204E-002 -9.6561366840E+001 +6.8260503811E-001 -4.4989618685E+001
27203200000.000 +7.0548913174E-001 -2.6933443733E+001 +5.0656735562E-002 -9.8439636234E+001 +4.7190515034E-002 -9.7854821601E+001 +6.8088754395E-001 -4.5196519328E+001
27403150000.000 +7.0364812018E-001 -2.7120635002E+001 +5.0006894219E-002 -9.8639310893E+001 +4.6729781453E-002 -9.8017753140E+001 +6.8014149633E-001 -4.5483415792E+001
27603100000.000 +7.0217230812E-001 -2.7199398367E+001 +5.0544430402E-002 -9.9557762666E+001 +4.7129682176E-002 -9.8556904029E+001 +6.7751490623E-001 -4.5539800293E+001
27803050000.000 +6.9934993920E-001 -2.7314729978E+001 +5.0004460006E-002 -1.0074863231E+002 +4.6535446601E-002 -9.9818623063E+001 +6.7614705896E-001 -4.5778169677E+001
28003000000.000 +6.9832914007E-001 -2.7446558827E+001 +4.9682580548E-002 -1.0062571359E+002 +4.6089980133E-002 -9.9478026250E+001 +6.7480580149E-001 -4.6112522359E+001
28202950000.000 +6.9710251716E-001 -2.7641436477E+001 +5.0060531894E-002 -1.0085566055E+002 +4.6699620741E-002 -9.9224790410E+001 +6.7268627020E-001 -4.6209824927E+001
28402900000.000 +6.9619829794E-001 -2.7646237738E+001 +5.0279469588E-002 -1.0116736684E+002 +4.8440495789E-002 -1.0038778846E+002 +6.7028777597E-001 -4.6479512045E+001
28602850000.000 +6.9536365451E-001 -2.7720666789E+001 +5.0612322268E-002 -1.0197764735E+002 +4.7892866993E-002 -1.0134675483E+002 +6.6926849275E-001 -4.6774232800E+001
28802800000.000 +6.9421036948E-001 -2.7912342210E+001 +5.0648433691E-002 -1.0298337281E+002 +4.8709776382E-002 -1.0158042777E+002 +6.6861795441E-001 -4.6998122930E+001
29002750000.000 +6.9403813404E-001 -2.7999939392E+001 +5.1089535451E-002 -1.0388227548E+002 +4.8918558614E-002 -1.0351792894E+002 +6.6690575659E-001 -4.7216498345E+001
29202700000.000 +6.9223092124E-001 -2.7988188704E+001 +5.0998091048E-002 -1.0469296092E+002 +4.8735338028E-002 -1.0438492451E+002 +6.6534524337E-001 -4.7556482862E+001
29402650000.000 +6.9115969718E-001 -2.8113706242E+001 +5.1451505927E-002 -1.0542660349E+002 +4.9174854858E-002 -1.0520731070E+002 +6.6481462181E-001 -4.7720083043E+001
29602600000.000 +6.9091640203E-001 -2.8203497957E+001 +5.1423683132E-002 -1.0661464094E+002 +4.9175708677E-002 -1.0632741792E+002 +6.6303783057E-001 -4.7898959005E+001
29802550000.000 +6.8920865295E-001 -2.8277915573E+001 +5.1569996893E-002 -1.0731978932E+002 +4.8552260598E-002 -1.0732700342E+002 +6.6216101813E-001 -4.8148730085E+001
30002500000.000 +6.8798428186E-001 -2.8476794198E+001 +5.1507204559E-002 -1.0865370188E+002 +4.8588699108E-002 -1.0740564629E+002 +6.6088510592E-001 -4.8286365809E+001
30202450000.000 +6.8741685885E-001 -2.8519505511E+001 +5.0842806448E-002 -1.0985878429E+002 +4.9160019503E-002 -1.0916711991E+002 +6.5836400500E-001 -4.8527440142E+001
30402400000.000 +6.8560166571E-001 -2.8648016682E+001 +5.1144227404E-002 -1.1132206000E+002 +4.7645634626E-002 -1.1001073356E+002 +6.5697480891E-001 -4.8806054636E+001
30602350000.000 +6.8426414680E-001 -2.8832950089E+001 +5.0554562534E-002 -1.1214812421E+002 +4.7866963757E-002 -1.0952240088E+002 +6.5522459966E-001 -4.9040798808E+001
30802300000.000 +6.8350177260E-001 -2.8886852929E+001 +5.0447699979E-002 -1.1298608091E+002 +4.7563129128E-002 -1.1128988116E+002 +6.5251951755E-001 -4.9177035379E+001
31002250000.000 +6.8198095419E-001 -2.8913447124E+001 +4.9606647450E-002 -1.1366245946E+002 +4.7492578109E-002 -1.1162626869E+002 +6.5032738774E-001 -4.9502947517E+001
31202200000.000 +6.8070350537E-001 -2.9206041138E+001 +4.9708148339E-002 -1.1448732340E+002 +4.7036180409E-002 -1.1289753221E+002 +6.4876551844E-001 -4.9748696740E+001
31402150000.000 +6.7891657170E-001 -2.9229851231E+001 +4.9347303654E-002 -1.1457379361E+002 +4.7835988033E-002 -1.1282638489E+002 +6.4615183350E-001 -5.0004090731E+001
31602100000.000 +6.7773218769E-001 -2.9216531663E+001 +5.0523521127E-002 -1.1431232352E+002 +4.7441184190E-002 -1.1443824964E+002 +6.4380091883E-001 -5.0279442501E+001
31802050000.000 +6.7663755262E-001 -2.9411229437E+001 +4.9858519867E-002 -1.1565296727E+002 +4.8387346499E-002 -1.1333260157E+002 +6.4237231654E-001 -5.0469146245E+001
32002000000.000 +6.7601441258E-001 -2.9459089921E+001 +5.1364930238E-002 -1.1611704867E+002 +4.8885045904E-002 -1.1572405106E+002 +6.4026613947E-001 -5.0660165469E+001
32201950000.000 +6.7529993696E-001 -2.9398733770E+001 +5.1083904179E-002 -1.1723313155E+002 +4.9400501087E-002 -1.1642453295E+002 +6.3838429578E-001 -5.0872639494E+001
32401900000.000 +6.7499748689E-001 -2.9558732712E+001 +5.2368130817E-002 -1.1848217751E+002 +4.9047401298E-002 -1.1800001240E+002 +6.3675377061E-001 -5.1051535494E+001
32601850000.000 +6.7447290040E-001 -2.9691148468E+001 +5.1483211590E-002 -1.1973136827E+002 +4.9670086907E-002 -1.1877247095E+002 +6.3511819089E-001 -5.1193264713E+001
32801800000.000 +6.7376872523E-001 -2.9816303736E+001 +5.1892868555E-002 -1.2054913874E+002 +4.9691148346E-002 -1.2062575727E+002 +6.3264450193E-001 -5.1415587444E+001
33001750000.000 +6.7238568802E-001 -2.9829887528E+001 +5.2099750475E-002 -1.2157009796E+002 +4.9654944536E-002 -1.2139685340E+002 +6.3126854342E-001 -5.1580163770E+001
33201700000.000 +6.7182859692E-001 -3.0050493517E+001 +5.2316863888E-002 -1.2292282295E+002 +4.9759788471E-002 -1.2253451505E+002 +6.3010533578E-001 -5.1804684475E+001
33401650000.000 +6.7041970553E-001 -3.0125023769E+001 +5.1952170011E-002 -1.2390077356E+002 +4.9457089469E-002 -1.2360990835E+002 +6.2773590380E-001 -5.1941513565E+001
33601600000.000 +6.6919718421E-001 -3.0169518257E+001 +5.1716035385E-002 -1.2501247311E+002 +4.9080297012E-002 -1.2443160228E+002 +6.2651534746E-001 -5.2124431659E+001
33801550000.000 +6.6860448743E-001 -3.0332207129E+001 +5.1626040785E-002 -1.2610698647E+002 +4.9110629255E-002 -1.2507373073E+002 +6.2472831704E-001 -5.2287410024E+001
34001500000.000 +6.6790656763E-001 -3.0419446941E+001 +5.1531430950E-002 -1.2715567559E+002 +4.8525451329E-002 -1.2640872107E+002 +6.2265806969E-001 -5.2622765084E+001
34201450000.000 +6.6620379487E-001 -3.0470149722E+001 +5.1786779095E-002 -1.2820435215E+002 +4.8577316547E-002 -1.2768484594E+002 +6.2192784168E-001 -5.2829781045E+001
34401400000.000 +6.6542292257E-001 -3.0668125750E+001 +5.1311114833E-002 -1.2942175181E+002 +4.8497714334E-002 -1.2885539821E+002 +6.1911625494E-001 -5.3048874744E+001
34601350000.000 +6.6494221912E-001 -3.0735724535E+001 +5.1003838062E-002 -1.3080998283E+002 +4.8183174594E-002 -1.3036913503E+002 +6.1758408599E-001 -5.3141603159E+001
34801300000.000 +6.6406037744E-001 -3.0776316028E+001 +5.0748111199E-002 -1.3176029780E+002 +4.7030655103E-002 -1.3082013781E+002 +6.1602013478E-001 -5.3364331477E+001
35001250000.000 +6.6170747048E-001 -3.1017965986E+001 +5.0191838055E-002 -1.3238474465E+002 +4.7131308141E-002 -1.3077146541E+002 +6.1392065222E-001 -5.3421808188E+001
35201200000.000 +6.6028837879E-001 -3.1020154555E+001 +5.0410679734E-002 -1.3299019228E+002 +4.7139364379E-002 -1.3276649049E+002 +6.1217220380E-001 -5.3712888885E+001
35401150000.000 +6.5968349037E-001 -3.1069202306E+001 +5.0297954721E-002 -1.3436675089E+002 +4.7646255779E-002 -1.3310339552E+002 +6.1069764178E-001 -5.3845226706E+001
35601100000.000 +6.5831691249E-001 -3.1205638127E+001 +5.0449547128E-002 -1.3506273786E+002 +4.7470551565E-002 -1.3413764757E+002 +6.0855673158E-001 -5.4107439623E+001
35801050000.000 +6.5755215372E-001 -3.1265359868E+001 +5.0030948949E-002 -1.3616545642E+002 +4.7292304691E-002 -1.3572521372E+002 +6.0579770916E-001 -5.4345368546E+001
36001000000.000 +6.5662314417E-001 -3.1317804526E+001 +5.0373894280E-002 -1.3704679354E+002 +4.7261852882E-002 -1.3717012045E+002 +6.0447761568E-001 -5.4499332932E+001
36200950000.000 +6.5554669495E-001 -3.1484915563E+001 +5.0108578480E-002 -1.3823790858E+002 +4.7978899881E-002 -1.3702840693E+002 +6.0226947253E-001 -5.4618207031E+001
36400900000.000 +6.5521176052E-001 -3.1562024892E+001 +5.0231946077E-002 -1.3880250154E+002 +4.7886652448E-002 -1.3879140055E+002 +5.9978150807E-001 -5.4910654966E+001
36600850000.000 +6.5398860502E-001 -3.1671104003E+001 +5.0018186222E-002 -1.4002436270E+002 +4.7057463682E-002 -1.3947648448E+002 +5.9800864174E-001 -5.5136860258E+001
36800800000.000 +6.5404523055E-001 -3.1914706402E+001 +5.0455243442E-002 -1.4116001686E+002 +4.7686919945E-002 -1.4083631574E+002 +5.9683623580E-001 -5.5221023300E+001
37000750000.000 +6.5243911032E-001 -3.2037725942E+001 +4.9952078426E-002 -1.4223391169E+002 +4.7320549404E-002 -1.4157696788E+002 +5.9558837899E-001 -5.5344382106E+001
37200700000.000 +6.5098847813E-001 -3.2099421879E+001 +5.0073986958E-002 -1.4292369422E+002 +4.6845142893E-002 -1.4245744217E+002 +5.9522671265E-001 -5.5543000504E+001
37400650000.000 +6.4982103492E-001 -3.2198647509E+001 +4.9589835861E-002 -1.4441725239E+002 +4.6218564796E-002 -1.4306703252E+002 +5.9470129554E-001 -5.5659080253E+001
37600600000.000 +6.4840313780E-001 -3.2314140586E+001 +4.9354681316E-002 -1.4565221374E+002 +4.6205067463E-002 -1.4458766595E+002 +5.9251190085E-001 -5.5868327970E+001
37800550000.000 +6.4659877541E-001 -3.2318626728E+001 +4.8991491473E-002 -1.4658266509E+002 +4.5243751056E-002 -1.4503406860E+002 +5.9077575492E-001 -5.6052690723E+001
38000500000.000 +6.4590628378E-001 -3.2463770929E+001 +4.8866689917E-002 -1.4736752690E+002 +4.5560562253E-002 -1.4501190143E+002 +5.8914773959E-001 -5.6126960662E+001
38200450000.000 +6.4561977914E-001 -3.2517098700E+001 +4.8407871229E-002 -1.4872262227E+002 +4.5223388278E-002 -1.4711205007E+002 +5.8593183210E-001 -5.6340062992E+001
38400400000.000 +6.4393485423E-001 -3.2623341604E+001 +4.7936041726E-002 -1.4925400246E+002 +4.4423618666E-002 -1.4768056393E+002 +5.8421414070E-001 -5.6524728738E+001
38600350000.000 +6.4288574613E-001 -3.2784512984E+001 +4.7429357236E-002 -1.5038783951E+002 +4.4689462921E-002 -1.4874955932E+002 +5.8258010136E-001 -5.6686463836E+001
38800300000.000 +6.4125239849E-001 -3.2784482689E+001 +4.6552496605E-002 -1.5067939768E+002 +4.4149124689E-002 -1.4930746279E+002 +5.8038581970E-001 -5.6980640108E+001
39000250000.000 +6.3969724225E-001 -3.2952995498E+001 +4.6693813308E-002 -1.5145810255E+002 +4.3897656907E-002 -1.5046726792E+002 +5.7954346286E-001 -5.7199299703E+001
39200200000.000 +6.3748039875E-001 -3.2835158297E+001 +4.6113294672E-002 -1.5240566786E+002 +4.3377799480E-002 -1.5135449483E+002 +5.7675773969E-001 -5.7410554767E+001
39400150000.000 +6.3728778090E-001 -3.2974086605E+001 +4.6086066262E-002 -1.5259047820E+002 +4.3782874566E-002 -1.5228989796E+002 +5.7480465851E-001 -5.7651831960E+001
39600100000.000 +6.3667290923E-001 -3.2848372283E+001 +4.5817486279E-002 -1.5291483242E+002 +4.3085777615E-002 -1.5258127411E+002 +5.7277803463E-001 -5.7822956368E+001
39800050000.000 +6.3630265184E-001 -3.3011881571E+001 +4.6533481625E-002 -1.5359765519E+002 +4.4025812894E-002 -1.5344838054E+002 +5.7210809981E-001 -5.7917830470E+001
40000000000.000 +6.3593369616E-001 -3.3046220110E+001 +4.6384364647E-002 -1.5500890995E+002 +4.3682625386E-002 -1.5493406560E+002 +5.7143598897E-001 -5.8094648486E+001
