# Supplementary material for: Conductivity and radio frequency performance data for silver nanoparticle inks deposited via aerosol jet deposition and processed under varying conditions
Source: Data Brief. 2020 Sep 24;33:106331. doi: 10.1016/j.dib.2020.106331 (PMC7560714; doi:10.1016/j.dib.2020.106331)
Supplement: Supplementary file 3 [file mmc3.zip › Sintering Study/Sample Name Key.txt]

Filename correlations

AFRL171016_01 --> ANP_01
AFRL171016_02 --> ANP_02
AFRL171016_03 --> ANP_03
AFRL171016_04 --> ANP_04
AFRL171016_05 --> ANP_05
AFRL171016_06 --> ANP_10
AFRL171016_07 --> ANP_06
AFRL171016_09 --> ANP_09
AFRL171016_10 --> ANP_07
AFRL171016_11 --> ANP_08
AFRL171016_12 --> ANP_11
AFRL171016_13 --> ANP_15
AFRL171016_14 --> ANP_12
AFRL171016_15 --> ANP_14
AFRL171016_16 --> ANP_13

AFRL171010_01 --> CLA_01
AFRL171010_02 --> CLA_02
AFRL171010_03 --> CLA_03
AFRL171010_04 --> CLA_04
AFRL171011_01 --> CLA_05
AFRL171011_02 --> CLA_10
AFRL171011_03 --> CLA_06
AFRL171011_05 --> CLA_09
AFRL171011_06 --> CLA_07
AFRL171011_07 --> CLA_08
AFRL171011_08 --> CLA_11
AFRL171011_09 --> CLA_15
AFRL171011_10 --> CLA_12
AFRL171011_11 --> CLA_14
AFRL171011_12 --> CLA_13

AFRL171024_01 --> UTD_01
AFRL171024_02 --> UTD_02
AFRL171024_03 --> UTD_03
AFRL171024_04 --> UTD_04
AFRL171024_05 --> UTD_05
AFRL171024_06 --> UTD_10
AFRL171024_07 --> UTD_06
AFRL171025_01 --> UTD_09
AFRL171025_02 --> UTD_07
AFRL171025_03 --> UTD_08
AFRL171025_04 --> UTD_11
AFRL171025_05 --> UTD_15
AFRL171025_06 --> UTD_12
AFRL171025_07 --> UTD_14
AFRL171025_08 --> UTD_13
