# Supplementary material for: Conductivity and radio frequency performance data for silver nanoparticle inks deposited via aerosol jet deposition and processed under varying conditions
Source: Data Brief. 2020 Sep 24;33:106331. doi: 10.1016/j.dib.2020.106331 (PMC7560714; doi:10.1016/j.dib.2020.106331)
Supplement: Supplementary file 3 [file mmc3.zip › Sintering Study/Sintering Data/Set1_225C_Air.lvm]

0.000000	26.794336
9.910567	26.805323
19.910139	26.822461
29.910711	26.855404
39.912282	26.824964
49.908854	26.812954
59.911427	26.777613
69.909998	26.793750
79.910571	26.812096
89.910142	26.793401
99.910715	26.785981
109.912286	26.823219
119.911859	26.757087
129.910430	26.797353
139.912003	26.863083
149.908574	26.752471
159.911146	26.772757
169.909718	26.746758
179.911290	26.783518
189.911862	26.822578
199.912434	26.818721
209.910006	26.773150
219.910578	26.781829
229.911150	26.824503
239.909722	26.782494
249.910294	26.852128
259.909866	26.837762
269.909438	26.819430
279.910010	26.824869
289.910582	26.829229
299.912154	26.825246
309.911726	26.878283
319.910298	26.855889
329.908870	26.904648
339.909441	26.928768
349.910014	26.871727
359.912586	26.913158
369.911158	26.913473
379.909729	26.942359
389.911302	26.993202
399.910873	27.009266
409.909445	27.045393
419.910017	27.056445
429.908589	27.119455
439.912161	27.138997
449.909733	27.214358
459.911305	27.253119
469.911877	27.384643
479.909449	27.464877
489.910021	27.535842
499.910593	27.593162
509.911165	27.640239
519.909737	27.800763
529.911309	27.855469
539.910881	28.081660
549.909453	28.247986
559.909025	28.320458
569.909597	28.455014
579.911169	28.665150
589.909741	28.941747
599.909313	29.130651
609.910885	29.326598
619.909457	29.555369
629.909029	29.743804
639.910601	30.025840
649.910172	30.232883
659.910745	30.330729
669.912317	30.538153
679.909888	30.726653
689.910460	31.090093
699.911033	31.365292
709.911604	31.589054
719.911176	31.967001
729.910748	32.452991
739.909320	32.653426
749.909892	32.911608
759.909464	33.076739
769.911036	33.498714
779.908608	33.946915
789.911180	34.136741
799.909752	34.501019
809.911324	34.852322
819.910896	34.964685
829.910468	35.256473
839.914040	35.581668
849.910612	35.724933
859.910184	36.333214
869.909756	36.736521
879.912328	37.197410
889.911900	37.693626
899.908472	37.395412
909.910044	38.200280
919.910616	38.458100
929.912188	38.811104
939.909760	39.050467
949.910332	39.794416
959.911904	40.288064
969.910476	40.828607
979.909048	41.188457
989.909619	41.484168
999.909192	41.697138
1009.908763	42.090188
1019.910336	42.397898
1029.909907	42.936618
1039.908479	43.122201
1049.910051	43.729693
1059.911623	44.132453
1069.910195	44.626844
1079.909767	45.056697
1089.910339	45.541662
1099.910911	45.903532
1109.946485	46.446675
1119.911055	46.950370
1129.912627	47.456168
1139.911199	47.397117
1149.909771	48.517547
1159.912343	49.034064
1169.910915	49.116960
1179.908487	49.571118
1189.910059	50.484628
1199.909631	50.422695
1209.911203	51.266476
1219.909775	51.701071
1229.911347	52.098294
1239.910919	53.039176
1249.911491	53.262736
1259.911063	53.199828
1269.909635	53.555012
1279.910207	54.585472
1289.911778	55.213052
1299.911351	55.959753
1309.910923	56.482991
1319.909494	56.705432
1329.910067	57.011792
1339.910638	57.691685
1349.912210	58.293264
1359.909782	58.873182
1369.910354	58.453476
1379.910926	59.898566
1389.910498	60.564246
1399.912070	60.917525
1409.909642	61.918069
1419.910214	62.664840
1429.910786	62.168654
1439.910358	63.075444
1449.909930	63.711192
1459.909502	63.903218
1469.909074	64.486195
1479.909646	65.036435
1489.910218	65.769180
1499.908790	66.276359
1509.911362	67.389927
1519.911934	68.350898
1529.910506	68.610032
1539.911078	69.107016
1549.913650	69.639039
1559.911222	69.453493
1569.909793	69.762932
1579.911366	70.517683
1589.908937	71.594186
1599.911510	72.336766
1609.911081	72.737335
1619.912653	73.277290
1629.914226	73.536176
1639.911798	74.114339
1649.911369	75.244279
1659.911942	76.122154
1669.909513	76.799934
1679.911085	77.291104
1689.909657	78.121499
1699.911229	78.446709
1709.909801	78.813363
1719.913373	79.548575
1729.910945	80.566948
1739.910517	81.092260
1749.910089	81.293975
1759.908661	80.983811
1769.911233	82.041038
1779.908805	82.829546
1789.910377	83.724798
1799.910949	83.742986
1809.910521	85.209843
1819.911093	85.274334
1829.911665	85.886924
1839.910237	86.714040
1849.910809	87.223912
1859.911381	87.265234
1869.909953	88.421873
1879.911525	88.336042
1889.912097	88.224785
1899.910668	90.302993
1909.910241	91.308398
1919.909812	91.680573
1929.911385	91.889794
1939.908957	92.687129
1949.909528	93.694773
1959.912100	94.650356
1969.909672	94.672631
1979.911244	95.253653
1989.909816	95.507602
1999.911388	96.455301
2009.910960	96.654069
2019.910532	97.244755
2029.913105	97.997833
2039.910676	99.164049
2049.911248	99.657549
2059.910820	100.161211
2069.909392	100.805335
2079.909964	101.943540
2089.910536	101.984006
2099.910108	103.161092
2109.910680	103.653337
2119.909252	103.877908
2129.910824	104.192208
2139.909396	105.581437
2149.908967	105.811133
2159.910540	106.387496
2169.909111	107.008363
2179.909684	107.868340
2189.913256	108.361823
2199.911828	108.740792
2209.911399	109.239060
2219.909972	110.309716
2229.910543	111.097475
2239.909115	111.801045
2249.911687	111.682480
2259.910259	112.431790
2269.909832	113.030523
2279.912404	113.491269
2289.909975	114.289087
2299.910547	115.135082
2309.909119	115.003743
2319.906691	116.465333
2329.911263	117.846359
2339.910835	118.474623
2349.907407	120.090922
2359.908979	121.678765
2369.907551	122.502014
2379.910123	123.282446
2389.909695	123.656402
2399.910267	124.727604
2409.907839	124.973304
2419.908411	126.570345
2429.908983	127.118141
2439.907555	127.609916
2449.909127	128.651048
2459.909698	128.906156
2469.911271	129.530851
2479.909842	130.170917
2489.909415	131.129027
2499.910986	131.384394
2509.910559	131.488698
2519.909131	131.904027
2529.910703	132.331894
2539.911274	132.897675
2549.907846	133.246239
2559.910419	133.599965
2569.909990	134.344737
2579.909562	134.474961
2589.909134	134.943182
2599.909706	135.888900
2609.912278	135.934275
2619.910850	136.551904
2629.911422	136.881849
2639.909994	137.370540
2649.910566	137.594141
2659.914138	139.171257
2669.910710	139.246346
2679.910282	139.308767
2689.910854	139.994078
2699.908426	140.593408
2709.909998	141.133302
2719.911570	141.679991
2729.910142	142.423613
2739.909714	143.300491
2749.911286	143.421775
2759.909858	144.444416
2769.909430	144.660253
2779.910002	145.176096
2789.910573	145.826366
2799.910146	145.802401
2809.910717	146.877405
2819.909289	147.186373
2829.907861	147.786252
2839.908433	148.445013
2849.909005	148.823934
2859.911578	149.365963
2869.911150	150.022558
2879.908721	150.358315
2889.909293	151.027895
2899.909865	151.822259
2909.909437	152.046533
2919.909009	152.836582
2929.908581	153.594608
2939.910153	154.470747
2949.910725	154.839718
2959.910297	155.366851
2969.908869	155.710239
2979.910441	156.195266
2989.910013	156.990541
2999.909585	157.998456
3009.910157	158.430971
3019.909729	158.886319
3029.910301	159.897388
3039.909873	160.294215
3049.908445	160.924637
3059.927018	161.494529
3069.910589	161.525508
3079.913161	162.459113
3089.911733	163.098065
3099.911304	163.611825
3109.912877	164.179869
3119.908448	164.938078
3129.911021	165.326387
3139.912592	165.850827
3149.910164	166.584747
3159.910737	167.091864
3169.910308	167.945484
3179.909880	168.548326
3189.910452	168.733101
3199.909024	169.231791
3209.910596	170.037404
3219.909168	170.201047
3229.911740	170.774459
3239.910312	171.344856
3249.912884	172.103805
3259.909456	172.639275
3269.908028	172.899415
3279.909600	173.525207
3289.909172	174.262185
3299.909744	174.929391
3309.910316	175.588002
3319.909888	175.899415
3329.909460	176.470569
3339.909032	176.994151
3349.910604	177.601588
3359.910176	178.566090
3369.910748	178.743938
3379.913320	179.249938
3389.909892	179.909328
3399.908463	180.490187
3409.909036	181.123047
3419.909607	181.861489
3429.910180	182.257245
3439.910751	182.800384
3449.911324	183.257021
3459.908895	183.743830
3469.908467	184.291836
3479.910039	184.975107
3489.909611	185.525377
3499.911183	186.242307
3509.911755	186.558253
3519.910327	187.212425
3529.910899	187.444444
3539.909471	188.272843
3549.911043	188.843429
3559.910615	189.319267
3569.912187	189.942234
3579.910759	190.419617
3589.911331	190.942795
3599.909903	191.409113
3609.909475	192.020215
3619.911047	192.615902
3629.910619	193.251269
3639.910191	193.961333
3649.908763	194.416816
3659.910335	195.009207
3669.910907	195.723608
3679.908479	196.136716
3689.908051	196.612914
3699.910623	197.207419
3709.911195	197.529156
3719.908766	198.155727
3729.910338	198.597319
3739.909911	199.122352
3749.909482	199.632242
3759.910054	200.253186
3769.909626	200.632566
3779.911199	201.120727
3789.908770	201.624289
3799.910342	202.371747
3809.909914	202.769987
3819.909486	203.165177
3829.911058	203.548324
3839.912630	204.185556
3849.909202	204.752898
3859.908774	205.375389
3869.911346	205.773516
3879.911918	206.532847
3889.910490	206.844128
3899.911062	207.304493
3909.909634	207.804436
3919.912206	208.407104
3929.910778	208.841585
3939.912350	209.196231
3949.909922	209.847544
3959.909494	210.219463
3969.912066	210.809562
3979.910638	211.062449
3989.912210	211.485886
3999.909781	211.823626
4009.910354	212.154213
4019.909925	212.653040
4029.909497	212.855835
4039.911069	213.269022
4049.909641	213.732036
4059.911213	213.905797
4069.909785	214.254049
4079.910357	214.640872
4089.909929	214.965290
4099.910501	215.191236
4109.909073	215.439162
4119.910645	215.753792
4129.911217	216.125032
4139.910789	216.211625
4149.911361	216.464542
4159.909933	216.746498
4169.910505	217.086790
4179.911077	217.224961
4189.910649	217.507366
4199.911221	217.673138
4209.909793	217.861131
4219.912365	218.059262
4229.910937	218.200342
4239.909509	218.409569
4249.911081	218.681016
4259.908653	218.746919
4269.911225	218.880967
4279.912797	219.030711
4289.910369	219.180614
4299.910941	219.391594
4309.908513	219.545605
4319.908084	219.600887
4329.909657	219.707784
4339.910229	219.887352
4349.909801	219.961725
4359.911373	220.063085
4369.911944	220.134658
4379.910516	220.285592
4389.910089	220.373734
4399.909660	220.413826
4409.910232	220.593380
4419.910804	220.596302
4429.911376	220.605550
4439.910948	220.701213
4449.909520	220.750952
4459.911092	220.808527
4469.911664	220.763280
4479.910236	220.824868
4489.908808	220.898588
4499.908380	220.959037
4509.909952	220.982155
4519.909524	220.995017
4529.910096	221.019512
4539.909668	221.063051
4549.911240	221.119462
4559.909812	221.106568
4569.911384	221.088505
4579.909956	221.096699
4589.912528	221.080294
4599.910100	221.129015
4609.910672	221.080315
4619.910244	221.126632
4629.908815	221.062683
4639.910388	221.081657
4649.911960	221.063923
4659.908531	221.075553
4669.911104	221.022130
4679.908675	221.010435
4689.910247	220.968326
4699.909819	220.886093
4709.911391	220.881504
4719.909963	220.809390
4729.910535	220.756140
4739.911107	220.790828
4749.909679	220.711927
4759.910251	220.642898
4769.908823	220.619390
4779.909395	220.596013
4789.909967	220.474108
4799.908539	220.477722
4809.910111	220.416409
4819.909683	220.328766
4829.909255	220.248075
4839.909827	220.236415
4849.910399	220.216254
4859.911971	220.218611
4869.911543	220.224476
4879.912115	220.202574
4889.908687	220.189899
4899.912259	220.232253
4909.908831	220.205561
4919.911403	220.182934
4929.910975	220.254598
4939.909546	220.250143
4949.910119	220.356590
4959.908690	220.413618
4969.920263	220.475232
4979.909834	220.450894
4989.912406	220.455059
4999.909978	220.507438
5009.912550	220.596356
5019.910122	220.595673
5029.908694	220.624764
5039.910266	220.643242
5049.909838	220.638257
5059.910410	220.662636
5069.910982	220.689379
5079.911554	220.693425
5089.912126	220.675146
5099.910698	220.682287
5109.911270	220.693984
5119.911842	220.697671
5129.910414	220.622314
5139.909986	220.590698
5149.910558	220.651741
5159.910130	220.604957
5169.910702	220.590511
5179.911274	220.523916
5189.910846	220.479455
5199.909418	220.442477
5209.918990	220.420001
5219.910562	220.454131
5229.911134	220.413076
5239.910706	220.360630
5249.911278	220.290460
5259.910850	220.282704
5269.910421	220.176237
5279.908993	220.228973
5289.909565	220.057988
5299.910137	220.031294
5309.908710	219.996099
5319.912282	219.927664
5329.910853	219.969441
5339.910425	219.974428
5349.907997	219.944859
5359.909569	219.898832
5369.909141	219.931280
5379.911713	219.932266
5389.911285	219.925975
5399.910857	219.977882
5409.909429	220.080044
5419.909001	220.125007
5429.909573	220.148514
5439.910145	220.203254
5449.910717	220.221134
5459.911289	220.294551
5469.908861	220.380644
5479.908432	220.412142
5489.910005	220.383744
5499.907577	220.450377
5509.912149	220.436392
5519.911721	220.492235
5529.911293	220.531495
5539.907865	220.583904
5549.911437	220.605591
5559.910008	220.608073
5569.909581	220.664038
5579.910152	220.642396
5589.910725	220.623582
5599.910296	220.584505
5609.910868	220.636090
5619.909441	220.633037
5629.912013	220.628169
5639.910584	220.591439
5649.911156	220.573438
5659.910728	220.568117
5669.910300	220.530194
5679.909872	220.530276
5689.908444	220.546886
5699.910016	220.554867
5709.909588	220.502683
5719.910160	220.484519
5729.909732	220.465385
5739.909304	220.400389
5749.910876	220.329570
5759.909448	220.311516
5769.910020	220.248585
5779.908592	220.204772
5789.910164	220.170729
5799.909736	220.086843
5809.910308	219.995599
5819.911880	220.048357
5829.909451	219.989361
5839.928025	219.951137
5849.909595	219.940393
5859.909167	219.818945
5869.909739	219.744533
5879.911312	219.670495
5889.910883	219.600215
5899.911456	219.532574
5909.911027	219.542466
5919.910599	219.424415
5929.910172	219.368440
5939.908743	219.262762
5949.910316	219.188896
5959.909887	219.081002
5969.910459	219.049225
5979.911031	219.005986
5989.909603	218.913800
5999.910175	218.772532
6009.909747	218.748877
6019.911319	218.654032
6029.911891	218.582110
6039.909463	218.465810
6049.912035	218.404046
6059.910607	218.187459
6069.910179	218.140170
6079.909751	218.062300
6089.910323	217.910106
6099.909895	217.805385
6109.909467	217.673020
6119.910038	217.628837
6129.908611	217.498356
6139.909183	217.409918
6149.911755	217.246153
6159.910326	217.145981
6169.907898	216.972620
6179.908471	216.923675
6189.911043	216.815286
6199.911614	216.675304
6209.910186	216.569466
6219.911758	216.441061
6229.911330	216.316618
6239.910903	216.222412
6249.909474	216.060551
6259.911047	215.904389
6269.909618	215.825592
6279.909190	215.655092
6289.909762	215.538455
6299.910334	215.447188
6309.911906	215.304818
6319.908478	215.191663
6329.910050	215.049911
6339.910622	214.948070
6349.910194	214.823717
6359.907766	214.669263
6369.910338	214.557485
6379.910910	214.407176
6389.912482	214.265810
6399.910054	214.193502
6409.909626	214.065642
6419.911198	213.833163
6429.908770	213.685510
6439.910342	213.530452
6449.909914	213.431728
6459.910486	213.274896
6469.910058	213.146163
6479.910630	213.023339
6489.912201	212.835193
6499.908773	212.731904
6509.911345	212.522618
6519.908917	212.406166
6529.909489	212.272277
6539.911061	212.162299
6549.909633	212.010979
6559.911205	211.894659
6569.912777	211.749894
6579.909349	211.640220
6589.909921	211.410991
6599.909493	211.238097
6609.910065	211.109048
6619.909637	211.018761
6629.914209	210.843532
6639.910781	210.707087
6649.910353	210.516372
6659.908925	210.422070
6669.909497	210.279160
6679.910069	210.115945
6689.909641	209.964271
6699.909213	209.810873
6709.911785	209.650559
6719.910357	209.510240
6729.910929	209.331940
6739.909501	209.123288
6749.912073	209.039023
6759.909645	208.843238
6769.908216	208.694420
6779.909789	208.587735
6789.910360	208.417825
6799.909933	208.296158
6809.909504	208.132467
6819.910077	207.941592
6829.909648	207.823126
6839.909220	207.681419
6849.910792	207.528214
6859.910364	207.430508
6869.909936	207.173044
6879.910508	207.090210
6889.910080	206.974675
6899.910652	206.834834
6909.911224	206.652760
6919.909796	206.497443
6929.909368	206.338577
6939.910940	206.686439
6949.908512	207.202834
6959.911084	207.452447
6969.910656	207.645638
6979.910228	207.739021
6989.909800	207.746107
6999.910372	207.564610
7009.911944	207.087950
7019.910516	206.833322
7029.910088	206.588434
7039.910660	206.233147
7049.909232	205.959246
7059.909803	205.742982
7069.912376	205.521808
7079.909947	205.250149
7089.910520	205.004729
7099.909091	204.730463
7109.908663	204.502236
7119.910235	204.278659
7129.910808	204.127281
7139.911379	203.925410
7149.910952	203.725405
7159.909523	203.466983
7169.911095	203.296703
7179.908667	203.086984
7189.911239	202.924482
7199.910811	202.715053
7209.910383	202.536832
7219.908955	202.362696
7229.909527	202.149313
7239.910099	201.973945
7249.910671	201.783820
7259.911243	201.644822
7269.913815	201.480512
7279.911387	201.282983
7289.908959	201.078231
7299.911531	200.894581
7309.909103	200.739406
7319.909675	200.592831
7329.909247	200.475107
7339.908819	200.279153
7349.909391	200.056923
7359.909963	199.891104
7369.909534	199.821930
7379.910107	199.664111
7389.909678	199.472057
7399.910251	199.316735
7409.909822	199.092948
7419.909394	198.923486
7429.911966	198.722760
7439.909538	198.537930
7449.910110	198.402336
7459.910682	198.275948
7469.910254	198.092564
7479.910826	197.946051
7489.910398	197.767864
7499.912971	197.614138
7509.909542	197.443736
7519.910114	197.272544
7529.908686	197.087872
7539.913258	196.921922
7549.909830	196.800195
7559.910402	196.641951
7569.910974	196.448984
7579.910546	196.300503
7589.911118	196.122147
7599.908690	196.040426
7609.910262	195.817705
7619.909834	195.665270
7629.909406	195.569420
7639.910978	195.407520
7649.908550	195.268976
7659.910122	195.097561
7669.912694	194.998633
7679.911266	194.837625
7689.908837	194.688724
7699.912410	194.534927
7709.910982	194.428822
7719.909554	194.284439
7729.910125	194.128029
7739.909698	193.975886
7749.911269	193.735716
7759.911841	193.597796
7769.910413	193.462040
7779.912985	193.245354
7789.910557	193.119359
7799.913129	192.980383
7809.911701	192.878650
7819.910273	192.700741
7829.908845	192.581559
7839.911417	192.403164
7849.910989	192.252440
7859.908561	192.140794
7869.912133	191.993120
7879.909705	191.818043
7889.911277	191.731608
7899.911849	191.565258
7909.910421	191.444818
7919.910993	191.291938
7929.909565	191.071718
7939.911137	190.954099
7949.910709	190.780001
7959.909281	190.644203
7969.909853	190.459433
7979.910425	190.299282
7989.909997	190.119199
7999.910569	189.996627
8009.911140	189.841396
8019.909712	189.658563
8029.911284	189.586078
8039.910857	189.449728
8049.910429	189.299964
8059.910000	189.220601
8069.937574	189.023463
8079.911144	188.901124
8089.911716	188.643111
8099.909288	188.578683
8109.911860	188.458268
8119.908432	188.286910
8129.915004	188.125167
8139.909576	188.001245
8149.911148	187.820377
8159.908720	187.669027
8169.911292	187.501681
8179.910864	187.357428
8189.909436	187.228206
8199.911008	187.060834
8209.910580	186.863980
8219.911152	186.704600
8229.907724	186.558054
8239.911296	186.389642
8249.909868	186.299303
8259.909440	186.156427
8269.914012	186.040389
8279.910583	185.921115
8289.910156	185.769074
8299.909728	185.581259
8309.911300	185.452218
8319.908871	185.285355
8329.909443	185.082250
8339.910016	185.008605
8349.909587	184.856325
8359.909159	184.754912
8369.911731	184.542660
8379.911304	184.461312
8389.909875	184.277652
8399.908447	184.164845
8409.909019	184.042830
8419.910591	183.926079
8429.911163	183.826962
8439.909735	183.592900
8449.910307	183.496449
8459.909879	183.323192
8469.916451	183.202030
8479.910023	183.067815
8489.911595	182.933530
8499.911167	182.787295
8509.910739	182.608514
8519.910311	182.438252
8529.910883	182.268087
8539.912455	182.131799
8549.910027	182.031159
8559.911599	181.897721
8569.910171	181.753152
8579.909743	181.597626
8589.910315	181.435417
8599.910887	181.311806
8609.911458	181.191575
8619.911031	181.079005
8629.908602	180.900951
8639.910174	180.768577
8649.909746	180.625325
8659.914319	180.453280
8669.910891	180.309182
8679.909462	180.188172
8689.911035	180.004575
8699.910606	179.860598
8709.910178	179.696163
8719.910750	179.523946
8729.911322	179.429450
8739.910894	179.354131
8749.909466	179.143386
8759.910038	178.993078
8769.909610	178.913715
8779.911182	178.698067
8789.910754	178.651958
8799.912326	178.486296
8809.909898	178.316297
8819.910470	178.208699
8829.911042	178.084949
8839.911614	177.966285
8849.912186	177.738054
8859.909758	177.629078
8869.909330	177.446071
8879.911902	177.320612
8889.908473	177.202057
8899.910046	177.043525
8909.908617	176.898390
8919.909190	176.731318
8929.910762	176.602475
8939.911334	176.473079
8949.911906	176.320152
8959.910477	176.174445
8969.911049	176.083798
8979.908621	175.918290
8989.910193	175.811923
8999.909765	175.688370
9009.910337	175.515293
9019.908909	175.363096
9029.908481	175.211971
9039.911053	175.079539
9049.910625	175.005987
9059.911197	174.828119
9069.909769	174.695641
9079.911341	174.572713
9089.908913	174.452791
9099.909485	174.336645
9109.911057	174.192560
9119.908629	174.023671
9129.909201	173.898994
9139.909773	173.773606
9149.912345	173.617417
9159.911917	173.540969
9169.908489	173.319324
9179.912061	173.257188
9189.909633	173.035285
9199.911205	172.864279
9209.909777	172.786965
9219.912349	172.602643
9229.910921	172.433554
9239.911493	172.341201
9249.911065	172.182205
9259.910636	172.115421
9269.910208	171.999116
9279.918781	171.868934
9289.912353	171.719256
9299.910924	171.606277
9309.910496	171.535501
9319.909068	171.378883
9329.909640	171.199456
9339.909212	171.086078
9349.910784	170.891178
9359.911356	170.741506
9369.909928	170.648359
9379.908500	170.474196
9389.915072	170.359350
9399.909644	170.192795
9409.912216	170.017783
9419.908788	169.913284
9429.909360	169.743976
9439.908932	169.667924
9449.910504	169.508025
9459.910076	169.408807
9469.909647	169.280487
9479.912220	169.163419
9489.910792	169.015243
9499.912364	168.908134
9509.910936	168.731396
9519.910508	168.629329
9529.910079	168.530803
9539.913651	168.422256
9549.911223	168.276472
9559.910796	168.108072
9569.910367	167.932389
9579.909939	167.806074
9589.909511	167.662856
9599.911083	167.502325
9609.912655	167.391645
9619.913228	167.253148
9629.910800	167.103048
9639.911371	166.962425
9649.909943	166.829325
9659.911515	166.705885
9669.912087	166.543485
9679.910659	166.454729
9689.912231	166.357690
9699.910803	166.190672
9709.911375	166.085423
9719.909947	165.986684
9729.919519	165.779094
9739.912091	165.724342
9749.910663	165.612204
9759.911235	165.513222
9769.909807	165.327180
9779.910379	165.238099
9789.910951	165.076323
9799.910522	164.912921
9809.909095	164.815604
9819.909667	164.634155
9829.910239	164.526341
9839.908811	164.430018
9849.911383	164.288155
9859.909955	164.142146
9869.908526	164.016235
9879.910099	163.892135
9889.917671	163.698271
9899.911242	163.622845
9909.910814	163.493954
9919.910386	163.425707
9929.910958	163.302587
9939.910530	163.135475
9949.912102	163.003103
9959.911674	162.835522
9969.911246	162.734812
9979.909818	162.619696
9989.915390	162.479860
9999.911962	162.366656
10009.910534	162.266238
10019.912106	162.146188
10029.908678	162.023157
10039.911250	161.950163
10049.911822	161.815582
10059.910394	161.667678
10069.909966	161.510329
10079.910538	161.460326
10089.910110	161.415695
10099.911682	161.295012
10109.911254	161.110470
10119.910826	160.999877
10129.914398	160.845225
10139.910970	160.711393
10149.910542	160.635994
10159.909113	160.451875
10169.909686	160.294246
10179.910257	160.125303
10189.909830	160.029567
10199.911401	159.914042
10209.909973	159.759866
10219.908545	159.616951
10229.915118	159.485316
10239.909689	159.359193
10249.910261	159.292334
10259.909833	159.190447
10269.910405	159.004894
10279.913977	158.924995
10289.908549	158.752065
10299.913121	158.659129
10309.910693	158.575246
10319.910265	158.455196
10329.908837	158.322861
10339.911409	158.228981
10349.908981	158.117449
10359.908553	158.006728
10369.911125	157.898645
10379.909697	157.734016
10389.910269	157.619290
10399.909841	157.483577
10409.914413	157.356699
10419.912985	157.216293
10429.922557	157.112882
10439.911129	156.991881
10449.912701	156.830441
10459.910273	156.700957
10469.911845	156.561546
10479.914417	156.488153
10489.910988	156.361431
10499.909560	156.245890
10509.911132	156.136401
10519.909704	156.024066
10529.910276	155.880981
10539.910848	155.760526
10549.910420	155.642633
10559.909992	155.559405
10569.909564	155.442527
10579.911136	155.327814
10589.909708	155.202279
10599.910280	155.080642
10609.909852	154.963746
10619.908424	154.843517
10629.909996	154.725163
10639.910568	154.608896
10649.910140	154.482150
10659.908712	154.342771
10669.913284	154.216702
10679.909856	154.148023
10689.909428	154.031012
10699.910000	153.928440
10709.909572	153.820595
10719.911144	153.743171
10729.908716	153.635749
10739.912288	153.503184
10749.911860	153.307608
10759.910431	153.222284
10769.912004	153.080323
10779.909575	152.960856
10789.912148	152.820561
10799.911719	152.664990
10809.910291	152.518695
10819.908863	152.457017
10829.911436	152.332180
10839.910007	152.269819
10849.909579	152.162516
10859.911151	152.041765
10869.911723	151.925262
10879.909295	151.808471
10889.908867	151.697819
10899.909439	151.565152
10909.911011	151.476282
10919.910583	151.416270
10929.911155	151.254989
10939.908727	151.107419
10949.911299	151.014837
10959.910871	150.868462
10969.910443	150.784683
10979.912015	150.641716
10989.909587	150.567084
10999.911159	150.382800
11009.909731	150.251802
11019.909303	150.135051
11029.910875	150.064219
11039.909447	149.935344
11049.911018	149.793229
11059.910591	149.653319
11069.909163	149.609323
11079.910735	149.438463
11089.910306	149.356555
11099.910879	149.201155
11109.910450	149.108454
11119.908022	149.015362
11129.912594	148.883236
11139.912167	148.798669
11149.909738	148.679888
11159.909310	148.599905
11169.909882	148.458091
11179.909454	148.332666
11189.910026	148.255066
11199.909598	148.147322
11209.910170	147.996939
11219.909742	147.869856
11229.909314	147.773814
11239.909886	147.658045
11249.911458	147.528427
11259.909030	147.421558
11269.910602	147.316859
11279.909174	147.188967
11289.911746	147.120151
11299.910318	146.978335
11309.910890	146.850395
11319.911462	146.783393
11329.910034	146.618842
11339.910606	146.523805
11349.911178	146.496592
11359.909750	146.371893
11369.911322	146.274084
11379.910893	146.158846
11389.911466	146.056291
11399.909038	145.956043
11409.909609	145.819081
11419.910182	145.745950
11429.909753	145.634993
11439.911325	145.493573
11449.910897	145.451041
11459.909469	145.334864
11469.911041	145.185751
11479.909613	145.112725
11489.910185	145.033143
11499.911757	144.892422
11509.912329	144.795937
11519.909901	144.675409
11529.908473	144.578468
11539.911045	144.482052
11549.910617	144.317928
11559.909189	144.201459
11569.909761	144.117866
11579.911333	144.013239
11589.909905	143.892923
11599.912477	143.790400
11609.912049	143.730310
11619.909621	143.640401
11629.910192	143.543846
11639.909765	143.423269
11649.911337	143.303464
11659.909909	143.145133
11669.910480	143.030335
11679.910052	142.947177
11689.920625	142.818066
11699.910196	142.711364
11709.909769	142.601324
11719.925341	142.494051
11729.911912	142.394770
11739.911484	142.279584
11749.911057	142.141512
11759.910628	142.064195
11769.911201	141.901791
11779.909772	141.850623
11789.912344	141.774255
11799.920917	141.637035
11809.910488	141.616720
11819.912060	141.435066
11829.910632	141.400482
11839.910204	141.289328
11849.913776	141.148684
11859.912348	141.081471
11869.910920	140.961910
11879.910492	140.898826
11889.910064	140.799052
11899.910636	140.715835
11909.911208	140.566058
11919.909780	140.457262
11929.912352	140.363710
11939.909924	140.218314
11949.910496	140.124486
11959.911067	139.989483
11969.910640	139.912338
11979.910212	139.803667
11989.910784	139.691873
11999.911355	139.567648
12009.909927	139.497714
12019.910500	139.386073
12029.911071	139.324990
12039.909643	139.182675
12049.910215	139.073859
12059.909787	138.956981
12069.909359	138.876250
12079.909931	138.794213
12089.910503	138.613746
12099.910075	138.543768
12109.909647	138.426026
12119.910219	138.359858
12129.909791	138.263741
12139.909363	138.223810
12149.908935	138.110750
12159.911507	138.027479
12169.910079	137.928374
12179.910651	137.775545
12189.914223	137.652165
12199.910795	137.600835
12209.910367	137.489145
12219.910939	137.367108
12229.910511	137.239865
12239.910083	137.151380
12249.909655	137.068903
12259.911227	137.005475
12269.908799	136.934070
12279.910371	136.784317
12289.909943	136.637902
12299.910514	136.515066
12309.911087	136.396938
12319.909658	136.299513
12329.910230	136.220803
12339.909802	136.052403
12349.910374	135.975532
12359.909946	135.872948
12369.908518	135.775652
12379.910090	135.687172
12389.909662	135.606394
12399.912234	135.466735
12409.910806	135.419204
12419.910378	135.317609
12429.908950	135.196199
12439.909522	135.092473
12449.911094	134.995642
12459.910666	134.880206
12469.911238	134.792634
12479.908810	134.739352
12489.910382	134.584813
12499.910954	134.515191
12509.908525	134.395848
12519.910098	134.286951
12529.908669	134.150719
12539.911242	134.059158
12549.910814	133.970892
12559.910386	133.848944
12569.909957	133.773285
12579.909530	133.702445
12589.911102	133.605357
12599.910674	133.514222
12609.910245	133.371919
12619.910818	133.271473
12629.910389	133.163978
12639.909961	133.094065
12649.913534	133.011768
12659.908105	132.896092
12669.908677	132.819326
12679.909249	132.752860
12689.909821	132.657966
12699.908393	132.567008
12709.910965	132.481524
12719.908537	132.378939
12729.909109	132.263375
12739.909681	132.192827
12749.911253	132.059124
12759.909825	131.955103
12769.909397	131.894694
12779.909969	131.765722
12789.910541	131.702913
12799.914113	131.540130
12809.916685	131.498037
12819.912257	131.400233
12829.913829	131.284230
12839.915401	131.212165
12849.914973	131.113795
12859.912545	131.036386
12869.912117	130.882081
12879.912689	130.845852
12889.911261	130.732629
12899.911833	130.704872
12909.912405	130.636639
12919.920977	130.504635
12929.913548	130.393773
12939.913121	130.350478
12949.911693	130.295510
12959.913264	130.161178
12969.912837	130.028160
12979.911408	129.946100
12989.911980	129.866317
12999.911552	129.789512
13009.914124	129.672997
13019.912696	129.560300
13029.914268	129.465085
13039.912840	129.387327
13049.910412	129.348299
13059.914984	129.169210
13069.913556	129.104675
13079.913128	129.041200
13089.913700	128.920422
13099.915272	128.841261
13109.912844	128.753053
13119.917416	128.638920
13129.913988	128.542677
13139.912560	128.497684
13149.924132	128.435468
13159.911704	128.306500
13169.913276	128.254609
13179.912848	128.098460
13189.911420	128.041698
13199.912992	127.933201
13209.912564	127.790916
13219.912136	127.689551
13229.912708	127.681854
13239.915280	128.237379
13249.913852	128.683824
13259.913424	128.960884
13269.913995	129.150106
13279.914567	129.254492
13289.912139	129.348119
13299.912712	128.863526
13309.914283	128.603786
13319.910855	128.429666
13329.913427	128.192533
13339.913999	127.998987
13349.914571	127.771756
13359.913143	127.554442
13369.914715	127.350606
13379.914287	127.130643
13389.912859	126.982303
13399.914431	126.837252
13409.914003	126.683980
13419.912575	126.533936
13429.913147	126.402438
13439.912719	126.291042
13449.911291	126.127702
13459.912863	125.975677
13469.911435	125.862956
13479.911007	125.713016
13489.912579	125.572816
13499.912151	125.427362
13509.912723	125.394610
13519.914295	125.234478
13529.913867	125.165306
13539.911438	124.986867
13549.914011	124.875672
13559.913583	124.830169
13569.912155	124.732494
13579.911726	124.648862
13589.913299	124.525490
13599.913870	124.501674
13609.911442	124.414006
13619.913014	124.314961
13629.913586	124.223825
13639.913158	124.104460
13649.913730	123.987931
13659.913302	123.919578
13669.913874	123.774860
13679.912446	123.710326
13689.913018	123.586886
13699.912590	123.525137
13709.913162	123.418136
13719.910734	123.349456
13729.915306	123.247597
13739.913878	123.187387
13749.913450	123.115756
13759.914022	122.981258
13769.913594	122.865145
13779.912166	122.741932
13789.912738	122.686657
13799.916310	122.600812
13809.915882	122.540664
13819.911454	122.512203
13829.913026	122.353641
13839.912598	122.272369
13849.914170	122.119975
13859.912742	121.997017
13869.912313	121.958663
13879.914886	121.906639
13889.915458	121.770680
13899.913029	121.694182
13909.912601	121.585810
13919.913173	121.550596
13929.911745	121.445213
13939.913317	121.328761
13949.911889	121.288939
13959.913461	121.240051
13969.912033	121.123443
13979.912605	121.044482
13989.914177	120.942565
13999.914749	120.849225
14009.913321	120.774740
14019.912893	120.697825
14029.911465	120.592187
14039.913037	120.547720
14049.912609	120.493733
14059.922182	120.369882
14069.912753	120.266137
14079.915325	120.191160
14089.913897	120.141058
14099.913469	120.055306
14109.912041	119.971214
14119.912613	119.792254
14129.911185	119.712315
14139.911757	119.669608
14149.914329	119.588822
14159.911901	119.523512
14169.912473	119.383149
14179.913044	119.335925
14189.912617	119.182039
14199.913188	119.113557
14209.913761	119.075027
14219.914332	118.917549
14229.913904	118.872222
14239.913476	118.763756
14249.912048	118.724251
14259.911620	118.609764
14269.912192	118.557082
14279.914764	118.465779
14289.917336	118.405125
14299.911908	118.293398
14309.913480	118.249664
14319.913052	118.184939
14329.913624	118.104040
14339.913196	118.015460
14349.913768	117.912031
14359.912340	117.854725
14369.912912	117.784394
14379.912484	117.710936
14389.914056	117.674512
14399.912628	117.601269
14409.913200	117.498114
14419.911772	117.453983
14429.914344	117.382353
14439.912916	117.262559
14449.912488	117.190157
14459.914060	117.146446
14469.912632	117.098667
14479.914204	116.881284
14489.912776	116.837191
14499.912347	116.690256
14509.913919	116.626417
14519.911491	116.571671
14529.916063	116.466400
14539.912635	116.412091
14549.914207	116.319333
14559.912779	116.238563
14569.914351	116.206983
14579.911923	116.112528
14589.911495	116.033012
14599.913067	115.898968
14609.912639	115.821721
14619.912211	115.707009
14629.912783	115.699376
14639.914355	115.605565
14649.913927	115.543060
14659.912499	115.451543
14669.913071	115.392362
14679.911643	115.275764
14689.913215	115.226054
14699.911787	115.113793
14709.914359	115.075188
14719.910931	114.992753
14729.913503	114.966132
14739.912075	114.868694
14749.914647	114.765423
14759.912219	114.682592
14769.911790	114.605464
14779.915363	114.481575
14789.913935	114.412153
14799.923507	114.330095
14809.913078	114.252055
14819.917651	114.184053
14829.914223	114.103770
14839.912794	114.018213
14849.917367	113.937378
14859.915938	113.819585
14869.912510	113.745349
14879.913082	113.703442
14889.912654	113.651110
14899.913226	113.569485
14909.914798	113.460067
14919.915370	113.358020
14929.911942	113.291083
14939.913514	113.244658
14949.914086	113.139975
14959.912658	113.124301
14969.912230	113.037945
14979.912802	112.925847
14989.914374	112.797138
14999.913946	112.734854
15009.913518	112.731776
15019.913090	112.616466
15029.914662	112.574536
15039.914234	112.513132
15049.912806	112.478332
15059.912378	112.418616
15069.912950	112.310906
15079.911521	112.281322
15089.914093	112.212830
15099.911665	112.084801
15109.913238	112.096735
15119.913809	112.003743
15129.915381	111.953284
15139.913953	111.850573
15149.912525	111.789562
15159.917098	111.699068
15169.925670	111.686740
15179.912241	111.584514
15189.911813	111.531894
15199.916385	111.444540
15209.913957	111.367564
15219.911529	111.277988
15229.913101	111.201243
15239.912673	111.109068
15249.912245	111.100197
15259.912817	111.020550
15269.913389	110.899403
15279.911961	110.854936
15289.912533	110.769216
15299.913105	110.689026
15309.914677	110.666547
15319.912249	110.552090
15329.911821	110.473722
15339.911393	110.425649
15349.912965	110.335174
15359.914536	110.245718
15369.914109	110.215775
15379.911681	110.148033
15389.928253	110.057984
15399.912825	109.994401
15409.912396	109.908939
15419.914968	109.857520
15429.913540	109.767779
15439.914113	109.672512
15449.912684	109.607561
15459.915257	109.525204
15469.913828	109.458621
15479.913400	109.373029
15489.920973	109.273690
15499.913544	109.189223
15509.915116	109.152486
15519.914688	109.058088
15529.914260	109.027485
15539.913832	108.937996
15549.915404	108.846749
15559.912976	108.731690
15569.914548	108.711804
15579.913120	108.654207
15589.917692	108.594228
15599.914264	108.457580
15609.911836	108.356178
15619.912408	108.290216
15629.912980	108.197442
15639.913552	108.164042
15649.913124	108.057045
15659.914696	107.991932
15669.913268	107.918918
15679.913840	107.835813
15689.914412	107.795455
15699.913984	107.678863
15709.911555	107.599001
15719.913127	107.540438
15729.913700	107.450971
15739.913271	107.436688
15749.912843	107.324723
15759.913415	107.311108
15769.910987	107.222745
15779.912560	107.099315
15789.913131	107.061129
15799.912703	107.004496
15809.915275	106.931506
15819.912847	106.841718
15829.914419	106.783945
15839.913991	106.762278
15849.915563	106.680721
15859.916135	106.588833
15869.913707	106.532218
15879.913279	106.438083
15889.913851	106.382432
15899.912423	106.273426
15909.912995	106.230308
15919.918567	106.178382
15929.914139	106.144502
15939.913711	105.973837
15951.103351	105.942267
15959.911855	105.874773
15969.913427	105.805777
15979.912999	105.721730
15989.913570	105.685427
15999.914143	105.541621
16009.911715	105.470268
16019.913287	105.432656
16029.912858	105.333559
16039.912430	105.280267
16049.912002	105.193420
16059.913574	105.091224
16069.914146	105.114588
16079.911718	105.036058
16089.913291	104.991745
16099.911862	104.901232
16109.912434	104.820017
16119.914006	104.785840
16129.911578	104.697512
16139.913150	104.601367
16149.912722	104.530720
16159.913294	104.469894
16169.912866	104.369276
16179.912438	104.336911
16189.913010	104.279216
16199.912582	104.207802
16209.913154	104.126701
16219.912726	104.007827
16229.913298	104.004488
16239.916870	103.934383
16249.912442	103.851830
16259.912014	103.818157
16269.913586	103.769529
16279.913157	103.714477
16289.915730	103.618495
16299.913301	103.575662
16309.913874	103.524149
16319.912446	103.466692
16329.912017	103.373754
16339.912590	103.306402
16349.914162	103.206895
16359.914733	103.126324
16369.914305	103.035164
16379.913877	102.991352
16389.913449	102.958043
16399.913021	102.890343
16409.913593	102.792195
16419.912165	102.696789
16429.915737	102.651315
16439.913309	102.587735
16449.911881	102.493419
16459.913453	102.453671
16469.913025	102.362163
16479.911597	102.321783
16489.914169	102.269413
16499.912741	102.204012
16509.915313	102.086103
16519.914885	102.041581
16529.913457	102.029619
16539.914029	101.965977
16549.913601	101.876800
16559.914173	101.838306
16569.912745	101.731430
16579.915317	101.692723
16589.915889	101.650947
16599.912461	101.560327
16609.913033	101.481003
16619.913605	101.455119
16629.912177	101.437416
16639.912748	101.377064
16649.912321	101.238165
16659.913892	101.161585
16669.913465	101.081164
16679.915036	101.030885
16689.912608	100.922787
16699.916181	100.869206
16709.913752	100.799777
16719.912324	100.759178
16729.912896	100.733740
16739.911468	100.694618
16749.913040	100.654020
16759.914612	100.601681
16769.912184	100.450137
16779.911756	100.396182
16789.914328	100.368405
16799.912900	100.274827
16809.912472	100.220381
16819.913044	100.100376
16829.911616	100.083983
16839.914188	100.017988
16849.913760	99.926899
16859.914332	99.922762
16869.912904	99.857515
16879.916476	99.753518
16889.912047	99.737330
16899.911620	99.643627
16909.913192	99.607350
16919.911764	99.507954
16929.914336	99.440170
16939.913908	99.355121
16949.913479	99.292401
16959.913052	99.237093
16969.913623	99.186006
16979.913196	99.155512
16989.911767	99.098752
16999.915339	99.060563
17009.912911	99.030796
17019.911483	98.925712
17029.911055	98.864604
17039.911627	98.828170
17049.914199	98.783604
17059.911771	98.693029
17069.912343	98.622739
17079.911915	98.526373
17089.912487	98.473468
17099.912059	98.414836
17109.911631	98.355876
17119.916203	98.235641
17129.913775	98.154186
17139.915347	98.132616
17149.915919	98.029408
17159.912491	97.950841
17169.915063	97.902242
17179.912635	97.858124
17189.913207	97.814420
17199.912778	97.708325
17209.914351	97.678768
17219.912922	97.589954
17229.912495	97.547916
17239.912066	98.226912
17249.911638	98.645548
17259.914210	98.931219
17269.912782	99.231873
17279.913354	99.378449
17289.911926	99.543625
17299.911498	99.617404
17309.914070	99.541853
17319.912642	99.067002
17329.913214	98.792907
17339.913786	98.590329
17349.912358	98.474059
17359.912930	98.284300
17369.913502	98.102707
17379.913074	97.905440
17389.914646	97.777797
17399.912218	97.690624
17409.913790	97.535963
17419.912362	97.440613
17429.913934	97.337616
17439.912506	97.152200
17449.913078	97.010320
17459.912650	96.886620
17469.912222	96.728318
17479.912794	96.644315
17489.915366	96.528054
17499.910937	96.479636
17509.912509	96.369368
17519.913082	96.221877
17529.911654	96.191508
17539.912226	96.096307
17549.913797	96.006523
17559.912369	95.882934
17569.912941	95.802747
17579.912513	95.697442
17589.914085	95.704634
17599.913657	95.635962
17609.913229	95.527017
17619.912801	95.451696
17629.913373	95.352758
17639.913945	95.243829
17649.913517	95.120717
17659.912089	95.079777
17669.911661	95.019339
17679.913233	94.947166
17689.913805	94.895690
17699.913377	94.846225
17709.913949	94.749133
17719.912521	94.656186
17729.914093	94.602801
17739.913665	95.209711
17749.913237	95.693264
17759.911808	95.961460
17769.914381	96.195207
17779.912953	96.365077
17789.913525	96.552817
17799.914097	96.136862
17809.911669	95.891725
17819.913240	95.650604
17829.913813	95.542214
17839.913384	95.461296
17849.913957	95.262247
17859.912529	95.131423
17869.915101	94.959882
17879.913672	94.780496
17889.913244	94.628037
17899.912817	94.550330
17909.914388	94.401050
17919.913960	94.225954
17929.914532	94.171585
17939.912104	94.069117
17949.913676	93.969165
17959.913248	93.852134
17969.914820	93.749795
17979.911392	93.722902
17989.910964	93.626988
17999.913536	93.495078
18009.914108	93.439860
18019.912680	93.318226
18029.916252	93.264568
18039.913824	93.142585
18049.912396	92.993375
18059.924969	92.944525
18069.911540	92.821903
18079.912112	92.700826
18089.912683	92.668862
18099.913256	92.570112
18109.914828	92.557757
18119.915400	92.458988
18129.913971	92.407848
18139.914544	92.326875
18149.912116	92.271207
18159.914688	92.169592
18169.914259	92.069910
18179.911831	92.032594
18189.914403	91.946163
18199.913975	91.906943
18209.913548	91.875003
18219.912119	91.788852
18229.912691	91.731514
18239.914263	91.659644
18249.912835	91.563931
18259.913407	91.492004
18269.912979	91.440489
18279.911551	91.418997
18289.912123	91.336004
18299.913695	91.242164
18309.913267	91.220877
18319.912839	91.196748
18329.913411	91.144996
18339.912983	91.056792
18349.913555	90.985300
18359.913127	90.911509
18369.918699	90.835012
18379.913271	90.817106
18389.913843	90.811690
18399.913414	90.745362
18409.915987	90.674082
18419.911559	90.616633
18429.913131	90.572637
18439.912703	90.540477
18449.912274	90.506050
18459.912847	90.410737
18469.914419	90.323483
18479.912991	90.279495
18489.914563	90.194187
18499.915134	90.116837
18509.912706	90.099424
18519.913278	90.055220
18529.912850	89.986070
18539.912422	89.961629
18549.914994	89.907728
18559.914567	89.844827
18569.914138	89.734994
18579.913710	89.683867
18589.913282	89.680743
18599.912854	89.622639
18609.915426	89.581687
18619.915998	89.501352
18629.911570	89.444518
18639.915142	89.361131
18649.914714	89.307922
18659.915286	89.285752
18669.916858	89.238244
18679.913430	89.141350
18689.914002	89.119493
18699.912574	89.024859
18709.916146	88.965546
18719.913718	88.931732
18729.915290	88.922513
18739.913862	88.875320
18749.914433	88.799577
18759.915006	88.760258
18769.914577	88.670828
18779.914149	88.622446
18789.914721	88.578779
18799.915294	88.517554
18809.913866	88.476906
18819.914437	88.414122
18829.914010	88.407876
18839.915581	88.321415
18849.914153	88.213141
18859.912725	88.132686
18869.913297	88.119870
18879.913869	88.048048
18889.913441	88.016395
18899.914013	87.986394
18909.915585	87.957434
18919.914157	87.866631
18929.913729	87.799473
18939.915301	87.772196
18949.914873	87.759730
18959.913445	87.647946
18969.917017	87.662454
18979.914589	87.590580
18989.915161	87.500281
18999.913733	87.439768
19009.915305	87.369144
19019.916877	87.367806
19029.912448	87.319418
19039.914021	87.290125
19049.914593	87.269681
19059.914165	87.154326
19069.923737	87.076630
19079.914309	87.041104
19089.913880	86.979383
19099.913453	86.964406
19109.913024	86.884533
19119.914597	86.883678
19129.913168	86.800594
19139.914741	86.748130
19149.914312	86.686857
19159.913884	86.636126
19169.914456	86.666178
19179.922029	86.567457
19189.917601	86.520873
19199.914172	86.495621
19209.913744	86.435172
19219.914316	86.400957
19229.912888	86.281558
19239.913460	86.279338
19249.915032	86.255463
19259.912604	86.174637
19269.914176	86.163281
19279.915748	86.062136
19289.915320	86.022769
19299.914892	85.934137
19309.913464	85.881384
19319.915036	85.819750
19329.912608	85.819184
19339.913179	85.784558
19349.913752	85.738916
19359.914324	85.659416
19369.913896	85.595338
19379.914468	85.542739
19389.914040	85.485460
19399.913611	85.481769
19409.913183	85.416034
19419.914755	85.368864
19429.914328	85.259162
19439.913899	85.201494
19449.913471	85.170983
19459.915043	85.130662
19469.913615	85.034415
19479.914187	84.957389
19489.914759	84.901991
19499.913331	84.871508
19509.913903	84.812495
19519.913475	84.772005
19529.915047	84.769244
19539.913619	84.697844
19549.914191	84.673267
19559.912763	84.654409
19569.914335	84.572684
19579.915907	84.515860
19589.913479	84.450871
19599.915051	84.401070
19609.914623	84.299667
19619.914195	84.295369
19629.915767	84.220525
19639.920339	84.164412
19649.917911	84.151802
19659.917483	84.149193
19669.919055	84.081747
19679.916627	84.075950
19689.932199	84.055582
19699.917771	83.983077
19709.920343	83.934273
19719.915915	83.868582
19729.918487	83.826008
19739.921059	83.781155
19749.915630	83.673177
19759.919203	83.656795
19769.915774	83.609152
19779.918346	83.589659
19789.916918	83.492961
19799.917490	83.458259
19809.919063	83.423297
19819.916634	83.354947
19829.919207	83.374466
19839.919778	83.284950
19849.919350	83.226888
19859.918922	83.179235
19869.920494	83.138159
19879.918066	83.053318
19889.918638	82.983386
19899.920210	82.964038
19909.917782	82.902887
19919.918354	82.838847
19929.917926	82.754502
19939.918498	82.751112
19949.920070	82.670180
19959.920642	82.644740
19969.917214	82.564664
19979.918786	82.541017
19989.920358	82.517387
[truncated: 520 more rows]
