# Supplementary material for: Conductivity and radio frequency performance data for silver nanoparticle inks deposited via aerosol jet deposition and processed under varying conditions
Source: Data Brief. 2020 Sep 24;33:106331. doi: 10.1016/j.dib.2020.106331 (PMC7560714; doi:10.1016/j.dib.2020.106331)
Supplement: Supplementary file 3 [file mmc3.zip › Sintering Study/Sintering Data/Set10_145C_Nitrogen.lvm]

0.000000	27.727994
9.911567	27.806582
19.912139	27.974054
29.912711	28.081620
39.913283	28.171223
49.910855	28.261814
59.918427	28.369772
69.910998	28.495156
79.910571	28.597459
89.912142	28.642545
99.911715	28.757227
109.911286	28.908694
119.909858	29.025199
129.912430	29.089960
139.912003	29.178354
149.910574	29.248463
159.919147	29.339694
169.909718	29.393813
179.911290	29.428830
189.911862	29.482363
199.910434	29.538368
209.910006	29.546324
219.910578	29.683073
229.911150	29.784904
239.909722	29.921048
249.911294	30.092993
259.909866	30.245991
269.915438	30.398067
279.912010	30.637326
289.912582	30.809636
299.910154	31.082087
309.911726	31.333637
319.910298	31.580846
329.911870	31.831608
339.911442	32.103612
349.910014	32.389201
359.909585	32.680141
369.911158	32.990396
379.908730	33.249637
389.911302	33.582804
399.910873	33.890504
409.911446	34.286505
419.911017	34.631411
429.909589	34.992953
439.912161	35.312608
449.910733	35.607511
459.909305	36.027499
469.910877	36.394343
479.911449	36.819165
489.912021	37.209757
499.909593	37.578749
509.912165	37.928108
519.909737	38.396918
529.911309	38.782392
539.909881	39.104580
549.912453	39.710727
559.912025	40.217260
569.911597	40.534235
579.912169	40.185621
589.910741	39.563303
599.910313	39.228149
609.909884	39.124163
619.912457	39.296610
629.910028	39.362466
639.911601	39.836087
649.912173	39.947415
659.909744	40.050000
669.913317	40.360340
679.911889	40.480406
689.909461	40.676903
699.911033	41.055925
709.910604	41.320595
719.911176	41.503725
729.911748	41.699053
739.913321	42.078902
749.909892	42.395015
759.910464	42.705541
769.910036	42.660789
779.911608	42.838168
789.911180	43.208456
799.908752	43.746600
809.911324	44.144435
819.909896	44.498398
829.912468	44.615381
839.913040	44.940691
849.910612	45.098048
859.912184	45.346353
869.911756	45.530414
879.914328	46.008400
889.911900	46.330511
899.912472	46.729499
909.913044	47.157436
919.910616	47.378327
929.910188	47.913682
939.910759	48.172651
949.912332	48.349980
959.913904	48.742870
969.910475	49.252439
979.911047	49.615227
989.911620	50.048537
999.912191	50.452354
1009.911764	50.752182
1019.910336	51.038955
1029.910907	51.470635
1039.912479	51.753465
1049.910051	52.160770
1059.909623	52.757175
1069.911195	53.262885
1079.910767	53.535798
1089.912339	53.867964
1099.908911	54.182729
1109.910483	54.701627
1119.911055	55.157850
1129.911627	55.742457
1139.910199	56.151523
1149.911771	56.853086
1159.912343	57.102179
1169.910915	57.582091
1179.911487	57.763574
1189.911059	58.174851
1199.911631	58.793546
1209.910203	59.327906
1219.910775	59.793438
1229.912347	60.384356
1239.908918	60.772130
1249.910491	61.418192
1259.909062	61.857164
1269.910635	62.446968
1279.910206	62.795992
1289.912778	63.329294
1299.911350	63.748956
1309.911922	64.036213
1319.913495	64.560848
1329.912066	65.195426
1339.909638	65.672997
1349.911210	66.232623
1359.913783	67.018036
1369.912354	67.863328
1379.911926	68.018643
1389.912498	68.636886
1399.910070	69.048198
1409.910642	69.686222
1419.911214	70.010111
1429.909786	70.413419
1439.910358	70.716825
1449.908930	71.387684
1459.909502	72.037957
1469.912074	72.443209
1479.911646	72.908766
1489.910218	73.422202
1499.909790	74.072790
1509.911362	74.657356
1519.911934	75.550578
1529.910506	75.947419
1539.912078	76.457307
1549.909649	76.954808
1559.909222	77.505716
1569.909793	77.936825
1579.911366	78.923438
1589.909937	79.160042
1599.910510	79.860304
1609.911081	80.470127
1619.909653	80.833080
1629.911225	81.418296
1639.910798	82.276596
1649.910369	82.853434
1659.911942	83.447567
1669.911513	84.069078
1679.915085	84.374027
1689.909657	84.941882
1699.912229	85.434927
1709.910801	86.145710
1719.910373	86.782144
1729.913945	87.316645
1739.911517	87.752223
1749.912089	88.502641
1759.910661	89.131385
1769.910233	89.541277
1779.909805	90.172041
1789.911377	90.596318
1799.910949	91.243087
1809.911521	92.115709
1819.911093	92.341876
1829.909665	92.784410
1839.911237	93.613355
1849.910809	93.936372
1859.911381	94.317730
1869.912953	94.955647
1879.911525	95.383024
1889.911097	95.536921
1899.911669	96.065068
1909.910241	97.166683
1919.909812	97.325660
1929.910384	97.908260
1939.909956	98.292418
1949.910528	98.648615
1959.910100	99.077896
1969.911672	99.879449
1979.912244	100.178154
1989.911816	100.567474
1999.910388	100.989585
2009.909960	101.452447
2019.908532	102.033823
2029.909104	102.186865
2039.910676	102.415085
2049.912248	102.398096
2059.910820	103.057403
2069.911392	103.619407
2079.908964	103.846938
2089.908536	104.314777
2099.911108	104.354663
2109.911680	104.598799
2119.912252	105.099548
2129.911824	105.788935
2139.911396	106.068046
2149.909968	106.641800
2159.910540	106.740014
2169.911112	107.207304
2179.911684	108.011617
2189.910255	108.534566
2199.909828	108.676562
2209.912400	108.808851
2219.909971	109.366491
2229.909544	109.790390
2239.910115	110.255115
2249.909688	110.702156
2259.910259	111.116315
2269.911831	111.653478
2279.911403	111.797807
2289.910975	112.193958
2299.910547	112.367651
2309.910119	112.834096
2319.909691	113.180694
2329.909263	113.295525
2339.908835	113.545294
2349.911407	114.149126
2359.910979	114.338049
2369.908551	114.792245
2379.911123	115.091796
2389.908695	115.480970
2399.911267	115.585820
2409.908839	115.610390
2419.912411	116.123368
2429.911983	116.492865
2439.910555	116.948760
2449.912127	116.938645
2459.910699	117.391395
2469.910271	117.542146
2479.909842	117.997795
2489.911415	118.019429
2499.915987	118.100102
2509.909558	118.514997
2519.911130	118.728006
2529.909702	118.919543
2539.910275	119.118487
2549.910846	119.367696
2559.911418	119.456734
2569.909990	119.488165
2579.909562	119.932041
2589.910134	120.212071
2599.909706	120.216478
2609.909278	120.722073
2619.909850	120.841038
2629.911422	121.183443
2639.910994	121.275023
2649.909566	121.502764
2659.911138	121.834543
2669.911710	122.027703
2679.912282	122.239045
2689.909854	122.893052
2699.911426	122.910752
2709.911998	123.490621
2719.910570	123.724490
2729.912142	123.917325
2739.910714	124.218076
2749.910285	124.510141
2759.911858	124.542361
2769.912430	124.805320
2779.911002	125.290024
2789.911574	125.385995
2799.911146	125.531422
2809.913718	125.825705
2819.911290	126.030944
2829.911861	125.995807
2839.911434	126.324391
2849.915006	126.617215
2859.910577	126.872025
2869.913149	126.978315
2879.911721	127.170087
2889.911294	127.110221
2899.909865	127.371262
2909.910437	127.623817
2919.911009	127.829827
2929.910581	128.008238
2939.912153	127.932890
2949.912725	128.199695
2959.911297	128.471359
2969.909869	128.813691
2979.912441	128.902246
2989.913013	129.091195
2999.909585	128.942147
3009.910157	129.221118
3019.911729	129.446472
3029.911301	129.376966
3039.910873	129.460808
3049.910445	129.564456
3059.911016	129.820441
3069.910589	129.892949
3079.910161	130.048707
3089.928734	130.243395
3099.911304	130.330005
3109.910877	130.635698
3119.912448	130.664596
3129.911020	130.585344
3139.912592	130.561939
3149.912165	130.679996
3159.911736	130.787431
3169.911308	131.159980
3179.908880	131.397509
3189.912452	131.410809
3199.909024	131.599612
3209.911596	131.811771
3219.912169	131.789844
3229.910740	132.102018
3239.912312	132.328090
3249.910884	132.601593
3259.911456	132.783782
3269.911028	132.813739
3279.910600	133.094252
3289.910172	133.114025
3299.909744	133.458300
3309.911316	133.558989
3319.909888	133.870430
3329.910460	133.916685
3339.910032	133.983770
3349.911604	134.301317
3359.911176	134.331211
3369.910748	134.491623
3379.912320	134.640692
3389.911891	134.675441
3399.911464	134.922333
3409.910036	135.198350
3419.909607	135.214665
3429.911180	135.232916
3439.909751	135.243529
3449.922324	135.403036
3459.909895	135.425672
3469.910467	135.656500
3479.913040	135.788257
3489.909611	136.004194
3499.911183	135.935881
3509.910755	136.092270
3519.911327	136.075149
3529.910899	136.279368
3539.912471	136.330467
3549.911043	136.237676
3559.909615	136.316859
3569.909187	136.264677
3579.911759	136.481557
3589.911331	136.606331
3599.911903	136.723941
3609.911475	136.673918
3619.911047	136.857330
3629.909619	136.827585
3639.911191	136.922341
3649.910763	137.033382
3659.912335	137.034979
3669.910907	137.075880
3679.910479	137.229218
3689.912051	137.251306
3699.911623	137.325095
3709.911195	137.375305
3719.910767	137.299176
3729.928339	137.358819
3739.908910	137.601737
3749.910482	137.867399
3759.909054	138.036633
3769.912626	137.874918
3779.911199	138.049399
3789.909770	138.085623
3799.910342	137.908864
3809.910914	138.057786
3819.913486	138.081335
3829.911058	138.452425
3839.910630	138.533306
3849.910202	138.673423
3859.910774	138.765453
3869.910346	138.805949
3879.909918	138.597709
3889.911490	138.735632
3899.910062	138.839889
3909.910634	138.997888
3919.911206	139.009014
3929.912778	138.869890
3939.911350	138.957440
3949.913922	139.045936
3959.912494	139.071824
3969.911066	139.122562
3979.911638	139.214693
3989.911210	139.239748
3999.911782	139.277100
4009.911354	139.237051
4019.912926	139.288256
4029.911498	139.266756
4039.911069	139.353807
4049.910642	139.587745
4059.910213	139.536911
4069.911786	139.766447
4079.912357	139.586178
4089.912930	139.492342
4099.910501	139.527590
4109.914073	139.741798
4119.910645	139.758649
4129.911217	139.759832
4139.910789	139.690661
4149.911361	139.706347
4159.910933	139.659765
4169.912505	139.609023
4179.910077	139.765415
4189.911649	139.641833
4199.910221	139.699806
4209.911793	139.666804
4219.913365	139.806900
4229.910937	139.819511
4239.911509	139.727076
4249.911081	139.740858
4259.910653	139.642243
4269.910225	139.617921
4279.912797	139.538249
4289.912369	139.585966
4299.911941	139.600392
4309.912513	139.675872
4319.912085	139.560438
4329.910656	139.460646
4339.911229	139.460262
4349.910800	139.519895
4359.910372	139.539492
4369.911944	139.488092
4379.910516	139.362788
4389.913088	139.429856
4399.910660	139.453240
4409.912232	139.519324
4419.910804	139.606058
4429.911376	139.580173
4439.910948	139.492042
4449.910520	139.285758
4459.912092	139.446956
4469.910664	139.269160
4479.911236	139.396528
4489.911808	139.353212
4499.911380	139.299106
4509.910952	139.165365
4519.912524	139.162780
4529.911096	139.129121
4539.910668	139.262172
4549.911240	139.130267
4559.909812	138.989856
4569.911384	138.958511
4579.911956	138.928171
4589.912528	138.833784
4599.911100	139.004934
4609.911672	138.891573
4619.912244	138.571504
4629.910816	138.744050
4639.911387	138.700360
4649.910960	138.574916
4659.911531	138.568458
4669.912104	138.392349
4679.911675	138.461806
4689.910247	138.425201
4699.911819	138.320533
4709.911391	138.355661
4719.911963	138.284964
4729.909535	138.225077
4739.911107	138.275998
4749.909679	138.394104
4759.912251	138.327752
4769.912823	138.344570
4779.910395	138.298426
4789.911967	138.322415
4799.912539	138.252718
4809.913111	138.396863
4819.910683	138.471417
4829.911255	138.433263
4839.910827	138.431159
4849.911399	138.367223
4859.910971	138.422835
4869.910543	138.526500
4879.912115	138.544083
4889.911687	138.516031
4899.913259	138.361349
4909.910830	138.374196
4919.910403	138.356567
4929.909975	138.477112
4939.911547	138.418725
4949.911119	138.579579
4959.911691	138.490782
4969.912262	138.453898
4979.910834	138.623422
4989.912406	138.445660
4999.909978	138.480493
5009.911551	138.509455
5019.910122	138.565403
5029.910694	138.455826
5039.912266	138.485198
5049.908838	138.566610
5059.911410	138.436867
5069.910982	138.608432
5079.910554	138.508919
5089.917126	138.422725
5099.911698	138.410799
5109.912270	138.513561
5119.911842	138.527602
5129.912414	138.444694
5139.911986	138.322806
5149.911558	138.311804
5159.912130	138.342207
5169.911702	138.493253
5179.912274	138.435034
5189.909846	138.392225
5199.911418	138.518695
5209.909989	138.385092
5219.912562	138.310552
5229.912134	138.223784
5239.910706	138.069664
5249.909277	138.194631
5259.910850	138.230007
5269.910421	138.115997
5279.912993	138.160694
5289.910565	138.029548
5299.913137	138.016159
5309.910709	138.080218
5319.913281	138.171269
5329.911853	138.119620
5339.911425	137.980151
5349.910997	137.991519
5359.910569	137.877319
5369.910141	137.930053
5379.910713	137.871902
5389.911285	137.697319
5399.909857	137.616922
5409.910429	137.494199
5419.911001	137.456844
5429.910573	137.427701
5439.913145	137.501942
5449.909717	137.551304
5459.914289	137.621705
5469.911861	137.643579
5479.912433	137.745573
5489.911005	137.702767
5499.917577	137.547566
5509.912149	137.614447
5519.912721	137.662870
5529.911293	137.676308
5539.912865	137.580495
5549.911437	137.716927
5559.911008	137.729173
5569.910581	137.585977
5579.912153	137.647020
5589.911725	137.725463
5599.912296	137.838715
5609.912868	137.784846
5619.911440	137.792141
5629.913013	137.656838
5639.910584	137.664010
5649.911156	137.651862
5659.911728	137.660019
5669.911300	137.830621
5679.908872	137.891952
5689.910444	137.909415
5699.912016	137.902915
5709.912588	137.838406
5719.911160	137.903302
5729.911732	138.058096
5739.911304	138.072527
5749.912876	137.995144
5759.913448	138.138073
5769.913020	138.003550
5779.910592	138.023578
5789.911164	138.004621
5799.911736	137.900789
5809.916308	137.956128
5819.909880	138.067132
5829.912452	138.007677
5839.912024	137.997226
5849.914596	138.100580
5859.912168	137.905952
5869.910739	138.018252
5879.912312	138.001176
5889.909883	138.076104
5899.911456	137.773632
5909.912027	137.898388
5919.912600	137.590675
5929.911171	137.617894
5939.911743	137.893689
5949.913315	137.835231
5959.909887	137.809342
5969.911459	137.752275
5979.910031	137.753200
5989.911603	137.642724
5999.912175	137.742648
6009.910747	137.707007
6019.912319	137.595979
6029.923892	137.721987
6039.911463	137.791584
6049.912035	137.712499
6059.910607	137.633122
6069.912179	137.612722
6079.911751	137.497797
6089.910323	137.500050
6099.910895	137.286345
6109.911467	137.358107
6119.910038	137.517988
6129.911611	137.449184
6139.912183	137.386844
6149.910755	137.446733
6159.909327	137.223061
6169.911899	137.284636
6179.910470	137.194676
6189.912043	137.145556
6199.910614	136.985113
6209.910186	137.054290
6219.912758	137.006827
6229.911330	136.864185
6239.910903	136.845731
6249.911474	136.847655
6259.912046	136.851690
6269.911618	136.801751
6279.912190	136.738411
6289.910762	136.532905
6299.912334	136.633272
6309.910906	136.587893
6319.911478	136.454653
6329.910050	136.448008
6339.910622	136.466947
6349.911194	136.385766
6359.911766	136.321345
6369.912338	136.250965
6379.912910	136.313641
6389.914482	136.293828
6399.913054	136.116616
6409.908626	135.920935
6419.912198	136.053561
6429.911770	135.876817
6439.913342	135.813467
6449.910913	135.781823
6459.913486	135.729253
6469.912057	135.702671
6479.909629	135.507171
6489.911201	135.454943
6499.909773	135.533514
6509.912345	135.376069
6519.910917	135.272520
6529.912489	135.197074
6539.912061	135.250798
6549.910633	135.066384
6559.910205	135.032314
6569.913777	135.063711
6579.911349	135.015915
6589.910921	134.966121
6599.911493	134.807989
6609.911065	134.700518
6619.910637	134.670225
6629.912209	134.517068
6639.911781	134.503481
6649.911353	134.377078
6659.910925	134.309780
6669.912497	134.259864
6679.911069	134.117853
6689.910641	134.101524
6699.911213	134.020177
6709.911785	133.987901
6719.910357	133.858679
6729.910929	133.776861
6739.911500	133.690619
6749.916073	133.753066
6759.909645	133.718078
6769.910217	133.585616
6779.912789	133.637003
6789.911361	133.422843
6799.910933	133.407500
6809.911504	133.242842
6819.910077	133.227828
6829.909648	133.188674
6839.909220	133.106703
6849.910792	132.996001
6859.911364	132.898495
6869.908936	132.570523
6879.911508	132.466918
6889.912080	132.509957
6899.910652	132.449418
6909.910224	132.233977
6919.912796	132.223490
6929.910368	132.298708
6939.910940	132.253260
6949.910512	132.207510
6959.911084	132.230895
6969.910656	132.132399
6979.910228	131.909754
6989.911800	131.881094
6999.912372	131.862375
7009.910944	131.735983
7019.916516	131.627926
7029.911088	131.570698
7039.911660	131.598849
7049.912232	131.257742
7059.908803	131.149556
7069.912375	131.225214
7079.910948	131.141916
7089.910520	130.952704
7099.913092	130.765950
7109.909663	130.910016
7119.911235	130.768021
7129.908807	130.744518
7139.912379	130.652747
7149.910952	130.452900
7159.912523	130.365450
7169.911095	130.487988
7179.910667	130.321354
7189.910239	130.292452
7199.910811	130.168446
7209.912383	130.062348
7219.910955	130.019383
7229.911527	129.752008
7239.912099	129.629763
7249.910671	129.770192
7259.911243	129.573732
7269.910815	129.572184
7279.912387	129.500110
7289.909959	129.484625
7299.910531	129.214786
7309.912103	129.075180
7319.910675	129.070964
7329.909247	129.068247
7339.911819	128.886222
7349.913391	128.880114
7359.910963	128.676582
7369.908535	128.745016
7379.912107	128.654242
7389.911679	128.521465
7399.911251	128.533472
7409.911823	128.172831
7419.913394	128.231092
7429.911966	127.998584
7439.912539	127.802022
7449.911110	127.871183
7459.909682	127.780175
7469.910254	127.817248
7479.910826	127.734433
7489.912398	127.626529
7499.910970	127.520010
7509.909542	127.440524
7519.911114	127.249200
7529.911686	127.236358
7539.911258	127.101985
7549.913830	127.107459
7559.912402	126.887763
7569.911974	126.823102
7579.910546	126.892222
7589.910118	126.828566
7599.909690	126.663476
7609.911262	126.601954
7619.914834	126.504572
7629.912406	126.425738
7639.912978	126.254384
7649.910550	126.161633
7659.911122	126.047846
7669.912694	125.863994
7679.911265	125.918849
7689.910838	125.735192
7699.912410	125.708329
7709.909981	125.707552
7719.912554	125.480108
7729.915126	125.272808
7739.909698	125.191112
7749.910269	125.219793
7759.908841	124.920785
7769.913414	124.998203
7779.911985	124.991927
7789.912558	124.983203
7799.914129	124.716170
7809.910701	124.763138
7819.913273	124.578137
7829.910845	124.228872
7839.910417	124.326240
7849.925990	124.324840
7859.911561	124.242117
7869.912133	124.220199
7879.910705	124.015120
7889.909277	123.899422
7899.926850	123.933698
7909.910421	123.861405
7919.910993	123.681840
7929.910565	123.670594
7939.911137	123.565448
7949.910709	123.526743
7959.910281	123.326466
7969.911853	123.258699
7979.912425	123.129129
7989.912997	123.149140
7999.911569	123.183829
8009.911140	123.014900
8019.909712	122.933888
8029.910285	122.866232
8039.911857	122.659698
8049.911428	122.566196
8059.910000	122.458383
8069.909572	122.448894
8079.912144	122.187210
8089.909716	122.307492
8099.911288	122.048731
8109.910860	121.992125
8119.911432	121.876719
8129.911004	121.919930
8139.911576	121.938780
8149.909148	121.789774
8159.909720	121.731030
8169.915292	121.572223
8179.909864	121.440728
8189.911436	121.289228
8199.911008	121.250165
8209.912580	121.256493
8219.911152	121.115621
8229.910724	120.985073
8239.912296	120.824662
8249.911868	120.858392
8259.911440	120.793480
8269.909011	120.547469
8279.909584	120.487169
8289.913156	120.431790
8299.910728	120.449354
8309.911300	120.247988
8319.909872	120.239252
8329.911444	120.200383
8339.912015	120.069222
8349.909587	119.860480
8359.909159	119.825296
8369.909731	119.803101
8379.911304	119.781306
8389.910875	119.686938
8399.912447	119.466473
8409.912019	119.346749
8419.910591	119.388340
8429.912163	119.266521
8439.910735	119.246522
8449.913307	119.099077
8459.911879	119.064274
8469.910451	118.941081
8479.912023	118.904973
8489.910595	118.824795
8499.911167	118.627697
8509.909739	118.667377
8519.910311	118.575543
8529.909883	118.546883
8539.913455	118.332583
8549.912027	118.111876
8559.910599	118.215821
8569.911170	118.045137
8579.909742	118.084290
8589.911314	117.921249
8599.909886	117.630313
8609.911458	117.611882
8619.912031	117.574147
8629.910603	117.502761
8639.910174	117.443248
8649.911747	117.326804
8659.913319	117.219947
8669.910891	117.086574
8679.914463	117.019429
8689.909034	116.874908
8699.910606	116.924612
8709.911178	116.803272
8719.911750	116.858925
8729.911322	116.815743
8739.910894	116.495161
8749.911466	116.558336
8759.911038	116.499166
8769.910610	116.341339
8779.913182	116.097556
8789.912754	116.151877
8799.910326	116.121927
8809.910898	116.033480
8819.911470	115.984656
8829.915042	115.922392
8839.909614	115.845729
8849.912186	115.779661
8859.911758	115.500341
8869.911330	115.452346
8879.910902	115.348856
8889.910473	115.365782
8899.910046	115.218127
8909.910617	115.149234
8919.910190	115.183236
8929.910761	115.091722
8939.914334	114.909770
8949.911905	114.763015
8959.912477	114.699211
8969.910049	114.695517
8979.912621	114.605770
8989.913194	114.469213
8999.911766	114.429069
9009.910337	114.209014
9019.908909	114.211307
9029.914481	114.217110
9039.911053	114.152224
9049.911625	113.951103
9059.912197	113.718079
9069.909769	113.727859
9079.911341	113.691849
9089.910913	113.638190
9099.911485	113.546216
9109.912057	113.538759
9119.911629	113.477633
9129.911201	113.296483
9139.909773	113.204048
9149.911345	113.086980
9159.909917	113.118040
9169.911489	113.131455
9179.912061	113.023420
9189.911633	112.718239
9199.912205	112.654290
9209.910777	112.638123
9219.912349	112.541346
9229.912920	112.414866
9239.910492	112.385280
9249.911065	112.345456
9259.911636	112.195198
9269.913208	112.198196
9279.911780	112.131328
9289.912353	111.986219
9299.911924	111.790545
9309.910496	111.713775
9319.910068	111.532055
9329.912640	111.506695
9339.912212	111.383853
9349.912784	111.378341
9359.912356	111.302115
9369.911928	111.316419
9379.910500	111.287687
9389.911072	111.014113
9399.909644	111.025873
9409.910216	110.948154
9419.911788	110.842445
9429.918360	110.746388
9439.911932	110.729032
9449.914504	110.688305
9459.911076	110.509046
9469.916648	110.414362
9479.910220	110.283050
9489.910792	110.173232
9499.913364	110.198378
9509.910935	110.082690
9519.911508	109.967985
9529.911079	109.992773
9539.909651	110.013765
9549.912224	109.860032
9559.910796	109.637495
9569.910367	109.680602
9579.910939	109.626879
9589.910511	109.611657
9599.912083	109.465821
9609.910655	109.303470
9619.910227	109.263944
9629.909799	109.154928
9639.911371	109.068209
9649.910943	109.113904
9659.910515	108.990179
9669.910087	108.936221
9679.910659	108.707494
9689.910231	108.645790
9699.911803	108.713937
9709.912375	108.597679
9719.909947	108.609391
9729.908519	108.392372
9739.910091	108.241410
9749.910663	108.363793
9759.912235	108.254257
9769.910807	108.185607
9779.910378	108.006582
9789.910951	107.938545
9799.913523	107.973098
9809.911095	107.824165
9819.909667	107.737300
9829.909238	107.740564
9839.910810	107.560410
9849.911383	107.554788
9859.911954	107.410178
9869.912527	107.366503
9879.913098	107.090895
9889.909670	107.136967
9899.909242	107.118242
9909.909814	107.037786
9919.911386	106.941750
9929.911958	106.606149
9939.911530	106.722959
9949.911102	106.596947
9959.909674	106.570945
9969.911246	106.434345
9979.908818	106.420500
9989.912390	106.463139
9999.911962	106.196795
10009.910534	106.282147
10019.912106	106.038057
10029.910678	105.931065
10039.910250	105.867747
10049.910822	105.948176
10059.910394	105.712243
10069.910966	105.795072
10079.910538	105.630485
10089.913110	105.581374
10099.909682	105.661411
10109.911253	105.579617
10119.909826	105.493559
10129.909398	105.355861
10139.910970	105.375975
10149.912541	105.191763
10159.911113	105.066440
10169.912685	105.042042
10179.911257	105.113628
10189.910830	104.964857
10199.910401	104.909550
10209.909973	104.867771
10219.911545	104.840837
10229.912117	104.574204
10239.910689	104.551068
10249.911261	104.466891
10259.910833	104.422710
10269.916406	104.213593
10279.910977	104.184653
10289.912549	104.106761
10299.911121	104.065734
10309.909693	103.935142
10319.926266	103.905316
10329.911837	103.899107
10339.912409	103.670653
10349.911981	103.716031
10359.910553	103.656851
10369.912125	103.571470
10379.913697	103.456313
10389.914269	103.454950
10399.911841	103.355230
10409.910413	103.418525
10419.912985	103.189752
10429.910557	103.202244
10439.910129	103.129362
10449.911701	102.970718
10459.911273	102.956383
10469.911844	102.997734
10479.912416	102.827811
10489.910988	102.709724
10499.910561	102.722113
10509.911132	102.532209
10519.911705	102.487626
10529.911276	102.422064
10539.909848	102.443857
10549.911420	102.285927
10559.910992	102.258498
10569.909564	102.225188
10579.912136	102.184406
10589.912708	101.953072
10599.911280	101.897059
10609.910852	101.870554
10619.911424	101.945972
10629.909996	101.708642
10639.912568	101.635410
10649.912140	101.535423
10659.910712	101.569297
10669.912284	101.576561
10679.910856	101.491398
10689.909428	101.319844
10699.911000	101.238410
10709.911572	100.938733
10719.912144	101.029042
10729.911716	100.881495
10739.911288	100.852862
10749.910860	100.875747
10759.911432	100.810497
10769.912004	100.721134
10779.911575	100.693396
10789.912148	100.546245
10799.914720	100.589320
10809.910291	100.378878
10819.911863	100.425676
10829.911435	100.262953
10839.911007	99.963281
10849.908579	100.011169
10859.910151	100.047629
10869.911723	100.001174
10879.912295	99.982690
10889.910867	99.760879
10899.913439	99.795458
10909.912011	99.653606
10919.909583	99.666440
10929.909155	99.497056
10939.911727	99.507514
10949.910299	99.363453
10959.910871	99.387632
10969.911443	99.168673
10979.926016	99.196323
10989.909587	99.279998
10999.913159	99.282064
11009.909731	99.050458
11019.911303	99.033314
11029.909874	98.955139
11039.912446	98.787173
11049.910018	98.775447
11059.911591	98.703121
11069.910162	98.732915
11079.911735	98.565472
11089.910306	98.587901
11099.911879	98.485504
11109.911450	98.314214
11119.911022	98.360584
11129.911594	98.246672
11139.911166	98.247379
11149.911738	98.240264
11159.910310	98.077595
11169.909882	97.878413
11179.911454	97.831993
11189.911026	97.825721
11199.910598	97.615399
11209.911170	97.544691
11219.913742	97.596993
11229.911314	97.438521
11239.910886	97.514976
11249.911458	97.421204
11259.914030	97.172213
11269.911602	97.200891
11279.911174	97.136251
11289.910746	96.996575
11299.912318	96.964989
11309.909890	96.977175
11319.910462	96.951207
11329.910034	96.725484
11339.910605	96.657992
11349.911178	96.633423
11359.911749	96.552290
11369.912322	96.591046
11379.910893	96.584124
11389.911466	96.457848
11399.911037	96.400447
11409.910609	96.295397
11419.911181	96.166845
11429.909753	96.102909
11439.911325	96.135724
11449.911897	96.129158
11459.912469	96.078377
11469.915041	95.927149
11479.910613	95.860743
11489.911185	95.803600
11499.912757	95.778543
11509.911329	95.714383
11519.911901	95.646872
11529.912473	95.500197
11539.917045	95.376915
11549.909617	95.382535
11559.911189	95.317630
11569.911761	95.302275
11579.910333	95.245638
11589.911905	95.178649
11599.910477	95.142790
11609.912049	94.966162
11619.910621	94.970681
11629.912193	95.024835
11639.918765	94.802792
11649.915337	94.742985
11659.912909	94.634459
11669.911480	94.602601
11679.912053	94.513104
11689.908624	94.474177
11699.928197	94.493966
11709.910769	94.439465
11719.912341	94.277626
11729.911912	94.142459
11739.912484	94.233242
11749.914056	94.007924
11759.910628	94.146839
11769.909200	93.954608
11779.911772	93.915045
11789.911344	93.916698
11799.910916	93.679619
11809.911488	93.764793
11819.912060	93.691359
11829.911632	93.607425
11839.910204	93.660926
11849.910776	93.488529
11859.911348	93.448757
11869.910920	93.351894
11879.911492	93.402818
11889.913064	93.202853
11899.911636	93.182290
11909.911208	93.089261
11919.910779	93.030897
11929.912352	93.024215
11939.910923	92.964328
11949.912496	92.848144
11959.912068	92.692362
11969.911640	92.653690
11979.909212	92.749713
11989.911784	92.637413
11999.911355	92.612160
12009.911928	92.494999
12019.911500	92.321578
12029.911071	92.272494
12039.910643	92.182551
12049.913216	92.119936
12059.911788	92.190390
12069.915359	92.053874
12079.910931	91.962236
12089.910503	91.946515
12099.911075	91.897544
12109.910647	91.860652
12119.913219	91.698319
12129.909791	91.619557
12139.918364	91.563509
12149.911935	91.466946
12159.912507	91.368132
12169.911079	91.327392
12179.909651	91.425506
12189.913223	91.355543
12199.909795	91.282874
12209.911367	91.272816
12219.911939	91.278349
12229.912511	91.191539
12239.911083	91.048880
12249.928656	90.849862
12259.912227	90.901952
12269.910799	90.742702
12279.911371	90.755888
12289.910943	90.686337
12299.912515	90.583741
12309.911087	90.350703
12319.911658	90.428303
12329.911231	90.482561
12339.910802	90.448257
12349.911375	90.280981
12359.910946	90.276782
12369.912519	90.347623
12379.914090	90.184559
12389.910662	90.171726
12399.914234	89.980506
12409.909806	89.968717
12419.912378	89.830523
12429.911950	89.662721
12439.911522	89.749052
12449.911094	89.753770
12459.910666	89.719075
12469.912238	89.683241
12479.911810	89.610216
12489.913382	89.565282
12499.911954	89.512793
12509.911526	89.334201
12519.912098	89.301054
12529.910670	89.227927
12539.912242	89.178314
12549.910814	89.107825
12559.911386	89.021292
12569.913958	89.015337
12579.910530	88.934857
12589.911102	88.903598
12599.911674	88.860283
12609.912246	88.900669
12619.909817	88.786245
12629.911389	88.786119
12639.910961	88.622234
12649.911533	88.467080
12659.911105	88.459675
12669.910677	88.267061
12679.911249	88.250469
12689.910821	88.268220
12699.912393	88.249957
12709.909965	88.188068
12719.909537	88.190101
12729.910109	88.174885
12739.910681	88.050049
12749.912253	88.014063
12759.910825	88.066518
12769.912397	87.949662
12779.911969	87.843424
12789.910541	87.802288
12799.911113	87.664297
12809.912685	87.536581
12819.912257	87.563672
12829.913829	87.543806
12839.912401	87.502908
12849.911973	87.484588
12859.910545	87.382133
12869.911117	87.267911
12879.908689	87.224160
12889.915261	87.168635
12899.909832	87.038324
12909.911405	87.037386
12919.910976	87.077427
12929.910548	86.826894
12939.913120	86.875022
12949.911693	86.751982
12959.910264	86.702616
12969.912837	86.779257
12979.911408	86.749678
12989.911980	86.558944
12999.911552	86.531898
13009.911124	86.488885
13019.912696	86.484201
13029.913268	86.404305
13039.911840	86.321728
13049.914412	86.250291
13059.910984	86.209475
13069.911556	86.206257
13079.911128	86.085243
13089.910700	85.975424
13099.912272	85.905327
13109.912844	85.955865
13119.911416	85.806771
13129.910988	85.910790
13139.912560	85.749382
13149.911132	85.632441
13159.912704	85.584722
13169.911276	85.527062
13179.911848	85.451543
13189.910419	85.462355
13199.910992	85.409795
13209.909564	85.348317
13219.911136	85.261783
13229.910707	85.202162
13239.911280	85.152416
13249.911851	85.118900
13259.912424	84.972821
13269.912995	85.018511
13279.910567	84.849294
13289.911139	84.828193
13299.910711	84.791399
13309.911283	84.843969
13319.911855	84.705917
13329.910427	84.654699
13339.909999	84.491876
13349.909571	84.551798
13359.911143	84.521372
13369.910715	84.405752
13379.915287	84.255081
13389.910859	84.216538
13399.912431	84.107190
13409.912003	84.258220
13419.910575	84.227940
13429.910147	84.135399
13439.910719	84.137883
13449.912291	83.934810
13459.910863	83.998541
13469.911435	84.019061
13479.924007	83.851655
13489.913579	83.844502
13499.911150	83.830524
13509.912723	83.851234
13519.913295	83.801060
13529.909866	83.748685
13539.911438	83.574167
13549.911010	83.687272
13559.911582	83.542509
13569.911154	83.476375
13579.911726	83.424247
13589.910298	83.281889
13599.911870	83.286901
13609.912442	83.259228
13619.910014	83.110952
13629.912586	83.159456
13639.910158	83.080545
13649.911730	82.979039
13659.912302	82.993601
13669.911874	82.973234
13679.912446	82.887566
13689.912018	82.791931
13699.908590	82.716232
13709.910162	82.670095
13719.911734	82.601622
13729.911306	82.511514
13739.912878	82.517128
13749.911450	82.474946
13759.911022	82.454363
13769.912594	82.364642
13779.911166	82.393193
13789.910738	82.323320
13799.912310	82.282040
13809.911881	82.224317
13819.912454	82.135847
13829.912025	82.192893
13839.909597	82.066949
13849.913169	81.947226
13859.910741	81.866744
13869.911314	81.847942
13879.909885	81.858362
13889.912457	81.838506
13899.909029	81.801668
13909.913601	81.589786
13919.911173	81.503565
13929.911745	81.449832
13939.912317	81.433214
13949.908889	81.420239
13959.912461	81.358721
13969.910033	81.388237
13979.909605	81.286826
13989.913177	81.206911
13999.911749	81.096932
14009.911321	81.158485
14019.912893	81.194587
14029.913465	81.219995
14039.912037	81.052941
14049.911609	80.994731
14059.911181	80.893030
14069.910753	80.840575
14079.911325	80.789756
14089.911897	80.750953
14099.911469	80.722094
14109.912041	80.684708
14119.911613	80.619321
14129.911184	80.549996
14139.911757	80.553264
14149.912329	80.427763
14159.911901	80.329246
14169.911472	80.323552
14179.911045	80.283317
14189.909616	80.178410
14199.911188	80.206954
14209.911760	80.194433
14219.911332	80.168534
14229.910904	80.061083
14239.911476	80.007985
14249.913048	80.012585
14259.910620	79.892245
14269.914192	79.794546
14279.912764	79.776555
14289.915336	79.790265
14299.911908	79.647995
14309.912480	79.711769
14319.910052	79.563926
14329.911624	79.570115
14339.910196	79.512246
14349.910768	79.493868
14359.912340	79.385621
14369.910912	79.283331
14379.912484	79.247686
14389.912055	79.272172
14399.910627	79.221281
14409.912199	79.124838
14419.911772	79.075134
14429.910344	79.024047
14439.910915	78.963552
14449.910487	79.032256
14459.913060	78.829067
14469.909631	78.689991
14479.912203	78.761704
14489.910775	78.715585
14499.912347	78.760530
14509.910919	78.572609
14519.910491	78.468142
14529.913063	78.482070
14539.909635	78.368171
14549.911207	78.271312
14559.910779	78.389898
14569.911351	78.387280
14579.911923	78.424087
14589.910495	78.252823
14599.911067	78.235682
14609.908639	78.182879
14619.911211	78.110451
14629.909783	78.101838
14639.911355	78.073005
14649.910927	77.934320
14659.911499	77.948204
14669.910071	77.849054
14679.909643	77.846604
14689.910214	77.829622
14699.911787	77.764971
14709.911358	77.724719
14719.909931	77.690686
14729.912503	77.630365
14739.911075	77.618175
14749.910646	77.592344
14759.911219	77.450973
14769.911790	77.379567
14779.910362	77.368937
14789.910934	77.201674
14799.911506	77.223346
14809.911078	77.226797
14819.911650	77.198448
14829.912222	77.189008
14839.910794	77.109083
14849.911366	77.037841
14859.911938	77.016084
14869.911510	76.912350
14879.911082	76.882158
14889.910654	76.873164
14899.911226	76.820992
14909.911798	76.834663
14919.912370	76.823048
14929.912942	76.700381
14939.910514	76.592301
14949.913086	76.598380
14959.912658	76.494244
14969.912230	76.392866
14979.912802	76.396465
14989.910374	76.337597
14999.912946	76.297802
15009.911518	76.270814
15019.912090	76.309043
15029.911662	76.205619
15039.911233	76.192428
15049.909805	76.106711
15059.911377	76.083999
15069.911950	76.033829
15079.910522	76.033205
15089.911093	75.995337
15099.910666	75.846402
15109.912237	75.794454
15119.910810	75.814751
15129.912381	75.673870
15139.909953	75.750641
15149.910525	75.707767
15159.911097	75.697406
15169.911669	75.643695
15179.911241	75.552767
15189.912813	75.504127
15199.912385	75.491501
15209.910957	75.421690
15219.912529	75.307724
15229.913101	75.257208
15239.909673	75.216480
15249.911245	75.139730
15259.911817	75.032132
15269.911389	75.112027
15279.910961	75.061299
15289.910532	75.046317
15299.912105	74.907905
15309.909677	74.899844
15319.910249	74.858515
15329.911820	74.956940
15339.911393	74.853260
15349.911964	74.798060
15359.913537	74.666969
15369.913108	74.633364
15379.909680	74.649227
15389.912252	74.586605
15399.912825	74.558318
15409.912396	74.414017
15419.912968	74.359803
15429.910540	74.438322
15439.913112	74.300965
15449.910684	74.316564
15459.911256	74.315301
15469.910828	74.211413
15479.913400	74.144185
15489.909972	74.110909
15499.912544	74.080060
15509.909116	74.074219
15519.912688	74.009098
15529.911260	73.934138
15539.909832	73.886391
15549.910404	73.872790
15559.909976	73.845600
15569.912548	73.782247
15579.911120	73.696305
15589.911692	73.699911
15599.911263	73.648780
15609.909836	73.515767
15619.910408	73.535863
15629.910980	73.522491
15639.910552	73.469460
15649.909123	73.360898
15659.910696	73.347270
15669.912268	73.260744
15679.911839	73.288226
15689.910411	73.207133
15699.911983	73.142413
15709.910555	73.244411
15719.913127	73.196104
15729.909699	73.083700
15739.911271	73.097227
15749.910843	73.082129
15759.911415	72.947259
15769.909987	72.943284
15779.911559	72.831888
15789.911131	72.783330
15799.910703	72.811496
15809.918275	72.787333
15819.911847	72.737585
15829.911419	72.747790
15839.911991	72.663849
15849.911563	72.661464
15859.913135	72.602651
15869.910707	72.405466
15879.910279	72.424274
15889.909851	72.399428
15899.912423	72.416988
15909.913995	72.349914
15919.921567	72.234282
15929.911139	72.223226
15939.911711	72.147077
15949.911283	72.148680
15959.911855	72.072835
15969.910427	72.108887
15979.911998	72.059720
15989.909570	72.084485
15999.911142	71.992308
16009.910714	71.889043
16019.911286	71.855746
16029.910858	71.813230
16039.912430	71.735223
16049.910002	71.742380
16059.911574	71.658848
16069.912146	71.630207
16079.911718	71.658314
16089.911290	71.518914
16099.910862	71.587942
16109.909434	71.576877
16119.913006	71.444396
16129.910578	71.430159
16139.912150	71.283767
16149.909722	71.351489
16159.912294	71.333659
16169.912866	71.314422
16179.911438	71.294296
16189.913010	71.187425
16199.909582	71.098910
16209.913154	71.059569
16219.911726	71.023357
16229.911298	70.973648
16239.910870	70.968939
16249.910441	70.990463
16259.912014	70.928678
16269.911586	70.956195
16279.910157	70.870653
16289.910729	70.777218
16299.912302	70.735557
16309.910873	70.688980
16319.912446	70.688532
16329.910017	70.585577
16339.910589	70.713072
16349.914161	70.590783
16359.910733	70.508124
16369.911305	70.457084
16379.911877	70.429922
16389.912449	70.333021
16399.912021	70.261176
16409.909593	70.300456
16419.911165	70.199772
16429.911737	70.198312
16439.910309	70.118030
16449.911881	70.140871
16459.913453	70.096671
16469.915025	69.998417
16479.911597	70.085418
16489.926170	69.930465
16499.910741	69.871219
16509.912313	69.850602
16519.926886	69.825127
16529.911457	69.798378
16539.910028	69.731208
16549.913601	69.740849
16559.911172	69.583290
16569.910745	69.579406
16579.910316	69.602469
16589.910889	69.562058
16599.912460	69.535296
16609.912033	69.529595
16619.913604	69.427026
16629.911176	69.409812
16639.909748	69.388922
16649.911320	69.342519
16659.914893	69.306286
16669.919465	69.287924
16679.912036	69.222080
16689.909608	69.252540
16699.910180	69.101605
16709.910752	69.105392
16719.914324	69.117569
16729.909896	68.929569
16739.913468	68.941824
16749.912040	68.929679
16759.910612	68.919620
16769.912184	68.942679
16779.910756	68.887528
16789.911328	68.803858
16799.910900	68.683423
16809.910472	68.661285
16819.910044	68.697576
16829.911616	68.596257
16839.912188	68.548584
16849.911760	68.564844
16859.911332	68.429939
16869.910903	68.453428
16879.913476	68.408464
16889.910048	68.331883
16899.911620	68.306622
16909.910192	68.324626
16919.910763	68.373352
16929.910335	68.232066
16939.912908	68.216222
16949.912479	68.211781
16959.911051	68.183908
16969.909623	68.115171
16979.911195	67.991662
16989.910767	68.015086
16999.914339	67.955281
17009.911911	67.974976
17019.914483	67.887990
17029.910055	67.905941
17039.908627	67.957359
17049.913199	67.920727
17059.908771	67.771360
17069.912343	67.778051
17079.929916	67.765483
17089.911487	67.708024
17099.912059	67.609553
17109.912631	67.665144
17119.911203	67.626608
17129.911775	67.544386
17139.911347	67.552160
17149.910919	67.462631
17159.912491	67.405443
17169.911063	67.381922
17179.911634	67.395308
17189.912207	67.354211
17199.909779	67.339459
17209.911350	67.270180
17219.911922	67.239858
17229.913495	67.159552
17239.911067	67.144859
17249.909638	67.166702
17259.910210	67.029570
17269.910782	67.049930
17279.911354	66.984992
17289.912926	66.891065
17299.913498	66.910164
17309.912070	66.897448
17319.911642	66.901918
17329.910214	66.848557
17339.910786	66.831352
17349.912358	66.756591
17359.909930	66.757771
17369.911502	66.689926
17379.911074	66.556745
17389.909646	66.588078
17399.913218	66.563182
17409.922791	66.573980
17419.912362	66.496627
17429.910933	66.416432
17439.911506	66.422761
17449.911077	66.356508
17459.909649	66.284281
17469.912222	66.318201
17479.910794	66.252043
17489.911366	66.202249
17499.910937	66.206512
17509.912509	66.189542
17519.910081	66.134215
17529.909653	66.048559
17539.911225	66.027055
17549.911798	65.975985
17559.912369	65.952916
17569.910941	65.876009
17579.913513	65.845981
17589.911085	65.931925
17599.910657	65.815957
17609.910229	65.842729
17619.911801	66.116957
17629.912373	66.069330
17639.911945	66.046510
17649.912517	65.826893
17659.913089	65.908609
17669.909661	65.749657
17679.911233	65.855926
17689.912805	65.709205
17699.913377	65.611156
17709.912949	65.642154
17719.910521	65.536928
17729.912093	65.440030
17739.912665	65.352428
17749.913237	65.385706
17759.912809	65.284466
17769.911381	65.255010
17779.910953	65.087239
17789.912525	65.084767
17799.913096	65.035473
17809.912669	65.079454
17819.912241	64.997290
17829.910812	64.988179
17839.912385	64.915815
17849.912957	64.781436
17859.913528	64.773629
17869.911100	64.679197
17879.910672	64.724297
17889.911244	64.646485
17899.909816	64.613910
17909.911388	64.590105
17919.909960	64.521743
17929.911532	64.379019
17939.913104	64.337257
17949.909676	64.317558
17959.910248	64.201022
17969.909820	64.168700
17979.912392	64.184776
17989.911964	64.110883
17999.913536	64.079294
18009.911108	64.112420
18019.912680	64.045335
18029.911252	64.016203
18039.911824	63.859500
18049.912396	63.808952
18059.909967	63.794123
18069.910540	63.710914
18079.912112	63.634618
18089.911684	63.686661
18099.911255	63.581854
18109.910828	63.588511
18119.917400	63.543897
18129.910971	63.476990
18139.910543	63.455337
18149.911115	63.513487
18159.912687	63.331490
18169.910259	63.196169
18179.910831	63.234032
18189.911403	63.099053
18199.912975	63.221967
18209.910547	63.068316
18219.911119	63.040820
18229.912691	63.176117
18239.911263	62.973353
18249.910835	62.949830
18259.911407	63.002289
18269.909979	62.819244
18279.911551	62.820835
18289.911123	62.810490
18299.910695	62.723443
18309.911267	62.804251
18319.911839	62.657249
18329.912411	62.622409
18339.924984	62.504203
18349.911555	62.631870
18359.910127	62.536195
18369.910698	62.517405
18379.910271	62.509589
18389.910842	62.464408
18399.914415	62.330649
18409.910986	62.322908
18419.911559	62.329674
18429.911130	62.308141
18439.910702	62.129222
18449.910275	62.189586
18459.909846	62.186000
18469.913418	62.105286
18479.908990	62.029592
18489.912562	61.943733
18499.911134	61.965876
18509.909706	62.039095
18519.911278	61.844507
18529.910850	61.893390
18539.911422	61.819144
18549.912994	61.815762
18559.911566	61.674998
18569.911138	61.670917
18579.909710	61.637789
18589.910282	61.642562
18599.910854	61.477290
18609.909426	61.488684
18619.909998	61.485283
18629.911570	61.444861
18639.912142	61.503828
18649.912714	61.371563
18659.911286	61.340724
18669.909858	61.247792
18679.912430	61.245329
18689.910001	61.229755
18699.909574	61.272026
18709.913146	61.210791
18719.909718	61.101236
18729.910289	61.064402
18739.910861	61.113572
18749.911433	61.057840
18759.911005	61.029638
18769.909577	60.929552
18779.912149	60.962347
18789.911721	60.920481
18799.912293	60.869891
18809.911865	60.843281
18819.912437	60.774275
18829.911009	60.757796
18839.910581	60.685702
18849.911153	60.643301
18859.910725	60.553731
18869.912297	60.542336
18879.909869	60.473516
18889.911441	60.454718
18899.910013	60.397224
18909.909585	60.474090
18919.912157	60.356433
18929.912729	60.252370
18939.911301	60.262078
18949.913873	60.229042
18959.911445	60.135350
18969.912017	60.043850
18979.911589	60.067110
18989.912161	60.090058
18999.911733	60.102399
19009.910305	59.992304
19019.910876	60.038674
19029.909448	59.981779
19039.910020	59.962199
19049.911592	59.865021
19059.911164	59.868743
19069.912736	59.782057
19079.911308	59.749776
19089.911880	59.815378
19099.912452	59.715412
19109.911024	59.709369
19119.910596	59.664914
19129.912168	59.611807
19139.908740	59.557930
19149.911312	59.621455
19159.910884	59.499176
19169.913456	59.453727
19179.910028	59.437331
19189.910600	59.368411
19199.912172	59.386352
19209.909744	59.337390
19219.912316	59.258469
19229.909888	59.236160
19239.909460	59.214998
19249.913032	59.144307
19259.912604	59.163486
19269.912176	59.041296
19279.911747	59.015976
19289.912320	59.064422
19299.910892	59.009285
19309.911464	58.974519
19319.911036	58.929012
19329.910607	58.901133
19339.911180	58.921987
19349.910751	58.835325
19359.910324	58.848516
19369.910895	58.790839
19379.910467	58.711350
19389.910039	58.724178
19399.910611	58.768386
19409.911183	58.656332
19419.910755	58.649425
19429.911327	58.658628
19439.909899	58.531333
19449.910471	58.535635
19459.911043	58.525315
19469.910615	58.457869
19479.911187	58.357282
19489.909759	58.386092
19499.912331	58.291401
19509.910903	58.386451
19519.910475	58.296773
19529.912047	58.239420
19539.911619	58.119971
19549.911191	58.156939
19559.910763	58.098586
19569.912335	58.050228
19579.910907	57.997998
19589.912478	58.060562
19599.913051	57.946043
19609.909623	57.987705
19619.912195	57.840798
19629.908766	57.899528
19639.910338	57.880076
19649.910911	57.786144
19659.912482	57.737670
19669.910054	57.632761
19679.909626	57.713816
19689.911198	57.628571
19699.911770	57.682875
19709.911342	57.553436
19719.910914	57.573842
19729.912486	57.557580
19739.911058	57.473347
19749.911630	57.462756
19759.910202	57.445445
19769.910774	57.405218
19779.911346	57.300459
19789.909918	57.308196
19799.911490	57.293402
19809.910062	57.268943
19819.911634	57.216105
19829.910206	57.204144
19839.910778	57.089625
19849.912350	57.163261
19859.911922	57.151583
19869.914494	57.071020
19879.911066	57.137070
19889.909637	57.024956
19899.911210	56.983642
19909.911782	56.990458
19919.912354	56.937013
19929.910925	56.887288
19939.912498	56.877227
19949.912069	56.839273
19959.909641	56.847470
19969.910213	56.766578
19979.910785	56.773635
19989.911357	56.702312
[truncated: 142 more rows]
