# Supplementary material for: Conductivity and radio frequency performance data for silver nanoparticle inks deposited via aerosol jet deposition and processed under varying conditions
Source: Data Brief. 2020 Sep 24;33:106331. doi: 10.1016/j.dib.2020.106331 (PMC7560714; doi:10.1016/j.dib.2020.106331)
Supplement: Supplementary file 3 [file mmc3.zip › Sintering Study/Sintering Data/Set11_225C_Vacuum.lvm]

0.000000	55.405945
9.912567	55.340986
19.911139	55.419305
29.909710	55.364813
39.911283	55.400668
49.910855	55.421683
59.910427	55.395319
69.911999	55.484899
79.911571	55.524995
89.911142	55.507705
99.909714	55.516078
109.911286	55.547257
119.910859	55.560317
129.910430	55.560072
139.911002	55.551699
149.909574	55.592454
159.913146	55.612580
169.909718	55.617695
179.913291	55.634284
189.910862	55.654167
199.912434	55.715510
209.911006	55.750032
219.910578	55.646126
229.910150	55.707209
239.911722	55.729714
249.910294	55.715817
259.912866	55.666047
269.910438	55.676066
279.912010	55.689844
289.911582	55.738732
299.911154	55.733132
309.910726	55.757897
319.911298	55.757582
329.909870	55.761963
339.911442	55.746988
349.910014	55.757328
359.913586	55.809442
369.913158	55.779570
379.910729	55.800706
389.912302	55.770339
399.911873	55.792092
409.909445	55.808853
419.909018	55.889532
429.912590	55.853456
439.911161	55.858042
449.910733	55.868889
459.910306	55.867912
469.910877	55.896200
479.910449	55.913886
489.912021	55.958627
499.910593	55.993869
509.912165	55.977155
519.910737	55.976706
529.913309	55.935811
539.910881	55.942326
549.910453	55.978089
559.912025	55.952085
569.909597	55.909578
579.911169	55.929471
589.910741	55.879466
599.911313	55.906413
609.910885	55.841395
619.910457	55.875159
629.912029	55.826077
639.910601	55.813035
649.909173	55.834306
659.909745	55.838545
669.911317	55.845601
679.912889	55.827090
689.910460	55.870743
699.910033	55.810630
709.912605	55.886633
719.912177	55.825746
729.910748	55.810605
739.912321	55.855077
749.909893	55.805260
759.910464	55.810506
769.912036	55.801154
779.910608	55.780972
789.911180	55.776590
799.911752	55.784965
809.912324	55.776077
819.911896	55.765086
829.907468	55.792250
839.912040	55.771396
849.911612	55.728865
859.910184	55.750650
869.910756	55.739535
879.912328	55.699252
889.909900	55.754446
899.912472	55.740658
909.911044	55.678293
919.911616	55.679839
929.911188	55.673369
939.909760	55.660882
949.910332	55.670603
959.909904	55.642159
969.910476	55.662432
979.912048	55.604727
989.912620	55.627198
999.910192	55.620448
1009.910764	55.614022
1019.911335	55.590559
1029.910907	55.618866
1039.912479	55.596767
1049.911051	55.567103
1059.910624	55.594292
1069.911195	55.540507
1079.910768	55.543707
1089.910339	55.530749
1099.911911	55.505913
1109.910483	55.531228
1119.912055	55.506629
1129.908627	55.498026
1139.912199	55.467977
1149.911771	55.474036
1159.913343	55.490319
1169.911915	55.420963
1179.909487	55.426273
1189.912059	55.385074
1199.909631	55.405182
1209.912203	55.404474
1219.910775	55.353108
1229.911347	55.362678
1239.911919	55.315698
1249.909491	55.276753
1259.911063	55.267332
1269.912635	55.281062
1279.910207	55.276709
1289.910779	55.268494
1299.910350	55.220081
1309.910923	55.247598
1319.912495	55.236032
1329.911067	55.198255
1339.910638	55.223934
1349.910210	55.218381
1359.910782	55.177550
1369.912354	55.168114
1379.911926	55.138961
1389.910498	55.154419
1399.911070	55.140470
1409.910642	55.137854
1419.909214	55.079068
1429.911786	55.095643
1439.911358	55.063668
1449.911930	55.058964
1459.911502	55.028759
1469.912074	54.980992
1479.911646	54.985779
1489.912218	54.951986
1499.910790	54.943486
1509.910362	54.958493
1519.910934	54.881217
1529.909506	54.904824
1539.911078	54.889951
1549.910650	54.863385
1559.910222	54.846417
1569.909794	54.846896
1579.909366	54.853778
1589.911938	54.810095
1599.911510	54.863736
1609.912082	54.803029
1619.909654	54.785065
1629.910225	54.802123
1639.910798	54.775792
1649.909369	54.724945
1659.910942	54.695413
1669.910513	54.679840
1679.910085	54.719076
1689.911657	54.675541
1699.910229	54.681201
1709.910801	54.677725
1719.910373	54.622392
1729.910945	54.605864
1739.912517	54.587545
1749.910089	54.575558
1759.912661	54.559629
1769.911233	54.548001
1779.909805	54.539993
1789.910377	54.544435
1799.912949	54.500332
1809.909521	54.501520
1819.912093	54.468951
1829.912665	54.704203
1839.911237	54.750884
1849.912809	54.710513
1859.911381	54.649830
1869.910953	54.535794
1879.911525	54.413663
1889.914097	54.336993
1899.910669	54.326710
1909.914241	54.251957
1919.913813	54.216575
1929.910385	54.250560
1939.911956	54.239388
1949.912529	54.230181
1959.912100	54.235932
1969.910672	54.277840
1979.910244	54.275842
1989.910816	54.276673
1999.910388	54.350545
2009.913960	54.412263
2019.910532	54.449381
2029.910104	54.472496
2039.910676	54.495135
2049.912248	54.578193
2059.911820	54.628782
2069.911392	54.688817
2079.913964	54.761245
2089.910536	54.803953
2099.912108	54.890870
2109.912680	54.778477
2119.912252	54.862538
2129.912824	54.924307
2139.910396	54.992599
2149.912968	55.106901
2159.910540	55.209695
2169.913112	55.355417
2179.910684	55.452051
2189.912256	55.638236
2199.912828	55.752359
2209.910399	55.885066
2219.908971	56.010356
2229.910543	56.112537
2239.911116	56.269099
2249.919688	56.446338
2259.912260	56.622751
2269.910831	56.770446
2279.913404	56.916438
2289.909976	57.133334
2299.910547	57.270837
2309.911119	57.491195
2319.912691	57.639738
2329.910263	57.846934
2339.911835	58.036910
2349.920408	58.228749
2359.910979	58.393735
2369.910551	58.583091
2379.912123	58.737354
2389.909695	58.991504
2399.912267	59.155802
2409.909839	59.417245
2419.912411	59.609929
2429.910983	59.812286
2439.909555	60.024342
2449.910127	60.250633
2459.910699	60.462149
2469.909271	60.682265
2479.911843	60.938053
2489.910415	61.159757
2499.909986	61.408874
2509.908558	61.638503
2519.911130	61.882179
2529.909703	62.158567
2539.913275	62.388598
2549.910847	62.666907
2559.911418	62.905685
2569.911991	63.180899
2579.910563	63.453900
2589.910134	63.768399
2599.910707	64.009219
2609.910278	64.298683
2619.910850	64.606728
2629.911422	64.896919
2639.910994	65.174057
2649.909566	65.474737
2659.911138	65.769395
2669.909710	66.050865
2679.911282	66.383876
2689.911854	66.743214
2699.910426	67.001396
2709.910998	67.345314
2719.909570	67.722811
2729.910142	68.037166
2739.911714	68.330256
2749.910286	68.743170
2759.910858	69.057019
2769.910430	69.430875
2779.910002	69.810081
2789.910574	70.114106
2799.910146	70.472418
2809.911718	70.876407
2819.921290	71.251063
2829.909862	71.612228
2839.916434	71.991048
2849.911005	72.422722
2859.910577	72.729924
2869.911150	73.166115
2879.909721	73.478811
2889.912293	73.932878
2899.910865	74.334151
2909.910437	74.737866
2919.911009	75.117672
2929.910581	75.542381
2939.914154	75.893339
2949.909725	76.333679
2959.911297	76.750776
2969.910869	77.211288
2979.912441	77.640808
2989.910013	78.018154
2999.911585	78.493226
3009.912157	78.924751
3019.911729	79.391510
3029.911301	79.827713
3039.911873	80.319817
3049.909445	80.744674
3059.912017	81.161826
3069.910589	81.655162
3079.912161	82.156238
3089.911733	82.593615
3099.911305	83.047394
3109.912877	83.558264
3119.911448	84.012570
3129.912021	84.505307
3139.911592	84.969715
3149.911165	85.443560
3159.910737	85.908083
3169.914309	86.422640
3179.911880	86.951721
3189.911452	87.424829
3199.911025	87.911420
3209.910596	88.401369
3219.911169	88.910726
3229.910740	89.429760
3239.910312	89.964030
3249.912884	90.474743
3259.910456	90.936496
3269.913028	91.473180
3279.911600	91.981909
3289.912172	92.562690
3299.910744	93.078061
3309.911316	93.610554
3319.909888	94.166683
3329.912460	94.660415
3339.910032	95.210140
3349.910604	95.814704
3359.912176	96.337638
3369.911748	96.897598
3379.912320	97.392452
3389.911892	97.958084
3399.911464	98.503592
3409.910036	99.052872
3419.908607	99.626271
3429.910180	100.124957
3439.911752	100.703725
3449.910324	101.280633
3459.909895	101.833842
3469.910468	102.377722
3479.915040	102.968609
3489.911612	103.528717
3499.912183	104.116299
3509.910755	104.704576
3519.911327	105.252728
3529.910899	105.858216
3539.910471	106.429480
3549.912043	107.034697
3559.912615	107.586903
3569.911187	108.156112
3579.910759	108.775493
3589.909331	109.361293
3599.910903	109.983815
3609.911475	110.743301
3619.911047	111.407108
3629.911619	112.035775
3639.911191	112.547489
3649.911763	113.078175
3659.914335	113.646003
3669.911907	114.125311
3679.912479	114.723126
3689.912051	115.300660
3699.911623	115.760985
3709.912195	116.361391
3719.910767	117.003281
3729.912339	117.732742
3739.910911	118.389264
3749.909482	119.062920
3759.911055	119.692349
3769.911626	120.325419
3779.913198	120.910178
3789.910770	121.637818
3799.908342	122.311044
3809.912914	123.026871
3819.913486	123.758116
3829.911058	124.400743
3839.910630	125.135735
3849.912202	125.830579
3859.912775	126.495388
3869.910346	127.196936
3879.910918	127.943976
3889.910490	128.643584
3899.911062	129.358646
3909.909634	130.171679
3919.912206	130.919259
3929.908778	131.758103
3939.913350	132.614083
3949.911922	133.363821
3959.910494	134.042082
3969.909066	134.673076
3979.913638	135.303540
3989.911210	135.981829
3999.911782	136.658008
4009.910354	137.308156
4019.909925	137.951929
4029.910498	138.703642
4039.912070	139.320412
4049.910642	139.996398
4059.912214	140.688237
4069.910786	141.366683
4079.908357	142.014322
4089.909929	142.711692
4099.910501	143.349147
4109.911073	144.027366
4119.909645	144.692370
4129.911217	145.319928
4139.910789	145.974313
4149.910361	146.681411
4159.911933	147.260519
4169.909505	147.926307
4179.912077	148.616113
4189.909649	149.245181
4199.911221	149.886467
4209.910793	150.498166
4219.910365	151.185799
4229.911937	151.831156
4239.909509	152.479360
4249.910081	153.150294
4259.909653	153.822343
4269.912225	154.534622
4279.911797	155.114278
4289.909369	155.704511
4299.911941	156.373766
4309.911513	157.048544
4319.911085	157.679152
4329.908657	158.306513
4339.911229	158.929843
4349.913801	159.610620
4359.909372	160.263374
4369.908945	160.870866
4379.912517	161.529473
4389.912088	162.168843
4399.910660	162.854176
4409.910233	163.492637
4419.910804	164.092079
4429.911376	164.772504
4439.909948	165.435943
4449.908520	166.068977
4459.910092	166.915158
4469.912664	167.654406
4479.911236	168.264494
4489.910808	168.815425
4499.910380	169.364051
4509.913952	169.947539
4519.913524	170.430628
4529.926097	171.022368
4539.911668	171.622425
4549.913240	172.202121
4559.909812	172.792256
4569.912384	173.428046
4579.908956	173.944108
4589.910528	174.598365
4599.912100	175.201406
4609.909672	175.793275
4619.912244	176.423842
4629.912816	177.061288
4639.910388	177.696454
4649.911960	178.323104
4659.910532	178.937221
4669.911104	179.557412
4679.910676	180.161025
4689.912248	180.780917
4699.910820	181.429489
4709.910391	182.040116
4719.911963	182.612327
4729.910535	183.250877
4739.912107	183.832861
4749.911679	184.480193
4759.911251	185.067192
4769.909823	185.693664
4779.911395	186.329234
4789.911967	186.951342
4799.910539	187.519989
4809.911111	188.125702
4819.910683	188.722477
4829.912255	189.326152
4839.910827	189.907030
4849.910399	190.520292
4859.911971	191.054042
4869.911543	191.608991
4879.912115	192.012670
4889.913687	192.474919
4899.913259	192.919272
4909.912831	193.388902
4919.910403	193.943767
4929.910975	194.466994
4939.912547	194.999674
4949.912119	195.531397
4959.910691	196.004841
4969.911263	196.481509
4979.910834	196.945671
4989.911407	197.425521
4999.910978	197.894941
5009.911551	198.325364
5019.912122	198.805071
5029.910694	199.247739
5039.911266	199.615239
5049.910838	200.009494
5059.910410	200.420044
5069.911983	200.791325
5079.909554	201.173221
5089.912126	201.565151
5099.913698	201.898957
5109.911270	202.233434
5119.913842	202.565246
5129.910414	202.879383
5139.911986	203.236488
5149.910558	203.508765
5159.911130	203.834515
5169.910702	204.100963
5179.910274	204.393608
5189.911846	204.654892
5199.911418	204.935427
5209.910990	205.189891
5219.910562	205.428429
5229.911134	205.727999
5239.909706	205.946190
5249.912278	206.196031
5259.910850	206.451296
5269.913422	206.838905
5279.910994	207.204447
5289.909565	207.355090
5299.910138	207.500551
5309.910709	207.587529
5319.912282	207.675229
5329.911853	207.816388
5339.911426	207.901118
5349.913998	208.013692
5359.911569	208.089272
5369.911141	208.231934
5379.911713	208.344177
5389.912285	208.447178
5399.911857	208.561535
5409.910429	208.710762
5419.911001	208.813980
5429.911573	208.922359
5439.911145	209.033252
5449.909717	209.115836
5459.911289	209.158996
5469.912861	209.312307
5479.910433	209.353382
5489.910005	209.451963
5499.910577	209.518966
5509.913149	209.606829
5519.911721	209.674236
5529.912293	209.730321
5539.912865	209.807923
5549.910437	209.843848
5559.912009	209.922324
5569.912581	210.003276
5579.911153	210.088587
5589.911725	210.215940
5599.912297	210.272458
5609.911869	210.206031
5619.909441	210.181829
5629.913013	210.264007
5639.909585	210.415948
5649.912157	210.520481
5659.909728	210.714960
5669.912300	210.857702
5679.909872	210.982498
5689.911444	211.172078
5699.911016	211.306842
5709.912588	211.454753
5719.910160	211.627111
5729.910732	211.754064
5739.912304	211.912391
5749.912876	212.050610
5759.910448	212.209218
5769.912020	212.281597
5779.912592	212.400146
5789.932165	212.540781
5799.909736	212.649053
5809.911308	212.748419
5819.912880	212.857603
5829.910452	212.928705
5839.912024	213.057060
5849.910595	213.130022
5859.912168	213.190341
5869.911740	213.300889
5879.912312	213.364941
5889.910883	213.397731
5899.910456	213.512078
5909.911027	213.522389
5919.913599	213.640304
5929.911171	213.680747
5939.911744	213.722603
5949.911315	213.775835
5959.910887	213.835822
5969.910459	213.835329
5979.911031	213.875254
5989.910603	213.911609
5999.910175	213.916874
6009.910747	213.970591
6019.910319	213.983592
6029.910891	214.049084
6039.911463	214.083147
6049.909035	214.050413
6059.909607	214.100238
6069.909179	214.093365
6079.910751	214.156872
6089.908323	214.183686
6099.910895	214.229345
6109.911467	214.272366
6119.911039	214.395536
6129.911611	214.490019
6139.911183	214.549349
6149.911755	214.598438
6159.911327	214.688857
6169.910899	214.767075
6179.910470	214.864437
6189.912043	214.950543
6199.909615	215.051302
6209.910186	215.155252
6219.915759	215.259276
6229.910330	215.327684
6239.909903	215.424962
6249.913475	215.517447
6259.910047	215.544911
6269.911618	215.623778
6279.911191	215.685752
6289.910762	215.779642
6299.911334	215.871058
6309.912906	215.911740
6319.910478	215.994900
6329.912050	216.065725
6339.912622	216.100172
6349.913194	216.135428
6359.910766	216.159626
6369.912338	216.168530
6379.909910	216.303736
6389.910482	216.320981
6399.913054	216.409496
6409.910626	216.381917
6419.910198	216.412169
6429.911770	216.470657
6439.910342	216.467289
6449.909914	216.467319
6459.914486	216.474271
6469.911057	216.478140
6479.910630	216.506872
6489.910202	216.484239
6499.910774	216.488772
6509.913346	216.518443
6519.910918	216.503903
6529.914490	216.498659
6539.911061	216.716563
6549.910634	216.869586
6560.675249	216.820962
6569.936779	216.762145
6579.936351	216.700858
6589.935923	216.633728
6599.936495	216.531453
6609.936067	216.499902
6619.937639	216.540198
6629.935211	216.536948
6639.938783	216.522760
6649.935354	216.572716
6659.942927	216.548146
6669.934498	216.581127
6679.935071	216.614633
6689.936643	216.603950
6699.937214	216.658959
6709.936786	216.657508
6719.936358	216.631424
6729.935930	216.474532
6739.935502	216.427277
6749.937074	216.420187
6759.934646	216.445936
6769.937218	216.463019
6779.934790	216.503774
6789.936362	216.559278
6799.936934	216.559980
6809.935506	216.590951
6819.936078	216.650110
6829.935650	216.663797
6839.936222	216.674146
6849.936794	216.659494
6859.934366	216.713842
6869.936938	216.733150
6879.935510	216.692604
6889.936082	216.711498
6899.938654	216.715891
6909.938226	216.708099
6919.936798	216.661439
6929.936369	216.679573
6939.935942	216.679004
6949.935513	216.644464
6959.938086	216.619882
6969.936657	216.619760
6979.936229	216.583036
6989.936801	216.578946
6999.934373	216.502055
7009.937945	216.489044
7019.935517	216.437404
7029.937089	216.379320
7039.936661	216.360615
7049.937233	216.310771
7059.936805	216.258132
7069.936377	216.212454
7079.935949	216.119425
7089.935521	216.119916
7099.937093	216.017927
7109.934665	215.965066
7119.935237	215.851601
7129.935809	215.812494
7139.934381	215.732328
7149.939953	215.673903
7159.936525	215.613314
7169.936097	215.477127
7179.936669	215.402161
7189.938241	215.413008
7199.934813	215.317375
7209.934385	215.215141
7219.937957	215.128070
7229.936529	215.054824
7239.937100	214.979018
7249.934672	214.895280
7259.938245	214.825889
7269.938817	214.713543
7279.934388	214.669503
7289.935960	214.562921
7299.935533	214.462084
7309.938105	214.350932
7319.935677	214.277765
7329.937248	214.177744
7339.935820	214.071548
7349.934392	213.969159
7359.934964	213.872748
7369.935536	213.750938
7379.937108	213.673657
7389.934680	213.598237
7399.936252	213.466054
7409.936824	213.388284
7419.935396	213.277524
7429.935968	213.153950
7439.935540	213.022714
7449.959113	212.940329
7459.937684	212.828173
7469.936256	212.727525
7479.936828	212.624129
7489.938400	212.501486
7499.935972	212.430694
7509.933544	212.262073
7519.939116	212.137804
7529.943688	212.021461
7539.934259	211.892991
7549.935832	211.774305
7559.933403	211.719246
7569.935976	211.568568
7579.934547	211.448310
7589.935120	211.297367
7599.935691	211.202854
7609.935263	211.065609
7619.934835	210.909115
7629.934407	210.806677
7639.934979	210.708163
7649.937551	210.601512
7659.936123	210.488761
7669.954696	210.383223
7679.956268	210.249683
7689.954840	210.071063
7699.954412	209.977606
7709.954984	209.847201
7719.955556	209.735100
7729.956128	209.634001
7739.954700	209.477317
7749.955272	209.342549
7759.955844	209.225994
7769.954416	209.094027
7779.955988	208.982050
7789.954560	208.824755
7799.956132	208.701907
7809.954704	208.573187
7819.957276	208.465812
7829.957848	208.338848
7839.956420	208.192986
7849.955992	208.051772
7859.956564	207.928936
7869.956136	207.808786
7879.955708	207.603038
7889.956280	207.484787
7899.954852	207.393277
7909.955423	207.239946
7919.955996	207.115948
7929.954567	207.005694
7939.955140	206.807476
7949.955711	206.666791
7959.956284	206.550931
7969.954855	206.395730
7979.954427	206.264310
7989.954999	206.144075
7999.955571	205.989920
8009.956143	205.839379
8019.957715	205.747018
8029.961287	205.595894
8039.955859	205.440444
8049.956431	205.264977
8059.957003	205.132967
8069.958575	205.001359
8079.957147	204.899108
8089.953719	204.779002
8099.955291	204.573484
8109.955863	204.424339
8119.954435	204.348448
8129.960007	204.179194
8139.955579	204.069596
8149.967152	203.887877
8159.954723	203.777500
8169.955295	203.589506
8179.954866	203.451718
8189.955439	203.335213
8199.955010	203.212432
8209.955583	203.095597
8219.956154	202.898096
8229.956727	202.762332
8239.957299	202.638221
8249.957870	202.483552
8259.954443	202.348159
8269.955014	202.283974
8279.958586	202.081973
8289.957159	201.944012
8299.954730	201.737738
8309.955302	201.645094
8319.955874	201.505019
8329.954446	201.343468
8339.954018	201.203894
8349.956590	201.107695
8359.956162	200.883782
8369.954734	200.762031
8379.957306	200.628583
8389.954878	200.490390
8399.954450	200.347951
8409.956022	200.166137
8419.954594	200.042795
8429.956166	199.871900
8439.953738	199.745727
8449.956310	199.569158
8459.954882	199.441889
8469.956454	199.299518
8479.956026	199.183795
8489.955598	199.049407
8499.955170	198.908294
8509.953742	198.744120
8519.956314	198.563401
8529.956885	198.485486
8539.954457	198.349784
8549.955029	198.133421
8559.954601	198.027121
8569.955173	197.936660
8579.955745	197.763732
8589.956317	197.575110
8599.954889	197.459754
8609.957461	197.360839
8619.955033	197.204442
8629.954605	197.029446
8639.958177	196.918295
8649.953749	196.798078
8659.958321	196.658661
8669.955893	196.495289
8679.955465	196.379258
8689.957037	196.155509
8699.956609	195.991451
8709.977182	195.891580
8719.956753	195.786969
8729.956325	195.657819
8739.959897	195.480136
8749.955469	195.308227
8759.957041	195.216467
8769.956613	195.063377
8779.955184	194.874325
8789.957757	194.738358
8799.956329	194.608940
8809.955901	194.454634
8819.955472	194.325336
8829.957045	194.168802
8839.956616	194.075051
8849.957189	193.904027
8859.956760	193.775139
8869.955332	193.632182
8879.954905	193.477874
8889.954476	193.333490
8899.957048	193.193868
8909.956620	193.042567
8919.957192	192.927944
8929.955764	192.755036
8939.955336	192.586711
8949.956908	192.435476
8959.955480	192.303921
8969.956052	192.147365
8979.955624	192.012582
8989.956196	191.910862
8999.962769	191.785534
9009.954340	191.695067
9019.955912	191.535361
9029.955484	191.385330
9039.957056	191.235260
9049.985630	191.111120
9059.955200	190.931845
9069.967772	190.860832
9079.955344	190.657128
9089.953916	190.492820
9099.955488	190.394890
9109.956059	190.193229
9119.956632	190.057751
9129.956203	189.945505
9139.955776	189.815806
9149.956347	189.698103
9159.955919	189.562821
9169.956491	189.363289
9179.957064	189.277379
9189.957635	189.128265
9199.956207	188.955054
9209.955779	188.851805
9219.956351	188.715178
9229.956923	188.543680
9239.956495	188.496583
9249.957067	188.323374
9259.956639	188.165896
9269.957211	187.995979
9279.955783	187.894449
9289.955355	187.694686
9299.955927	187.597782
9309.956499	187.483825
9319.956071	187.299729
9329.957643	187.200065
9339.955215	187.018505
9349.956787	186.822736
9359.955359	186.746533
9369.955931	186.573674
9379.956503	186.509690
9389.962075	186.372603
9399.953647	186.156255
9409.955218	186.056543
9419.953791	185.947113
9429.957363	185.783256
9439.954935	185.644916
9449.956507	185.445698
9459.955079	185.362541
9469.956650	185.235964
9479.958222	185.077352
9489.954794	184.991647
9499.955366	184.840313
9509.956938	184.701367
9519.954510	184.601496
9529.956082	184.420086
9539.955654	184.266092
9549.958226	184.126349
9559.954798	184.033316
9569.956370	183.900548
9579.954942	183.756038
9589.955514	183.615292
9599.955086	183.479667
9609.956658	183.315367
9619.959230	183.181857
9629.953802	183.071571
9639.954374	182.929429
9649.955946	182.786203
9659.955518	182.657187
9669.956090	182.515552
9679.957662	182.409575
9689.957234	182.228526
9699.956806	182.103559
9709.955378	181.990581
9719.954949	181.838465
9729.955522	181.698413
9739.957094	181.627274
9749.962666	181.462512
9759.963238	181.394362
9769.961810	181.193593
9779.963382	181.066203
9789.961954	180.902594
9799.962526	180.761460
9809.962098	180.641752
9819.963670	180.549548
9829.962242	180.371323
9839.963814	180.267056
9849.964386	180.117383
9859.974958	179.986564
9869.961529	179.844471
9879.965102	179.766549
9889.962674	179.623687
9899.964245	179.492791
9909.961817	179.309853
9919.960389	179.177538
9929.961961	179.079837
9939.962533	178.943138
9949.964105	178.817321
9959.963677	178.668326
9969.963249	178.518147
9979.963821	178.407563
9989.963393	178.287499
9999.961965	178.151275
10009.962537	178.000136
10019.962109	177.852045
10029.962681	177.779863
10039.963253	177.621849
10049.961825	177.484355
10059.963397	177.346796
10069.963969	177.226178
10079.962541	177.128416
10089.965113	177.201715
10099.963685	177.108912
10109.964257	176.946787
10119.962829	176.715004
10129.963401	176.481946
10139.963973	176.312026
10149.961545	176.098979
10159.963117	175.922616
10169.964689	175.722258
10179.964261	175.447597
10189.963832	175.148713
10199.963405	174.959889
10209.962976	174.796930
10219.965549	174.651695
10229.963120	174.577839
10239.964693	174.440451
10249.962264	174.371003
10259.961836	174.261503
10269.962408	174.171887
10279.962980	174.045657
10289.962552	173.985778
10299.965124	173.866072
10309.964696	173.734724
10319.964268	173.689696
10329.962840	173.583882
10339.962412	173.445377
10349.963984	173.375712
10359.962556	173.284060
10369.963128	173.124560
10379.961700	173.020133
10389.964272	172.893734
10399.963844	172.776103
10409.972416	172.697932
10419.964988	172.597801
10429.963560	172.473658
10439.965132	172.378161
10449.960703	172.199532
10459.963275	172.098993
10469.960847	171.966261
10479.962420	171.828389
10489.962992	171.749806
10499.962564	171.593382
10509.963135	171.512895
10519.962708	171.365821
10529.963279	171.269332
10539.961851	171.164680
10549.963423	171.037070
10559.961995	170.966860
10569.961567	170.775251
10579.964139	170.668753
10589.962711	170.536336
10599.962283	170.417974
10609.962855	170.292825
10619.963427	170.138697
10629.962999	170.053927
10639.962571	169.919592
10649.962143	169.861130
10659.965715	169.679646
10669.962287	169.548580
10679.961859	169.411839
10689.962431	169.315540
10699.963003	169.201649
10709.965575	169.110549
10719.963147	168.961251
10729.962719	168.823521
10739.962291	168.682091
10749.963863	168.594892
10759.962435	168.466761
10769.961007	168.371195
10779.961578	168.215914
10789.961151	168.096764
10799.962722	167.970405
10809.964294	167.866611
10819.962866	167.737980
10829.961438	167.645057
10839.962010	167.456197
10849.963583	167.371116
10859.963154	167.316612
10869.963727	167.114366
10879.964298	167.003734
10889.961870	166.883248
10899.963442	166.791841
10909.964014	166.693733
10919.963586	166.514332
10929.963158	166.390749
10939.964730	166.277785
10949.963302	166.154275
10959.963874	166.013075
10969.963446	165.907485
10979.964018	165.809228
10989.962590	165.702492
10999.962162	165.562538
11009.963734	165.461546
11019.962306	165.333050
11029.960877	165.203504
11039.961450	165.024895
11049.962022	164.951317
11059.963593	164.838036
11069.962165	164.711311
11079.962738	164.574168
11089.962309	164.470510
11099.963881	164.345835
11109.962453	164.195089
11119.962025	164.079556
11129.962597	163.986776
11139.962169	163.901791
11149.963741	163.772985
11159.962313	163.633728
11169.962885	163.535440
11179.963457	163.423193
11189.962029	163.316308
11199.963601	163.202518
11209.964173	163.099103
11219.961745	162.952784
11229.963317	162.809647
11239.962889	162.735122
11249.963461	162.591733
11259.963033	162.498143
11269.964605	162.360863
11279.963177	162.248618
11289.963749	162.120059
11299.964321	162.025351
11309.962893	161.888575
11319.961465	161.774146
11329.963037	161.685487
11339.973609	161.557229
11349.965181	161.434901
11359.962753	161.368316
11369.962325	161.160405
11379.961896	161.084084
11389.963469	160.932019
11399.964041	160.777315
11409.962613	160.712290
11419.963184	160.633020
11429.962757	160.504889
11439.962328	160.400677
11449.963901	160.305004
11459.961472	160.160476
11469.963044	160.051298
11479.962616	159.957782
11489.963188	159.798779
11499.963760	159.745933
11509.962332	159.597962
11519.961904	159.484225
11529.962476	159.395405
11539.964048	159.263548
11549.962620	159.120423
11559.964192	159.057954
11569.962764	158.898788
11579.962336	158.820867
11589.960908	158.719924
11599.961480	158.628312
11609.963052	158.487597
11619.962624	158.368312
11629.961195	158.252603
11639.962768	158.166456
11649.960340	158.031241
11659.962912	157.898328
11669.962483	157.820221
11679.964056	157.689622
11689.963628	157.586897
11699.964200	157.471761
11709.960772	157.330907
11719.963344	157.220596
11729.961915	157.118656
11739.963488	156.965642
11749.962059	156.911981
11759.963631	156.785490
11769.962203	156.698768
11779.962775	156.577272
11789.962347	156.411407
11799.963919	156.328686
11809.963491	156.276667
11819.963063	156.108855
11829.960635	156.024832
11839.964207	155.924694
11849.962779	155.801923
11859.964351	155.677036
11869.963923	155.605756
11879.963495	155.450268
11889.963067	155.347274
11899.964639	155.224416
11909.964211	155.150225
11919.963783	155.041710
11929.962355	154.927032
11939.962927	154.811857
11949.961499	154.667007
11959.963071	154.590716
11969.962643	154.486653
11979.961215	154.362928
11989.960786	154.250080
11999.964359	154.145608
12009.964931	154.041434
12019.962502	153.944547
12029.961074	153.806716
12039.965647	153.740342
12049.962218	153.600165
12059.963790	153.439704
12069.964363	153.388925
12079.961934	153.224158
12089.965507	153.145839
12099.962078	153.090044
12109.962650	152.945701
12119.962222	152.863443
12129.963794	152.702999
12139.964366	152.652570
12149.963938	152.542084
12159.962510	152.433013
12169.964082	152.323723
12179.960654	152.166844
12189.962226	152.131004
12199.963798	151.954413
12209.962370	151.900644
12219.961942	151.769044
12229.963514	151.665374
12239.965086	151.567308
12249.962658	151.468821
12259.963230	151.385461
12269.962801	151.237927
12279.962374	151.149058
12289.963946	151.046501
12299.961517	150.993200
12309.963089	150.863866
12319.961661	150.781337
12329.963233	150.642191
12339.961805	150.552126
12349.961377	150.418808
12359.963950	150.315405
12369.969522	150.214257
12379.965094	150.082788
12389.962665	150.004668
12399.962237	149.888866
12409.962809	149.805992
12419.961381	149.720339
12429.962953	149.610670
12439.962525	149.463809
12449.964097	149.428192
12459.964669	149.249018
12469.962241	149.113738
12479.962813	149.074913
12489.960385	148.969832
12499.963957	148.886687
12509.962529	148.749902
12519.962101	148.682455
12529.961673	148.570344
12539.962245	148.494084
12549.962817	148.354084
12559.962389	148.239751
12569.961961	148.136903
12579.962533	148.046525
12589.962104	147.939723
12599.962677	147.834392
12609.962248	147.739131
12619.963820	147.630089
12629.963393	147.513178
12639.963964	147.371687
12649.963536	147.321946
12659.964108	147.178773
12669.963680	147.116886
12679.964252	147.009015
12689.962824	146.904991
12699.962396	146.797630
12709.965969	146.664587
12719.965540	146.634969
12729.964112	146.552107
12739.962684	146.413881
12749.963256	146.316934
12759.964828	146.242946
12769.964400	146.112943
12779.965972	146.035516
12789.963544	145.908511
12799.964116	145.798480
12809.963688	145.690000
12819.963260	145.592814
12829.963832	145.466864
12839.961404	145.381054
12849.961976	145.285634
12859.963548	145.192809
12869.964120	145.120087
12879.962692	144.990740
12889.964264	144.859347
12899.963836	144.835934
12909.963408	144.712230
12919.963980	144.619241
12929.960551	144.546281
12939.963123	144.406446
12949.962696	144.293398
12959.963267	144.202702
12969.962839	144.136502
12979.960411	144.065288
12989.962983	143.929750
12999.963555	143.866767
13009.963127	143.758754
13019.961699	143.645412
13029.963271	143.539393
13039.962843	143.483002
13049.962415	143.340130
13059.962987	143.243478
13069.962559	143.120308
13079.965131	143.053623
13089.962703	142.932479
13099.964275	142.881706
13109.963847	142.751595
13119.962419	142.667259
13129.964991	142.522475
13139.963563	142.465190
13149.964135	142.364889
13159.961707	142.268268
13169.962279	142.168600
13179.963851	142.062136
13189.962423	141.936296
13199.963995	141.837234
13209.961566	141.796905
13219.964139	141.666076
13229.960711	141.605058
13239.964283	141.490481
13249.962854	141.380549
13259.964427	141.309122
13269.962998	141.232604
13279.961570	141.110195
13289.963142	140.991810
13299.963714	140.916427
13309.963286	140.781886
13319.962858	140.715622
13329.961430	140.571984
13339.963002	140.517746
13349.963574	140.406240
13359.963146	140.318244
13369.963718	140.259261
13379.964290	140.196075
13389.963862	140.087673
13399.965434	139.995342
13409.964006	139.879591
13419.963578	139.761073
13429.969150	139.638681
13439.962722	139.571198
13449.963294	139.478317
13459.961866	139.365783
13469.962438	139.300805
13479.962009	139.186097
13489.962582	139.112524
13499.965154	139.035747
13509.964726	138.943912
13519.962297	138.825353
13529.963870	138.716424
13539.961442	138.585135
13549.962013	138.497287
13559.962585	138.406027
13569.962157	138.320412
13579.963729	138.268183
13589.963301	138.156272
13599.963873	138.054504
13609.962445	137.960251
13619.964017	137.879976
13629.962589	137.791017
13639.962161	137.728461
13649.962733	137.591348
13659.962305	137.478639
13669.961877	137.391492
13679.962449	137.356656
13689.962021	137.220798
13699.960593	137.161149
13709.964165	137.065359
13719.963737	136.970578
13729.965309	136.840577
13739.962881	136.760788
13749.962453	136.642532
13759.962025	136.556398
13769.963597	136.480451
13779.962169	136.370060
13789.961740	136.329525
13799.962313	136.224958
13809.962884	136.138485
13819.962457	136.057171
13829.962029	135.984233
13839.960600	135.924106
13849.964172	135.741125
13859.965744	135.694384
13869.963316	135.611132
13879.962888	135.518947
13889.962461	135.431887
13899.962032	135.315675
13909.963604	135.233590
13919.963176	135.138237
13929.962748	135.067140
13939.966321	134.976493
13949.961892	134.864636
13959.962464	134.754555
13969.962036	134.674231
13979.965608	134.629423
13989.961180	134.540284
13999.962752	134.439612
14009.963324	134.310168
14019.963896	134.273468
14029.960468	134.173920
14039.964040	134.064980
14049.960612	134.012188
14059.964184	133.915764
14069.962756	133.796376
14079.964328	133.691948
14089.962900	133.615067
14099.963472	133.550841
14109.961043	133.428492
14119.963615	133.379758
14129.961187	133.322042
14139.962759	133.207141
14149.962331	133.072498
14159.963903	133.023671
14169.962475	132.958978
14179.963048	132.871529
14189.962619	132.740272
14199.963192	132.703098
14209.964764	132.592355
14219.963336	132.530779
14229.964907	132.432706
14239.963479	132.373171
14249.963051	132.236043
14259.963623	132.159030
14269.963195	132.043519
14279.963767	131.972406
14289.963339	131.895111
14299.964911	131.818271
14309.961483	131.736438
14319.962055	131.645403
14329.962627	131.538391
14339.964199	131.452091
14349.962771	131.334611
14359.964343	131.253439
14369.963915	131.118060
14379.960486	131.085591
14389.964059	130.986858
14399.960630	130.943288
14409.963202	130.823594
14419.961774	130.750321
14429.966347	130.655851
14439.965919	130.595589
14449.961491	130.523593
14459.964063	130.421706
14469.962635	130.315213
14479.963206	130.232568
14489.962779	130.149510
14499.962350	130.064779
14509.963923	129.952200
14519.962494	129.917583
14529.965066	129.829922
14539.963638	129.759631
14549.964210	129.646605
14559.961782	129.585796
14569.963354	129.498865
14579.962926	129.408607
14589.962498	129.329791
14599.962070	129.211013
14609.961642	129.138280
14619.964214	129.001667
14629.962786	128.985684
14639.963358	128.893603
14649.965930	128.800150
14659.961502	128.679626
14669.962074	128.610557
14679.962646	128.554711
14689.963218	128.475042
14699.962790	128.366908
14709.961361	128.250436
14719.961934	128.194135
14729.960505	128.098474
14739.964077	128.034165
14749.961649	127.940110
14759.963222	127.870658
14769.962793	127.792860
14779.963366	127.713377
14789.962937	127.597148
14799.964509	127.491586
14809.964081	127.439442
14819.964653	127.375296
14829.962225	127.314806
14839.962797	127.200014
14849.962369	127.145989
14859.962941	127.075336
14869.961513	126.954088
14879.962085	126.879594
14889.962657	126.796318
14899.962229	126.728119
14909.962801	126.625940
14919.964373	126.547454
14929.961945	126.479035
14939.961517	126.364028
14949.963089	126.317762
14959.962661	126.197896
14969.963233	126.133737
14979.962805	126.024571
14989.963377	125.954979
14999.961949	125.867903
15009.962521	125.783688
15019.963093	125.737004
15029.965665	125.654417
15039.962236	125.556869
15049.963809	125.514643
15059.962380	125.396685
15069.962953	125.366784
15079.961524	125.315715
15089.963097	125.195116
15099.961668	125.098456
15109.962240	125.028610
15119.963812	124.911025
15129.964385	124.820994
15139.961956	124.760962
15149.962528	124.660032
15159.962100	124.579521
15169.962672	124.487143
15179.962244	124.459364
15189.960816	124.328105
15199.960388	124.236248
15209.963960	124.210673
15219.963532	124.120919
15229.964104	124.010218
15239.962676	123.972836
15249.961248	123.887083
15259.962820	123.804157
15269.961392	123.760983
15279.962964	123.637203
15289.963536	123.555207
15299.961108	123.460937
15309.962680	123.377826
15319.962252	123.298279
15329.963824	123.221235
15339.962396	123.210857
15349.961967	123.109493
15359.963540	123.015784
15369.963111	122.930751
15379.962684	122.855252
15389.961256	122.755333
15399.961827	122.685827
15409.961400	122.638878
15419.962971	122.572279
15429.963543	122.483542
15439.964115	122.379241
15449.962687	122.284985
15459.964259	122.207418
15469.961831	122.140696
15479.961403	122.050598
15489.962975	121.962446
15499.963547	121.892374
15509.961119	121.806820
15519.963691	121.728092
15529.963263	121.660882
15539.964835	121.624955
15549.965407	121.561553
15559.963979	121.508688
15569.962551	121.361106
15579.963123	121.286906
15589.962695	121.223376
15599.963267	121.180152
15609.961839	121.084891
15619.964411	121.001843
15629.964983	120.896619
15639.962554	120.823401
15649.962127	120.733014
15659.962698	120.673871
15669.963271	120.588632
15679.962842	120.532718
15689.963415	120.455572
15699.961987	120.366746
15709.961558	120.297565
15719.962131	120.223096
15729.966702	120.147032
15739.963274	120.057815
15749.962846	119.974568
15759.962418	119.908040
15769.963990	119.821815
15779.967563	119.758549
15789.963134	119.697291
15799.961706	119.654472
15809.962278	119.587967
15819.961850	119.458321
15829.964422	119.380828
15839.962994	119.368964
15849.962566	119.265078
15859.961138	119.190842
15869.962710	119.142530
15879.963282	119.067036
15889.963854	119.008270
15899.962426	118.864402
15909.962998	118.786198
15919.962570	118.761139
15929.963142	118.630846
15939.961714	118.598949
15949.962286	118.511465
15959.961857	118.445328
15969.964430	118.329779
15979.963002	118.296361
15989.963573	118.176972
15999.962145	118.132202
16009.962718	118.076946
16019.964290	118.003911
16029.962862	117.923308
16039.963433	117.819496
16049.963006	117.783039
16059.964577	117.701483
16069.962149	117.649291
16079.960721	117.570230
16089.962293	117.505517
16099.975866	117.415415
16109.962437	117.384652
16119.962009	117.296988
16129.961581	117.236375
16139.962153	117.142081
16149.961725	117.068639
16159.961297	116.975980
16169.964869	116.891033
16179.961441	116.865232
16189.963013	116.736527
16199.961585	116.701863
16209.962157	116.656751
16219.963729	116.586335
16229.963301	116.460253
16239.960873	116.396957
16249.962445	116.361620
16259.964016	116.293445
16269.962588	116.201994
16279.962161	116.127631
16289.962732	116.050304
16299.961305	115.973422
16309.962876	115.946103
16319.962449	115.882772
16329.963020	115.805012
16339.963593	115.744484
16349.963164	115.626499
16359.963737	115.555999
16369.964308	115.475558
16379.961880	115.426695
16389.962452	115.314812
16399.962024	115.259413
16409.964596	115.180388
16419.963168	115.147845
16429.964740	115.100498
16439.962312	114.980321
16449.963884	114.871589
16459.962456	114.824788
16469.962028	114.809229
16479.962600	114.699306
16489.964172	114.652081
16499.961744	114.573409
16509.964316	114.503465
16519.961888	114.465234
16529.962460	114.398254
16539.963032	114.271511
16549.962604	114.198335
16559.964176	114.111138
16569.963748	114.047434
16579.963320	113.997218
16589.962892	113.917638
16599.962463	113.853767
16609.964036	113.783748
16619.961607	113.728638
16629.963180	113.685700
16639.963751	113.549224
16649.962323	113.554628
16659.962895	113.447508
16669.963467	113.421972
16679.963039	113.341914
16689.963611	113.249652
16699.963183	113.160393
16709.962755	113.139789
16719.964327	113.069135
16729.961899	112.970975
16739.962471	112.936638
16749.963043	112.845102
16759.961615	112.751542
16769.962187	112.681543
16779.961759	112.645082
16789.966331	112.594004
16799.963903	112.537829
16809.961475	112.444696
16819.962047	112.371536
16829.963619	112.316887
16839.962191	112.255657
16849.962763	112.217182
16859.964335	112.111094
16869.960907	112.046377
16879.963479	111.973773
16889.962050	111.879897
16899.962623	111.860846
16909.962194	111.761144
16919.962767	111.694993
16929.961339	111.596412
16939.963911	111.519126
16949.963482	111.500253
16959.964054	111.411418
16969.962626	111.369611
16979.964198	111.314624
16989.961770	111.188086
16999.961342	111.110752
17009.962914	111.044802
17019.962486	110.927591
17029.963058	110.904216
17039.962630	110.820367
17049.962202	110.771987
17059.962774	110.715110
17069.962346	110.605211
17079.961918	110.571275
17089.962490	110.544729
17099.962062	110.451531
17109.962634	110.350476
17119.964206	110.288783
17129.960778	110.260753
17139.961349	110.160032
17149.964922	110.079086
17159.962493	110.035475
17169.963066	109.969501
17179.961637	109.913686
17189.963210	109.872821
17199.961782	109.800706
17209.961353	109.757890
17219.962925	109.653532
17229.961497	109.597890
17239.962070	109.540070
17249.961641	109.491986
17259.964213	109.427125
17269.963785	109.347118
17279.963357	109.293085
17289.962929	109.176915
17299.962501	109.114900
17309.963073	109.058380
17319.962645	109.013630
17329.963217	108.924467
17339.962789	108.899260
17349.966361	108.791470
17359.964933	108.754525
17369.960505	108.680702
17379.965077	108.655657
17389.961649	108.579177
17399.963221	108.477157
17409.963793	108.389162
17419.963365	108.364436
17429.961937	108.278763
17439.963509	108.249503
17449.964081	108.151608
17459.962653	108.102749
17469.963224	107.981756
17479.963797	107.973408
17489.963368	107.896406
17499.961941	107.806491
17509.961513	107.801742
17519.964085	107.745637
17529.963656	107.642319
17539.961228	107.595005
17549.963800	107.535599
17559.960372	107.434210
17569.961944	107.373400
17579.963516	107.313893
17589.963088	107.252934
17599.973661	107.219795
17609.962232	107.161342
17619.961804	107.074461
17629.963376	107.018474
17639.962948	106.941440
17649.962520	106.867675
17659.963092	106.828803
17669.963664	106.802485
17679.965236	106.706714
17689.961808	106.631507
17699.961380	106.563168
17709.962952	106.526336
17719.961524	106.421753
17729.963096	106.364922
17739.960668	106.322512
17749.963240	106.230623
17759.962812	106.178895
17769.961383	106.147986
17779.961956	106.074744
17789.972528	106.018916
17799.964099	105.954181
17809.962672	105.878525
17819.964243	105.813844
17829.962815	105.744199
17839.963387	105.689794
17849.962959	105.622723
17859.961531	105.770871
17869.966104	105.809020
17879.963675	105.708714
17889.963247	105.539831
17899.963820	105.397076
17909.961391	105.249946
17919.962963	105.152785
17929.964535	104.899529
17939.964107	104.710428
17949.963679	104.544448
17959.965251	104.488579
17969.963823	104.410650
17979.962395	104.368726
17989.961967	104.323311
17999.961539	104.265463
18009.966111	104.244091
18019.961683	104.215953
18029.965255	104.205372
18039.963827	104.084906
18049.961399	104.063986
18059.963971	104.026644
18069.963543	103.977784
18079.965115	103.930889
18089.963686	103.916895
18099.964259	103.853546
18109.962831	103.829203
18119.964403	103.742418
18129.962975	103.723888
18139.963547	103.669550
18149.965118	103.623131
18159.964691	103.520935
18169.964262	103.478709
18179.963834	103.430080
18189.962406	103.382920
18199.961978	103.340280
18209.960550	103.292717
18219.962122	103.278295
18229.963694	103.193654
18239.962266	103.104142
18249.961838	103.080362
18259.962410	103.048691
18269.963982	102.969512
18279.963554	102.933779
18289.963126	102.862815
18299.962698	102.818801
18309.962270	102.776977
18319.963842	102.719851
18329.961414	102.677914
18339.961986	102.650355
18349.961558	102.574669
18359.963130	102.509118
18369.961702	102.411359
18379.963274	102.388450
18389.961845	102.354166
18399.961418	102.308751
18409.963990	102.249033
18419.960561	102.152727
18429.962133	102.090819
18439.961705	102.034267
18449.964278	101.994042
18459.961849	101.909791
18469.971422	101.891060
18479.963994	101.781494
18489.962565	101.735968
18499.963137	101.658790
18509.963709	101.635048
18519.962281	101.553546
18529.963853	101.477432
18539.961425	101.443796
18549.962997	101.366385
18559.961569	101.269420
18569.963141	101.237503
18579.963713	101.183422
18589.968286	101.134395
18599.964857	101.088198
18609.965429	101.026022
18619.962001	100.925664
18629.960573	100.927980
18639.965145	100.830413
18649.976717	100.818099
18659.963289	100.728912
18669.962861	100.698240
18679.961432	100.635229
18689.961005	100.586283
18699.962577	100.555134
18709.962149	100.493584
18719.962720	100.431870
18729.964293	100.335016
18739.961864	100.290681
18749.961436	100.253680
18759.964008	100.172623
18769.961580	100.139128
18779.962152	100.112773
18789.961724	100.043979
18799.962296	99.983541
18809.962868	99.958263
18819.962440	99.856833
18829.963012	99.834282
18839.965584	99.752357
18849.963156	99.700720
18859.961728	99.663136
18869.964300	99.595612
18879.962872	99.559606
18889.962444	99.515528
18899.962016	99.429984
18909.961588	99.396569
18919.962160	99.330321
18929.963732	99.260337
18939.961304	99.206070
18949.961876	99.135516
18959.960448	99.105758
18969.965020	99.030840
18979.961592	98.941841
18989.964164	98.864438
18999.962736	98.831198
19009.963308	98.788203
19019.961880	98.739203
19029.962451	98.676724
19039.961023	98.558913
19049.961596	98.554828
19059.961167	98.486193
19069.962739	98.442620
19079.961311	98.400273
19089.964883	98.352914
19099.962455	98.279718
19109.962027	98.235023
19119.961599	98.193047
19129.965171	98.100374
19139.961743	98.058123
19149.964315	97.959875
19159.962887	97.944612
19169.963459	97.890887
19179.963031	97.867091
19189.963603	97.786043
19199.964175	97.736354
19209.963747	97.657955
19219.962319	97.588762
19229.963891	97.574361
19239.962463	97.460620
19249.964035	97.437730
19259.962607	97.403436
19269.962179	97.380337
19279.962751	97.322145
19289.964323	97.267932
19299.963895	97.208576
19309.961466	97.152306
19319.964039	97.108855
19329.962611	97.030161
19339.964183	97.003138
19349.962755	96.897063
19359.961326	96.874391
19369.963899	96.830967
19379.960470	96.778204
19389.964043	96.718674
19399.963614	96.675826
19409.961186	96.610046
19419.960758	96.550488
19429.965330	96.474923
19439.962902	96.413628
19449.962474	96.356615
19459.963046	96.319502
19469.962618	96.282352
19479.963190	96.213496
19489.962762	96.200426
19499.964334	96.138094
19509.962906	96.069919
19519.962478	96.020176
19529.964050	95.938205
19539.961622	95.936352
19549.964194	95.869842
19559.964766	95.833580
19569.963338	95.745046
19579.963910	95.698692
19589.963482	95.640067
19599.963054	95.591361
19609.963626	95.531536
19619.963198	95.463557
19629.961770	95.428663
19639.962341	95.357970
19649.963913	95.306890
19659.961485	95.278574
19669.964057	95.226624
19679.962629	95.172952
19689.963202	95.060071
19699.962773	95.052357
19709.964345	95.013160
19719.962917	94.981032
19729.962489	94.892315
19739.962061	94.856971
19749.961633	94.830252
19759.963205	94.723535
19769.964777	94.698747
19779.963349	94.613574
19789.963921	94.562211
19799.964493	94.506155
19809.964065	94.502055
19819.962637	94.381560
19829.962209	94.363740
19839.961781	94.307856
19849.960353	94.221757
19859.962925	94.194936
19869.962497	94.141192
19879.963069	94.053972
19889.965641	93.997215
19899.966213	93.948513
19909.961785	93.944391
19919.961357	93.850904
19929.962929	93.857372
19939.964500	93.749573
19949.963073	93.734580
19959.961645	93.693569
19969.963217	93.630560
19979.964788	93.610662
19989.962360	93.528828
[truncated: 520 more rows]
