# Supplementary material for: Conductivity and radio frequency performance data for silver nanoparticle inks deposited via aerosol jet deposition and processed under varying conditions
Source: Data Brief. 2020 Sep 24;33:106331. doi: 10.1016/j.dib.2020.106331 (PMC7560714; doi:10.1016/j.dib.2020.106331)
Supplement: Supplementary file 3 [file mmc3.zip › Sintering Study/Sintering Data/Set12_205C_Vacuum.lvm]

0.000000	38.252448
9.916567	38.312391
19.910139	38.364565
29.908710	38.546710
39.908282	38.571001
49.909854	38.686503
59.908426	38.781110
69.907998	38.845032
79.909570	38.930498
89.909142	38.996787
99.908714	39.055064
109.909286	39.099611
119.907858	39.171822
129.908430	39.274277
139.909002	39.319699
149.907574	39.392843
159.908146	39.522189
169.908718	39.569782
179.909290	39.630896
189.908862	39.695931
199.908434	39.847423
209.908006	39.868832
219.907578	39.923288
229.909150	39.972959
239.908722	40.031163
249.908294	40.113401
259.909866	40.182199
269.908438	40.321667
279.909010	40.307252
289.909582	40.352488
299.909153	40.416824
309.908726	40.455532
319.909297	40.507012
329.908869	40.584886
339.908442	40.587758
349.908013	40.631938
359.907585	40.707719
369.909157	40.727282
379.907729	40.797734
389.910301	40.836049
399.907873	40.886069
409.907445	40.947239
419.908017	40.987454
429.909589	40.988617
439.907161	41.087251
449.909733	41.120526
459.906305	41.190313
469.907877	41.237773
479.909449	41.227359
489.908021	41.268695
499.907593	41.340753
509.907165	41.413133
519.907737	41.451052
529.907309	41.464706
539.908881	41.510660
549.908453	41.556305
559.909025	41.557420
569.909597	41.638998
579.912169	41.673071
589.908741	41.701122
599.909313	41.716668
609.907885	41.771098
619.907456	41.827385
629.909029	41.841051
639.910601	41.876534
649.909173	41.934069
659.908744	41.977419
669.908317	42.008338
679.909888	42.024010
689.907460	42.096892
699.908032	42.096767
709.907604	42.128673
719.908176	42.129764
729.907748	42.174660
739.908320	42.234166
749.907892	42.200248
759.909464	42.255489
769.908036	42.272227
779.908608	42.337238
789.907180	42.368434
799.907752	42.392791
809.906324	42.414854
819.908896	42.447375
829.907468	42.446863
839.908040	42.454940
849.908612	42.520087
859.908184	42.541207
869.908756	42.586952
879.908328	42.594139
889.908900	42.612963
899.908472	42.633895
909.909044	42.627539
919.907616	42.666845
929.909188	42.587462
939.908760	42.675893
949.914332	42.687471
959.907903	42.680780
969.908475	42.710693
979.907047	42.747531
989.908619	42.756446
999.908191	42.786443
1009.909763	42.767419
1019.906335	42.800105
1029.908907	42.800800
1039.908479	42.813539
1049.909051	42.857446
1059.907623	42.838109
1069.907195	42.864437
1079.906767	42.909667
1089.909339	42.924577
1099.907911	42.916880
1109.907483	42.923318
1119.909055	42.946969
1129.907627	42.942321
1139.907199	42.952641
1149.907771	42.994842
1159.908343	42.965240
1169.910915	43.006896
1179.906487	43.014952
1189.908059	42.997042
1199.907630	43.032072
1209.921203	43.097637
1219.906775	43.082156
1229.907347	43.099163
1239.910919	43.106634
1249.908491	43.111873
1259.909062	43.104157
1269.907634	43.167285
1279.909206	43.146542
1289.906778	43.161636
1299.905350	43.201636
1309.908922	43.250312
1319.908494	43.222874
1329.908066	43.240345
1339.908638	43.230421
1349.909210	43.250288
1359.908782	43.214082
1369.907354	43.229947
1379.908926	43.255309
1389.908498	43.244476
1399.909070	43.310169
1409.907642	43.310782
1419.908214	43.288012
1429.907786	43.327478
1439.909358	43.315081
1449.907930	43.328026
1459.908502	43.342248
1469.908074	43.381206
1479.909646	43.315302
1489.909218	43.362001
1499.908790	43.366933
1509.907362	43.373360
1519.907934	43.373905
1529.907506	43.366764
1539.909078	43.382665
1549.909649	43.394734
1559.909222	43.374363
1569.910794	43.380485
1579.908365	43.376936
1589.907938	43.386939
1599.907509	43.386358
1609.908082	43.368111
1619.909653	43.415709
1629.906225	43.432732
1639.908797	43.469984
1649.907369	43.398233
1659.909941	43.416261
1669.908513	43.436101
1679.908085	43.472651
1689.908657	43.467672
1699.909229	43.477068
1709.908801	43.483064
1719.906373	43.520182
1729.910945	43.551305
1739.908517	43.596249
1749.910089	43.618957
1759.908661	43.671358
1769.907233	43.665567
1779.908805	43.730444
1789.907377	43.751255
1799.908949	43.788313
1809.906520	43.847654
1819.909092	43.893281
1829.908665	43.897238
1839.906236	44.040114
1849.910809	44.102948
1859.907381	44.154658
1869.907952	44.193006
1879.906524	44.241466
1889.911097	44.335469
1899.907668	44.367209
1909.908240	44.911174
1919.908813	45.345457
1929.907384	45.492585
1939.908956	45.559942
1949.908528	45.667051
1959.908100	45.706838
1969.910672	45.743680
1979.908244	45.829515
1989.909816	45.913139
1999.909388	45.935326
2009.909960	45.970948
2019.909532	46.110174
2029.911104	46.186286
2039.908676	46.062813
2049.910248	46.031737
2059.907820	46.047273
2069.909392	46.157651
2079.908964	46.236239
2089.908535	46.355313
2099.909108	46.508839
2109.909680	46.661775
2119.909252	46.836090
2129.907824	47.039847
2139.908396	47.186396
2149.909967	47.420080
2159.908539	47.592843
2169.908112	47.819992
2179.910684	47.959134
2189.907255	48.127093
2199.910828	48.383516
2209.906399	48.605543
2219.908971	48.804661
2229.906543	49.025823
2239.910115	49.221906
2249.908687	49.413800
2259.908259	49.639088
2269.907831	49.842301
2279.908403	50.096109
2289.908975	50.292525
2299.909547	50.536528
2309.910119	50.735709
2319.908691	51.031330
2329.908263	51.213515
2339.909835	51.511610
2349.908407	51.757298
2359.907979	52.027930
2369.907551	52.294344
2379.910123	52.572018
2389.908695	52.821217
2399.908267	53.089567
2409.907839	53.334098
2419.908411	53.634570
2429.907983	53.899054
2439.908555	54.175231
2449.910127	54.490950
2459.909698	54.729684
2469.909270	55.043932
2479.908843	55.365136
2489.907414	55.690046
2499.910986	55.981448
2509.907558	56.265204
2519.909131	56.568689
2529.910702	56.888677
2539.908274	57.217346
2549.909846	57.531462
2559.909418	57.846649
2569.909990	58.264903
2579.907562	58.549843
2589.908134	58.931014
2599.909706	59.256654
2609.908278	59.552086
2619.908850	59.938312
2629.908422	60.315712
2639.908994	60.710961
2649.908566	61.023433
2659.907138	61.377350
2669.908710	61.750849
2679.907282	62.171802
2689.909854	62.558135
2699.906425	62.940375
2709.910998	63.339151
2719.908570	63.764334
2729.909142	64.140769
2739.907713	64.510337
2749.906285	64.897356
2759.908858	65.314173
2769.908430	65.749883
2779.910002	66.180229
2789.910573	66.579043
2799.909145	67.020151
2809.909718	67.441619
2819.908289	67.883615
2829.907861	68.331142
2839.910433	68.742393
2849.908005	69.209911
2859.908577	69.658717
2869.908149	70.127198
2879.909721	70.544650
2889.909293	71.012796
2899.907865	71.490436
2909.906437	71.962826
2919.911009	72.380415
2929.909581	72.846916
2939.908153	73.388337
2949.910725	73.845886
2959.907297	74.308169
2969.907869	74.813556
2979.907441	75.228456
2989.908013	75.783569
2999.905585	76.261489
3009.908157	76.780361
3019.908729	77.255464
3029.905301	77.763136
3039.907873	78.272631
3049.906445	78.819870
3059.908017	79.298364
3069.908588	79.839607
3079.908161	80.383628
3089.909732	80.839556
3099.907304	81.360180
3109.907876	81.933318
3119.909449	82.415039
3129.909020	82.968097
3139.907592	83.535172
3149.908164	84.051651
3159.908736	84.603574
3169.908308	85.154529
3179.907880	85.767325
3189.908452	86.268426
3199.909024	86.826295
3209.908596	87.377690
3219.909168	87.972830
3229.908740	88.536581
3239.908312	89.090004
3249.908884	89.652267
3259.907456	90.230118
3269.912028	90.780776
3279.917600	91.358383
3289.909172	92.509067
3299.910744	93.373609
3309.908316	94.071500
3319.906888	94.669816
3329.909460	95.231129
3339.910032	95.745472
3349.910604	96.192346
3359.908175	96.793451
3369.909748	97.320155
3379.908319	97.906968
3389.908892	98.475518
3399.909463	99.065733
3409.910036	99.643603
3419.909607	100.240906
3429.908179	100.761256
3439.909751	101.376391
3449.910324	101.987479
3459.908895	102.575133
3469.908467	103.152592
3479.910039	103.779657
3489.908611	104.390249
3499.908183	104.967637
3509.909755	105.603352
3519.908327	106.207517
3529.907899	106.832740
3539.908471	107.530605
3549.908043	108.131307
3559.908615	108.778470
3569.910187	109.347718
3579.907759	110.004497
3589.907331	110.637822
3599.909903	111.262236
3609.906475	111.872471
3619.910047	112.242433
3629.916619	112.872983
3639.907191	113.451758
3649.909763	114.067956
3659.908335	114.677982
3669.908906	115.340197
3679.908478	116.050830
3689.924051	116.676254
3699.908622	117.354332
3709.907194	118.015874
3719.907766	118.650867
3729.908338	119.329595
3739.907910	120.041432
3749.908482	120.697941
3759.911055	121.393454
3769.908626	122.054397
3779.908198	122.699762
3789.907770	123.402870
3799.907342	124.054808
3809.908914	124.720549
3819.908486	125.399048
3829.909058	126.081211
3839.906630	126.766046
3849.908202	127.400034
3859.908774	128.071540
3869.908346	128.716154
3879.909918	129.425260
3889.908490	130.095883
3899.909062	130.747495
3909.908634	131.458116
3919.908206	132.112026
3929.910778	132.799357
3939.907350	133.497348
3949.909922	134.115289
3959.908494	134.836244
3969.909066	135.536421
3979.908638	136.178497
3989.908209	136.869032
3999.909781	137.513819
4009.908353	138.248293
4019.908926	138.888946
4029.908497	139.584627
4039.910069	140.221143
4049.907641	140.935851
4059.907213	141.587124
4069.907785	142.260297
4079.918358	142.938376
4089.908929	143.619936
4099.907501	144.268978
4109.910073	144.947835
4119.908645	145.626345
4129.907217	146.308661
4139.907789	147.005270
4149.908361	147.666717
4159.908933	148.325128
4169.910505	148.962210
4179.910077	149.649513
4189.908649	150.342642
4199.908221	151.029098
4209.907793	151.718555
4219.908365	152.389496
4229.906937	153.034266
4239.908509	153.740056
4249.909081	154.398509
4259.909653	155.079754
4269.911225	155.720646
4279.908797	156.366421
4289.908369	157.047183
4299.908940	157.738310
4309.908513	158.378996
4319.910085	159.021821
4329.910656	159.701789
4339.909228	160.426406
4349.908800	161.046891
4359.909372	161.748376
4369.907944	162.364611
4379.909516	163.087801
4389.907088	163.686293
4399.907660	164.337325
4409.907232	165.020093
4419.909804	165.646190
4429.909376	166.286801
4439.908948	166.924692
4449.910520	167.529299
4459.910092	168.169469
4469.922665	168.786329
4479.911236	169.355095
4489.908808	169.916864
4499.908380	170.491008
4509.907952	171.063262
4519.910524	171.590180
4529.908096	172.229238
4539.908668	172.721540
4549.907239	173.255934
4559.907812	173.792438
4569.911384	174.317546
4579.909956	174.802082
4589.908527	175.312250
4599.910100	175.804821
4609.909671	176.465106
4619.905243	177.504714
4629.907815	178.151611
4639.908387	178.641822
4649.908959	179.062562
4659.909532	179.476380
4669.908103	179.875687
4679.909675	180.304541
4689.908247	180.713983
4699.908819	181.139466
4709.907391	181.564920
4719.908963	182.005741
4729.909535	182.436525
4739.909107	182.835908
4749.910679	183.276993
4759.907251	183.719816
4769.909823	184.156770
4779.913395	184.606119
4789.906967	185.044602
4799.907539	185.505412
4809.909111	185.934825
4819.909683	186.368582
4829.909255	186.825614
4839.909827	187.275638
4849.909399	187.691635
4859.910971	188.151366
4869.907543	188.570018
4879.910115	188.959137
4889.908687	189.382329
4899.909258	189.785235
4909.907831	190.174540
4919.907403	190.548509
4929.907974	190.980803
4939.908546	191.317771
4949.908118	191.667700
4959.908690	192.062622
4969.909262	192.437921
4979.910834	192.744661
4989.909406	193.080450
4999.909978	193.417945
5009.909550	193.765197
5019.910122	194.107087
5029.907694	194.264854
5039.907266	194.495573
5049.909838	194.746974
5059.911410	195.007019
5069.909982	195.272491
5079.909554	195.598395
5089.908126	195.923779
5099.907698	196.260469
5109.909270	196.558975
5119.907842	196.870134
5129.907413	197.171940
5139.910986	197.478425
5149.907557	197.776657
5159.909130	198.084984
5169.910702	198.408628
5179.910274	198.711907
5189.908845	199.032758
5199.906417	199.315784
5209.908989	199.614787
5219.910562	199.928860
5229.908134	200.139730
5239.907705	200.383256
5249.908278	200.669085
5259.907849	200.937263
5269.908422	201.204514
5279.907993	201.450925
5289.907565	201.727634
5299.912138	201.940249
5309.908709	202.206305
5319.908281	202.382358
5329.908853	202.570572
5339.906425	202.772241
5349.908997	202.966370
5359.907569	203.126403
5369.908141	203.343036
5379.908713	203.531357
5389.908285	203.727178
5399.906857	203.912327
5409.908429	204.084663
5419.908001	204.222343
5429.907573	204.442072
5439.908144	204.541518
5449.907717	204.681617
5459.910289	204.858183
5469.909861	204.990984
5479.909433	205.122056
5489.937006	205.228463
5499.913577	205.398607
5509.908148	205.517094
5519.908720	205.614110
5529.907292	205.715149
5539.909864	205.849775
5549.908436	205.940601
5559.908008	206.040653
5569.907580	206.114034
5579.908152	206.244505
5589.907724	206.264031
5599.907296	206.355946
5609.908868	206.417050
5619.908440	206.477871
5629.909012	206.536442
5639.907584	206.617324
5649.910156	206.669429
5659.907728	206.709118
5669.907300	206.771722
5679.906872	206.870098
5689.909444	206.916495
5699.909016	206.905147
5709.907588	207.006027
5719.909160	206.971882
5729.908732	207.014278
5739.910304	207.088011
5749.906876	207.055576
5759.910448	207.111634
5769.910020	207.134075
5779.907592	207.090344
5789.910164	207.131993
5799.909736	207.136404
5809.908308	207.132352
5819.907879	207.136094
5829.907452	207.158296
5839.908023	207.131755
5849.908596	207.123185
5859.908167	207.128300
5869.908740	207.117706
5879.908311	207.103976
5889.908883	207.085389
5899.908455	207.063845
5909.909027	207.003561
5919.908599	206.984139
5929.908171	207.002568
5939.908743	206.979205
5949.907315	206.901382
5959.907887	206.908475
5969.909459	206.857365
5979.908031	206.819402
5989.911603	206.776717
5999.909175	206.761394
6009.907747	206.682981
6019.908319	206.622476
6029.908891	206.641187
6039.909463	206.603509
6049.909035	206.537894
6059.909607	206.442660
6069.907178	206.381276
6079.907751	206.357828
6089.908323	206.227407
6099.909894	206.196558
6109.908467	206.151724
6119.907039	206.083284
6129.907610	206.027276
6139.910182	205.949620
6149.908754	205.853864
6159.907326	205.818215
6169.907898	205.782885
6179.907470	205.710494
6189.911043	206.166599
6199.908614	206.340597
6209.908186	206.359890
6219.909758	206.335026
6229.938332	206.227405
6239.910903	206.066581
6249.910474	205.979105
6259.908046	205.901942
6269.907618	205.797259
6279.908190	205.722678
6289.910762	205.639163
6299.907334	205.589868
6309.908906	205.576497
6319.909478	205.514579
6329.910050	205.506160
6339.910622	205.471908
6349.908194	205.443365
6359.908766	205.374189
6369.908338	205.351024
6379.909910	205.320587
6389.908482	205.295500
6399.909054	205.268944
6409.908626	205.239319
6419.908197	205.200024
6429.910769	205.171312
6439.908341	205.179407
6449.908914	205.169821
6459.909485	205.065744
6469.908057	205.122451
6479.907629	205.047794
6489.908201	205.046345
6499.908773	204.975665
6509.909345	204.957976
6519.908917	204.903359
6529.909489	204.887713
6539.910061	204.831442
6549.910633	204.784647
6559.908205	204.786830
6569.907777	204.724728
6579.909349	204.674870
6589.906921	204.654495
6599.906493	204.656847
6609.908065	204.553583
6619.909637	204.516525
6629.908209	204.486109
6639.921782	204.422859
6649.907353	204.388190
6659.909925	204.321308
6669.908497	204.245444
6679.908069	204.219718
6689.906641	204.155247
6699.908213	204.100698
6709.908784	204.076394
6719.907356	204.019794
6729.907928	204.005305
6739.908501	203.912539
6749.908072	203.899169
6759.908645	203.850160
6769.909216	203.704743
6779.909789	203.593955
6789.909360	203.506008
6799.908932	203.446945
6809.908504	203.478038
6819.909076	203.455488
6829.909648	203.467184
6839.908220	203.518652
6849.907792	203.585782
6859.907364	203.613375
6869.909936	203.631864
6879.907508	203.685389
6889.911080	203.733586
6899.908652	203.766823
6909.910224	203.797902
6919.908796	203.727821
6929.909368	203.790420
6939.908940	203.845142
6949.907512	203.843154
6959.909084	203.832107
6969.908656	203.808749
6979.907228	203.847918
6989.907800	203.926102
6999.908372	203.875291
7009.908944	203.931814
7019.909516	203.902657
7029.909088	203.867741
7039.909659	203.902940
7049.909232	203.902671
7059.909803	203.897616
7069.909376	203.899765
7079.908947	203.881331
7089.910520	203.908237
7099.910091	203.841252
7109.908663	203.864723
7119.908235	203.778154
7129.918808	203.823147
7139.908379	203.798180
7149.907951	203.782264
7159.908523	203.795510
7169.909095	203.716971
7179.909667	203.676045
7189.909239	203.651859
7199.909811	203.635356
7209.908383	203.572062
7219.907955	203.532615
7229.908527	203.513727
7239.910099	203.478619
7249.908671	203.427283
7259.908243	203.411678
7269.907815	203.370471
7279.908387	203.327630
7289.908959	203.325430
7299.908531	203.250938
7309.908103	203.164144
7319.909675	203.128646
7329.909246	203.128303
7339.908819	203.086662
7349.911391	203.022524
7359.907962	202.905743
7369.910534	202.844639
7379.909107	202.832919
7389.908679	202.789045
7399.908250	202.690345
7409.908823	202.630585
7419.926395	202.617648
7429.908966	202.550628
7439.908538	202.471284
7449.909110	202.337717
7459.909682	202.288410
7469.908254	202.204836
7479.907826	202.155618
7489.909398	202.110268
7499.907970	202.001993
7509.909542	201.928854
7519.908114	201.881213
7529.906686	201.752058
7539.909258	201.673620
7549.906830	201.578060
7559.906402	201.509062
7569.909974	201.451712
7579.907546	201.370803
7589.909118	201.281875
7599.906690	201.142041
7609.908262	201.074014
7619.907834	200.971070
7629.908406	200.878280
7639.908978	200.809265
7649.908549	200.735988
7659.909122	200.670050
7669.909694	200.551471
7679.908266	200.445533
7689.907837	200.322412
7699.906409	200.236359
7709.907981	200.146473
7719.907553	200.042812
7729.910125	199.944335
7739.907697	199.855723
7749.909269	199.743860
7759.908841	199.635565
7769.909413	199.491364
7779.908985	199.408847
7789.908557	199.328699
7799.908129	199.231215
7809.908701	199.183331
7819.908273	199.046629
7829.909845	198.965011
7839.907417	198.873804
7849.910989	198.754896
7859.908561	198.612938
7869.909133	198.481053
7879.908705	198.414301
7889.908277	198.334527
7899.911849	198.228127
7909.907421	198.099707
7919.908993	197.952073
7929.908565	197.851843
7939.909137	197.768866
7949.911709	197.655590
7959.906281	197.521788
7969.908853	197.402042
7979.910425	197.285522
7989.910996	197.154239
7999.909568	197.062723
8009.909141	196.940431
8019.907712	196.837153
8029.908284	196.717238
8039.907856	196.593344
8049.910429	196.478362
8059.908000	196.390811
8069.908572	196.221539
8079.910144	196.116161
8089.907716	195.973099
8099.907288	195.887381
8109.907860	195.733571
8119.907432	195.624713
8129.910004	195.478653
8139.907576	195.368802
8149.911148	195.264603
8159.909720	195.137650
8169.908292	195.053862
8179.907864	194.919012
8189.908436	194.764782
8199.906008	194.632732
8209.908580	194.590202
8219.909152	195.017461
8229.908724	195.100303
8239.908296	195.023407
8249.907867	194.831095
8259.909440	194.636634
8269.909011	194.416033
8279.908584	194.225475
8289.911156	194.024310
8299.908727	193.841918
8309.907300	193.657279
8319.909872	193.464605
8329.908443	193.299936
8339.908015	193.141975
8349.907587	192.944321
8359.908159	192.798301
8369.907731	192.683920
8379.909303	192.505265
8389.908875	192.371184
8399.908447	192.202768
8409.910019	192.025367
8419.907591	191.954021
8429.910163	191.722521
8439.907735	191.616607
8449.907307	191.497272
8459.908879	191.339907
8469.908451	191.203596
8479.910023	190.862790
8489.908595	190.605285
8499.909167	190.471148
8509.908739	190.353151
8519.907310	190.247214
8529.907883	190.116643
8539.908454	189.981074
8549.908027	189.878303
8559.907598	189.785330
8569.910171	189.652672
8579.909743	189.604735
8589.908314	189.486607
8599.909886	189.368236
8609.908458	189.266283
8619.908031	189.154622
8629.908602	189.019019
8639.912175	188.940456
8649.906746	188.822161
8659.910318	188.666981
8669.907890	188.503262
8679.909462	188.394559
8689.908034	188.275842
8699.907606	188.144809
8709.908178	188.004783
8719.908750	187.891783
8729.907322	187.794164
8739.908894	187.645033
8749.907466	187.588728
8759.909038	187.424655
8769.906610	187.334846
8779.909182	187.203324
8789.908754	187.046635
8799.907326	186.914816
8809.908898	186.770447
8819.908470	186.675663
8829.909042	186.548549
8839.908614	186.411169
8849.910186	186.299089
8859.907757	186.185444
8869.908329	186.068529
8879.917902	185.974162
8889.907474	185.798313
8899.908045	185.687041
8909.906617	185.499213
8919.910190	185.392456
8929.908762	185.223503
8939.910334	185.116799
8949.907905	184.997194
8959.909477	184.850526
8969.908049	184.704422
8979.908621	184.594656
8989.907193	184.446625
8999.908765	184.313501
9009.908337	184.176554
9019.908909	184.036279
9029.910481	183.900360
9039.909053	183.819569
9049.908625	183.649366
9059.909197	183.527155
9069.909769	183.393701
9079.907341	183.252566
9089.908913	183.157213
9099.908485	183.011603
9109.910057	182.912172
9119.908628	182.756141
9129.909201	182.666893
9139.909773	182.531866
9149.908345	182.351744
9159.906917	182.293086
9169.911489	182.124678
9179.908061	182.025826
9189.906632	181.882986
9199.909204	181.719911
9209.907776	181.655332
9219.908349	181.456676
9229.908920	181.341012
9239.907492	181.196788
9249.909064	181.045522
9259.908636	180.949677
9269.908208	180.828907
9279.908780	180.679339
9289.909352	180.566413
9299.909924	180.489398
9309.908496	180.315739
9319.909068	180.185469
9329.908640	180.054461
9339.911212	179.892681
9349.908784	179.772726
9359.908356	179.635201
9369.906928	179.519280
9379.909500	179.373710
9389.907072	179.198456
9399.908644	179.059124
9409.906216	178.905709
9419.909788	178.806320
9429.906360	178.702450
9439.907932	178.558098
9449.908504	178.469249
9459.910076	178.310756
9469.910648	178.140149
9479.907219	178.063106
9489.908792	177.918465
9499.909363	177.874663
9509.908936	177.723785
9519.907507	177.573059
9529.908080	177.452869
9539.907651	177.317190
9549.906223	177.142246
9559.908795	177.006672
9569.908367	176.906124
9579.909939	176.770883
9589.907511	176.679233
9599.910083	176.501165
9609.907655	176.424008
9619.909227	176.280591
9629.908799	176.138316
9639.908371	176.015624
9649.910943	175.851040
9659.921515	175.740761
9669.909087	175.632792
9679.910659	175.499109
9689.910231	175.367860
9699.909803	175.217479
9709.922376	175.117540
9719.908947	174.972338
9729.907519	174.841398
9739.909091	174.740329
9749.908663	174.578815
9759.908235	174.470065
9769.908807	174.357519
9779.909379	174.175303
9789.907950	174.093732
9799.907522	173.994926
9809.911095	173.890763
9819.908667	173.761002
9829.909238	173.651617
9839.907810	173.504736
9849.909382	173.371028
9859.908954	173.241537
9869.909526	173.140914
9879.909098	172.998416
9889.908670	172.841364
9899.909242	172.723145
9909.906814	172.633522
9919.909386	172.476557
9929.909958	172.386799
9939.908530	172.251988
9949.909102	172.119271
9959.909674	172.010931
9969.908246	171.846751
9979.909818	171.716630
9989.907390	171.637497
9999.909962	171.499045
10009.906534	171.390059
10019.908106	171.216193
10029.908678	171.090639
10039.908250	170.971476
10049.906822	170.883324
10059.908393	170.748524
10069.908966	170.682050
10079.907537	170.491551
10089.909110	170.384827
10099.908681	170.251375
10109.908254	170.140993
10119.908825	169.964168
10129.908397	169.913580
10139.907969	169.754431
10149.908541	169.636410
10159.909113	169.530902
10169.909686	169.392715
10179.920258	169.319752
10189.908829	169.158369
10199.908401	169.010568
10209.908973	168.886114
10219.908545	168.800160
10229.908117	168.654676
10239.911689	168.564464
10249.914261	168.421035
10259.907833	168.308318
10269.907405	168.179775
10279.908977	168.047870
10289.906549	167.913299
10299.910121	167.779531
10309.909693	167.644135
10319.909265	167.552734
10329.908837	167.441229
10339.913409	167.311899
10349.909981	167.154361
10359.908553	167.076664
10369.908124	166.966441
10379.907697	166.804341
10389.908268	166.684734
10399.908841	166.566428
10409.908412	166.477289
10419.910985	166.378295
10429.908556	166.226250
10439.909128	166.119507
10449.908700	166.029767
10459.909272	165.906383
10469.907844	165.755967
10479.908416	165.632490
10489.909988	165.477488
10499.908560	165.344187
10509.908132	165.248337
10519.908704	165.119890
10529.908276	165.000296
10539.908848	164.883007
10549.908420	164.737766
10559.908992	164.677145
10569.909564	164.551538
10579.909136	164.387808
10589.907708	164.291483
10599.910280	164.177296
10609.909852	164.040882
10619.908424	163.952788
10629.909996	163.815733
10639.908568	163.686748
10649.908140	163.572295
10659.907712	163.425322
10669.908284	163.314556
10679.908855	163.240801
10689.908428	163.108072
10699.909999	162.959336
10709.907571	162.867033
10719.911144	162.719653
10729.909716	162.638322
10739.908288	162.509473
10749.907859	162.352757
10759.908432	162.280112
10769.909003	162.162991
10779.909575	162.099500
10789.909147	161.959683
10799.908719	161.825378
10809.908291	161.728752
10819.912863	161.605679
10829.909435	161.477752
10839.909007	161.387745
10849.908579	161.238505
10859.910151	161.141253
10869.909723	161.011304
10879.908295	160.877692
10889.909867	160.794350
10899.908439	160.668270
10909.911011	160.549215
10919.909583	160.388153
10929.910155	160.338162
10939.908727	160.188074
10949.908298	160.054835
10959.908871	159.954654
10969.908442	159.850862
10979.909015	159.706868
10989.907587	159.608182
10999.909159	159.496838
11009.908731	159.402472
11019.908302	159.318825
11029.909874	159.187118
11039.908446	159.042896
11049.909019	158.931587
11059.908590	158.826527
11069.908162	158.729611
11079.906734	158.593529
11089.908306	158.485159
11099.909878	158.393673
11109.908450	158.238065
11119.909022	158.128912
11129.907594	158.057639
11139.908166	157.865515
11149.907738	157.782861
11159.907310	157.698957
11169.909882	157.565048
11179.910454	157.456382
11189.908026	157.355013
11199.909598	157.212972
11209.907170	157.117077
11219.907742	157.047118
11229.910314	156.897245
11239.907886	156.766999
11249.910458	156.619488
11259.909030	156.578818
11269.910602	156.460795
11279.909173	156.328857
11289.910746	156.208449
11299.907318	156.109906
11309.908890	156.023025
11319.908462	155.889423
11329.909033	155.789723
11339.909606	155.705899
11349.907177	155.581764
11359.908750	155.489111
11369.908321	155.347277
11379.907893	155.258255
11389.908465	155.165662
11399.909037	155.058066
11409.909609	154.901577
11419.908181	154.798994
11429.909753	154.749285
11439.906325	154.565401
11449.909897	154.428834
11459.907469	154.414040
11469.910041	154.303916
11479.909613	154.168610
11489.910185	154.052938
11499.908757	153.960633
11509.909329	153.839746
11519.909901	153.723568
11529.909473	153.605573
11539.908045	153.494198
11549.908617	153.457217
11559.909189	153.328948
11569.908761	153.210028
11579.908333	153.063919
11589.908905	152.946398
11599.908477	152.853392
11609.907049	152.726330
11619.907620	152.668656
11629.920193	152.524886
11639.907764	152.441463
11649.907336	152.329130
11659.908908	152.215614
11669.910480	152.146011
11679.909052	151.997483
11689.908624	151.870902
11699.909196	151.817247
11709.908768	151.683997
11719.907340	151.578197
11729.908912	151.451057
11739.908484	151.351603
11749.909056	151.244530
11759.907628	151.188609
11769.910200	151.043779
11779.907772	150.958727
11789.908344	150.813741
11799.908916	150.764620
11809.908488	150.589623
11819.908060	150.472920
11829.910632	150.441841
11839.908204	150.315181
11849.911776	150.232709
11859.908348	150.158279
11869.908920	150.039388
11879.910492	149.881436
11889.909064	149.816747
11899.908636	149.687822
11909.907207	149.556967
11919.910779	149.449773
11929.907351	149.340357
11939.908924	149.266826
11949.907495	149.118551
11959.909068	149.022569
11969.907640	148.967555
11979.909212	148.882189
11989.907784	148.779279
11999.909355	148.619013
12009.908927	148.525585
12019.909499	148.463883
12029.910071	148.356436
12039.916644	148.223103
12049.906215	148.123544
12059.908787	148.013633
12069.906359	147.842184
12079.908931	147.837316
12089.908503	147.771265
12099.910075	147.571128
12109.907647	147.494809
12119.908219	147.367094
12129.907791	147.298972
12139.907363	147.176653
12149.907935	147.093300
12159.908507	146.974838
12169.909079	146.875093
12179.908651	146.781337
12189.909223	146.653950
12199.909795	146.541881
12209.908367	146.491581
12219.909939	146.316981
12229.907510	146.264974
12239.910083	146.153013
12249.908655	146.033379
12259.908226	145.996991
12269.907798	145.839274
12279.908370	145.770127
12289.908942	145.648841
12299.910514	145.522913
12309.909086	145.470516
12319.908659	145.321230
12329.908230	145.236327
12339.907802	145.125179
12349.907374	145.036473
12359.909946	144.938524
12369.909518	144.896994
12379.910090	144.750289
12389.907662	144.624857
12399.908234	144.567800
12409.909806	144.448138
12419.909378	144.366795
12429.906950	144.256067
12439.908522	144.140573
12449.908094	144.046938
12459.915666	143.962164
12469.907238	143.868433
12479.909810	143.783645
12489.908381	143.664692
12499.908954	143.539920
12509.908525	143.484193
12519.909098	143.388984
12529.907670	143.309291
12539.908241	143.173763
12549.908813	143.079437
12559.908385	142.986505
12569.909957	142.906210
12579.908529	142.793438
12589.911101	142.690182
12599.908673	142.619062
12609.910245	142.477569
12619.908817	142.388133
12629.909389	142.322087
12639.907961	142.232584
12649.908533	142.131736
12659.909105	142.009676
12669.908677	141.924975
12679.909249	141.836699
12689.909821	141.723680
12699.908393	141.614209
12709.908965	141.523102
12719.908537	141.413355
12729.910109	141.323898
12739.906681	141.244383
12749.907253	141.159569
12759.909825	141.084564
12769.907397	141.024148
12779.907969	140.910057
12789.907541	140.792383
12799.909113	140.669585
12809.911685	140.598285
12819.908257	140.481403
12829.909829	140.422206
12839.907401	140.351528
12849.909973	140.203344
12859.908545	140.112573
12869.908116	140.069999
12879.908689	139.947604
12889.908260	139.856191
12899.909832	139.751946
12909.908404	139.659571
12919.909976	139.556482
12929.909548	139.457904
12939.911120	139.369227
12949.908692	139.235190
12959.907264	139.127771
12969.909836	139.058625
12979.908408	138.951490
12989.908980	138.858114
12999.908552	138.719050
13009.909124	138.664226
13019.908696	138.646444
13029.907268	138.535128
13039.907840	138.379072
13049.909412	138.309028
13059.908984	138.217805
13069.906556	138.134016
13079.910128	138.043552
13089.907700	137.904291
13099.911272	137.825465
13109.909844	137.750438
13119.911416	137.654864
13129.908988	137.526985
13139.908560	137.484240
13149.909132	137.915568
13159.907703	138.026655
13169.909276	138.002828
13179.907847	137.889970
13189.908420	137.718270
13199.907991	137.573378
13209.909564	137.427884
13219.909135	137.327556
13229.908707	137.158356
13239.908279	136.953312
13249.909851	136.853366
13259.909423	136.723389
13269.908995	136.374996
13279.907567	136.135391
13289.909139	136.008008
13299.907711	135.879374
13309.909283	135.670508
13319.908855	135.650490
13329.908427	135.543238
13339.910999	135.451345
13349.908571	135.390815
13359.910143	135.300478
13369.909715	135.230814
13379.908287	135.144420
13389.906859	135.040917
13399.906431	134.955064
13409.908003	134.859998
13419.907575	134.802218
13429.908146	134.731615
13439.907719	134.682054
13449.907290	134.597495
13459.909863	134.465996
13469.908434	134.423519
13479.908006	134.323866
13489.908578	134.270175
13499.908150	134.191647
13509.908722	134.096489
13519.909295	133.982313
13529.908866	133.880532
13539.908438	133.854722
13549.910010	133.722394
13559.910582	133.665004
13569.911154	133.559693
13579.908726	133.488409
13589.909298	133.398135
13599.909870	133.378119
13609.908442	133.236049
13619.909014	133.130194
13629.909586	133.058414
13639.908158	132.984590
13649.907730	132.877672
13659.909302	132.793401
13669.908874	132.679156
13679.908446	132.612312
13689.910018	132.529244
13699.909590	132.461144
13709.916162	132.383317
13719.907733	132.299516
13729.908306	132.228673
13739.908877	132.133078
13749.910450	132.011449
13759.909021	131.923831
13769.908594	131.831443
13779.909165	131.751218
13789.908738	131.711065
13799.908309	131.629586
13809.910882	131.517366
13819.908453	131.438652
13829.912025	131.321932
13839.907597	131.225359
13849.910169	131.151058
13859.909741	131.108853
13869.908313	130.991915
13879.908885	130.870394
13889.907457	130.811486
13899.909029	130.697173
13909.907601	130.661099
13919.909173	130.576992
13929.909745	130.481850
13939.910317	130.416587
13949.910889	130.383362
13959.907461	130.239840
13969.910033	130.141007
13979.908605	130.074842
13989.908177	129.945106
13999.909749	129.902227
14009.908321	129.801225
14019.908893	129.693576
14029.909465	129.642113
14039.909037	129.557191
14049.908608	129.470093
14059.907180	129.364800
14069.909752	129.278627
14079.908325	129.189272
14089.908896	129.171613
14099.908468	129.081923
14109.908041	128.971327
14119.908612	128.889045
14129.908185	128.846421
14139.908756	128.758043
14149.908329	128.670558
14159.910901	128.531581
14169.908472	128.468648
14179.909044	128.392791
14189.908616	128.277120
14199.909188	128.207102
14209.909760	128.099606
14219.907332	128.058044
14229.907904	128.002761
14239.921477	127.908212
14249.909048	127.827614
14259.910620	127.718263
14269.908192	127.630810
14279.907764	127.573630
14289.908336	127.457046
14299.907907	127.374826
14309.909480	127.298926
14319.909052	127.210210
14329.908624	127.171047
14339.909196	127.097909
14349.909768	126.974326
14359.908340	126.887791
14369.907911	126.798002
14379.907484	126.743969
14389.909056	126.633857
14399.909627	126.552986
14409.909200	126.484118
14419.908772	126.367043
14429.925344	126.316161
14439.907915	126.206520
14449.908487	126.140274
14459.909060	126.069322
14469.907631	125.986171
14479.910203	125.929276
14489.909775	125.835201
14499.909347	125.723610
14509.907919	125.646246
14519.908491	125.536156
14529.910063	125.461756
14539.909635	125.396972
14549.908207	125.345943
14559.909779	125.250854
14569.908351	125.153941
14579.908923	125.092895
14589.909495	125.047694
14599.909067	124.897359
14609.908639	124.837932
14619.911211	124.751542
14629.907783	124.663664
14639.908355	124.575936
14649.907927	124.526129
14659.909499	124.401921
14669.927072	124.349085
14679.908642	124.251413
14689.908215	124.183451
14699.908786	124.147769
14709.907358	124.052414
14719.909931	123.936084
14729.910502	123.858652
14739.909074	123.826603
14749.909647	123.717967
14759.908218	123.656311
14769.908790	123.557725
14779.908362	123.452664
14789.910934	123.394525
14799.908506	123.314434
14809.909078	123.242788
14819.909650	123.203818
14829.908222	123.094086
14839.908794	123.008904
14849.908366	122.967495
14859.908938	122.858865
14869.920511	122.777202
14879.909082	122.711973
14889.909654	122.636459
14899.908226	122.556046
14909.906798	122.462680
14919.906370	122.422830
14929.907942	122.339661
14939.908514	122.290062
14949.911086	122.192119
14959.907658	122.089295
14969.908230	122.043811
14979.907802	121.962193
14989.908373	121.876574
14999.907946	121.782813
15009.908517	121.697781
15019.910089	121.573768
15029.909661	121.596587
15039.908233	121.468884
15049.907805	121.396632
15059.908377	121.314166
15069.908949	121.257284
15079.907521	121.159738
15089.908093	121.085679
15099.908665	121.051867
15109.908237	120.986077
15119.907809	120.889849
15129.908381	120.805536
15139.907953	120.735052
15149.907525	120.642578
15159.909097	120.591079
15169.923670	120.498777
15179.906241	120.453301
15189.907813	120.344703
15199.908385	120.361089
15209.907957	120.242894
15219.907529	120.144462
15229.908101	120.060812
15239.906672	119.952471
15249.907245	119.922353
15259.908817	119.800215
15269.908389	119.747260
15279.908961	119.693812
15289.908533	119.587934
15299.908104	119.510441
15309.906676	119.444346
15319.906248	119.338680
15329.907820	119.295868
15339.909392	119.275390
15349.907964	119.152532
15359.905536	119.085505
15369.908108	119.024077
15379.907680	118.979568
15389.908252	118.846007
15399.907824	118.805658
15409.909396	118.690986
15419.905968	118.631440
15429.907540	118.543235
15439.909112	118.506353
15449.910684	118.419717
15459.908256	118.347526
15469.907828	118.229673
15479.906400	118.231228
15489.906972	118.132690
15499.910544	118.091520
15509.908116	118.004351
15519.907688	117.936666
15529.907259	117.832526
15539.907832	117.777036
15549.909404	117.670984
15559.906976	117.654365
15569.908547	117.564793
15579.908120	117.452650
15589.908691	117.443082
15599.910264	117.355408
15609.907835	117.301431
15619.906407	117.200690
15629.908979	117.150940
15639.907551	117.056751
15649.907123	116.965934
15659.907695	116.874811
15669.908267	116.804495
15679.906839	116.746203
15689.906411	116.731395
15699.905983	116.597059
15709.907555	116.466309
15719.908127	116.461972
15729.906699	116.373753
15739.908271	116.306005
15749.907843	116.246974
15759.906415	116.139235
15769.908987	116.122324
15779.906559	116.020288
15789.907131	115.954312
15799.908703	115.878750
15809.907275	115.819717
15819.906847	115.754052
15829.907419	115.655805
15839.906991	115.568493
15849.908563	115.534087
15859.908134	115.463827
15869.911707	115.405939
15879.908278	115.320730
15889.908851	115.235012
15899.907423	115.217820
15909.908995	115.131290
15919.912567	115.034073
15929.908138	114.980440
15939.908710	114.916195
15949.908282	114.803317
15959.908854	114.755665
15969.906426	114.703396
15979.907998	114.615922
15989.907570	114.535419
15999.909142	114.476455
16009.908714	114.401495
16019.906286	114.317038
16029.907858	114.244921
16039.909430	114.182380
16049.909002	114.105811
16059.908574	114.054078
16069.909146	113.980922
16079.907718	113.921187
16089.907290	113.856287
16099.907862	113.767264
16109.907434	113.733357
16119.908006	113.650416
16129.906578	113.584806
16139.912150	113.517833
16149.907722	113.471642
16159.907294	113.359483
16169.906866	113.311732
16179.908438	113.252945
16189.908010	113.179623
16199.907581	113.102956
16209.908154	113.045778
16219.907725	112.984258
16229.908298	112.889404
16239.907869	112.822313
16249.908442	112.754941
16259.909013	112.663932
16269.908585	112.628342
16279.907157	112.521424
16289.908729	112.462530
16299.908301	112.396745
16309.908873	112.321644
16319.908445	112.278276
16329.907017	112.214717
16339.907589	112.153459
16349.908161	112.083594
16359.910733	111.985334
16369.908305	111.913868
16379.907877	111.871094
16389.908449	111.803504
16399.908021	111.714931
16409.907593	111.695834
16419.908165	111.557911
16429.906737	111.493837
16439.906309	111.428131
16449.908881	111.333083
16459.908453	111.271459
16469.907024	111.260027
16479.906597	111.158148
16489.907168	111.085600
16499.908741	111.046465
16509.907312	110.952315
16519.910884	110.906791
16529.906456	110.825210
16539.909029	110.740793
16549.907600	110.697992
16559.909173	110.633987
16569.909744	110.572206
16579.908316	110.510322
16589.907888	110.498361
16599.907460	110.419498
16609.909032	110.341321
16619.907604	110.233726
16629.906176	110.143852
16639.908748	110.126189
16649.906320	110.039590
16659.908892	109.971195
16669.908464	109.960920
16679.909036	109.891264
16689.907608	109.804216
16699.906180	109.771149
16709.907752	109.664483
16719.907324	109.579962
16729.907896	109.545158
16739.906468	109.506872
16749.911040	109.433368
16759.907612	109.331630
16769.909184	109.290681
16779.909756	109.218872
16789.907328	109.169704
16799.909900	109.111565
16809.908472	109.009696
16819.908043	108.972428
16829.908616	108.904693
16839.908187	108.826954
16849.908760	108.771309
16859.907331	108.729771
16869.907903	108.691590
16879.907475	108.583232
16889.908047	108.494868
16899.905619	108.443115
16909.908191	108.419900
16919.908763	108.326729
16929.907335	108.297682
16939.907907	108.243691
16949.907479	108.159559
16959.908051	108.073436
16969.907623	107.981739
16979.907195	107.946689
16989.908767	107.897606
16999.906339	107.829423
17009.908911	107.767561
17019.906483	107.661894
17029.909055	107.614154
17039.907627	107.542537
17049.907199	107.463306
17059.908771	107.409861
17069.906343	107.362876
17079.907915	107.270505
17089.906487	107.215140
17099.909059	107.181178
17109.908630	107.135947
17119.908203	107.031087
17129.907774	106.934016
17139.907346	106.949829
17149.908918	106.854363
17159.908490	106.795698
17169.907063	106.767032
17179.908634	106.693924
17189.907206	106.657570
17199.907778	106.569977
17209.907350	106.497322
17219.907922	106.428050
17229.906494	106.375491
17239.909066	106.338684
17249.907638	106.261254
17259.910210	106.203739
17269.907782	106.133114
17279.907354	106.048854
17289.908926	106.036012
17299.908498	105.956396
17309.908070	105.891241
17319.908642	105.853839
17329.907214	105.788536
17339.908786	105.704023
17349.909358	105.631117
17359.908930	105.601337
17369.907502	105.537740
17379.909074	105.440427
17389.909646	105.372498
17399.909218	105.318803
17409.907790	105.277672
17419.907362	105.214570
17429.906933	105.159767
17439.908505	105.088571
17449.910078	105.035624
17459.906649	104.981219
17469.908221	104.868118
17479.908793	104.848079
17489.908365	104.800469
17499.907938	104.728176
17509.907509	104.650922
17519.909081	104.598728
17529.906653	104.480284
17539.909225	104.419096
17549.908797	104.385492
17559.908369	104.324878
17569.907941	104.284217
17579.907513	104.214596
17589.907085	104.127821
17599.938659	104.085320
17609.907229	104.027275
17619.908801	103.973963
17629.909373	103.922813
17639.906945	103.876216
17649.907517	103.785176
17659.911089	103.754810
17669.908661	103.637679
17679.908233	103.642748
17689.907804	103.547373
17699.907377	103.488150
17709.909949	103.405516
17719.906520	103.355257
17729.908092	103.341999
17739.906664	103.223784
17749.909236	103.182784
17759.907808	103.160017
17769.907381	103.083692
17779.907952	103.066930
17789.907524	102.982825
17799.911097	102.937798
17809.908669	102.823811
17819.908240	102.777208
17829.908812	102.724106
17839.906384	102.654085
17849.907956	102.617205
17859.909528	102.568240
17869.910100	102.507724
17879.906672	102.452524
17889.906244	102.400397
17899.906816	102.323617
17909.908388	102.233659
17919.909960	102.231683
17929.907532	102.168003
17939.909104	102.109016
17949.907676	102.006511
17959.910248	101.979879
17969.907820	101.923703
17979.906392	101.870541
17989.907964	101.791120
17999.906536	101.752071
18009.909108	101.657143
18019.907680	101.624661
18029.908252	101.565043
18039.908823	101.519271
18049.907395	101.448256
18059.907968	101.403576
18069.907539	101.349075
18079.909111	101.266482
18089.908683	101.245071
18099.907255	101.177953
18109.907827	101.097051
18119.907399	101.073449
18129.906971	100.982287
18139.907543	100.935847
18149.909115	100.912644
18159.907687	100.843921
18169.906259	100.804475
18179.909831	100.717763
18189.906403	100.654621
18199.907975	100.594652
18209.907547	100.501431
18219.908119	100.484888
18229.906691	100.434169
18239.908263	100.365407
18249.907835	100.338384
18259.909407	100.269659
18269.908979	100.190301
18279.908551	100.116012
18289.908123	100.108568
18299.912695	100.045799
18309.907267	99.923051
18319.906838	99.889264
18329.907411	99.851267
18339.908983	99.834020
18349.906554	99.710058
18359.908126	99.705560
18369.907699	99.626464
18379.906271	99.567798
18389.909842	99.514545
18399.906414	99.451069
18409.907986	99.392860
18419.906558	99.321442
18429.908130	99.262148
18439.907702	99.250977
18449.907274	99.177428
18459.907846	99.110721
18469.908418	99.077623
18479.907990	99.048659
18489.907562	98.964497
18499.909134	98.905773
18509.907706	98.857901
18519.907278	98.832983
18529.908850	98.756642
18539.908422	98.693643
18549.908994	98.662474
18559.907566	98.597097
18569.908138	98.528904
18579.907710	98.470231
18589.918283	98.412150
18599.908854	98.407369
18609.908426	98.323810
18619.907998	98.268592
18629.907569	98.207791
18639.910141	98.127970
18649.909714	98.076801
18659.907285	98.009951
18669.909858	97.957909
18679.908430	97.905617
18689.909001	97.889771
18699.906573	97.817793
18709.909145	97.746293
18719.907717	97.720766
18729.907289	97.636213
18739.907861	97.597993
18749.908433	97.537098
18759.908005	97.459998
18769.908577	97.433158
18779.908149	97.410457
18789.907721	97.288824
18799.908293	97.287297
18809.909865	97.202779
18819.907437	97.150848
18829.909009	97.085440
18839.907581	97.069069
18849.909153	96.990456
18859.906725	96.898805
18869.906297	96.849795
18879.906869	96.817079
18889.907441	96.722605
18899.907012	96.710014
18909.909585	96.635667
18919.908156	96.609754
18929.907729	96.507919
18939.908300	96.500090
18949.906872	96.444791
18959.905445	96.412854
18969.909017	96.354575
18979.907588	96.312794
18989.908160	96.244847
18999.908732	96.153613
19009.908304	96.127896
19019.907876	96.054411
19029.908448	96.016964
19039.908020	95.955070
19049.907592	95.919583
19059.909164	95.896663
19069.906736	95.784423
19079.908308	95.775145
19089.908880	95.680349
19099.913453	95.640960
19109.908024	95.629494
19119.908596	95.559261
19129.908168	95.495876
19139.908740	95.435277
19149.907312	95.399033
19159.908884	95.332657
19169.918457	95.305862
19179.908028	95.268734
19189.909600	95.198772
19199.909172	95.152701
19209.906744	95.083100
19219.908316	95.053497
19229.908888	95.000898
19239.906459	94.909753
19249.907032	94.922850
19259.907603	94.834717
19269.907176	94.769470
19279.908748	94.757303
19289.908319	94.725724
19299.907891	94.630798
19309.908463	94.569052
19319.910036	94.534499
19329.907607	94.463506
19339.906179	94.454480
19349.907751	94.342088
19359.907323	94.284881
19369.907895	94.285046
19379.912467	94.244509
19389.908039	94.145121
19399.906611	94.122454
19409.909183	94.086076
19419.907755	94.036473
19429.910327	93.996084
19439.907899	93.929437
19449.910471	93.873016
19459.908043	93.788520
19469.908615	93.741295
19479.907187	93.657476
19489.909759	93.653072
19499.907331	93.577290
19509.907903	93.528104
19519.907475	93.489628
19529.908047	93.429564
19539.908618	93.361253
19549.908191	93.320325
19559.907763	93.301565
19569.908335	93.238385
19579.908906	93.246232
19589.907478	93.139888
19599.910050	93.062222
19609.909623	93.039305
19619.908195	93.006525
19629.907766	92.956462
19639.906338	92.879790
19649.908910	92.845507
19659.908482	92.800639
19669.910054	92.764952
19679.908626	92.690851
19689.909198	92.692755
19699.906770	92.590126
19709.908342	92.532005
19719.906914	92.460514
19729.906486	92.442999
19739.908058	92.410835
19749.908630	92.332236
19759.910202	92.294934
19769.908774	92.240336
19779.908346	92.205022
19789.907918	92.125797
19799.907490	92.064453
19809.909062	92.057736
19819.908634	92.002522
19829.908206	91.929908
19839.909778	91.901280
19849.908350	91.816436
19859.906921	91.775460
19869.908494	91.728782
19879.907065	91.709771
19889.907638	91.663660
19899.909210	91.635280
19909.908782	91.573502
19919.907353	91.477020
19929.907925	91.469874
19939.908497	91.442254
19949.908069	91.380904
19959.909641	91.312115
19969.906213	91.296036
19979.908785	91.226332
19989.906357	91.173835
[truncated: 520 more rows]
