# Supplementary material for: Conductivity and radio frequency performance data for silver nanoparticle inks deposited via aerosol jet deposition and processed under varying conditions
Source: Data Brief. 2020 Sep 24;33:106331. doi: 10.1016/j.dib.2020.106331 (PMC7560714; doi:10.1016/j.dib.2020.106331)
Supplement: Supplementary file 3 [file mmc3.zip › Sintering Study/Sintering Data/Set13_185C_Vacuum.lvm]

0.000000	33.715477
9.563547	33.784546
19.560119	33.812050
29.563691	34.202082
39.562263	34.619284
49.562835	34.858351
59.562407	34.979515
69.559979	35.095041
79.562551	35.143783
89.561123	35.182377
99.561695	35.042520
109.561267	34.941720
119.562839	34.899141
129.571411	34.954676
139.562983	35.016035
149.562555	35.077010
159.563127	35.170019
169.561698	35.261222
179.563271	35.383860
189.561842	35.461620
199.562415	35.583341
209.560987	35.636044
219.560558	35.682634
229.563130	35.792704
239.561702	35.871422
249.561274	35.945790
259.559846	36.044405
269.560418	36.089185
279.559990	36.163142
289.561562	36.255150
299.564134	36.288931
309.561706	36.368546
319.563278	36.450162
329.562850	36.539548
339.563422	36.644241
349.561994	36.699883
359.562566	36.744126
369.562138	36.839575
379.561710	36.917775
389.561282	36.972868
399.562854	37.069047
409.563426	37.111540
419.567998	37.191174
429.562570	37.245394
439.562142	37.337106
449.562714	37.390160
459.562285	37.502276
469.561858	37.502626
479.561430	37.548772
489.561001	37.621820
499.562573	37.690127
509.561145	37.766461
519.561718	37.801294
529.561289	37.858714
539.559861	37.892876
549.561433	37.932129
559.561005	38.023542
569.562577	38.072862
579.560149	38.134754
589.561721	38.184741
599.561293	38.261691
609.561865	38.302598
619.561437	38.351339
629.561009	38.364812
639.561581	38.445299
649.563153	38.464131
659.561725	38.527569
669.561297	38.610531
679.560869	38.685707
689.562441	38.726258
699.560013	38.783669
709.563585	38.794645
719.560157	38.899766
729.562729	38.913665
739.562301	38.942768
749.561872	39.041036
759.563445	39.068539
769.562016	39.108534
779.561589	39.165907
789.562160	39.235329
799.562733	39.279857
809.561305	39.316271
819.561876	39.348714
829.562449	39.379570
839.562020	39.343700
849.561593	39.392948
859.563164	39.456643
869.563736	39.536240
879.562308	39.542185
889.562880	39.591102
899.562452	39.693399
909.562024	39.731713
919.561596	39.740341
929.561168	39.803196
939.561740	39.849146
949.561312	39.868417
959.559884	39.955010
969.560456	39.947895
979.560028	40.006608
989.563600	40.056966
999.561172	40.070456
1009.561744	40.112969
1019.561316	40.140607
1029.559888	40.204721
1039.560460	40.229854
1049.564032	40.716275
1059.561604	41.142879
1069.561175	41.237650
1079.561748	41.269543
1089.560319	41.291261
1099.563892	41.344540
1109.565464	41.327769
1119.561035	41.381131
1129.562607	41.349347
1139.562180	41.344231
1149.561751	41.346457
1159.561323	41.405838
1169.559895	41.452512
1179.561467	41.395198
1189.561039	41.443371
1199.563611	41.432813
1209.560183	41.433983
1219.561755	41.439919
1229.562327	41.503363
1239.560899	41.558494
1249.563471	41.549941
1259.563043	41.377782
1269.563615	41.277747
1279.561187	41.206974
1289.561759	41.130567
1299.562331	41.149492
1309.560903	41.146238
1319.562475	41.183426
1329.561047	41.166322
1339.561619	41.229753
1349.561191	41.216588
1359.561763	41.277263
1369.563335	41.246186
1379.561906	41.256640
1389.562479	41.268377
1399.562050	41.337329
1409.561623	41.341966
1419.562194	41.323397
1429.562767	41.396725
1439.559338	41.415116
1449.560910	41.432144
1459.562482	41.463691
1469.561054	41.481454
1479.561626	41.492792
1489.562198	41.508024
1499.562770	41.547249
1509.562342	41.561929
1519.561914	41.568550
1529.561486	41.601541
1539.565058	41.633492
1549.562630	41.683782
1559.564202	41.696016
1569.565774	41.714674
1579.562346	41.707836
1589.561918	41.719605
1599.562490	41.745919
1609.562062	41.793814
1619.563634	41.821935
1629.561206	41.794910
1639.562778	41.806326
1649.561350	41.845969
1659.560922	41.864767
1669.561494	41.870363
1679.562066	41.903954
1689.565638	41.935050
1699.561210	41.912756
1709.563782	41.963313
1719.562354	41.962818
1729.560925	42.008690
1739.560497	42.012786
1749.561069	42.030023
1759.564641	42.021107
1769.562213	42.052870
1779.561785	42.063018
1789.561357	42.039254
1799.560929	42.083688
1809.561501	42.108365
1819.561073	42.116852
1829.561645	42.149969
1839.562217	42.163468
1849.561789	42.181672
1859.560361	42.188973
1869.562933	42.190913
1879.562505	42.196937
1889.561077	42.211834
1899.561649	42.217712
1909.560221	42.248379
1919.561793	42.270400
1929.562365	42.301799
1939.559937	42.292424
1949.561509	42.257542
1959.562081	42.263322
1969.562653	42.284417
1979.560225	42.314184
1989.561797	42.326997
1999.561368	42.360138
2009.560940	42.368284
2019.563512	42.325434
2029.561084	42.417826
2039.562656	42.358729
2049.562229	42.348255
2059.561800	42.344906
2069.561372	42.376781
2079.559944	42.406637
2089.561516	42.355805
2099.561088	42.420021
2109.561660	42.413835
2119.560232	42.413118
2129.562804	42.420372
2139.561376	42.461746
2149.561948	42.435118
2159.561520	42.889520
2169.560092	43.254621
2179.563664	43.391386
2189.564236	43.436425
2199.561808	43.443229
2209.561380	43.397258
2219.562952	43.286015
2229.562524	43.274276
2239.561096	43.256462
2249.560668	43.204966
2259.562240	43.197204
2269.562812	43.163214
2279.562384	43.184637
2289.561955	43.167934
2299.561528	43.170280
2309.562099	43.124802
2319.562672	43.142412
2329.562243	43.110633
2339.562816	43.119573
2349.563387	43.122001
2359.562960	43.088046
2369.561532	43.104990
2379.561103	43.129904
2389.561675	43.093554
2399.561247	43.099604
2409.563819	43.119824
2419.562391	43.117699
2429.560963	43.141657
2439.561535	43.146845
2449.563107	43.113638
2459.563679	43.144611
2469.562251	43.039363
2479.562823	42.784759
2489.562395	42.716484
2499.561967	42.620399
2509.563539	42.565243
2519.562111	42.567828
2529.562683	42.524599
2539.561255	42.542900
2549.563827	42.530243
2559.559399	42.524912
2569.560971	42.558057
2579.563543	42.555961
2589.564115	42.548425
2599.560687	42.567275
2609.564259	42.537879
2619.565831	42.536010
2629.563403	42.546632
2639.560975	42.508688
2649.562546	42.544475
2659.562119	42.557494
2669.562690	42.580052
2679.563262	42.535080
2689.564835	42.603596
2699.592408	42.538187
2709.561978	42.572493
2719.561550	42.553155
2729.562122	42.607531
2739.563694	42.555524
2749.561266	42.568941
2759.561838	42.581601
2769.564410	42.557239
2779.560982	42.584556
2789.561554	42.579512
2799.561126	42.586423
2809.561698	42.568604
2819.565270	42.586325
2829.562842	42.537120
2839.562414	42.528615
2849.561986	42.553384
2859.561558	42.526759
2869.561130	42.530785
2879.563702	42.527978
2889.564274	42.518065
2899.560845	42.532638
2909.561418	42.548058
2919.562990	42.545954
2929.562562	42.546659
2939.560133	42.525454
2949.560705	42.533410
2959.560277	42.509917
2969.559849	42.503875
2979.562421	42.467486
2989.559993	42.499314
2999.562565	42.492103
3009.561137	42.556326
3019.562709	42.528546
3029.559281	42.507183
3039.563853	42.535338
3049.561425	42.532243
3059.561997	42.472312
3069.561569	42.492109
3079.562141	42.476875
3089.562713	42.488791
3099.563285	42.472681
3109.563857	42.448867
3119.563429	42.429216
3129.562001	42.460047
3139.562573	42.473354
3149.561145	42.458009
3159.561717	42.468487
3169.560288	42.508254
3179.562861	42.481511
3189.563433	42.472404
3199.563005	42.467059
3209.561576	42.512219
3219.561149	42.438012
3229.561720	42.507777
3239.562293	42.489203
3249.561864	42.411041
3259.561437	42.453509
3269.561008	42.450801
3279.561580	42.433551
3289.560152	42.426026
3299.561724	42.431300
3309.561296	42.413543
3319.563869	42.404178
3329.561440	42.399718
3339.560012	42.381435
3349.560584	42.412271
3359.561156	42.396474
3369.562728	42.402236
3379.561300	42.389270
3389.561872	42.328799
3399.561444	42.360285
3409.561016	42.323405
3419.562588	42.322410
3429.562160	42.330362
3439.560732	42.313421
3449.564304	42.292302
3459.561876	42.290959
3469.562448	42.280051
3479.562020	42.274649
3489.559592	42.274048
3499.562164	42.234490
3509.560736	42.256551
3519.561307	42.254285
3529.559879	42.239863
3539.561451	42.238632
3549.563024	42.228470
3559.561595	42.281330
3569.562168	42.272710
3579.563740	42.192792
3589.562311	42.217498
3599.560883	42.248823
3609.562455	42.753070
3619.561027	43.119095
3629.562599	43.166899
3639.562171	43.172927
3649.562743	43.174632
3659.563315	43.112501
3669.561887	43.069180
3679.563459	42.993267
3689.561031	42.940905
3699.562603	42.896828
3709.561175	42.884048
3719.562747	42.843367
3729.561319	42.833004
3739.562891	42.772401
3749.561463	42.845840
3759.563035	42.533911
3769.562607	42.349655
3779.562179	42.241344
3789.562751	42.182315
3799.562323	42.144300
3809.561895	42.099374
3819.561467	42.113159
3829.563039	42.039496
3839.564611	42.015821
3849.562182	42.084132
3859.561754	42.041824
3869.562326	42.072084
3879.561898	42.038108
3889.562470	42.057365
3899.561042	42.050326
3909.563614	42.020281
3919.561186	42.037898
3929.561758	42.015768
3939.562330	41.996031
3949.560902	41.990651
3959.561474	42.002209
3969.561046	41.981907
3979.562618	41.963881
3989.561190	41.954857
3999.561762	41.961117
4009.562334	41.921287
4019.561906	41.904799
4029.561478	41.890221
4039.559050	41.897050
4049.563622	41.871135
4059.562194	41.877701
4069.561766	41.880122
4079.562338	41.885450
4089.562910	41.864234
4099.561481	41.834482
4109.561054	41.851815
4119.562626	41.851163
4129.561198	41.849788
4139.562770	41.863702
4149.561342	41.860114
4159.559913	41.841366
4169.561485	41.828898
4179.576058	41.802043
4189.562629	41.838337
4199.562201	41.808204
4209.562773	41.774857
4219.560345	41.789424
4229.561917	41.763575
4239.562489	41.741442
4249.561061	41.759367
4259.560633	41.741165
4269.560205	41.748694
4279.560777	41.745313
4289.561349	41.724626
4299.561921	41.726440
4309.562493	41.682965
4319.562065	41.658610
4329.561637	41.691474
4339.562209	41.669277
4349.561781	41.685417
4359.561353	41.669963
4369.559925	41.690716
4379.562497	41.665609
4389.562069	41.699946
4399.561641	41.658881
4409.562213	41.719028
4419.561785	41.686147
4429.560357	41.645293
4439.561929	41.627891
4449.562500	41.648929
4459.561072	41.665296
4469.561645	41.680657
4479.563217	41.695170
4489.561789	41.640479
4499.563361	41.637864
4509.561933	41.610113
4519.562504	41.622518
4529.561076	41.594357
4539.561648	41.595255
4549.563221	41.559707
4559.562792	41.535719
4569.563364	41.511556
4579.561936	41.509618
4589.562508	41.479796
4599.562080	41.460949
4609.561652	41.472968
4619.561224	41.476705
4629.563796	41.503382
4639.561368	41.436137
4649.560940	41.411912
4659.561512	41.418031
4669.562084	41.397468
4679.561656	41.442601
4689.561228	41.424300
4699.562800	41.413210
4709.561372	41.368404
4719.560944	41.335114
4729.562516	41.343803
4739.561088	41.354087
4749.561659	41.340575
4759.563231	41.317374
4769.561803	41.346349
4779.561376	41.315024
4789.560947	41.313691
4799.560519	41.296733
4809.562091	41.259257
4819.562664	41.315206
4829.562235	41.261369
4839.561807	41.298897
4849.561379	41.249160
4859.559951	41.238250
4869.560523	41.240906
4879.562095	41.248549
4889.563667	41.210523
4899.561239	41.193558
4909.562811	41.218687
4919.563383	41.233636
4929.559955	41.209341
4939.562527	41.242046
4949.561099	41.253299
4959.562671	41.281109
4969.560243	41.226734
4979.561815	41.274876
4989.561387	41.283357
4999.570959	41.329971
5009.572531	41.327345
5019.571103	41.356089
5029.570675	41.382803
5039.572247	41.381196
5049.572819	41.422077
5059.570391	41.483523
5069.572963	41.517386
5079.571535	41.527398
5089.574107	41.593354
5099.572679	41.676868
5109.570251	41.668730
5119.570823	41.787801
5129.572395	41.842330
5139.571967	41.912160
5149.570539	41.981935
5159.572111	42.054455
5169.571683	42.155510
5179.572255	42.192484
5189.572827	42.303004
5199.573399	42.364062
5209.571970	42.455710
5219.572543	42.539670
5229.573115	42.632442
5239.571687	42.683375
5249.570259	42.767034
5259.571830	42.904947
5269.572402	43.032974
5279.570974	43.125496
5289.571547	43.264671
5299.570118	43.412309
5309.571690	43.538099
5319.570262	43.649892
5329.570834	43.794209
5339.570406	43.886723
5349.570978	44.068340
5359.570550	44.213254
5369.570122	44.323749
5379.572694	44.518216
5389.572266	44.641069
5399.570838	44.829517
5409.573410	44.952055
5419.570982	45.161538
5429.573554	45.312058
5439.572126	45.517918
5449.573698	45.669500
5459.573270	45.860094
5469.571842	46.039542
5479.571414	46.205004
5489.571986	46.410923
5499.569558	46.628675
5509.570129	46.860139
5519.571702	47.028544
5529.571273	47.286351
5539.571846	47.463088
5549.573418	47.691321
5559.571990	47.866293
5569.572561	48.120235
5579.571133	48.341290
5589.572705	48.586306
5599.572278	48.828839
5609.570849	49.063975
5619.571421	49.352128
5629.570993	49.559491
5639.572565	49.798361
5649.572137	50.075405
5659.574709	50.298640
5669.572281	50.565902
5679.571853	50.869588
5689.571425	51.146018
5699.571997	51.396653
5709.571569	51.676933
5719.573141	51.977412
5729.572713	52.218883
5739.573285	52.555883
5749.571857	52.859141
5759.573429	53.155221
5769.571001	53.467165
5779.572573	53.806886
5789.570145	54.098128
5799.570717	54.383333
5809.573289	54.750098
5819.571861	55.069982
5829.572433	55.399591
5839.572005	55.732783
5849.571577	56.080274
5859.573149	56.466112
5869.571721	56.772900
5879.572292	57.139199
5889.569864	57.522698
5899.572436	57.883582
5909.571008	58.261029
5919.571580	58.577995
5929.571152	58.951940
5939.570724	59.359350
5949.571296	59.758586
5959.571868	60.164773
5969.571440	60.595686
5979.570012	60.987084
5989.572584	61.366394
5999.570156	61.759817
6009.571728	62.148081
6019.573300	62.578326
6029.570872	62.980172
6039.571444	63.398303
6049.573016	63.860605
6059.570588	64.238920
6069.570160	64.671822
6079.572732	65.132792
6089.575304	65.550392
6099.571876	65.979415
6109.571448	66.445416
6119.574020	66.892706
6129.572592	67.356081
6139.574164	67.794030
6149.571735	68.292640
6159.572308	68.753584
6169.570879	69.186347
6179.576452	69.637382
6189.572023	70.125623
6199.571595	70.599340
6209.573167	71.087639
6219.571739	71.563046
6229.571311	72.071672
6239.570883	72.530401
6249.571455	73.051068
6259.571027	73.580742
6269.572599	74.073844
6279.572171	74.582378
6289.571743	75.102622
6299.572315	75.555125
6309.572887	76.114026
6319.572459	76.602466
6329.573031	77.145412
6339.572603	77.653010
6349.572175	78.179345
6359.571747	78.767899
6369.570319	79.250620
6379.572891	79.809094
6389.570463	80.334991
6399.571034	80.875951
6409.571607	81.456809
6419.572179	81.992825
6429.571751	82.563427
6439.572323	83.075986
6449.569894	83.666463
6459.571466	84.197630
6469.571038	84.770884
6479.572610	85.296313
6489.572183	85.917580
6499.568754	86.490051
6509.571326	87.045110
6519.571898	87.656265
6529.572470	88.192303
6539.572042	88.813101
6549.572614	89.372824
6559.572186	89.997166
6569.571758	90.582844
6579.571330	91.171566
6589.571902	91.765148
6599.571474	92.388904
6609.570046	92.994021
6619.572618	93.596920
6629.571190	94.180318
6639.572762	94.809121
6649.572334	95.410718
6659.570906	96.006113
6669.573478	96.662385
6679.572050	97.278238
6689.573622	97.872527
6699.571194	98.486419
6709.571766	99.182680
6719.570338	99.776328
6729.569910	100.356922
6739.571482	101.039995
6749.571054	101.668327
6759.570625	102.313431
6769.570198	102.926641
6779.571769	103.592570
6789.574342	104.204271
6799.571913	104.832263
6809.572485	105.450917
6819.571057	106.118516
6829.572629	106.780560
6839.572201	107.380975
6849.572773	108.039655
6859.575346	108.702436
6869.571917	109.317453
6879.573489	110.053351
6889.571061	110.620490
6899.572633	111.330275
6909.571205	111.994863
6919.572777	112.619405
6929.571349	113.261550
6939.572921	113.873327
6949.572493	114.551316
6959.570065	115.205250
6969.572637	115.821367
6979.571209	116.449444
6989.571781	117.059414
6999.571353	117.657363
7009.570925	118.257512
7019.571496	118.883089
7029.571069	119.489079
7039.571640	120.075326
7049.572213	120.669886
7059.572784	121.241444
7069.571357	121.796494
7079.571929	122.376093
7089.573501	122.972579
7099.572073	123.534504
7109.573645	124.090614
7119.572217	124.618675
7129.570788	125.174245
7139.573360	125.655687
7149.570932	126.200118
7159.576505	126.693195
7169.572076	127.297626
7179.571648	127.779219
7189.571220	128.264971
7199.573792	128.772978
7209.572364	129.290643
7219.570936	129.791263
7229.570508	130.321334
7239.571080	130.845998
7249.573652	131.347731
7259.571224	131.878798
7269.571796	132.397903
7279.571368	132.854470
7289.570940	133.425046
7299.571512	133.951301
7309.571084	134.478327
7319.573656	134.950561
7329.571228	135.469242
7339.573800	135.973071
7349.572371	136.527064
7359.569943	137.045016
7369.572515	137.550449
7379.573088	138.064306
7389.571660	138.563753
7399.570231	139.003636
7409.572803	139.532724
7419.572375	139.982530
7429.570947	140.457941
7439.571519	140.946290
7449.571091	141.421647
7459.572663	141.849719
7469.572235	142.289875
7479.572807	142.744876
7489.573379	143.198309
7499.570951	143.659289
7509.572523	144.081200
7519.571095	144.468339
7529.573667	144.917789
7539.571239	145.288951
7549.572811	145.706932
7559.572383	146.103005
7569.571955	146.471266
7579.574527	146.856974
7589.572099	147.239845
7599.572671	147.593322
7609.571243	147.988776
7619.570815	148.380019
7629.570387	148.704211
7639.572959	149.044597
7649.571531	149.462197
7659.573102	149.774423
7669.573675	150.171162
7679.571247	150.494257
7689.572819	150.879209
7699.574391	151.204941
7709.570962	151.590142
7719.572535	151.985631
7729.571106	152.339698
7739.571678	152.740047
7749.571250	153.120274
7759.571822	153.453038
7769.571394	153.828029
7779.571966	154.184475
7789.570538	154.552455
7799.572110	154.953725
7809.570682	155.328244
7819.571254	155.705768
7829.571826	156.059244
7839.572398	156.388531
7849.570970	156.737316
7859.573542	157.066154
7869.573114	157.382014
7879.573686	157.726923
7889.572258	158.007406
7899.573830	158.377083
7909.574402	158.667462
7919.571974	158.980876
7929.571546	159.293468
7939.572118	159.595603
7949.571690	159.832649
7959.571262	160.164478
7969.573834	160.457662
7979.571405	160.772001
7989.571978	161.011000
7999.571549	161.286143
8009.570121	161.542594
8019.571693	161.851437
8029.572266	162.076705
8039.571837	162.295570
8049.571409	162.585705
8059.570981	162.885335
8069.572553	163.071312
8079.570125	163.298888
8089.571697	163.531877
8099.570269	163.775188
8109.572841	163.976159
8119.572413	164.179423
8129.569985	164.396162
8139.571557	164.659541
8149.573129	164.907138
8159.572701	165.107485
8169.571273	165.308982
8179.572845	165.573781
8189.571417	165.830209
8199.572989	166.030190
8209.571561	166.268727
8219.573133	166.532047
8229.570704	166.794240
8239.572277	167.023827
8249.571849	167.256270
8259.572421	167.501384
8269.570992	167.759069
8279.572565	168.045939
8289.570137	168.252679
8299.571709	168.495779
8309.572280	168.737786
8319.572853	168.974919
8329.570425	169.222566
8339.570996	169.448756
8349.573568	169.676044
8359.573141	169.874198
8369.572712	170.061884
8379.571284	170.245943
8389.571856	170.474636
8399.573428	170.673174
8409.573000	170.899641
8419.573572	171.057613
8429.571144	171.249939
8439.572716	171.415514
8449.570288	171.651239
8459.572860	171.835315
8469.571432	171.998942
8479.573004	172.146567
8489.570576	172.340135
8499.571148	172.482628
8509.572720	172.641219
8519.570292	172.817635
8529.571864	172.941059
8539.571436	173.103443
8549.571008	173.283078
8559.570580	173.480381
8569.574152	173.577272
8579.572724	173.696951
8589.571296	173.797888
8599.571867	173.936436
8609.572440	174.067591
8619.570011	174.159113
8629.572584	174.313269
8639.570155	174.396002
8649.571727	174.518200
8659.571300	174.640858
8669.572871	174.709389
8679.572443	174.828586
8689.574015	174.956029
8699.571587	175.008473
8709.572159	175.157850
8719.572731	175.205927
8729.573303	175.265002
8739.570875	175.344284
8749.570447	175.423615
8759.570019	175.515375
8769.572591	175.622803
8779.570163	175.679578
8789.572735	175.739166
8799.572307	175.796634
8809.571879	175.841888
8819.571451	175.856736
8829.571023	175.941194
8839.571595	176.032346
8849.572167	176.069863
8859.571739	176.076337
8869.570311	176.106530
8879.570882	176.207798
8889.571455	176.204727
8899.571026	176.291004
8909.570599	176.276518
8919.570170	176.325961
8929.572742	176.349967
8939.571314	176.376062
8949.570886	176.429254
8959.571458	176.428704
8969.572031	176.443628
8979.573603	176.442863
8989.571174	176.495833
8999.572746	176.521473
9009.572318	176.544071
9019.570890	176.520958
9029.570462	176.585571
9039.570034	176.649953
9049.571606	176.665376
9059.571178	176.764635
9069.571750	176.749880
9079.572322	176.836396
9089.570894	176.844673
9099.571466	176.896846
9109.570038	176.964277
9119.571610	177.061111
9129.572182	177.128678
9139.573754	177.201355
9149.570326	177.301308
9159.569898	177.385293
9169.570470	177.452693
9179.571042	177.539643
9189.570613	177.557593
9199.571186	177.598674
9209.571758	177.671306
9219.573329	177.735698
9229.570901	177.801864
9239.570473	177.853589
9249.570045	177.870292
9259.571617	177.891272
9269.570189	177.944751
9279.571761	177.974447
9289.571333	178.021338
9299.569905	178.064531
9309.571477	178.092288
9319.572049	178.158408
9329.571621	178.176167
9339.570193	178.166893
9349.571765	178.220842
9359.570337	178.255422
9369.572909	178.295190
9379.572481	178.355041
9389.570053	178.370122
9399.571625	178.366892
9409.570197	178.400875
9419.571769	178.437855
9429.570341	178.408087
9439.571913	178.393612
9449.573485	178.452296
9459.571057	178.441263
9469.571629	178.483800
9479.570200	178.469421
9489.572773	178.489286
9499.570344	178.494319
9509.570917	178.471513
9519.572489	178.458283
9529.570060	178.447711
9539.570632	178.445870
9549.571204	178.458959
9559.570776	178.442131
9569.571348	178.449325
9579.572920	178.452885
9589.573493	178.478345
9599.572064	178.529337
9609.572636	178.543763
9619.572208	178.532666
9629.571780	178.581540
9639.570352	178.583976
9649.571924	178.682183
9659.569496	178.698774
9669.573068	178.693372
9679.572640	178.749617
9689.571212	178.804116
9699.570784	178.861219
9709.572356	178.950134
9719.569928	179.000163
9729.571500	179.004613
9739.573072	179.062011
9749.571644	179.140725
9759.571216	179.150249
9769.570787	179.228312
9779.571360	179.243309
9789.570931	179.269549
9799.570504	179.321980
9809.577076	179.347197
9819.570647	179.361684
9829.571219	179.384710
9839.571792	179.399304
9849.571363	179.447250
9859.569935	179.521052
9869.571507	179.539842
9879.572079	179.540694
9889.571651	179.514697
9899.571223	179.548399
9909.573795	179.582009
9919.570367	179.598277
9929.570939	179.647115
9939.571511	179.667564
9949.572083	179.689078
9959.571655	179.718527
9969.572227	179.748712
9979.574799	179.746306
9989.572371	179.748914
9999.571943	179.760417
10009.570515	179.761432
10019.569087	179.753216
10029.570659	179.779475
10039.569231	179.765355
10049.571803	179.758217
10059.571375	179.798089
10069.571947	179.741304
10079.572519	179.740169
10089.571091	179.723269
10099.571662	179.754699
10109.570235	179.727002
10119.571806	179.696668
10129.570378	179.705320
10139.570951	179.688537
10149.570522	179.703274
10159.571095	179.701951
10169.570666	179.726315
10179.572238	179.736000
10189.570810	179.695863
10199.572382	179.745864
10209.571954	179.788163
10219.572526	179.779799
10229.571098	179.812339
10239.571670	179.855126
10249.570242	179.877223
10259.572814	179.885794
10269.570386	179.883750
10279.571958	179.912868
10289.571530	179.941423
10299.571102	179.941293
10309.570674	179.981340
10319.571246	179.963655
10329.570818	180.007291
10339.572390	179.998103
10349.570962	180.042801
10359.570534	180.016909
10369.570106	180.050863
10379.571678	180.031741
10389.570250	180.068773
10399.572822	180.074597
10409.571393	180.101003
10419.569965	180.021918
10429.570538	180.093002
10439.570109	180.108754
10449.573681	180.083991
10459.571253	180.079461
10469.570826	180.045957
10479.571397	180.088355
10489.571970	180.074438
10499.572541	180.091186
10509.572114	180.053123
10519.571685	180.059706
10529.570257	180.031730
10539.570829	180.032004
10549.571401	180.031353
10559.569973	179.977216
10569.570545	179.972288
10579.571117	179.925988
10589.571689	179.942937
10599.570261	179.923146
10609.571833	179.906411
10619.570405	179.863912
10629.570977	179.793987
10639.570549	179.779651
10649.571121	179.726011
10659.569693	179.742847
10669.572265	179.662519
10679.570837	179.652780
10689.573409	179.631645
10699.571980	179.585062
10709.571553	179.526025
10719.570125	179.513732
10729.572697	179.512855
10739.571269	179.447251
10749.572841	179.369098
10759.572412	179.343310
10769.572985	179.267842
10779.570556	179.200322
10789.572128	179.187087
10799.570700	179.154253
10809.571272	179.609816
10819.570844	179.860862
10829.567416	179.913689
10839.568988	179.926887
10849.572560	179.902192
10859.572132	179.803239
10869.571704	179.706540
10879.572276	179.581667
10889.570848	179.509666
10899.571420	179.435681
10909.571992	179.348422
10919.571564	179.265729
10929.569136	179.178082
10939.571708	179.081563
10949.569280	179.046976
10959.570852	178.999940
10969.573424	178.985993
10979.571996	178.851539
10989.571568	178.752894
10999.569139	178.708582
11009.571712	178.586155
11019.572284	178.538649
11029.572855	178.411619
11039.571427	178.263582
11049.572000	178.206964
11059.571571	178.096130
11069.572144	178.064009
11079.571715	177.893049
11089.573287	177.845439
11099.572859	177.531797
11109.571431	177.357672
11119.571003	177.181177
11129.574575	177.019521
11139.572147	176.896947
11149.572719	176.855953
11159.572291	176.837577
11169.570863	176.695186
11179.571435	176.576533
11189.572007	176.516725
11199.571579	176.477327
11209.572151	176.347907
11219.572723	176.292510
11229.573295	176.182787
11239.569867	176.094948
11249.572439	176.047746
11259.570011	175.983481
11269.573583	175.886271
11279.571155	175.789535
11289.571727	175.672533
11299.570299	175.581996
11309.572871	175.447643
11319.572443	175.461735
11329.571014	175.326639
11339.571587	175.292149
11349.571158	175.163367
11359.571731	175.074937
11369.571302	174.964681
11379.570874	174.865380
11389.572446	174.792694
11399.570018	174.768485
11409.571590	174.662055
11419.572162	174.537318
11429.572734	174.449865
11439.572306	174.332300
11449.570878	174.234522
11459.572450	174.143310
11469.573022	174.045912
11479.570594	173.916814
11489.571166	173.852565
11499.572738	173.769172
11509.572310	173.694733
11519.571882	173.605193
11529.573454	173.480724
11539.571026	173.401692
11549.572598	173.302642
11559.573170	173.212574
11569.570742	173.133733
11579.572314	173.055423
11589.571886	172.915053
11599.572458	172.832284
11609.572030	172.731632
11619.571602	172.643680
11629.572174	172.539834
11639.571745	172.444291
11649.571318	172.343041
11659.570889	172.234248
11669.572462	172.158080
11679.570034	171.982283
11689.572606	171.955206
11699.570178	171.842899
11709.572750	171.730015
11719.572321	171.638623
11729.570893	171.543024
11739.573465	171.437365
11749.571037	171.371562
11759.571609	171.213735
11769.571181	171.125358
11779.573753	171.000196
11789.572325	170.905078
11799.570897	170.799259
11809.571469	170.675779
11819.571041	170.559263
11829.571613	170.502122
11839.571185	170.405366
11849.571757	170.290117
11859.571329	170.171511
11869.570901	170.076245
11879.572473	170.012406
11889.572045	169.871355
11899.573617	169.754757
11909.571188	169.622401
11919.572761	169.537661
11929.571332	169.433499
11939.570905	169.430799
11949.571476	169.254595
11959.571049	169.166946
11969.572620	169.031715
11979.572193	168.954712
11989.574765	168.786541
11999.573337	168.718759
12009.572908	168.600505
12019.571480	168.438414
12029.571052	168.342845
12039.574625	168.258232
12049.572196	168.166758
12059.572768	168.084727
12069.571340	167.951656
12079.571912	167.826996
12089.573484	167.702740
12099.571056	167.615942
12109.571628	167.513076
12119.571200	167.382645
12129.571772	167.238527
12139.572344	167.188123
12149.570916	167.081394
12159.594489	166.905184
12169.570060	166.768420
12179.572632	166.695416
12189.571204	166.612578
12199.572776	166.519992
12209.571348	166.416698
12219.570920	166.277035
12229.571492	166.172613
12239.571064	166.068574
12249.571636	166.008837
12259.572207	165.870937
12269.570779	165.759412
12279.571352	165.672003
12289.569923	165.555030
12299.569495	165.436385
12309.571067	165.324440
12319.570639	165.200131
12329.571211	165.105692
12339.573783	164.988543
12349.570355	164.842891
12359.569927	164.786079
12369.569499	164.677831
12379.571071	164.557802
12389.570643	164.409213
12399.570215	164.329189
12409.572787	164.212759
12419.572359	164.106915
12429.570931	163.981321
12439.570503	163.929799
12449.571075	163.873643
12459.572647	163.702780
12469.571219	163.525059
12479.572791	163.458293
12489.570363	163.407482
12499.569935	163.232957
12509.572507	163.148709
12519.570079	163.061181
12529.571651	162.928252
12539.571223	162.791300
12549.571795	162.647955
12559.571367	162.562352
12569.569939	162.493974
12579.570510	162.335647
12589.571083	162.294929
12599.571654	162.163223
12609.571226	162.042368
12619.571798	161.984224
12629.569370	161.861797
12639.570942	161.766504
12649.572515	161.640767
12659.571086	161.501813
12669.573658	161.384985
12679.571230	161.291951
12689.572802	161.174702
12699.572374	161.097193
12709.569946	161.020139
12719.572518	160.912745
12729.570090	160.787651
12739.570662	160.686912
12749.571234	160.582042
12759.570806	160.452224
12769.571378	160.347205
12779.570950	160.220900
12789.571522	160.106857
12799.571094	159.972971
12809.571666	159.871207
12819.571238	159.774371
12829.570810	159.680553
12839.570382	159.542092
12849.570953	159.455227
12859.571526	159.346036
12869.571097	159.222747
12879.570670	159.137464
12889.572242	159.032815
12899.571814	158.922197
12909.572385	158.815384
12919.569957	158.713915
12929.572529	158.626864
12939.573102	158.516261
12949.571673	158.403758
12959.572245	158.328402
12969.573817	158.177704
12979.570389	158.082927
12989.570961	158.014228
12999.571533	157.862229
13009.572105	157.674455
13019.571677	157.622684
13029.571249	157.542145
13039.571821	157.460906
13049.571393	157.304061
13059.570965	157.185933
13069.571537	157.067746
13079.571109	156.959111
13089.571681	156.863559
13099.570253	156.752862
13109.573825	156.638667
13119.572397	156.538638
13129.569969	156.424606
13139.572541	156.319028
13149.570113	156.244720
13159.570684	156.137081
13169.571257	156.044620
13179.571828	155.929535
13189.571401	155.772524
13199.570972	155.714652
13209.570544	155.593384
13219.571116	155.520482
13229.570688	155.407750
13239.571260	155.303080
13249.571832	155.213791
13259.570404	155.110010
13269.570976	154.956565
13279.571548	154.886378
13289.573120	154.732757
13299.572692	154.655185
13309.572264	154.514944
13319.576837	154.434589
13329.571408	154.303372
13339.570980	154.219023
13349.571552	154.116185
13359.570124	154.020563
13369.571696	153.904689
13379.571268	153.788212
13389.571840	153.727167
13399.570412	153.632654
13409.570984	153.500004
13419.570556	153.403963
13429.571128	153.300187
13439.570700	153.187348
13449.571271	153.094982
13459.573844	152.983210
13469.570415	152.875421
13479.570988	152.701960
13489.572559	152.653250
13499.570131	152.529222
13509.572703	152.446615
13519.570275	152.302911
13529.570848	152.278667
13539.571419	152.115756
13549.569991	152.018169
13559.572563	151.921376
13569.572135	151.824690
13579.573708	151.703253
13589.572279	151.600057
13599.568851	151.547412
13609.570423	151.403443
13619.571995	151.320914
13629.570567	151.218880
13639.571139	151.102159
13649.572711	150.992790
13659.570283	150.899490
13669.570855	150.800632
13679.573427	150.713284
13689.571999	150.544240
13699.571571	150.424261
13709.572143	150.381018
13719.570715	150.257370
13729.570287	150.097820
13739.570858	150.059211
13749.577431	149.976849
13759.570003	149.882482
13769.573575	149.770293
13779.570147	149.672342
13789.571719	149.559935
13799.571290	149.452608
13809.572863	149.345908
13819.570435	149.220101
13829.570006	149.093934
13839.572578	149.007759
13849.570150	148.920787
13859.572722	148.846777
13869.569294	148.748485
13879.572866	148.558439
13889.571438	148.491215
13899.572010	148.386643
13909.571582	148.315361
13919.571154	148.195730
13929.569726	148.107150
13939.572298	148.006525
13949.571870	147.881551
13959.572442	147.823308
13969.572014	147.677321
13979.572586	147.597371
13989.573158	147.535852
13999.572730	147.382584
14009.570302	147.307705
14019.569874	147.255909
14029.570446	147.124901
14039.572018	147.010880
14049.570590	146.926571
14059.571162	146.842717
14069.570734	146.741886
14079.571306	146.615634
14089.570878	146.519509
14099.571450	146.431650
14109.570022	146.304657
14119.572594	146.228642
14129.571166	146.124837
14139.571737	146.048910
14149.572309	145.900583
14159.571881	145.840676
14169.570453	145.723413
14179.570025	145.624435
14189.570597	145.553905
14199.572169	145.418745
14209.572741	145.317421
14219.571313	145.239298
14229.570885	145.156110
14239.572457	145.019523
14249.571029	144.911763
14259.570601	144.811696
14269.571173	144.765774
14279.571745	144.703314
14289.572317	144.613283
14299.570889	144.524955
14309.570461	144.402559
14319.573033	144.306287
14329.570605	144.210394
14339.571177	144.118209
14349.573749	144.011543
14359.572321	143.912108
14369.569892	143.800396
14379.571465	143.704039
14389.572037	143.612232
14399.571609	143.485140
14409.571180	143.392638
14419.575753	143.301551
14429.573325	143.220787
14439.571897	143.126014
14449.572468	143.038093
14459.601042	142.939387
14469.572612	142.811209
14479.573184	142.688500
14489.572756	142.612841
14499.572328	142.499447
14509.572900	142.422850
14519.572472	142.319486
14529.572044	142.259053
14539.572616	142.108663
14549.571188	142.052294
14559.570760	141.968014
14569.569332	141.873931
14579.570904	141.787293
14589.570476	141.625565
14599.570048	141.584193
14609.570620	141.493591
14619.572192	141.433076
14629.571764	141.323527
14639.570336	141.208593
14649.570908	141.097115
14659.571480	141.056108
14669.571052	140.929168
14679.570623	140.826654
14689.575196	140.712508
14699.571767	140.622090
14709.572340	140.474362
14719.571911	140.458803
14729.571484	140.309854
14739.572055	140.247656
14749.572628	140.172554
14759.570199	140.094941
14769.571771	139.966490
14779.570343	139.879608
14789.570915	139.774252
14799.571487	139.648254
14809.574059	139.573401
14819.572631	139.457949
14829.572203	139.360519
14839.570775	139.286823
14849.571347	139.187546
14859.571919	139.107520
14869.571491	139.029250
14879.572063	138.935039
14889.573635	138.860715
14899.572207	138.724384
14909.572779	138.680712
14919.571351	138.540367
14929.571923	138.466357
14939.572495	138.441899
14949.572067	138.299269
14959.571639	138.210823
14969.571211	138.114595
14979.571783	137.998798
14989.572355	137.920523
14999.570927	137.841281
15009.571498	137.696539
15019.570070	137.679457
15029.572642	137.588011
15039.570214	137.457220
15049.571786	137.395473
15059.573359	137.271049
15069.570930	137.208484
15079.570502	137.094943
15089.571074	137.035633
15099.571646	136.903013
15109.572218	136.769866
15119.570790	136.719921
15129.571362	136.623074
15139.572934	136.528851
15149.572506	136.454162
15159.570078	136.384579
15169.571650	136.248555
15179.569222	136.189034
15189.571794	136.056823
15199.572366	135.975617
15209.570938	135.890830
15219.570510	135.761940
15229.571082	135.693314
15239.572654	135.622410
15249.572226	135.506045
15259.570797	135.412019
15269.571370	135.363827
15279.586943	135.261336
15289.571514	135.203508
15299.572086	135.100135
15309.570658	135.000708
15319.570230	134.955470
15329.570801	134.826211
15339.570374	134.759890
15349.569945	134.644429
15359.572517	134.568839
15369.570089	134.468755
15379.570661	134.368352
15389.570233	134.270956
15399.571805	134.203679
15409.573377	134.140063
15419.570949	134.021992
15429.570521	133.944190
15439.570093	133.819621
15449.571665	133.756526
15459.571237	133.691985
15469.572809	133.558778
15479.571381	133.497697
15489.571953	133.372030
15499.571525	133.302971
15509.572097	133.253786
15519.572669	133.167313
15529.572241	133.063161
15539.570813	133.000472
15549.570385	132.935759
15559.572957	132.784448
15569.581529	132.685326
15579.572101	132.610109
15589.570673	132.539392
15599.572245	132.454089
15609.572817	132.357376
15619.570388	132.255449
15629.571960	132.205050
15639.571532	132.124794
15649.572104	132.012873
15659.571676	131.944017
15669.572248	131.780355
15679.570820	131.749922
15689.571393	131.677425
15699.570964	131.601220
15709.570536	131.513769
15719.572108	131.462549
15729.569680	131.325476
15739.574252	131.213599
15749.572824	131.075360
15759.572396	131.017661
15769.572968	130.961705
15779.572540	130.906911
15789.570112	130.805990
15799.571684	130.682213
15809.571256	130.630526
15819.574828	130.519165
15829.572400	130.435733
15839.570972	130.353466
15849.573544	130.263784
15859.575116	130.209407
15869.572688	130.104724
15879.587261	130.036086
15889.574832	129.943679
15899.571404	129.877316
15909.570976	129.785316
15919.571548	129.636405
15929.569119	129.564041
15939.571692	129.519313
15949.570263	129.401678
15959.572835	129.345551
15969.572407	129.280736
15979.571980	129.213500
15989.570551	129.124510
15999.571123	129.034709
16009.569695	128.928964
16019.573267	128.875775
16029.570839	128.786772
16039.570411	128.703006
16049.570983	128.609381
16059.569555	128.535986
16069.571127	128.449188
16079.571699	128.348875
16089.572271	128.264380
16099.571843	128.201341
16109.572415	128.109562
16119.570987	128.001407
16129.570559	127.912267
16139.570131	127.857742
16149.572703	127.771871
16159.571275	127.677472
16169.570847	127.606552
16179.571419	127.561136
16189.570991	127.410460
16199.571563	127.363348
16209.572134	127.313032
16219.572707	127.196553
16229.570279	127.136409
16239.570850	127.034886
16249.570423	126.983090
16259.571994	126.905658
16269.573566	126.817134
16279.572138	126.735722
16289.572711	126.593009
16299.572282	126.523165
16309.572855	126.429406
16319.572426	126.344093
16329.570998	126.263391
16339.571570	126.196195
16349.570142	126.108684
16359.572714	125.991136
16369.572286	125.936878
16379.570858	125.841128
16389.570430	125.768736
16399.571002	125.661722
16409.572574	125.575219
16419.572146	125.509400
16429.572718	125.470303
16439.571290	125.388637
16449.571862	125.274114
16459.571434	125.230922
16469.571006	125.136573
16479.571578	125.104004
16489.572150	124.982382
16499.570722	124.902816
16509.572294	124.805604
16519.569866	124.748136
16529.571437	124.637903
16539.571010	124.588090
16549.571581	124.492017
16559.571154	124.440798
16569.572726	124.310177
16579.570297	124.271525
16589.573870	124.193287
16599.571441	124.117545
16609.573013	124.021514
16619.570585	123.948817
16629.571157	123.869947
16639.570729	123.776569
16649.570301	123.714974
16659.571873	123.659724
16669.573445	123.531591
16679.570017	123.535057
16689.572589	123.425203
16699.570161	123.363147
16709.572733	123.264466
16719.571305	123.169127
16729.570877	123.097689
16739.570449	123.027995
16749.572021	122.941091
16759.571593	122.879018
16769.573165	122.811385
16779.570737	122.702281
16789.571309	122.627711
16799.569880	122.551085
16809.572453	122.449557
16819.571025	122.362042
16829.572597	122.349465
16839.571168	122.240396
16849.571741	122.174759
16859.570312	122.098117
16869.570884	122.004843
16879.570457	121.939431
16889.572029	121.847934
16899.571600	121.806227
16909.571172	121.707417
16919.571744	121.611739
16929.571316	121.581264
16939.569888	121.545630
16949.570460	121.403823
16959.573032	121.335700
16969.571604	121.240478
16979.572176	121.149820
16989.570748	121.064409
16999.571320	121.033565
17009.570892	120.934320
17019.570464	120.874987
17029.572036	120.778272
17039.572608	120.768745
17049.572180	120.656847
17059.571752	120.563197
17069.571324	120.830178
17079.571896	121.065056
17089.572468	121.088949
17099.571040	121.007110
17109.570611	120.935746
17119.571184	120.821702
17129.571756	120.739040
17139.571328	120.612409
17149.570899	120.497232
17159.572472	120.118258
17169.572043	119.868162
17179.571616	119.690631
17189.572187	119.567994
17199.572760	119.440354
17209.572331	119.373708
17219.571903	119.317808
17229.573475	119.244487
17239.572047	119.150167
17249.572619	119.089193
17259.573191	119.031638
17269.573763	118.940143
17279.583336	118.832736
17289.571907	118.799134
17299.573479	118.723054
17309.572051	118.689794
17319.573623	118.574060
17329.571195	118.497769
17339.572767	118.412278
17349.573339	118.346456
17359.571911	118.301617
17369.572483	118.172485
17379.571055	118.122692
17389.571627	118.042323
17399.572199	118.021801
17409.574771	117.902584
17419.572343	117.840473
17429.570915	117.811074
17439.573487	117.719523
17449.572059	117.662834
17459.572631	117.617151
17469.570202	117.496217
17479.572774	117.422178
17489.571346	117.370487
17499.570919	117.287313
17509.571490	117.201751
17519.571063	117.146017
17529.572634	117.044217
17539.571206	116.995329
17549.571778	116.907052
17559.574350	116.868151
17569.571922	116.794608
17579.573494	116.720837
17589.570066	116.633636
17599.583639	116.563739
17609.571210	116.494822
17619.571782	116.425733
17629.574354	116.362648
17639.571926	116.334894
17649.573498	116.225943
17659.571070	116.179078
17669.571642	116.107270
17679.572214	116.020990
17689.571786	115.967787
17699.572358	115.888843
17709.569930	115.808345
17719.571502	115.670300
17729.571074	115.674005
17739.572646	115.614126
17749.571218	115.492802
17759.573790	115.434694
17769.571362	115.372567
17779.570933	115.329218
17789.572505	115.215068
17799.572077	115.198694
17809.571650	115.132051
17819.571221	115.062668
17829.573793	114.976774
17839.572365	114.907854
17849.572937	114.862674
17859.571509	114.722018
17869.570081	114.660007
17879.574653	114.604276
17889.571225	114.552158
17899.571797	114.496798
17909.572369	114.414490
17919.572941	114.352015
17929.571513	114.286636
17939.572085	114.222414
17949.571657	114.143743
17959.572229	114.109024
17969.572801	114.012922
17979.572373	113.944998
17989.571945	113.844867
17999.570517	113.771091
18009.571089	113.693474
18019.572661	113.649741
18029.571233	113.583894
18039.572805	113.507325
18049.571377	113.430842
18059.572948	113.390945
18069.571520	113.303300
18079.571093	113.232525
18089.571664	113.179928
18099.570236	113.087029
18109.573809	113.010756
18119.572381	112.918752
18129.571952	112.851045
18139.572525	112.810731
18149.572096	112.750555
18159.572669	112.673279
18169.573240	112.617703
18179.571812	112.514177
18189.572384	112.491769
18199.571956	112.372513
18209.572528	112.334385
18219.570100	112.239423
18229.572672	112.169616
18239.570244	112.111086
18249.572816	112.047150
18259.570388	112.018241
18269.572960	111.908932
18279.571532	111.828237
18289.572104	111.756541
18299.570676	111.715946
18309.571248	111.623410
18319.571820	111.578976
18329.571392	111.486348
18339.570964	111.424589
18349.570536	111.385612
18359.570107	111.281895
18369.572680	111.219785
18379.570251	111.142779
18389.572824	111.060140
18399.572395	111.040640
18409.570967	110.958415
18419.570539	110.884640
18429.572111	110.823902
18439.571683	110.744252
18449.571255	110.686626
18459.571827	110.598919
18469.572399	110.542260
18479.570971	110.460441
18489.571543	110.391994
18499.572115	110.390224
18509.571687	110.308791
18519.572259	110.269477
18529.572831	110.183404
18539.572403	110.114627
18549.572975	110.084743
18559.572547	109.973672
18569.572119	109.926713
18579.573691	109.872738
18589.572263	109.766196
18599.574835	109.717668
18609.572407	109.672049
18619.571979	109.557179
18629.572551	109.506715
18639.571123	109.457678
18649.572695	109.390572
18659.571267	109.332642
18669.571838	109.208057
18679.573411	109.198221
18689.571982	109.079186
18699.571555	109.047849
18709.572126	108.949501
18719.572699	108.867902
18729.573270	108.818827
18739.571842	108.738906
18749.571414	108.745491
18759.571986	108.632250
18769.570558	108.574267
18779.571130	108.537097
18789.571702	108.445898
18799.572274	108.367200
18809.570846	108.316418
18819.572418	108.259851
18829.571990	108.154759
18839.571562	108.104063
18849.570134	108.038622
18859.572706	107.982524
18869.571278	107.983597
18879.570850	107.857510
18889.571422	107.749009
18899.579994	107.701390
18909.570566	107.657682
18919.571138	107.584031
18929.570710	107.549671
18939.571281	107.480130
18949.573854	107.459467
18959.572426	107.336548
18969.570998	107.286569
18979.570570	107.227055
18989.570141	107.179749
18999.572713	107.165676
19009.572286	107.061652
19019.576858	106.988167
19029.570429	106.915184
19039.571002	106.877919
19049.572573	106.796475
19059.570145	106.714768
19069.572717	106.688912
19079.571289	106.630094
19089.569861	106.573296
19099.571433	106.518175
19109.571005	106.447239
19119.571577	106.396654
19129.571149	106.325062
19139.573721	106.269612
19149.570293	106.173927
19159.573865	106.162804
19169.570437	106.088454
19179.571009	106.015320
19189.570581	105.964174
19199.571153	105.922278
19209.572725	105.857482
19219.571297	105.767347
19229.572869	105.690422
19239.570441	105.644535
19249.572013	105.581990
19259.572585	105.506479
19269.572156	105.427683
19279.570729	105.342408
19289.570301	105.275407
19299.571873	105.203828
19309.571445	105.169529
19319.572016	105.151390
19329.572588	105.056556
19339.570160	104.995914
19349.572732	104.914719
19359.572304	104.846542
19369.571877	104.840530
19379.571448	104.740946
19389.571020	104.699702
19399.571592	104.620862
19409.572164	104.530719
19419.573736	104.504068
19429.570308	104.444642
19439.570880	104.377730
19449.571452	104.318130
19459.570024	104.264855
19469.573596	104.215092
19479.568168	104.178418
19489.572740	104.064289
19499.569312	104.028239
19509.571884	103.952708
19519.569456	103.883775
19529.573028	103.851311
19539.571600	103.762971
19549.571172	103.706116
19559.570744	103.613895
19569.570315	103.542186
19579.571887	103.509776
19589.571460	103.455014
19599.571032	103.396518
19609.573604	103.320360
19619.572176	103.243631
19629.571747	103.240460
19639.571320	103.146306
19649.570891	103.058101
19659.573463	103.054176
19669.572035	102.955522
19679.571607	102.928479
19689.572179	102.839733
19699.570751	102.776303
19709.571323	102.728010
19719.569895	102.669702
19729.572467	102.612844
19739.571039	102.574928
19749.571611	102.509225
19759.574183	102.455930
19769.570755	102.377009
19779.573327	102.316704
19789.570899	102.296298
19799.571471	102.172456
19809.572043	102.147544
19819.571615	102.085917
19829.572187	102.038362
19839.571759	101.927234
19849.570331	101.866845
19859.571903	101.835757
19869.573475	101.752975
19879.572047	101.680462
19889.572618	101.675988
19899.571190	101.640061
19909.573763	101.581492
19919.571334	101.515716
19929.571907	101.486179
19939.571478	101.414468
19949.571050	101.348738
19959.571622	101.241458
19969.572195	101.223190
19979.571766	101.124673
19989.571338	101.044263
[truncated: 520 more rows]
