# Supplementary material for: Conductivity and radio frequency performance data for silver nanoparticle inks deposited via aerosol jet deposition and processed under varying conditions
Source: Data Brief. 2020 Sep 24;33:106331. doi: 10.1016/j.dib.2020.106331 (PMC7560714; doi:10.1016/j.dib.2020.106331)
Supplement: Supplementary file 3 [file mmc3.zip › Sintering Study/Sintering Data/Set14_165C_Vacuum.lvm]

0.000000	29.153964
9.908567	29.181496
19.909139	29.208651
29.908711	29.185527
39.907283	29.171612
49.907855	29.200838
59.909427	29.191117
69.906999	29.191726
79.908571	29.194939
89.910143	29.162928
99.910715	29.187017
109.909286	29.183321
119.906858	29.185067
129.909431	29.207744
139.908002	29.205856
149.909575	29.203799
159.907146	29.151504
169.907718	29.181388
179.907290	29.197339
189.908862	29.172477
199.909434	29.145534
209.908006	29.137975
219.909578	29.158733
229.908150	29.202446
239.910722	29.208555
249.907294	29.207641
259.906866	29.207254
269.909438	29.244961
279.909010	29.234134
289.906582	29.220296
299.908154	29.259849
309.907726	29.216082
319.910298	29.218858
329.908870	29.229154
339.908442	29.253469
349.907014	29.269031
359.908586	29.272492
369.907157	29.259517
379.908730	29.262637
389.908302	29.271218
399.906874	29.258345
409.908446	29.241376
419.909018	29.237348
429.908589	29.305602
439.908162	29.275875
449.907733	29.265845
459.909306	29.282222
469.909877	29.297820
479.909450	29.340752
489.909021	29.271614
499.907593	29.305025
509.909165	29.316947
519.906737	29.290463
529.907309	29.277783
539.906881	29.337718
549.909453	29.319458
559.910025	29.354523
569.908597	29.320453
579.908169	29.363413
589.909741	29.349520
599.907313	29.322068
609.908885	29.339399
619.907457	29.662982
629.908029	30.045336
639.909601	30.163524
649.907173	30.169627
659.910745	30.161231
669.908317	30.115981
679.908889	30.094005
689.908461	30.010938
699.910033	29.639114
709.909605	29.464420
719.908176	29.361760
729.907749	29.286692
739.909321	29.267502
749.907892	29.235968
759.909464	29.217106
769.910037	29.255803
779.907609	29.242260
789.909181	29.226416
799.906752	29.233787
809.909324	29.266217
819.907896	29.313295
829.908468	29.282922
839.909040	29.313224
849.907612	29.311166
859.909184	29.308435
869.906756	29.324359
879.907328	29.384533
889.907900	29.324560
899.909472	29.369557
909.908044	29.404758
919.907616	29.407276
929.907188	29.368762
939.906760	29.391202
949.908332	29.381495
959.908904	29.408634
969.907476	29.444762
979.907048	29.424119
989.917620	29.405089
999.907192	29.413479
1009.906764	29.431664
1019.909336	29.448731
1029.907907	29.443009
1039.909480	29.434207
1049.909051	29.464985
1059.908624	29.446130
1069.909195	29.487953
1079.907767	29.460412
1089.907339	29.452131
1099.908911	29.498601
1109.909483	29.489625
1119.912055	29.460860
1129.908627	29.438096
1139.908199	29.454531
1149.907771	29.500382
1159.908343	29.486695
1169.906915	29.488644
1179.907487	29.509466
1189.907059	29.504191
1199.907631	29.473882
1209.907203	29.519518
1219.908775	29.493257
1229.909347	29.524657
1239.905919	29.518124
1249.909491	29.516890
1259.908063	29.512731
1269.908635	29.501189
1279.908207	29.535788
1289.908779	29.506749
1299.907351	29.556236
1309.906923	29.542866
1319.908494	29.555261
1329.908067	29.584822
1339.908638	29.574051
1349.907210	29.525093
1359.906783	29.519990
1369.908354	29.567689
1379.907927	29.527479
1389.909498	29.580180
1399.908070	29.541566
1409.906642	29.579145
1419.909214	29.519300
1429.907786	29.567149
1439.906358	29.537260
1449.905930	29.583259
1459.907502	29.548814
1469.908074	29.556117
1479.907646	29.574027
1489.908218	29.542454
1499.915791	29.590863
1509.907362	29.529294
1519.907934	29.586080
1529.911506	29.564749
1539.907078	29.574846
1549.907650	29.592173
1559.908222	29.540671
1569.908794	29.567226
1579.909366	29.529697
1589.906938	29.555213
1599.907510	29.556387
1609.909082	29.556000
1619.906653	29.570909
1629.908226	29.566357
1639.907797	29.573050
1649.907370	29.566869
1659.906941	29.563255
1669.908514	29.567779
1679.909086	29.560804
1689.907658	29.611075
1699.908229	29.596098
1709.908802	29.596346
1719.907373	29.593967
1729.906945	29.544565
1739.907517	29.565117
1749.909089	29.535688
1759.906661	29.576205
1769.908233	29.607521
1779.907805	29.616824
1789.908377	29.565311
1799.908949	29.515821
1809.908521	29.550572
1819.909093	29.580907
1829.907665	29.605933
1839.907237	29.609162
1849.906809	29.620409
1859.909381	29.591189
1869.908953	29.620678
1879.908525	29.615128
1889.909097	29.677798
1899.908669	29.716237
1909.907240	29.750115
1919.907813	29.780652
1929.908385	29.770650
1939.906957	29.860463
1949.907528	29.862169
1959.907100	29.856245
1969.907672	29.911033
1979.907244	29.959215
1989.906816	30.004656
1999.923389	30.010887
2009.908960	30.099793
2019.908532	30.099036
2029.910104	30.192056
2039.907676	30.258206
2049.908248	30.308339
2059.907820	30.368428
2069.909392	30.420616
2079.906964	30.517594
2089.906536	30.592883
2099.910108	30.676485
2109.908680	30.735772
2119.908252	30.807232
2129.911824	30.898308
2139.908396	30.987752
2149.906968	31.113827
2159.907540	31.185332
2169.906112	31.265966
2179.918684	31.376483
2189.909256	31.500701
2199.907828	31.638170
2209.909400	31.792570
2219.907972	31.869813
2229.907544	32.002261
2239.907115	32.149732
2249.905687	32.291477
2259.908259	32.433115
2269.907832	32.543257
2279.909403	32.715576
2289.908976	32.882203
2299.908547	33.018508
2309.908119	33.148485
2319.907691	33.347993
2329.911263	33.509809
2339.908835	33.701790
2349.908407	33.842631
2359.907979	34.032947
2369.907551	34.243658
2379.907123	34.415610
2389.907695	34.571518
2399.907267	34.712701
2409.906839	34.958340
2419.908411	35.160398
2429.915983	35.304910
2439.906555	35.532314
2449.908127	35.785168
2459.906699	35.981258
2469.908271	36.191626
2479.907843	36.433382
2489.909415	36.627962
2499.908987	36.889203
2509.908559	37.130872
2519.910131	37.332473
2529.908703	37.592830
2539.910275	37.815781
2549.906847	38.073509
2559.908419	38.368522
2569.907990	38.597304
2579.907562	38.858063
2589.908134	39.142135
2599.908706	39.381394
2609.907279	39.664430
2619.908850	39.961110
2629.907423	40.259257
2639.908994	40.529027
2649.910566	40.769535
2659.907138	41.075577
2669.908710	41.446198
2679.909282	41.747607
2689.907854	42.042662
2699.909426	42.340088
2709.906998	42.667176
2719.911570	43.050948
2729.908142	43.334200
2739.907714	43.704515
2749.907286	43.998082
2759.908858	44.388404
2769.907430	44.740180
2779.907002	45.088959
2789.909574	45.451005
2799.907146	45.789708
2809.906718	46.201695
2819.906290	46.524835
2829.907862	46.912834
2839.908433	47.321290
2849.909006	47.698752
2859.907578	48.065301
2869.908150	48.449691
2879.906722	48.846180
2889.907293	49.200601
2899.907866	49.616016
2909.909438	49.993449
2919.908010	50.416519
2929.908581	50.859336
2939.908154	51.280445
2949.906725	51.677839
2959.908297	52.077794
2969.907869	52.509417
2979.908441	52.888610
2989.908013	53.346727
2999.911585	53.749226
3009.908157	54.187306
3019.907729	54.670532
3029.907301	55.103318
3039.908873	55.571684
3049.907445	55.971672
3059.909017	56.453793
3069.908589	56.855710
3079.910161	57.343466
3089.907733	57.846420
3099.909305	58.285296
3109.906877	58.745192
3119.909449	59.269588
3129.908020	59.704622
3139.909593	60.226089
3149.907165	60.681760
3159.908737	61.189350
3169.908309	61.706983
3179.907880	62.179533
3189.907453	62.696893
3199.907024	63.188904
3209.915597	63.724708
3219.909168	64.230681
3229.907740	64.764712
3239.909312	65.265191
3249.907884	65.780571
3259.906456	66.342337
3269.908028	66.844871
3279.909600	67.372493
3289.908172	67.869416
3299.907744	68.453111
3309.908316	68.995044
3319.909888	69.504463
3329.909460	70.074864
3339.908032	70.684766
3349.908604	71.142134
3359.907176	71.739691
3369.907748	72.299347
3379.908320	72.866494
3389.909892	73.451127
3399.908464	73.983183
3409.908036	74.560531
3419.909608	75.122214
3429.910180	75.734166
3439.908751	76.314659
3449.907324	76.905631
3459.907896	77.464328
3469.909468	78.049167
3479.907040	78.620388
3489.908611	79.265866
3499.910183	79.873981
3509.907755	80.503514
3519.908328	81.092405
3529.905899	81.707290
3539.908471	82.313992
3549.907043	82.890370
3559.908615	83.522624
3569.907187	84.103062
3579.907759	84.783225
3589.908331	85.374454
3599.907903	86.517536
3609.907475	87.513841
3619.909047	88.234781
3629.907619	88.911735
3639.908191	89.483914
3649.908763	90.132504
3659.911335	90.625752
3669.906907	91.216786
3679.907479	91.775207
3689.910051	92.367410
3699.911623	92.990077
3709.908195	93.528947
3719.905766	94.065717
3729.910339	94.651666
3739.908911	95.156755
3749.909483	95.760175
3759.908055	96.316350
3769.908627	96.948074
3779.907198	97.515519
3789.907771	98.050231
3799.911343	98.649916
3809.907915	99.254546
3819.910487	99.809801
3829.908059	100.400822
3839.908630	100.957753
3849.911202	101.534428
3859.908774	102.159154
3869.910347	102.752816
3879.907918	103.322726
3889.909490	103.800079
3899.909062	104.343445
3909.909634	104.899237
3919.908206	105.432326
3929.907778	105.922594
3939.909350	106.513125
3949.907922	106.991520
3959.908494	107.517519
3969.910066	108.059839
3979.908638	108.579504
3989.908210	109.093931
3999.905782	109.633063
4009.908354	110.203376
4019.906926	110.696566
4029.910498	111.244473
4039.908070	111.727458
4049.908642	112.223614
4059.909214	112.595822
4069.907785	112.984503
4079.909358	113.422290
4089.908930	113.856184
4099.908502	114.359472
4109.908073	114.893285
4119.908646	115.377464
4129.908217	115.917829
4139.908790	116.431110
4149.908361	116.887986
4159.908933	117.318475
4169.910505	117.835524
4179.907077	118.289173
4189.907649	118.728600
4199.906221	119.222089
4209.907793	119.617064
4219.909365	120.153520
4229.909937	120.581933
4239.907509	121.014222
4249.908081	121.518532
4259.910653	121.932993
4269.910225	122.401018
4279.906797	122.856773
4289.907369	123.228105
4299.908941	123.615355
4309.908513	124.083898
4319.909085	124.491690
4329.906657	124.919081
4339.909229	125.287591
4349.908801	125.677682
4359.907372	126.040582
4369.907945	126.440325
4379.907516	126.837708
4389.908089	127.153210
4399.907660	127.541518
4409.909233	127.896956
4419.908804	128.227458
4429.907376	128.565316
4439.908948	128.910724
4449.906520	129.292826
4459.909092	129.632136
4469.906664	129.999062
4479.908237	130.360598
4489.908808	130.737266
4499.908380	131.090008
4509.908952	131.472131
4519.910524	131.833658
4529.909096	132.194622
4539.907668	132.523330
4549.908240	132.888791
4559.906812	133.270439
4569.909384	133.665198
4579.907956	134.031811
4589.909528	134.386341
4599.909100	134.717061
4609.906672	135.038425
4619.907244	135.440372
4629.907816	135.781899
4639.909388	136.155989
4649.908960	136.479459
4659.907532	136.845148
4669.909104	137.197612
4679.905675	137.569644
4689.909247	137.863602
4699.907820	138.171687
4709.908391	138.509641
4719.908964	138.790549
4729.907536	139.104878
4739.907107	139.423096
4749.908679	139.672426
4759.908251	139.984941
4769.906823	140.260374
4779.908395	140.567155
4789.907967	140.815925
4799.909539	141.068301
4809.908111	141.357455
4819.906683	141.611439
4829.908255	141.855072
4839.905827	142.114984
4849.907399	142.360338
4859.908971	142.626570
4869.908543	142.872068
4879.909115	143.164996
4889.906687	143.358969
4899.909259	143.574642
4909.905831	143.783595
4919.906403	144.024804
4929.906975	144.293453
4939.909547	144.489970
4949.906118	144.775534
4959.906691	144.969540
4969.906262	145.214353
4979.906835	145.432198
4989.908407	145.666236
4999.905978	145.827539
5009.908551	146.082136
5019.908123	146.340505
5029.907694	146.564835
5039.908267	146.801620
5049.909839	147.076466
5059.909410	147.274906
5069.906982	147.551215
5079.908555	147.774022
5089.909126	148.034286
5099.910698	148.270260
5109.909270	148.517563
5119.909842	148.761444
5129.909414	148.994571
5139.906986	149.214414
5149.908558	149.392188
5159.906130	149.702641
5169.908702	149.904657
5179.909274	150.141550
5189.906846	150.365769
5199.909418	150.587131
5209.907990	150.768460
5219.907562	150.969780
5229.909134	151.179232
5239.906706	151.426712
5249.907278	151.585793
5259.906850	151.831180
5269.909422	152.059558
5279.907994	152.287031
5289.909566	152.390531
5299.907137	152.641249
5309.906710	152.829467
5319.911282	152.972691
5329.907854	153.176491
5339.907425	153.346895
5349.908998	153.531671
5359.908569	153.674988
5369.908141	153.804905
5379.907713	154.009516
5389.908285	154.148024
5399.906857	154.322263
5409.907429	154.425472
5419.908001	154.580634
5429.910573	154.761474
5439.907145	154.889490
5449.907717	155.039829
5459.908289	155.217097
5469.906861	155.315496
5479.910433	155.422834
5489.908005	155.582005
5499.907577	155.669404
5509.907149	155.761134
5519.909721	155.926556
5529.909293	156.011000
5539.906865	156.114808
5549.906437	156.194855
5559.909009	156.334482
5569.908581	156.399344
5579.907153	156.493800
5589.906724	156.611508
5599.908297	156.706339
5609.908869	156.832951
5619.910441	156.877513
5629.907012	156.988832
5639.909585	157.042768
5649.909156	157.158257
5659.907728	157.240987
5669.910301	157.301552
5679.907872	157.325111
5689.915445	157.433541
5699.907016	157.480395
5709.906588	157.551210
5719.907160	157.687205
5729.908732	158.336222
5739.908304	158.578115
5749.908876	158.663174
5759.910448	158.714193
5769.908020	158.735949
5779.908592	158.707273
5789.909164	158.675796
5799.908736	158.624959
5809.907308	158.621078
5819.911880	158.569696
5829.911452	158.563984
5839.908024	158.554386
5849.908596	158.579666
5859.909168	158.523483
5869.909740	158.534387
5879.907311	158.559857
5889.907884	158.520065
5899.910456	158.558243
5909.909028	158.556702
5919.910600	158.619351
5929.909172	158.561371
5939.906744	158.587611
5949.908316	158.572295
5959.907887	158.595390
5969.909460	158.559459
5979.907032	158.540864
5989.911603	158.533062
5999.908175	158.541657
6009.907747	158.541253
6019.909319	158.580622
6029.909891	158.563993
6039.910463	158.533148
6049.908035	158.547979
6059.908607	158.569489
6069.911179	158.561347
6079.908751	158.575694
6089.907323	158.624036
6099.907895	158.599114
6109.907467	158.627438
6119.909039	158.668089
6129.907611	158.560080
6139.908183	158.447939
6149.907755	158.428849
6159.907327	158.477613
6169.922900	158.524697
6179.910471	158.573509
6189.909043	158.628399
6199.910615	158.656750
6209.907187	158.711060
6219.909759	158.759667
6229.908330	158.816803
6239.908903	158.882646
6249.909474	158.915536
6259.908046	158.978434
6269.911619	159.043570
6279.909191	159.100465
6289.907763	159.188294
6299.909335	159.212821
6309.909906	159.235544
6319.907478	159.304653
6329.909050	159.349283
6339.909622	159.413154
6349.909194	159.442822
6359.907766	159.448619
6369.909338	159.538802
6379.908910	159.555877
6389.907482	159.590333
6399.907054	159.629776
6409.906626	159.630921
6419.908198	159.675134
6429.908770	159.687127
6439.908342	159.705500
6449.908914	159.713881
6459.908486	159.717744
6469.908058	159.741634
6479.907629	159.791165
6489.908202	159.774064
6499.909774	159.799837
6509.910346	159.814073
6519.908917	159.843781
6529.909490	159.869466
6539.909061	159.908838
6549.908634	159.934764
6559.912206	159.897046
6569.907777	159.867384
6579.907349	159.868147
6589.908921	159.888368
6599.908494	159.867614
6609.907065	159.881382
6619.908638	159.905320
6629.908209	159.885594
6639.907781	159.862652
6649.908353	159.824882
6659.907925	159.866730
6669.910497	159.884786
6679.907069	159.881233
6689.906641	159.845693
6699.909213	159.831587
6709.908785	159.818358
6719.908357	159.794890
6729.907929	159.768072
6739.909501	159.794429
6749.910073	159.844856
6759.907645	159.856611
6769.907217	159.889054
6779.905788	159.957181
6789.907361	159.983852
6799.905932	160.011851
6809.909505	160.052390
6819.908077	160.132835
6829.908648	160.155300
6839.908220	160.191355
6849.906793	160.224309
6859.909365	160.290895
6869.908937	160.317929
6879.909509	160.304810
6889.910080	160.341376
6899.908652	160.392501
6909.909225	160.449827
6919.906796	160.441856
6929.910368	160.472260
6939.909940	160.493391
6949.908512	160.568118
6959.907084	160.582255
6969.910656	160.558019
6979.909228	160.585889
6989.908800	160.627946
6999.908372	160.702813
7009.907944	160.708055
7019.909516	160.688862
7029.910088	160.731660
7039.907660	160.769695
7049.909232	160.768822
7059.907804	160.764623
7069.909376	160.772558
7079.908948	160.753195
7089.907520	160.782986
7099.910092	160.758469
7109.911664	160.864634
7119.908236	160.799624
7129.909808	160.857314
7139.909379	160.889268
7149.908952	160.887209
7159.908524	160.876277
7169.908095	160.839097
7179.909667	160.823584
7189.909239	160.825513
7199.907811	160.809815
7209.908383	160.796348
7219.909956	160.834073
7229.908527	160.808550
7239.909099	160.769409
7249.907671	160.789150
7259.909243	160.789611
7269.907815	160.736520
7279.909387	160.756072
7289.908959	160.700920
7299.909531	160.738606
7309.908103	160.760760
7319.909675	160.716197
7329.908247	160.669864
7339.906819	160.691157
7349.908391	160.652912
7359.909963	160.598253
7369.909535	160.603666
7379.909107	160.544632
7389.909679	160.523416
7399.910251	160.472485
7409.911823	160.476571
7419.910395	160.466428
7429.907967	160.447954
7439.911539	160.376651
7449.915111	160.335157
7459.910683	160.353817
7469.909255	160.277350
7479.909827	160.252191
7489.911398	160.215647
7499.909971	160.201469
7509.909543	160.149801
7519.910114	160.099435
7529.908686	160.026089
7539.909258	160.001085
7549.908830	159.953459
7559.909402	159.952539
7569.907974	159.908890
7579.909546	159.876701
7589.909118	159.821527
7599.910690	159.754227
7609.910262	159.699766
7619.910834	159.708523
7629.910406	159.635242
7639.910978	159.604148
7649.910550	159.521441
7659.911122	159.483233
7669.909694	159.420481
7679.908266	159.360192
7689.908838	159.304954
7699.909410	159.261590
7709.911982	159.224363
7719.909554	159.205105
7729.916126	159.134671
7739.910698	159.052257
7749.914270	158.963657
7759.909842	158.915267
7769.908413	158.912599
7779.908986	158.820624
7789.909557	158.710546
7799.911129	158.604009
7809.908701	158.986691
7819.908273	159.271504
7829.907845	159.276465
7839.909417	159.226866
7849.910989	159.078536
7859.910562	158.916442
7869.911133	158.793166
7879.909705	158.676114
7889.910277	158.538257
7899.910849	158.445224
7909.910421	158.311141
7919.912993	158.237205
7929.909565	158.138004
7939.911137	158.029944
7949.909709	157.969065
7959.911281	157.803670
7969.910853	157.729824
7979.909425	157.611485
7989.910997	157.559084
7999.912569	157.370569
8009.910141	157.080876
8019.908713	156.857092
8029.911285	156.744294
8039.909857	156.649303
8049.910429	156.593718
8059.912001	156.536016
8069.909573	156.444952
8079.910145	156.392211
8089.909717	156.311114
8099.910288	156.255625
8109.908860	156.212075
8119.909432	156.093858
8129.911005	156.006705
8139.910576	155.962324
8149.910149	155.951640
8159.908720	155.846109
8169.909292	155.810830
8179.909864	155.756262
8189.910436	155.700969
8199.911008	155.618016
8209.909580	155.543449
8219.910152	155.452399
8229.909724	155.385578
8239.910296	155.280742
8249.909868	155.230168
8259.909440	155.115564
8269.913012	155.030343
8279.908584	154.962429
8289.909156	154.871825
8299.908728	154.801032
8309.909300	154.731508
8319.909872	154.674887
8329.908444	154.602288
8339.910016	154.498225
8349.910588	154.486853
8359.909160	154.378571
8369.909731	154.292058
8379.910304	154.187427
8389.908875	154.130928
8399.910448	153.965291
8409.911020	153.898658
8419.910592	153.818525
8429.909163	153.750973
8439.911736	153.632281
8449.909307	153.603035
8459.908879	153.500880
8469.911451	153.415949
8479.910023	153.284155
8489.908595	153.230801
8499.909167	153.143991
8509.909739	153.031104
8519.909311	152.949491
8529.912883	152.861812
8539.909455	152.758116
8549.913027	152.682257
8559.909599	152.631035
8569.913171	152.503935
8579.909743	152.385807
8589.909315	152.305503
8599.909887	152.265970
8609.908459	152.194970
8619.910031	152.109874
8629.909603	152.020856
8639.910175	151.892373
8649.909747	151.830463
8659.910319	151.686277
8669.910891	151.641304
8679.910463	151.539350
8689.908034	151.466256
8699.927608	151.370049
8709.908178	151.243325
8719.909750	151.183981
8729.910323	151.077095
8739.908895	150.989347
8749.909466	150.897747
8759.909039	150.779079
8769.910610	150.693478
8779.911182	150.623071
8789.910754	150.549057
8799.910326	150.457387
8809.909898	150.382212
8819.909470	150.336862
8829.908042	150.236030
8839.907614	150.170646
8849.909186	150.068101
8859.911758	149.973435
8869.909330	149.905344
8879.908902	149.767835
8889.910474	149.659300
8899.909046	149.584814
8909.908618	149.516340
8919.909190	149.423543
8929.908762	149.382806
8939.913334	149.287976
8949.909906	149.162381
8959.908478	149.063062
8969.912050	148.992286
8979.909622	148.883546
8989.910193	148.755494
8999.909766	148.692805
9009.909338	148.611543
9019.909910	148.546877
9029.910481	148.435002
9039.911054	148.387016
9049.909626	148.292673
9059.909197	148.192435
9069.907769	148.107925
9079.908341	148.029653
9089.909914	147.898957
9099.909485	147.853243
9109.909057	147.700392
9119.918630	147.587848
9129.910201	147.548233
9139.911773	147.418434
9149.913345	147.317041
9159.909917	147.226442
9169.910489	147.126624
9179.910061	147.000459
9189.911633	146.922433
9199.912205	146.843746
9209.908777	146.764082
9219.912349	146.650275
9229.909921	146.564399
9239.910493	146.461111
9249.910065	146.391224
9259.909636	146.261567
9269.908209	146.173550
9279.909781	146.065054
9289.909353	145.973615
9299.909925	145.879146
9309.909496	145.790003
9319.911068	145.694991
9329.909640	145.630853
9339.909213	145.533474
9349.908784	145.389396
9359.911356	145.338300
9369.908928	145.233434
9379.909500	145.139980
9389.910072	145.059061
9399.912644	144.901140
9409.909216	144.876178
9419.907788	144.788326
9429.910360	144.665434
9439.908932	144.565378
9449.912504	144.500273
9459.908076	144.422114
9469.908648	144.353830
9479.918221	144.213819
9489.909792	144.134472
9499.911364	144.043166
9509.910936	143.942742
9519.910508	143.852423
9529.910080	143.776497
9539.909652	143.688843
9549.909224	143.596079
9559.908796	143.497540
9569.920368	143.347125
9579.907939	143.249391
9589.909512	143.174518
9599.911084	143.093972
9609.908656	142.967109
9619.909227	142.923666
9629.908800	142.789565
9639.909371	142.682791
9649.908944	142.588445
9659.909515	142.522437
9669.909087	142.435971
9679.909659	142.339808
9689.909231	142.219850
9699.908803	142.118543
9709.909375	142.083402
9719.908947	142.003898
9729.909519	141.936769
9739.910091	141.779796
9749.908663	141.711289
9759.909235	141.630942
9769.908807	141.523116
9779.908379	141.425273
9789.908951	141.360947
9799.910523	141.244670
9809.910095	141.153585
9819.906667	141.047689
9829.907239	140.978935
9839.909811	140.878105
9849.908383	140.787477
9859.909955	140.692350
9869.911527	140.587614
9879.909099	140.529770
9889.909671	140.401032
9899.909243	140.304111
9909.908814	140.245782
9919.910387	140.135944
9929.907959	140.043390
9939.910531	139.980104
9949.909102	139.876394
9959.909675	139.818881
9969.908247	139.694877
9979.909819	139.588052
9989.909390	139.493110
9999.908962	139.385643
10009.910534	139.264823
10019.909106	139.207914
10029.909678	139.121147
10039.908250	139.062522
10049.908822	138.889245
10059.908394	138.843031
10069.909966	138.797377
10079.913538	138.679651
10089.923111	138.599229
10099.909682	138.550230
10109.908254	138.424234
10119.907826	138.338641
10129.909398	138.215902
10139.906970	138.140254
10149.910542	138.004988
10159.909114	137.919945
10169.910686	137.865995
10179.910258	137.775555
10189.907830	137.684425
10199.908401	137.583431
10209.908974	137.463759
10219.911546	137.434204
10229.919118	137.321557
10239.907690	137.219723
10249.909261	137.126965
10259.908834	137.044345
10269.907405	136.944175
10279.910977	136.849702
10289.908549	136.761440
10299.909122	136.684772
10309.908693	136.559560
10319.911265	136.482320
10329.909837	136.389859
10339.911409	136.333603
10349.909981	136.172540
10359.910553	136.077927
10369.908125	136.028420
10379.908697	135.949327
10389.909269	135.861829
10399.908841	135.758603
10409.910413	135.644541
10419.908985	135.543567
10429.908557	135.454498
10439.911129	135.383817
10449.906701	135.269099
10459.908273	135.186678
10469.907845	135.112089
10479.908417	135.049496
10489.906989	134.913329
10499.923562	134.846276
10509.908133	134.758796
10519.909705	134.680994
10529.909276	134.565073
10539.908849	134.499554
10549.909420	134.377958
10559.908992	134.272855
10569.909564	134.193443
10579.909136	134.124676
10589.908708	134.014319
10599.910280	133.909447
10609.907852	133.849216
10619.909424	133.756325
10629.907996	133.681032
10639.920569	133.565778
10649.908140	133.485597
10659.908712	133.413273
10669.910284	133.348297
10679.909856	133.237072
10689.909428	133.143070
10699.909000	133.046556
10709.910572	132.991573
10719.908144	132.893921
10729.909716	132.769253
10739.908288	132.689413
10749.909860	132.597664
10759.908432	132.523082
10769.908004	132.406064
10779.908576	132.328914
10789.910148	132.208169
10799.908720	132.166556
10809.910292	132.047380
10819.907864	131.997528
10829.910436	131.856137
10839.908008	131.774926
10849.908579	131.746395
10859.908152	131.657564
10869.909723	131.537627
10879.907295	131.478056
10889.908867	131.380315
10899.908439	131.307885
10909.910011	131.200090
10919.916584	131.072628
10929.908155	131.037845
10939.908727	130.926488
10949.910299	130.803039
10959.915872	130.729377
10969.909443	130.676557
10979.909015	130.610855
10989.909587	130.485065
10999.909159	130.460838
11009.908731	130.341913
11019.910303	130.253362
11029.908875	130.128690
11039.910447	130.027654
11049.908019	129.926736
11059.909591	129.889088
11069.909163	129.773533
11079.908735	129.652002
11089.909307	129.600260
11099.910879	129.482889
11109.908451	129.442223
11119.908022	129.307304
11129.908595	129.244297
11139.908166	129.159445
11149.908739	129.116691
11159.909310	129.017541
11169.907882	128.916133
11179.910455	128.870720
11189.910027	128.764483
11199.908598	128.667067
11209.909170	128.575461
11219.908742	128.521873
11229.909314	128.403904
11239.908886	128.326912
11249.908458	128.229622
11259.914031	128.092008
11269.909602	127.984072
11279.909174	127.891774
11289.908746	127.816992
11299.909318	127.725672
11309.908890	127.649005
11319.909462	127.583612
11329.909034	127.530666
11339.909606	127.412708
11349.908178	127.339755
11359.909750	127.252205
11369.918322	127.160667
11379.911894	127.075536
11389.909466	126.988725
11399.908038	126.922974
11409.911610	126.842118
11419.910182	126.801245
11429.907753	126.671984
11439.911326	126.607529
11449.907897	126.539805
11459.908469	126.430698
11469.908041	126.358766
11479.907613	126.286610
11489.913186	126.181961
11499.907757	126.104493
11509.907329	126.000393
11519.908901	125.955789
11529.910473	125.843726
11539.910045	125.758588
11549.909617	125.684317
11559.908189	125.602363
11569.907761	125.528452
11579.910333	125.486365
11589.909905	125.344512
11599.908477	125.255185
11609.910049	125.193909
11619.908621	125.106937
11629.907193	124.998310
11639.909765	124.979033
11649.910337	124.859060
11659.907909	124.830828
11669.908481	124.697044
11679.913053	124.644191
11689.908625	124.531044
11699.910197	124.473281
11709.907769	124.411525
11719.910341	124.306537
11729.910913	124.300269
11739.908484	124.213827
11749.907056	124.118144
11759.908628	124.060310
11769.909201	123.928558
11779.909772	123.840444
11789.916345	123.739790
11799.906916	123.686621
11809.908488	123.605776
11819.909060	123.561323
11829.908632	123.402240
11839.909204	123.366994
11849.908776	123.269163
11859.909348	123.194022
11869.906920	123.151460
11879.911492	123.033185
11889.908064	122.922308
11899.907636	122.847241
11909.908208	122.844641
11919.908780	122.757143
11929.910352	122.661956
11939.909924	122.556250
11949.909496	122.496819
11959.909068	122.399033
11969.906640	122.343465
11979.908212	122.289147
11989.909784	122.212377
11999.908356	122.089306
12009.908928	122.054498
12019.909500	121.996116
12029.911072	121.908108
12039.906643	121.833670
12049.908216	121.752154
12059.906787	121.713427
12069.912360	121.546499
12079.907931	121.527748
12089.909503	121.412074
12099.909075	121.373353
12109.907647	121.274708
12119.909219	121.225739
12129.907791	121.138211
12139.908363	121.016137
12149.907935	120.972285
12159.910507	120.926935
12169.909079	120.804510
12179.915651	120.759847
12189.909223	120.652177
12199.907795	120.640626
12209.909367	120.501111
12219.907939	120.446330
12229.908511	120.337117
12239.910083	120.303010
12249.909655	120.223648
12259.908227	120.181153
12269.909799	120.058632
12279.909371	119.979906
12289.908943	119.849565
12299.908514	119.787388
12309.908087	119.709497
12319.908659	119.665014
12329.909231	119.602440
12339.908803	119.507493
12349.908374	119.440674
12359.908947	119.345732
12369.907518	119.251890
12379.908091	119.220842
12389.908662	119.099990
12399.907234	119.046784
12409.908806	118.946104
12419.908378	118.847342
12429.906950	118.804463
12439.909523	118.705508
12449.909094	118.642200
12459.907666	118.581543
12469.911238	118.485100
12479.907810	118.422647
12489.912382	118.347794
12499.908954	118.296779
12509.911526	118.190813
12519.908098	118.108431
12529.907670	118.022451
12539.909242	117.960336
12549.908814	117.913649
12559.909386	117.876989
12569.906958	117.720353
12579.908530	117.688353
12589.910102	117.615601
12599.908674	117.517691
12609.909245	117.419325
12619.908818	117.369177
12629.909389	117.302006
12639.909962	117.191215
12649.909534	117.141961
12659.911106	117.104638
12669.909678	116.985624
12679.908249	116.940700
12689.908822	116.836467
12699.908393	116.765769
12709.907965	116.694101
12719.909537	116.608013
12729.909109	116.516717
12739.907681	116.456023
12749.910254	116.375003
12759.910825	116.311333
12769.908397	116.226696
12779.907969	116.115028
12789.908541	116.089234
12799.910113	116.007473
12809.908685	115.961214
12819.909257	115.869542
12829.907829	115.775155
12839.910401	115.742152
12849.907973	115.645471
12859.909545	115.591128
12869.910117	115.504642
12879.909689	115.422749
12889.909261	115.323582
12899.907833	115.279748
12909.909405	115.220500
12919.907977	115.121471
12929.908549	115.080127
12939.908121	114.983281
12949.907692	114.903496
12959.908265	114.829016
12969.907836	114.797374
12979.909409	114.710739
12989.907980	114.673146
12999.909553	114.586252
13009.909124	114.532532
13019.910697	114.462525
13029.908268	114.392568
13039.908840	114.277359
13049.907412	114.219602
13059.909984	114.109876
13069.909556	114.061693
13079.910128	113.990076
13089.907700	113.915259
13099.910272	113.897816
13109.909844	113.806492
13119.908416	113.736737
13129.908988	113.666050
13139.911560	113.594537
13149.909132	113.469495
13159.909704	113.448401
13169.909276	113.340017
13179.908848	113.293764
13189.909420	113.191291
13199.909992	113.128746
13209.908564	113.027375
13219.910136	113.026988
13229.910708	112.938857
13239.908279	112.882118
13249.907852	112.786347
13259.907423	112.759010
13269.907996	112.610233
13279.908567	112.626107
13289.910140	112.528762
13299.907712	112.455324
13309.908283	112.366035
13319.909855	112.322739
13329.908427	112.286662
13339.909999	112.192206
13349.910572	112.122546
13359.908143	112.059118
13369.910715	112.004892
13379.908287	111.957149
13389.908859	111.840428
13399.908431	111.753387
13409.910003	111.718045
13419.909575	111.630468
13429.909147	111.594702
13439.908719	111.485502
13449.912291	111.477362
13459.907863	111.383076
13469.909435	111.317266
13479.909007	111.243052
13489.908579	111.166686
13499.908151	111.097259
13509.908723	111.081452
13519.908295	111.009966
13529.908867	110.912027
13539.908439	110.821566
13549.910011	110.766685
13559.908583	110.711727
13569.909154	110.649925
13579.908727	110.543774
13589.910299	110.463748
13599.907870	110.434231
13609.908442	110.328226
13619.909014	110.287479
13629.909586	110.193724
13639.910159	110.127929
13649.909730	110.058209
13659.908302	109.972512
13669.909874	109.904467
13679.910446	109.863586
13689.912018	109.784648
13699.912591	109.742161
13709.907162	109.682733
13719.908734	109.623204
13729.909306	109.509799
13739.908878	109.477494
13749.910450	109.358826
13759.909022	109.323387
13769.909594	109.220898
13779.909166	109.222431
13789.908738	109.132299
13799.909310	109.093596
13809.908882	109.028425
13819.909454	108.941917
13829.909026	108.887106
13839.908598	108.832669
13849.909170	108.778024
13859.908741	108.748095
13869.909314	108.669427
13879.909885	108.605781
13889.908458	108.532865
13899.912030	108.500205
13909.910602	108.456968
13919.910173	108.411456
13929.909745	108.405967
13939.911317	108.353915
13949.906889	108.328989
13959.911461	108.231220
13969.909033	108.227293
13979.909606	108.133947
13989.910177	108.107114
13999.910749	108.032572
14009.909321	108.000382
14019.907893	107.983794
14029.908465	107.909541
14039.910037	107.842281
14049.906609	107.809551
14059.909181	107.759650
14069.907753	107.760605
14079.910325	107.627565
14089.908897	107.652441
14099.920470	107.571141
14109.909041	107.508350
14119.907613	107.504856
14129.909185	107.399518
14139.910757	107.373172
14149.909329	107.312882
14159.908901	107.268910
14169.907473	107.260857
14179.910045	107.162659
14189.909616	107.122159
14199.909189	107.056251
14209.909760	107.032269
14219.910333	106.978029
14229.907904	106.922251
14239.908476	106.852908
14249.908048	106.789440
14259.908620	106.734640
14269.908192	106.687491
14279.909764	106.640979
14289.909336	106.584562
14299.908908	106.528194
14309.907480	106.475998
14319.908052	106.393696
14329.907624	106.388477
14339.908196	106.275679
14349.907768	106.251966
14359.910340	106.219855
14369.909912	106.145416
14379.908484	106.073451
14389.909056	106.031743
14399.908628	106.020304
14409.909200	105.874123
14419.911772	105.861018
14429.909344	105.816443
14439.908916	105.805137
14449.910488	105.736079
14459.909060	105.654611
14469.908632	105.615801
14479.909204	105.594877
14489.909776	105.487738
14499.909348	105.461887
14509.908919	105.400455
14519.914492	105.335477
14529.909063	105.288244
14539.908636	105.175657
14549.911208	105.134844
14559.909780	105.094409
14569.910351	104.989439
14579.908923	104.951088
14589.909495	104.894407
14599.908067	104.855829
14609.910639	104.755425
14619.908211	104.704614
14629.908783	104.678135
14639.907355	104.568006
14649.908927	104.509758
14659.910499	104.485736
14669.909071	104.439975
14679.909643	104.375608
14689.910215	104.325424
14699.907787	104.292551
14709.910359	104.235832
14719.906931	104.188670
14729.908503	104.174934
14739.908075	104.069960
14749.914647	104.030879
14759.910219	103.927421
14769.908791	103.885856
14779.907362	103.848547
14789.907935	103.786494
14799.908506	103.698435
14809.908079	103.640850
14819.909650	103.605661
14829.910223	103.556183
14839.908794	103.481211
14849.912366	103.434793
14859.909938	103.387279
14869.909510	103.329941
14879.909082	103.249191
14889.908654	103.189285
14899.910226	103.156034
14909.907798	103.133469
14919.908370	103.070330
14929.909942	102.968222
14939.910514	102.978746
14949.910086	102.859800
14959.908658	102.769947
14969.908230	102.768078
14979.908802	102.683527
14989.909374	102.577788
14999.909946	102.582246
15009.909518	102.486782
15019.909090	102.458146
15029.911662	102.383270
15039.908234	102.315702
15049.909806	102.271047
15059.907378	102.237201
15069.909950	102.159793
15079.911522	102.119563
15089.910094	102.021734
15099.908666	101.993423
15109.909237	102.014430
15119.912810	102.427301
15129.908381	102.583253
15139.909954	102.507772
15149.909525	102.490707
15159.908097	102.370601
15169.909669	102.269219
15179.910242	102.130464
15189.909813	102.056252
15199.909385	101.950966
15209.908957	101.883956
15219.911530	101.582462
15229.909101	101.311154
15239.910673	101.129787
15249.908245	101.015981
15259.908817	100.909143
15269.908389	100.842534
15279.910961	100.809385
15289.911533	100.722916
15299.911105	100.686732
15309.908677	100.609746
15319.908249	100.545557
15329.908821	100.490333
15339.910393	100.431304
15349.908965	100.400815
15359.908537	100.351351
15369.910109	100.342152
15379.908680	100.277948
15389.911252	100.209206
15399.909825	100.182243
15409.909397	100.145966
15419.910969	100.105654
15429.909541	100.011718
15439.908113	100.005128
15449.909685	99.904427
15459.910256	99.865966
15469.909828	99.808496
15479.909400	99.780243
15489.909972	99.673590
15499.911544	99.617323
15509.909116	99.538426
15519.907688	99.550977
15529.909260	99.515068
15539.908832	99.411271
15549.910404	99.337103
15559.910976	99.294470
15569.908548	99.274509
15579.909120	99.229110
15589.908692	99.175513
15599.910264	99.137439
15609.909836	99.091611
15619.914408	98.988185
15629.909980	98.981586
15639.911552	98.943335
15649.908123	98.917105
15659.908696	98.844596
15669.908267	98.774509
15679.909840	98.733260
15689.909412	98.668774
15699.908984	98.650706
15709.910556	98.580153
15719.908127	98.543105
15729.909699	98.476731
15739.909272	98.443244
15749.907844	98.410577
15759.908415	98.341347
15769.909987	98.271035
15779.910560	98.222963
15789.909132	98.170006
15799.909703	98.115237
15809.910275	98.058140
15819.909847	98.001656
15829.908419	97.937831
15839.909991	97.896914
15849.909563	97.850700
15859.909135	97.787885
15869.911707	97.733764
15879.908279	97.648310
15889.909851	97.616251
15899.909423	97.533438
15909.907995	97.477759
15919.909567	97.428042
15929.910139	97.388217
15939.910711	97.319185
15949.910283	97.288545
15959.908855	97.250291
15969.911427	97.202934
15979.907999	97.134862
15989.910571	97.056532
15999.909142	96.987848
16009.911715	96.958943
16019.910286	96.954848
16029.907858	96.890426
16039.909431	96.835228
16049.910003	96.762447
16059.909575	96.678341
16069.909146	96.646936
16079.907718	96.565884
16089.910290	96.537117
16099.907862	96.420312
16109.910434	96.379661
16119.908006	96.369921
16129.909578	96.305353
16139.909150	96.282664
16149.909722	96.208020
16159.908294	96.166629
16169.909866	96.098493
16179.908438	96.061120
16189.910010	96.018529
16199.909582	95.925963
16209.909154	95.865027
16219.908726	95.815392
16229.909298	95.790136
16239.907870	95.719668
16249.909442	95.703196
16259.909014	95.614862
16269.908586	95.588708
16279.909158	95.554015
16289.909730	95.464324
16299.908302	95.437643
16309.910874	95.420380
16319.908445	95.368493
16329.911017	95.311620
16339.908589	95.276071
16349.908162	95.212492
16359.909733	95.120353
16369.909306	95.086771
16379.909877	95.031304
16389.908449	94.982588
16399.909021	94.962604
16409.910594	94.867920
16419.910165	94.813393
16429.908737	94.796319
16439.910309	94.738729
16449.907881	94.701198
16459.909453	94.620132
16469.910025	94.560016
16479.910597	94.516022
16489.942171	94.446371
16499.908741	94.415105
16509.913313	94.346767
16519.908885	94.273293
16529.908457	94.224185
16539.908029	94.175292
16549.908601	94.080966
16559.909173	94.059132
16569.911745	94.005135
16579.910317	93.973678
16589.909889	93.868966
16599.910461	93.845681
16609.908032	93.846754
16619.908605	93.748626
16629.909177	93.712097
16639.908749	93.659471
16649.910321	93.565860
16659.908893	93.554877
16669.909464	93.469535
16679.909037	93.475029
16689.907609	93.406393
16699.908180	93.339587
16709.909752	93.301831
16719.910324	93.257425
16729.906896	93.205784
16739.910468	93.151912
16749.909040	93.126812
16759.909612	93.021830
16769.908184	92.985668
16779.908756	92.979612
16789.910328	92.919863
16799.907900	92.850018
16809.909472	92.812605
16819.910044	92.753202
16829.913616	92.709843
16839.910188	92.662330
16849.908760	92.623661
16859.910332	92.590507
16869.907904	92.534196
16879.909476	92.451274
16889.909048	92.402859
16899.910620	92.331507
16909.909192	92.332370
16919.909764	92.299794
16929.908336	92.246662
16939.909908	92.207984
16949.909480	92.152699
16959.909051	92.101828
16969.909624	92.038954
16979.909195	91.978373
16989.907767	91.914462
16999.909339	91.867066
17009.908911	91.844536
17019.910483	91.817649
17029.909055	91.741233
17039.907627	91.715744
17049.910199	91.638046
17059.908771	91.542067
17069.910343	91.515707
17079.922916	91.489717
17089.909487	91.423224
17099.908059	91.351407
17109.909631	91.304472
17119.908203	91.256430
17129.909775	91.199563
17139.909347	91.167360
17149.910919	91.135429
17159.908491	91.067318
17169.909063	91.007316
17179.909635	90.986862
17189.911207	90.944202
17199.908779	90.885549
17209.910351	90.866949
17219.908923	90.821916
17229.910495	90.754484
17239.908067	90.697508
17249.908638	90.652300
17259.910211	90.593606
17269.909782	90.514748
17279.910355	90.487913
17289.908926	90.473960
17299.909498	90.386612
17309.910070	90.332690
17319.907642	90.337107
17329.909214	90.279216
17339.908786	90.196668
17349.910358	90.126051
17359.910930	90.113629
17369.913502	90.037046
17379.909074	90.018808
17389.909646	89.912696
17399.908218	89.891832
17409.909790	89.809537
17419.909362	89.762453
17429.912934	89.737409
17439.909506	89.664414
17449.910078	89.644750
17459.907650	89.578946
17469.908222	89.562199
17479.908794	89.525882
17489.909366	89.487058
17499.909938	89.446568
17509.911510	89.361444
17519.912082	89.306782
17529.909654	89.302172
17539.910225	89.252591
17549.907797	89.193421
17559.909369	89.097777
17569.907941	89.045933
17579.909513	89.033720
17589.908085	89.047033
17599.909657	88.955016
17609.907229	88.905650
17619.907801	88.887482
17629.909373	88.787075
17639.909945	88.763644
17649.910517	88.698563
17659.908089	88.652932
17669.908661	88.621830
17679.909233	88.595845
17689.908805	88.524086
17699.933378	88.483270
17709.911949	88.408363
17719.910521	88.369220
17729.910093	88.336782
17739.909665	88.285731
17749.909237	88.225380
17759.907809	88.218595
17769.908381	88.165862
17779.909953	88.061489
17789.910525	88.015762
17799.926098	88.039469
17809.909669	87.964450
17819.909241	87.945112
17829.910813	87.893184
17839.909385	87.829667
17849.909956	87.797339
17859.909529	87.734444
17869.909101	87.681883
17879.907672	87.631706
17889.906244	87.604296
17899.908816	87.565598
17909.908388	87.509351
17919.908960	87.423650
17929.908532	87.417808
17939.909104	87.374009
17949.906676	87.312790
17959.909248	87.249854
17969.908820	87.214139
17979.909392	87.160603
17989.909964	87.111260
17999.909536	87.053358
18009.908108	87.011376
18019.909680	86.969362
18029.910252	86.916370
18039.907824	86.895411
18049.909396	86.807711
18059.908968	86.754032
18069.909540	86.747662
18079.909112	86.720931
18089.910684	86.662290
18099.910256	86.614755
18109.907828	86.605871
18119.909400	86.543109
18129.912972	86.521604
18139.909544	86.486304
18149.910116	86.383648
18159.907688	86.369188
18169.910260	86.330606
18179.908832	86.256208
18189.910404	86.226293
18199.908976	86.156072
18209.911548	86.132876
18219.917120	86.100453
18229.909691	86.082852
18239.910264	86.025065
18249.910835	85.929706
18259.910408	85.911485
18269.908979	85.886532
18279.910551	85.850511
18289.908123	85.768295
18299.910695	85.741381
18309.909267	85.669538
18319.908839	85.629326
18329.908411	85.591243
18339.908983	85.527830
18349.907555	85.492781
18359.910127	85.453482
18369.909699	85.415876
18379.908271	85.374862
18389.908843	85.335375
18399.908415	85.270579
18409.909987	85.245195
18419.909559	85.187624
18429.907131	85.200729
18439.910703	85.124139
18449.908275	85.071632
18459.908847	85.046405
18469.910419	85.000339
18479.908990	84.930763
18489.909563	84.897452
18499.909134	84.877292
18509.908706	84.794713
18519.908278	84.775092
18529.907850	84.723431
18539.908422	84.687992
18549.907994	84.699260
18559.910566	84.631029
18569.918139	84.535038
18579.909710	84.550715
18589.910282	84.482708
18599.909854	84.449346
18609.910426	84.392541
18619.907998	84.334467
18629.908570	84.260368
18639.908142	84.230871
18649.909714	84.143266
18659.910286	84.158544
18669.910858	84.102621
18679.909430	84.090626
18689.909002	84.017326
18699.910574	83.990378
18709.911146	83.969355
18719.911718	83.940986
18729.910290	83.870746
18739.907862	83.833614
18749.908433	83.767797
18759.909006	83.758118
18769.909578	83.676920
18779.910150	83.633421
18789.908721	83.634724
18799.909294	83.584375
18809.907866	83.528067
18819.910438	83.479897
18829.908010	83.435793
18839.909582	83.410467
18849.908153	83.388515
18859.908725	83.283120
18869.910297	83.282373
18879.909869	83.230959
18889.908441	83.196223
18899.910013	83.134056
18909.908585	83.062684
18919.909157	83.039457
18929.907729	83.019222
18939.909301	83.013464
18949.908873	82.912732
18959.909445	82.910927
18969.910017	82.837349
18979.908589	82.811894
18989.908161	82.798776
18999.908733	82.695790
19009.908305	82.690470
19019.909877	82.652081
19029.909449	82.582107
19039.910021	82.513397
19049.911593	82.506723
19059.909164	82.454409
19069.908737	82.428577
19079.909308	82.366568
19089.909881	82.317354
19099.909452	82.301816
19109.909024	82.236945
19119.909596	82.205228
19129.908168	82.169021
19139.907740	82.129071
19149.908312	82.054440
19159.908885	82.009806
19169.909456	82.009535
19179.908028	81.919883
19189.908600	81.920883
19199.909172	81.839722
19209.910744	81.789547
19219.909316	81.771085
19229.909888	81.743681
19239.909460	81.681509
19249.910032	81.648587
19259.908604	81.617860
19269.912176	81.563375
19279.908748	81.522791
19289.910320	81.459032
19299.907892	81.444272
19309.909464	81.428460
19319.908036	81.337645
19329.910608	81.299076
19339.910180	81.266323
19349.909752	81.220937
19359.910324	81.197962
19369.908895	81.189630
19379.910468	81.110641
19389.909039	81.103866
19399.908611	81.042993
19409.909184	80.988381
19419.908755	80.912902
19429.909328	80.898985
19439.906899	80.880581
19449.908471	80.840698
19459.911044	80.702550
19469.910615	80.731474
19479.910187	80.679466
19489.907759	80.662975
19499.911331	80.585564
19509.907903	80.585515
19519.909475	80.537379
19529.921048	80.474574
19539.910619	80.434292
19549.908191	80.462526
19559.910763	80.366129
19569.910335	80.315206
19579.908907	80.283033
19589.910479	80.245096
19599.911051	80.236098
19609.908623	80.224868
19619.908195	80.152156
19629.910767	80.104711
19639.909339	80.077705
19649.909911	80.047192
19659.910483	79.977269
19669.910055	79.929160
19679.908627	79.878801
19689.908198	79.820254
19699.907771	79.762005
19709.908342	79.733334
19719.908915	79.740469
19729.909486	79.704645
19739.908058	79.666128
19749.908630	79.604361
19759.910203	79.564631
19769.909774	79.510210
19779.909346	79.459987
19789.907918	79.467322
19799.909490	79.419582
19809.909062	79.379984
19819.910634	79.362524
19829.909206	79.243056
19839.909778	79.248415
19849.909350	79.239691
19859.908922	79.173279
19869.909494	79.182079
19879.909066	79.111694
19889.909638	79.121862
19899.908210	79.070196
19909.911782	78.981871
19919.909354	78.995552
19929.909926	78.924707
19939.910498	78.891720
19949.910070	78.855650
19959.907641	78.789113
19969.911214	78.741702
19979.908786	78.699962
19989.911358	78.636931
[truncated: 428 more rows]
