# Supplementary material for: Conductivity and radio frequency performance data for silver nanoparticle inks deposited via aerosol jet deposition and processed under varying conditions
Source: Data Brief. 2020 Sep 24;33:106331. doi: 10.1016/j.dib.2020.106331 (PMC7560714; doi:10.1016/j.dib.2020.106331)
Supplement: Supplementary file 3 [file mmc3.zip › Sintering Study/Sintering Data/Set15_145C_Vacuum.lvm]

0.000000	26.994238
9.912567	27.035516
19.909139	27.050962
29.909710	27.082652
39.911283	27.078850
49.912855	27.148422
59.911427	27.174739
69.911999	27.213830
79.910571	27.223048
89.912142	27.302444
99.910715	27.332391
109.912286	27.372839
119.909858	27.353230
129.913431	27.446594
139.912003	27.441965
149.911574	27.474259
159.909146	27.521873
169.909718	27.566811
179.912290	27.676826
189.909862	27.692238
199.912434	27.676648
209.909006	27.777302
219.912578	27.842203
229.911150	27.901301
239.926723	27.980852
249.913294	28.003089
259.911866	28.097121
269.912438	28.166079
279.912010	28.271486
289.910582	28.316526
299.910154	28.402833
309.908726	28.508135
319.913298	28.580022
329.909870	28.680837
339.910441	28.767799
349.910014	28.881804
359.908586	28.977141
369.911158	29.080257
379.910729	29.172557
389.911302	29.279579
399.909873	29.409105
409.911446	29.505566
419.911017	29.650485
429.912590	29.761000
439.910161	29.877633
449.911733	30.036326
459.912305	30.169272
469.908877	30.279957
479.912449	30.426659
489.912021	30.640839
499.912593	30.731425
509.912165	30.853933
519.911737	30.997676
529.911309	31.129322
539.909881	31.289159
549.910453	31.492987
559.912025	31.673871
569.910597	31.863435
579.911169	32.010722
589.911741	32.204511
599.911313	32.345758
609.910885	32.543892
619.911457	32.728041
629.913029	32.900436
639.910601	33.133650
649.910172	33.364794
659.909744	33.550381
669.912317	33.791235
679.910889	33.993807
689.911460	34.191686
699.912033	34.431424
709.910604	34.658532
719.911176	34.891316
729.918749	35.114839
739.912321	35.332270
749.910892	35.614866
759.911464	35.809448
769.912036	36.094233
779.910608	36.302750
789.910180	36.580022
799.911752	36.857526
809.910324	37.142827
819.909896	37.436778
829.910468	37.712378
839.911040	37.957657
849.912612	38.250358
859.911184	38.495627
869.908756	38.862622
879.913328	39.662821
889.910900	40.148726
899.913472	40.506035
909.912044	40.838796
919.911616	41.122389
929.913188	41.386079
939.909760	41.688033
949.911332	41.996414
959.910903	42.117294
969.912476	42.287073
979.912047	42.531322
989.910619	42.821895
999.912191	43.159707
1009.911764	43.483152
1019.922336	43.832629
1029.910907	44.196771
1039.910479	44.554847
1049.911051	44.936855
1059.909623	45.351960
1069.911195	45.742470
1079.909767	46.135766
1089.911339	46.536850
1099.908911	46.973153
1109.911483	47.404451
1119.910055	47.848185
1129.912627	48.269359
1139.913199	48.656842
1149.909771	49.082678
1159.911343	49.477187
1169.911915	49.960371
1179.910487	50.351658
1189.912059	50.779420
1199.911631	51.239794
1209.911203	51.630008
1219.909775	52.065822
1229.911347	52.510766
1239.910919	52.934740
1249.911491	53.404305
1259.912063	53.860774
1269.909635	54.313976
1279.910206	54.702716
1289.910779	55.144308
1299.911351	55.587539
1309.910923	56.045981
1319.912495	56.527532
1329.911067	56.988211
1339.909638	57.445054
1349.911211	57.893007
1359.908782	58.372319
1369.910354	58.885971
1379.911926	59.354177
1389.912498	59.810556
1399.910070	60.291065
1409.911642	60.784582
1419.910214	61.291767
1429.910786	61.812114
1439.908358	62.266355
1449.911930	62.797626
1459.911502	63.280664
1469.911074	63.836507
1479.911646	64.339425
1489.912218	64.883388
1499.913790	65.350205
1509.912362	65.913173
1519.909934	66.456116
1529.910506	66.944263
1539.910078	67.471856
1549.912650	67.995226
1559.910222	68.525104
1569.911794	69.052030
1579.909366	69.572495
1589.908937	70.102361
1599.911510	70.619790
1609.911081	71.139688
1619.909653	71.714252
1629.910225	72.223739
1639.910798	72.710095
1649.913370	73.224583
1659.908941	73.803431
1669.908513	74.318879
1679.912085	74.753096
1689.910657	75.352751
1699.911229	75.862075
1709.909801	76.347355
1719.912373	76.901604
1729.909945	77.382788
1739.912517	77.853620
1749.912089	78.392785
1759.910661	78.888537
1769.911233	79.418014
1779.911805	79.908639
1789.911377	80.397414
1799.910949	80.879251
1809.909521	81.342003
1819.911093	81.802628
1829.910665	82.333975
1839.911237	82.766452
1849.910809	83.229764
1859.910380	83.697844
1869.909953	84.138240
1879.912525	84.594455
1889.911097	85.015929
1899.910668	85.424582
1909.910241	85.872303
1919.910812	86.311489
1929.909384	86.740866
1939.910956	87.156556
1949.910528	87.587058
1959.910100	87.996352
1969.910672	88.406353
1979.911244	88.791196
1989.909816	89.168396
1999.912388	89.560751
2009.910960	89.967561
2019.911532	90.324559
2029.911104	90.663811
2039.910676	91.042679
2049.911248	91.429341
2059.910820	91.785005
2069.910392	92.175951
2079.910964	92.522057
2089.909536	92.910380
2099.909108	93.220428
2109.912680	93.518719
2119.912252	93.911989
2129.910824	94.304218
2139.910396	94.587302
2149.909968	94.949514
2159.911540	95.272760
2169.910111	95.654537
2179.908683	95.939256
2189.910255	96.278507
2199.911828	96.630916
2209.909400	96.955875
2219.908971	97.347366
2229.913544	97.683366
2239.910115	98.047592
2249.909688	98.369325
2259.910259	98.691660
2269.912831	99.051809
2279.912404	99.397119
2289.911975	99.754249
2299.912547	100.118749
2309.910119	100.373480
2319.909691	100.722145
2329.911263	101.077160
2339.908835	101.444512
2349.910407	101.763407
2359.911979	102.032143
2369.910551	102.406137
2379.911123	102.697378
2389.910695	103.006015
2399.911267	103.319797
2409.909839	103.681160
2419.911411	103.939098
2429.911983	104.236111
2439.911555	104.542431
2449.912127	104.826872
2459.910699	105.076922
2469.910271	105.374647
2479.909842	105.684461
2489.912415	106.388328
2499.912987	106.984814
2509.911559	107.393383
2519.910131	107.663728
2529.910703	107.902723
2539.908274	108.122652
2549.911847	108.330629
2559.910419	108.508633
2569.910990	108.821755
2579.914563	109.028890
2589.912134	109.290842
2599.911706	109.495863
2609.910278	109.718582
2619.910850	109.937947
2629.911422	110.160902
2639.910994	110.393543
2649.912566	110.559496
2659.909138	110.855795
2669.913710	111.060836
2679.914282	111.218644
2689.912854	111.439634
2699.912426	111.624131
2709.910998	111.831914
2719.911570	112.064869
2729.912142	112.253001
2739.910714	112.442210
2749.914286	112.661527
2759.912858	112.880689
2769.911430	113.119873
2779.914002	113.325523
2789.911574	113.538466
2799.910146	113.685576
2809.911717	113.878753
2819.911290	114.095773
2829.909862	114.322111
2839.910433	114.513334
2849.912005	114.543860
2859.909577	114.662038
2869.911150	114.826984
2879.910721	115.014897
2889.910293	115.224752
2899.911865	115.433542
2909.911438	115.629787
2919.909009	115.905310
2929.911581	116.123180
2939.913153	116.316599
2949.909725	116.514735
2959.910297	116.725890
2969.910869	116.969696
2979.909441	117.172063
2989.910013	117.359485
2999.911585	117.520831
3009.912157	117.769956
3019.911729	117.954911
3029.911301	118.127167
3039.910873	118.328616
3049.910445	118.481786
3059.911017	118.706331
3069.908588	118.900843
3079.910161	119.101600
3089.912733	119.285379
3099.912305	119.398602
3109.910877	119.621547
3119.910449	119.781014
3129.911020	119.943552
3139.912592	120.137730
3149.910164	120.314602
3159.908736	120.502671
3169.912309	120.675004
3179.909880	120.803233
3189.911452	121.000812
3199.912024	121.144805
3209.911596	121.322072
3219.913168	121.473768
3229.911740	121.608313
3239.911312	121.745670
3249.907884	121.822366
3259.910456	122.013041
3269.910028	122.117834
3279.912600	122.293583
3289.911172	122.424388
3299.911744	122.534417
3309.911316	122.669077
3319.909888	122.798774
3329.910460	122.896673
3339.910032	123.021008
3349.911604	123.169770
3359.910176	123.253058
3369.910748	123.368295
3379.913320	123.483562
3389.911891	123.615123
3399.910464	123.713144
3409.911036	123.834781
3419.911608	123.931157
3429.912179	124.051555
3439.919752	124.154247
3449.911324	124.230463
3459.909895	124.343042
3469.913467	124.419848
3479.910039	124.502989
3489.910611	124.635546
3499.911183	124.692583
3509.909755	124.766332
3519.911327	124.865790
3529.909899	124.958558
3539.911471	125.045532
3549.912043	125.115947
3559.909615	125.207909
3569.911187	125.315362
3579.911759	125.362704
3589.912331	125.396296
3599.909903	125.473705
3609.911475	125.546094
3619.909047	125.626958
3629.910619	125.671118
3639.911191	125.723397
3649.909763	125.771822
3659.911335	125.831684
3669.911907	125.909928
3679.911479	125.945630
3689.910050	126.012235
3699.910623	126.060786
3709.910194	126.100148
3719.909767	126.176019
3729.909338	126.244718
3739.910911	126.277576
3749.910482	126.303240
3759.911055	126.379155
3769.911626	126.401900
3779.912199	126.440593
3789.909770	126.491860
3799.913342	126.528513
3809.909914	126.530473
3819.912487	126.584448
3829.911058	126.611277
3839.911630	126.654388
3849.912202	126.711538
3859.910774	126.733171
3869.912346	126.793333
3879.912918	126.773616
3889.911490	126.804660
3899.910062	126.842528
3909.910634	126.844272
3919.912206	126.891342
3929.911778	126.904768
3939.911350	126.913070
3949.910922	126.970897
3959.911494	126.947445
3969.912066	126.962086
3979.910638	126.976338
3989.911210	126.936802
3999.910782	127.003094
4009.911354	127.029396
4019.911926	127.009606
4029.911498	127.014274
4039.911069	127.049907
4049.910642	127.030875
4059.911213	127.034419
4069.910785	127.093208
4079.911357	127.088736
4089.912930	127.028957
4099.910501	127.039096
4109.912074	127.066665
4119.909645	127.062238
4129.911217	127.066876
4139.909789	127.079156
4149.910361	127.054220
4159.911933	127.070428
4169.911505	127.124146
4179.912077	127.065637
4189.910649	127.663689
4199.912221	127.824205
4209.909793	127.859816
4219.912365	127.769691
4229.910937	127.760130
4239.914509	127.685902
4249.913081	127.634261
4259.909653	127.549252
4269.911225	127.514594
4279.910797	127.475299
4289.911369	127.404748
4299.912941	127.337809
4309.911513	127.325291
4319.913085	127.299275
4329.911656	127.217639
4339.912229	127.202079
4349.910800	127.226653
4359.910372	127.213098
4369.909945	127.160863
4379.912517	127.152878
4389.911088	127.100853
4399.911660	127.033387
4409.912232	127.041545
4419.914804	127.006625
4429.910376	126.999360
4439.912949	127.009084
4449.912520	126.998900
4459.912092	126.924490
4469.909664	126.841330
4479.912236	126.606673
4489.910808	126.515762
4499.911380	126.418720
4509.910952	126.353621
4519.912524	126.251950
4529.911096	126.279070
4539.910668	126.270036
4549.911240	126.282404
4559.912812	126.270377
4569.910384	126.258711
4579.910956	126.239937
4589.913528	126.213804
4599.911100	126.156136
4609.908671	126.146062
4619.912244	126.100441
4629.910816	126.073725
4639.911387	126.038309
4649.909959	126.058092
4659.912531	125.949419
4669.910103	125.942354
4679.909676	125.953580
4689.910247	125.859822
4699.912819	125.821351
4709.919392	125.805229
4719.911963	125.735943
4729.910535	125.735129
4739.914107	125.663633
4749.910679	125.665236
4759.910251	125.641984
4769.909823	125.603436
4779.910395	125.483527
4789.908967	125.512779
4799.910539	125.408282
4809.913111	125.403756
4819.909683	125.360426
4829.912255	125.318373
4839.909827	125.302464
4849.910399	125.227148
4859.910971	125.172624
4869.911543	125.077212
4879.911115	125.022882
4889.910686	124.999548
4899.912259	124.949518
4909.910830	124.846824
4919.911403	124.821832
4929.910975	124.825592
4939.911547	124.756427
4949.911119	124.765295
4959.908690	124.701835
4969.912262	124.661453
4979.910834	124.532409
4989.912406	124.511374
4999.909978	124.471082
5009.913550	124.406371
5019.911122	124.365104
5029.910694	124.339475
5039.910266	124.233065
5049.911838	124.251043
5059.911410	124.120837
5069.911982	124.094970
5079.911554	124.054237
5089.912126	123.994616
5099.909698	123.960368
5109.911270	123.878660
5119.912842	123.875303
5129.910414	123.834067
5139.910986	123.766909
5149.912558	123.664075
5159.912130	123.651062
5169.910702	123.563742
5179.911274	123.512028
5189.909846	123.477381
5199.913418	123.397033
5209.910990	123.364044
5219.911561	123.298925
5229.910133	123.222091
5239.912706	123.188487
5249.910277	123.119532
5259.909850	123.057875
5269.910421	122.967545
5279.909993	122.938949
5289.911565	122.879615
5299.912138	122.800926
5309.911709	122.814604
5319.912282	122.779192
5329.911853	122.694235
5339.910425	122.603777
5349.910997	122.543127
5359.909569	122.503707
5369.911141	122.434053
5379.910713	122.363725
5389.912285	122.315540
5399.909857	122.257301
5409.912429	122.200765
5419.911001	122.135871
5429.910573	122.110908
5439.910145	122.068230
5449.910717	121.978070
5459.910289	121.938686
5469.910861	121.802359
5479.910433	121.776340
5489.913005	121.717070
5499.910577	121.662644
5509.912149	121.617807
5519.909720	121.560380
5529.911293	121.513879
5539.910864	121.484247
5549.913437	121.387359
5559.912009	121.337697
5569.911581	121.295912
5579.914153	121.228724
5589.911725	121.165515
5599.911296	121.080862
5609.911869	121.029888
5619.911440	120.973293
5629.912013	120.901650
5639.917585	120.850452
5649.912156	120.833097
5659.911728	120.800677
5669.911300	120.759795
5679.911872	120.702682
5689.912444	120.604749
5699.914016	120.549863
5709.910588	120.517191
5719.913160	120.489641
5729.909732	120.312866
5739.912304	120.302511
5749.909876	120.242282
5759.911448	120.150317
5769.911020	120.057433
5779.912592	120.047557
5789.911164	120.019075
5799.909736	119.913756
5809.911308	119.881648
5819.912880	119.802793
5829.911452	119.725671
5839.912024	119.690865
5849.912596	119.555886
5859.911168	119.507176
5869.910739	119.445796
5879.911312	119.354684
5889.912884	119.251192
5899.910455	119.176406
5909.910028	119.148260
5919.910599	119.036265
5929.910172	118.989843
5939.912744	118.945029
5949.912315	118.869767
5959.910887	118.860418
5969.912459	118.816054
5979.909031	118.708831
5989.912603	118.668515
5999.911175	118.598051
6009.911747	118.553188
6019.911319	118.422052
6029.911891	118.364292
6039.914463	118.340845
6049.911035	118.196874
6059.911607	118.138277
6069.910179	118.110113
6079.912751	118.032191
6089.910323	118.005911
6099.912895	117.927404
6109.912467	117.837995
6119.912039	117.795887
6129.912611	117.763294
6139.912183	117.676271
6149.913755	117.659463
6159.911326	117.597087
6169.912899	117.487624
6179.911470	117.460383
6189.909042	117.416429
6199.912615	117.361699
6209.911187	117.315433
6219.910758	117.209223
6229.911330	117.140871
6239.911902	117.054206
6249.912474	117.019624
6259.911047	116.954633
6269.909618	116.851213
6279.910190	116.774569
6289.911762	116.739380
6299.911334	116.652476
6309.911906	116.586566
6319.911478	116.528490
6329.911050	116.462712
6339.908622	116.439653
6349.911194	116.356924
6359.909766	116.305475
6369.911338	116.241087
6379.910910	116.161252
6389.912482	116.107871
6399.911054	116.033885
6409.911626	115.977341
6419.911198	115.873858
6429.912770	115.833614
6439.912342	115.750288
6449.911914	115.696319
6459.912486	115.641368
6469.911057	115.592022
6479.912630	115.552533
6489.911201	115.478612
6499.911774	115.413869
6509.911345	115.364434
6519.910917	115.304302
6529.912489	115.216668
6539.912061	115.201162
6549.909633	115.111832
6559.912205	115.018572
6569.911777	114.937589
6579.909349	115.358563
6589.911922	115.547153
6599.911493	115.616901
6609.913065	115.600169
6619.908637	115.441411
6629.912209	115.334661
6639.911781	115.240603
6649.911353	115.150386
6659.911925	115.020675
6669.911497	114.916516
6679.909069	114.799684
6689.908641	114.732452
6699.909213	114.673672
6709.908785	114.568825
6719.913357	114.442459
6729.908928	114.384768
6739.912501	114.323322
6749.910073	114.296321
6759.911644	114.218497
6769.911217	114.116327
6779.910789	114.060319
6789.922361	113.971814
6799.911932	113.867631
6809.918505	113.828643
6819.919077	113.753596
6829.917649	113.709936
6839.917221	113.628315
6849.919793	113.575593
6859.918365	113.493569
6869.918937	113.394722
6879.917509	113.334068
6889.917080	113.335437
6899.917653	113.179310
6909.918225	112.910350
6919.916797	112.768949
6929.917368	112.647449
6939.917941	112.556507
6949.917512	112.500389
6959.920084	112.454367
6969.916656	112.394931
6979.919229	112.347036
6989.921801	112.261049
6999.919372	112.174920
7009.918944	112.127740
7019.918516	112.076916
7029.917088	112.032126
7039.915660	111.957504
7049.916232	111.876975
7059.917804	111.829493
7069.918376	111.807140
7079.917948	111.703336
7089.918520	111.640157
7099.920092	111.626213
7109.916664	111.536904
7119.918236	111.519076
7129.918808	111.473375
7139.919380	111.402482
7149.916952	111.340437
7159.918524	111.298190
7169.918096	111.223752
7179.919668	111.174112
7189.918240	111.119503
7199.917811	111.060219
7209.918384	111.038616
7219.922956	110.937691
7229.918528	110.904645
7239.919099	110.789623
7249.918672	110.753551
7259.919243	110.697088
7269.917815	110.643178
7279.920387	110.558897
7289.917959	110.518318
7299.919531	110.455517
7309.919103	110.408203
7319.917675	110.361696
7329.918247	110.277979
7339.918819	110.197051
7349.918391	110.536138
7359.916963	110.765496
7369.918535	110.752967
7379.918107	110.719328
7389.917679	110.607037
7399.918251	110.498819
7409.917823	110.430997
7419.921395	110.293722
7429.915967	110.171792
7439.918539	110.111367
7449.918111	110.004887
7459.919683	109.877593
7469.919255	109.808179
7479.917827	109.708740
7489.917398	109.667684
7499.917971	109.549412
7509.918542	109.468352
7519.921115	109.410066
7529.917686	109.371107
7539.918259	109.241495
7549.917830	109.190165
7559.919403	109.127594
7569.917974	109.030051
7579.917546	108.928396
7589.918118	108.683159
7599.916690	108.580461
7609.919262	108.441595
7619.918834	108.369235
7629.919406	108.311397
7639.918978	108.239309
7649.920550	108.245627
7659.918122	108.178805
7669.917694	108.086397
7679.918266	108.006519
7689.917838	107.967101
7699.917410	107.909006
7709.918982	107.845638
7719.917554	107.798800
7729.917126	107.720941
7739.916698	107.636024
7749.919270	107.598145
7759.918842	107.542247
7769.918414	107.521607
7779.918986	107.481660
7789.919558	107.417276
7799.917130	107.394919
7809.917702	107.317001
7819.918273	107.255354
7829.919846	107.187575
7839.917418	107.192000
7849.917989	107.076174
7859.920562	107.028888
7869.918133	106.954130
7879.918705	106.884318
7889.916277	106.867523
7899.917849	106.793549
7909.918421	106.742374
7919.918993	106.674425
7929.918565	106.619929
7939.918137	106.571820
7949.917709	106.489346
7959.919281	106.443269
7969.917853	106.421360
7979.917425	106.319135
7989.917997	106.246309
7999.917569	106.183112
8009.918141	106.130355
8019.917713	106.091885
8029.918285	106.016591
8039.917857	105.938605
8049.918429	105.900911
8059.917001	105.858171
8069.915573	106.242598
8079.917145	106.402070
8089.916717	106.380427
8099.926289	106.377695
8109.917861	106.235473
8119.918433	106.162679
8129.918005	106.062274
8139.919577	105.986314
8149.919148	105.883751
8159.917720	105.775401
8169.917293	105.704910
8179.916864	105.677189
8189.918437	105.558688
8199.918008	105.402696
8209.917580	105.345347
8219.918152	105.307525
8229.916724	105.206449
8239.919296	105.136053
8249.918868	105.071973
8259.918440	105.025446
8269.919012	104.957057
8279.918584	104.897011
8289.916156	104.840490
8299.917728	104.724828
8309.916300	104.646677
8319.917872	104.518704
8329.917444	104.302182
8339.919016	104.149039
8349.918588	104.067638
8359.917160	103.999328
8369.916732	103.938099
8379.920304	103.903759
8389.917876	103.845593
8399.919448	103.813701
8409.917019	103.745824
8419.918591	103.694589
8429.918164	103.638435
8439.924736	103.563037
8449.918307	103.529596
8459.916879	103.483701
8469.919452	103.418533
8479.917023	103.373627
8489.917595	103.322024
8499.919168	103.288912
8509.918739	103.244530
8519.918311	103.184641
8529.918883	103.111668
8539.918455	103.060874
8549.916027	103.008818
8559.918599	102.950974
8569.919171	102.885149
8579.917743	102.822903
8589.918315	102.750007
8599.919887	102.722348
8609.918459	102.662998
8619.918031	102.604718
8629.916603	102.591764
8639.918175	102.523490
8649.919747	102.477145
8659.916319	102.445845
8669.917891	102.325236
8679.916463	102.284495
8689.917035	102.250114
8699.917607	102.169897
8709.918179	102.110091
8719.916750	102.104409
8729.918323	101.996875
8739.915895	101.948240
8749.918467	101.900579
8759.918038	101.817883
8769.917611	101.789376
8779.917182	101.738865
8789.917754	101.622175
8799.918326	101.614259
8809.917898	101.544458
8819.917470	101.485150
8829.918042	101.389728
8839.917614	101.347918
8849.918186	101.259822
8859.916758	101.219369
8869.917330	101.183456
8879.919902	101.099576
8889.919474	101.075525
8899.918046	101.032774
8909.916618	100.961799
8919.919190	100.872459
8929.917762	100.846024
8939.918334	100.795480
8949.916906	100.753283
8959.918478	100.698665
8969.920050	100.645308
8979.915622	100.581785
8989.920194	100.495763
8999.916766	100.478358
9009.918338	100.457459
9019.917910	100.342027
9029.916481	100.332355
9039.917054	100.287008
9049.919626	100.199845
9059.918198	100.182848
9069.919770	100.075632
9079.918342	100.034371
9089.917913	99.998310
9099.917485	99.931505
9109.920057	99.878558
9119.915629	99.819498
9129.919201	99.797133
9139.918773	99.703590
9149.930346	99.688767
9159.916917	99.638336
9169.918489	99.555755
9179.919061	99.467154
9189.920633	99.417057
9199.917205	99.349180
9209.917777	99.304354
9219.918349	99.267099
9229.917921	99.197414
9239.918493	99.140129
9249.918065	99.089697
9259.917637	99.032288
9269.918209	99.009321
9279.921781	98.968079
9289.919353	98.878967
9299.917925	98.820116
9309.917497	98.750614
9319.918069	98.702736
9329.916641	98.644758
9339.919213	98.612922
9349.918785	98.581486
9359.917356	98.534964
9369.919929	98.458192
9379.918500	98.877246
9389.916072	99.139295
9399.917645	99.192259
9409.948218	99.149614
9419.917789	99.000918
9429.918360	98.909021
9439.916932	98.785909
9449.920505	98.682421
9459.918076	98.624703
9469.916648	98.500804
9479.917220	98.374030
9489.917792	98.335298
9499.918364	98.195847
9509.917936	98.145166
9519.918508	98.081109
9529.923080	98.000176
9539.916652	97.896326
9549.918224	97.882744
9559.918796	97.774246
9569.918368	97.770470
9579.917940	97.686203
9589.920512	97.675303
9599.918084	97.575809
9609.917655	97.509880
9619.918228	97.433997
9629.917799	97.356089
9639.918372	97.286276
9649.918943	97.218421
9659.920516	97.167183
9669.919087	97.159674
9679.918660	97.094326
9689.920232	97.067890
9699.919804	97.010829
9709.920375	96.939578
9719.917947	96.905690
9729.918519	96.916946
9739.918091	96.777727
9749.918664	96.547238
9759.920235	96.432156
9769.920807	96.266684
9779.917379	96.243358
9789.918951	96.154213
9799.919523	96.105796
9809.920095	96.061845
9819.920667	95.998557
9829.919239	95.938644
9839.918811	95.895947
9849.919383	95.863133
9859.916955	95.785580
9869.919527	95.747193
9879.928099	95.698503
9889.920671	95.650208
9899.920243	95.636237
9909.919815	95.577229
9919.919387	95.579258
9929.919959	95.465245
9939.919531	95.391906
9949.918103	95.382059
9959.918674	95.285779
9969.920247	95.238864
9979.918818	95.197554
9989.919391	95.137662
9999.917963	95.088027
10009.919535	95.029022
10019.919106	94.956799
10029.922678	94.963163
10039.918250	94.908129
10049.919822	94.896145
10059.920394	94.843856
10069.918966	94.774190
10079.920538	94.700917
10089.918110	94.674997
10099.917682	94.628072
10109.918254	94.561536
10119.917826	94.495296
10129.920398	94.516412
10139.916970	94.420987
10149.921542	94.392809
10159.920114	94.359501
10169.918686	94.313440
10179.919258	94.247129
10189.921830	94.214502
10199.920402	94.160969
10209.918974	94.090490
10219.920546	93.974547
10229.921118	93.947510
10239.920690	93.882417
10249.920262	93.851610
10259.917834	93.836744
10269.921406	93.807992
10279.917977	93.757714
10289.919549	93.711163
10299.920122	93.693427
10309.918694	93.622500
10319.919265	93.633333
10329.918838	93.540403
10339.919409	93.491163
10349.917981	93.386581
10359.919553	93.406512
10369.919125	93.351726
10379.919697	93.288008
10389.919269	93.245534
10399.917841	93.143928
10409.920413	93.073809
10419.918985	93.042607
10429.922557	93.024740
10439.919129	92.973595
10449.918701	92.910132
10459.920273	92.873673
10469.918845	92.830361
10479.920417	92.781478
10489.918989	92.742599
10499.921561	92.681714
10509.920133	92.620934
10519.918705	92.585853
10529.921277	92.561391
10539.918849	92.498527
10549.922421	92.437294
10559.920993	92.387879
10569.918565	92.381960
10579.919137	92.297854
10589.918709	92.225949
10599.919281	92.176814
10609.921853	92.076881
10619.920424	92.075520
10629.918996	92.006248
10639.919569	91.927950
10649.918140	91.897923
10659.918712	91.826027
10669.919284	91.798185
10679.918856	91.786249
10689.919428	91.698472
10699.921000	91.672795
10709.919572	91.535024
10719.920144	91.575477
10729.918716	91.521456
10739.919288	91.474164
10749.919860	91.401402
10759.919432	91.372412
10769.919004	91.316617
10779.919576	91.269242
10789.919148	91.216926
10799.919720	91.187234
10809.921292	91.128717
10819.918864	91.068854
10829.920436	91.019494
10839.918008	91.005441
10849.918580	90.953369
10859.921152	90.870772
10869.919724	90.845449
10879.918295	90.815488
10889.918868	90.753798
10899.921440	90.708976
10909.919012	90.646698
10919.918583	90.590377
10929.918155	90.559066
10939.918727	90.487764
10949.918299	90.489844
10959.921872	90.406375
10969.920444	90.369214
10979.918015	90.318511
10989.917587	90.252928
10999.920159	90.219476
11009.919731	90.153663
11019.920303	90.116846
11029.919875	90.101332
11039.918447	90.044506
11049.920019	90.003439
11059.917591	89.960645
11069.919163	89.907386
11079.918735	89.842887
11089.920307	89.811733
11099.919879	90.221547
11109.918451	90.557516
11119.919023	90.592340
11129.921595	90.558905
11139.918167	90.461659
11149.917739	90.417465
11159.918311	90.238707
11169.919883	90.173582
11179.918455	90.069429
11189.918026	89.984520
11199.918599	89.901540
11209.919170	89.786525
11219.919743	89.738379
11229.919314	89.660219
11239.918886	89.561989
11249.922459	89.442769
11259.922030	89.444363
11269.922603	89.409309
11279.919174	89.329934
11289.917746	89.263011
11299.921319	89.169784
11309.918890	89.118086
11319.929463	89.117384
11329.921034	89.060487
11339.920606	88.970799
11349.919178	88.938191
11359.919750	88.913484
11369.919322	88.865492
11379.918894	88.782981
11389.919466	88.721285
11399.918038	88.725734
11409.918610	88.611175
11419.918182	88.599543
11429.918754	88.532097
11439.918326	88.485971
11449.916898	88.396839
11459.920470	88.380807
11469.919042	88.330809
11479.918613	88.213053
11489.919186	88.209074
11499.919757	88.026939
11509.919330	87.919278
11519.918901	87.746268
11529.920474	87.641627
11539.920045	87.550191
11549.918617	87.497652
11559.918190	87.464867
11569.918761	87.424521
11579.920333	87.385542
11589.917905	87.371346
11599.919477	87.327702
11609.920049	87.296418
11619.918621	87.238333
11629.919193	87.214139
11639.918765	87.220712
11649.917337	87.160445
11660.697954	87.149459
11669.919481	87.094475
11679.921053	87.042043
11689.919625	87.015444
11699.920197	86.980377
11709.918769	86.955752
11719.918341	86.930220
11729.918913	86.887788
11739.918485	86.795644
11749.919057	86.772689
11759.918629	86.734401
11769.920201	86.703863
11779.918773	86.619263
11789.919345	86.609059
11799.918917	86.598609
11809.918489	86.566008
11819.917060	86.510928
11829.918633	86.412442
11839.918204	86.377401
11849.917777	86.369376
11859.918348	86.351199
11869.918921	86.323344
11879.918492	86.241520
11889.921064	86.234504
11899.917636	86.169684
11909.922208	86.144778
11919.918780	86.127631
11929.919352	86.048866
11939.919924	85.986513
11949.921496	85.974210
11959.919068	85.942750
11969.921640	85.877382
11979.918212	85.837848
11989.917784	85.815125
11999.918356	85.695750
12009.919928	85.687899
12019.919500	85.590116
12029.918072	85.579389
12039.918644	85.507656
12049.919216	85.500080
12059.917788	85.414569
12069.921360	85.402859
12079.921932	85.355881
12089.919504	85.361896
12099.921076	85.298064
12109.920648	85.252848
12119.920219	85.226819
12129.918791	85.122329
12139.920363	85.060117
12149.919936	85.058916
12159.919508	85.041878
12169.921080	84.968714
12179.918652	84.863619
12189.921224	84.857706
12199.918795	84.806068
12209.918367	84.766995
12219.919940	84.714160
12229.920511	84.651044
12239.921083	84.573388
12249.919655	84.553108
12259.920227	84.518261
12269.918799	84.470884
12279.919371	84.491080
12289.921943	84.453115
12299.918515	84.417299
12309.919087	84.372541
12319.918659	84.313346
12329.919231	84.269575
12339.919803	84.180226
12349.920375	84.160863
12359.918947	84.112144
12369.919519	84.031878
12379.922091	84.002477
12389.919662	83.923447
12399.920235	83.903891
12409.919806	83.844461
12419.920379	83.801268
12429.919950	83.761038
12439.919523	83.721281
12449.920094	83.700302
12459.920667	83.644328
12469.919239	83.631178
12479.918810	83.557319
12489.918382	83.501538
12499.918954	83.467379
12509.918526	83.404678
12519.919098	83.373827
12529.919670	83.317677
12539.917242	83.260749
12549.918814	83.262698
12559.920386	83.231021
12569.918958	83.156481
12579.918530	83.159977
12589.920102	83.125499
12599.920674	83.034412
12609.920246	83.010678
12619.917818	82.958654
12629.918390	82.878421
12639.918962	82.869300
12649.921534	82.826886
12659.919106	82.781568
12669.918678	82.765220
12679.920250	82.702663
12689.917821	82.656782
12699.921394	82.592492
12709.917965	82.562200
12719.919538	82.531224
12729.919110	82.467301
12739.920681	82.416247
12749.920254	82.374977
12759.922826	82.378150
12769.918397	82.335025
12779.918969	82.284660
12789.920541	82.231146
12799.921113	82.181421
12809.918685	82.194369
12819.923257	82.141278
12829.918829	82.062928
12839.920401	82.049024
12849.919973	82.011243
12859.920545	82.004299
12869.919117	81.909283
12879.920689	81.918335
12889.918261	81.845642
12899.919833	81.825598
12909.919405	81.817621
12919.919977	81.739727
12929.920549	81.729193
12939.919121	81.672719
12949.917693	81.630314
12959.918265	81.603559
12969.916837	81.539005
12979.919409	81.517518
12989.916981	81.471329
12999.929554	81.393831
13009.920125	81.355211
13019.919697	81.367311
13029.919269	81.281402
13039.919841	81.250541
13049.918413	81.180046
13059.917984	81.158090
13069.919557	81.144220
13079.919128	81.050190
13089.921700	81.022930
13099.917272	80.988892
13109.917844	80.938632
13119.919416	80.900166
13129.919988	80.853641
13139.918560	80.818188
13149.919132	80.740290
13159.917704	80.766640
13169.918276	80.692522
13179.917848	80.611350
13189.917420	80.598867
13199.917992	80.559280
13209.919564	80.537283
13219.918136	80.472294
13229.917708	80.441899
13239.918280	80.371444
13249.917852	80.347823
13259.919424	80.334653
13269.917996	80.278625
13279.916568	80.216546
13289.918139	80.150413
13299.917712	80.149865
13309.918283	80.094254
13319.917856	80.007097
13329.919427	79.981528
13339.916999	79.961500
13349.918571	79.897301
13359.920144	79.894382
13369.916715	79.835490
13379.919288	79.750401
13389.916859	79.738156
13399.917431	79.750331
13409.918003	79.691295
13419.917575	79.679026
13429.918147	79.632442
13439.916719	79.566599
13449.918291	79.537438
13459.918863	79.478173
13469.918435	79.477428
13479.920007	79.420999
13489.918579	79.375289
13499.919151	79.358783
13509.918723	79.346816
13519.916295	79.302707
13529.919867	79.275507
13539.932440	79.198546
13549.919011	79.140738
13559.918583	79.122227
13569.917155	79.128547
13579.917727	79.080392
13589.919299	79.002632
13599.917871	78.964331
13609.920443	78.928864
13619.918015	78.887066
13629.916586	78.850991
13639.919158	78.841414
13649.915730	78.783863
13659.922303	78.734482
13669.917874	78.705263
13679.918447	78.647459
13689.919018	78.631355
13699.919590	78.569473
13709.918162	78.570765
13719.921734	78.532061
13729.919306	78.445094
13739.917878	78.417968
13749.918450	78.394625
13759.918022	78.389925
13769.918594	78.337422
13779.920166	78.312965
13789.917738	78.242896
13799.918310	78.207528
13809.916882	78.186265
13819.919454	78.133293
13829.919026	78.107040
13839.917598	78.055452
13849.919170	77.998861
13859.918742	78.006514
13869.917314	77.969673
13879.918886	77.920941
13889.918458	77.838792
13899.918030	77.817888
13909.918602	77.795880
13919.919174	77.783848
13929.917746	77.737601
13939.920318	77.723628
13949.917890	77.667095
13959.919462	77.623011
13969.919034	77.590514
13979.917605	77.566662
13989.917177	77.577445
13999.918749	77.543910
14009.917321	77.476771
14019.918893	77.442889
14029.918465	77.404155
14039.919037	77.325779
14049.917609	77.287810
14059.920181	77.249296
14069.917753	77.206768
14079.920325	77.211401
14089.919897	77.140821
14099.917469	77.113115
14109.920041	77.073364
14119.915613	77.019027
14129.919185	76.990642
14139.916757	76.953558
14149.918329	76.919332
14159.919901	76.871204
14169.919473	76.871047
14179.918045	76.791890
14189.918617	76.739286
14199.921189	76.695164
14209.918761	76.718731
14219.917333	76.608344
14229.919905	76.587864
14239.920477	76.528978
14249.919049	76.519023
14259.917621	76.513401
14269.919192	76.470310
14279.917764	76.421409
14289.919336	76.397210
14299.917908	76.329846
14309.919480	76.266823
14319.918052	76.231448
14329.918624	76.216575
14339.918196	76.188077
14349.917768	76.118562
14359.921340	76.125697
14369.917912	76.073280
14379.918484	76.041306
14389.920056	76.025660
14399.917628	75.986968
14409.919200	75.925950
14419.916772	75.894847
14429.918344	75.833839
14439.916916	75.835976
14449.920488	75.815256
14459.920060	75.758241
14469.920632	75.713999
14479.919204	75.647760
14489.917776	75.609168
14499.919348	75.576503
14509.917920	75.542168
14519.919492	75.557963
14529.919064	75.515398
14539.917635	75.509344
14549.917208	75.459788
14559.917779	75.398585
14569.919352	75.368013
14579.920924	75.398792
14589.917495	75.269452
14599.919067	75.291626
14609.918639	75.213288
14619.918211	75.228015
14629.917783	75.239936
14639.931356	75.198786
14649.917927	75.120498
14659.918499	75.079355
14669.920071	75.077549
14679.919643	75.038824
14689.921215	75.006852
14699.916787	75.024548
14709.919359	74.980308
14719.918931	74.900047
14729.917503	74.892549
14739.918075	74.832475
14749.916647	74.798206
14759.918219	74.785821
14769.917791	74.729625
14779.919363	74.708997
14789.918935	74.672591
14799.918507	74.644085
14809.918079	74.573432
14819.917651	74.570975
14829.921223	74.519252
14839.916794	74.494624
14849.918366	74.444687
14859.917939	74.407101
14869.918510	74.388329
14879.919083	74.325659
14889.918654	74.315553
14899.919227	74.301166
14909.916798	74.240585
14919.918370	74.172289
14929.916942	74.171847
14939.918514	74.093028
14949.919086	74.082893
14959.918658	73.992034
14969.918230	74.011958
14979.918802	73.983360
14989.919374	73.888043
14999.917946	73.889366
15009.919518	73.841412
15019.918090	73.759900
15029.916662	73.766580
15039.918234	73.704244
15049.916806	73.701210
15059.919378	73.637903
15069.916950	73.588405
15079.921522	73.597204
15089.917094	73.542804
15099.917665	73.537374
15109.920238	73.504229
15119.918810	73.469682
15129.918382	73.455469
15139.918954	73.367170
15149.919526	73.374321
15159.919097	73.352620
15169.919670	73.311078
15179.919241	73.260943
15189.918814	73.245614
15199.918386	73.219302
15209.919958	73.205932
15219.919529	73.127440
15229.920102	73.084529
15239.917673	73.053853
15249.918245	73.088351
15259.918818	72.978489
15269.918389	72.955758
15279.916961	72.916760
15289.920533	72.885899
15299.918105	72.885998
15309.918677	72.861891
15319.919249	72.836903
15329.919821	72.789866
15339.917393	72.707956
15349.919965	72.709128
15359.918537	72.669074
15369.919109	72.704912
15379.917681	72.618554
15389.919253	72.592657
15399.917825	72.540885
15409.918397	72.490631
15419.917969	72.465591
15429.920541	72.503191
15439.917113	72.446046
15449.919685	72.410133
15459.918257	72.348272
15469.918828	72.333263
15479.916400	72.297115
15489.918972	72.283760
15499.918544	72.239748
15509.918117	72.206780
15519.918688	72.134898
15529.918261	72.100257
15539.917832	72.102395
15549.920404	72.086637
15559.917976	72.020478
15569.919549	71.976955
15579.917120	71.970162
15589.918692	71.902683
15599.918264	71.853779
15609.920836	71.827610
15619.918408	71.755760
15629.916980	71.789910
15639.918552	71.744002
15649.920124	71.722499
15659.919696	71.627305
15669.920268	71.636703
15679.919840	71.570443
15689.919412	71.552105
15699.917984	71.554956
15709.919556	71.493013
15719.917128	71.459872
15729.918700	71.452268
15739.916272	71.434349
15749.916843	71.393290
15759.918416	71.327937
15769.917988	71.300766
15779.918560	71.263763
15789.918131	71.241663
15799.916703	71.231666
15809.920276	71.135523
15819.919847	71.146601
15829.918419	71.119042
15839.918992	71.056846
15849.918563	71.049248
15859.919135	71.020870
15869.918707	70.966837
15879.920280	70.960104
15889.916851	70.953659
15899.919423	70.891398
15909.916995	70.844504
15919.920567	70.809852
15929.916139	70.817782
15939.920711	70.750252
15949.918283	70.771930
15959.919855	70.711077
15969.919427	70.642052
15979.917999	70.641860
15989.916571	70.594629
15999.922143	70.550462
16009.917715	70.534302
16019.918287	70.541481
16029.917859	70.509070
16039.920431	70.588749
16049.920003	70.665601
16059.920575	70.861157
16069.917147	66.585320
16079.919719	48.495203
16089.918291	44.236738
16099.918862	42.028324
