# Supplementary material for: Conductivity and radio frequency performance data for silver nanoparticle inks deposited via aerosol jet deposition and processed under varying conditions
Source: Data Brief. 2020 Sep 24;33:106331. doi: 10.1016/j.dib.2020.106331 (PMC7560714; doi:10.1016/j.dib.2020.106331)
Supplement: Supplementary file 3 [file mmc3.zip › Sintering Study/Sintering Data/Set2_205C_Air.lvm]

0.000000	24.577969
9.907567	25.102150
19.908139	25.442576
29.909710	25.677576
39.908282	25.913055
49.907855	26.155366
59.908426	26.334465
69.908998	26.572196
79.908570	26.781750
89.907142	26.989300
99.907714	27.168972
109.908286	27.349085
119.908858	27.506267
129.907430	27.684566
139.911002	27.850475
149.910574	28.013621
159.906146	28.171737
169.906718	28.262017
179.908290	28.384003
189.909862	28.564232
199.906434	28.652845
209.908006	28.774944
219.909578	28.861650
229.908150	29.001941
239.907722	29.109917
249.906294	29.189246
259.907866	29.274801
269.909438	29.379432
279.909010	29.510017
289.908582	29.606706
299.908154	29.716901
309.909726	29.802735
319.907298	29.890659
329.909870	30.020123
339.908442	30.046943
349.908013	30.212314
359.908586	30.359445
369.909157	30.407965
379.908730	30.538297
389.908301	30.621888
399.908874	30.743233
409.907445	30.760562
419.909017	30.926196
429.907589	30.974219
439.908161	31.047489
449.908733	31.129432
459.908305	31.189852
469.907877	31.218425
479.908449	31.345577
489.908021	31.378447
499.909593	31.467745
509.909165	31.558866
519.910737	31.609978
529.908309	31.684809
539.908881	31.806871
549.909453	31.860550
559.910025	31.912050
569.907597	31.979123
579.909169	32.064643
589.908741	32.092076
599.908313	32.179294
609.909884	32.217637
619.908457	32.251177
629.911029	32.312802
639.908601	32.396662
649.908173	32.438340
659.906744	32.526966
669.908317	32.532740
679.910889	32.610072
689.909461	32.689750
699.909032	32.769443
709.908604	32.823491
719.908176	32.851939
729.906748	32.967046
739.907320	33.051168
749.907892	33.180756
759.908464	33.287207
769.910036	33.346955
779.908608	33.506135
789.907180	33.632806
799.907752	33.677894
809.907324	33.778456
819.907896	33.961650
829.908468	34.069097
839.909040	34.233769
849.908612	34.362776
859.908184	34.509973
869.908756	34.676203
879.908328	34.835847
889.908900	34.991111
899.908472	35.160064
909.908044	35.303472
919.908616	35.511235
929.908187	35.665430
939.908760	35.836387
949.907331	36.004598
959.908904	36.164048
969.909475	36.363003
979.911047	36.547554
989.908619	36.791737
999.908191	36.997360
1009.908763	37.245864
1019.907335	37.450696
1029.909907	37.614698
1039.908479	37.922731
1049.911051	38.123763
1059.909623	38.345675
1069.909195	38.588430
1079.908767	38.875044
1089.911339	39.145387
1099.907911	39.416608
1109.908483	39.666231
1119.909055	39.939701
1129.907627	40.217284
1139.907199	40.476335
1149.908771	40.782482
1159.908343	41.020039
1169.909915	41.263970
1179.909487	41.512021
1189.908059	41.788556
1199.909631	42.228440
1209.907203	42.563335
1219.909775	43.179081
1229.909347	43.414656
1239.909919	43.618625
1249.906490	44.113634
1259.910063	44.649121
1269.909635	44.955378
1279.907207	45.153632
1289.908779	45.477113
1299.909350	45.920162
1309.909923	46.245496
1319.910494	46.649643
1329.910067	47.041225
1339.907638	47.413596
1349.908210	47.879902
1359.908782	48.310075
1369.908354	48.757879
1379.907926	49.146275
1389.908498	49.471070
1399.909070	49.953579
1409.908642	50.230370
1419.907214	50.783754
1429.906786	51.129772
1439.907358	51.486981
1449.908930	51.775775
1459.909502	52.470324
1469.909074	52.760889
1479.914646	53.259978
1489.910218	53.599688
1499.907790	54.047384
1509.908362	54.475235
1519.906934	55.029833
1529.908506	55.575841
1539.908078	55.948701
1549.908649	56.566311
1559.909222	56.807242
1569.909793	57.243805
1579.908365	57.912090
1589.908937	58.334735
1599.908509	58.787628
1609.908082	59.274892
1619.908653	59.824923
1629.909225	60.515219
1639.909797	60.777988
1649.909369	61.217397
1659.908941	61.907332
1669.909513	62.302983
1679.908085	62.802758
1689.910657	63.135385
1699.908229	63.629298
1709.908801	64.231920
1719.908373	64.560069
1729.908945	65.065322
1739.915517	65.720902
1749.916090	66.277995
1759.916661	66.646727
1769.915233	67.141434
1779.915805	67.782204
1789.915377	68.274920
1799.915949	68.888439
1809.917521	69.329802
1819.913093	70.059516
1829.916665	70.441274
1839.914237	71.051094
1849.916809	71.570227
1859.914381	72.008627
1869.915953	72.517808
1879.914525	73.110088
1889.915097	73.750602
1899.915669	74.136796
1909.916241	74.838391
1919.915813	75.362974
1929.915385	76.024784
1939.917957	76.492964
1949.916529	76.947603
1959.914101	77.531141
1969.915673	78.130815
1979.916245	78.764346
1989.914816	79.185460
1999.915389	79.714259
2009.915960	80.267096
2019.916533	80.837402
2029.915104	81.474512
2039.917676	82.018171
2049.915248	82.685445
2059.915820	83.046774
2069.915392	83.667892
2079.916964	84.209734
2089.914536	84.999601
2099.915108	85.487262
2109.916680	86.136550
2119.914252	86.702120
2129.915824	87.315627
2139.917396	87.916845
2149.914968	88.570270
2159.913540	89.093536
2169.914112	89.706395
2179.932685	90.381963
2189.917256	90.980503
2199.916828	91.570282
2209.914400	92.130596
2219.915972	92.689094
2229.915544	93.296433
2239.916116	93.806765
2249.916688	94.405736
2259.916260	95.132354
2269.914832	95.634931
2279.915403	96.163394
2289.914976	96.851528
2299.916548	97.336561
2309.914119	98.068994
2319.914691	98.615204
2329.915263	99.309759
2339.914835	99.831420
2349.916408	100.522378
2359.917980	101.129737
2369.914551	101.647717
2379.916123	102.523163
2389.915695	103.069909
2399.917267	103.610373
2409.914839	104.330157
2419.915411	104.793436
2429.916983	105.337905
2439.916555	106.021171
2449.915127	106.657661
2459.916699	107.235572
2469.915271	107.892897
2479.913843	108.369784
2489.917415	109.029202
2499.914987	109.762355
2509.915559	110.298290
2519.915131	110.870337
2529.915703	111.624822
2539.914275	112.410404
2549.914847	112.941167
2559.916419	113.597776
2569.914990	114.251712
2579.917562	114.897580
2589.917135	115.312531
2599.916707	115.921024
2609.915278	116.604115
2619.913850	117.288086
2629.916422	117.908514
2639.915994	118.379298
2649.915566	118.908509
2659.915138	119.490973
2669.915710	120.225824
2679.914282	120.886388
2689.915854	121.420724
2699.914426	121.997208
2709.916998	122.698019
2719.916570	123.446192
2729.917142	123.924360
2739.916714	124.544917
2749.916286	125.140571
2759.917858	125.812675
2769.915430	126.415395
2779.916002	127.084603
2789.916574	127.853572
2799.915146	128.472980
2809.916718	129.054004
2819.916290	129.770720
2829.938863	130.243791
2839.915434	130.993396
2849.916006	131.622192
2859.915578	132.276291
2869.915150	132.799075
2879.915721	133.515628
2889.914293	134.059979
2899.916865	134.596111
2909.916438	135.254944
2919.918010	135.833576
2929.916582	136.588988
2939.915154	137.387467
2949.913725	137.951603
2959.916297	138.593653
2969.917870	139.213129
2979.915442	139.774579
2989.916013	140.520755
2999.914585	141.087329
3009.915157	141.722597
3019.916729	142.429007
3029.916301	142.945447
3039.915873	143.558255
3049.915445	144.136252
3059.925017	144.858878
3069.915589	145.429762
3079.915161	146.033738
3089.915733	146.617208
3099.916305	147.297490
3109.913877	147.925307
3119.915449	148.441149
3129.916021	149.067394
3139.914593	149.687386
3149.917165	150.322931
3159.914737	150.897705
3169.915308	151.514107
3179.913881	152.171937
3189.914453	152.820020
3199.917025	153.313432
3209.916596	154.092111
3219.915168	154.739576
3229.915740	155.314655
3239.917313	155.926660
3249.915884	156.449221
3259.916456	157.087165
3269.917028	157.763148
3279.916600	158.358746
3289.916173	158.790016
3299.915744	159.464300
3309.916317	160.155876
3319.914888	160.655776
3329.915460	161.307985
3339.916032	161.984480
3349.915604	162.589774
3359.917176	163.117546
3369.916748	163.709164
3379.916320	164.310512
3389.916892	164.922656
3399.915464	165.459993
3409.917036	166.023761
3419.915608	166.655501
3429.916180	167.211977
3439.915752	167.780989
3449.916324	168.466717
3459.914896	169.081216
3469.915468	169.591256
3479.915040	170.270719
3489.928612	170.867493
3499.915184	171.446877
3509.915756	172.042247
3519.915328	172.578219
3529.916900	173.187272
3539.916471	173.850232
3549.926044	174.486384
3559.920616	175.043187
3569.921188	175.691740
3579.920760	176.133309
3589.929332	176.797694
3599.919903	177.414784
3609.920475	178.828433
3619.920047	179.911279
3629.919620	180.887277
3639.920191	181.601543
3649.920763	182.206175
3659.920335	182.755823
3669.920907	183.288399
3679.921479	183.421229
3689.922051	183.777959
3699.921623	184.244660
3709.920195	184.752610
3719.926767	185.285446
3729.921339	185.784320
3739.919911	186.180318
3749.921483	186.784800
3759.920055	187.303437
3769.924627	187.831556
3779.920199	188.247305
3789.920771	188.703478
3799.920343	189.138676
3809.920915	189.612066
3819.919487	190.078531
3829.920059	190.505432
3839.920631	190.911543
3849.922203	191.415406
3859.921775	191.871683
3869.920347	192.311057
3879.919919	192.733613
3889.923491	193.128782
3899.921062	193.572163
3909.921635	193.954025
3919.919207	194.420061
3929.921779	194.800640
3939.919351	195.201912
3949.920922	195.563610
3959.920495	195.949738
3969.923067	196.285799
3979.920638	196.698149
3989.921210	197.069973
3999.919782	197.353525
4009.920354	197.717269
4019.919926	198.067799
4029.920498	198.422965
4039.921070	198.776620
4049.922642	199.238780
4059.929214	199.542556
4069.919786	199.947231
4079.920358	200.287252
4089.921930	200.665661
4099.920502	201.046290
4109.921074	201.399809
4119.921646	201.766191
4129.919218	202.160790
4139.920790	202.498626
4149.920362	202.954394
4159.919934	203.292932
4169.920506	203.658539
4179.920078	204.024593
4189.922650	204.361064
4199.920222	204.695617
4209.921793	205.024561
4219.920365	205.386090
4229.921937	205.693525
4239.920509	206.033497
4249.922081	206.365197
4259.919653	206.621149
4269.920226	206.933026
4279.918797	207.210186
4289.922369	207.489293
4299.920941	207.703239
4309.922513	208.045466
4319.921085	208.269817
4329.918657	208.477491
4339.920229	208.761929
4349.920801	209.016437
4359.921373	209.228174
4369.919945	209.434313
4379.918517	209.664290
4389.920089	209.894819
4399.920661	210.050825
4409.919233	210.225605
4419.919805	210.435937
4429.930377	210.620484
4439.919949	210.814393
4449.919521	210.984679
4459.920093	211.149889
4469.920665	211.336811
4479.920237	211.467814
4489.921809	211.623230
4499.921381	211.758775
4509.918952	211.814875
4519.920525	212.004353
4529.919096	212.117173
4539.921669	212.216181
4549.920240	212.323903
4559.920813	212.470637
4569.921384	212.582875
4579.919956	212.668627
4589.920528	212.703436
4599.920100	212.833829
4609.918672	213.011220
4619.918244	212.986159
4629.920816	213.099494
4639.919388	213.166467
4649.920960	213.207131
4659.921532	213.280427
4669.919104	213.289702
4679.920676	213.394624
4689.920248	213.394157
4699.920820	213.421285
4709.919392	213.454997
4719.919964	213.516955
4729.920536	213.567906
4739.919108	213.582866
4749.919680	213.615641
4759.920252	213.662528
4769.919824	213.666397
4779.919395	213.689264
4789.921968	213.693134
4799.920539	213.720491
4809.920112	213.688715
4819.921684	213.684456
4829.918255	213.650241
4839.921828	213.651290
4849.922400	213.647253
4859.920971	213.611804
4869.920543	213.557877
4879.921115	213.572831
4889.922688	213.552395
4899.920259	213.520948
4909.918831	213.500870
4919.920403	213.417804
4929.922976	213.412591
4939.920547	213.375414
4949.919119	213.324088
4959.920691	213.232831
4969.921263	213.161872
4979.919835	213.061556
4989.922407	213.027280
4999.922979	212.916767
5009.922551	212.895359
5019.920123	212.827047
5029.919695	212.758082
5039.920267	212.704107
5049.918839	212.637824
5059.920411	212.476962
5069.921983	212.446451
5079.920555	212.386139
5089.919127	212.301735
5099.922699	212.232625
5109.920270	212.101137
5119.919843	212.026466
5129.921414	211.902652
5139.920987	211.839455
5149.921558	211.723928
5159.920130	211.632165
5169.920702	211.631963
5179.921274	211.501984
5189.920846	211.427447
5199.920418	211.283401
5209.919990	211.219630
5219.920562	211.063317
5229.920134	210.964172
5239.920706	210.857180
5249.920278	210.771947
5259.919850	210.697584
5269.919422	210.620800
5279.920994	210.508099
5289.921566	210.416506
5299.918138	210.331502
5309.923710	210.170317
5319.919282	210.030849
5329.919854	209.961468
5339.920426	209.823727
5349.920998	209.675190
5359.920570	209.589871
5369.919142	209.489835
5379.919713	209.359545
5389.919286	209.257632
5399.919858	209.123157
5409.918429	209.010477
5419.921001	208.809372
5429.920574	208.763523
5439.920146	208.696474
5449.922718	208.517924
5459.919290	208.406545
5469.921862	208.315869
5479.920434	208.238676
5489.921005	208.167272
5499.919577	208.095036
5509.920149	207.983735
5519.920721	207.894217
5529.919293	207.818736
5539.920865	207.811350
5549.919437	207.782527
5559.921009	207.721266
5569.919581	207.665586
5579.919153	207.646037
5589.920725	207.685191
5599.919297	207.623131
5609.920869	207.623513
5619.920441	207.653823
5629.924013	207.617564
5639.929585	207.566217
5649.922157	207.513057
5659.919729	207.485126
5669.921301	207.424768
5679.919873	207.397968
5689.920444	207.341224
5699.920017	207.255627
5709.921589	207.247672
5719.921161	207.207574
5729.920732	207.127731
5739.919304	207.103622
5749.921876	207.072200
5759.921449	206.991312
5769.922020	206.939608
5779.920592	206.877130
5789.921165	206.791967
5799.922737	206.770206
5809.920308	206.744441
5819.921880	206.670876
5829.921453	206.584421
5839.920024	206.500097
5849.920596	206.464212
5859.921168	206.416977
5869.933741	206.381414
5879.921312	206.259615
5889.920884	206.169141
5899.923456	206.096311
5909.921028	206.063365
5919.920600	206.005044
5929.921172	205.903441
5939.921744	205.823242
5949.920316	205.783716
5959.921888	205.672934
5969.919460	205.560149
5979.921032	205.500759
5989.923604	205.417813
5999.921176	205.356542
6009.921748	205.348670
6019.921319	205.305036
6029.920892	205.305917
6039.919464	205.207088
6049.921036	205.096630
6059.922607	205.020733
6069.921179	204.987098
6079.920752	204.949048
6089.920323	204.870322
6099.920896	204.811328
6109.920467	204.774583
6119.922040	204.719577
6129.919611	204.649349
6139.920183	204.536799
6149.920755	204.497953
6159.921327	204.388782
6169.920899	204.369583
6179.922471	204.376023
6189.920043	204.263939
6199.919615	204.196199
6209.919187	204.019879
6219.920759	203.968274
6229.920331	203.883092
6239.921903	203.828601
6249.920475	203.726213
6259.921047	203.600573
6269.921619	203.524517
6279.920191	203.452637
6289.922763	203.314240
6299.920335	203.191055
6309.920907	203.203875
6319.920479	203.071492
6329.922050	203.041137
6339.920622	202.899914
6349.921195	202.798981
6359.919766	202.746636
6369.919338	202.625072
6379.923911	202.516759
6389.921483	202.401769
6399.922054	202.329539
6409.920626	202.137515
6419.920198	202.061786
6429.920770	201.913472
6439.920342	201.797868
6449.920914	201.692785
6459.921486	201.584639
6469.922058	201.510240
6479.925631	201.403399
6489.921202	201.263402
6499.921774	201.142973
6509.920346	201.107407
6519.927918	201.017419
6529.921490	200.903109
6539.921062	200.783335
6549.921634	200.647173
6559.921206	200.513503
6569.921778	200.376776
6579.920350	200.202002
6589.919922	200.122693
6599.919494	200.029076
6609.921066	199.879584
6619.920638	199.814795
6629.920209	199.676433
6639.921782	199.566865
6649.921354	199.457140
6659.920926	199.314741
6669.921498	199.203022
6679.922070	199.093814
6689.920641	198.953719
6699.920213	198.863020
6709.921785	198.792175
6719.922358	198.668449
6729.921929	198.571501
6739.920501	198.406541
6749.920073	198.264210
6759.921645	198.074886
6769.921217	197.979689
6779.920789	197.866639
6789.918361	197.779325
6799.921933	197.614352
6809.921505	197.397477
6819.920077	197.309649
6829.920649	197.135264
6839.920221	197.061593
6849.921793	196.975430
6859.918365	196.800506
6869.922937	196.621638
6879.919509	196.504183
6889.921081	196.358874
6899.920653	196.280486
6909.919225	196.062199
6919.920797	195.972961
6929.919369	195.855111
6939.919940	195.701074
6949.919512	195.508423
6959.920084	195.424472
6969.921657	195.330748
6979.921228	195.202487
6989.919800	195.094453
6999.920372	194.913932
7009.920944	194.769662
7019.920516	194.589233
7029.920088	194.493681
7039.920660	194.292891
7049.918232	194.182539
7059.921804	194.068204
7069.920376	193.889029
7079.919948	193.717786
7089.919520	193.594166
7099.921092	193.465011
7109.920664	193.337875
7119.920236	193.208213
7129.920808	193.006556
7139.922380	192.833803
7149.920952	192.716638
7159.921524	192.598632
7169.921096	192.479163
7179.920668	192.412409
7189.919240	192.241142
7199.920812	192.080006
7209.922384	191.988407
7219.919956	191.836991
7229.919528	191.693228
7239.921100	191.601823
7249.921672	191.473417
7259.920244	191.336016
7269.919816	191.124985
7279.920387	190.970254
7289.921959	190.824456
7299.922532	190.715073
7309.919103	190.510125
7319.920675	190.367460
7329.920247	190.292855
7339.919819	190.175426
7349.919391	189.995231
7359.920963	189.865348
7369.920535	189.743880
7379.921107	189.617194
7389.919679	189.511581
7399.920251	189.373250
7410.874877	189.244487
7419.920395	189.940187
7429.920967	190.313378
7439.919539	190.490662
7449.920111	190.476857
7459.923683	190.453418
7469.921255	190.434653
7479.920827	190.264468
7489.920399	189.675619
7499.920971	189.277934
7509.921543	189.032259
7519.921115	188.766020
7529.919687	188.524756
7539.921258	188.311173
7549.920831	188.146525
7559.919403	187.901169
7569.924975	187.678812
7579.921546	187.458409
7589.919118	187.289919
7599.920691	187.083995
7609.922263	186.910100
7619.921834	186.681275
7629.919406	186.491266
7639.920979	186.368312
7649.921550	186.158778
7659.921122	185.968973
7669.920694	185.789941
7679.918266	185.660661
7689.920838	185.525411
7699.920410	185.382783
7709.921982	185.223454
7719.922554	185.044013
7729.920126	184.898709
7739.919698	184.769574
7749.922270	184.674258
7759.920842	184.525878
7769.920414	184.368225
7779.918986	184.189939
7789.920558	184.022297
7799.922130	183.880697
7809.921702	183.739857
7819.919274	183.602239
7829.921846	183.487418
7839.925418	183.371850
7849.919990	183.259043
7859.922562	183.079106
7869.919134	182.879394
7879.921706	182.716647
7889.920278	182.582515
7899.921850	182.466040
7909.921422	182.320523
7919.921993	182.155575
7929.921566	182.009542
7939.920137	181.826877
7949.920709	181.693528
7959.921281	181.624841
7969.921853	181.494920
7979.919425	181.384175
7989.922997	181.216646
7999.919569	181.029298
8009.920141	180.887442
8019.922713	180.758016
8029.919285	180.600710
8039.921857	180.407510
8049.920429	180.305170
8059.920001	180.188309
8069.921573	180.011377
8079.920145	179.883573
8089.921717	179.796236
8099.920289	179.655375
8109.919861	179.488685
8119.921433	179.419379
8129.921005	179.227731
8139.921577	179.114858
8149.920149	179.001312
8159.920721	178.792117
8169.920292	178.623077
8179.921865	178.444547
8189.920436	178.333581
8199.920009	178.214009
8209.920580	178.065098
8219.918152	177.967772
8229.921724	177.828106
8239.922297	177.657802
8249.921868	177.487847
8259.921441	177.334311
8269.921012	177.250230
8279.920584	177.168137
8289.919156	176.962855
8299.921728	176.853694
8309.935301	176.723130
8319.922872	176.609776
8329.920444	176.448667
8339.921016	176.353142
8349.918588	176.241918
8359.920160	176.086456
8369.919732	175.882969
8379.920304	175.742141
8389.920876	175.560571
8399.921448	175.429457
8409.923020	175.282499
8419.920592	175.183811
8429.924164	175.079341
8439.919736	174.909373
8449.920308	174.797712
8459.920880	174.616790
8469.919452	174.468858
8479.921023	174.342204
8489.920596	174.261098
8499.922168	174.134919
8509.920740	173.943841
8519.921311	173.862734
8529.921884	173.734571
8539.921455	173.593656
8549.921027	173.465303
8559.921599	173.383060
8569.922172	173.265943
8579.922743	173.058953
8589.921315	172.935366
8599.919887	172.804232
8609.921459	172.670654
8619.921031	172.555459
8629.920603	172.362711
8639.934176	172.241381
8649.920747	172.120779
8659.920319	171.968097
8669.921891	171.872992
8679.919463	171.711751
8689.921035	171.584283
8699.921607	171.461027
8709.922179	171.353871
8719.920751	171.229316
8729.919322	171.108517
8739.922895	170.977652
8749.919466	170.829909
8759.922039	170.762106
8769.920611	170.584075
8779.920183	170.529342
8789.919755	170.310626
8799.919326	170.232379
8809.920898	170.077351
8819.920471	169.985287
8829.921042	169.828333
8839.919614	169.749487
8849.921186	169.617470
8859.919758	169.486277
8869.919330	169.349375
8879.921902	169.180720
8889.919474	168.961666
8899.922046	168.842547
8909.922618	168.752622
8919.920190	168.655123
8929.922762	168.522637
8939.919334	168.434587
8949.920906	168.241775
8959.919478	168.054099
8969.922050	167.970855
8979.922622	167.870923
8989.920194	167.701532
8999.918766	167.560218
9009.921338	167.385545
9019.919910	167.283482
9029.924482	167.132707
9039.922054	167.003267
9049.921626	166.873341
9059.920197	166.743261
9069.920770	166.595650
9079.920341	166.453835
9089.921914	166.358025
9099.921485	166.255434
9109.921058	166.084024
9119.922629	165.953639
9129.923202	165.803849
9139.919774	165.704039
9149.920345	165.584240
9159.920918	165.417091
9169.920489	165.317468
9179.921062	165.194524
9189.921633	165.123302
9199.922205	164.933601
9209.921777	164.788201
9219.920349	164.652267
9229.922921	164.532683
9239.921493	164.420382
9249.921065	164.292833
9259.922637	164.270435
9269.920209	164.096099
9279.919781	163.993266
9289.921353	163.810149
9299.919925	163.700873
9309.921497	163.524306
9319.920069	163.396255
9329.920641	163.280378
9339.920213	163.146473
9349.921785	163.024429
9359.922357	162.897150
9369.930929	162.781261
9379.921501	162.680679
9389.920073	162.572830
9399.920645	162.411476
9409.919217	162.275491
9419.920788	162.136736
9429.920361	162.043704
9439.923933	161.896999
9449.921504	161.723273
9459.921076	161.620835
9469.920649	161.560512
9479.920220	161.401203
9489.920792	161.235461
9499.922364	161.148862
9509.921937	160.994064
9519.921508	160.921218
9529.921080	160.763484
9539.921652	160.641399
9549.919224	160.539231
9559.922796	160.429010
9569.920368	160.308650
9579.923940	160.222398
9589.922512	160.110721
9599.922084	160.002089
9609.920656	159.804815
9619.920228	159.703485
9629.919800	159.550852
9639.919372	159.431673
9649.920944	159.311427
9659.922516	159.174354
9669.921088	159.054002
9679.920660	158.935681
9689.920232	158.791952
9699.920804	158.651650
9709.920376	158.537970
9719.921947	158.433091
9729.920519	158.368974
9739.921092	158.264145
9749.921663	158.093512
9759.921236	157.953120
9769.919807	157.835560
9779.918379	157.746991
9789.925951	157.576986
9799.921523	157.478002
9809.920095	157.364752
9819.922668	157.287716
9829.919239	157.187417
9839.919811	157.036648
9849.920383	156.910867
9859.919955	156.722224
9869.921527	156.595084
9879.920099	156.502624
9889.922671	156.408526
9899.921243	156.291789
9909.920815	156.156046
9919.920387	156.054215
9929.920959	155.925918
9939.920531	155.836411
9949.921103	155.700860
9959.921675	155.614040
9969.919247	155.493061
9979.920819	155.402184
9989.920391	155.275377
9999.921963	155.139324
10009.921535	155.056393
10019.921107	154.977764
10029.921679	154.784498
10039.920250	154.627179
10049.922822	154.529664
10059.921394	154.432281
10069.919966	154.300888
10079.920538	154.179020
10089.921110	154.023432
10099.931683	153.917403
10109.920254	153.809752
10119.920826	153.697449
10129.920398	153.604916
10139.920970	153.463710
10149.918542	153.363597
10159.920114	153.191380
10169.921686	153.109950
10179.919258	152.997836
10189.920830	152.866470
10199.920402	152.729208
10209.921974	152.627415
10219.921546	152.520558
10229.920118	152.435209
10239.920690	152.324910
10249.919261	152.212829
10259.920834	152.121638
10269.920406	152.025402
10279.919978	151.869004
10289.921550	151.676545
10299.921122	151.581037
10309.921694	151.449264
10319.918265	151.371501
10329.919837	151.195539
10339.920410	151.109502
10349.919981	151.001613
10359.921554	150.920143
10369.921125	150.843980
10379.930698	150.696971
10389.929270	150.601791
10399.921842	150.475573
10409.919413	150.339039
10419.921985	150.276530
10429.920557	150.118871
10439.950131	150.005351
10449.921701	149.916611
10459.920273	149.808934
10469.922845	149.727218
10479.920417	149.523544
10489.919989	149.439678
10499.919561	149.326134
10509.920133	149.234990
10519.921705	149.121288
10529.920277	148.976034
10539.919849	148.859766
10549.921421	148.751844
10559.919993	148.641125
10569.919565	148.561352
10579.921137	148.431472
10589.920709	148.266688
10599.921281	148.138081
10609.920853	148.046506
10619.921425	147.931324
10629.919996	147.843863
10639.919569	147.763821
10649.920140	147.671576
10659.919713	147.574598
10669.921285	147.423533
10679.919857	147.291511
10689.920428	147.199372
10699.921000	147.081130
10709.921572	147.017691
10719.920144	146.959362
10729.920716	146.802283
10739.921288	146.701045
10749.919860	146.601420
10759.920432	146.503516
10769.920004	146.374772
10779.920576	146.279784
10789.919148	146.137701
10799.919720	145.982257
10809.924292	145.868325
10819.920864	145.771139
10829.918436	145.648890
10839.921008	145.524275
10849.920580	145.422747
10859.920152	145.290622
10869.922724	145.203771
10879.921296	145.130592
10889.920868	145.002216
10899.923440	144.955897
10909.922012	144.833675
10919.920584	144.717258
10929.920156	144.654574
10939.920728	144.495521
10949.919300	144.410261
10959.920871	144.293666
10969.919444	144.206587
10979.921015	144.115990
10989.920588	143.978194
10999.921159	143.876860
11009.921731	143.779200
11019.922303	143.651420
11029.921875	143.509716
11039.922447	143.451146
11049.920019	143.271149
11059.920591	143.186641
11069.919163	143.076404
11079.925735	143.049356
11089.921307	142.885335
11099.919879	142.778248
11109.920451	142.674618
11119.923023	142.600300
11129.921595	142.452400
11139.920167	142.395158
11149.920739	142.279305
11159.922311	142.197591
11169.920883	142.050110
11179.920455	141.917452
11189.922027	141.803969
11199.921599	141.703597
11209.921171	141.554237
11219.919743	141.520140
11229.921315	141.390365
11239.920887	141.313620
11249.920458	141.200252
11259.920031	141.077109
11269.920602	141.000334
11279.919174	140.907217
11289.921746	140.808799
11299.921319	140.698155
11309.923891	140.637732
11319.921463	140.509884
11329.921034	140.388582
11339.921606	140.219380
11349.920178	140.149729
11359.919750	140.087723
11369.920322	139.971250
11379.921894	139.866001
11389.920466	139.786585
11399.922038	139.677688
11409.920610	139.548926
11419.920182	139.450882
11429.919754	139.345800
11439.921326	139.239763
11449.921898	139.110568
11459.920470	139.029283
11469.920042	138.943622
11479.919614	138.841139
11489.921186	138.749304
11499.921758	138.628673
11509.922330	138.535006
11519.921902	138.461574
11529.921474	138.351000
11539.921046	138.245921
11549.921618	138.112734
11559.919189	138.012139
11569.919761	137.915362
11579.921333	137.845983
11589.921906	137.749251
11599.939478	137.631996
11609.923049	137.549519
11619.920621	137.405351
11629.920193	137.283544
11639.921765	137.196733
11649.920337	137.105626
11659.920909	137.003135
11669.920481	136.883004
11679.920053	136.770946
11689.921625	136.647319
11699.921197	136.546140
11709.920769	136.474423
11719.920341	136.383223
11729.922913	136.220225
11739.922485	136.147955
11749.919057	136.062510
11759.919629	135.963255
11769.919201	135.892733
11779.921773	135.785197
11789.921345	135.689674
11799.921917	135.667806
11809.921489	135.565248
11819.921061	135.458079
11829.921633	135.342883
11839.923205	135.304783
11849.921777	135.129889
11859.921349	135.045083
11869.921921	134.945692
11879.919492	134.839580
11889.922064	134.773546
11899.919636	134.633278
11909.920208	134.566231
11919.920780	134.473976
11929.920352	134.311471
11939.921925	134.248674
11949.921496	134.153496
11959.921068	134.027229
11969.922640	133.945508
11979.922212	133.886173
11989.919784	133.775226
11999.921356	133.687763
12009.919928	133.568514
12019.922500	133.451891
12029.922072	133.327574
12039.921644	133.207762
12049.922216	133.116041
12059.919788	133.045237
12069.919360	132.955531
12079.920932	132.849529
12089.921504	132.779914
12099.921076	132.640380
12109.921648	132.549238
12119.919219	132.473098
12129.920792	132.352197
12139.921364	132.222197
12149.919936	132.133965
12159.920507	132.085324
12169.919079	131.970042
12179.921651	131.923178
12189.919223	131.797476
12199.919796	131.697072
12209.921367	131.620862
12219.920939	131.499604
12229.921511	131.365430
12239.921083	131.254867
12249.920655	131.161957
12259.920227	131.049797
12269.922799	130.946999
12279.922371	130.884883
12289.922943	130.751779
12299.920515	130.652481
12309.920087	130.603007
12319.922659	130.461005
12329.920231	130.434934
12339.921803	130.335777
12349.919375	130.231218
12359.920947	130.093386
12369.920519	130.102561
12379.919091	129.977123
12389.919663	129.887467
12399.919235	129.764717
12409.919806	129.717212
12419.921379	129.581370
12429.921951	129.507364
12439.921523	129.401291
12449.920094	129.330717
12459.920667	129.248250
12469.920238	129.145782
12479.919810	129.052790
12489.921382	128.990784
12499.921955	128.871543
12509.921526	128.833795
12519.919098	128.664782
12529.919670	128.599648
12539.922242	128.551952
12549.919814	128.448412
12559.921386	128.342255
12569.931959	128.287335
12579.921530	128.164560
12589.920102	128.088601
12599.920674	128.008554
12609.920246	127.929640
12619.919818	127.867563
12629.919390	127.749186
12639.920962	127.731988
12649.920534	127.614952
12659.920106	127.520125
12669.919678	127.390671
12679.920250	127.316070
12689.918822	127.217430
12699.921394	127.110354
12709.922966	127.017199
12719.920537	126.948543
12729.923110	126.890459
12739.922682	126.791094
12749.920254	126.666786
12759.919826	126.594525
12769.919397	126.469793
12779.919970	126.428368
12789.924541	126.309244
12799.921113	126.265333
12809.919685	126.164381
12819.920258	126.043302
12829.920829	125.945140
12839.921402	125.881856
12849.921973	125.774401
12859.919545	125.733017
12869.919117	125.649769
12879.921690	125.550334
12889.922261	125.534294
12899.920833	125.336635
12909.920405	125.249180
12919.920977	125.118810
12929.921549	125.106408
12939.920121	124.994424
12949.919693	124.929875
12959.919265	124.844028
12969.922837	124.733535
12979.920409	124.672165
12989.918981	124.577116
12999.926553	124.504511
13009.928125	124.470437
13019.919697	124.355367
13029.920269	124.263610
13039.921841	124.166780
13049.921412	124.085530
13059.929985	123.988335
13069.920557	123.852778
13079.922129	123.812290
13089.919701	123.709585
13099.920272	123.618896
13109.919844	123.517176
13119.928417	123.456987
13129.921988	123.350920
13139.922561	123.323115
13149.919132	123.204149
13159.921704	123.101783
13169.918276	123.036168
13179.922848	122.922843
13189.924420	122.840887
13199.921992	122.729474
13209.921564	122.648526
13219.921136	122.594858
13229.920708	122.495974
13239.921280	122.418274
13249.919852	122.343302
13259.920424	122.279947
13269.922996	122.157745
13279.918568	122.071979
13289.920140	121.999913
13299.920712	121.884598
13309.923284	121.793372
13319.918856	121.700984
13329.921428	121.625162
13339.923000	121.569758
13349.920572	121.466591
13359.922143	121.409328
13369.920716	121.268338
13379.922287	121.204099
13389.918859	121.128373
13399.920432	121.060475
13409.921003	121.000732
13419.921576	120.908078
13429.919147	120.861215
13439.920720	120.771504
13449.920291	120.673422
13459.920863	120.590562
13469.921435	120.536855
13479.920007	120.408606
13489.921579	120.347860
13499.921151	120.233206
13509.921723	120.110414
13519.921295	120.007950
13529.920867	119.992988
13539.924439	119.765759
13549.921011	119.726350
13559.919583	119.648719
13569.922155	119.581145
13579.920727	119.477048
13589.921299	119.439151
13599.920871	119.327830
13609.919443	119.255555
13619.922015	119.197497
13629.922587	119.110318
13639.920159	119.025379
13649.920731	118.874689
13659.920302	118.853338
13669.921875	118.771872
13679.920446	118.718126
13689.923018	118.618625
13699.920590	118.505400
13709.919162	118.437183
13719.918735	118.388307
13729.922307	118.303193
13739.920878	118.177247
13749.921451	118.082104
13759.922022	117.997238
13769.921595	117.892515
13779.921166	117.820768
13789.922739	117.702574
13799.921310	117.639292
13809.920882	117.571931
13819.919454	117.423767
13829.922026	117.406965
13839.921598	117.264943
13849.919170	117.223549
13859.921742	117.180611
13869.921314	117.099347
13879.921886	117.025601
13889.920458	116.963823
13899.921030	116.877114
13909.920602	116.793354
13919.921174	116.760186
13929.920746	116.712483
13939.919318	116.587246
13949.920890	116.539529
13959.920462	116.486247
13969.920033	116.386656
13979.920606	116.305434
13989.920177	116.206444
13999.921750	116.146558
14009.922322	116.041143
14019.919893	115.963535
14029.921465	115.881293
14039.919037	115.823894
14049.922609	115.768814
14059.920181	115.640300
14069.920753	115.557671
14079.921325	115.537428
14089.921897	115.403582
14099.922469	115.353059
14109.921041	115.312548
14119.922613	115.202232
14129.921185	115.135877
14139.921757	115.073531
14149.920329	114.947713
14159.919901	114.891816
14169.920473	114.772885
14179.921045	114.686636
14189.920617	114.612193
14199.920189	114.522792
14209.922761	114.446156
14219.920333	114.365728
14229.919905	114.254950
14239.920477	114.179013
14249.920049	114.143626
14259.920621	114.022894
14269.921193	113.987309
14279.920764	113.928385
14289.920337	113.859252
14299.921908	113.795209
14309.921481	113.669822
14319.920053	113.575251
14329.919624	113.516184
14339.921196	113.452893
14349.921769	113.420787
14359.920341	113.318046
14369.918912	113.240857
14379.922484	113.161047
14389.923057	113.033393
14399.922628	112.944043
14409.920200	112.908818
14419.920772	112.830884
14429.921344	112.767549
14439.920916	112.712767
14449.920488	112.623016
14459.922060	112.504762
14469.920632	112.487938
14479.920204	112.404109
14489.923776	112.360615
14499.920348	112.233896
14509.919920	112.169978
14519.920492	112.100040
14529.924064	112.052154
14539.921636	111.928757
14549.919208	111.841520
14559.920780	111.826733
14569.920352	111.751974
14579.921924	111.661198
14589.920496	111.600701
14599.921068	111.516112
14609.919640	111.457753
14619.921212	111.371533
14629.921783	111.283447
14639.920355	111.203667
14649.918927	111.181386
14659.921499	111.114355
14669.922071	111.033636
14679.920643	110.927847
14689.922215	110.830586
14699.922787	110.742879
14709.919359	110.661276
14719.921931	110.597944
14729.920503	110.484063
14739.921075	110.439847
14749.921647	110.367893
14759.920219	110.278924
14769.919791	110.204327
14779.921363	110.149224
14789.920935	110.077254
14799.921507	110.008062
14809.922079	109.976663
14819.932652	109.917634
14829.922223	109.796800
14839.921795	109.720654
14849.921367	109.662727
14859.921939	109.597657
14869.921511	109.525202
14879.920083	109.477538
14889.921655	109.393927
14899.920227	109.347483
14909.919798	109.283686
14919.921371	109.201039
14929.918942	109.123138
14939.921515	109.097948
14949.921086	109.000360
14959.921659	108.917870
14969.919230	108.809732
14979.921803	108.733261
14989.921374	108.646826
14999.923946	108.592443
15009.921518	108.477881
15019.920090	108.426494
15029.922662	108.377089
15039.920234	108.303087
15049.921806	108.191539
15059.920378	108.183199
15069.919950	108.058733
15079.921522	107.971979
15089.921094	107.880964
15099.921666	107.812281
15109.919238	107.746219
15119.922810	107.690300
15129.920382	107.627253
15139.919954	107.538512
15149.919526	107.473274
15159.922098	107.403020
15169.921670	107.343029
15179.922242	107.255095
15189.921813	107.165224
15199.919385	107.093563
15209.920958	107.046158
15219.921530	106.963333
15229.922101	106.920772
15239.919673	106.864283
15249.919245	106.737545
15259.921817	106.689628
15269.920389	106.604958
15279.921961	106.536055
15289.922534	106.456973
15299.920105	106.380279
15309.919677	106.311731
15319.921249	106.304787
15329.921821	106.192464
15339.921393	106.146636
15349.922965	106.074332
15359.922537	105.998259
15369.928110	105.953319
15379.920681	105.902329
15389.919253	105.793044
15399.920825	105.769002
15409.920397	105.624568
15419.920969	105.592255
15429.919541	105.513958
15439.921113	105.440035
15449.920685	105.329823
15459.920257	105.296964
15469.922829	105.181016
15479.919401	105.175280
15489.919972	105.117302
15499.923545	105.056372
15509.919116	105.013151
15519.920689	104.943403
15529.920260	104.834957
15539.922832	104.785813
15549.920404	104.722721
15559.920977	104.651679
15569.921548	104.603458
15579.919120	104.553517
15589.922692	104.475551
15599.919264	104.419527
15609.919836	104.362132
15619.920408	104.269767
15629.921980	104.204905
15639.917552	104.172881
15649.920124	104.100331
15659.926696	104.044231
15669.920268	103.955098
15679.921840	103.897205
15689.920412	103.792989
15699.919984	103.702456
15709.918556	103.648305
15719.921128	103.578309
15729.919700	103.556390
15739.921272	103.458595
15749.920844	103.375898
15759.924416	103.318521
15769.919988	103.238873
15779.922560	103.136726
15789.920132	103.101559
15799.921704	103.002286
15809.920276	102.944350
15819.921848	102.852137
15829.921420	102.817724
15839.921992	102.754428
15849.921564	102.676535
15859.920135	102.650507
15869.919707	102.577540
15879.923279	102.552292
15889.922852	102.450621
15899.921423	102.355820
15909.919995	102.283614
15919.922567	102.200654
15929.920139	102.148574
15939.921711	102.077713
15949.921283	102.010765
15959.920855	101.965724
15969.921427	101.870362
15979.920999	101.804195
15989.920571	101.751758
15999.918143	101.690742
16009.921715	101.646906
16019.920287	101.590900
16029.921859	101.520038
16039.920431	101.461814
16049.923003	101.372867
16059.920575	101.319968
16069.927147	101.279845
16079.919719	101.163774
16089.920290	101.113728
16099.920863	101.085561
16109.920434	101.008937
16119.923007	100.944117
16129.919579	100.882722
16139.920150	100.843460
16149.922723	100.778105
16159.920294	100.690093
16169.921866	100.637316
16179.920438	100.583320
16189.922010	100.513789
16199.920582	100.455904
16209.921154	100.373630
16219.922726	100.278609
16229.920298	100.254978
16239.921870	100.152097
16249.919442	100.119470
16259.922014	100.077939
16269.921586	99.982252
16279.921158	99.938111
16289.920730	99.897752
16299.920302	99.821784
16309.921874	99.745117
16319.920446	99.647365
16329.921018	99.639640
16339.919590	99.592564
16349.919162	99.555129
16359.920734	99.443661
16369.921306	99.337901
16379.921878	99.298789
16389.921450	99.221038
16399.922022	99.183983
16409.922594	99.119127
16419.921165	99.060257
16429.921738	98.982793
16439.919310	98.911419
16449.919881	98.914455
16459.921453	98.855345
16469.922026	98.789930
16479.922597	98.754029
16489.921169	98.663186
16499.921741	98.590506
16509.920313	98.536871
16519.920885	98.516005
16529.920457	98.418754
16539.920029	98.357931
16549.922601	98.220905
16559.921173	98.227164
16569.921745	98.103842
16579.921317	98.018188
16589.919889	97.991505
16599.921461	97.934419
16609.923033	97.882886
16619.919605	97.783348
16629.920177	97.675492
16639.920749	97.637444
16649.919321	97.593779
16659.920893	97.496638
16669.920465	97.459556
16679.921037	97.363623
16689.922609	97.353400
16699.920181	97.275961
16709.919753	97.229801
16719.919324	97.154704
16729.921896	97.130405
16739.921469	97.017295
16749.921041	96.979581
16759.919612	96.971008
16769.921185	96.890523
16779.920756	96.782934
16789.934329	96.767091
16799.920900	96.682043
16809.920472	96.583526
16819.921044	96.545041
16829.919616	96.506117
16839.920188	96.449798
16849.920760	96.382353
16859.920332	96.331819
16869.919904	96.265605
16879.921476	96.243308
16889.922048	96.154282
16899.920620	96.095266
16909.920192	96.041183
16919.921764	95.922403
16929.920336	95.893483
16939.920908	95.860500
16949.939481	95.831160
16959.919052	95.759127
16969.920624	95.727606
16979.920196	95.637719
16989.920768	95.559186
16999.920340	95.448244
17009.921912	95.456698
17019.921484	95.401404
17029.922056	95.334658
17039.920628	95.259434
17049.922200	95.218421
17059.922771	95.190866
17069.921343	95.078903
17079.920916	95.057489
17089.922487	95.038322
17099.921060	94.977150
17109.921631	94.866477
17119.920203	94.773666
17129.920775	94.740730
17139.920347	94.706284
17149.921919	94.613922
17159.921491	94.521247
17169.919063	94.454660
17179.923635	94.415800
17189.920207	94.352363
17199.919779	94.272584
17209.921351	94.203404
17219.921923	94.141498
17229.920495	94.104557
17239.920067	94.002089
17249.920639	93.954096
17259.920211	93.912551
17269.921783	93.847486
17279.920355	93.814033
17289.920927	93.758917
17299.921499	93.717236
17309.921071	93.654952
17319.920643	93.605253
17329.920215	93.555096
17339.928787	93.468067
17349.921359	93.371756
17359.918931	93.321770
17369.920503	93.299900
17379.920074	93.263612
17389.920647	93.249717
17399.921218	93.112874
17409.918790	93.053185
17419.920362	93.009984
17429.923934	92.945884
17439.920506	92.881061
17449.921078	92.820705
17459.924651	92.762409
17469.922222	92.725171
17479.920794	92.666059
17489.920366	92.624408
17499.919938	92.548520
17509.923510	92.488086
17519.922082	92.444322
17529.919654	92.411715
17539.921226	92.293382
17549.921798	92.321766
17559.920370	92.202012
17569.920942	92.178682
17579.919514	92.112093
17589.920086	92.084925
17599.921658	92.018900
17609.920230	92.029201
17619.920802	91.961888
17629.919374	91.863766
17639.921946	91.803954
17649.919518	91.796119
17659.920090	91.689187
17669.919662	91.572757
17679.921234	91.553153
17689.921805	91.544583
17699.920377	91.492435
17709.920949	91.407253
17719.927522	91.371962
17729.920093	91.299199
17739.921665	91.251279
17749.920237	91.173200
17759.921809	91.100776
17769.918381	91.072255
17779.919953	91.022426
17789.920525	90.950279
17799.920097	90.915951
17809.919669	90.860060
17819.921241	90.827907
17829.918813	90.767407
17839.921385	90.686164
17849.922957	90.639424
17859.920529	90.597120
17869.922101	90.537698
17879.919673	90.451331
17889.921245	90.412508
17899.920817	90.351689
17909.921389	90.259577
17919.919960	90.225311
17929.920533	90.162796
17939.920105	90.137795
17949.921677	90.056840
17959.921248	90.004004
17969.921821	89.958741
17979.922392	89.892767
17989.920965	89.822182
17999.919537	89.785302
18009.923109	89.727623
18019.920681	89.660962
18029.922253	89.625579
18039.920824	89.545487
18049.920396	89.483763
18059.920968	89.462500
18069.920540	89.371620
18079.920112	89.311298
18089.921684	89.297419
18099.920256	89.253603
18109.921828	89.144626
18119.920400	89.096529
18129.925972	89.057949
18139.922544	88.985983
18149.936117	88.929278
18159.920688	88.921967
18169.921260	88.844627
18179.920832	88.803638
18189.922404	88.725159
18199.919976	88.714965
18209.920548	88.597645
18219.922120	88.550781
18229.920691	88.493582
18239.920264	88.422772
18249.920835	88.404762
18259.921408	88.318208
18269.921980	88.220492
18279.921552	88.228086
18289.921124	88.179058
18299.920695	88.126250
18309.920268	88.149177
18319.921840	88.028476
18329.919411	87.979703
18339.920983	87.980698
18349.919555	87.899445
18359.920127	87.816198
18369.920699	87.774091
18379.921271	87.709810
18389.920843	87.669417
18399.921415	87.626448
18409.919987	87.547778
18419.921559	87.566821
18429.920131	87.446868
18439.921703	87.382604
18449.922275	87.370772
18459.924847	87.293244
18469.920419	87.294714
18479.920991	87.203253
18489.920563	87.163976
18499.921135	87.083923
18509.920707	87.026960
18519.919279	87.023214
18529.919851	86.943476
18539.920423	86.895794
18549.920995	86.809645
18559.920567	86.780758
18569.920138	86.736661
18579.920711	86.747512
18589.921283	86.714798
18599.920855	86.637786
18609.921426	86.576272
18619.920999	86.491206
18629.919570	86.462024
18639.921143	86.385515
18649.920714	86.308577
18659.921286	86.242836
18669.919858	86.214844
18679.919430	86.179464
18689.922002	86.126086
18699.934575	86.015984
18709.921146	85.974947
18719.922718	85.940998
18729.922290	85.962965
18739.922862	85.894397
18749.919434	85.816627
18759.920006	85.812689
18769.920578	85.727665
18779.920150	85.691026
18789.920722	85.594379
18799.919294	85.571150
18809.921866	85.512747
18819.920438	85.474861
18829.923010	85.422265
18839.920582	85.390071
18849.921154	85.339042
18859.919725	85.256756
18869.920298	85.210128
18879.919869	85.141993
18889.920442	85.131614
18899.923014	85.053635
18909.922585	84.996700
18919.920157	84.943946
18929.918729	84.970390
18939.920301	84.885433
18949.920873	84.846713
18959.921445	84.774475
18969.924017	84.726728
18979.919589	84.706560
18989.920161	84.646189
18999.920733	84.569255
19009.920305	84.517692
19019.920877	84.510734
19029.925449	84.426892
19039.921021	84.411729
19049.921593	84.285806
19059.920165	84.292961
19069.921737	84.271571
19079.921309	84.225388
19089.920881	84.174632
19099.920453	84.090103
19109.923025	84.064205
19119.921597	84.028103
19129.920169	83.970808
19139.921741	83.924062
19149.919312	83.850600
19159.923885	83.809663
19169.920456	83.751258
19179.922029	83.648240
19189.920600	83.621229
19199.918172	83.564886
19209.920744	83.563801
19219.920317	83.458729
19229.922889	83.448397
19239.921461	83.391449
19249.920033	83.358177
19259.922605	83.291226
19269.919176	83.203271
19279.920748	83.195960
19289.921320	83.140070
19299.920892	83.083815
19309.920464	83.004455
19319.921036	82.952895
19329.920608	82.885769
19339.920180	82.888390
19349.921752	82.848126
19359.920324	82.857193
19369.919896	82.791953
19379.922468	82.733653
19389.923040	82.655627
19399.917612	82.594687
19409.921184	82.582610
19419.921756	82.547971
19429.922328	82.469119
19439.921900	82.455373
19449.920472	82.405038
19459.921044	82.279894
19469.919616	82.286645
19479.921188	82.185872
19489.919759	82.203997
19499.921331	82.154683
19509.922904	82.109582
19519.922476	82.063525
19529.920047	82.030832
19539.921619	81.936765
19549.921191	81.924236
19559.919763	81.887094
19569.920335	81.837470
19579.920907	81.790592
19589.921479	81.753563
19599.924051	81.678135
19609.919623	81.649973
19619.920195	81.590669
19629.929768	81.526110
19639.920339	81.498784
19649.922911	81.442731
19659.920483	81.371672
19669.922055	81.314667
19679.920627	81.276555
19689.922199	81.211579
19699.920771	81.148781
19709.921343	81.094026
19719.919915	81.060787
19729.921487	81.065695
19739.921059	80.934328
19749.921631	80.897551
19759.920203	80.913357
19769.920774	80.822019
19779.919347	80.760775
19789.920918	80.736752
19799.920491	80.622548
19809.921062	80.610627
19819.921635	80.553307
19829.921206	80.523824
19839.920778	80.454771
19849.920351	80.398506
19859.919922	80.350537
19869.921494	80.330394
19879.921066	80.298074
19889.920638	80.252133
19899.920210	80.212456
19909.922782	80.204313
19919.920354	80.121809
19929.921926	80.071476
19939.918498	80.058136
19949.922070	79.990453
19959.919642	79.954573
19969.922214	79.912399
19979.919786	79.865989
19989.920358	79.799441
[truncated: 520 more rows]
